# Supplementary material for: Phylogenetic Portrait of the Saccharomyces cerevisiae Functional Genome
Source: G3 (Bethesda). 2013 Aug 1;3(8):1335–40. doi: 10.1534/g3.113.006585 (PMC3737173; doi:10.1534/g3.113.006585)
Supplement: Supporting Information [file supp_g3.113.006585_FileS2.zip]

Archive with 27 entries (24 files):
- Downloadable Data/
- Downloadable Data/01-OG_vs_Species-Full.txt
- __MACOSX/
- __MACOSX/Downloadable Data/
- __MACOSX/Downloadable Data/._01-OG_vs_Species-Full.txt
- Downloadable Data/02-OG_vs_Species-Binary.txt
- __MACOSX/Downloadable Data/._02-OG_vs_Species-Binary.txt
- Downloadable Data/03-OG_vs_Species-Sorted.txt
- __MACOSX/Downloadable Data/._03-OG_vs_Species-Sorted.txt
- Downloadable Data/04-OG_vs_Groups.txt
- __MACOSX/Downloadable Data/._04-OG_vs_Groups.txt
- Downloadable Data/05-Ordered_PhyloGroups.txt
- __MACOSX/Downloadable Data/._05-Ordered_PhyloGroups.txt
- Downloadable Data/06-Results_Summary.txt
- __MACOSX/Downloadable Data/._06-Results_Summary.txt
- Downloadable Data/2011.07.14_phenotype_data.txt
- __MACOSX/Downloadable Data/._2011.07.14_phenotype_data.txt
- Downloadable Data/2011.07.14_SGD_features.txt
- __MACOSX/Downloadable Data/._2011.07.14_SGD_features.txt
- Downloadable Data/Classification_of_OrthoMCL_Species.txt
- __MACOSX/Downloadable Data/._Classification_of_OrthoMCL_Species.txt
- Downloadable Data/GO-Slim_Analysis_full.txt
- __MACOSX/Downloadable Data/._GO-Slim_Analysis_full.txt
- Downloadable Data/README.doc
- __MACOSX/Downloadable Data/._README.doc
- Downloadable Data/Untested_gene_deletions_in_haploid_collection.txt
- __MACOSX/Downloadable Data/._Untested_gene_deletions_in_haploid_collection.txt
