# Supplementary material for: Phylogenetic Portrait of the Saccharomyces cerevisiae Functional Genome
Source: G3 (Bethesda). 2013 Aug 1;3(8):1335–40. doi: 10.1534/g3.113.006585 (PMC3737173; doi:10.1534/g3.113.006585)
Supplement: Supporting Information [file supp_g3.113.006585_FileS2.zip › Downloadable Data/01-OG_vs_Species-Full.txt]

	Acyrthosiphon pisum	Aedes aegypti	Agrobacterium tumefaciens str. C58	Anopheles gambiae str. PEST	Apis mellifera	Aquifex aeolicus VF5	Arabidopsis thaliana	Archaeoglobus fulgidus DSM 4304	Aspergillus fumigatus Af293	Aspergillus oryzae RIB40	Babesia bovis T2Bo	Bacillus anthracis str. 'Ames Ancestor'	Bombyx mori	Brucella suis 1330	Brugia malayi	Burkholderia mallei ATCC 23344	Burkholderia pseudomallei 1710b	Caenorhabditis briggsae AF16	Caenorhabditis elegans	Caldivirga maquilingensis IC-167	Campylobacter jejuni subsp. jejuni NCTC 11168	Candida albicans	Candida glabrata CBS 138	Candidatus Korarchaeum cryptofilum OPF8	Canis lupus familiaris	Chlamydomonas reinhardtii	Chlamydophila pneumoniae CWL029	Chlorobium tepidum TLS	Ciona intestinalis	Clostridium botulinum A3 str. Loch Maree	Clostridium perfringens str. 13	Coccidioides immitis RS	Coccidioides posadasii RMSCC 3488	Coxiella burnetii RSA 493	Cryptococcus bacillisporus	Cryptococcus neoformans var. grubii H99	Cryptosporidium hominis TU502	Cryptosporidium muris RN66	Cryptosporidium parvum Iowa II	Culex pipiens	Cyanidioschyzon merolae strain 10D	Danio rerio	Debaryomyces hansenii CBS767	Dehalococcoides ethenogenes 195	Deinococcus radiodurans R1	Dictyostelium discoideum AX4	Drosophila melanogaster	Emericella nidulans	Encephalitozoon cuniculi GB-M1	Encephalitozoon intestinalis	Entamoeba histolytica HM-1:IMSS	Entamoeba invadens IP1	Enterocytozoon bieneusi	Equus caballus	Eremothecium gossypii	Escherichia coli str. K-12 substr. W3110	Francisella tularensis subsp. tularensis SCHU S4	Gallus gallus	Geobacter sulfurreducens PCA	Giardia intestinalis ATCC 50581	Giardia lamblia ATCC 50803	Giardia lamblia P15	Gibberella zeae PH-1	Guillardia theta	Halobacterium sp. NRC-1	Haloquadratum walsbyi DSM 16790	Homo sapiens	Hyperthermus butylicus DSM 5456	Ignicoccus hospitalis KIN4/I	Ixodes scapularis	Kluyveromyces lactis NRRL Y-1140	Laccaria bicolor S238N-H82	Leishmania braziliensis	Leishmania infantum	Leishmania major strain Friedlin	Leishmania mexicana	Listeria monocytogenes EGD-e	Macaca mulatta	Magnaporthe oryzae 70-15	Metallosphaera sedula DSM 5348	Methanobrevibacter smithii ATCC 35061	Methanocaldococcus jannaschii DSM 2661	Methanococcus maripaludis S2	Micromonas sp. RCC299	Monodelphis domestica	Monosiga brevicollis MX1	Mus musculus	Mycobacterium leprae Br4923	Mycobacterium tuberculosis H37Rv	Nanoarchaeum equitans Kin4-M	Nematostella vectensis	Neospora caninum	Neurospora crassa OR74A	Nitrosopumilus maritimus SCM1	Ornithorhynchus anatinus	Oryza sativa Japonica Group	Ostreococcus tauri	Pan troglodytes	Pediculus humanus	Phanerochaete chrysosporium	Physcomitrella patens subsp. patens	Phytophthora ramorum	Plasmodium berghei str. ANKA	Plasmodium chabaudi chabaudi	Plasmodium falciparum 3D7	Plasmodium knowlesi strain H	Plasmodium vivax SaI-1	Plasmodium yoelii yoelii str. 17XNL	Ralstonia solanacearum GMI1000	Rattus norvegicus	Rhodopirellula baltica SH 1	Ricinus communis	Rickettsia prowazekii str. Madrid E	Rickettsia typhi str. Wilmington	Saccharomyces cerevisiae S288c	Salmonella enterica subsp. enterica serovar Typhi str. CT18	Scheffersomyces stipitis CBS 6054	Schistosoma mansoni	Schizosaccharomyces pombe	Shigella flexneri 2a str. 301	Staphylococcus aureus subsp. aureus Mu50	Staphylothermus marinus F1	Streptococcus pneumoniae TIGR4	Sulfolobus solfataricus P2	Synechococcus sp. WH 8102	Takifugu rubripes	Tetrahymena thermophila SB210	Tetraodon nigroviridis	Thalassiosira pseudonana CCMP1335	Theileria annulata strain Ankara	Theileria parva strain Muguga	Thermoplasma volcanium GSS1	Thermotoga maritima MSB8	Toxoplasma gondii	Treponema pallidum subsp. pallidum str. Nichols	Trichomonas vaginalis G3	Trichoplax adhaerens	Trypanosoma brucei	Trypanosoma brucei gambiense	Trypanosoma congolense	Trypanosoma cruzi strain CL Brener	Trypanosoma vivax	Vibrio cholerae O1 biovar El Tor str. N16961	Volvox carteri f. nagariensis	Wolbachia endosymbiont of Culex quinquefasciatus Pel	Wolinella succinogenes DSM 1740	Yarrowia lipolytica CLIB122	Yersinia enterocolitica subsp. enterocolitica 8081	Yersinia pestis CO92
OG5_126558	20	12	#N/A	11	13	#N/A	#N/A	#N/A	1	1	1	#N/A	17	#N/A	1	#N/A	#N/A	2	2	#N/A	#N/A	4	1	#N/A	17	16	#N/A	#N/A	29	#N/A	#N/A	1	1	#N/A	1	1	2	1	1	11	#N/A	11	1	#N/A	#N/A	1	12	1	#N/A	#N/A	#N/A	#N/A	#N/A	14	1	#N/A	#N/A	12	#N/A	10	12	13	1	#N/A	#N/A	#N/A	15	#N/A	#N/A	3	1	4	13	13	13	13	#N/A	17	#N/A	#N/A	#N/A	#N/A	#N/A	12	17	15	20	#N/A	#N/A	#N/A	28	11	1	#N/A	24	#N/A	2	16	13	2	8	19	4	4	4	4	4	6	#N/A	17	#N/A	#N/A	#N/A	#N/A	1	#N/A	1	25	1	#N/A	#N/A	#N/A	#N/A	#N/A	#N/A	11	25	14	4	1	2	#N/A	#N/A	10	#N/A	28	16	24	12	25	33	12	#N/A	16	#N/A	#N/A	1	#N/A	#N/A
OG5_126561	16	18	#N/A	10	7	#N/A	19	#N/A	7	5	4	#N/A	8	#N/A	3	#N/A	#N/A	10	8	#N/A	#N/A	8	5	#N/A	13	4	#N/A	#N/A	6	#N/A	#N/A	4	4	#N/A	8	9	1	3	2	14	1	14	5	#N/A	1	13	13	5	#N/A	#N/A	16	14	#N/A	13	3	#N/A	#N/A	10	#N/A	1	5	4	7	#N/A	#N/A	#N/A	12	#N/A	#N/A	16	4	10	5	7	7	7	#N/A	15	#N/A	#N/A	#N/A	#N/A	#N/A	2	10	7	10	#N/A	#N/A	#N/A	30	1	6	#N/A	11	15	2	11	5	14	14	20	#N/A	1	#N/A	#N/A	#N/A	#N/A	#N/A	11	#N/A	13	#N/A	#N/A	6	#N/A	10	8	4	#N/A	#N/A	#N/A	#N/A	#N/A	#N/A	12	52	13	7	19	8	#N/A	1	1	#N/A	#N/A	22	6	2	5	3	3	#N/A	5	#N/A	#N/A	9	#N/A	#N/A
OG5_126567	30	#N/A	#N/A	#N/A	#N/A	#N/A	1	#N/A	3	1	#N/A	#N/A	1	#N/A	#N/A	#N/A	#N/A	#N/A	#N/A	#N/A	#N/A	4	1	#N/A	#N/A	#N/A	#N/A	#N/A	2	#N/A	#N/A	#N/A	#N/A	#N/A	#N/A	#N/A	#N/A	#N/A	#N/A	#N/A	#N/A	1	2	#N/A	#N/A	15	1	10	#N/A	#N/A	#N/A	#N/A	#N/A	#N/A	1	#N/A	#N/A	#N/A	#N/A	#N/A	#N/A	#N/A	#N/A	#N/A	#N/A	#N/A	#N/A	#N/A	#N/A	2	#N/A	4	1	#N/A	#N/A	#N/A	#N/A	#N/A	1	#N/A	#N/A	#N/A	#N/A	#N/A	#N/A	#N/A	#N/A	#N/A	#N/A	#N/A	2	#N/A	1	#N/A	#N/A	68	#N/A	#N/A	2	55	4	406	#N/A	#N/A	#N/A	#N/A	#N/A	#N/A	#N/A	#N/A	#N/A	6	#N/A	#N/A	3	#N/A	#N/A	3	11	#N/A	#N/A	#N/A	#N/A	#N/A	#N/A	7	#N/A	2	#N/A	#N/A	#N/A	#N/A	#N/A	#N/A	#N/A	#N/A	#N/A	#N/A	#N/A	#N/A	#N/A	#N/A	#N/A	1	#N/A	#N/A	3	#N/A	#N/A
OG5_126569	5	14	#N/A	10	5	#N/A	13	#N/A	1	1	3	#N/A	3	#N/A	3	#N/A	#N/A	10	18	#N/A	#N/A	6	3	#N/A	9	37	#N/A	#N/A	1	#N/A	#N/A	1	1	#N/A	2	2	2	2	2	28	2	25	3	#N/A	#N/A	3	25	1	2	2	8	3	1	15	1	#N/A	#N/A	6	#N/A	2	2	2	1	1	#N/A	#N/A	16	#N/A	#N/A	2	2	5	4	4	6	7	#N/A	26	1	#N/A	#N/A	#N/A	#N/A	2	6	4	13	#N/A	#N/A	#N/A	28	2	1	#N/A	19	7	3	12	7	4	12	4	2	2	2	2	2	2	#N/A	8	#N/A	10	#N/A	#N/A	2	#N/A	3	3	3	#N/A	#N/A	#N/A	#N/A	#N/A	#N/A	17	3	8	7	2	#N/A	#N/A	#N/A	1	#N/A	22	2	14	8	3	8	3	#N/A	10	#N/A	#N/A	1	#N/A	#N/A
OG5_126570	2	14	#N/A	5	5	#N/A	8	#N/A	1	1	1	#N/A	5	#N/A	4	#N/A	#N/A	10	18	#N/A	#N/A	4	2	#N/A	19	28	#N/A	#N/A	1	#N/A	#N/A	1	1	#N/A	1	1	1	1	1	25	2	25	2	#N/A	#N/A	2	20	1	#N/A	#N/A	4	4	#N/A	19	2	#N/A	#N/A	9	#N/A	1	2	3	1	#N/A	#N/A	#N/A	18	#N/A	#N/A	2	2	3	7	2	6	4	#N/A	17	#N/A	#N/A	#N/A	#N/A	#N/A	3	8	2	20	#N/A	#N/A	#N/A	26	2	1	#N/A	29	10	3	16	4	3	7	2	1	1	1	1	1	1	#N/A	12	#N/A	7	#N/A	#N/A	2	#N/A	2	4	2	#N/A	#N/A	#N/A	#N/A	#N/A	#N/A	22	2	6	5	1	#N/A	#N/A	#N/A	2	#N/A	17	1	26	5	1	14	16	#N/A	12	#N/A	#N/A	1	#N/A	#N/A
OG5_126572	5	11	#N/A	5	5	#N/A	10	#N/A	1	1	2	#N/A	2	#N/A	3	#N/A	#N/A	11	16	#N/A	#N/A	4	2	#N/A	15	34	#N/A	#N/A	1	#N/A	#N/A	1	1	#N/A	1	1	2	2	2	9	2	27	2	#N/A	#N/A	1	23	1	1	1	4	2	1	21	2	#N/A	#N/A	8	#N/A	1	2	2	1	1	#N/A	#N/A	18	#N/A	#N/A	2	2	2	5	5	6	5	#N/A	20	#N/A	#N/A	#N/A	#N/A	#N/A	3	3	4	16	#N/A	#N/A	#N/A	28	3	1	#N/A	26	8	2	17	5	1	9	2	2	2	2	2	2	1	#N/A	11	#N/A	4	#N/A	#N/A	2	#N/A	2	3	1	#N/A	#N/A	#N/A	#N/A	#N/A	#N/A	22	2	7	5	2	#N/A	#N/A	#N/A	3	#N/A	13	1	30	11	3	4	8	#N/A	14	#N/A	#N/A	1	#N/A	#N/A
OG5_126573	3	15	#N/A	8	3	#N/A	9	#N/A	2	2	1	#N/A	2	#N/A	2	#N/A	#N/A	11	16	#N/A	#N/A	4	3	#N/A	12	32	#N/A	#N/A	1	#N/A	#N/A	2	2	#N/A	2	2	1	1	1	23	2	21	2	#N/A	#N/A	2	23	2	1	1	3	3	#N/A	13	1	#N/A	#N/A	6	#N/A	2	3	2	2	1	#N/A	#N/A	14	#N/A	#N/A	1	2	4	13	8	7	6	#N/A	12	#N/A	#N/A	#N/A	#N/A	#N/A	1	1	3	13	#N/A	#N/A	#N/A	27	1	2	#N/A	20	9	3	10	6	4	13	3	1	1	1	1	1	#N/A	#N/A	10	#N/A	6	#N/A	#N/A	2	#N/A	2	5	3	#N/A	#N/A	#N/A	#N/A	#N/A	#N/A	16	2	9	6	2	#N/A	#N/A	#N/A	1	#N/A	21	2	20	6	7	18	8	#N/A	13	#N/A	#N/A	2	#N/A	#N/A
OG5_126574	6	3	1	4	3	#N/A	21	#N/A	13	20	#N/A	1	3	#N/A	3	#N/A	#N/A	5	6	#N/A	#N/A	14	6	#N/A	4	8	#N/A	#N/A	3	1	#N/A	6	6	#N/A	7	7	1	1	1	5	5	8	10	#N/A	#N/A	20	2	14	1	1	2	1	1	4	4	#N/A	#N/A	4	#N/A	#N/A	1	#N/A	16	#N/A	1	#N/A	4	#N/A	#N/A	2	5	5	2	1	2	1	#N/A	4	1	#N/A	#N/A	#N/A	#N/A	5	4	7	5	#N/A	1	#N/A	3	1	4	#N/A	3	14	5	4	4	8	19	82	1	1	1	1	1	#N/A	#N/A	8	#N/A	30	#N/A	#N/A	9	#N/A	7	5	2	#N/A	#N/A	1	1	#N/A	#N/A	5	40	6	5	#N/A	#N/A	#N/A	#N/A	1	#N/A	#N/A	#N/A	4	2	2	2	1	#N/A	5	#N/A	#N/A	6	#N/A	#N/A
OG5_126577	6	5	1	4	4	1	20	1	2	2	1	#N/A	4	#N/A	9	#N/A	#N/A	11	11	#N/A	#N/A	4	3	#N/A	18	3	1	#N/A	10	#N/A	#N/A	2	3	#N/A	2	2	2	2	2	6	#N/A	32	2	1	1	4	4	2	1	1	2	25	2	15	2	#N/A	#N/A	17	#N/A	#N/A	1	2	2	#N/A	#N/A	1	17	1	1	3	2	2	1	1	1	1	1	20	1	1	#N/A	#N/A	#N/A	2	13	3	16	#N/A	#N/A	#N/A	3	3	2	#N/A	18	9	1	18	4	2	8	13	1	1	1	#N/A	#N/A	1	#N/A	17	#N/A	9	#N/A	#N/A	3	#N/A	2	8	4	#N/A	#N/A	#N/A	#N/A	#N/A	#N/A	21	1	25	10	2	1	#N/A	#N/A	3	1	#N/A	3	2	1	#N/A	6	1	1	2	#N/A	#N/A	2	#N/A	#N/A
OG5_126579	6	1	2	4	5	#N/A	2	#N/A	2	3	3	3	2	1	3	2	7	12	6	3	#N/A	23	10	#N/A	13	9	1	#N/A	7	1	#N/A	3	2	#N/A	3	3	1	2	2	5	2	25	5	#N/A	8	7	10	3	#N/A	#N/A	1	1	#N/A	9	6	1	#N/A	11	4	#N/A	#N/A	#N/A	9	#N/A	1	5	13	#N/A	#N/A	5	5	2	5	8	5	5	1	19	#N/A	#N/A	3	#N/A	#N/A	5	11	1	10	#N/A	#N/A	#N/A	8	3	6	1	12	3	2	13	2	2	2	8	#N/A	5	1	#N/A	#N/A	1	2	8	2	6	#N/A	#N/A	11	3	7	3	4	#N/A	1	#N/A	1	#N/A	2	6	1	9	7	1	1	#N/A	#N/A	3	#N/A	3	4	6	5	#N/A	#N/A	2	#N/A	4	#N/A	#N/A	13	#N/A	1
OG5_126583	6	7	3	7	2	#N/A	12	#N/A	11	13	#N/A	4	8	1	6	1	1	7	8	2	#N/A	8	4	1	4	4	#N/A	#N/A	3	1	#N/A	6	6	#N/A	7	6	#N/A	#N/A	#N/A	7	1	7	6	#N/A	#N/A	6	6	13	1	1	5	4	#N/A	7	3	3	#N/A	8	#N/A	2	2	2	10	#N/A	2	2	5	1	1	3	4	5	4	4	4	4	3	13	1	1	#N/A	#N/A	#N/A	4	3	4	8	1	1	#N/A	7	1	6	#N/A	3	9	1	5	4	13	5	5	#N/A	#N/A	#N/A	#N/A	#N/A	#N/A	2	8	#N/A	7	#N/A	#N/A	4	3	6	4	4	2	3	1	1	2	#N/A	7	16	6	5	#N/A	#N/A	1	2	1	#N/A	18	3	4	2	2	3	2	#N/A	2	#N/A	#N/A	9	3	3
OG5_126585	7	7	#N/A	7	6	#N/A	5	#N/A	1	1	#N/A	2	6	#N/A	2	#N/A	1	7	4	1	2	3	1	1	4	3	#N/A	1	3	1	1	1	1	1	3	3	3	4	3	7	#N/A	7	1	#N/A	#N/A	8	7	1	#N/A	#N/A	2	4	#N/A	4	#N/A	1	#N/A	6	1	5	5	4	1	#N/A	#N/A	#N/A	5	#N/A	#N/A	4	#N/A	1	15	11	7	12	#N/A	7	1	#N/A	1	1	1	3	4	5	4	#N/A	#N/A	1	4	2	2	2	3	2	4	4	9	1	7	9	6	7	8	7	7	10	#N/A	4	2	5	1	#N/A	3	2	1	3	2	1	1	1	#N/A	1	#N/A	7	14	7	4	3	2	1	1	4	1	31	5	10	8	8	11	5	2	5	1	2	2	2	1
OG5_126588	9	#N/A	#N/A	2	3	#N/A	11	#N/A	3	3	2	#N/A	6	#N/A	2	#N/A	#N/A	9	6	#N/A	#N/A	8	5	#N/A	7	3	#N/A	#N/A	4	#N/A	#N/A	3	3	#N/A	4	4	2	2	2	8	2	8	4	#N/A	#N/A	6	11	4	1	1	20	2	1	7	4	#N/A	#N/A	3	#N/A	2	2	2	3	1	#N/A	#N/A	19	#N/A	#N/A	5	4	4	3	6	4	4	#N/A	16	#N/A	#N/A	#N/A	#N/A	#N/A	2	9	3	7	#N/A	#N/A	#N/A	4	2	3	#N/A	4	13	2	4	5	3	9	8	2	2	3	2	2	2	#N/A	9	#N/A	7	#N/A	#N/A	7	#N/A	5	5	4	#N/A	#N/A	#N/A	#N/A	#N/A	#N/A	8	6	4	4	2	1	#N/A	#N/A	2	#N/A	14	4	8	4	6	4	4	#N/A	4	#N/A	#N/A	6	#N/A	#N/A
OG5_126590	#N/A	#N/A	#N/A	#N/A	#N/A	#N/A	4	#N/A	#N/A	#N/A	#N/A	#N/A	5	#N/A	#N/A	#N/A	#N/A	#N/A	#N/A	#N/A	#N/A	3	#N/A	#N/A	#N/A	1	#N/A	#N/A	1	#N/A	#N/A	#N/A	#N/A	#N/A	#N/A	#N/A	#N/A	#N/A	#N/A	1	#N/A	#N/A	4	#N/A	#N/A	#N/A	1	1	#N/A	#N/A	#N/A	#N/A	#N/A	#N/A	#N/A	#N/A	#N/A	#N/A	#N/A	#N/A	#N/A	#N/A	#N/A	#N/A	#N/A	#N/A	#N/A	#N/A	#N/A	1	#N/A	2	#N/A	#N/A	#N/A	#N/A	#N/A	#N/A	#N/A	#N/A	#N/A	#N/A	#N/A	#N/A	#N/A	#N/A	#N/A	#N/A	#N/A	#N/A	#N/A	#N/A	1	#N/A	#N/A	101	2	#N/A	#N/A	49	5	228	#N/A	#N/A	#N/A	#N/A	#N/A	#N/A	#N/A	1	#N/A	5	#N/A	#N/A	4	#N/A	8	#N/A	#N/A	#N/A	#N/A	#N/A	#N/A	#N/A	#N/A	#N/A	#N/A	#N/A	1	#N/A	#N/A	#N/A	#N/A	#N/A	#N/A	#N/A	#N/A	#N/A	#N/A	#N/A	#N/A	#N/A	#N/A	2	#N/A	#N/A	1	#N/A	#N/A
OG5_126593	5	5	1	5	5	2	3	1	2	2	2	1	4	1	6	3	3	2	3	1	1	7	3	1	5	3	1	2	2	#N/A	1	1	1	2	2	2	1	2	1	5	1	5	3	1	1	2	8	2	1	1	24	10	#N/A	6	3	1	#N/A	4	2	2	3	3	2	#N/A	1	1	5	1	1	4	3	2	3	4	8	3	1	9	#N/A	2	#N/A	1	1	1	5	4	6	1	2	1	4	2	1	#N/A	5	3	1	5	5	2	4	10	3	3	3	2	3	3	3	6	1	3	1	1	3	2	3	7	1	1	1	1	#N/A	1	1	6	4	6	2	2	1	2	1	2	1	7	4	6	3	3	7	5	1	2	1	2	3	1	1
OG5_126595	6	9	#N/A	5	9	#N/A	12	#N/A	1	2	1	#N/A	3	#N/A	6	#N/A	#N/A	10	5	#N/A	#N/A	2	1	#N/A	6	1	#N/A	#N/A	17	#N/A	#N/A	1	1	#N/A	1	1	1	1	1	9	1	10	1	#N/A	#N/A	24	6	1	1	1	15	16	1	7	1	#N/A	#N/A	5	#N/A	1	1	1	1	#N/A	#N/A	#N/A	19	#N/A	#N/A	1	1	2	1	1	1	1	#N/A	25	#N/A	#N/A	#N/A	#N/A	#N/A	1	17	1	7	#N/A	#N/A	#N/A	6	1	2	#N/A	5	8	1	13	2	1	8	2	2	2	2	2	2	2	#N/A	6	#N/A	4	#N/A	#N/A	1	#N/A	1	7	1	#N/A	#N/A	#N/A	#N/A	#N/A	#N/A	8	1	10	1	1	1	#N/A	#N/A	1	#N/A	12	5	4	2	3	3	2	#N/A	1	#N/A	#N/A	1	#N/A	#N/A
OG5_126596	4	1	2	1	1	1	21	#N/A	9	12	#N/A	2	5	1	2	2	2	15	13	#N/A	#N/A	2	1	#N/A	4	2	1	2	6	1	1	5	5	1	1	1	1	1	1	1	1	6	2	#N/A	1	2	4	8	1	1	20	11	#N/A	3	1	2	1	4	2	1	#N/A	#N/A	9	#N/A	#N/A	1	4	#N/A	#N/A	2	1	3	1	2	2	2	2	3	#N/A	#N/A	1	#N/A	#N/A	1	4	1	5	#N/A	1	#N/A	2	2	4	#N/A	3	15	1	4	3	2	10	9	1	1	1	1	1	1	1	4	1	22	1	#N/A	1	2	1	7	1	2	#N/A	#N/A	2	#N/A	3	3	10	3	3	#N/A	#N/A	#N/A	1	2	#N/A	31	2	#N/A	#N/A	#N/A	#N/A	#N/A	1	1	#N/A	#N/A	3	2	2
OG5_126599	4	4	1	4	4	#N/A	7	#N/A	4	4	4	#N/A	4	#N/A	4	1	1	4	4	#N/A	#N/A	8	4	#N/A	4	4	#N/A	#N/A	6	#N/A	#N/A	4	4	#N/A	4	4	4	4	4	4	3	4	4	#N/A	1	5	4	4	3	3	8	4	2	4	4	2	1	4	1	1	2	2	4	1	#N/A	#N/A	11	#N/A	#N/A	3	4	3	3	3	3	3	#N/A	5	#N/A	#N/A	#N/A	#N/A	#N/A	4	4	2	4	#N/A	#N/A	#N/A	4	4	4	#N/A	3	6	5	4	4	5	6	4	3	3	3	3	3	4	1	4	2	5	#N/A	#N/A	4	2	1	7	4	2	#N/A	#N/A	#N/A	#N/A	1	5	4	4	2	4	3	#N/A	#N/A	5	1	7	2	6	3	5	7	3	2	5	#N/A	#N/A	4	2	2
OG5_126600	2	3	#N/A	2	2	#N/A	33	#N/A	2	2	2	#N/A	2	#N/A	2	#N/A	#N/A	2	1	#N/A	#N/A	2	2	#N/A	8	6	#N/A	#N/A	3	#N/A	#N/A	2	2	#N/A	2	2	4	4	4	2	1	13	1	#N/A	#N/A	6	2	2	#N/A	#N/A	5	1	#N/A	7	1	#N/A	#N/A	6	#N/A	#N/A	#N/A	#N/A	2	#N/A	#N/A	#N/A	9	#N/A	#N/A	2	1	1	1	1	1	1	#N/A	9	#N/A	#N/A	#N/A	#N/A	#N/A	2	9	2	9	#N/A	#N/A	#N/A	4	5	2	#N/A	8	26	1	9	2	1	22	5	4	4	5	4	4	4	#N/A	7	#N/A	15	#N/A	#N/A	2	#N/A	1	4	2	#N/A	#N/A	#N/A	#N/A	#N/A	#N/A	12	12	11	4	3	2	#N/A	#N/A	4	#N/A	1	2	2	1	4	#N/A	#N/A	#N/A	6	#N/A	#N/A	2	#N/A	#N/A
OG5_126601	2	2	#N/A	2	2	1	11	#N/A	2	2	2	#N/A	2	#N/A	2	#N/A	#N/A	4	4	#N/A	#N/A	10	3	#N/A	4	2	#N/A	1	1	#N/A	#N/A	2	2	#N/A	2	2	3	3	3	3	1	9	6	#N/A	#N/A	2	2	2	2	1	20	13	1	8	2	#N/A	#N/A	5	1	2	2	2	3	#N/A	1	#N/A	5	#N/A	#N/A	3	2	2	4	5	5	5	#N/A	7	#N/A	#N/A	#N/A	#N/A	#N/A	1	5	2	5	1	1	#N/A	6	2	3	#N/A	5	10	2	5	2	2	9	7	1	1	1	1	1	1	#N/A	5	#N/A	7	#N/A	#N/A	4	#N/A	6	13	2	#N/A	#N/A	#N/A	#N/A	#N/A	#N/A	7	16	8	2	2	2	#N/A	#N/A	2	#N/A	11	2	10	5	4	6	2	#N/A	3	#N/A	#N/A	1	1	1
OG5_126605	3	4	#N/A	2	6	#N/A	7	#N/A	2	2	2	#N/A	4	#N/A	6	#N/A	#N/A	8	9	#N/A	#N/A	2	1	#N/A	12	2	#N/A	#N/A	7	#N/A	#N/A	2	2	#N/A	1	1	1	1	1	6	1	12	1	#N/A	#N/A	2	4	2	1	1	4	2	1	10	1	#N/A	#N/A	7	#N/A	1	2	1	2	1	#N/A	#N/A	10	#N/A	#N/A	5	1	2	2	2	12	2	#N/A	16	#N/A	#N/A	#N/A	#N/A	#N/A	2	7	1	9	#N/A	#N/A	#N/A	15	1	2	#N/A	1	4	2	8	5	2	10	7	2	2	2	2	2	2	#N/A	8	#N/A	5	#N/A	#N/A	2	#N/A	1	6	2	#N/A	#N/A	#N/A	#N/A	#N/A	#N/A	15	1	15	1	2	1	#N/A	#N/A	2	#N/A	9	7	8	1	1	1	2	#N/A	2	#N/A	#N/A	1	#N/A	#N/A
OG5_126609	6	12	2	5	5	#N/A	16	7	6	7	#N/A	3	7	1	3	3	4	4	4	#N/A	#N/A	#N/A	1	#N/A	1	1	1	1	2	1	#N/A	7	9	1	2	2	#N/A	#N/A	#N/A	9	#N/A	1	#N/A	1	3	4	3	7	#N/A	#N/A	6	3	#N/A	1	1	3	2	1	1	#N/A	#N/A	#N/A	9	#N/A	1	1	1	#N/A	1	12	#N/A	6	2	4	3	3	1	1	2	1	2	#N/A	1	1	1	#N/A	2	2	7	#N/A	7	#N/A	5	1	2	9	2	1	3	7	10	7	1	1	1	1	1	1	4	1	1	12	#N/A	#N/A	1	2	#N/A	#N/A	1	3	1	#N/A	#N/A	3	#N/A	2	4	3	2	#N/A	#N/A	#N/A	#N/A	#N/A	#N/A	#N/A	14	#N/A	#N/A	#N/A	#N/A	#N/A	2	2	#N/A	1	12	1	1
OG5_126610	1	2	#N/A	3	2	#N/A	11	#N/A	3	2	1	#N/A	3	#N/A	1	#N/A	#N/A	2	2	#N/A	#N/A	7	3	#N/A	10	3	#N/A	#N/A	2	#N/A	#N/A	2	2	#N/A	3	3	1	2	2	3	1	12	2	#N/A	#N/A	7	3	2	1	1	11	9	1	10	2	#N/A	#N/A	8	#N/A	1	#N/A	#N/A	2	#N/A	#N/A	#N/A	9	#N/A	#N/A	2	2	3	2	1	1	1	#N/A	11	1	#N/A	#N/A	#N/A	#N/A	2	10	4	10	#N/A	#N/A	#N/A	4	1	2	#N/A	9	6	1	9	3	3	8	10	1	1	1	1	1	1	#N/A	11	#N/A	8	#N/A	#N/A	3	#N/A	3	4	3	#N/A	#N/A	#N/A	#N/A	#N/A	#N/A	12	15	11	1	1	#N/A	#N/A	#N/A	1	#N/A	7	3	2	1	1	2	1	#N/A	3	#N/A	#N/A	3	#N/A	#N/A
OG5_126611	8	4	#N/A	3	4	#N/A	9	#N/A	2	2	1	#N/A	9	#N/A	2	#N/A	#N/A	3	5	#N/A	#N/A	1	1	#N/A	7	2	#N/A	#N/A	2	#N/A	#N/A	1	1	#N/A	1	1	1	1	1	4	1	8	1	#N/A	#N/A	1	4	2	1	1	4	2	8	7	1	#N/A	#N/A	5	#N/A	#N/A	3	2	2	1	#N/A	#N/A	20	#N/A	#N/A	3	1	1	4	4	18	5	#N/A	20	#N/A	#N/A	#N/A	#N/A	#N/A	1	8	2	8	#N/A	#N/A	#N/A	5	3	1	#N/A	6	8	2	12	6	1	11	1	1	1	1	1	1	1	#N/A	6	#N/A	10	#N/A	#N/A	1	#N/A	1	7	1	#N/A	#N/A	#N/A	#N/A	#N/A	#N/A	7	3	6	2	1	1	#N/A	#N/A	3	#N/A	6	2	8	2	1	1	3	#N/A	2	#N/A	#N/A	2	#N/A	#N/A
OG5_126613	2	2	1	2	2	1	13	2	4	4	2	1	1	1	3	1	1	4	4	1	1	2	2	#N/A	2	6	1	1	2	2	2	1	1	2	2	2	1	2	1	2	3	3	1	2	2	1	6	2	#N/A	#N/A	7	3	#N/A	2	2	2	2	2	1	#N/A	#N/A	#N/A	4	#N/A	5	3	2	1	#N/A	2	2	3	1	1	1	1	1	5	#N/A	2	#N/A	#N/A	1	3	2	2	2	#N/A	2	#N/A	5	2	4	2	2	7	5	1	2	2	12	2	2	2	1	1	2	1	1	2	1	9	1	1	3	2	3	2	2	2	1	1	1	2	1	2	2	2	8	3	2	1	#N/A	2	1	29	4	2	1	1	2	1	2	3	1	1	1	2	2
OG5_126615	2	3	2	3	5	#N/A	13	1	2	2	#N/A	2	3	1	5	2	2	4	4	#N/A	#N/A	#N/A	2	#N/A	6	1	#N/A	1	2	1	2	2	2	#N/A	1	1	#N/A	#N/A	#N/A	2	1	7	#N/A	#N/A	1	2	4	2	1	1	#N/A	1	1	5	2	2	1	5	#N/A	#N/A	#N/A	#N/A	4	#N/A	#N/A	#N/A	6	#N/A	#N/A	4	2	5	3	3	3	3	2	7	#N/A	#N/A	1	#N/A	1	#N/A	6	1	5	#N/A	#N/A	#N/A	3	#N/A	1	2	2	8	#N/A	6	4	6	10	33	1	1	1	1	1	1	#N/A	4	2	14	#N/A	#N/A	2	2	#N/A	2	1	2	1	#N/A	3	1	#N/A	8	#N/A	10	#N/A	#N/A	#N/A	#N/A	1	#N/A	#N/A	#N/A	1	4	2	1	1	1	#N/A	2	#N/A	#N/A	3	3	1
OG5_126616	3	4	1	3	3	1	9	#N/A	2	2	3	1	2	1	3	2	2	3	3	#N/A	1	6	3	#N/A	3	4	1	2	3	2	2	2	2	1	2	2	#N/A	1	1	3	5	4	3	1	3	4	3	2	#N/A	#N/A	#N/A	#N/A	#N/A	3	3	1	1	3	1	#N/A	#N/A	#N/A	2	#N/A	#N/A	#N/A	3	#N/A	#N/A	1	2	1	2	2	2	2	1	5	#N/A	#N/A	#N/A	#N/A	#N/A	5	4	2	4	1	1	#N/A	3	2	2	#N/A	4	6	5	2	4	2	12	2	3	3	3	3	3	3	1	4	2	6	1	1	3	1	3	6	2	1	1	#N/A	1	#N/A	3	6	4	6	5	3	1	#N/A	1	2	1	1	3	4	2	1	4	2	1	4	1	1	3	1	1
OG5_126620	3	4	1	3	3	1	3	2	3	3	2	2	3	1	1	1	1	1	1	1	1	6	2	1	3	2	#N/A	1	7	1	1	3	3	1	3	3	2	2	2	3	3	2	3	1	1	4	3	3	2	2	4	2	2	3	2	1	1	3	1	2	2	2	3	#N/A	1	1	3	1	1	2	2	3	3	3	3	3	1	4	#N/A	1	1	1	1	3	3	3	3	1	1	#N/A	3	2	3	1	2	3	3	3	3	3	3	2	2	2	2	2	2	2	1	3	1	3	1	1	2	1	3	5	2	1	1	1	#N/A	1	1	3	2	3	3	2	#N/A	1	1	2	1	4	3	6	3	3	6	3	1	3	1	1	3	1	1
OG5_126621	6	3	1	3	1	#N/A	10	#N/A	3	8	1	#N/A	5	#N/A	2	#N/A	1	1	1	#N/A	#N/A	6	2	#N/A	4	3	#N/A	1	6	#N/A	#N/A	2	2	#N/A	1	1	1	1	1	3	2	9	3	#N/A	1	5	6	4	#N/A	#N/A	4	4	#N/A	4	1	#N/A	#N/A	2	#N/A	#N/A	#N/A	#N/A	6	#N/A	1	1	4	#N/A	#N/A	10	1	3	2	2	2	2	#N/A	5	#N/A	#N/A	#N/A	#N/A	#N/A	4	3	1	4	1	3	#N/A	4	1	3	#N/A	2	6	2	3	2	4	6	9	1	1	1	1	1	#N/A	1	4	1	5	#N/A	#N/A	1	#N/A	4	13	1	#N/A	#N/A	#N/A	#N/A	#N/A	1	6	7	8	2	2	#N/A	#N/A	#N/A	1	#N/A	7	7	2	1	1	2	1	#N/A	3	#N/A	#N/A	7	#N/A	#N/A
OG5_126623	6	5	#N/A	1	3	#N/A	9	#N/A	1	1	1	#N/A	2	#N/A	2	1	1	2	2	#N/A	1	2	1	#N/A	5	3	#N/A	1	3	1	1	1	1	1	1	1	1	1	1	4	1	4	1	#N/A	#N/A	2	2	1	1	1	3	1	1	3	1	1	1	2	1	3	3	3	1	1	#N/A	#N/A	6	#N/A	#N/A	2	1	1	4	4	18	4	#N/A	4	#N/A	#N/A	#N/A	#N/A	#N/A	3	4	2	3	1	1	#N/A	2	2	1	#N/A	2	8	3	7	2	2	10	2	1	1	1	2	2	3	1	10	#N/A	6	1	1	2	1	1	7	1	1	#N/A	#N/A	#N/A	#N/A	#N/A	4	2	3	2	1	1	#N/A	#N/A	2	1	3	3	22	4	3	4	4	1	3	1	1	1	1	1
OG5_126624	2	3	1	3	4	1	10	#N/A	3	4	#N/A	2	3	1	3	1	1	2	2	1	1	3	2	#N/A	4	3	1	#N/A	4	2	2	3	3	1	3	3	2	2	2	3	2	7	2	#N/A	2	3	3	4	#N/A	#N/A	6	2	#N/A	3	2	2	2	4	1	1	1	1	3	#N/A	2	1	4	1	#N/A	2	2	3	3	2	2	2	2	7	#N/A	1	1	#N/A	1	2	5	2	4	#N/A	1	#N/A	3	1	3	#N/A	4	5	2	4	3	3	6	1	#N/A	#N/A	#N/A	#N/A	#N/A	#N/A	1	4	1	4	#N/A	#N/A	2	2	2	7	4	2	2	1	2	1	2	6	3	6	3	#N/A	#N/A	#N/A	1	1	1	#N/A	4	2	1	1	2	1	2	3	#N/A	1	3	2	2
OG5_126626	2	3	4	2	3	5	4	2	3	3	#N/A	3	2	4	#N/A	3	4	3	3	#N/A	3	3	3	#N/A	3	4	1	2	4	2	1	2	2	2	3	3	#N/A	#N/A	#N/A	2	1	4	2	2	1	2	2	3	#N/A	#N/A	2	1	#N/A	3	2	1	1	2	2	1	1	1	3	#N/A	1	1	3	2	#N/A	2	2	2	2	2	2	2	2	4	1	2	2	2	2	1	3	3	3	1	2	#N/A	7	1	2	2	2	1	1	3	2	4	4	3	#N/A	#N/A	#N/A	#N/A	#N/A	#N/A	2	2	2	2	1	1	3	3	2	8	1	1	2	2	1	2	1	3	1	4	4	#N/A	#N/A	#N/A	1	1	1	#N/A	4	4	2	3	2	1	3	3	1	4	4	1	1
OG5_126628	1	#N/A	1	1	2	1	8	#N/A	2	2	1	2	1	1	2	1	1	4	4	#N/A	1	2	2	1	5	3	1	1	#N/A	2	1	1	1	1	1	1	1	1	1	1	3	1	1	1	1	1	3	1	1	1	6	5	1	4	1	2	1	1	1	1	1	1	1	#N/A	#N/A	1	2	#N/A	#N/A	1	3	3	1	3	3	2	1	2	#N/A	#N/A	#N/A	#N/A	#N/A	3	4	1	24	1	1	#N/A	2	2	1	#N/A	2	7	2	2	1	1	10	5	1	1	1	1	#N/A	1	1	3	1	4	#N/A	#N/A	3	2	3	4	2	3	2	#N/A	1	#N/A	1	2	2	2	4	2	1	#N/A	1	2	1	7	1	6	3	4	7	2	2	2	1	2	1	2	2
OG5_126631	1	#N/A	#N/A	2	2	#N/A	7	1	1	1	2	#N/A	2	#N/A	2	#N/A	#N/A	3	2	1	#N/A	4	2	1	23	2	#N/A	#N/A	1	#N/A	#N/A	1	1	#N/A	1	1	1	1	1	2	1	5	2	#N/A	#N/A	2	2	1	1	1	7	3	1	6	1	#N/A	#N/A	2	1	1	2	1	1	#N/A	1	1	2	1	1	1	1	1	1	7	7	4	#N/A	16	#N/A	1	1	1	1	2	2	1	2	#N/A	#N/A	1	1	2	1	1	3	4	2	2	1	1	9	2	2	2	2	2	3	3	#N/A	9	#N/A	4	#N/A	#N/A	2	#N/A	2	1	3	#N/A	#N/A	1	#N/A	1	#N/A	5	1	5	3	1	1	1	#N/A	2	#N/A	2	2	6	2	2	6	2	#N/A	2	#N/A	1	1	#N/A	#N/A
OG5_126632	1	1	2	1	1	2	10	#N/A	1	1	1	4	2	2	3	3	3	2	3	#N/A	1	2	1	#N/A	4	2	3	2	2	2	2	1	1	2	2	2	2	2	2	1	4	5	1	1	3	1	1	2	#N/A	#N/A	#N/A	#N/A	#N/A	3	1	3	3	2	2	1	1	1	1	#N/A	2	2	3	#N/A	#N/A	2	1	3	1	1	1	1	3	3	#N/A	#N/A	1	#N/A	#N/A	2	3	2	3	#N/A	3	1	2	2	1	2	2	3	2	3	1	3	8	4	1	1	1	1	1	2	3	3	3	9	2	2	1	3	1	2	1	3	2	#N/A	1	#N/A	2	4	2	4	4	1	1	#N/A	1	2	3	#N/A	1	2	1	2	1	1	4	2	2	1	1	3	3
OG5_126635	3	2	#N/A	2	3	#N/A	3	#N/A	1	1	#N/A	#N/A	1	#N/A	2	#N/A	#N/A	3	4	#N/A	#N/A	2	2	#N/A	8	1	#N/A	#N/A	3	#N/A	#N/A	1	1	#N/A	1	1	#N/A	#N/A	#N/A	2	1	8	1	#N/A	#N/A	3	2	1	#N/A	#N/A	11	6	#N/A	8	1	#N/A	#N/A	6	#N/A	1	1	1	1	#N/A	#N/A	#N/A	8	#N/A	#N/A	3	1	2	#N/A	#N/A	#N/A	#N/A	#N/A	12	#N/A	#N/A	#N/A	#N/A	#N/A	#N/A	8	3	8	#N/A	#N/A	#N/A	2	1	1	#N/A	5	2	#N/A	8	3	2	3	11	1	1	1	1	1	1	#N/A	7	#N/A	1	#N/A	#N/A	2	#N/A	1	5	2	#N/A	#N/A	#N/A	#N/A	#N/A	#N/A	11	22	10	2	#N/A	#N/A	#N/A	#N/A	1	#N/A	7	3	2	1	1	3	1	#N/A	1	#N/A	#N/A	2	#N/A	#N/A
OG5_126636	1	#N/A	1	#N/A	#N/A	2	7	#N/A	2	2	2	2	1	1	1	1	1	#N/A	#N/A	#N/A	1	4	2	#N/A	1	5	2	3	#N/A	2	2	2	2	1	2	2	1	1	1	#N/A	4	#N/A	2	2	2	2	#N/A	2	1	1	22	3	#N/A	1	2	1	1	#N/A	1	#N/A	1	1	2	#N/A	#N/A	#N/A	1	#N/A	#N/A	1	2	2	2	2	3	2	3	4	#N/A	#N/A	#N/A	#N/A	#N/A	4	1	3	1	2	2	#N/A	2	5	2	#N/A	1	7	4	1	1	2	10	2	2	2	2	2	2	2	1	1	2	5	1	1	2	1	2	2	2	1	2	#N/A	1	#N/A	3	1	#N/A	1	4	2	#N/A	#N/A	2	5	2	1	1	4	2	4	4	2	1	8	1	1	2	1	1
OG5_126637	3	2	1	2	2	1	2	1	2	2	3	1	2	1	2	1	1	2	2	1	1	4	2	1	2	2	1	1	2	1	1	2	2	1	2	2	2	2	2	2	3	2	2	1	1	2	2	2	2	2	4	2	2	2	2	1	1	1	#N/A	2	2	2	2	2	1	1	2	1	1	2	2	2	2	2	2	2	1	3	#N/A	1	1	1	1	3	2	2	2	1	1	1	3	2	2	1	2	2	2	2	2	2	4	2	2	2	3	2	2	3	1	2	1	4	1	1	2	1	2	5	2	1	1	1	1	1	1	2	2	2	3	2	1	1	1	3	1	2	2	6	3	4	2	3	1	2	#N/A	#N/A	2	1	1
OG5_126638	4	3	2	3	3	1	5	#N/A	4	3	#N/A	4	2	1	#N/A	4	5	1	2	1	1	3	3	#N/A	5	2	#N/A	#N/A	3	1	1	2	2	#N/A	2	3	#N/A	#N/A	#N/A	3	1	3	4	#N/A	2	5	2	4	#N/A	#N/A	#N/A	#N/A	#N/A	6	3	2	#N/A	4	1	#N/A	#N/A	#N/A	5	#N/A	1	1	5	#N/A	#N/A	4	3	3	1	1	1	1	#N/A	5	#N/A	1	1	1	1	1	7	1	6	#N/A	1	#N/A	4	1	2	#N/A	4	5	2	5	2	5	8	7	#N/A	#N/A	#N/A	#N/A	#N/A	#N/A	3	6	1	6	#N/A	#N/A	4	1	2	2	2	2	2	#N/A	1	1	#N/A	3	1	4	1	#N/A	#N/A	1	#N/A	1	#N/A	#N/A	3	#N/A	#N/A	#N/A	#N/A	#N/A	2	2	#N/A	#N/A	4	#N/A	#N/A
OG5_126641	3	2	1	2	2	1	5	1	2	1	2	1	2	1	2	1	1	2	2	1	1	4	2	1	2	2	1	1	3	1	1	2	2	1	2	2	1	1	1	2	3	2	3	1	1	2	2	2	1	1	6	3	2	2	2	1	1	2	1	1	1	1	2	1	1	1	2	1	1	2	2	2	3	3	3	3	1	3	#N/A	1	1	1	1	3	2	1	2	1	1	1	2	2	2	1	2	1	2	2	2	2	6	1	2	2	2	2	2	2	1	4	1	3	1	1	3	1	3	3	4	1	1	1	1	1	1	2	1	2	1	2	1	1	1	2	1	5	3	3	2	2	2	1	1	2	1	1	2	1	1
OG5_126644	6	4	1	2	3	#N/A	7	#N/A	1	1	2	1	3	#N/A	3	1	1	4	4	#N/A	#N/A	2	2	#N/A	5	1	#N/A	#N/A	2	1	2	1	1	1	1	1	1	1	1	4	1	4	1	#N/A	1	3	2	1	1	1	4	2	6	4	1	1	#N/A	4	1	1	1	1	1	#N/A	#N/A	#N/A	4	#N/A	#N/A	3	1	3	1	1	1	1	1	6	#N/A	#N/A	#N/A	#N/A	#N/A	3	4	2	4	#N/A	#N/A	#N/A	3	2	1	#N/A	5	4	2	4	3	2	3	4	2	2	2	2	1	2	1	4	2	5	#N/A	#N/A	1	1	1	5	1	1	1	#N/A	#N/A	#N/A	1	2	1	3	3	2	1	#N/A	#N/A	3	1	3	4	2	1	1	2	1	1	3	#N/A	#N/A	1	1	1
OG5_126645	2	1	#N/A	1	#N/A	#N/A	13	#N/A	3	4	#N/A	#N/A	1	#N/A	2	#N/A	#N/A	3	3	#N/A	#N/A	2	1	#N/A	4	4	#N/A	#N/A	1	#N/A	#N/A	2	2	#N/A	1	1	#N/A	#N/A	#N/A	1	1	6	1	#N/A	#N/A	2	1	5	#N/A	#N/A	11	4	#N/A	10	1	#N/A	#N/A	3	#N/A	1	1	1	5	#N/A	#N/A	#N/A	4	#N/A	#N/A	1	1	1	3	3	3	3	#N/A	8	#N/A	#N/A	#N/A	#N/A	#N/A	2	5	3	4	#N/A	#N/A	#N/A	3	2	2	#N/A	5	10	1	4	1	1	5	4	#N/A	#N/A	#N/A	#N/A	#N/A	#N/A	#N/A	4	#N/A	12	#N/A	#N/A	1	#N/A	1	4	1	#N/A	#N/A	#N/A	#N/A	#N/A	#N/A	5	8	4	1	#N/A	#N/A	#N/A	#N/A	2	#N/A	8	1	6	1	3	2	1	#N/A	3	#N/A	#N/A	1	#N/A	#N/A
OG5_126646	2	2	#N/A	2	2	#N/A	11	#N/A	2	2	1	#N/A	4	#N/A	2	#N/A	#N/A	2	2	#N/A	#N/A	4	3	#N/A	7	1	#N/A	#N/A	1	#N/A	#N/A	2	2	#N/A	1	1	2	2	2	2	1	11	2	#N/A	#N/A	2	2	2	#N/A	#N/A	#N/A	1	#N/A	11	2	#N/A	#N/A	5	#N/A	#N/A	#N/A	#N/A	2	#N/A	#N/A	#N/A	7	#N/A	#N/A	3	2	3	#N/A	#N/A	#N/A	#N/A	#N/A	8	1	#N/A	#N/A	#N/A	#N/A	2	8	3	7	#N/A	#N/A	#N/A	3	1	2	#N/A	7	4	1	7	3	2	8	#N/A	1	1	1	1	1	1	#N/A	6	#N/A	3	#N/A	#N/A	3	#N/A	2	6	2	#N/A	#N/A	#N/A	#N/A	#N/A	#N/A	13	2	13	#N/A	1	1	#N/A	#N/A	1	#N/A	#N/A	4	#N/A	#N/A	#N/A	#N/A	#N/A	#N/A	#N/A	#N/A	#N/A	2	#N/A	#N/A
OG5_126647	#N/A	#N/A	2	#N/A	#N/A	1	7	#N/A	2	2	#N/A	1	#N/A	1	#N/A	1	2	#N/A	#N/A	#N/A	1	8	2	1	3	4	#N/A	#N/A	#N/A	3	1	1	1	1	1	1	#N/A	#N/A	#N/A	#N/A	1	5	6	#N/A	2	2	#N/A	2	#N/A	#N/A	#N/A	#N/A	#N/A	2	2	2	#N/A	1	1	#N/A	#N/A	#N/A	5	#N/A	3	#N/A	2	1	#N/A	#N/A	3	5	2	2	2	2	2	3	#N/A	#N/A	1	#N/A	#N/A	6	3	1	2	#N/A	#N/A	#N/A	1	#N/A	3	#N/A	3	8	3	2	#N/A	2	10	6	#N/A	#N/A	#N/A	#N/A	#N/A	#N/A	1	2	2	8	#N/A	#N/A	2	2	4	2	3	#N/A	#N/A	1	2	#N/A	#N/A	7	7	11	2	#N/A	#N/A	#N/A	1	#N/A	#N/A	#N/A	1	8	7	3	6	3	1	3	#N/A	1	2	2	2
OG5_126648	1	1	4	1	2	#N/A	1	#N/A	4	6	1	1	1	#N/A	#N/A	2	2	#N/A	#N/A	6	#N/A	10	3	2	3	2	#N/A	#N/A	1	#N/A	#N/A	1	1	#N/A	1	3	#N/A	#N/A	#N/A	1	1	2	2	1	1	#N/A	1	3	#N/A	#N/A	#N/A	#N/A	#N/A	4	#N/A	2	1	2	#N/A	#N/A	#N/A	#N/A	4	#N/A	3	1	3	1	#N/A	#N/A	1	4	#N/A	#N/A	#N/A	#N/A	1	11	#N/A	1	#N/A	#N/A	#N/A	1	3	#N/A	3	#N/A	1	#N/A	#N/A	1	2	1	2	1	2	3	1	9	2	24	1	1	1	1	1	1	1	3	1	2	#N/A	#N/A	1	2	5	1	2	2	1	2	#N/A	3	#N/A	5	23	3	1	1	1	2	1	1	#N/A	#N/A	1	#N/A	#N/A	#N/A	#N/A	#N/A	1	2	#N/A	#N/A	2	3	2
OG5_126649	2	2	#N/A	3	2	#N/A	16	#N/A	2	2	#N/A	#N/A	2	#N/A	2	#N/A	#N/A	2	4	#N/A	#N/A	4	4	#N/A	5	4	#N/A	#N/A	3	#N/A	#N/A	2	2	#N/A	2	2	1	1	1	3	1	4	2	#N/A	#N/A	1	2	2	1	1	2	1	1	4	2	#N/A	#N/A	3	#N/A	1	1	1	2	1	#N/A	#N/A	4	#N/A	#N/A	1	2	3	2	2	2	2	#N/A	4	#N/A	#N/A	#N/A	#N/A	#N/A	2	4	2	5	#N/A	#N/A	#N/A	3	#N/A	2	#N/A	4	9	2	4	2	2	12	3	#N/A	#N/A	#N/A	#N/A	#N/A	#N/A	#N/A	5	#N/A	7	#N/A	#N/A	5	#N/A	2	1	3	#N/A	#N/A	#N/A	#N/A	#N/A	#N/A	4	5	3	4	#N/A	#N/A	#N/A	#N/A	#N/A	#N/A	10	2	2	1	2	2	1	#N/A	2	#N/A	#N/A	2	#N/A	#N/A
OG5_126650	5	8	1	8	6	1	13	#N/A	2	2	#N/A	#N/A	5	#N/A	1	2	2	3	4	#N/A	#N/A	3	2	#N/A	2	1	#N/A	#N/A	4	#N/A	#N/A	3	3	#N/A	2	2	1	1	1	8	#N/A	5	3	#N/A	#N/A	4	7	2	#N/A	#N/A	#N/A	#N/A	#N/A	2	2	#N/A	#N/A	2	1	#N/A	#N/A	#N/A	5	1	#N/A	#N/A	3	#N/A	#N/A	4	2	4	1	1	1	1	1	2	#N/A	#N/A	#N/A	#N/A	1	2	2	1	3	#N/A	1	#N/A	3	1	3	#N/A	2	9	#N/A	2	6	3	4	6	#N/A	#N/A	#N/A	#N/A	#N/A	#N/A	1	3	1	12	#N/A	#N/A	3	#N/A	3	2	3	#N/A	#N/A	#N/A	#N/A	#N/A	#N/A	5	#N/A	5	1	#N/A	#N/A	#N/A	#N/A	1	#N/A	#N/A	2	#N/A	#N/A	#N/A	#N/A	#N/A	1	1	#N/A	#N/A	2	1	#N/A
OG5_126651	3	5	1	5	3	1	5	1	2	3	#N/A	1	3	1	1	2	2	2	1	2	1	4	2	1	2	4	#N/A	3	1	1	#N/A	2	2	#N/A	2	2	#N/A	#N/A	#N/A	6	2	2	2	#N/A	1	3	2	2	#N/A	#N/A	4	3	#N/A	2	1	2	2	1	3	#N/A	#N/A	#N/A	2	#N/A	1	#N/A	2	3	1	11	2	1	1	1	1	1	1	2	#N/A	2	1	#N/A	#N/A	2	2	2	2	1	1	#N/A	4	1	2	1	1	4	1	2	2	1	3	2	#N/A	#N/A	#N/A	#N/A	#N/A	#N/A	1	2	1	5	#N/A	#N/A	2	1	2	9	3	2	1	2	1	3	1	2	2	3	1	#N/A	#N/A	1	1	1	#N/A	1	1	2	1	1	2	1	1	3	#N/A	2	2	3	2
OG5_126653	4	5	#N/A	3	2	#N/A	16	#N/A	2	3	#N/A	#N/A	2	#N/A	2	1	1	6	7	#N/A	#N/A	2	1	#N/A	6	5	#N/A	#N/A	5	#N/A	#N/A	2	2	#N/A	1	2	#N/A	#N/A	#N/A	5	1	4	1	#N/A	#N/A	7	2	2	#N/A	#N/A	#N/A	#N/A	#N/A	4	2	#N/A	#N/A	3	#N/A	#N/A	#N/A	#N/A	4	#N/A	#N/A	#N/A	6	#N/A	#N/A	8	2	5	#N/A	#N/A	#N/A	#N/A	#N/A	5	#N/A	#N/A	#N/A	#N/A	#N/A	2	8	2	6	#N/A	#N/A	#N/A	3	#N/A	2	#N/A	6	11	2	5	1	2	1	2	#N/A	#N/A	#N/A	#N/A	#N/A	#N/A	#N/A	6	#N/A	10	#N/A	#N/A	1	#N/A	1	#N/A	1	#N/A	#N/A	#N/A	#N/A	#N/A	#N/A	7	11	5	1	#N/A	#N/A	#N/A	#N/A	#N/A	#N/A	#N/A	5	#N/A	#N/A	#N/A	#N/A	#N/A	#N/A	1	#N/A	#N/A	1	#N/A	#N/A
OG5_126654	3	2	1	2	2	1	6	1	1	1	1	#N/A	2	1	2	3	3	2	2	1	#N/A	2	1	1	6	4	#N/A	#N/A	1	#N/A	#N/A	1	1	#N/A	1	1	1	1	1	3	1	5	1	1	#N/A	1	2	1	#N/A	#N/A	#N/A	#N/A	#N/A	7	1	#N/A	#N/A	4	#N/A	#N/A	#N/A	#N/A	1	#N/A	1	1	6	1	1	1	1	1	2	2	2	2	#N/A	13	#N/A	#N/A	#N/A	1	#N/A	2	5	1	6	#N/A	#N/A	1	2	1	1	#N/A	4	4	2	6	2	1	5	3	2	2	2	2	2	2	1	7	#N/A	4	#N/A	#N/A	1	#N/A	1	5	1	#N/A	#N/A	1	#N/A	1	#N/A	8	1	7	2	2	#N/A	#N/A	#N/A	1	#N/A	#N/A	2	4	2	3	3	2	#N/A	4	#N/A	#N/A	1	#N/A	#N/A
OG5_126655	2	2	#N/A	2	2	#N/A	7	#N/A	2	2	1	#N/A	2	#N/A	3	#N/A	#N/A	2	2	#N/A	#N/A	6	3	#N/A	4	1	#N/A	#N/A	2	#N/A	#N/A	2	2	#N/A	2	2	#N/A	1	1	2	2	6	3	#N/A	#N/A	3	2	2	#N/A	#N/A	3	1	#N/A	3	3	#N/A	#N/A	3	#N/A	2	2	2	2	2	#N/A	#N/A	4	#N/A	#N/A	1	3	2	2	2	2	2	#N/A	5	1	#N/A	#N/A	#N/A	#N/A	1	3	1	4	#N/A	#N/A	#N/A	2	1	2	#N/A	3	3	2	4	2	2	3	1	#N/A	#N/A	1	1	1	#N/A	#N/A	4	#N/A	1	#N/A	#N/A	4	#N/A	3	10	3	#N/A	#N/A	#N/A	#N/A	#N/A	#N/A	6	8	7	1	1	#N/A	#N/A	#N/A	1	#N/A	17	2	4	2	1	1	2	#N/A	1	#N/A	#N/A	2	#N/A	#N/A
OG5_126658	4	5	1	5	3	#N/A	#N/A	#N/A	2	2	#N/A	1	3	#N/A	2	3	3	4	3	2	#N/A	2	1	#N/A	6	#N/A	#N/A	#N/A	9	2	#N/A	1	1	4	1	1	#N/A	#N/A	#N/A	4	#N/A	10	1	#N/A	#N/A	#N/A	5	3	1	1	2	1	1	5	1	3	2	5	#N/A	#N/A	#N/A	#N/A	2	#N/A	#N/A	2	6	#N/A	#N/A	1	1	1	#N/A	#N/A	#N/A	#N/A	#N/A	4	#N/A	1	#N/A	#N/A	1	#N/A	6	1	6	#N/A	#N/A	#N/A	7	#N/A	1	#N/A	6	#N/A	#N/A	6	5	1	1	9	#N/A	#N/A	#N/A	#N/A	#N/A	#N/A	1	6	1	#N/A	#N/A	#N/A	1	2	1	5	#N/A	2	2	#N/A	#N/A	3	#N/A	10	#N/A	11	#N/A	#N/A	#N/A	3	#N/A	#N/A	#N/A	#N/A	2	#N/A	#N/A	#N/A	#N/A	#N/A	1	#N/A	#N/A	#N/A	1	2	1
OG5_126659	1	#N/A	1	1	1	1	6	1	1	1	1	1	1	1	1	1	1	2	2	1	1	2	1	1	6	1	1	1	1	1	1	1	1	1	#N/A	1	1	1	1	1	3	1	1	1	1	1	1	1	2	2	2	2	1	2	1	1	1	1	1	1	1	1	1	1	1	1	2	1	1	1	1	1	2	2	2	2	1	30	#N/A	1	1	1	1	2	2	1	14	1	1	1	1	1	1	1	1	3	1	1	1	1	5	2	1	1	1	1	1	1	1	8	1	3	1	1	1	1	1	1	2	1	1	1	1	1	1	1	1	#N/A	1	1	#N/A	1	1	1	1	5	1	4	2	1	2	1	1	1	1	1	1	1	1
OG5_126660	1	2	#N/A	2	2	#N/A	4	#N/A	2	2	2	#N/A	1	#N/A	3	#N/A	#N/A	3	2	#N/A	#N/A	4	2	#N/A	4	1	#N/A	#N/A	2	#N/A	#N/A	2	2	#N/A	2	2	2	2	2	2	1	7	2	#N/A	#N/A	2	2	2	1	1	4	3	#N/A	3	2	#N/A	#N/A	3	#N/A	1	1	1	2	#N/A	#N/A	#N/A	4	#N/A	#N/A	2	2	2	1	1	1	1	#N/A	13	#N/A	#N/A	#N/A	#N/A	#N/A	1	5	2	4	#N/A	#N/A	#N/A	2	2	2	#N/A	5	2	1	4	3	2	4	1	2	2	2	2	2	3	#N/A	4	#N/A	2	#N/A	#N/A	2	#N/A	2	4	2	#N/A	#N/A	#N/A	#N/A	#N/A	#N/A	7	4	9	1	2	1	#N/A	#N/A	2	#N/A	8	2	4	2	2	#N/A	2	#N/A	1	#N/A	#N/A	3	#N/A	#N/A
OG5_126661	#N/A	#N/A	4	#N/A	#N/A	#N/A	11	#N/A	6	8	#N/A	1	#N/A	2	#N/A	3	3	1	3	1	1	6	4	#N/A	#N/A	3	#N/A	1	5	#N/A	#N/A	4	4	#N/A	4	5	1	1	1	#N/A	1	#N/A	6	#N/A	#N/A	8	#N/A	8	#N/A	#N/A	#N/A	#N/A	#N/A	#N/A	3	3	#N/A	1	2	#N/A	#N/A	#N/A	7	#N/A	#N/A	1	#N/A	#N/A	#N/A	#N/A	5	2	1	1	1	1	#N/A	#N/A	#N/A	#N/A	#N/A	#N/A	#N/A	1	#N/A	2	#N/A	2	2	#N/A	#N/A	#N/A	5	1	#N/A	9	3	#N/A	#N/A	5	1	17	#N/A	#N/A	#N/A	#N/A	#N/A	#N/A	5	#N/A	1	7	#N/A	#N/A	6	1	7	#N/A	1	2	1	1	1	3	#N/A	#N/A	#N/A	#N/A	#N/A	#N/A	#N/A	1	#N/A	#N/A	#N/A	#N/A	8	#N/A	#N/A	#N/A	3	#N/A	#N/A	2	#N/A	#N/A	5	1	#N/A
OG5_126662	2	2	1	2	1	1	14	#N/A	1	1	#N/A	3	3	#N/A	2	1	1	5	5	1	1	2	1	1	1	5	#N/A	2	1	3	2	3	3	1	1	1	#N/A	#N/A	#N/A	2	2	2	1	1	1	1	1	1	#N/A	#N/A	6	2	#N/A	2	1	2	1	1	2	#N/A	#N/A	#N/A	1	#N/A	2	1	1	2	1	2	1	1	2	2	2	2	1	#N/A	#N/A	1	1	#N/A	#N/A	2	1	1	1	2	3	#N/A	2	1	1	1	1	8	2	1	2	1	3	4	#N/A	#N/A	#N/A	#N/A	#N/A	#N/A	1	1	1	7	#N/A	#N/A	1	2	1	4	#N/A	2	2	1	1	1	2	2	1	2	1	#N/A	#N/A	1	1	1	#N/A	8	3	2	1	#N/A	12	1	2	3	#N/A	1	1	3	2
OG5_126663	5	3	#N/A	2	1	#N/A	9	#N/A	1	1	#N/A	#N/A	2	#N/A	1	#N/A	#N/A	6	5	#N/A	#N/A	6	1	#N/A	2	4	#N/A	#N/A	3	#N/A	#N/A	2	2	#N/A	2	2	#N/A	#N/A	#N/A	3	#N/A	2	2	#N/A	#N/A	2	2	1	#N/A	#N/A	#N/A	#N/A	#N/A	2	2	#N/A	#N/A	1	#N/A	#N/A	#N/A	#N/A	1	#N/A	#N/A	#N/A	2	#N/A	#N/A	9	3	2	1	1	1	1	#N/A	6	#N/A	#N/A	#N/A	#N/A	#N/A	2	3	4	2	#N/A	#N/A	#N/A	#N/A	#N/A	1	#N/A	2	6	2	2	2	7	8	9	#N/A	#N/A	#N/A	#N/A	#N/A	#N/A	#N/A	2	#N/A	9	#N/A	#N/A	2	#N/A	3	5	1	#N/A	#N/A	#N/A	#N/A	#N/A	#N/A	3	15	3	1	#N/A	#N/A	#N/A	#N/A	#N/A	#N/A	#N/A	10	6	4	2	3	1	#N/A	4	#N/A	#N/A	9	#N/A	#N/A
OG5_126664	#N/A	1	2	#N/A	#N/A	1	#N/A	2	5	14	#N/A	4	#N/A	3	#N/A	5	5	2	#N/A	3	#N/A	9	2	2	#N/A	#N/A	#N/A	1	#N/A	2	3	10	9	3	5	7	#N/A	#N/A	#N/A	#N/A	#N/A	#N/A	3	1	3	1	#N/A	6	#N/A	#N/A	#N/A	#N/A	#N/A	#N/A	2	3	1	#N/A	1	2	2	2	9	#N/A	#N/A	#N/A	#N/A	#N/A	#N/A	#N/A	4	3	#N/A	#N/A	#N/A	#N/A	3	#N/A	#N/A	3	2	#N/A	1	#N/A	#N/A	#N/A	#N/A	1	6	#N/A	#N/A	#N/A	6	#N/A	1	#N/A	#N/A	#N/A	#N/A	13	#N/A	#N/A	#N/A	#N/A	#N/A	#N/A	#N/A	#N/A	8	#N/A	#N/A	2	1	1	6	2	7	#N/A	4	4	3	#N/A	#N/A	4	#N/A	#N/A	#N/A	#N/A	#N/A	#N/A	#N/A	5	#N/A	#N/A	#N/A	#N/A	#N/A	#N/A	#N/A	#N/A	#N/A	#N/A	3	#N/A	#N/A	#N/A	3	3	2
OG5_126665	2	2	1	2	2	1	2	#N/A	1	2	1	1	2	1	1	2	2	3	4	1	1	2	1	1	4	2	1	1	2	1	1	1	1	1	1	1	1	1	1	2	1	4	1	1	1	3	2	2	1	1	4	2	1	3	1	3	1	2	2	1	1	1	2	#N/A	#N/A	#N/A	3	1	1	4	1	4	1	1	1	1	1	3	#N/A	1	2	1	1	2	3	2	3	1	1	1	5	1	1	1	3	1	1	3	2	2	1	2	1	1	1	1	1	1	2	2	1	3	1	1	1	3	1	4	1	3	1	1	1	1	1	3	2	2	2	1	1	#N/A	1	1	2	2	2	2	1	1	1	1	3	2	1	1	1	3	2
OG5_126668	1	1	1	1	1	1	5	1	2	1	1	1	1	1	3	1	1	1	1	1	1	4	2	1	1	2	1	1	#N/A	1	1	2	2	1	1	2	1	1	1	1	2	1	2	1	1	1	1	2	1	1	8	3	4	1	2	1	1	#N/A	1	1	1	1	2	#N/A	1	1	5	1	1	1	2	2	2	2	2	2	1	8	#N/A	1	1	1	1	2	1	1	3	1	1	1	1	1	2	1	#N/A	4	2	1	1	2	9	1	1	1	1	1	1	1	1	4	1	3	1	1	3	1	2	1	3	1	1	1	1	1	1	1	1	1	1	1	1	1	1	1	1	8	1	4	2	2	2	1	1	2	1	1	2	1	1
OG5_126671	2	3	1	2	4	1	3	#N/A	1	1	#N/A	2	2	1	#N/A	1	1	2	2	#N/A	1	4	2	#N/A	3	2	1	#N/A	2	2	2	1	1	1	1	1	#N/A	#N/A	#N/A	3	2	4	1	4	1	2	2	1	#N/A	#N/A	#N/A	#N/A	#N/A	4	2	1	1	4	2	#N/A	#N/A	#N/A	1	#N/A	1	2	4	#N/A	#N/A	3	2	1	2	2	2	2	2	3	#N/A	#N/A	#N/A	#N/A	#N/A	3	4	1	4	1	1	#N/A	1	#N/A	2	1	5	3	3	4	3	1	5	4	#N/A	#N/A	#N/A	#N/A	#N/A	#N/A	1	5	1	6	1	1	2	1	2	2	2	1	2	#N/A	2	#N/A	1	4	2	5	2	#N/A	#N/A	2	2	#N/A	1	#N/A	2	2	1	2	4	2	2	3	1	1	2	2	1
OG5_126672	2	3	#N/A	2	3	#N/A	#N/A	#N/A	1	1	2	#N/A	1	#N/A	#N/A	#N/A	#N/A	2	2	#N/A	#N/A	1	2	#N/A	10	#N/A	#N/A	#N/A	4	#N/A	#N/A	1	1	#N/A	1	1	2	2	2	3	#N/A	9	1	#N/A	#N/A	6	3	1	#N/A	#N/A	2	1	#N/A	7	1	#N/A	#N/A	7	#N/A	#N/A	#N/A	#N/A	1	#N/A	#N/A	#N/A	8	#N/A	#N/A	4	1	1	1	1	1	1	#N/A	8	#N/A	#N/A	#N/A	#N/A	#N/A	#N/A	8	4	7	#N/A	#N/A	#N/A	5	5	1	#N/A	4	#N/A	#N/A	8	3	1	#N/A	3	1	1	1	1	1	1	#N/A	7	#N/A	#N/A	#N/A	#N/A	2	#N/A	1	#N/A	1	#N/A	#N/A	#N/A	#N/A	#N/A	#N/A	10	12	10	1	2	2	#N/A	#N/A	5	#N/A	#N/A	2	2	1	2	1	1	#N/A	#N/A	#N/A	#N/A	1	#N/A	#N/A
OG5_126673	2	3	1	2	1	1	3	1	3	3	#N/A	3	3	1	2	1	2	4	3	2	#N/A	4	3	2	2	2	1	1	1	3	2	3	3	#N/A	3	3	#N/A	#N/A	#N/A	3	1	2	2	1	1	2	2	3	#N/A	#N/A	4	1	#N/A	2	2	2	#N/A	2	1	1	1	1	3	#N/A	1	#N/A	2	1	1	1	2	3	1	1	1	1	2	3	#N/A	2	1	1	1	1	2	2	2	1	2	#N/A	2	1	3	1	2	2	2	2	2	4	2	3	#N/A	#N/A	#N/A	#N/A	#N/A	#N/A	1	2	1	3	#N/A	#N/A	2	1	2	2	2	1	2	1	2	1	1	2	2	2	1	#N/A	#N/A	1	1	1	#N/A	8	2	2	1	1	2	1	#N/A	3	#N/A	1	2	1	1
OG5_126674	2	2	#N/A	2	2	1	4	#N/A	2	2	1	2	2	#N/A	2	#N/A	1	2	2	#N/A	#N/A	2	2	#N/A	5	1	#N/A	1	4	4	3	2	2	#N/A	2	2	1	1	1	3	2	8	1	#N/A	#N/A	1	2	2	#N/A	#N/A	#N/A	#N/A	#N/A	8	1	#N/A	#N/A	4	1	#N/A	#N/A	#N/A	2	#N/A	#N/A	#N/A	5	#N/A	#N/A	2	1	2	1	1	1	1	1	9	#N/A	#N/A	1	#N/A	1	2	4	2	5	#N/A	1	#N/A	2	1	2	#N/A	4	2	1	5	2	2	5	2	2	2	2	2	2	2	#N/A	3	#N/A	3	#N/A	#N/A	1	#N/A	1	8	1	#N/A	#N/A	#N/A	1	#N/A	#N/A	6	1	5	4	1	1	#N/A	#N/A	1	#N/A	2	2	2	1	2	1	1	#N/A	2	#N/A	#N/A	1	1	1
OG5_126676	1	2	3	1	2	1	9	#N/A	2	1	1	3	1	1	1	1	1	1	2	1	1	4	1	#N/A	1	3	1	1	1	2	1	1	1	1	1	1	1	1	1	2	3	1	2	1	1	1	1	2	1	1	2	4	1	2	1	2	1	1	1	#N/A	#N/A	#N/A	2	#N/A	2	1	1	#N/A	#N/A	2	1	3	3	3	3	3	1	1	#N/A	1	#N/A	#N/A	#N/A	1	1	1	1	1	1	#N/A	2	3	2	2	1	3	1	1	1	3	3	2	1	1	1	1	1	1	1	1	1	5	1	1	1	2	2	1	1	2	2	#N/A	1	1	#N/A	1	2	1	3	1	1	1	#N/A	3	#N/A	7	2	5	3	3	2	3	2	4	1	2	2	2	2
OG5_126677	2	2	1	2	4	1	4	1	2	2	2	1	2	1	2	1	1	2	2	1	1	4	2	1	2	2	1	1	2	2	1	2	2	1	2	2	1	1	1	1	2	2	2	1	1	2	2	2	1	1	4	1	1	2	2	1	1	1	1	1	1	1	2	1	1	1	2	1	1	3	2	2	1	1	1	1	1	3	#N/A	1	1	#N/A	#N/A	2	1	2	2	1	1	1	1	1	2	1	1	3	2	2	2	2	4	2	2	2	2	2	2	1	1	2	1	3	1	1	2	1	2	2	2	1	1	1	1	1	1	2	1	2	2	2	1	1	1	1	1	2	2	2	1	1	2	1	1	2	1	1	2	1	1
OG5_126678	1	3	1	1	1	1	5	1	2	2	2	1	1	1	1	1	1	1	1	1	1	4	2	1	1	2	1	1	2	1	1	2	2	1	2	2	1	1	1	1	2	1	2	1	1	2	1	2	1	1	5	2	1	#N/A	2	1	1	1	1	1	1	1	2	1	1	1	1	1	1	#N/A	2	2	2	1	2	2	1	2	#N/A	1	1	1	1	2	1	1	1	1	1	1	1	2	2	1	1	6	1	1	1	2	8	1	2	2	2	2	2	2	1	1	1	4	1	1	3	1	2	1	3	1	1	1	1	1	1	1	1	1	1	2	1	1	1	2	1	6	2	4	2	#N/A	2	2	1	3	1	1	2	1	1
OG5_126679	#N/A	1	2	1	1	1	8	1	2	2	1	1	1	1	1	2	2	1	1	1	1	4	2	1	2	3	1	1	2	1	1	2	2	1	1	1	1	1	1	1	3	2	2	1	1	2	1	2	2	2	#N/A	#N/A	2	2	2	1	1	1	1	#N/A	#N/A	#N/A	3	#N/A	1	1	2	1	1	2	2	1	2	2	2	2	1	10	#N/A	1	1	1	#N/A	3	1	2	2	1	2	#N/A	2	1	2	1	1	3	3	2	1	1	5	2	1	1	1	1	1	1	2	2	1	4	1	1	2	2	2	4	2	1	1	1	1	1	1	4	1	3	3	1	1	2	1	1	1	1	1	#N/A	#N/A	#N/A	1	#N/A	2	3	1	1	2	1	1
OG5_126680	1	3	1	2	2	1	2	3	3	2	1	2	2	2	1	1	1	1	1	1	1	4	2	#N/A	3	3	#N/A	1	1	#N/A	#N/A	2	2	#N/A	1	1	1	1	1	3	1	3	2	1	1	2	2	2	1	1	#N/A	#N/A	1	3	2	2	#N/A	4	#N/A	#N/A	#N/A	#N/A	3	#N/A	1	1	3	#N/A	1	2	2	1	2	2	2	2	#N/A	5	#N/A	2	#N/A	#N/A	1	1	3	3	3	#N/A	1	#N/A	4	2	2	1	2	2	2	3	1	3	3	5	1	1	1	1	1	1	2	3	1	2	#N/A	#N/A	2	2	2	2	1	#N/A	1	#N/A	#N/A	2	1	5	5	5	2	1	#N/A	1	#N/A	2	#N/A	2	1	2	1	1	2	1	2	3	#N/A	1	1	1	1
OG5_126681	2	2	1	3	1	1	3	1	1	1	1	1	2	1	3	1	1	2	2	1	1	2	2	1	2	2	1	1	1	1	1	1	1	1	1	1	1	1	1	9	2	3	1	1	1	1	3	1	1	1	3	2	#N/A	2	1	1	1	2	1	1	1	1	1	1	1	1	2	1	1	3	1	1	2	2	1	2	1	4	#N/A	1	1	1	1	3	2	2	2	1	1	1	2	1	1	1	2	3	1	2	2	1	2	1	1	1	1	1	1	1	1	2	1	2	1	1	2	1	1	6	2	1	1	1	1	1	1	1	1	2	1	1	#N/A	1	1	1	1	5	3	4	1	2	3	2	1	3	1	1	1	1	1
OG5_126683	5	2	#N/A	2	1	#N/A	8	#N/A	3	7	1	#N/A	2	#N/A	1	#N/A	#N/A	3	3	1	#N/A	2	2	#N/A	2	#N/A	#N/A	#N/A	4	#N/A	#N/A	1	1	1	2	3	#N/A	#N/A	#N/A	2	#N/A	2	1	#N/A	#N/A	1	2	5	#N/A	1	#N/A	#N/A	1	2	2	2	1	2	#N/A	#N/A	#N/A	#N/A	2	#N/A	#N/A	#N/A	2	#N/A	#N/A	3	1	#N/A	1	1	1	1	#N/A	2	#N/A	#N/A	#N/A	#N/A	#N/A	2	2	4	2	#N/A	1	#N/A	4	1	1	#N/A	2	8	#N/A	2	3	1	6	3	#N/A	#N/A	#N/A	#N/A	#N/A	#N/A	#N/A	2	#N/A	11	#N/A	#N/A	2	2	1	#N/A	2	2	#N/A	#N/A	#N/A	1	#N/A	3	#N/A	3	2	#N/A	#N/A	1	#N/A	2	#N/A	40	5	2	1	1	1	1	#N/A	#N/A	#N/A	#N/A	1	1	#N/A
OG5_126684	2	2	1	2	2	1	3	1	2	2	2	2	2	1	2	2	2	2	2	1	1	4	2	1	2	2	1	1	2	1	1	2	2	1	2	2	1	1	1	2	2	2	2	1	1	2	2	2	1	1	2	1	1	2	2	1	1	2	1	1	1	1	2	#N/A	1	1	2	1	1	3	2	2	1	1	1	1	1	2	1	1	1	1	1	2	2	2	2	1	1	1	1	1	2	1	2	2	2	2	2	2	2	3	1	1	1	1	1	1	1	2	1	2	1	1	2	1	2	3	2	1	1	1	1	1	1	2	2	2	2	1	1	1	1	1	1	1	2	2	1	2	1	1	1	2	1	1	2	1	1
OG5_126685	1	2	1	1	1	#N/A	10	#N/A	1	1	1	2	1	1	2	1	2	2	2	1	1	2	2	1	2	1	1	#N/A	1	1	2	1	1	1	1	1	1	1	1	1	2	2	1	#N/A	1	1	1	1	1	1	2	1	#N/A	2	1	2	1	1	1	1	1	1	1	#N/A	1	1	2	1	#N/A	1	1	1	3	2	2	2	1	6	#N/A	1	#N/A	1	1	5	3	1	2	1	1	#N/A	1	1	2	#N/A	2	3	2	2	1	1	7	8	1	1	1	1	1	1	1	7	1	5	#N/A	#N/A	2	2	1	2	1	2	1	1	1	1	1	3	2	3	4	1	#N/A	1	1	1	#N/A	2	1	2	2	1	2	1	3	1	#N/A	#N/A	1	2	2
OG5_126686	1	2	1	1	1	1	7	3	3	3	#N/A	#N/A	1	1	1	1	1	5	4	1	#N/A	4	3	#N/A	#N/A	5	#N/A	3	2	#N/A	#N/A	2	2	#N/A	1	2	#N/A	#N/A	#N/A	3	2	#N/A	2	1	1	3	1	3	#N/A	#N/A	#N/A	#N/A	#N/A	#N/A	2	1	#N/A	1	2	#N/A	#N/A	#N/A	3	#N/A	#N/A	1	#N/A	#N/A	1	2	3	8	#N/A	#N/A	#N/A	#N/A	1	#N/A	#N/A	1	1	2	2	5	#N/A	3	#N/A	#N/A	1	#N/A	10	#N/A	3	2	#N/A	8	3	#N/A	2	2	13	6	#N/A	#N/A	#N/A	#N/A	#N/A	#N/A	1	#N/A	3	9	#N/A	#N/A	3	1	2	#N/A	3	1	1	#N/A	#N/A	1	1	#N/A	#N/A	#N/A	6	#N/A	#N/A	1	1	#N/A	#N/A	#N/A	3	#N/A	#N/A	#N/A	2	#N/A	#N/A	7	#N/A	1	6	1	1
OG5_126687	2	1	1	1	1	1	9	1	1	1	1	1	1	1	1	1	1	1	1	1	1	4	2	1	1	2	1	1	1	1	1	2	2	1	2	2	1	1	1	1	2	1	2	1	1	2	1	1	1	1	7	2	3	1	2	1	1	1	1	1	1	1	2	1	1	1	1	1	1	1	2	5	1	2	2	2	1	3	#N/A	1	1	1	1	3	1	1	1	1	1	1	1	1	2	1	1	2	1	1	1	2	8	1	1	1	1	1	1	1	1	1	1	3	1	1	2	1	2	2	3	1	1	1	1	1	1	1	1	1	1	1	#N/A	1	1	1	1	4	2	4	2	2	3	2	1	2	1	1	2	1	1
OG5_126688	2	1	1	1	1	1	6	1	2	2	1	1	1	1	2	1	1	2	2	1	1	4	2	1	1	1	1	1	1	1	1	2	2	1	2	2	1	1	1	1	2	1	2	1	1	1	1	2	1	1	6	2	1	1	2	1	1	1	1	1	1	1	2	1	1	1	1	1	1	2	2	2	2	2	2	2	1	1	#N/A	1	1	1	1	3	1	1	3	1	1	1	1	1	2	1	1	5	1	1	1	2	8	1	1	1	1	1	1	1	1	1	1	3	1	1	3	1	2	3	3	1	1	1	1	1	1	1	1	1	1	1	1	1	1	1	1	6	1	4	2	2	1	1	1	1	1	1	2	1	1
OG5_126691	2	3	1	2	3	1	4	#N/A	2	4	1	1	2	1	1	2	2	2	2	1	1	4	2	#N/A	3	1	#N/A	1	2	1	#N/A	2	2	1	3	3	#N/A	1	#N/A	1	1	2	2	1	1	2	4	3	#N/A	#N/A	#N/A	#N/A	#N/A	4	2	2	2	3	3	#N/A	#N/A	#N/A	3	#N/A	1	1	3	#N/A	#N/A	2	2	3	1	1	1	1	1	6	#N/A	1	1	#N/A	#N/A	1	3	2	3	2	2	#N/A	3	1	2	1	3	2	#N/A	3	2	2	3	1	1	1	1	1	1	1	3	3	2	4	1	1	2	1	2	1	2	2	1	#N/A	#N/A	1	#N/A	3	2	2	1	1	1	1	#N/A	1	#N/A	#N/A	2	2	1	1	1	1	2	1	1	#N/A	2	1	1
OG5_126692	1	3	1	2	2	1	3	#N/A	2	2	2	1	2	1	2	2	2	2	2	#N/A	1	4	2	#N/A	2	1	1	1	3	1	1	2	2	1	1	1	#N/A	#N/A	#N/A	2	2	3	1	1	1	2	2	2	#N/A	#N/A	#N/A	#N/A	#N/A	2	2	1	1	2	3	#N/A	#N/A	#N/A	2	#N/A	#N/A	#N/A	2	#N/A	#N/A	2	2	2	2	2	2	2	1	4	#N/A	#N/A	#N/A	#N/A	#N/A	2	2	2	2	1	1	#N/A	1	2	2	#N/A	3	2	2	2	2	2	3	2	2	2	2	2	2	2	2	2	2	2	1	1	2	1	2	5	2	1	1	#N/A	1	#N/A	1	2	2	2	2	2	1	#N/A	1	2	2	#N/A	2	4	2	2	4	2	2	2	1	1	2	2	1
OG5_126694	2	#N/A	#N/A	2	1	#N/A	4	1	2	2	2	#N/A	2	#N/A	2	#N/A	#N/A	2	2	1	#N/A	4	2	1	2	2	#N/A	#N/A	2	#N/A	#N/A	2	2	#N/A	2	2	2	2	2	2	2	1	1	#N/A	#N/A	2	2	2	2	2	4	2	2	2	2	#N/A	#N/A	2	#N/A	2	2	2	2	2	1	1	2	1	1	2	2	2	2	2	2	2	#N/A	3	#N/A	1	1	1	1	2	2	2	2	#N/A	#N/A	1	2	2	2	1	2	4	2	2	2	2	4	2	2	2	2	2	2	2	#N/A	2	#N/A	3	#N/A	#N/A	2	#N/A	2	5	2	#N/A	#N/A	1	#N/A	1	#N/A	2	2	2	2	2	#N/A	1	#N/A	2	#N/A	2	2	4	2	4	2	2	#N/A	2	#N/A	#N/A	2	#N/A	#N/A
OG5_126696	2	1	#N/A	2	2	#N/A	8	#N/A	1	1	1	#N/A	1	#N/A	2	#N/A	#N/A	2	2	#N/A	#N/A	3	2	1	4	2	#N/A	#N/A	3	#N/A	#N/A	1	1	#N/A	1	1	2	2	2	2	1	8	2	#N/A	#N/A	6	2	1	#N/A	#N/A	4	2	#N/A	5	1	#N/A	#N/A	2	#N/A	1	1	1	1	#N/A	#N/A	#N/A	4	#N/A	#N/A	1	1	1	1	1	1	1	#N/A	10	#N/A	#N/A	#N/A	#N/A	#N/A	1	2	2	5	#N/A	#N/A	#N/A	3	1	2	#N/A	1	5	1	3	2	1	7	4	1	1	1	1	1	1	#N/A	5	#N/A	4	#N/A	#N/A	2	#N/A	2	2	1	#N/A	#N/A	#N/A	#N/A	#N/A	#N/A	6	1	4	1	1	1	#N/A	#N/A	1	#N/A	8	2	8	2	2	4	2	#N/A	1	#N/A	#N/A	1	#N/A	#N/A
OG5_126697	2	1	2	1	#N/A	2	4	2	1	1	#N/A	3	1	2	1	3	3	3	2	1	1	4	1	1	2	2	#N/A	2	2	4	2	1	1	1	1	1	#N/A	#N/A	#N/A	1	2	3	1	1	2	1	1	1	#N/A	#N/A	2	2	#N/A	2	1	1	2	2	2	#N/A	#N/A	#N/A	1	#N/A	3	3	2	1	1	3	1	1	1	1	1	1	3	4	#N/A	1	1	2	1	4	2	3	2	#N/A	2	#N/A	2	#N/A	1	1	2	2	3	2	1	1	4	6	#N/A	#N/A	#N/A	#N/A	#N/A	#N/A	4	1	1	4	1	1	1	1	1	2	1	1	1	2	2	1	1	2	5	2	4	#N/A	#N/A	1	1	#N/A	1	2	2	2	1	1	1	1	#N/A	2	1	1	1	1	1
OG5_126698	1	1	1	1	2	1	3	1	1	1	1	1	1	1	1	1	1	1	1	1	1	2	2	1	3	1	1	2	1	1	1	1	1	1	1	1	1	1	1	1	1	5	2	1	1	2	1	1	1	1	2	1	#N/A	4	1	1	1	2	1	1	1	1	1	#N/A	1	1	3	1	1	1	1	1	2	1	1	1	1	7	#N/A	1	1	1	1	1	4	#N/A	5	1	1	#N/A	1	2	2	1	2	4	1	2	1	2	5	2	1	1	1	1	1	1	1	6	1	4	#N/A	#N/A	5	1	1	1	2	1	1	1	1	1	1	4	2	3	2	1	#N/A	1	1	2	1	7	1	2	2	1	#N/A	1	1	1	1	1	1	1	1
OG5_126700	2	1	1	1	1	1	2	1	2	2	2	#N/A	1	1	1	1	1	1	1	1	1	4	2	1	3	2	1	1	1	1	1	2	2	1	2	2	1	1	1	2	2	2	2	1	1	1	1	2	1	1	2	1	1	2	2	1	1	2	1	1	1	1	2	1	1	1	2	1	1	2	2	2	1	1	1	1	1	2	#N/A	1	1	1	1	2	2	2	2	1	1	1	2	2	2	1	2	3	2	2	1	2	3	2	2	2	2	2	2	3	1	1	1	2	1	1	2	1	2	3	2	1	1	1	1	1	1	2	1	1	2	2	2	1	1	2	1	1	1	2	1	1	2	1	1	2	1	1	2	1	1
OG5_126701	2	1	#N/A	2	2	1	3	#N/A	2	2	2	#N/A	2	#N/A	6	#N/A	#N/A	2	2	#N/A	#N/A	4	2	#N/A	2	1	#N/A	#N/A	2	#N/A	#N/A	2	2	#N/A	2	2	2	2	2	5	1	2	2	#N/A	#N/A	2	2	2	1	1	4	2	1	2	2	#N/A	#N/A	3	#N/A	2	2	2	2	1	1	1	2	#N/A	#N/A	2	2	6	2	2	2	2	#N/A	2	#N/A	#N/A	#N/A	#N/A	#N/A	2	2	2	2	#N/A	#N/A	#N/A	2	2	2	1	2	1	2	2	2	2	2	2	2	2	2	2	2	3	#N/A	2	#N/A	2	#N/A	#N/A	2	#N/A	2	3	2	#N/A	#N/A	#N/A	#N/A	1	#N/A	2	2	2	2	2	1	#N/A	#N/A	2	#N/A	4	2	4	2	3	6	2	#N/A	2	#N/A	#N/A	2	#N/A	#N/A
OG5_126703	2	2	#N/A	2	2	#N/A	20	#N/A	1	1	1	#N/A	2	#N/A	2	#N/A	#N/A	1	1	#N/A	#N/A	2	1	#N/A	2	2	#N/A	#N/A	1	#N/A	#N/A	1	1	#N/A	1	1	1	1	1	2	1	2	1	#N/A	#N/A	7	2	1	1	1	6	#N/A	1	2	1	#N/A	#N/A	2	#N/A	1	1	1	1	#N/A	#N/A	#N/A	2	#N/A	#N/A	1	1	2	2	2	1	1	#N/A	17	#N/A	#N/A	#N/A	#N/A	#N/A	2	2	1	2	#N/A	#N/A	#N/A	3	1	1	#N/A	2	6	1	3	1	2	8	2	1	1	1	1	1	1	#N/A	3	1	1	#N/A	#N/A	1	#N/A	1	4	1	#N/A	#N/A	#N/A	#N/A	#N/A	#N/A	#N/A	13	1	#N/A	1	1	#N/A	#N/A	1	#N/A	15	1	2	#N/A	1	4	1	#N/A	3	#N/A	#N/A	1	#N/A	#N/A
OG5_126704	1	2	1	1	2	1	2	1	2	2	1	1	1	1	1	1	1	2	2	#N/A	1	4	2	#N/A	2	5	1	1	1	1	1	1	1	1	2	2	1	1	1	1	2	4	1	1	1	#N/A	2	2	1	1	#N/A	#N/A	21	2	#N/A	1	1	2	1	#N/A	#N/A	#N/A	1	#N/A	#N/A	#N/A	2	#N/A	#N/A	1	1	1	1	1	1	1	1	3	#N/A	#N/A	1	#N/A	#N/A	1	1	#N/A	3	1	2	#N/A	3	2	1	#N/A	2	2	2	1	1	#N/A	4	3	2	2	2	2	2	2	1	3	#N/A	2	1	1	2	1	2	2	2	1	1	#N/A	1	#N/A	#N/A	3	1	3	3	1	1	#N/A	1	2	1	9	1	2	1	1	#N/A	1	1	3	1	1	1	1	1
OG5_126705	5	3	#N/A	3	2	#N/A	3	#N/A	1	1	1	#N/A	3	#N/A	3	#N/A	#N/A	4	4	#N/A	#N/A	4	2	#N/A	4	3	#N/A	#N/A	2	#N/A	#N/A	1	1	#N/A	1	1	1	1	1	3	1	8	2	#N/A	#N/A	1	4	2	1	1	4	3	1	4	2	#N/A	#N/A	3	#N/A	1	1	1	1	#N/A	#N/A	#N/A	4	#N/A	1	2	2	1	2	2	2	2	#N/A	6	#N/A	1	#N/A	#N/A	#N/A	1	4	1	4	#N/A	#N/A	#N/A	1	2	1	#N/A	3	2	1	4	3	1	5	1	1	1	1	1	1	1	#N/A	4	#N/A	3	#N/A	#N/A	2	#N/A	2	3	1	#N/A	#N/A	#N/A	#N/A	1	#N/A	5	5	4	1	1	#N/A	#N/A	#N/A	2	#N/A	3	3	2	1	2	2	1	#N/A	1	#N/A	#N/A	2	#N/A	#N/A
OG5_126706	2	2	#N/A	2	4	#N/A	18	#N/A	2	2	1	#N/A	2	#N/A	2	#N/A	#N/A	1	1	#N/A	#N/A	2	2	#N/A	3	2	#N/A	#N/A	1	#N/A	#N/A	2	1	#N/A	1	1	1	1	1	2	1	8	1	#N/A	#N/A	1	2	2	1	1	5	2	1	3	1	#N/A	#N/A	3	#N/A	1	1	1	2	#N/A	#N/A	#N/A	3	#N/A	#N/A	1	1	1	2	2	2	2	#N/A	6	#N/A	#N/A	#N/A	#N/A	#N/A	2	3	1	3	#N/A	#N/A	#N/A	2	1	2	#N/A	3	5	1	3	2	1	9	1	1	1	1	1	1	1	#N/A	3	#N/A	5	#N/A	#N/A	2	#N/A	1	4	2	#N/A	#N/A	#N/A	#N/A	#N/A	#N/A	3	1	4	1	1	1	#N/A	#N/A	1	#N/A	5	2	4	2	3	4	4	#N/A	#N/A	#N/A	#N/A	1	#N/A	#N/A
OG5_126707	4	3	#N/A	2	3	#N/A	7	#N/A	2	5	#N/A	#N/A	2	#N/A	2	#N/A	#N/A	4	3	#N/A	#N/A	2	2	#N/A	2	5	#N/A	#N/A	#N/A	#N/A	#N/A	1	1	1	2	2	1	2	1	3	2	1	2	#N/A	#N/A	6	4	2	1	1	4	1	1	2	1	#N/A	#N/A	1	#N/A	1	1	1	1	#N/A	#N/A	#N/A	2	#N/A	#N/A	3	1	2	2	3	2	2	#N/A	4	#N/A	#N/A	#N/A	#N/A	#N/A	1	2	1	2	#N/A	#N/A	#N/A	1	1	1	#N/A	1	5	1	2	4	3	3	5	1	1	1	1	1	1	#N/A	2	#N/A	3	#N/A	#N/A	2	#N/A	2	#N/A	1	#N/A	#N/A	#N/A	#N/A	#N/A	#N/A	2	6	3	#N/A	1	#N/A	#N/A	#N/A	1	#N/A	9	1	8	4	4	5	1	#N/A	2	#N/A	#N/A	2	#N/A	#N/A
OG5_126708	2	1	1	1	1	1	4	1	1	1	2	1	1	1	1	1	1	1	1	1	1	2	1	1	3	2	1	1	2	#N/A	1	1	1	1	2	2	2	2	2	1	2	6	1	1	1	3	1	1	1	1	2	1	1	1	1	1	1	3	1	1	1	1	1	#N/A	1	1	5	1	1	1	1	1	2	2	1	2	1	2	#N/A	1	1	1	1	2	3	1	4	1	1	1	2	1	1	1	2	4	2	4	1	1	7	2	1	1	1	1	1	1	1	3	1	4	1	1	1	1	1	1	1	1	1	1	1	1	1	4	2	3	3	1	1	1	#N/A	1	1	#N/A	1	2	1	1	#N/A	1	1	2	1	1	1	1	1
OG5_126709	1	2	#N/A	3	2	#N/A	9	#N/A	2	2	#N/A	#N/A	2	#N/A	2	#N/A	#N/A	1	2	#N/A	#N/A	2	1	#N/A	9	1	#N/A	#N/A	2	#N/A	#N/A	2	2	#N/A	1	1	#N/A	#N/A	#N/A	2	1	13	2	#N/A	#N/A	#N/A	2	2	#N/A	#N/A	#N/A	#N/A	#N/A	9	1	#N/A	#N/A	7	#N/A	#N/A	#N/A	#N/A	3	#N/A	#N/A	#N/A	9	#N/A	#N/A	1	1	1	#N/A	#N/A	#N/A	#N/A	#N/A	8	#N/A	#N/A	#N/A	#N/A	#N/A	4	7	#N/A	9	#N/A	#N/A	#N/A	3	#N/A	2	#N/A	5	4	1	9	2	1	3	#N/A	#N/A	#N/A	#N/A	#N/A	#N/A	#N/A	#N/A	9	#N/A	7	#N/A	#N/A	1	#N/A	1	2	1	#N/A	#N/A	#N/A	#N/A	#N/A	#N/A	12	#N/A	13	3	#N/A	#N/A	#N/A	#N/A	#N/A	#N/A	#N/A	2	#N/A	#N/A	#N/A	#N/A	#N/A	#N/A	#N/A	#N/A	#N/A	1	#N/A	#N/A
OG5_126710	2	3	1	2	2	1	3	1	2	2	2	1	2	1	2	1	1	2	2	1	1	4	2	1	2	1	1	1	1	1	1	2	2	1	1	2	1	1	1	2	2	2	2	1	1	2	2	2	1	1	2	1	1	2	2	1	1	1	1	1	1	1	2	#N/A	1	1	2	1	1	2	2	2	1	1	1	1	1	2	#N/A	1	1	1	1	2	2	2	2	1	1	1	2	1	2	1	1	3	2	2	2	2	2	2	1	1	1	1	1	1	1	2	1	2	1	1	2	1	2	3	2	1	1	1	1	1	1	2	1	2	2	2	#N/A	1	1	1	1	1	2	2	1	1	1	1	1	2	1	1	2	1	1
OG5_126711	1	2	#N/A	1	2	#N/A	8	#N/A	1	1	#N/A	1	1	#N/A	1	1	1	4	4	#N/A	#N/A	5	3	#N/A	2	4	#N/A	#N/A	1	#N/A	1	1	1	#N/A	2	1	1	1	1	3	#N/A	4	2	#N/A	#N/A	#N/A	1	1	1	1	#N/A	#N/A	1	2	1	1	1	2	#N/A	#N/A	#N/A	#N/A	1	#N/A	#N/A	#N/A	3	#N/A	#N/A	4	2	1	2	2	3	2	1	3	#N/A	#N/A	#N/A	#N/A	#N/A	4	3	2	3	#N/A	#N/A	#N/A	4	1	1	#N/A	3	5	2	3	1	1	4	3	1	1	1	2	1	#N/A	1	3	1	4	#N/A	#N/A	3	1	2	2	1	1	2	#N/A	1	#N/A	1	4	11	4	2	#N/A	#N/A	#N/A	#N/A	2	#N/A	1	1	4	1	2	5	2	#N/A	4	#N/A	#N/A	1	1	1
OG5_126712	6	5	#N/A	3	3	#N/A	1	#N/A	2	4	1	#N/A	3	#N/A	2	#N/A	#N/A	2	2	#N/A	#N/A	2	2	#N/A	4	1	#N/A	#N/A	2	#N/A	#N/A	3	3	#N/A	1	1	1	1	1	3	1	2	1	#N/A	#N/A	2	3	2	1	1	4	2	1	4	2	#N/A	#N/A	2	#N/A	2	2	2	2	1	#N/A	#N/A	4	#N/A	#N/A	3	1	2	2	2	2	2	#N/A	7	#N/A	#N/A	#N/A	#N/A	#N/A	1	4	2	4	#N/A	#N/A	#N/A	4	1	2	#N/A	1	2	1	4	3	2	4	2	1	1	1	1	1	1	#N/A	3	#N/A	3	#N/A	#N/A	2	#N/A	1	2	2	#N/A	#N/A	#N/A	#N/A	#N/A	#N/A	3	2	3	2	1	1	#N/A	#N/A	1	#N/A	3	3	4	2	2	4	2	#N/A	1	#N/A	#N/A	2	#N/A	#N/A
OG5_126717	9	3	#N/A	2	1	#N/A	15	#N/A	4	6	#N/A	2	2	#N/A	1	1	1	3	3	#N/A	#N/A	2	1	#N/A	3	1	#N/A	#N/A	3	4	1	4	4	2	#N/A	#N/A	#N/A	#N/A	#N/A	2	#N/A	4	1	#N/A	#N/A	3	2	3	1	1	#N/A	#N/A	#N/A	2	#N/A	3	5	3	#N/A	#N/A	#N/A	#N/A	3	#N/A	#N/A	#N/A	3	#N/A	#N/A	1	1	1	#N/A	#N/A	#N/A	#N/A	1	3	#N/A	#N/A	#N/A	#N/A	#N/A	1	3	1	3	#N/A	#N/A	#N/A	3	#N/A	#N/A	#N/A	2	12	1	3	2	1	5	13	#N/A	#N/A	#N/A	#N/A	#N/A	#N/A	#N/A	3	1	5	#N/A	#N/A	1	3	2	#N/A	1	1	1	#N/A	#N/A	#N/A	#N/A	4	#N/A	4	2	#N/A	#N/A	#N/A	#N/A	#N/A	#N/A	#N/A	3	#N/A	#N/A	#N/A	#N/A	#N/A	1	1	#N/A	#N/A	2	3	1
OG5_126718	2	2	4	2	2	#N/A	1	#N/A	11	16	#N/A	2	2	#N/A	4	7	12	3	2	#N/A	1	2	1	#N/A	1	#N/A	#N/A	#N/A	2	1	#N/A	7	7	1	1	1	#N/A	#N/A	#N/A	2	#N/A	1	1	#N/A	1	1	2	14	#N/A	#N/A	#N/A	#N/A	#N/A	1	1	1	#N/A	1	#N/A	#N/A	#N/A	#N/A	14	#N/A	#N/A	#N/A	1	#N/A	#N/A	2	1	1	1	1	1	1	1	1	1	#N/A	#N/A	#N/A	1	3	1	3	1	1	3	#N/A	3	#N/A	4	#N/A	1	1	1	1	2	2	2	1	#N/A	#N/A	#N/A	#N/A	#N/A	#N/A	2	1	1	5	#N/A	#N/A	1	1	1	2	2	1	2	#N/A	1	#N/A	#N/A	1	#N/A	1	2	#N/A	#N/A	#N/A	#N/A	#N/A	#N/A	#N/A	2	#N/A	#N/A	#N/A	#N/A	#N/A	1	#N/A	#N/A	#N/A	1	#N/A	1
OG5_126719	1	2	#N/A	1	1	#N/A	11	#N/A	1	1	#N/A	#N/A	#N/A	#N/A	3	#N/A	#N/A	2	3	#N/A	#N/A	2	1	#N/A	10	1	#N/A	#N/A	1	#N/A	#N/A	1	1	#N/A	1	1	#N/A	#N/A	#N/A	1	3	6	1	#N/A	#N/A	3	3	1	1	1	6	3	9	4	1	#N/A	#N/A	4	#N/A	1	1	1	1	#N/A	#N/A	#N/A	10	#N/A	#N/A	1	1	1	#N/A	#N/A	#N/A	#N/A	#N/A	5	#N/A	#N/A	#N/A	#N/A	#N/A	1	4	1	4	#N/A	#N/A	#N/A	3	1	1	#N/A	3	6	1	4	1	1	2	2	#N/A	#N/A	#N/A	#N/A	#N/A	#N/A	#N/A	4	#N/A	4	#N/A	#N/A	2	#N/A	1	2	2	#N/A	#N/A	#N/A	#N/A	#N/A	#N/A	5	2	5	3	#N/A	#N/A	#N/A	#N/A	1	#N/A	25	1	#N/A	#N/A	#N/A	#N/A	#N/A	#N/A	1	#N/A	#N/A	1	#N/A	#N/A
OG5_126720	1	1	3	1	2	1	2	#N/A	1	1	#N/A	2	1	1	3	2	2	1	1	1	1	2	1	#N/A	2	1	1	3	1	2	2	1	1	1	1	1	#N/A	#N/A	#N/A	2	2	2	1	2	1	2	2	1	1	1	7	1	#N/A	3	1	2	1	1	3	1	1	1	1	#N/A	#N/A	#N/A	3	#N/A	1	#N/A	1	1	1	1	1	1	5	7	#N/A	1	#N/A	1	1	1	2	1	3	1	1	#N/A	2	1	1	1	1	2	1	3	1	1	4	1	1	1	1	1	1	1	1	3	1	3	#N/A	#N/A	2	4	1	2	1	2	1	#N/A	3	1	1	3	1	2	2	#N/A	#N/A	1	2	1	1	2	2	2	1	1	2	1	2	1	1	1	1	2	3
OG5_126721	2	2	2	2	2	1	4	#N/A	2	2	2	3	2	1	1	2	2	1	1	#N/A	1	2	1	#N/A	2	2	1	1	1	2	2	1	1	1	1	1	1	1	1	2	2	2	1	1	1	2	2	2	#N/A	#N/A	#N/A	#N/A	#N/A	2	1	1	1	2	1	#N/A	#N/A	#N/A	1	#N/A	#N/A	#N/A	2	#N/A	#N/A	2	1	1	1	1	1	1	1	2	#N/A	#N/A	#N/A	#N/A	#N/A	4	2	2	2	2	2	#N/A	2	3	1	#N/A	1	3	3	2	2	1	6	3	2	2	2	2	2	2	1	2	1	3	1	1	1	1	1	5	1	1	1	#N/A	1	#N/A	1	2	2	2	4	2	#N/A	#N/A	1	3	1	#N/A	3	3	1	1	2	1	1	2	1	1	1	2	2
OG5_126722	2	1	1	1	1	1	7	1	1	1	1	1	1	1	2	1	1	1	1	1	1	2	1	1	2	2	1	1	#N/A	1	1	1	1	1	1	1	1	1	1	1	2	2	1	1	1	2	1	1	1	1	3	1	1	1	1	1	1	1	1	1	1	1	1	1	1	1	2	1	1	1	1	1	2	2	2	2	1	5	#N/A	1	1	1	1	2	1	#N/A	4	1	1	1	1	1	1	1	1	3	2	1	1	1	8	2	1	1	1	1	1	1	1	5	1	3	1	1	1	1	1	2	1	1	1	1	1	1	1	1	1	1	1	1	1	1	1	1	1	5	2	4	2	2	4	1	1	2	1	1	1	1	1
OG5_126723	1	3	1	2	1	1	2	1	1	1	1	1	2	1	1	1	1	1	1	1	1	2	1	1	2	2	1	1	2	1	1	1	1	1	1	1	1	1	1	2	2	3	1	1	1	2	2	1	1	1	3	1	1	1	1	1	1	#N/A	1	1	1	1	1	#N/A	1	1	13	1	1	1	1	1	1	1	1	1	1	1	#N/A	1	1	1	1	2	2	3	2	1	1	1	2	1	1	1	2	4	2	2	2	1	2	4	1	1	1	1	1	1	1	2	1	2	1	1	1	1	1	3	1	1	1	1	1	1	1	3	1	2	2	1	#N/A	1	1	1	1	4	2	2	1	1	3	1	1	2	1	1	1	1	1
OG5_126724	1	1	#N/A	1	#N/A	#N/A	4	#N/A	2	2	1	#N/A	1	#N/A	1	#N/A	#N/A	#N/A	1	#N/A	#N/A	4	2	#N/A	4	1	#N/A	#N/A	1	#N/A	#N/A	2	2	#N/A	1	1	1	1	1	1	#N/A	5	2	#N/A	#N/A	1	1	2	1	1	4	2	4	4	2	#N/A	#N/A	3	#N/A	#N/A	#N/A	#N/A	2	#N/A	#N/A	#N/A	4	#N/A	#N/A	2	2	2	2	2	2	2	#N/A	5	#N/A	#N/A	#N/A	#N/A	#N/A	2	3	2	4	#N/A	#N/A	#N/A	2	1	2	#N/A	2	4	1	4	1	2	5	2	1	1	1	1	1	1	#N/A	5	#N/A	3	#N/A	#N/A	2	#N/A	2	2	1	#N/A	#N/A	#N/A	#N/A	#N/A	#N/A	5	2	6	1	1	1	#N/A	#N/A	1	#N/A	20	2	4	2	2	3	2	#N/A	1	#N/A	#N/A	2	#N/A	#N/A
OG5_126726	2	2	2	2	2	#N/A	2	#N/A	2	2	#N/A	#N/A	2	1	3	1	1	3	4	#N/A	#N/A	4	2	#N/A	4	1	#N/A	#N/A	3	#N/A	#N/A	2	2	#N/A	2	2	1	1	1	2	3	4	2	#N/A	#N/A	3	2	2	#N/A	#N/A	#N/A	#N/A	#N/A	9	2	1	#N/A	3	#N/A	#N/A	#N/A	#N/A	2	#N/A	#N/A	#N/A	4	#N/A	#N/A	3	2	2	2	2	2	2	#N/A	4	#N/A	#N/A	#N/A	#N/A	#N/A	2	4	1	4	1	1	#N/A	4	1	2	#N/A	2	2	2	4	2	2	6	2	#N/A	#N/A	#N/A	#N/A	#N/A	#N/A	1	4	#N/A	2	#N/A	#N/A	2	#N/A	2	#N/A	#N/A	#N/A	#N/A	#N/A	#N/A	#N/A	1	3	2	4	3	#N/A	#N/A	#N/A	#N/A	1	#N/A	2	3	4	2	3	3	2	#N/A	3	#N/A	#N/A	2	1	#N/A
OG5_126727	2	2	#N/A	2	2	#N/A	4	#N/A	1	1	#N/A	#N/A	3	#N/A	2	#N/A	1	2	2	#N/A	#N/A	2	1	#N/A	4	6	#N/A	#N/A	2	#N/A	#N/A	1	1	1	1	1	#N/A	#N/A	#N/A	2	2	5	1	#N/A	1	2	2	1	#N/A	#N/A	4	1	#N/A	3	1	#N/A	1	3	1	2	2	2	1	1	#N/A	#N/A	4	#N/A	#N/A	2	1	2	2	2	2	2	#N/A	4	#N/A	#N/A	#N/A	#N/A	#N/A	4	4	1	4	#N/A	#N/A	#N/A	2	1	1	#N/A	2	4	1	4	1	1	3	3	1	1	1	1	1	1	2	3	1	4	#N/A	#N/A	1	#N/A	1	4	1	#N/A	#N/A	#N/A	#N/A	#N/A	1	4	4	3	3	#N/A	1	#N/A	#N/A	1	1	4	2	4	2	2	4	2	2	3	#N/A	#N/A	1	#N/A	#N/A
OG5_126728	#N/A	1	2	1	1	#N/A	2	2	3	4	1	1	1	#N/A	1	2	2	3	4	1	1	2	#N/A	#N/A	2	12	1	#N/A	3	#N/A	1	1	1	1	1	1	#N/A	#N/A	#N/A	1	2	3	1	1	1	#N/A	1	4	#N/A	#N/A	#N/A	#N/A	#N/A	2	#N/A	2	1	2	1	#N/A	#N/A	#N/A	4	#N/A	8	3	2	#N/A	#N/A	1	1	#N/A	4	4	3	4	2	3	#N/A	#N/A	#N/A	1	#N/A	1	2	2	2	1	2	#N/A	2	1	1	#N/A	2	1	2	2	1	#N/A	3	#N/A	1	1	1	1	1	1	1	1	#N/A	2	#N/A	#N/A	1	1	1	2	#N/A	2	1	1	#N/A	1	#N/A	3	#N/A	3	2	1	1	1	2	1	#N/A	#N/A	#N/A	4	2	2	4	4	1	5	#N/A	1	1	1	1
OG5_126729	1	3	1	2	2	#N/A	7	1	1	1	#N/A	#N/A	2	#N/A	2	#N/A	1	2	3	#N/A	#N/A	2	1	#N/A	4	4	#N/A	#N/A	2	#N/A	#N/A	1	1	1	1	1	2	2	2	3	2	5	1	#N/A	2	2	2	1	#N/A	#N/A	3	2	#N/A	4	1	#N/A	1	4	#N/A	#N/A	#N/A	#N/A	1	#N/A	#N/A	#N/A	4	#N/A	#N/A	3	1	1	1	1	1	1	2	6	#N/A	#N/A	#N/A	#N/A	#N/A	2	5	2	4	#N/A	1	#N/A	3	3	1	#N/A	2	4	1	4	2	1	6	4	1	1	1	1	1	1	#N/A	4	#N/A	6	#N/A	#N/A	1	#N/A	1	2	1	#N/A	2	#N/A	1	#N/A	#N/A	4	5	4	1	#N/A	#N/A	1	#N/A	3	#N/A	#N/A	5	#N/A	#N/A	#N/A	1	#N/A	#N/A	3	#N/A	#N/A	1	#N/A	#N/A
OG5_126730	2	1	1	1	1	1	6	2	1	1	1	1	2	1	1	1	1	1	1	1	1	4	2	1	3	1	#N/A	1	1	1	2	1	1	1	2	2	#N/A	#N/A	#N/A	1	3	2	2	1	1	1	1	1	#N/A	#N/A	2	2	#N/A	3	2	1	1	2	1	1	1	1	1	#N/A	1	1	3	1	1	1	2	2	2	2	2	2	2	2	#N/A	1	1	1	1	1	3	1	3	1	1	#N/A	1	1	1	1	1	2	1	2	1	2	5	2	1	1	1	1	1	1	2	3	1	2	#N/A	#N/A	3	1	2	1	1	1	1	1	1	1	1	2	1	1	1	1	1	1	1	1	1	3	1	4	2	2	3	2	1	1	1	1	2	1	1
OG5_126731	1	1	2	1	1	1	8	1	3	4	#N/A	4	1	1	1	2	2	2	2	#N/A	1	4	2	#N/A	2	3	#N/A	1	2	#N/A	1	2	2	1	1	1	#N/A	#N/A	#N/A	1	2	2	1	1	1	1	1	4	#N/A	#N/A	1	1	#N/A	2	1	1	1	1	1	1	1	1	4	#N/A	2	2	2	#N/A	#N/A	1	1	1	1	1	1	3	2	4	#N/A	#N/A	1	1	1	2	1	2	2	1	1	1	2	1	2	2	1	5	2	2	1	1	8	1	#N/A	#N/A	#N/A	#N/A	#N/A	#N/A	4	2	1	4	1	1	2	1	2	#N/A	1	1	2	#N/A	1	#N/A	1	2	1	1	3	#N/A	#N/A	#N/A	1	1	#N/A	2	1	4	2	1	#N/A	1	1	3	#N/A	1	1	1	1
OG5_126732	5	5	#N/A	5	5	#N/A	2	#N/A	1	1	#N/A	#N/A	6	#N/A	#N/A	#N/A	#N/A	1	1	#N/A	#N/A	2	2	#N/A	3	#N/A	#N/A	#N/A	3	#N/A	#N/A	1	1	#N/A	#N/A	#N/A	#N/A	#N/A	#N/A	6	1	8	1	#N/A	#N/A	2	4	1	#N/A	#N/A	#N/A	#N/A	#N/A	2	1	#N/A	#N/A	3	#N/A	#N/A	#N/A	#N/A	1	#N/A	#N/A	#N/A	3	#N/A	#N/A	44	1	1	2	2	2	2	#N/A	3	#N/A	#N/A	#N/A	#N/A	#N/A	2	3	4	3	#N/A	#N/A	#N/A	2	1	1	#N/A	1	#N/A	2	3	6	1	1	4	1	1	1	1	1	1	#N/A	3	#N/A	#N/A	#N/A	#N/A	1	#N/A	1	3	1	#N/A	#N/A	#N/A	#N/A	#N/A	#N/A	4	#N/A	4	2	#N/A	#N/A	#N/A	#N/A	1	#N/A	#N/A	1	3	1	1	2	1	#N/A	#N/A	#N/A	#N/A	1	#N/A	#N/A
OG5_126733	2	2	3	2	3	#N/A	3	#N/A	2	4	2	1	2	1	1	2	3	1	2	1	#N/A	2	1	1	2	3	#N/A	#N/A	#N/A	4	3	2	2	#N/A	2	2	1	1	1	2	2	3	1	1	2	2	2	2	3	3	#N/A	#N/A	1	2	1	#N/A	#N/A	1	#N/A	#N/A	#N/A	#N/A	4	#N/A	1	1	2	#N/A	#N/A	3	1	2	1	1	1	1	2	3	1	#N/A	#N/A	#N/A	#N/A	2	2	1	2	#N/A	1	#N/A	2	1	2	#N/A	1	1	2	2	1	2	3	3	1	1	1	1	1	1	1	2	1	1	1	1	1	#N/A	1	1	2	#N/A	1	#N/A	#N/A	1	1	3	4	3	5	2	2	#N/A	#N/A	1	#N/A	1	2	2	1	1	#N/A	1	2	2	#N/A	1	1	2	3
OG5_126734	2	1	1	2	1	1	7	#N/A	1	1	1	1	1	1	1	1	1	3	4	#N/A	1	2	2	#N/A	2	1	#N/A	1	1	1	1	1	1	1	1	1	1	1	1	2	1	2	1	1	1	1	1	1	#N/A	#N/A	4	3	1	2	1	1	1	1	1	1	1	1	1	#N/A	#N/A	#N/A	2	#N/A	#N/A	1	1	1	1	2	2	1	1	1	#N/A	#N/A	#N/A	#N/A	#N/A	1	2	1	2	1	1	#N/A	3	1	1	1	2	2	1	2	1	1	3	1	1	1	1	1	1	1	1	2	1	5	#N/A	1	2	1	1	1	1	1	1	#N/A	1	#N/A	1	4	1	4	2	1	#N/A	#N/A	1	1	1	7	1	18	4	2	2	2	1	#N/A	1	1	1	1	1
OG5_126735	4	3	#N/A	3	3	#N/A	3	#N/A	2	2	1	#N/A	3	#N/A	3	#N/A	#N/A	2	2	#N/A	#N/A	4	2	#N/A	3	2	#N/A	#N/A	2	#N/A	#N/A	2	1	#N/A	2	1	2	2	2	3	1	4	2	#N/A	#N/A	2	3	2	1	1	2	1	1	4	2	#N/A	#N/A	1	#N/A	2	2	2	2	#N/A	#N/A	#N/A	3	#N/A	#N/A	3	2	2	1	1	1	1	#N/A	5	#N/A	#N/A	#N/A	#N/A	#N/A	3	3	3	3	#N/A	#N/A	#N/A	3	2	2	#N/A	1	1	2	3	3	2	1	1	1	1	1	1	1	1	#N/A	3	#N/A	1	#N/A	#N/A	2	#N/A	2	3	2	#N/A	#N/A	#N/A	#N/A	#N/A	#N/A	4	3	4	2	1	1	#N/A	#N/A	2	#N/A	8	3	2	1	1	2	1	#N/A	2	#N/A	#N/A	2	#N/A	#N/A
OG5_126736	1	1	1	1	1	3	2	2	1	1	1	2	1	1	1	1	1	1	1	2	1	2	1	2	1	1	1	1	1	1	1	1	1	1	1	1	1	1	1	1	2	1	1	1	1	1	1	1	1	1	2	1	1	1	1	2	1	1	1	1	1	1	1	#N/A	1	1	1	2	3	1	1	1	2	2	2	2	1	1	#N/A	3	1	2	1	2	1	1	1	1	1	3	2	1	1	1	1	1	2	1	1	1	3	1	1	1	1	1	1	1	1	1	1	2	1	1	1	3	1	2	1	2	1	3	1	3	1	1	1	1	1	1	#N/A	#N/A	2	1	1	2	1	4	2	3	4	8	2	2	1	1	1	2	2
OG5_126737	2	2	#N/A	2	2	#N/A	9	#N/A	2	2	1	#N/A	2	#N/A	1	2	3	3	3	#N/A	#N/A	4	3	#N/A	2	3	1	#N/A	2	#N/A	#N/A	2	2	#N/A	2	2	#N/A	#N/A	#N/A	2	1	4	2	#N/A	#N/A	2	2	2	#N/A	#N/A	#N/A	#N/A	#N/A	2	2	2	#N/A	2	#N/A	1	1	1	2	#N/A	#N/A	#N/A	2	#N/A	#N/A	2	2	2	2	2	2	2	#N/A	1	#N/A	#N/A	#N/A	#N/A	#N/A	1	2	1	2	#N/A	#N/A	#N/A	2	1	3	#N/A	2	4	1	2	2	2	3	1	1	1	1	1	1	1	1	4	1	5	#N/A	#N/A	2	2	2	2	2	2	#N/A	#N/A	#N/A	#N/A	#N/A	3	2	3	2	1	1	#N/A	#N/A	1	#N/A	3	2	4	2	3	3	2	1	2	#N/A	#N/A	2	2	2
OG5_126740	1	1	#N/A	1	2	#N/A	9	#N/A	1	#N/A	1	#N/A	1	#N/A	3	#N/A	#N/A	1	1	#N/A	#N/A	2	1	#N/A	3	3	#N/A	#N/A	2	#N/A	#N/A	1	1	#N/A	1	1	2	2	2	1	#N/A	6	1	#N/A	#N/A	1	2	1	1	1	4	1	7	5	1	#N/A	#N/A	3	#N/A	1	1	1	2	#N/A	#N/A	#N/A	4	#N/A	#N/A	1	1	1	1	1	1	1	#N/A	10	#N/A	#N/A	#N/A	#N/A	#N/A	3	4	2	5	#N/A	#N/A	#N/A	2	4	3	#N/A	2	1	2	3	1	1	4	1	1	1	2	1	2	2	#N/A	11	#N/A	2	#N/A	#N/A	2	#N/A	1	3	2	#N/A	#N/A	#N/A	#N/A	#N/A	#N/A	5	1	3	3	1	#N/A	#N/A	#N/A	2	#N/A	5	1	2	1	2	#N/A	1	#N/A	2	#N/A	#N/A	1	#N/A	#N/A
OG5_126741	7	4	#N/A	3	2	#N/A	2	#N/A	1	1	1	#N/A	3	#N/A	3	#N/A	#N/A	3	3	#N/A	#N/A	2	2	#N/A	3	2	#N/A	#N/A	5	#N/A	#N/A	1	1	#N/A	1	1	1	1	1	3	1	5	1	#N/A	#N/A	#N/A	5	1	#N/A	#N/A	3	1	#N/A	3	1	#N/A	#N/A	3	#N/A	1	2	1	1	#N/A	#N/A	#N/A	3	#N/A	#N/A	3	1	1	3	2	2	2	#N/A	5	#N/A	#N/A	#N/A	#N/A	#N/A	1	3	2	3	#N/A	#N/A	#N/A	3	2	1	#N/A	2	3	1	3	3	1	3	2	1	1	1	1	1	1	#N/A	3	#N/A	1	#N/A	#N/A	2	#N/A	1	6	2	#N/A	#N/A	#N/A	#N/A	#N/A	#N/A	4	5	4	4	1	1	#N/A	#N/A	2	#N/A	1	3	4	2	2	1	2	#N/A	2	#N/A	#N/A	1	#N/A	#N/A
OG5_126742	5	2	#N/A	1	2	1	4	#N/A	1	1	1	1	2	#N/A	3	2	1	3	2	#N/A	#N/A	4	1	1	3	2	#N/A	#N/A	2	#N/A	#N/A	1	1	#N/A	1	1	2	2	2	2	2	2	1	#N/A	#N/A	2	2	1	1	1	2	2	1	3	1	#N/A	#N/A	3	1	1	1	1	1	1	#N/A	#N/A	3	#N/A	1	2	1	2	2	2	2	2	#N/A	2	#N/A	1	#N/A	#N/A	#N/A	2	3	2	4	#N/A	#N/A	#N/A	2	2	1	#N/A	2	5	2	3	1	2	3	3	1	1	1	1	1	1	#N/A	3	#N/A	3	#N/A	#N/A	1	#N/A	2	2	1	#N/A	1	#N/A	#N/A	1	#N/A	4	2	4	2	1	1	#N/A	#N/A	2	#N/A	9	2	2	1	1	2	1	#N/A	2	#N/A	#N/A	1	#N/A	#N/A
OG5_126743	3	1	#N/A	1	2	#N/A	4	#N/A	3	2	1	#N/A	2	#N/A	2	#N/A	#N/A	1	1	#N/A	#N/A	6	3	#N/A	3	1	#N/A	#N/A	2	#N/A	#N/A	2	2	#N/A	2	2	1	1	1	1	#N/A	3	2	#N/A	#N/A	#N/A	2	3	1	1	4	2	#N/A	5	2	#N/A	#N/A	3	#N/A	#N/A	#N/A	#N/A	3	#N/A	#N/A	#N/A	5	#N/A	#N/A	1	2	2	1	2	2	2	#N/A	8	1	#N/A	#N/A	#N/A	#N/A	#N/A	5	#N/A	5	#N/A	#N/A	#N/A	1	1	3	#N/A	3	6	#N/A	5	2	2	8	#N/A	1	1	1	1	1	1	#N/A	3	#N/A	3	#N/A	#N/A	4	#N/A	2	1	2	#N/A	#N/A	#N/A	#N/A	#N/A	#N/A	6	#N/A	6	#N/A	2	2	#N/A	#N/A	1	1	#N/A	1	4	2	1	2	1	#N/A	1	#N/A	#N/A	2	#N/A	#N/A
OG5_126744	1	#N/A	1	1	1	1	4	#N/A	1	1	1	1	#N/A	1	1	1	1	1	1	#N/A	1	4	3	#N/A	1	2	1	1	2	1	1	1	1	1	1	1	1	1	1	1	2	1	2	1	1	1	1	1	1	1	12	1	1	1	2	1	1	1	1	#N/A	#N/A	#N/A	1	#N/A	1	1	1	#N/A	#N/A	2	2	1	2	4	5	4	1	2	#N/A	#N/A	1	#N/A	#N/A	2	1	1	1	1	1	#N/A	1	1	1	1	1	4	2	1	1	1	8	1	1	1	1	1	1	1	1	1	1	2	1	1	3	1	2	2	1	1	1	#N/A	1	#N/A	2	1	2	1	1	1	1	1	1	1	1	3	1	6	3	2	1	1	1	2	1	1	1	1	1
OG5_126745	1	3	1	2	2	1	4	1	1	1	2	1	1	1	2	1	1	2	2	1	1	2	1	1	2	2	1	1	1	1	1	1	1	1	1	1	#N/A	1	1	2	2	2	1	1	1	2	2	1	1	1	2	1	1	2	1	1	1	2	1	1	1	1	1	#N/A	1	1	2	1	1	1	1	1	1	1	1	1	1	2	#N/A	1	1	1	1	2	2	2	2	1	1	#N/A	1	3	1	1	1	3	2	2	2	1	2	2	2	2	2	2	2	2	1	2	1	3	1	1	1	1	1	3	1	1	1	1	1	#N/A	1	2	1	1	2	2	#N/A	1	1	2	1	1	1	2	1	1	2	1	1	2	1	1	1	1	1
OG5_126746	3	3	2	3	4	1	2	1	2	2	1	1	2	1	2	1	1	2	2	1	#N/A	2	1	1	2	1	#N/A	1	2	1	1	2	2	1	1	1	#N/A	#N/A	#N/A	3	1	2	1	#N/A	1	2	3	2	#N/A	#N/A	2	1	#N/A	3	1	1	1	2	1	1	1	1	1	#N/A	1	1	4	#N/A	#N/A	1	1	1	1	1	1	1	1	4	#N/A	#N/A	#N/A	#N/A	#N/A	1	3	1	4	1	1	#N/A	2	#N/A	1	#N/A	2	1	1	3	4	1	1	1	1	1	1	1	1	1	1	4	1	1	#N/A	#N/A	1	1	1	4	#N/A	1	1	1	1	2	1	3	2	3	2	1	1	1	1	#N/A	#N/A	1	1	10	2	1	2	1	1	1	#N/A	#N/A	1	2	1
OG5_126748	1	2	#N/A	2	2	#N/A	#N/A	#N/A	2	2	1	#N/A	2	#N/A	1	#N/A	#N/A	2	2	#N/A	#N/A	4	2	#N/A	2	3	#N/A	#N/A	1	#N/A	#N/A	2	2	#N/A	2	2	1	1	1	1	#N/A	5	2	#N/A	#N/A	2	2	2	1	1	3	2	#N/A	3	2	#N/A	#N/A	2	#N/A	1	1	1	2	#N/A	#N/A	#N/A	4	#N/A	#N/A	1	2	2	2	3	3	3	#N/A	6	1	#N/A	#N/A	#N/A	#N/A	2	3	3	3	#N/A	#N/A	#N/A	2	2	2	#N/A	2	#N/A	1	5	2	2	2	1	1	1	1	1	1	1	#N/A	2	#N/A	#N/A	#N/A	#N/A	2	#N/A	2	9	1	#N/A	#N/A	#N/A	#N/A	#N/A	#N/A	5	2	5	1	2	2	#N/A	#N/A	3	#N/A	1	#N/A	6	3	3	3	2	#N/A	2	#N/A	#N/A	1	#N/A	#N/A
OG5_126750	2	3	2	5	1	2	2	1	3	4	#N/A	1	1	2	1	1	1	1	1	1	1	2	1	1	1	3	#N/A	1	5	1	1	2	2	1	1	1	#N/A	#N/A	#N/A	3	2	1	1	1	1	2	2	1	#N/A	#N/A	2	4	#N/A	1	1	1	1	1	1	1	1	1	1	#N/A	#N/A	1	1	#N/A	#N/A	2	1	1	1	1	1	1	1	3	#N/A	#N/A	1	1	1	2	3	3	2	1	1	#N/A	3	1	1	#N/A	3	3	2	1	1	1	2	3	1	1	1	1	1	1	1	2	2	3	#N/A	#N/A	1	2	1	#N/A	1	1	1	#N/A	2	#N/A	1	2	2	2	2	#N/A	#N/A	1	2	1	#N/A	5	3	2	1	1	#N/A	1	1	3	#N/A	1	1	1	1
OG5_126752	3	2	1	2	3	1	2	1	1	1	2	2	2	1	2	1	1	2	2	1	1	2	2	1	2	1	1	1	1	1	1	1	1	1	1	1	1	1	1	2	1	2	1	1	1	2	2	1	1	1	2	1	1	2	1	1	1	2	1	1	1	1	1	#N/A	1	1	2	1	1	1	1	2	1	1	1	1	1	2	#N/A	1	1	1	1	2	3	2	2	1	1	1	1	1	1	1	2	2	2	2	2	1	1	2	1	1	1	1	1	1	1	2	1	2	1	1	2	1	1	2	1	1	1	1	1	1	1	2	1	2	2	2	1	1	1	1	1	1	3	2	1	1	1	1	1	1	1	1	1	1	1
OG5_126753	2	3	#N/A	2	2	#N/A	6	#N/A	2	2	#N/A	1	3	#N/A	2	#N/A	#N/A	1	1	#N/A	#N/A	2	1	#N/A	2	7	#N/A	#N/A	#N/A	#N/A	#N/A	1	1	1	3	3	1	1	1	3	1	3	1	#N/A	2	1	2	2	#N/A	#N/A	#N/A	#N/A	#N/A	3	1	1	1	2	1	1	1	1	2	#N/A	#N/A	#N/A	3	#N/A	#N/A	1	1	5	2	2	1	2	1	3	#N/A	#N/A	#N/A	#N/A	#N/A	4	4	1	3	#N/A	1	#N/A	2	#N/A	2	#N/A	3	6	5	3	1	2	4	2	#N/A	#N/A	#N/A	#N/A	#N/A	#N/A	#N/A	3	#N/A	5	#N/A	#N/A	1	1	1	2	1	1	#N/A	#N/A	#N/A	#N/A	#N/A	3	#N/A	3	1	#N/A	#N/A	#N/A	#N/A	#N/A	#N/A	7	1	4	2	3	4	2	1	2	#N/A	#N/A	1	1	1
OG5_126754	2	3	#N/A	3	2	#N/A	5	#N/A	3	3	#N/A	#N/A	3	#N/A	3	#N/A	#N/A	2	3	#N/A	#N/A	2	1	#N/A	4	1	#N/A	#N/A	4	#N/A	#N/A	2	2	#N/A	1	1	1	1	1	4	1	6	1	#N/A	#N/A	2	4	2	#N/A	#N/A	3	4	#N/A	5	1	#N/A	#N/A	4	#N/A	1	1	1	2	#N/A	#N/A	#N/A	4	#N/A	#N/A	2	1	3	1	1	1	1	#N/A	6	#N/A	#N/A	#N/A	#N/A	#N/A	1	5	1	4	#N/A	#N/A	#N/A	2	1	2	#N/A	4	1	#N/A	4	3	2	2	2	1	1	1	1	1	1	#N/A	4	#N/A	2	#N/A	#N/A	2	#N/A	1	3	1	#N/A	#N/A	#N/A	#N/A	#N/A	#N/A	4	3	3	1	#N/A	#N/A	#N/A	#N/A	1	#N/A	#N/A	2	4	2	2	2	1	#N/A	1	#N/A	#N/A	1	#N/A	#N/A
OG5_126755	2	2	1	2	2	1	4	1	1	1	1	1	2	1	1	1	1	1	1	1	1	2	1	1	2	2	1	1	1	1	1	1	1	1	1	1	1	1	1	2	2	2	1	1	1	2	2	1	1	1	2	1	1	2	1	1	1	2	1	1	1	1	1	#N/A	1	1	2	1	1	2	1	1	1	1	1	1	1	5	#N/A	1	1	#N/A	1	2	2	3	2	1	1	1	1	1	1	1	1	1	2	2	2	1	4	2	1	1	1	1	1	1	1	2	1	2	1	1	1	1	1	4	1	1	1	1	1	1	1	2	1	2	2	1	#N/A	1	1	1	1	1	3	2	1	1	2	1	1	2	1	1	1	1	1
OG5_126756	2	2	#N/A	2	3	#N/A	3	#N/A	2	2	2	1	2	#N/A	4	#N/A	#N/A	2	2	1	#N/A	4	2	1	2	1	#N/A	#N/A	2	1	1	2	2	#N/A	2	2	1	1	1	2	2	2	2	#N/A	1	2	2	2	1	1	2	1	1	2	2	1	#N/A	2	1	1	1	1	2	#N/A	#N/A	#N/A	2	#N/A	#N/A	2	2	2	1	1	1	1	1	2	#N/A	#N/A	#N/A	#N/A	#N/A	2	2	1	2	#N/A	#N/A	#N/A	2	1	2	1	2	2	2	2	2	2	3	2	2	2	2	2	2	3	#N/A	2	1	1	#N/A	#N/A	2	1	2	4	2	1	1	1	1	#N/A	#N/A	1	1	3	1	2	2	1	#N/A	2	1	1	2	2	1	1	1	1	1	1	#N/A	#N/A	2	1	1
OG5_126757	7	3	2	3	2	#N/A	7	1	2	2	1	2	2	2	1	3	3	3	3	1	#N/A	1	1	1	3	1	#N/A	#N/A	2	1	1	2	2	1	2	2	#N/A	#N/A	#N/A	3	1	3	1	#N/A	2	1	3	2	#N/A	#N/A	#N/A	#N/A	#N/A	3	1	2	#N/A	3	#N/A	1	1	1	2	#N/A	#N/A	#N/A	3	#N/A	1	2	1	1	#N/A	#N/A	#N/A	#N/A	1	4	#N/A	1	#N/A	#N/A	#N/A	#N/A	3	2	4	1	1	#N/A	3	1	2	1	2	2	#N/A	3	3	1	2	3	1	1	1	1	1	1	3	4	#N/A	1	1	1	1	1	2	2	1	1	1	#N/A	#N/A	1	#N/A	3	2	2	2	#N/A	#N/A	1	#N/A	1	#N/A	2	2	#N/A	#N/A	#N/A	1	#N/A	1	2	#N/A	#N/A	2	#N/A	#N/A
OG5_126758	2	1	1	1	#N/A	1	7	#N/A	1	2	#N/A	1	1	#N/A	3	#N/A	#N/A	2	2	2	#N/A	4	3	#N/A	3	3	#N/A	2	1	1	2	1	1	1	1	1	#N/A	#N/A	#N/A	1	2	5	2	#N/A	1	1	1	1	1	1	6	2	#N/A	3	2	1	#N/A	3	2	#N/A	#N/A	#N/A	1	#N/A	#N/A	#N/A	3	#N/A	#N/A	1	2	1	1	1	1	1	1	6	1	#N/A	#N/A	#N/A	#N/A	2	1	1	3	1	1	#N/A	1	#N/A	1	#N/A	2	5	2	3	1	1	7	1	#N/A	#N/A	#N/A	#N/A	#N/A	#N/A	#N/A	3	1	5	#N/A	#N/A	2	1	2	2	1	1	1	#N/A	1	#N/A	#N/A	6	3	5	2	#N/A	#N/A	#N/A	1	#N/A	1	4	1	2	1	1	#N/A	1	1	3	#N/A	1	1	1	1
OG5_126759	1	2	3	1	2	#N/A	2	#N/A	2	3	#N/A	2	2	1	1	4	4	3	3	2	1	2	1	1	1	2	#N/A	#N/A	6	1	1	2	2	#N/A	1	1	#N/A	#N/A	#N/A	1	2	#N/A	1	#N/A	1	2	1	2	#N/A	#N/A	6	3	#N/A	1	1	2	#N/A	2	1	1	1	1	3	#N/A	1	2	1	1	#N/A	1	1	1	1	1	1	1	1	2	#N/A	1	#N/A	#N/A	#N/A	3	2	2	1	1	1	#N/A	3	#N/A	3	1	1	2	2	1	#N/A	2	2	3	#N/A	#N/A	#N/A	#N/A	#N/A	#N/A	2	1	1	3	1	1	2	2	1	2	2	2	2	1	1	1	1	1	3	2	3	#N/A	#N/A	1	1	#N/A	#N/A	3	1	#N/A	#N/A	#N/A	2	1	1	2	#N/A	1	2	4	2
OG5_126760	1	1	1	1	2	1	7	1	1	1	1	1	1	1	1	1	1	1	1	1	1	2	1	1	3	2	1	1	1	1	1	1	1	1	1	1	1	1	1	1	2	1	1	1	1	2	1	1	1	1	4	1	2	1	1	1	1	1	1	1	1	1	1	1	1	1	1	1	1	2	1	#N/A	2	2	2	3	1	4	#N/A	1	1	1	1	2	1	1	1	1	1	1	2	1	1	1	1	4	2	1	1	1	6	1	1	1	1	1	1	1	1	5	1	2	1	1	1	1	1	1	1	1	1	1	1	1	1	1	1	1	1	1	#N/A	1	1	1	1	5	1	#N/A	#N/A	4	2	#N/A	1	3	1	#N/A	1	1	1
OG5_126761	2	2	#N/A	2	3	#N/A	11	#N/A	1	1	1	#N/A	3	#N/A	1	#N/A	#N/A	1	1	#N/A	#N/A	2	1	#N/A	5	1	#N/A	#N/A	2	#N/A	#N/A	1	1	#N/A	1	1	1	1	1	2	1	5	1	#N/A	#N/A	1	2	1	1	1	6	3	1	5	1	#N/A	#N/A	5	#N/A	#N/A	#N/A	#N/A	1	1	#N/A	#N/A	5	#N/A	#N/A	2	1	1	1	1	1	1	#N/A	9	#N/A	#N/A	#N/A	#N/A	#N/A	1	5	1	4	#N/A	#N/A	#N/A	3	1	1	#N/A	3	3	1	5	2	1	5	2	1	1	1	1	1	1	#N/A	5	#N/A	4	#N/A	#N/A	1	#N/A	1	4	2	#N/A	#N/A	#N/A	#N/A	#N/A	1	4	2	4	1	1	#N/A	#N/A	#N/A	1	#N/A	1	2	2	1	1	2	1	#N/A	1	#N/A	#N/A	1	#N/A	#N/A
OG5_126762	1	1	1	1	2	1	4	1	1	1	1	1	1	1	1	1	1	1	1	#N/A	#N/A	3	1	1	2	3	1	1	2	1	1	1	1	1	1	1	1	1	1	1	2	2	1	1	1	1	1	1	#N/A	#N/A	2	1	#N/A	2	1	1	1	1	1	1	1	1	1	#N/A	1	1	2	#N/A	#N/A	1	1	1	2	2	2	2	1	4	#N/A	#N/A	#N/A	#N/A	#N/A	3	2	2	2	1	1	#N/A	2	1	1	#N/A	2	3	3	2	2	1	5	3	1	1	1	1	1	1	1	2	1	3	1	1	1	1	1	4	1	1	1	1	1	#N/A	1	2	3	2	2	1	1	#N/A	1	1	1	2	2	4	2	2	2	2	1	2	1	#N/A	1	1	1
OG5_126763	1	2	3	2	1	#N/A	2	1	4	7	#N/A	1	2	3	1	4	4	1	1	1	1	4	1	1	2	1	#N/A	1	2	#N/A	#N/A	2	2	#N/A	2	2	#N/A	#N/A	#N/A	2	1	2	3	1	2	2	2	8	#N/A	#N/A	#N/A	#N/A	#N/A	2	1	1	1	2	1	#N/A	#N/A	#N/A	6	#N/A	1	1	3	1	#N/A	1	1	2	1	1	1	1	1	3	1	1	#N/A	1	1	1	2	2	2	1	1	#N/A	2	#N/A	4	1	1	1	1	3	2	3	2	2	#N/A	#N/A	#N/A	#N/A	#N/A	#N/A	3	2	1	1	#N/A	#N/A	1	3	3	2	1	2	1	#N/A	#N/A	1	#N/A	2	3	1	2	#N/A	#N/A	1	#N/A	#N/A	#N/A	#N/A	2	#N/A	#N/A	#N/A	2	#N/A	1	1	#N/A	#N/A	2	1	2
OG5_126764	1	1	1	1	1	1	2	1	1	1	1	2	1	1	1	1	1	1	1	1	1	2	1	1	3	2	1	1	1	1	1	1	1	1	1	1	1	1	1	1	2	1	1	1	1	2	1	1	1	1	2	1	1	3	1	1	1	2	1	1	1	1	1	#N/A	1	1	3	1	2	2	1	1	1	1	1	1	1	2	#N/A	1	1	1	1	2	3	2	3	1	1	1	1	1	1	1	2	2	2	3	1	1	4	2	1	1	1	1	1	1	1	3	1	2	1	1	1	1	1	2	1	1	1	1	1	1	1	3	1	3	2	1	1	1	1	1	1	1	2	2	1	2	2	1	1	2	1	1	1	1	1
OG5_126765	2	2	#N/A	2	2	#N/A	8	#N/A	2	2	#N/A	#N/A	2	#N/A	2	#N/A	#N/A	1	1	#N/A	#N/A	4	2	#N/A	2	2	#N/A	#N/A	2	#N/A	#N/A	2	2	#N/A	2	2	1	1	1	3	2	3	2	#N/A	#N/A	2	3	2	1	1	2	1	1	2	2	#N/A	#N/A	2	#N/A	#N/A	#N/A	#N/A	2	#N/A	#N/A	#N/A	2	#N/A	#N/A	1	2	1	1	1	1	1	#N/A	4	#N/A	#N/A	#N/A	#N/A	#N/A	2	5	2	2	#N/A	#N/A	#N/A	2	1	2	#N/A	2	5	2	2	2	3	9	2	1	1	1	1	1	1	#N/A	2	#N/A	5	#N/A	#N/A	2	#N/A	2	3	3	#N/A	#N/A	#N/A	#N/A	#N/A	#N/A	3	5	4	5	#N/A	#N/A	#N/A	#N/A	1	#N/A	2	2	2	1	2	1	1	#N/A	2	#N/A	#N/A	2	#N/A	#N/A
OG5_126766	2	1	#N/A	1	1	#N/A	4	1	1	1	1	#N/A	1	#N/A	1	#N/A	#N/A	1	1	1	#N/A	2	1	1	5	1	#N/A	#N/A	1	#N/A	#N/A	1	1	#N/A	1	1	1	1	1	1	1	1	2	#N/A	#N/A	1	1	1	1	1	6	2	1	6	1	#N/A	#N/A	1	#N/A	1	1	1	1	1	1	1	3	1	1	1	1	1	2	2	2	2	#N/A	12	1	1	1	1	1	1	2	1	8	#N/A	#N/A	1	1	1	1	1	1	2	1	1	1	1	4	1	1	1	1	1	1	1	#N/A	14	#N/A	1	#N/A	#N/A	2	#N/A	2	3	2	#N/A	#N/A	1	#N/A	1	#N/A	1	1	1	1	1	1	1	#N/A	#N/A	#N/A	6	2	5	2	1	2	2	#N/A	1	#N/A	#N/A	1	#N/A	#N/A
OG5_126767	4	2	#N/A	4	2	#N/A	2	#N/A	1	#N/A	1	#N/A	1	#N/A	5	#N/A	#N/A	3	6	#N/A	#N/A	1	1	#N/A	3	2	#N/A	#N/A	1	#N/A	#N/A	1	1	#N/A	2	2	#N/A	#N/A	#N/A	20	1	15	1	#N/A	#N/A	1	23	1	#N/A	#N/A	#N/A	#N/A	#N/A	4	1	#N/A	#N/A	6	#N/A	#N/A	#N/A	#N/A	1	#N/A	#N/A	#N/A	3	#N/A	#N/A	3	1	3	#N/A	#N/A	#N/A	#N/A	#N/A	3	#N/A	#N/A	#N/A	#N/A	#N/A	2	1	1	2	#N/A	#N/A	#N/A	1	#N/A	2	#N/A	#N/A	3	#N/A	3	2	2	5	3	#N/A	#N/A	#N/A	#N/A	#N/A	#N/A	#N/A	1	#N/A	4	#N/A	#N/A	1	#N/A	1	4	#N/A	#N/A	#N/A	#N/A	#N/A	#N/A	#N/A	9	1	5	3	#N/A	#N/A	#N/A	#N/A	#N/A	#N/A	#N/A	1	#N/A	#N/A	#N/A	#N/A	#N/A	#N/A	3	#N/A	#N/A	1	#N/A	#N/A
OG5_126768	1	1	3	1	1	#N/A	5	1	1	1	#N/A	1	1	2	1	2	2	1	1	1	1	2	1	#N/A	2	2	#N/A	1	2	1	1	1	1	1	1	1	1	1	1	1	3	3	1	#N/A	1	1	1	1	#N/A	#N/A	2	2	#N/A	2	1	1	1	#N/A	1	1	1	1	1	#N/A	#N/A	#N/A	2	#N/A	#N/A	2	1	2	1	1	1	1	1	2	1	1	1	#N/A	1	4	2	1	2	#N/A	1	#N/A	3	1	1	#N/A	2	4	5	2	1	2	5	3	1	1	1	1	1	1	2	3	1	4	2	2	1	1	1	4	1	1	#N/A	#N/A	1	1	1	2	1	2	1	1	#N/A	1	#N/A	1	1	2	3	2	1	1	2	1	1	3	1	#N/A	1	1	1
OG5_126769	1	2	1	1	1	1	4	#N/A	1	#N/A	2	1	1	1	2	2	3	1	1	#N/A	1	2	1	#N/A	1	3	1	1	#N/A	1	1	1	1	1	1	1	1	1	1	1	2	1	1	1	1	2	2	1	#N/A	#N/A	1	1	#N/A	#N/A	1	1	1	1	1	#N/A	#N/A	#N/A	1	#N/A	#N/A	#N/A	2	#N/A	#N/A	2	2	#N/A	2	2	2	2	1	9	#N/A	#N/A	#N/A	#N/A	#N/A	2	1	1	2	1	1	#N/A	1	2	1	#N/A	1	4	2	1	1	1	8	1	1	1	2	2	2	2	1	2	2	2	1	1	1	1	1	1	1	1	1	#N/A	1	#N/A	1	1	1	1	3	1	2	#N/A	1	2	1	4	2	4	2	1	6	2	2	2	1	1	1	1	1
OG5_126772	4	5	#N/A	4	6	#N/A	3	#N/A	1	1	2	#N/A	3	1	3	1	1	1	1	#N/A	#N/A	2	1	#N/A	2	2	#N/A	#N/A	1	#N/A	#N/A	1	1	#N/A	1	1	1	1	1	5	1	2	1	1	1	2	3	1	1	1	2	#N/A	1	2	1	#N/A	#N/A	2	1	#N/A	#N/A	#N/A	1	#N/A	#N/A	#N/A	2	#N/A	#N/A	4	1	1	2	2	2	2	#N/A	2	#N/A	#N/A	#N/A	#N/A	#N/A	2	2	1	2	1	#N/A	#N/A	1	2	1	1	2	2	2	2	4	1	5	1	2	2	2	2	2	2	1	2	#N/A	3	#N/A	#N/A	1	#N/A	1	5	1	#N/A	#N/A	#N/A	#N/A	#N/A	#N/A	4	2	2	1	2	#N/A	#N/A	#N/A	2	#N/A	2	1	4	2	3	3	2	#N/A	2	1	#N/A	1	#N/A	#N/A
OG5_126773	1	2	#N/A	2	1	#N/A	7	#N/A	1	1	1	#N/A	1	1	1	#N/A	#N/A	1	1	#N/A	1	2	1	#N/A	4	3	#N/A	#N/A	2	#N/A	#N/A	1	1	1	2	1	1	1	1	2	1	5	1	#N/A	1	#N/A	2	1	#N/A	#N/A	4	2	#N/A	3	1	#N/A	1	3	1	1	1	1	1	#N/A	#N/A	#N/A	4	#N/A	#N/A	1	1	1	1	1	1	1	#N/A	6	#N/A	#N/A	#N/A	#N/A	#N/A	2	4	3	4	#N/A	#N/A	#N/A	4	1	1	#N/A	3	4	2	3	1	1	5	3	1	1	3	2	2	1	#N/A	4	1	5	#N/A	#N/A	1	#N/A	1	3	1	#N/A	#N/A	#N/A	#N/A	#N/A	1	4	1	5	2	1	1	#N/A	#N/A	1	#N/A	2	2	2	1	1	2	1	#N/A	3	#N/A	1	1	#N/A	#N/A
OG5_126774	1	3	#N/A	2	2	#N/A	3	#N/A	2	2	2	1	2	#N/A	1	#N/A	#N/A	2	2	#N/A	#N/A	4	2	#N/A	2	1	#N/A	#N/A	1	#N/A	#N/A	2	2	#N/A	2	2	3	2	2	3	3	1	2	#N/A	#N/A	2	2	2	1	1	6	2	1	2	2	#N/A	#N/A	2	#N/A	1	1	1	2	1	#N/A	#N/A	2	#N/A	#N/A	2	2	2	2	2	2	2	#N/A	3	#N/A	#N/A	#N/A	#N/A	#N/A	1	2	2	2	#N/A	#N/A	#N/A	1	2	2	#N/A	2	2	2	2	2	2	1	2	2	2	2	2	1	1	#N/A	2	#N/A	4	#N/A	#N/A	2	#N/A	#N/A	2	2	#N/A	#N/A	#N/A	#N/A	#N/A	#N/A	2	2	2	1	3	1	#N/A	#N/A	2	#N/A	3	1	4	2	2	5	2	#N/A	1	#N/A	#N/A	2	#N/A	#N/A
OG5_126775	1	1	3	1	1	#N/A	4	#N/A	2	2	#N/A	4	1	2	1	2	2	2	3	1	#N/A	4	2	1	1	2	#N/A	1	1	2	1	2	2	1	2	2	#N/A	#N/A	#N/A	2	2	2	2	#N/A	1	1	1	2	#N/A	#N/A	4	3	#N/A	1	2	1	#N/A	1	2	#N/A	#N/A	#N/A	2	#N/A	2	1	1	1	1	1	2	4	2	2	2	2	2	2	#N/A	1	#N/A	#N/A	#N/A	2	1	2	1	1	2	#N/A	1	1	2	#N/A	1	4	2	1	1	2	3	2	#N/A	#N/A	#N/A	#N/A	#N/A	#N/A	1	1	2	2	#N/A	#N/A	2	1	2	1	1	1	3	#N/A	1	1	1	1	1	1	2	#N/A	#N/A	1	1	1	#N/A	2	2	2	1	2	3	#N/A	1	2	1	2	2	2	#N/A
OG5_126776	1	1	1	1	1	1	5	1	1	1	1	1	1	1	1	1	1	1	1	1	1	2	1	1	2	2	1	1	1	1	1	1	1	1	1	1	1	1	1	1	1	1	1	1	1	1	2	1	1	1	2	1	#N/A	2	1	1	1	1	1	1	1	1	1	#N/A	1	1	2	1	1	1	1	1	1	2	2	2	1	6	#N/A	1	1	1	1	1	3	1	2	1	1	#N/A	1	2	1	1	1	2	1	2	1	1	4	2	1	1	1	1	1	1	1	3	1	2	#N/A	#N/A	1	1	1	3	1	1	1	1	1	1	1	1	1	1	4	1	1	1	1	2	1	2	1	4	2	4	2	2	1	1	1	1	1	1	1
OG5_126777	2	1	1	2	1	1	9	1	1	2	1	1	1	1	1	1	1	#N/A	1	1	1	4	2	1	1	2	1	1	1	2	1	1	1	1	1	1	#N/A	1	1	2	2	1	2	1	1	1	1	1	1	1	#N/A	#N/A	1	1	2	1	1	1	1	1	1	1	1	#N/A	1	1	1	1	1	2	2	2	1	1	1	1	1	4	#N/A	1	1	1	1	2	1	1	1	2	2	#N/A	1	1	1	1	1	3	2	1	1	1	3	2	1	1	1	1	1	2	1	1	1	6	1	1	2	1	2	3	1	1	1	1	1	1	1	1	1	1	2	1	#N/A	1	1	1	1	1	1	2	1	1	1	1	1	2	1	1	2	1	1
OG5_126778	#N/A	#N/A	2	#N/A	#N/A	#N/A	4	#N/A	2	3	#N/A	1	#N/A	2	#N/A	2	1	1	1	#N/A	#N/A	6	1	#N/A	1	1	#N/A	1	8	#N/A	1	2	2	#N/A	1	1	#N/A	#N/A	#N/A	#N/A	1	4	1	#N/A	#N/A	30	#N/A	5	#N/A	#N/A	#N/A	2	#N/A	1	4	1	1	1	#N/A	#N/A	#N/A	#N/A	5	#N/A	1	1	1	#N/A	#N/A	1	2	2	#N/A	#N/A	#N/A	#N/A	#N/A	1	#N/A	#N/A	#N/A	#N/A	#N/A	1	2	#N/A	1	#N/A	2	#N/A	5	#N/A	3	1	1	2	1	1	#N/A	17	4	1	#N/A	#N/A	#N/A	#N/A	#N/A	#N/A	2	1	1	5	#N/A	#N/A	1	1	2	#N/A	4	1	#N/A	#N/A	1	1	#N/A	4	1	3	1	#N/A	#N/A	#N/A	#N/A	#N/A	#N/A	#N/A	5	#N/A	#N/A	#N/A	#N/A	#N/A	1	1	1	#N/A	#N/A	1	1
OG5_126779	1	2	1	2	4	#N/A	2	#N/A	1	1	1	1	2	1	1	1	1	2	2	#N/A	#N/A	2	1	#N/A	3	1	1	#N/A	3	#N/A	#N/A	1	1	1	1	1	#N/A	1	#N/A	2	1	4	1	#N/A	1	2	3	1	#N/A	#N/A	#N/A	#N/A	#N/A	3	1	1	1	3	1	#N/A	#N/A	#N/A	1	#N/A	#N/A	#N/A	3	#N/A	#N/A	2	1	3	2	2	2	2	#N/A	8	#N/A	#N/A	#N/A	#N/A	#N/A	2	3	1	3	1	1	#N/A	1	1	1	#N/A	3	2	2	3	3	2	3	3	1	1	1	1	1	1	2	3	1	2	1	1	1	1	1	1	1	1	1	#N/A	#N/A	#N/A	#N/A	4	3	4	1	1	#N/A	#N/A	#N/A	1	#N/A	#N/A	2	4	2	4	4	2	1	1	1	#N/A	1	1	1
OG5_126780	2	1	#N/A	1	2	#N/A	11	#N/A	1	1	1	#N/A	2	#N/A	2	#N/A	#N/A	2	2	#N/A	#N/A	2	1	#N/A	3	1	#N/A	#N/A	3	#N/A	#N/A	1	1	#N/A	1	1	1	1	1	3	1	5	1	#N/A	#N/A	2	2	1	1	1	4	3	1	4	1	#N/A	#N/A	2	#N/A	#N/A	1	1	1	#N/A	#N/A	#N/A	4	#N/A	#N/A	2	1	1	1	1	1	1	#N/A	6	1	#N/A	#N/A	#N/A	#N/A	1	4	1	3	#N/A	#N/A	#N/A	2	1	2	#N/A	3	7	1	3	2	1	3	1	1	1	3	1	1	1	#N/A	3	#N/A	5	#N/A	#N/A	1	#N/A	1	3	2	#N/A	#N/A	#N/A	#N/A	#N/A	#N/A	4	3	2	1	1	#N/A	#N/A	#N/A	1	#N/A	3	2	2	1	2	6	3	#N/A	1	#N/A	#N/A	1	#N/A	#N/A
OG5_126781	1	1	#N/A	1	1	#N/A	13	#N/A	2	2	#N/A	#N/A	1	#N/A	1	#N/A	#N/A	1	1	#N/A	#N/A	6	3	#N/A	4	3	#N/A	#N/A	2	#N/A	#N/A	2	2	#N/A	3	3	1	1	1	1	1	4	3	#N/A	#N/A	1	1	2	#N/A	#N/A	#N/A	#N/A	#N/A	2	3	#N/A	#N/A	1	#N/A	1	1	1	2	#N/A	#N/A	#N/A	3	#N/A	#N/A	1	3	4	2	2	2	2	#N/A	6	#N/A	#N/A	#N/A	#N/A	#N/A	2	4	3	3	#N/A	#N/A	#N/A	2	#N/A	3	#N/A	1	6	1	3	#N/A	3	3	1	#N/A	#N/A	#N/A	#N/A	#N/A	#N/A	#N/A	3	#N/A	6	#N/A	#N/A	3	#N/A	3	1	2	#N/A	#N/A	#N/A	#N/A	#N/A	#N/A	3	2	3	1	#N/A	#N/A	#N/A	#N/A	1	#N/A	4	2	4	2	1	3	2	#N/A	2	#N/A	#N/A	2	#N/A	#N/A
OG5_126783	2	2	2	2	2	1	2	#N/A	2	2	#N/A	2	1	2	1	2	2	1	1	#N/A	1	2	1	1	3	1	1	2	2	#N/A	#N/A	2	2	2	2	2	#N/A	#N/A	#N/A	2	2	3	1	#N/A	1	1	2	2	#N/A	#N/A	#N/A	#N/A	#N/A	3	1	2	2	2	1	#N/A	#N/A	#N/A	2	#N/A	#N/A	#N/A	3	#N/A	#N/A	2	1	2	#N/A	#N/A	#N/A	#N/A	#N/A	6	#N/A	#N/A	#N/A	1	1	1	3	2	3	1	2	#N/A	4	1	1	1	2	2	1	3	2	2	2	3	1	1	1	1	1	1	2	2	1	1	1	1	1	2	1	1	1	2	1	#N/A	#N/A	#N/A	1	4	1	4	1	#N/A	#N/A	1	#N/A	1	#N/A	#N/A	2	2	1	1	3	1	2	1	1	1	2	2	2
OG5_126785	1	1	1	1	2	#N/A	4	#N/A	1	1	1	#N/A	1	1	2	1	1	3	3	#N/A	#N/A	2	1	#N/A	5	3	#N/A	#N/A	2	#N/A	#N/A	1	1	#N/A	1	1	1	1	1	1	1	2	1	#N/A	#N/A	1	2	1	#N/A	#N/A	#N/A	#N/A	#N/A	4	1	1	1	4	#N/A	#N/A	#N/A	#N/A	1	#N/A	#N/A	#N/A	4	#N/A	#N/A	2	1	1	1	1	1	1	2	3	#N/A	1	1	#N/A	#N/A	2	4	2	4	#N/A	1	#N/A	2	2	1	#N/A	3	3	2	4	2	3	2	3	2	2	2	2	2	2	1	3	1	2	#N/A	#N/A	1	1	2	3	1	1	#N/A	#N/A	1	#N/A	1	3	4	3	4	1	#N/A	#N/A	#N/A	2	#N/A	#N/A	3	2	1	1	2	1	1	3	#N/A	#N/A	1	1	1
OG5_126786	1	2	1	2	2	1	2	1	1	#N/A	1	#N/A	2	1	2	1	1	1	1	#N/A	1	2	1	1	2	2	1	1	2	2	2	1	1	1	1	1	1	1	1	2	2	2	1	1	1	2	2	1	1	1	2	1	9	2	1	1	1	2	1	1	1	1	1	#N/A	1	1	2	#N/A	#N/A	2	1	1	1	1	1	1	1	2	#N/A	#N/A	1	1	1	2	1	1	2	1	1	#N/A	1	1	1	#N/A	1	2	3	2	1	1	2	3	1	1	1	1	1	#N/A	1	2	1	3	1	1	1	1	1	2	1	1	1	#N/A	1	#N/A	1	2	3	3	2	#N/A	#N/A	1	1	1	1	1	1	2	1	2	3	1	1	2	1	1	1	1	1
OG5_126787	4	3	3	2	3	#N/A	3	1	2	4	#N/A	2	2	2	#N/A	2	3	#N/A	#N/A	1	#N/A	6	1	1	2	1	#N/A	#N/A	2	#N/A	#N/A	3	3	#N/A	4	4	#N/A	#N/A	#N/A	2	2	3	2	#N/A	#N/A	1	4	3	#N/A	#N/A	3	#N/A	#N/A	2	1	1	#N/A	4	#N/A	#N/A	#N/A	#N/A	2	#N/A	1	1	1	1	#N/A	4	1	2	#N/A	#N/A	#N/A	#N/A	1	3	#N/A	1	#N/A	#N/A	1	#N/A	2	2	1	#N/A	1	#N/A	6	#N/A	1	1	1	6	1	1	1	3	4	3	#N/A	#N/A	#N/A	#N/A	#N/A	#N/A	3	1	1	8	#N/A	#N/A	1	1	1	#N/A	2	1	2	#N/A	#N/A	#N/A	#N/A	3	#N/A	3	2	#N/A	#N/A	#N/A	#N/A	#N/A	#N/A	2	4	#N/A	#N/A	#N/A	#N/A	#N/A	#N/A	2	#N/A	1	2	2	2
OG5_126788	1	1	1	1	1	1	9	#N/A	1	1	1	1	1	1	1	1	2	1	1	#N/A	1	2	1	#N/A	2	3	1	1	2	1	1	1	1	1	1	1	1	1	1	1	2	1	1	1	1	1	3	1	#N/A	#N/A	2	1	#N/A	1	1	1	1	1	1	1	1	1	1	1	#N/A	1	1	#N/A	#N/A	2	1	1	2	2	2	2	1	7	#N/A	#N/A	#N/A	#N/A	#N/A	2	1	1	1	1	1	#N/A	1	1	1	#N/A	1	5	2	1	1	1	7	1	1	1	1	1	1	1	1	2	3	5	1	1	1	1	1	2	1	1	1	#N/A	1	#N/A	2	1	1	1	1	1	#N/A	#N/A	1	1	1	3	1	4	2	2	2	1	2	2	1	1	1	1	1
OG5_126789	#N/A	#N/A	2	#N/A	#N/A	#N/A	6	#N/A	3	5	#N/A	1	#N/A	1	#N/A	1	1	2	5	#N/A	#N/A	12	4	#N/A	#N/A	3	#N/A	#N/A	#N/A	#N/A	#N/A	1	1	#N/A	3	3	#N/A	#N/A	#N/A	#N/A	#N/A	#N/A	8	#N/A	#N/A	#N/A	#N/A	5	#N/A	#N/A	#N/A	#N/A	#N/A	#N/A	1	1	#N/A	#N/A	#N/A	#N/A	#N/A	#N/A	6	#N/A	#N/A	#N/A	#N/A	#N/A	#N/A	#N/A	1	5	2	2	2	2	1	#N/A	1	#N/A	#N/A	#N/A	#N/A	#N/A	#N/A	2	#N/A	#N/A	1	#N/A	#N/A	#N/A	1	#N/A	#N/A	7	#N/A	#N/A	#N/A	2	5	26	#N/A	#N/A	#N/A	#N/A	#N/A	#N/A	2	#N/A	1	3	#N/A	#N/A	2	1	9	#N/A	2	1	2	#N/A	#N/A	#N/A	#N/A	#N/A	14	#N/A	#N/A	#N/A	#N/A	#N/A	#N/A	#N/A	#N/A	2	#N/A	#N/A	#N/A	#N/A	2	#N/A	2	2	#N/A	#N/A	6	2	1
OG5_126792	2	1	#N/A	1	2	#N/A	5	#N/A	1	2	1	#N/A	2	#N/A	2	#N/A	#N/A	5	4	#N/A	#N/A	2	2	#N/A	2	1	#N/A	#N/A	2	#N/A	#N/A	1	1	#N/A	2	2	1	2	1	#N/A	1	3	1	#N/A	#N/A	1	2	1	1	1	1	1	1	2	2	#N/A	#N/A	1	#N/A	#N/A	#N/A	#N/A	1	#N/A	#N/A	#N/A	2	#N/A	#N/A	2	2	2	3	3	3	3	#N/A	5	#N/A	#N/A	#N/A	#N/A	#N/A	2	4	1	3	#N/A	#N/A	#N/A	1	2	1	#N/A	2	2	2	2	1	2	2	1	1	1	1	1	2	1	#N/A	3	1	2	#N/A	#N/A	1	#N/A	1	4	1	#N/A	#N/A	#N/A	#N/A	#N/A	#N/A	4	3	4	3	1	1	#N/A	#N/A	2	#N/A	1	2	8	4	4	5	3	#N/A	1	#N/A	#N/A	2	#N/A	#N/A
OG5_126793	1	1	1	1	1	1	1	1	2	2	2	1	2	1	2	2	2	2	2	1	1	4	2	1	1	1	1	2	1	2	2	2	2	1	2	2	#N/A	#N/A	#N/A	1	1	1	2	2	2	1	1	2	#N/A	#N/A	#N/A	#N/A	#N/A	1	2	1	1	1	1	#N/A	#N/A	#N/A	2	#N/A	2	2	1	1	1	1	2	3	1	1	1	1	1	1	#N/A	1	1	1	1	1	1	1	1	2	2	#N/A	2	2	2	2	#N/A	2	1	1	1	2	2	1	2	2	2	2	2	2	2	1	2	1	#N/A	#N/A	3	1	2	1	2	1	1	1	1	1	1	2	#N/A	1	1	2	2	1	1	2	#N/A	#N/A	1	2	1	1	3	1	1	1	1	1	1	1	1
OG5_126794	1	3	1	2	1	1	3	#N/A	1	#N/A	1	1	2	1	1	2	2	1	1	1	1	2	1	#N/A	3	2	1	1	1	1	1	1	1	1	1	1	1	1	1	1	1	2	1	1	1	2	1	1	1	1	2	#N/A	4	3	1	1	1	1	1	1	1	1	1	#N/A	1	1	2	#N/A	1	2	1	2	1	1	1	1	1	2	#N/A	1	#N/A	1	1	2	3	2	2	1	2	1	3	1	1	2	#N/A	2	1	2	2	3	3	2	1	1	1	1	1	1	1	3	1	2	1	1	1	2	1	1	1	1	1	#N/A	1	1	1	1	2	2	2	1	1	2	#N/A	1	#N/A	#N/A	2	2	1	1	2	1	1	1	1	1	#N/A	1	1
OG5_126795	4	1	#N/A	1	1	#N/A	5	#N/A	1	1	1	#N/A	1	#N/A	2	#N/A	#N/A	2	2	#N/A	#N/A	2	1	#N/A	3	1	#N/A	1	1	#N/A	#N/A	1	1	#N/A	1	1	1	1	1	1	1	4	1	#N/A	#N/A	2	1	1	1	1	2	3	1	3	1	#N/A	#N/A	4	#N/A	1	1	1	1	1	#N/A	#N/A	4	#N/A	#N/A	1	1	1	3	3	3	3	#N/A	6	#N/A	#N/A	#N/A	#N/A	#N/A	1	7	2	7	#N/A	#N/A	#N/A	1	1	1	#N/A	3	3	1	4	1	1	4	1	1	1	1	1	1	1	#N/A	5	#N/A	3	#N/A	#N/A	1	#N/A	1	4	1	#N/A	#N/A	#N/A	#N/A	#N/A	#N/A	4	#N/A	4	1	1	1	#N/A	#N/A	1	#N/A	6	1	4	2	2	2	2	#N/A	1	#N/A	#N/A	1	#N/A	#N/A
OG5_126796	1	1	2	1	1	#N/A	3	3	1	1	2	1	1	2	1	2	2	1	1	1	1	2	1	1	1	1	1	1	1	1	1	1	1	1	1	1	1	1	1	1	1	1	1	#N/A	1	1	1	1	1	1	2	1	1	1	1	2	1	1	2	1	1	1	1	1	1	1	1	3	1	1	1	1	1	1	1	1	1	4	#N/A	1	#N/A	1	1	2	1	1	1	#N/A	1	2	1	2	1	#N/A	1	3	3	1	1	1	2	1	2	2	2	2	2	2	2	1	1	2	#N/A	#N/A	1	2	1	3	1	2	1	2	2	1	1	1	2	1	3	2	2	#N/A	1	2	#N/A	1	1	2	1	1	2	1	2	2	#N/A	#N/A	1	1	1
OG5_126798	#N/A	#N/A	#N/A	#N/A	#N/A	#N/A	8	#N/A	9	7	#N/A	#N/A	#N/A	#N/A	#N/A	#N/A	#N/A	#N/A	#N/A	#N/A	#N/A	12	12	#N/A	#N/A	#N/A	#N/A	#N/A	#N/A	#N/A	#N/A	2	2	#N/A	6	8	#N/A	#N/A	#N/A	#N/A	#N/A	#N/A	6	#N/A	#N/A	#N/A	2	8	#N/A	#N/A	#N/A	#N/A	#N/A	#N/A	4	1	#N/A	#N/A	#N/A	1	1	1	7	#N/A	#N/A	#N/A	#N/A	#N/A	#N/A	#N/A	2	2	#N/A	#N/A	#N/A	#N/A	#N/A	#N/A	#N/A	#N/A	#N/A	#N/A	#N/A	#N/A	#N/A	#N/A	#N/A	#N/A	#N/A	#N/A	#N/A	#N/A	9	#N/A	#N/A	7	#N/A	#N/A	1	4	4	11	#N/A	#N/A	#N/A	#N/A	#N/A	#N/A	#N/A	#N/A	#N/A	9	#N/A	#N/A	18	#N/A	8	#N/A	8	1	#N/A	#N/A	#N/A	#N/A	#N/A	#N/A	#N/A	#N/A	#N/A	1	#N/A	#N/A	#N/A	#N/A	#N/A	#N/A	1	#N/A	#N/A	#N/A	#N/A	#N/A	#N/A	#N/A	#N/A	#N/A	3	#N/A	#N/A
OG5_126799	1	2	1	2	2	1	2	1	1	1	1	1	2	1	2	1	1	1	1	1	1	2	1	1	2	2	1	1	1	1	1	1	1	1	1	1	1	1	1	2	2	3	1	1	1	2	2	1	1	1	2	1	1	2	1	1	1	2	1	1	1	1	1	#N/A	1	1	2	1	1	3	1	1	1	1	1	1	1	2	#N/A	1	1	1	1	2	2	1	2	1	1	2	1	1	1	1	1	1	2	2	2	1	2	2	1	1	1	1	1	1	1	2	1	2	1	1	1	1	1	1	1	1	1	1	1	1	1	2	1	1	2	1	1	1	1	1	1	1	2	2	1	1	2	1	1	2	1	1	1	1	1
OG5_126800	1	1	#N/A	1	2	#N/A	8	#N/A	1	1	1	#N/A	1	#N/A	1	#N/A	#N/A	1	1	#N/A	#N/A	2	1	#N/A	3	1	#N/A	#N/A	2	#N/A	#N/A	1	1	#N/A	1	1	1	1	1	2	1	7	1	#N/A	#N/A	1	1	1	#N/A	#N/A	2	1	1	1	1	#N/A	#N/A	2	#N/A	1	1	1	1	#N/A	#N/A	#N/A	4	#N/A	#N/A	2	1	1	3	2	3	3	#N/A	7	#N/A	#N/A	#N/A	#N/A	#N/A	1	4	3	4	#N/A	#N/A	#N/A	2	1	1	#N/A	2	6	1	4	2	1	5	1	1	1	1	1	1	1	#N/A	3	#N/A	3	#N/A	#N/A	1	#N/A	1	1	1	#N/A	#N/A	#N/A	#N/A	#N/A	#N/A	3	1	4	2	1	1	#N/A	#N/A	1	#N/A	1	1	8	5	7	4	2	#N/A	1	#N/A	1	1	#N/A	#N/A
OG5_126801	1	4	1	2	2	1	2	#N/A	2	3	#N/A	4	2	1	1	1	1	1	1	1	1	2	1	1	3	2	#N/A	1	2	1	1	1	1	1	1	1	1	1	1	3	2	2	1	1	1	2	2	2	#N/A	#N/A	#N/A	1	1	3	1	1	1	2	1	#N/A	#N/A	#N/A	2	#N/A	#N/A	1	2	1	1	2	1	1	1	1	1	1	2	5	#N/A	1	1	#N/A	#N/A	2	3	2	3	1	1	#N/A	3	1	1	#N/A	2	1	1	3	2	1	1	1	1	1	1	1	1	1	1	3	1	2	#N/A	#N/A	1	1	1	1	1	1	1	#N/A	1	1	1	3	1	3	2	#N/A	#N/A	1	1	1	1	2	1	2	1	1	2	1	1	1	#N/A	1	1	1	1
OG5_126802	3	3	#N/A	2	1	#N/A	1	#N/A	2	2	#N/A	#N/A	1	#N/A	3	#N/A	#N/A	5	5	#N/A	#N/A	4	2	#N/A	6	#N/A	#N/A	#N/A	2	#N/A	#N/A	2	2	#N/A	2	2	#N/A	#N/A	#N/A	2	#N/A	9	2	#N/A	#N/A	5	2	2	#N/A	#N/A	2	1	#N/A	7	2	#N/A	#N/A	4	#N/A	#N/A	#N/A	#N/A	2	#N/A	#N/A	#N/A	6	#N/A	#N/A	1	2	9	#N/A	#N/A	#N/A	#N/A	#N/A	6	#N/A	#N/A	#N/A	#N/A	#N/A	#N/A	6	1	6	#N/A	#N/A	#N/A	2	#N/A	2	#N/A	4	1	#N/A	6	2	2	#N/A	1	#N/A	#N/A	#N/A	#N/A	#N/A	#N/A	#N/A	5	#N/A	1	#N/A	#N/A	2	#N/A	2	6	2	#N/A	#N/A	#N/A	#N/A	#N/A	#N/A	7	#N/A	4	1	#N/A	#N/A	#N/A	#N/A	#N/A	#N/A	4	4	#N/A	#N/A	#N/A	#N/A	#N/A	#N/A	#N/A	#N/A	#N/A	1	#N/A	#N/A
OG5_126803	1	1	#N/A	#N/A	1	#N/A	5	2	2	2	1	#N/A	1	#N/A	1	#N/A	#N/A	2	2	1	#N/A	4	2	1	1	1	#N/A	#N/A	1	1	1	2	2	#N/A	1	1	2	2	2	1	1	2	2	1	1	1	3	2	1	1	2	1	#N/A	1	2	#N/A	#N/A	1	#N/A	2	2	2	3	#N/A	1	1	1	#N/A	1	2	2	2	3	3	3	3	#N/A	1	1	1	#N/A	#N/A	#N/A	1	3	1	1	#N/A	#N/A	1	1	1	2	1	#N/A	4	1	1	1	2	5	2	1	1	1	1	1	1	#N/A	1	#N/A	4	#N/A	#N/A	2	#N/A	2	4	2	#N/A	#N/A	#N/A	1	1	#N/A	2	2	2	2	1	#N/A	1	#N/A	1	#N/A	4	1	4	1	2	2	3	#N/A	1	#N/A	#N/A	2	#N/A	#N/A
OG5_126805	5	3	#N/A	3	3	#N/A	7	#N/A	2	2	#N/A	#N/A	3	#N/A	1	#N/A	#N/A	1	1	#N/A	#N/A	1	1	#N/A	4	1	#N/A	#N/A	2	#N/A	#N/A	2	2	#N/A	3	3	1	1	1	3	#N/A	3	1	#N/A	#N/A	2	3	2	#N/A	#N/A	2	1	#N/A	4	1	#N/A	#N/A	3	#N/A	#N/A	#N/A	#N/A	2	#N/A	#N/A	#N/A	4	#N/A	#N/A	1	1	3	1	1	1	1	#N/A	5	#N/A	#N/A	#N/A	#N/A	#N/A	3	4	2	4	#N/A	#N/A	#N/A	4	1	2	#N/A	5	3	3	4	2	3	2	2	#N/A	#N/A	#N/A	#N/A	#N/A	#N/A	#N/A	4	#N/A	5	#N/A	#N/A	1	#N/A	1	4	2	#N/A	#N/A	#N/A	#N/A	#N/A	#N/A	4	#N/A	5	3	#N/A	#N/A	#N/A	#N/A	1	#N/A	#N/A	3	2	1	1	2	1	#N/A	2	#N/A	#N/A	1	#N/A	#N/A
OG5_126806	1	1	1	2	1	1	2	1	1	1	2	2	1	1	1	1	1	1	1	1	1	1	1	1	2	1	1	1	1	1	1	1	1	1	1	1	1	1	1	1	1	1	1	1	1	2	1	1	1	1	2	1	1	2	1	1	1	2	2	1	1	1	1	#N/A	1	1	2	1	1	1	1	1	1	1	1	1	1	1	#N/A	1	1	1	1	2	2	1	2	1	1	1	1	1	1	1	2	2	2	2	1	1	2	2	2	2	2	2	2	2	1	1	1	3	1	1	1	1	1	4	1	1	1	1	1	1	1	1	2	1	2	2	2	1	1	1	1	1	1	2	1	2	1	1	1	2	1	1	1	1	1
OG5_126808	2	2	#N/A	2	2	#N/A	5	1	2	2	1	#N/A	2	#N/A	2	#N/A	#N/A	2	2	#N/A	#N/A	4	2	1	2	1	#N/A	#N/A	2	#N/A	#N/A	2	2	#N/A	1	1	1	1	1	2	1	2	2	#N/A	#N/A	1	2	2	1	1	4	2	1	2	2	#N/A	#N/A	1	#N/A	1	1	1	2	#N/A	3	3	2	1	1	2	2	1	1	1	1	1	#N/A	4	#N/A	1	1	#N/A	#N/A	2	2	2	2	#N/A	#N/A	1	2	1	2	2	2	2	2	2	2	1	2	3	1	1	1	1	1	1	#N/A	2	#N/A	2	#N/A	#N/A	2	#N/A	2	6	2	#N/A	#N/A	1	#N/A	1	#N/A	2	1	2	1	1	#N/A	1	#N/A	1	#N/A	2	2	2	1	2	2	1	#N/A	1	#N/A	#N/A	3	#N/A	#N/A
OG5_126810	2	2	2	2	4	1	4	1	2	2	#N/A	1	1	2	2	1	1	1	1	1	1	#N/A	2	1	2	3	#N/A	1	1	#N/A	#N/A	1	1	1	2	2	#N/A	#N/A	#N/A	2	2	2	1	#N/A	1	1	6	1	#N/A	#N/A	2	1	#N/A	2	#N/A	1	1	2	1	#N/A	#N/A	#N/A	2	#N/A	1	1	2	1	1	2	#N/A	1	1	1	1	1	1	3	#N/A	1	#N/A	1	#N/A	2	2	#N/A	2	1	1	#N/A	1	1	2	1	2	2	1	2	2	1	4	1	#N/A	#N/A	#N/A	#N/A	#N/A	#N/A	1	2	2	2	2	2	2	1	#N/A	3	#N/A	1	2	1	1	1	1	2	#N/A	4	3	#N/A	#N/A	#N/A	1	1	#N/A	3	1	2	1	3	2	1	1	2	1	1	1	2	1
OG5_126812	3	7	2	5	2	#N/A	2	#N/A	1	1	#N/A	#N/A	2	#N/A	2	#N/A	#N/A	2	2	#N/A	#N/A	2	1	#N/A	2	#N/A	#N/A	1	3	#N/A	2	1	1	1	1	1	1	1	1	11	1	3	1	#N/A	#N/A	1	4	1	1	1	4	1	#N/A	1	1	#N/A	#N/A	2	#N/A	1	1	1	1	#N/A	#N/A	#N/A	2	#N/A	#N/A	2	1	1	1	1	1	1	#N/A	1	#N/A	#N/A	#N/A	#N/A	#N/A	#N/A	2	1	2	1	1	#N/A	2	1	1	#N/A	2	2	#N/A	2	3	1	1	1	1	1	1	1	1	1	#N/A	2	1	6	#N/A	#N/A	1	#N/A	1	12	1	#N/A	#N/A	#N/A	#N/A	#N/A	#N/A	4	10	4	1	#N/A	#N/A	#N/A	#N/A	1	#N/A	#N/A	2	2	1	2	2	1	#N/A	#N/A	#N/A	#N/A	1	#N/A	#N/A
OG5_126813	2	3	#N/A	1	2	#N/A	13	#N/A	1	1	1	#N/A	2	#N/A	2	#N/A	#N/A	2	2	#N/A	#N/A	2	1	#N/A	5	1	#N/A	#N/A	1	#N/A	#N/A	1	1	#N/A	1	1	#N/A	1	1	3	1	7	1	#N/A	#N/A	1	2	1	1	1	#N/A	#N/A	#N/A	7	1	#N/A	#N/A	4	#N/A	1	1	1	1	#N/A	#N/A	#N/A	5	#N/A	#N/A	2	1	1	#N/A	#N/A	#N/A	#N/A	#N/A	8	#N/A	#N/A	#N/A	#N/A	#N/A	1	4	1	5	#N/A	#N/A	#N/A	2	1	1	#N/A	4	5	1	5	2	1	7	2	#N/A	#N/A	#N/A	#N/A	#N/A	#N/A	#N/A	5	#N/A	4	#N/A	#N/A	1	#N/A	1	4	2	#N/A	#N/A	#N/A	#N/A	#N/A	#N/A	6	2	6	1	1	1	#N/A	#N/A	1	#N/A	2	2	#N/A	#N/A	#N/A	#N/A	#N/A	#N/A	1	#N/A	#N/A	1	#N/A	#N/A
OG5_126816	1	1	#N/A	1	1	#N/A	2	1	1	1	1	1	1	#N/A	1	#N/A	#N/A	1	1	2	#N/A	2	1	1	2	2	1	#N/A	1	1	1	1	1	#N/A	2	2	1	1	1	1	2	2	1	#N/A	1	4	1	1	1	1	4	4	1	2	1	1	#N/A	1	1	2	2	2	1	#N/A	1	2	2	1	1	1	1	2	#N/A	#N/A	#N/A	#N/A	1	#N/A	#N/A	1	1	1	1	3	2	2	2	#N/A	1	1	2	2	1	1	1	1	4	2	1	2	3	1	2	2	2	2	2	2	1	2	#N/A	1	#N/A	#N/A	1	1	1	4	2	1	1	1	1	1	1	2	5	2	3	2	2	1	#N/A	2	1	4	1	#N/A	#N/A	#N/A	#N/A	#N/A	#N/A	2	#N/A	#N/A	1	#N/A	#N/A
OG5_126818	1	2	1	2	2	1	1	#N/A	1	1	1	1	1	1	1	2	2	1	1	#N/A	1	1	1	#N/A	4	2	#N/A	1	3	1	1	#N/A	#N/A	1	1	1	#N/A	1	#N/A	1	2	3	1	#N/A	#N/A	2	1	2	#N/A	#N/A	#N/A	#N/A	#N/A	2	1	1	1	2	1	#N/A	#N/A	#N/A	1	#N/A	#N/A	#N/A	3	#N/A	#N/A	1	1	#N/A	3	4	4	3	2	13	#N/A	#N/A	#N/A	#N/A	#N/A	2	3	#N/A	3	1	1	#N/A	1	1	2	#N/A	2	#N/A	#N/A	3	1	#N/A	#N/A	#N/A	1	1	1	1	1	1	1	5	2	2	1	1	1	1	#N/A	2	1	1	1	#N/A	1	#N/A	1	2	#N/A	3	1	1	1	#N/A	1	1	#N/A	#N/A	3	6	3	1	5	2	1	2	1	#N/A	1	1	1
OG5_126820	1	1	1	1	1	1	3	1	1	1	1	1	1	1	1	1	1	1	1	1	1	2	1	1	1	1	1	1	1	1	1	1	1	1	1	1	1	1	1	1	2	1	1	1	1	1	1	1	1	1	4	1	1	2	1	1	1	1	1	1	1	1	1	1	1	1	1	1	1	#N/A	1	1	2	2	2	2	1	1	#N/A	1	1	1	1	2	1	1	1	1	1	1	1	1	1	1	1	2	1	1	1	1	6	1	1	1	1	1	1	#N/A	1	2	1	2	1	1	1	1	1	1	1	1	1	1	1	1	1	1	2	1	1	1	#N/A	1	1	1	1	6	2	4	2	2	4	2	1	#N/A	1	1	1	1	1
OG5_126821	4	2	#N/A	2	3	#N/A	10	#N/A	1	1	1	#N/A	1	#N/A	2	#N/A	#N/A	2	2	#N/A	#N/A	2	1	1	3	1	#N/A	#N/A	3	#N/A	#N/A	1	1	#N/A	1	1	1	1	1	2	1	3	1	#N/A	#N/A	1	4	1	1	1	4	3	1	2	1	#N/A	#N/A	2	#N/A	2	2	2	1	1	#N/A	#N/A	3	#N/A	#N/A	1	1	1	1	1	1	1	#N/A	6	#N/A	#N/A	#N/A	#N/A	#N/A	1	2	1	3	#N/A	#N/A	#N/A	1	1	1	#N/A	3	3	1	3	1	1	4	1	1	1	1	1	1	1	#N/A	3	#N/A	3	#N/A	#N/A	1	#N/A	1	4	2	#N/A	#N/A	#N/A	#N/A	#N/A	#N/A	5	1	4	2	1	1	#N/A	#N/A	1	#N/A	8	2	2	1	1	1	1	#N/A	1	#N/A	#N/A	1	#N/A	#N/A
OG5_126822	4	3	#N/A	2	2	#N/A	12	#N/A	1	1	#N/A	#N/A	2	#N/A	1	#N/A	#N/A	2	2	#N/A	#N/A	2	1	#N/A	4	1	#N/A	#N/A	3	#N/A	#N/A	1	1	#N/A	1	1	2	2	1	1	1	6	1	#N/A	#N/A	2	2	1	#N/A	#N/A	5	2	#N/A	4	1	#N/A	#N/A	4	#N/A	1	1	1	1	#N/A	#N/A	#N/A	4	#N/A	#N/A	2	1	2	1	1	1	1	#N/A	5	#N/A	#N/A	#N/A	#N/A	#N/A	1	4	2	4	#N/A	#N/A	#N/A	2	#N/A	1	#N/A	2	4	1	4	2	1	7	1	#N/A	#N/A	#N/A	#N/A	#N/A	#N/A	#N/A	3	#N/A	4	#N/A	#N/A	1	#N/A	1	3	1	#N/A	#N/A	#N/A	#N/A	#N/A	#N/A	4	3	4	1	#N/A	#N/A	#N/A	#N/A	#N/A	#N/A	7	1	2	1	1	1	1	#N/A	1	#N/A	#N/A	1	#N/A	#N/A
OG5_126823	2	1	#N/A	1	1	1	2	#N/A	1	1	1	#N/A	1	#N/A	1	1	1	1	2	#N/A	1	4	1	#N/A	2	2	1	#N/A	#N/A	1	1	1	1	1	2	2	1	1	1	1	2	3	1	#N/A	#N/A	2	1	1	1	1	#N/A	#N/A	12	2	1	1	1	2	#N/A	#N/A	#N/A	#N/A	1	#N/A	1	#N/A	2	#N/A	#N/A	1	1	1	2	2	2	2	1	1	#N/A	1	#N/A	#N/A	#N/A	2	2	1	2	#N/A	2	#N/A	3	1	1	#N/A	2	1	2	2	1	2	3	3	1	1	1	1	1	1	1	3	#N/A	2	1	1	1	2	1	1	1	1	#N/A	#N/A	#N/A	1	#N/A	2	1	4	3	1	1	#N/A	#N/A	1	1	#N/A	#N/A	8	3	2	2	1	1	2	1	1	1	1	1
OG5_126826	3	3	1	2	1	#N/A	5	#N/A	1	1	1	#N/A	2	1	2	1	1	4	2	#N/A	1	2	1	#N/A	3	3	2	#N/A	2	#N/A	#N/A	1	1	1	1	1	1	2	1	1	1	4	1	#N/A	1	#N/A	3	1	#N/A	#N/A	#N/A	#N/A	#N/A	3	#N/A	1	1	1	#N/A	#N/A	#N/A	#N/A	1	#N/A	#N/A	#N/A	2	#N/A	#N/A	5	1	1	#N/A	#N/A	#N/A	#N/A	1	5	1	#N/A	#N/A	#N/A	#N/A	#N/A	2	1	3	#N/A	#N/A	#N/A	3	3	1	#N/A	1	7	#N/A	2	1	1	3	1	1	1	1	1	1	1	1	3	1	3	1	1	1	2	1	6	1	1	1	#N/A	1	#N/A	1	4	5	4	1	2	2	#N/A	#N/A	3	#N/A	#N/A	3	#N/A	#N/A	#N/A	#N/A	#N/A	1	1	1	1	1	1	1
OG5_126827	7	10	2	7	4	#N/A	#N/A	#N/A	5	5	#N/A	3	4	#N/A	2	1	#N/A	2	2	#N/A	#N/A	4	#N/A	#N/A	1	#N/A	#N/A	1	2	2	2	#N/A	#N/A	#N/A	1	2	#N/A	#N/A	#N/A	15	#N/A	1	2	#N/A	2	1	10	2	#N/A	#N/A	2	1	#N/A	1	#N/A	1	#N/A	1	1	#N/A	#N/A	#N/A	5	#N/A	#N/A	2	1	#N/A	#N/A	1	2	1	#N/A	#N/A	#N/A	#N/A	3	1	#N/A	#N/A	#N/A	#N/A	#N/A	1	1	#N/A	1	1	2	#N/A	1	#N/A	2	#N/A	1	#N/A	#N/A	1	1	2	1	#N/A	#N/A	#N/A	#N/A	#N/A	#N/A	#N/A	1	1	1	1	#N/A	#N/A	7	1	5	7	1	1	2	#N/A	2	#N/A	1	1	#N/A	1	#N/A	#N/A	#N/A	#N/A	1	#N/A	#N/A	#N/A	3	#N/A	#N/A	#N/A	#N/A	#N/A	1	#N/A	#N/A	#N/A	#N/A	1	1
OG5_126828	2	3	#N/A	3	3	#N/A	6	#N/A	2	2	1	#N/A	4	#N/A	2	#N/A	#N/A	3	3	#N/A	#N/A	2	2	#N/A	2	1	#N/A	#N/A	2	#N/A	#N/A	3	2	#N/A	1	1	1	1	1	3	1	4	1	#N/A	#N/A	3	3	2	1	1	6	2	#N/A	2	1	#N/A	#N/A	4	#N/A	#N/A	#N/A	#N/A	2	#N/A	#N/A	#N/A	2	#N/A	#N/A	3	1	1	1	2	1	2	#N/A	2	1	#N/A	#N/A	#N/A	#N/A	1	2	1	2	#N/A	#N/A	#N/A	3	2	3	#N/A	3	2	2	2	2	1	2	3	1	1	2	1	1	1	#N/A	2	#N/A	1	#N/A	#N/A	2	#N/A	1	1	1	#N/A	#N/A	#N/A	#N/A	#N/A	#N/A	3	3	3	2	1	1	#N/A	#N/A	2	1	3	1	2	1	1	1	1	#N/A	1	#N/A	#N/A	2	#N/A	#N/A
OG5_126829	2	2	#N/A	2	2	#N/A	9	#N/A	1	1	1	#N/A	2	#N/A	1	#N/A	#N/A	2	2	#N/A	#N/A	2	1	#N/A	4	2	#N/A	#N/A	2	#N/A	#N/A	1	1	#N/A	3	3	#N/A	1	#N/A	2	1	3	1	#N/A	#N/A	1	2	1	#N/A	#N/A	#N/A	#N/A	#N/A	5	1	#N/A	#N/A	4	#N/A	#N/A	#N/A	#N/A	1	#N/A	#N/A	#N/A	5	#N/A	#N/A	1	1	2	1	1	1	1	#N/A	8	#N/A	#N/A	#N/A	#N/A	#N/A	2	5	1	4	#N/A	#N/A	#N/A	2	1	1	#N/A	3	4	#N/A	5	2	2	6	1	1	1	1	1	1	1	#N/A	5	#N/A	7	#N/A	#N/A	1	#N/A	1	5	1	#N/A	#N/A	#N/A	#N/A	#N/A	#N/A	4	1	2	1	1	1	#N/A	#N/A	1	#N/A	#N/A	2	2	1	2	2	1	#N/A	2	#N/A	#N/A	2	#N/A	#N/A
OG5_126830	1	1	#N/A	1	1	#N/A	4	#N/A	1	1	3	#N/A	1	#N/A	1	#N/A	#N/A	1	1	#N/A	#N/A	2	1	#N/A	2	1	#N/A	#N/A	1	#N/A	#N/A	1	1	#N/A	#N/A	#N/A	3	3	3	1	1	4	1	#N/A	#N/A	2	2	1	1	1	4	3	2	2	1	#N/A	#N/A	2	#N/A	#N/A	1	#N/A	1	#N/A	#N/A	#N/A	2	#N/A	#N/A	2	1	#N/A	1	#N/A	1	#N/A	#N/A	2	#N/A	#N/A	#N/A	#N/A	#N/A	2	2	1	2	#N/A	#N/A	#N/A	1	2	1	#N/A	3	3	1	2	#N/A	#N/A	1	1	3	3	3	3	3	3	#N/A	2	#N/A	2	#N/A	#N/A	1	#N/A	1	3	1	#N/A	#N/A	#N/A	#N/A	#N/A	#N/A	3	10	3	#N/A	2	1	#N/A	#N/A	4	#N/A	29	1	#N/A	#N/A	#N/A	1	#N/A	#N/A	1	#N/A	#N/A	1	#N/A	#N/A
OG5_126834	1	1	#N/A	#N/A	1	#N/A	2	1	2	2	1	#N/A	2	#N/A	2	#N/A	#N/A	1	1	1	#N/A	4	2	1	2	2	#N/A	#N/A	#N/A	#N/A	#N/A	2	1	#N/A	2	2	2	2	2	1	2	2	2	#N/A	#N/A	2	1	2	1	1	4	2	1	2	2	#N/A	#N/A	2	#N/A	2	2	2	1	1	1	1	2	1	1	2	2	#N/A	2	2	2	2	#N/A	2	#N/A	1	1	1	1	2	2	#N/A	2	#N/A	#N/A	1	1	2	1	1	1	4	2	2	2	2	#N/A	1	2	2	2	2	2	2	#N/A	2	#N/A	2	#N/A	#N/A	2	#N/A	#N/A	2	2	#N/A	#N/A	1	#N/A	1	#N/A	2	2	2	#N/A	2	#N/A	1	#N/A	2	#N/A	2	1	4	2	1	4	2	#N/A	#N/A	#N/A	#N/A	1	#N/A	#N/A
OG5_126835	1	1	1	1	2	2	1	1	2	2	1	1	1	1	1	1	1	1	1	1	1	4	2	#N/A	2	1	#N/A	2	1	1	1	2	2	1	2	2	#N/A	#N/A	#N/A	1	2	2	1	1	1	1	1	2	#N/A	#N/A	#N/A	#N/A	#N/A	2	2	1	1	1	1	#N/A	#N/A	#N/A	2	#N/A	1	1	2	1	1	1	2	2	1	1	1	1	1	2	#N/A	1	1	2	1	1	2	2	2	1	1	#N/A	4	1	2	1	3	1	1	2	1	2	2	2	1	1	1	1	1	2	1	2	1	1	#N/A	#N/A	2	1	2	3	2	1	1	#N/A	1	1	1	2	#N/A	2	2	1	#N/A	1	1	1	#N/A	#N/A	1	2	1	1	4	1	1	1	1	1	2	1	1
OG5_126837	2	2	2	1	1	1	3	1	3	2	#N/A	#N/A	1	2	1	2	2	1	1	1	#N/A	4	1	#N/A	3	1	#N/A	1	1	#N/A	2	3	3	#N/A	2	2	#N/A	#N/A	#N/A	1	1	4	2	#N/A	#N/A	#N/A	1	3	#N/A	#N/A	#N/A	#N/A	#N/A	6	2	2	1	3	1	#N/A	#N/A	#N/A	3	#N/A	1	#N/A	3	2	1	1	1	3	1	1	1	1	#N/A	5	#N/A	1	1	1	#N/A	2	3	2	3	#N/A	1	#N/A	1	#N/A	3	#N/A	3	2	1	2	1	2	3	1	#N/A	#N/A	#N/A	#N/A	#N/A	#N/A	1	3	1	2	#N/A	#N/A	1	2	2	1	2	2	#N/A	1	1	1	1	3	#N/A	3	1	#N/A	#N/A	1	#N/A	#N/A	#N/A	2	1	#N/A	#N/A	#N/A	1	#N/A	1	1	#N/A	#N/A	3	2	2
OG5_126839	5	1	2	1	1	1	1	1	1	1	1	1	1	2	1	1	2	1	1	1	1	4	1	1	1	1	1	1	2	1	1	1	1	1	1	1	1	1	1	1	1	1	2	3	2	1	1	1	1	1	#N/A	#N/A	2	1	2	2	1	1	1	#N/A	#N/A	#N/A	1	#N/A	2	1	1	1	#N/A	3	2	1	1	1	1	1	1	4	#N/A	1	#N/A	#N/A	#N/A	1	1	1	1	1	2	#N/A	2	1	1	1	1	2	1	1	1	1	2	1	1	1	1	1	1	1	1	#N/A	1	2	1	1	2	3	2	1	1	2	1	#N/A	1	1	#N/A	2	1	2	2	1	#N/A	1	1	1	1	1	3	2	1	2	1	1	1	1	1	1	2	2	2
OG5_126840	4	3	#N/A	2	1	#N/A	2	2	1	1	1	#N/A	2	#N/A	2	#N/A	#N/A	1	1	1	#N/A	2	1	1	2	1	#N/A	#N/A	2	#N/A	#N/A	1	1	#N/A	1	1	1	1	1	2	1	1	1	#N/A	#N/A	1	2	1	#N/A	#N/A	4	2	#N/A	1	1	#N/A	#N/A	2	#N/A	1	1	1	1	#N/A	#N/A	#N/A	2	1	1	1	1	1	4	4	4	4	#N/A	5	#N/A	1	#N/A	#N/A	#N/A	1	2	1	2	#N/A	#N/A	1	2	1	1	1	2	2	1	2	2	1	3	2	1	1	1	1	1	1	#N/A	2	#N/A	2	#N/A	#N/A	1	#N/A	1	4	1	#N/A	#N/A	1	#N/A	1	#N/A	3	1	3	2	#N/A	#N/A	#N/A	#N/A	1	#N/A	4	2	6	3	5	1	5	#N/A	2	#N/A	#N/A	1	#N/A	#N/A
OG5_126841	3	1	#N/A	2	2	#N/A	6	#N/A	1	1	1	#N/A	2	#N/A	2	#N/A	#N/A	3	4	#N/A	#N/A	2	1	#N/A	4	1	#N/A	#N/A	1	#N/A	#N/A	1	1	#N/A	2	2	1	1	1	2	1	4	1	#N/A	#N/A	1	2	1	#N/A	#N/A	#N/A	#N/A	#N/A	3	1	#N/A	#N/A	2	#N/A	#N/A	#N/A	#N/A	1	#N/A	#N/A	#N/A	4	#N/A	#N/A	1	1	2	2	2	2	2	#N/A	3	#N/A	#N/A	#N/A	#N/A	#N/A	1	7	1	3	#N/A	#N/A	#N/A	3	2	1	#N/A	1	3	1	2	3	1	9	1	1	1	1	1	2	1	#N/A	3	#N/A	5	#N/A	#N/A	2	#N/A	2	1	1	#N/A	#N/A	#N/A	#N/A	#N/A	#N/A	3	6	2	1	1	1	#N/A	#N/A	2	#N/A	#N/A	#N/A	6	1	2	2	2	#N/A	1	#N/A	#N/A	3	#N/A	#N/A
OG5_126842	1	1	1	1	1	1	1	#N/A	1	2	1	1	1	1	1	2	3	1	2	1	1	2	1	1	2	1	1	1	2	1	1	1	1	1	1	1	1	1	1	2	2	2	1	1	1	1	2	1	1	1	2	1	3	2	1	1	1	2	1	#N/A	#N/A	#N/A	1	#N/A	1	1	2	1	1	1	1	1	1	1	1	1	1	2	#N/A	1	1	1	1	1	2	1	2	1	1	#N/A	2	1	1	1	2	1	1	2	1	1	2	1	1	1	1	1	1	1	1	2	1	2	#N/A	#N/A	1	1	1	2	1	1	1	1	1	1	1	2	1	2	5	1	1	1	2	1	1	2	1	2	1	1	1	1	1	1	1	1	1	1	1
OG5_126843	2	2	#N/A	2	2	#N/A	7	#N/A	1	1	1	#N/A	2	#N/A	3	#N/A	#N/A	3	3	#N/A	#N/A	2	2	#N/A	3	1	#N/A	#N/A	3	#N/A	#N/A	1	1	#N/A	1	1	1	1	1	3	1	3	1	#N/A	#N/A	1	2	1	1	1	2	2	1	3	1	#N/A	#N/A	3	#N/A	1	1	1	1	#N/A	#N/A	#N/A	3	#N/A	#N/A	3	1	1	1	1	1	1	#N/A	3	#N/A	#N/A	#N/A	#N/A	#N/A	1	4	3	3	#N/A	#N/A	#N/A	4	1	1	#N/A	3	3	1	3	2	1	6	1	1	1	1	1	1	1	#N/A	3	1	2	#N/A	#N/A	1	#N/A	1	7	1	#N/A	#N/A	#N/A	#N/A	#N/A	#N/A	3	1	3	1	1	#N/A	#N/A	#N/A	1	#N/A	4	2	2	1	1	2	1	#N/A	1	#N/A	#N/A	1	#N/A	#N/A
OG5_126845	3	1	#N/A	1	1	#N/A	10	1	1	1	1	#N/A	1	#N/A	3	#N/A	#N/A	5	2	#N/A	#N/A	3	1	1	1	1	#N/A	#N/A	1	#N/A	#N/A	1	1	#N/A	1	1	1	1	1	1	1	2	2	#N/A	#N/A	1	1	1	1	1	7	3	1	1	2	#N/A	#N/A	1	#N/A	1	1	1	1	#N/A	#N/A	#N/A	1	1	1	1	2	1	2	4	4	4	#N/A	3	#N/A	#N/A	#N/A	1	1	1	#N/A	1	1	#N/A	#N/A	#N/A	1	1	1	#N/A	1	3	#N/A	1	1	1	5	2	1	1	1	1	#N/A	1	#N/A	2	#N/A	2	#N/A	#N/A	2	#N/A	2	1	3	#N/A	#N/A	#N/A	#N/A	#N/A	#N/A	1	1	1	1	1	1	1	#N/A	1	#N/A	7	1	6	3	4	4	2	#N/A	1	#N/A	#N/A	1	#N/A	#N/A
OG5_126846	1	#N/A	#N/A	1	1	#N/A	8	#N/A	2	2	2	#N/A	1	#N/A	1	#N/A	#N/A	1	1	#N/A	#N/A	4	2	#N/A	1	1	#N/A	#N/A	1	#N/A	#N/A	2	2	#N/A	2	2	1	2	2	1	1	2	2	#N/A	#N/A	1	2	2	1	1	6	2	1	2	2	#N/A	#N/A	#N/A	#N/A	1	1	1	2	#N/A	#N/A	#N/A	7	#N/A	#N/A	1	2	#N/A	1	1	1	1	#N/A	2	#N/A	#N/A	#N/A	#N/A	#N/A	1	1	1	1	#N/A	#N/A	#N/A	2	2	2	#N/A	1	2	1	1	1	2	4	2	2	2	2	2	2	2	#N/A	1	#N/A	2	#N/A	#N/A	2	#N/A	2	3	2	#N/A	#N/A	#N/A	#N/A	#N/A	#N/A	2	1	1	2	2	2	#N/A	#N/A	2	#N/A	15	1	2	1	2	2	1	#N/A	#N/A	#N/A	#N/A	2	#N/A	#N/A
OG5_126847	4	1	1	2	1	#N/A	6	#N/A	1	1	#N/A	2	1	1	1	1	1	1	1	#N/A	1	2	1	#N/A	1	5	#N/A	1	1	2	1	1	1	1	1	1	#N/A	#N/A	#N/A	2	1	1	1	1	1	1	1	1	#N/A	#N/A	#N/A	1	#N/A	1	1	1	2	1	1	1	1	1	1	#N/A	1	3	1	#N/A	#N/A	1	1	1	1	1	1	1	1	4	#N/A	1	1	#N/A	1	4	1	1	1	1	1	#N/A	2	1	1	1	1	3	3	1	1	1	5	2	#N/A	#N/A	#N/A	#N/A	#N/A	#N/A	1	1	2	2	#N/A	#N/A	1	1	1	#N/A	1	1	3	#N/A	2	1	2	2	3	3	3	#N/A	#N/A	#N/A	#N/A	1	1	2	2	2	1	2	2	1	2	5	#N/A	#N/A	3	1	1
OG5_126848	1	1	1	1	1	1	2	1	1	1	1	1	1	1	1	2	2	1	1	1	#N/A	2	1	1	1	3	1	1	1	1	1	1	1	2	1	1	1	1	1	1	2	1	1	1	1	1	1	1	1	1	3	1	1	#N/A	1	2	2	1	1	1	1	1	1	#N/A	1	1	1	1	1	2	1	1	1	1	1	1	1	1	#N/A	1	1	1	1	2	1	1	1	1	1	#N/A	1	1	1	1	1	2	2	1	1	1	2	1	1	1	1	1	1	1	2	1	1	3	1	1	1	2	1	2	1	2	2	1	1	1	1	1	1	2	1	1	#N/A	1	1	1	1	1	2	2	1	1	2	1	3	2	1	#N/A	1	2	2
OG5_126849	4	1	1	2	2	#N/A	5	#N/A	2	2	1	#N/A	2	#N/A	1	2	2	2	2	#N/A	#N/A	2	2	#N/A	2	1	#N/A	1	2	#N/A	#N/A	2	2	1	1	1	1	1	1	2	1	1	1	#N/A	#N/A	2	2	1	1	1	3	1	1	3	1	1	1	2	#N/A	2	2	2	2	#N/A	#N/A	#N/A	3	#N/A	#N/A	1	1	1	1	1	1	1	#N/A	4	1	1	#N/A	#N/A	#N/A	1	2	1	4	#N/A	#N/A	#N/A	3	1	2	#N/A	2	3	1	2	3	1	4	1	1	1	1	1	1	1	1	2	1	3	#N/A	#N/A	2	1	1	2	1	1	#N/A	#N/A	#N/A	#N/A	#N/A	2	#N/A	3	1	1	#N/A	1	#N/A	1	#N/A	2	1	2	1	1	2	1	1	1	#N/A	#N/A	1	1	#N/A
OG5_126850	1	2	#N/A	2	2	#N/A	6	#N/A	2	2	1	#N/A	1	#N/A	1	#N/A	#N/A	1	1	#N/A	#N/A	2	1	#N/A	3	2	#N/A	#N/A	1	1	#N/A	2	2	#N/A	#N/A	1	1	1	1	2	1	5	1	#N/A	#N/A	5	2	2	#N/A	#N/A	2	1	#N/A	3	1	#N/A	#N/A	3	#N/A	#N/A	#N/A	#N/A	2	#N/A	#N/A	#N/A	3	#N/A	#N/A	2	1	2	2	2	2	2	#N/A	3	#N/A	#N/A	#N/A	#N/A	#N/A	2	3	2	3	#N/A	#N/A	#N/A	2	2	2	#N/A	3	4	2	3	1	2	8	3	#N/A	#N/A	#N/A	#N/A	#N/A	#N/A	#N/A	3	#N/A	3	#N/A	#N/A	1	#N/A	1	4	1	#N/A	#N/A	#N/A	#N/A	#N/A	#N/A	5	1	4	3	1	1	#N/A	#N/A	2	#N/A	#N/A	2	2	1	1	3	1	#N/A	3	#N/A	#N/A	1	#N/A	#N/A
OG5_126851	1	1	1	1	1	1	6	1	1	1	1	1	1	1	1	1	1	1	1	1	1	2	1	1	2	1	1	1	1	1	1	1	1	1	1	1	1	1	1	1	1	2	1	1	1	1	1	1	2	2	#N/A	#N/A	#N/A	2	1	1	1	2	1	1	1	1	1	#N/A	1	1	2	1	1	2	1	1	1	1	1	1	1	2	#N/A	1	1	1	1	1	2	1	2	1	1	#N/A	1	1	1	1	1	5	1	2	1	1	2	1	1	1	1	1	1	1	1	3	1	2	1	1	2	1	1	2	1	1	1	1	1	1	1	2	1	2	2	1	1	1	1	1	1	#N/A	1	2	1	2	1	1	1	1	1	1	1	1	1
OG5_126852	1	2	#N/A	1	1	#N/A	2	1	1	1	1	#N/A	1	#N/A	1	#N/A	#N/A	1	1	1	#N/A	2	1	1	1	1	#N/A	#N/A	1	#N/A	#N/A	1	1	#N/A	1	1	1	1	1	1	1	1	2	#N/A	#N/A	1	1	1	1	1	7	3	16	1	1	#N/A	#N/A	1	#N/A	1	1	1	1	1	1	1	2	1	1	1	1	1	2	2	3	4	#N/A	1	#N/A	1	1	1	1	1	1	1	3	#N/A	#N/A	1	1	1	1	1	1	3	1	2	1	1	8	1	1	1	1	1	1	1	#N/A	1	#N/A	2	#N/A	#N/A	2	#N/A	2	2	2	#N/A	#N/A	1	#N/A	1	#N/A	1	1	1	1	1	#N/A	1	#N/A	1	#N/A	4	1	4	2	1	5	2	#N/A	1	#N/A	#N/A	1	#N/A	#N/A
OG5_126853	2	2	3	2	2	1	11	#N/A	3	2	#N/A	2	1	2	1	1	1	1	1	2	1	2	#N/A	#N/A	1	2	#N/A	1	4	1	2	1	1	#N/A	1	2	1	1	1	2	1	1	1	#N/A	1	1	1	2	#N/A	#N/A	2	2	#N/A	1	#N/A	1	1	1	1	1	1	1	1	#N/A	#N/A	#N/A	1	#N/A	#N/A	2	1	1	1	1	1	1	1	3	#N/A	#N/A	1	#N/A	1	2	1	1	1	#N/A	#N/A	#N/A	1	1	2	1	#N/A	7	2	1	2	1	9	2	#N/A	#N/A	#N/A	#N/A	#N/A	#N/A	1	1	1	2	#N/A	#N/A	1	1	1	1	2	1	#N/A	#N/A	2	#N/A	2	1	1	1	2	#N/A	#N/A	#N/A	#N/A	1	#N/A	3	2	2	1	1	2	1	1	2	#N/A	#N/A	1	2	1
OG5_126855	1	1	2	1	1	2	2	2	1	1	#N/A	1	1	1	1	2	2	1	1	1	1	2	1	1	2	3	#N/A	1	1	1	1	1	1	1	1	1	1	1	1	2	1	2	1	1	1	3	1	1	#N/A	#N/A	#N/A	#N/A	#N/A	2	1	1	#N/A	2	1	#N/A	#N/A	#N/A	2	#N/A	2	1	2	1	#N/A	2	1	1	1	1	1	1	1	2	#N/A	1	1	#N/A	1	2	2	1	2	2	3	#N/A	1	1	1	#N/A	2	4	1	2	1	1	2	2	1	1	1	1	#N/A	#N/A	1	2	1	4	#N/A	#N/A	1	1	1	2	1	1	1	2	1	1	1	2	2	2	2	#N/A	#N/A	1	1	1	1	#N/A	4	2	1	1	2	1	1	2	#N/A	1	1	1	1
OG5_126856	1	1	#N/A	1	4	#N/A	2	#N/A	1	1	#N/A	#N/A	2	#N/A	1	#N/A	#N/A	1	1	#N/A	#N/A	2	1	#N/A	3	1	#N/A	#N/A	3	#N/A	#N/A	1	1	#N/A	1	1	1	1	1	2	1	4	1	#N/A	#N/A	1	1	1	#N/A	#N/A	4	4	#N/A	3	1	#N/A	#N/A	2	#N/A	#N/A	#N/A	#N/A	1	#N/A	#N/A	#N/A	3	#N/A	#N/A	1	1	1	4	4	4	4	#N/A	6	#N/A	#N/A	#N/A	#N/A	#N/A	1	3	1	3	#N/A	#N/A	#N/A	1	1	1	#N/A	2	2	1	3	2	1	3	2	1	1	1	1	1	1	#N/A	3	#N/A	2	#N/A	#N/A	1	#N/A	1	1	1	#N/A	#N/A	#N/A	#N/A	#N/A	#N/A	6	2	4	1	#N/A	#N/A	#N/A	#N/A	1	#N/A	#N/A	1	8	4	5	7	4	#N/A	1	#N/A	#N/A	1	#N/A	#N/A
OG5_126857	1	2	#N/A	2	1	#N/A	6	#N/A	1	1	1	1	1	1	2	1	1	1	1	1	#N/A	2	1	1	2	2	#N/A	1	2	1	1	1	1	#N/A	1	1	#N/A	#N/A	#N/A	2	2	2	1	#N/A	2	1	2	1	#N/A	#N/A	#N/A	#N/A	#N/A	1	#N/A	1	1	1	1	1	1	1	1	#N/A	3	1	2	1	#N/A	1	1	1	1	1	1	1	1	2	#N/A	1	1	#N/A	#N/A	#N/A	2	1	1	#N/A	#N/A	1	3	1	1	1	2	4	#N/A	2	2	1	7	1	2	2	2	2	2	2	1	1	1	3	#N/A	#N/A	2	2	1	1	1	1	1	1	1	4	#N/A	2	3	2	2	#N/A	#N/A	2	1	1	#N/A	5	1	#N/A	#N/A	#N/A	2	#N/A	#N/A	2	#N/A	1	1	1	1
OG5_126858	1	1	1	1	1	1	6	1	1	1	#N/A	1	1	1	1	1	1	1	1	#N/A	1	2	1	#N/A	2	1	2	1	#N/A	1	1	1	1	1	1	1	1	1	1	2	1	1	1	1	1	3	1	1	#N/A	#N/A	18	2	#N/A	1	1	1	1	1	1	1	1	1	1	#N/A	2	1	1	1	#N/A	1	1	1	1	1	1	1	1	1	#N/A	1	1	1	1	1	1	#N/A	1	1	1	#N/A	1	#N/A	1	1	2	1	1	1	1	1	1	#N/A	2	2	2	1	1	2	1	1	1	2	1	1	1	1	1	3	1	1	1	1	1	1	1	1	2	1	#N/A	#N/A	#N/A	#N/A	1	#N/A	1	#N/A	3	2	1	2	2	1	1	1	1	1	1	1	1
OG5_126859	3	1	#N/A	2	4	#N/A	#N/A	#N/A	1	1	1	#N/A	3	#N/A	1	#N/A	#N/A	3	3	#N/A	#N/A	2	2	#N/A	4	2	#N/A	#N/A	2	#N/A	#N/A	1	1	#N/A	1	1	#N/A	1	2	3	#N/A	6	1	#N/A	#N/A	3	2	1	1	1	5	2	1	4	1	#N/A	#N/A	4	#N/A	#N/A	#N/A	#N/A	1	#N/A	#N/A	#N/A	5	#N/A	#N/A	1	1	1	2	2	2	2	#N/A	6	1	#N/A	#N/A	#N/A	#N/A	#N/A	7	1	5	#N/A	#N/A	#N/A	2	1	1	#N/A	2	1	#N/A	5	2	1	#N/A	1	#N/A	#N/A	#N/A	#N/A	#N/A	#N/A	#N/A	5	#N/A	#N/A	#N/A	#N/A	2	#N/A	1	5	1	#N/A	#N/A	#N/A	#N/A	#N/A	#N/A	5	1	5	#N/A	#N/A	#N/A	#N/A	#N/A	1	#N/A	#N/A	3	4	2	1	4	#N/A	#N/A	1	#N/A	#N/A	2	#N/A	#N/A
OG5_126860	1	2	1	1	1	#N/A	1	#N/A	2	7	#N/A	1	1	#N/A	#N/A	1	1	6	10	#N/A	#N/A	#N/A	#N/A	#N/A	#N/A	2	#N/A	#N/A	#N/A	#N/A	#N/A	#N/A	#N/A	1	1	2	#N/A	#N/A	#N/A	1	#N/A	9	2	#N/A	#N/A	#N/A	1	6	#N/A	#N/A	#N/A	#N/A	#N/A	#N/A	#N/A	#N/A	#N/A	7	#N/A	#N/A	#N/A	#N/A	4	#N/A	#N/A	1	#N/A	#N/A	#N/A	#N/A	#N/A	4	1	1	1	1	#N/A	#N/A	2	#N/A	#N/A	#N/A	#N/A	6	2	1	#N/A	#N/A	#N/A	#N/A	7	#N/A	3	#N/A	#N/A	1	3	#N/A	2	5	2	16	#N/A	#N/A	#N/A	#N/A	#N/A	#N/A	2	#N/A	1	1	#N/A	#N/A	1	#N/A	4	#N/A	4	#N/A	#N/A	#N/A	#N/A	#N/A	2	3	#N/A	3	4	#N/A	#N/A	#N/A	#N/A	#N/A	#N/A	#N/A	10	#N/A	#N/A	#N/A	#N/A	#N/A	2	2	#N/A	#N/A	#N/A	1	1
OG5_126861	3	10	#N/A	5	3	#N/A	2	#N/A	1	1	#N/A	#N/A	7	#N/A	1	#N/A	#N/A	4	5	#N/A	#N/A	4	1	#N/A	4	1	#N/A	#N/A	1	#N/A	#N/A	1	1	#N/A	#N/A	#N/A	#N/A	#N/A	#N/A	7	#N/A	1	2	#N/A	#N/A	5	8	1	#N/A	#N/A	#N/A	#N/A	#N/A	5	1	#N/A	#N/A	5	#N/A	#N/A	#N/A	#N/A	1	#N/A	#N/A	#N/A	4	#N/A	#N/A	3	#N/A	2	#N/A	#N/A	#N/A	#N/A	#N/A	7	1	#N/A	#N/A	#N/A	#N/A	#N/A	7	1	4	#N/A	#N/A	#N/A	6	#N/A	1	#N/A	1	2	#N/A	4	2	1	1	6	#N/A	#N/A	#N/A	#N/A	#N/A	#N/A	#N/A	4	#N/A	3	#N/A	#N/A	1	#N/A	2	3	2	#N/A	#N/A	#N/A	#N/A	#N/A	#N/A	1	7	1	#N/A	#N/A	#N/A	#N/A	#N/A	#N/A	#N/A	#N/A	2	#N/A	#N/A	#N/A	#N/A	#N/A	#N/A	1	#N/A	#N/A	1	#N/A	#N/A
OG5_126862	2	2	1	2	3	1	1	2	1	1	1	1	2	1	2	1	1	2	2	1	1	2	1	1	2	2	1	1	2	#N/A	#N/A	1	1	1	1	1	#N/A	1	#N/A	2	1	2	1	#N/A	1	2	2	1	#N/A	#N/A	#N/A	#N/A	1	2	1	1	1	2	1	#N/A	#N/A	#N/A	1	#N/A	1	1	2	1	1	3	1	1	1	1	1	1	#N/A	3	#N/A	1	1	1	1	1	2	2	2	1	1	#N/A	2	1	1	1	2	1	1	2	2	1	1	1	1	1	1	1	1	1	1	2	1	1	1	1	1	1	1	3	1	1	1	1	#N/A	1	#N/A	2	3	1	1	1	1	1	#N/A	1	#N/A	3	3	2	1	1	1	1	1	1	1	1	1	1	1
OG5_126863	1	2	1	1	1	1	5	1	1	1	1	1	1	1	1	1	1	1	1	1	1	2	1	1	1	2	1	1	1	1	1	1	1	1	1	1	1	1	1	1	2	1	1	#N/A	1	1	1	1	1	1	2	1	1	2	1	1	1	1	1	1	1	1	1	#N/A	1	1	1	1	1	1	1	1	1	1	1	1	1	2	#N/A	1	1	1	1	2	2	1	2	1	1	#N/A	2	1	1	1	1	3	2	1	1	1	2	1	1	1	1	1	1	1	1	1	1	2	1	1	1	1	1	1	1	1	1	1	1	1	1	1	2	1	2	1	1	1	1	1	1	3	1	2	1	1	2	1	1	2	1	1	1	1	1
OG5_126864	5	1	1	1	1	#N/A	5	#N/A	1	1	1	#N/A	1	1	3	1	1	2	2	#N/A	#N/A	6	#N/A	#N/A	2	2	#N/A	#N/A	4	#N/A	#N/A	1	1	1	1	1	1	1	1	1	2	2	2	#N/A	#N/A	2	2	1	1	1	#N/A	#N/A	1	1	1	1	#N/A	2	#N/A	#N/A	#N/A	#N/A	1	#N/A	#N/A	#N/A	2	#N/A	#N/A	1	1	1	1	1	1	1	1	3	#N/A	#N/A	#N/A	#N/A	#N/A	3	2	2	2	#N/A	#N/A	#N/A	3	2	1	#N/A	2	3	#N/A	2	1	1	3	4	1	1	1	1	1	1	1	2	#N/A	5	1	1	2	2	1	#N/A	2	1	#N/A	#N/A	#N/A	#N/A	1	2	2	2	3	1	1	#N/A	#N/A	2	#N/A	#N/A	2	4	2	#N/A	2	2	1	2	1	#N/A	1	1	1
OG5_126865	3	1	1	1	1	1	3	#N/A	1	1	1	#N/A	1	1	1	2	2	1	1	#N/A	2	2	2	#N/A	1	2	1	1	#N/A	2	1	1	1	2	1	1	1	1	1	1	2	1	1	1	1	2	2	1	1	1	4	1	1	1	1	2	1	1	2	1	1	1	1	#N/A	#N/A	#N/A	1	#N/A	#N/A	#N/A	1	1	1	1	1	1	2	1	#N/A	#N/A	#N/A	#N/A	1	2	1	1	1	1	2	#N/A	1	3	2	#N/A	1	2	2	1	1	1	1	1	1	1	1	1	1	1	2	1	1	2	1	1	2	2	1	2	1	2	1	#N/A	1	#N/A	2	1	1	1	1	1	1	#N/A	1	2	1	1	1	2	1	1	#N/A	1	2	2	1	3	1	2	2
OG5_126867	1	1	#N/A	1	1	#N/A	8	1	1	1	2	#N/A	1	#N/A	1	#N/A	#N/A	1	1	1	#N/A	2	1	1	1	1	#N/A	#N/A	1	#N/A	#N/A	1	1	#N/A	1	1	1	1	1	1	1	2	1	#N/A	#N/A	1	1	1	1	1	6	2	1	2	1	#N/A	#N/A	1	#N/A	1	1	1	1	1	1	1	2	1	1	1	1	#N/A	2	2	2	2	#N/A	14	#N/A	1	1	1	1	1	1	1	1	#N/A	#N/A	1	1	1	1	#N/A	1	2	1	2	1	1	5	1	1	1	1	1	1	1	#N/A	5	#N/A	3	#N/A	#N/A	2	#N/A	1	1	2	#N/A	#N/A	1	#N/A	1	#N/A	2	1	2	1	#N/A	#N/A	1	#N/A	1	#N/A	7	1	4	2	2	2	1	#N/A	1	#N/A	#N/A	1	#N/A	#N/A
OG5_126868	1	2	#N/A	1	2	#N/A	5	#N/A	1	1	1	#N/A	1	#N/A	3	#N/A	#N/A	1	1	#N/A	#N/A	2	1	#N/A	3	1	#N/A	#N/A	2	#N/A	#N/A	1	1	#N/A	1	1	1	1	1	1	1	5	2	#N/A	#N/A	2	1	1	1	1	2	1	2	4	1	#N/A	#N/A	3	#N/A	1	1	1	2	#N/A	#N/A	#N/A	4	#N/A	#N/A	1	1	2	2	1	2	1	#N/A	4	#N/A	#N/A	#N/A	#N/A	#N/A	1	4	1	4	#N/A	#N/A	#N/A	1	1	1	#N/A	2	3	1	4	1	2	8	#N/A	1	1	1	1	2	#N/A	#N/A	4	#N/A	3	#N/A	#N/A	2	#N/A	2	1	1	#N/A	#N/A	#N/A	#N/A	#N/A	#N/A	6	1	3	1	1	1	#N/A	#N/A	1	#N/A	1	4	2	1	2	2	1	#N/A	1	#N/A	#N/A	3	#N/A	#N/A
OG5_126869	1	1	#N/A	1	1	#N/A	8	#N/A	1	1	#N/A	#N/A	1	#N/A	1	#N/A	#N/A	2	2	#N/A	#N/A	2	1	#N/A	2	1	#N/A	#N/A	1	#N/A	#N/A	1	1	#N/A	1	1	#N/A	#N/A	#N/A	1	1	2	1	#N/A	#N/A	1	1	1	1	1	9	4	8	2	1	#N/A	#N/A	2	#N/A	#N/A	#N/A	#N/A	1	#N/A	#N/A	#N/A	2	#N/A	#N/A	1	1	1	2	2	2	2	#N/A	5	#N/A	#N/A	#N/A	#N/A	#N/A	1	2	1	2	#N/A	#N/A	#N/A	1	1	1	#N/A	3	7	#N/A	2	1	1	4	1	1	1	1	1	1	1	#N/A	2	#N/A	4	#N/A	#N/A	1	#N/A	1	7	2	#N/A	#N/A	#N/A	#N/A	#N/A	#N/A	2	1	2	6	#N/A	#N/A	#N/A	#N/A	1	#N/A	5	1	4	2	2	3	2	#N/A	2	#N/A	#N/A	1	#N/A	#N/A
OG5_126870	1	1	1	1	1	1	2	2	4	5	#N/A	1	1	#N/A	1	2	2	1	1	2	#N/A	4	2	1	1	1	#N/A	#N/A	1	1	#N/A	2	2	1	3	4	#N/A	#N/A	#N/A	1	1	1	2	1	2	1	2	4	#N/A	#N/A	2	1	#N/A	1	2	2	#N/A	1	#N/A	#N/A	#N/A	#N/A	4	#N/A	1	2	1	#N/A	2	2	2	2	1	1	1	1	1	4	#N/A	2	2	2	2	#N/A	1	4	1	1	1	#N/A	4	#N/A	2	1	1	1	#N/A	1	1	2	3	#N/A	#N/A	#N/A	#N/A	#N/A	#N/A	#N/A	4	1	1	2	1	1	2	1	2	#N/A	2	1	1	#N/A	#N/A	2	1	1	1	1	#N/A	#N/A	#N/A	1	#N/A	#N/A	#N/A	1	1	#N/A	#N/A	#N/A	#N/A	#N/A	#N/A	1	1	1	2	1	2
OG5_126871	2	2	#N/A	2	3	#N/A	1	1	1	1	2	#N/A	2	1	2	#N/A	#N/A	1	1	#N/A	#N/A	4	2	#N/A	2	1	#N/A	#N/A	2	#N/A	#N/A	2	2	1	1	1	1	1	1	2	1	2	2	#N/A	#N/A	1	2	2	1	1	2	1	1	2	2	1	1	2	#N/A	#N/A	1	1	1	1	1	1	2	#N/A	#N/A	2	2	#N/A	1	1	1	1	#N/A	3	#N/A	#N/A	1	1	1	1	2	1	2	#N/A	#N/A	#N/A	2	2	2	1	1	1	1	2	2	1	1	2	2	2	2	2	2	3	#N/A	1	#N/A	1	#N/A	#N/A	2	1	2	3	2	1	#N/A	#N/A	#N/A	#N/A	#N/A	2	2	2	1	2	#N/A	1	#N/A	2	1	1	1	2	1	2	2	1	1	1	#N/A	#N/A	2	1	1
OG5_126872	3	2	#N/A	1	1	#N/A	9	#N/A	1	1	1	#N/A	1	#N/A	1	#N/A	#N/A	1	1	1	#N/A	4	1	#N/A	1	1	#N/A	#N/A	#N/A	#N/A	#N/A	1	1	#N/A	1	1	1	1	1	1	1	1	2	#N/A	#N/A	2	1	1	#N/A	#N/A	6	2	#N/A	1	2	#N/A	#N/A	1	#N/A	1	1	1	1	#N/A	1	1	1	#N/A	#N/A	1	2	1	4	3	4	3	#N/A	6	#N/A	1	1	#N/A	#N/A	1	2	1	1	#N/A	#N/A	1	1	1	1	1	#N/A	1	1	2	1	1	6	2	1	1	1	1	1	1	#N/A	3	#N/A	2	#N/A	#N/A	2	#N/A	2	1	3	#N/A	#N/A	#N/A	#N/A	1	#N/A	1	2	1	3	1	#N/A	#N/A	#N/A	1	#N/A	6	1	6	2	3	1	3	#N/A	1	#N/A	#N/A	2	#N/A	#N/A
OG5_126873	1	1	#N/A	1	1	1	1	#N/A	1	1	#N/A	1	1	#N/A	#N/A	#N/A	#N/A	2	2	#N/A	#N/A	2	1	#N/A	4	1	#N/A	#N/A	1	1	1	2	1	#N/A	1	1	#N/A	#N/A	#N/A	1	1	8	1	2	#N/A	2	1	1	#N/A	#N/A	2	1	#N/A	6	1	1	#N/A	3	1	1	2	2	1	#N/A	#N/A	1	4	#N/A	#N/A	1	1	1	2	2	2	2	2	8	#N/A	#N/A	#N/A	#N/A	#N/A	1	4	1	4	#N/A	#N/A	#N/A	2	#N/A	1	#N/A	4	2	1	3	1	1	4	1	#N/A	#N/A	#N/A	#N/A	#N/A	#N/A	#N/A	4	#N/A	1	#N/A	#N/A	1	1	1	1	2	1	1	#N/A	#N/A	#N/A	#N/A	7	#N/A	7	1	#N/A	#N/A	#N/A	1	#N/A	#N/A	#N/A	2	4	2	2	2	2	#N/A	2	#N/A	#N/A	1	#N/A	#N/A
OG5_126874	1	#N/A	#N/A	1	1	#N/A	5	1	1	1	1	#N/A	1	#N/A	1	#N/A	#N/A	1	1	1	#N/A	2	1	1	2	1	#N/A	#N/A	1	#N/A	#N/A	1	1	#N/A	1	1	1	1	1	1	1	1	1	#N/A	#N/A	1	1	1	2	2	7	1	1	2	1	#N/A	#N/A	3	#N/A	1	1	1	1	1	1	1	2	1	1	1	1	1	1	3	5	3	#N/A	6	#N/A	1	1	1	1	1	2	1	2	#N/A	#N/A	1	1	1	1	1	2	2	1	2	1	1	4	1	1	1	1	1	1	1	#N/A	2	#N/A	2	#N/A	#N/A	1	#N/A	1	4	2	#N/A	#N/A	1	#N/A	1	#N/A	2	1	2	1	2	1	1	#N/A	1	#N/A	6	1	4	2	2	2	1	#N/A	1	#N/A	#N/A	1	#N/A	#N/A
OG5_126877	1	1	#N/A	1	1	#N/A	12	#N/A	1	1	1	#N/A	1	#N/A	2	#N/A	#N/A	1	1	#N/A	#N/A	2	1	#N/A	2	1	#N/A	#N/A	2	#N/A	#N/A	1	1	#N/A	1	1	1	1	1	#N/A	1	4	1	#N/A	#N/A	1	1	1	1	1	4	1	1	1	1	#N/A	#N/A	3	#N/A	1	1	1	1	5	#N/A	#N/A	4	#N/A	#N/A	1	1	1	1	1	1	1	#N/A	10	#N/A	#N/A	#N/A	#N/A	#N/A	1	5	2	4	#N/A	#N/A	#N/A	1	1	1	#N/A	2	5	1	4	1	1	5	1	1	1	1	1	1	1	#N/A	4	#N/A	4	#N/A	#N/A	2	#N/A	1	3	1	#N/A	#N/A	#N/A	#N/A	#N/A	#N/A	3	2	1	1	1	#N/A	#N/A	#N/A	1	#N/A	2	2	2	1	1	2	1	#N/A	1	#N/A	#N/A	1	#N/A	#N/A
OG5_126878	1	1	#N/A	2	1	#N/A	5	1	1	1	1	#N/A	1	#N/A	1	#N/A	#N/A	1	1	1	#N/A	3	1	1	1	1	#N/A	#N/A	1	#N/A	#N/A	1	1	#N/A	1	1	1	1	1	1	1	1	2	#N/A	#N/A	1	2	1	1	1	6	2	12	1	1	#N/A	#N/A	1	#N/A	1	1	1	2	1	1	1	1	1	1	1	1	#N/A	2	2	2	2	1	7	#N/A	1	1	1	1	1	1	1	2	#N/A	#N/A	1	1	1	1	1	1	2	1	1	1	1	6	1	1	1	1	1	1	1	#N/A	2	#N/A	3	#N/A	#N/A	2	#N/A	2	1	2	#N/A	#N/A	1	1	1	#N/A	1	1	1	1	1	1	1	#N/A	1	#N/A	3	1	2	2	#N/A	2	2	#N/A	1	#N/A	#N/A	2	#N/A	#N/A
OG5_126879	2	2	#N/A	2	3	#N/A	7	#N/A	1	1	1	#N/A	3	#N/A	2	#N/A	#N/A	2	2	#N/A	#N/A	2	2	#N/A	4	4	#N/A	#N/A	1	#N/A	#N/A	1	1	#N/A	2	1	1	1	1	2	#N/A	2	1	#N/A	#N/A	1	2	1	#N/A	#N/A	#N/A	#N/A	#N/A	4	1	#N/A	#N/A	3	#N/A	#N/A	#N/A	#N/A	1	#N/A	#N/A	#N/A	4	#N/A	#N/A	11	1	1	3	2	1	2	#N/A	6	#N/A	#N/A	#N/A	#N/A	#N/A	1	4	4	3	#N/A	#N/A	#N/A	3	#N/A	1	#N/A	2	3	2	4	1	1	3	3	#N/A	#N/A	#N/A	#N/A	#N/A	#N/A	#N/A	4	#N/A	2	#N/A	#N/A	1	#N/A	2	4	1	#N/A	#N/A	#N/A	#N/A	#N/A	#N/A	4	1	4	2	1	1	#N/A	#N/A	#N/A	#N/A	#N/A	3	#N/A	#N/A	#N/A	2	#N/A	#N/A	3	#N/A	#N/A	1	#N/A	#N/A
OG5_126880	1	2	#N/A	1	2	#N/A	3	#N/A	4	5	#N/A	#N/A	1	#N/A	1	#N/A	#N/A	2	2	3	#N/A	2	1	#N/A	2	1	#N/A	#N/A	1	#N/A	2	1	1	#N/A	2	2	2	1	2	2	1	4	2	#N/A	#N/A	1	1	5	#N/A	#N/A	2	1	#N/A	2	1	1	#N/A	1	#N/A	#N/A	#N/A	#N/A	4	#N/A	#N/A	1	2	#N/A	#N/A	1	1	1	1	1	1	1	3	6	1	1	#N/A	#N/A	#N/A	1	2	3	2	#N/A	#N/A	#N/A	1	1	1	#N/A	1	3	1	2	1	2	6	1	#N/A	#N/A	#N/A	#N/A	#N/A	#N/A	1	2	#N/A	3	#N/A	#N/A	1	2	2	1	1	1	#N/A	#N/A	#N/A	2	#N/A	2	1	2	1	#N/A	#N/A	1	1	1	#N/A	8	1	2	1	1	2	1	#N/A	1	#N/A	#N/A	1	1	1
OG5_126882	2	1	#N/A	2	2	#N/A	5	1	2	2	1	#N/A	1	#N/A	1	#N/A	#N/A	1	1	1	#N/A	2	1	1	2	2	#N/A	#N/A	2	#N/A	#N/A	2	2	#N/A	2	2	2	2	2	2	1	2	1	#N/A	#N/A	2	1	2	1	1	2	1	#N/A	2	1	#N/A	#N/A	2	#N/A	1	1	1	2	#N/A	#N/A	#N/A	2	1	1	2	1	3	1	1	1	1	#N/A	2	1	1	1	#N/A	#N/A	2	2	1	2	#N/A	#N/A	1	3	2	2	1	2	2	2	2	2	2	2	1	1	1	1	1	1	1	#N/A	2	#N/A	2	#N/A	#N/A	1	#N/A	1	1	2	#N/A	#N/A	1	#N/A	1	#N/A	3	1	2	3	1	1	1	#N/A	2	#N/A	2	2	2	1	1	2	1	#N/A	2	#N/A	#N/A	1	#N/A	#N/A
OG5_126883	1	1	#N/A	2	1	#N/A	3	#N/A	1	1	1	#N/A	2	#N/A	2	#N/A	#N/A	2	2	#N/A	#N/A	2	1	#N/A	7	1	#N/A	#N/A	1	#N/A	#N/A	1	1	#N/A	1	1	1	1	1	1	1	3	1	#N/A	#N/A	1	1	1	1	1	5	2	1	5	1	#N/A	#N/A	3	#N/A	1	1	1	1	#N/A	#N/A	#N/A	3	#N/A	#N/A	2	1	1	2	2	2	2	#N/A	3	#N/A	#N/A	#N/A	#N/A	#N/A	1	3	1	3	#N/A	#N/A	#N/A	2	1	1	#N/A	3	4	1	3	1	2	4	1	1	1	1	1	1	1	#N/A	3	#N/A	2	#N/A	#N/A	1	#N/A	1	4	1	#N/A	#N/A	#N/A	#N/A	#N/A	#N/A	3	2	3	2	1	1	#N/A	#N/A	1	#N/A	3	1	4	2	2	2	2	#N/A	1	#N/A	#N/A	1	#N/A	#N/A
OG5_126884	1	1	1	1	1	1	6	#N/A	1	1	2	1	1	1	1	1	1	2	1	#N/A	1	2	1	#N/A	1	2	1	1	1	1	1	1	1	1	1	1	#N/A	#N/A	#N/A	1	2	1	1	1	1	1	1	1	#N/A	#N/A	#N/A	#N/A	#N/A	1	1	1	1	1	1	#N/A	#N/A	#N/A	1	#N/A	#N/A	#N/A	1	#N/A	#N/A	2	1	1	2	2	2	2	1	1	#N/A	#N/A	#N/A	#N/A	#N/A	2	1	1	1	1	1	#N/A	1	1	1	#N/A	1	5	2	1	1	1	8	2	2	2	2	2	2	1	1	1	1	2	1	1	1	1	1	1	1	1	1	#N/A	1	#N/A	1	1	1	1	2	2	1	#N/A	1	2	1	#N/A	1	4	2	4	3	2	1	2	1	1	1	1	1
OG5_126885	1	1	#N/A	1	1	#N/A	4	#N/A	1	2	1	#N/A	1	#N/A	#N/A	#N/A	#N/A	2	2	#N/A	#N/A	2	1	#N/A	4	1	#N/A	#N/A	3	#N/A	#N/A	1	1	#N/A	1	1	1	1	1	1	#N/A	3	1	#N/A	#N/A	1	7	1	#N/A	#N/A	#N/A	#N/A	#N/A	11	2	#N/A	#N/A	3	#N/A	#N/A	#N/A	#N/A	1	#N/A	#N/A	#N/A	5	#N/A	#N/A	3	1	1	#N/A	#N/A	#N/A	#N/A	#N/A	4	#N/A	#N/A	#N/A	#N/A	#N/A	1	10	1	4	#N/A	#N/A	#N/A	1	2	1	#N/A	2	5	1	5	1	1	3	1	2	2	4	2	2	3	#N/A	4	#N/A	4	#N/A	#N/A	1	#N/A	1	4	#N/A	#N/A	#N/A	#N/A	#N/A	#N/A	#N/A	2	4	2	2	1	1	#N/A	#N/A	2	#N/A	1	3	#N/A	#N/A	#N/A	#N/A	#N/A	#N/A	1	#N/A	#N/A	1	#N/A	#N/A
OG5_126886	2	2	#N/A	2	2	#N/A	5	#N/A	1	1	1	#N/A	2	#N/A	3	#N/A	#N/A	3	3	#N/A	1	2	1	#N/A	2	3	#N/A	#N/A	2	#N/A	#N/A	1	1	#N/A	1	1	#N/A	1	1	2	2	3	1	#N/A	#N/A	1	2	1	1	1	4	1	2	2	1	#N/A	#N/A	1	#N/A	2	2	2	1	#N/A	#N/A	#N/A	2	#N/A	#N/A	2	1	1	1	1	1	1	#N/A	8	#N/A	#N/A	#N/A	#N/A	#N/A	1	2	2	2	#N/A	#N/A	#N/A	3	1	1	#N/A	2	3	1	2	1	1	3	1	1	1	1	1	1	1	#N/A	1	1	2	#N/A	#N/A	1	#N/A	1	2	1	#N/A	#N/A	#N/A	#N/A	#N/A	#N/A	2	3	2	2	1	1	#N/A	#N/A	1	#N/A	7	2	2	1	1	2	1	#N/A	3	#N/A	1	1	#N/A	#N/A
OG5_126887	1	1	1	1	2	1	2	#N/A	1	1	1	1	1	1	1	1	1	1	1	1	1	2	1	1	2	1	1	1	1	1	1	1	1	1	1	1	1	#N/A	1	1	1	3	1	1	1	1	1	1	#N/A	#N/A	#N/A	#N/A	#N/A	2	1	1	1	1	1	#N/A	#N/A	#N/A	1	#N/A	1	1	2	#N/A	1	1	1	1	2	2	2	2	2	5	#N/A	#N/A	1	1	1	1	2	1	2	2	2	#N/A	2	1	1	1	2	1	1	2	2	1	2	1	1	1	1	1	1	1	1	2	1	1	#N/A	#N/A	3	1	1	1	1	1	1	#N/A	1	#N/A	1	3	1	3	1	1	#N/A	1	1	1	#N/A	#N/A	1	4	2	1	4	2	1	1	1	1	1	1	1
OG5_126888	1	1	#N/A	1	1	#N/A	19	#N/A	1	1	1	#N/A	1	#N/A	2	#N/A	#N/A	1	1	#N/A	#N/A	3	1	#N/A	2	1	#N/A	#N/A	1	#N/A	#N/A	1	1	#N/A	1	1	1	2	1	1	1	4	1	#N/A	#N/A	2	2	1	1	1	5	2	#N/A	3	1	#N/A	#N/A	1	#N/A	2	2	2	1	1	#N/A	#N/A	2	#N/A	#N/A	2	1	1	1	1	1	1	#N/A	3	#N/A	#N/A	#N/A	#N/A	#N/A	1	1	2	2	#N/A	#N/A	#N/A	1	1	1	#N/A	1	8	1	2	1	1	7	1	1	1	1	1	1	1	#N/A	2	#N/A	4	#N/A	#N/A	2	#N/A	1	3	1	#N/A	#N/A	#N/A	#N/A	#N/A	#N/A	3	3	3	1	1	#N/A	#N/A	#N/A	1	#N/A	2	1	2	1	1	1	1	#N/A	1	#N/A	#N/A	1	#N/A	#N/A
OG5_126889	1	1	1	1	1	1	6	#N/A	2	3	#N/A	1	1	1	2	1	1	#N/A	1	#N/A	1	4	2	#N/A	1	1	#N/A	1	2	1	1	3	2	1	2	2	#N/A	#N/A	#N/A	1	1	1	2	1	2	1	1	2	#N/A	#N/A	#N/A	#N/A	#N/A	1	2	1	1	1	1	#N/A	#N/A	#N/A	3	#N/A	#N/A	#N/A	1	#N/A	#N/A	1	2	2	1	1	1	1	1	2	#N/A	#N/A	#N/A	#N/A	#N/A	2	1	1	1	1	1	#N/A	1	1	3	#N/A	1	3	2	1	1	2	3	2	1	1	1	1	1	1	1	1	1	2	1	1	2	1	2	2	2	1	1	#N/A	2	#N/A	1	1	1	1	2	1	1	1	1	1	1	1	1	2	1	1	2	1	1	2	1	1	2	1	1
OG5_126890	1	#N/A	#N/A	1	1	#N/A	3	1	1	1	1	#N/A	1	#N/A	2	#N/A	#N/A	1	1	1	#N/A	4	1	1	1	1	#N/A	#N/A	2	#N/A	#N/A	1	1	#N/A	1	1	1	1	1	1	1	1	2	#N/A	#N/A	1	1	1	1	1	10	2	1	1	1	#N/A	#N/A	1	#N/A	1	1	1	1	1	1	1	2	1	1	1	1	1	1	2	2	2	#N/A	1	1	1	1	1	1	1	3	1	3	#N/A	#N/A	1	1	1	1	1	1	3	1	2	1	1	6	1	1	1	1	1	1	1	#N/A	3	#N/A	2	#N/A	#N/A	2	#N/A	2	2	3	#N/A	#N/A	1	#N/A	1	#N/A	1	1	1	1	1	#N/A	1	#N/A	1	#N/A	6	1	4	2	3	3	2	#N/A	1	#N/A	#N/A	1	#N/A	#N/A
OG5_126891	2	3	#N/A	2	3	#N/A	10	#N/A	1	1	#N/A	#N/A	2	#N/A	2	#N/A	#N/A	5	5	#N/A	#N/A	2	1	#N/A	2	2	#N/A	#N/A	2	#N/A	#N/A	1	1	#N/A	1	1	#N/A	1	#N/A	4	#N/A	3	1	#N/A	#N/A	3	3	1	#N/A	#N/A	6	3	#N/A	2	1	#N/A	#N/A	2	#N/A	#N/A	#N/A	#N/A	1	#N/A	#N/A	#N/A	2	#N/A	#N/A	2	1	1	1	1	1	1	#N/A	4	#N/A	#N/A	#N/A	#N/A	#N/A	1	2	1	2	#N/A	#N/A	#N/A	2	1	1	#N/A	2	6	1	2	1	2	6	1	1	1	1	1	1	1	#N/A	2	#N/A	5	#N/A	#N/A	1	#N/A	1	4	1	#N/A	#N/A	#N/A	#N/A	#N/A	#N/A	2	1	2	1	#N/A	#N/A	#N/A	#N/A	1	#N/A	3	1	2	1	1	2	1	#N/A	2	#N/A	#N/A	1	#N/A	#N/A
OG5_126892	1	1	2	1	2	2	4	1	1	1	#N/A	1	1	3	1	2	2	1	1	2	2	2	1	2	#N/A	2	#N/A	3	#N/A	2	1	1	1	1	1	1	#N/A	#N/A	#N/A	1	1	#N/A	#N/A	2	2	#N/A	1	1	#N/A	#N/A	3	2	#N/A	#N/A	1	4	#N/A	#N/A	3	1	1	1	1	#N/A	#N/A	1	#N/A	1	1	1	1	1	#N/A	#N/A	#N/A	#N/A	2	#N/A	#N/A	1	1	1	1	2	#N/A	1	#N/A	2	2	#N/A	3	#N/A	1	#N/A	#N/A	3	1	#N/A	1	1	6	2	1	1	1	1	1	1	2	#N/A	2	2	#N/A	#N/A	1	3	1	6	1	3	2	1	#N/A	1	1	#N/A	1	#N/A	3	#N/A	#N/A	1	2	#N/A	1	#N/A	#N/A	#N/A	#N/A	#N/A	#N/A	#N/A	4	2	#N/A	2	1	2	3
OG5_126893	1	1	1	1	3	2	4	1	1	1	1	1	2	1	1	2	2	1	1	1	2	2	2	1	1	1	1	1	1	#N/A	#N/A	1	1	1	1	1	#N/A	1	#N/A	1	1	1	1	#N/A	1	1	2	1	#N/A	#N/A	#N/A	#N/A	#N/A	1	1	2	1	1	#N/A	#N/A	#N/A	#N/A	1	#N/A	1	1	1	1	1	1	1	1	2	2	2	2	#N/A	1	#N/A	1	1	1	1	1	1	1	1	1	2	#N/A	1	1	2	1	1	2	1	1	1	1	1	1	1	1	1	1	1	1	1	1	1	2	1	1	1	2	1	4	1	2	1	#N/A	#N/A	1	#N/A	2	1	2	1	1	1	1	#N/A	1	#N/A	#N/A	1	4	2	2	3	2	2	1	1	2	1	2	2
OG5_126894	1	1	2	1	#N/A	2	3	2	1	1	#N/A	2	2	2	#N/A	2	2	1	1	2	2	2	1	#N/A	1	2	#N/A	2	2	2	2	1	1	2	1	1	#N/A	#N/A	#N/A	2	2	1	1	2	2	1	1	1	#N/A	#N/A	#N/A	#N/A	#N/A	1	1	2	2	2	2	#N/A	#N/A	#N/A	1	#N/A	2	2	1	#N/A	2	1	1	1	#N/A	#N/A	#N/A	#N/A	2	1	#N/A	2	2	2	2	2	1	1	1	2	2	#N/A	1	#N/A	1	2	2	3	2	1	1	1	4	1	#N/A	#N/A	#N/A	#N/A	#N/A	#N/A	2	1	2	2	#N/A	#N/A	1	2	1	#N/A	1	2	2	#N/A	2	2	2	1	#N/A	1	1	#N/A	#N/A	2	2	#N/A	#N/A	#N/A	1	#N/A	#N/A	#N/A	#N/A	#N/A	2	2	2	2	1	2	2
OG5_126895	1	1	1	1	1	1	2	#N/A	2	2	1	#N/A	1	1	1	1	1	1	1	#N/A	#N/A	4	2	#N/A	1	1	1	1	1	1	1	2	2	1	2	2	1	1	1	1	3	1	2	1	#N/A	2	1	2	1	1	2	1	1	1	2	1	1	1	1	#N/A	#N/A	#N/A	1	#N/A	2	1	1	#N/A	#N/A	1	2	2	1	1	1	1	1	2	#N/A	#N/A	#N/A	#N/A	#N/A	1	1	2	1	#N/A	#N/A	#N/A	2	1	2	#N/A	1	2	2	1	1	2	2	3	1	1	1	1	1	1	1	1	1	2	1	1	2	1	2	2	2	1	1	#N/A	#N/A	#N/A	1	1	3	1	1	1	1	1	1	1	1	1	3	2	1	1	1	1	1	1	1	#N/A	2	1	1
OG5_126896	1	2	#N/A	1	2	#N/A	2	1	1	1	1	#N/A	1	#N/A	1	#N/A	#N/A	1	1	1	#N/A	1	1	1	7	1	#N/A	#N/A	1	#N/A	#N/A	1	1	#N/A	1	1	1	1	1	4	1	1	1	#N/A	#N/A	1	1	1	1	1	6	2	#N/A	1	1	#N/A	#N/A	1	#N/A	1	1	1	1	1	1	1	1	1	1	1	1	1	1	2	2	2	#N/A	15	#N/A	1	1	1	1	1	1	#N/A	1	#N/A	#N/A	1	1	1	1	#N/A	1	3	1	1	1	1	5	1	1	1	1	1	1	1	#N/A	3	#N/A	2	#N/A	#N/A	2	#N/A	1	1	2	#N/A	#N/A	1	#N/A	1	#N/A	1	1	1	1	1	#N/A	1	#N/A	1	#N/A	7	1	4	2	2	2	1	#N/A	1	#N/A	#N/A	1	#N/A	#N/A
OG5_126897	2	2	1	2	2	#N/A	1	#N/A	1	1	2	1	2	1	1	1	1	6	5	#N/A	1	4	2	#N/A	2	#N/A	#N/A	#N/A	1	2	#N/A	1	1	#N/A	2	2	#N/A	#N/A	#N/A	2	1	2	1	#N/A	1	2	2	1	#N/A	#N/A	#N/A	#N/A	#N/A	2	2	#N/A	#N/A	1	#N/A	#N/A	#N/A	#N/A	1	#N/A	#N/A	#N/A	2	#N/A	#N/A	3	2	1	1	1	1	1	2	6	#N/A	#N/A	#N/A	#N/A	#N/A	2	2	1	2	1	1	#N/A	2	1	1	#N/A	2	1	1	2	2	1	3	2	1	1	1	1	1	1	1	2	#N/A	1	1	2	2	1	2	2	1	#N/A	1	#N/A	2	#N/A	#N/A	2	2	2	2	1	1	#N/A	1	1	#N/A	#N/A	3	2	1	1	1	1	#N/A	#N/A	1	1	1	1	1
OG5_126898	1	1	#N/A	1	1	#N/A	3	#N/A	2	1	1	#N/A	1	#N/A	1	#N/A	#N/A	1	1	#N/A	#N/A	4	2	#N/A	3	2	#N/A	#N/A	3	#N/A	#N/A	2	2	#N/A	1	1	#N/A	#N/A	#N/A	1	2	3	2	#N/A	#N/A	1	1	2	#N/A	#N/A	#N/A	#N/A	#N/A	2	2	#N/A	#N/A	3	#N/A	1	1	1	2	#N/A	#N/A	#N/A	3	#N/A	#N/A	3	1	1	2	2	2	2	#N/A	3	#N/A	#N/A	#N/A	#N/A	#N/A	1	2	2	3	#N/A	#N/A	#N/A	4	1	2	#N/A	2	1	2	3	3	#N/A	1	1	1	1	1	1	1	1	#N/A	2	#N/A	1	#N/A	#N/A	2	#N/A	2	2	2	#N/A	#N/A	#N/A	#N/A	#N/A	#N/A	3	1	3	1	6	1	#N/A	#N/A	1	#N/A	4	3	5	2	3	4	2	#N/A	1	#N/A	#N/A	2	#N/A	#N/A
OG5_126899	1	2	1	1	#N/A	1	2	3	2	4	#N/A	2	1	1	2	1	1	2	2	2	1	2	2	1	2	1	#N/A	1	3	#N/A	#N/A	3	3	#N/A	1	1	#N/A	#N/A	#N/A	2	1	2	1	1	1	2	1	3	#N/A	#N/A	#N/A	#N/A	#N/A	2	2	3	#N/A	1	1	#N/A	#N/A	#N/A	1	#N/A	#N/A	1	2	#N/A	1	3	1	1	#N/A	#N/A	#N/A	#N/A	1	2	#N/A	1	1	1	1	1	2	#N/A	2	2	3	#N/A	3	#N/A	1	1	2	2	1	2	1	1	3	1	#N/A	#N/A	#N/A	#N/A	#N/A	#N/A	1	2	1	3	#N/A	#N/A	2	3	1	2	2	4	1	#N/A	1	1	1	2	1	2	1	#N/A	#N/A	#N/A	1	#N/A	#N/A	#N/A	1	#N/A	#N/A	#N/A	#N/A	#N/A	2	1	#N/A	1	2	3	3
OG5_126900	1	1	#N/A	1	1	#N/A	2	1	1	1	1	#N/A	1	#N/A	1	#N/A	#N/A	1	1	1	#N/A	2	1	1	2	1	#N/A	#N/A	1	#N/A	#N/A	1	1	#N/A	1	1	1	1	1	1	1	1	1	#N/A	#N/A	1	1	1	1	1	6	2	8	1	1	#N/A	#N/A	2	#N/A	1	1	1	1	1	1	1	2	1	1	1	1	1	2	2	2	2	#N/A	10	#N/A	1	1	1	1	1	1	1	4	#N/A	#N/A	1	1	1	1	1	1	2	1	1	1	1	5	1	1	1	1	1	1	1	#N/A	3	#N/A	1	#N/A	#N/A	2	#N/A	1	1	2	#N/A	#N/A	1	#N/A	1	#N/A	1	1	1	1	1	1	1	#N/A	1	#N/A	4	1	4	2	1	4	1	#N/A	1	#N/A	#N/A	1	#N/A	#N/A
OG5_126901	1	1	#N/A	1	2	#N/A	5	#N/A	1	1	1	#N/A	1	#N/A	2	#N/A	#N/A	1	1	#N/A	#N/A	4	2	#N/A	2	1	#N/A	#N/A	1	#N/A	#N/A	1	1	#N/A	1	1	1	1	1	1	1	4	2	#N/A	#N/A	1	1	1	1	1	4	1	21	2	2	#N/A	#N/A	2	#N/A	1	1	1	1	#N/A	#N/A	#N/A	2	#N/A	#N/A	1	2	1	1	1	1	1	#N/A	4	#N/A	#N/A	#N/A	#N/A	#N/A	1	2	1	2	#N/A	#N/A	#N/A	1	1	1	#N/A	1	2	1	2	1	1	4	1	1	1	1	1	2	1	#N/A	2	#N/A	2	#N/A	#N/A	2	#N/A	2	1	1	#N/A	#N/A	#N/A	#N/A	#N/A	#N/A	4	1	2	1	1	#N/A	#N/A	#N/A	1	#N/A	7	1	2	1	1	1	1	#N/A	2	#N/A	#N/A	2	#N/A	#N/A
OG5_126903	3	1	1	1	1	1	2	#N/A	1	1	#N/A	2	1	1	1	1	1	1	1	#N/A	#N/A	4	1	#N/A	2	2	1	1	1	2	2	1	1	#N/A	1	1	1	1	1	2	1	2	2	1	1	1	1	1	#N/A	#N/A	2	1	#N/A	2	1	2	1	2	2	#N/A	#N/A	#N/A	1	#N/A	#N/A	#N/A	2	#N/A	#N/A	2	1	1	1	1	1	1	2	2	#N/A	#N/A	#N/A	#N/A	#N/A	1	3	1	2	#N/A	1	1	2	2	1	#N/A	1	2	2	2	1	1	3	2	1	1	1	1	1	1	1	2	#N/A	2	#N/A	#N/A	1	2	2	2	1	2	1	#N/A	2	#N/A	1	2	1	2	2	#N/A	#N/A	#N/A	1	2	#N/A	1	1	2	1	1	2	1	2	2	#N/A	#N/A	1	2	1
OG5_126904	1	2	1	2	4	1	1	#N/A	1	1	1	1	3	1	1	1	1	2	2	#N/A	1	2	1	#N/A	2	1	1	1	#N/A	1	1	1	1	1	1	1	1	1	1	2	2	1	1	#N/A	#N/A	1	1	1	#N/A	#N/A	#N/A	#N/A	#N/A	2	1	1	2	3	1	#N/A	#N/A	#N/A	1	#N/A	#N/A	#N/A	8	#N/A	#N/A	2	1	2	1	1	1	1	#N/A	5	#N/A	#N/A	#N/A	#N/A	#N/A	1	2	#N/A	2	1	2	#N/A	1	2	1	#N/A	2	2	1	2	2	1	1	1	1	1	1	1	1	1	2	2	#N/A	2	1	1	1	1	1	6	1	1	#N/A	#N/A	#N/A	#N/A	1	1	#N/A	1	3	1	1	#N/A	1	2	1	#N/A	2	2	1	1	#N/A	1	1	1	1	1	1	2	1
OG5_126907	1	2	#N/A	1	1	#N/A	3	1	1	#N/A	1	#N/A	1	#N/A	1	#N/A	#N/A	1	1	1	#N/A	2	1	1	1	1	#N/A	#N/A	1	#N/A	#N/A	1	1	#N/A	1	1	#N/A	1	1	1	1	1	1	#N/A	#N/A	1	1	1	1	1	6	2	1	1	1	#N/A	#N/A	1	#N/A	1	1	1	1	1	1	1	1	1	1	1	1	1	2	2	2	2	#N/A	12	#N/A	#N/A	1	1	1	1	1	1	5	#N/A	#N/A	1	1	1	1	1	#N/A	2	1	1	1	1	5	1	1	1	1	1	1	1	#N/A	8	#N/A	2	#N/A	#N/A	2	#N/A	1	1	1	#N/A	#N/A	#N/A	#N/A	#N/A	#N/A	1	1	1	1	1	1	1	#N/A	1	#N/A	7	1	4	2	2	4	2	#N/A	1	#N/A	#N/A	1	#N/A	#N/A
OG5_126908	1	1	1	1	1	1	2	1	1	1	1	1	1	1	1	1	1	1	1	1	1	2	1	1	1	2	1	1	1	1	1	1	1	1	1	1	1	1	1	1	2	1	1	1	1	2	1	1	1	1	4	1	1	1	1	1	1	#N/A	1	1	1	1	1	#N/A	1	1	1	1	1	1	1	1	2	2	2	2	1	1	#N/A	1	1	1	1	1	1	1	1	1	1	1	1	1	1	1	1	1	1	1	1	1	2	2	1	1	1	1	1	1	1	1	#N/A	2	1	1	1	1	1	2	1	1	1	1	1	1	1	1	1	1	2	1	1	1	1	1	#N/A	1	1	2	1	1	2	1	1	2	1	1	1	1	1
OG5_126910	2	3	#N/A	2	2	#N/A	4	#N/A	1	1	#N/A	#N/A	1	#N/A	1	#N/A	#N/A	2	5	#N/A	#N/A	2	1	#N/A	2	1	1	#N/A	1	#N/A	#N/A	1	1	#N/A	1	1	2	3	2	2	1	3	1	#N/A	#N/A	1	3	1	1	1	#N/A	#N/A	1	4	1	1	#N/A	2	#N/A	#N/A	#N/A	#N/A	1	#N/A	#N/A	#N/A	2	#N/A	#N/A	1	1	1	2	1	1	1	#N/A	1	#N/A	#N/A	#N/A	#N/A	#N/A	1	2	1	2	#N/A	#N/A	#N/A	2	2	1	#N/A	2	6	1	2	2	2	6	3	#N/A	#N/A	#N/A	#N/A	#N/A	#N/A	#N/A	2	#N/A	3	#N/A	#N/A	1	1	1	9	1	1	#N/A	#N/A	#N/A	#N/A	#N/A	2	5	3	3	#N/A	#N/A	#N/A	#N/A	4	#N/A	#N/A	1	2	1	2	2	1	1	2	#N/A	#N/A	1	1	1
OG5_126912	1	2	#N/A	2	3	#N/A	3	1	1	1	1	#N/A	1	#N/A	1	#N/A	#N/A	1	1	1	#N/A	2	1	1	2	1	#N/A	#N/A	1	#N/A	#N/A	1	1	#N/A	1	1	1	1	1	3	1	2	1	#N/A	#N/A	1	2	1	1	1	6	3	1	2	1	#N/A	#N/A	2	#N/A	1	1	1	1	3	7	2	2	1	1	1	1	1	1	1	1	1	#N/A	2	#N/A	1	1	1	1	1	2	1	2	#N/A	#N/A	1	1	1	1	2	1	3	1	2	2	1	2	2	1	1	1	1	1	1	#N/A	2	#N/A	2	#N/A	#N/A	1	#N/A	1	3	1	#N/A	#N/A	1	#N/A	1	#N/A	1	2	2	1	1	1	1	#N/A	1	#N/A	2	2	2	1	1	2	1	#N/A	1	#N/A	#N/A	1	#N/A	#N/A
OG5_126913	1	1	1	1	1	2	4	1	1	1	1	1	1	1	1	1	1	1	1	1	1	2	2	1	1	1	1	1	1	1	1	1	1	1	1	1	1	1	1	2	1	1	1	1	1	1	1	1	1	1	3	1	1	1	1	1	1	1	1	1	1	1	1	#N/A	1	1	1	1	1	1	1	1	1	1	1	1	1	1	#N/A	1	1	1	1	#N/A	1	1	1	1	1	1	1	1	1	1	1	1	2	1	1	1	2	2	1	1	1	1	1	1	1	1	1	1	1	1	2	1	1	1	1	1	1	1	1	1	1	1	1	1	1	1	#N/A	1	1	1	1	2	1	2	1	1	2	2	1	2	1	1	1	1	1
OG5_126914	2	2	#N/A	2	2	#N/A	4	#N/A	1	1	1	1	2	#N/A	1	#N/A	#N/A	2	2	#N/A	#N/A	2	1	1	4	1	#N/A	#N/A	2	#N/A	#N/A	1	1	#N/A	1	1	1	1	1	2	1	4	1	#N/A	#N/A	1	2	1	#N/A	#N/A	2	1	#N/A	3	1	#N/A	#N/A	3	#N/A	1	1	1	1	#N/A	#N/A	#N/A	4	#N/A	#N/A	2	1	1	1	1	1	1	#N/A	6	1	#N/A	#N/A	#N/A	#N/A	1	4	2	4	#N/A	#N/A	#N/A	2	1	1	#N/A	3	2	1	4	2	1	3	1	1	1	1	1	1	1	#N/A	4	#N/A	2	#N/A	#N/A	1	#N/A	1	2	1	#N/A	1	#N/A	#N/A	#N/A	#N/A	3	2	3	1	1	#N/A	#N/A	#N/A	1	#N/A	6	1	2	1	1	2	1	#N/A	1	#N/A	#N/A	1	#N/A	#N/A
OG5_126915	2	1	1	1	1	1	2	#N/A	1	1	1	1	1	1	1	1	1	1	1	#N/A	1	2	1	#N/A	1	2	1	1	1	1	1	1	2	1	1	1	1	1	1	1	2	1	1	#N/A	1	1	1	1	#N/A	#N/A	7	1	#N/A	1	1	1	1	1	1	1	1	1	1	#N/A	#N/A	#N/A	1	#N/A	#N/A	1	1	1	1	1	1	1	1	1	#N/A	#N/A	#N/A	#N/A	#N/A	2	1	2	1	1	1	#N/A	2	2	1	#N/A	1	2	2	1	1	1	3	1	2	2	2	2	2	2	1	1	1	2	1	1	1	1	1	2	1	1	1	#N/A	1	#N/A	2	1	1	1	2	1	1	#N/A	1	2	1	1	2	2	1	2	2	1	1	2	1	1	1	1	1
OG5_126916	1	1	1	1	1	1	4	#N/A	1	1	1	1	1	1	2	1	1	1	1	#N/A	1	2	1	#N/A	1	3	1	1	1	1	1	1	1	1	1	1	1	1	1	1	3	2	1	1	1	1	1	1	1	1	2	1	1	#N/A	1	1	1	1	1	1	1	1	1	#N/A	#N/A	#N/A	1	#N/A	#N/A	1	1	1	1	1	1	1	1	5	#N/A	#N/A	#N/A	#N/A	#N/A	2	2	1	1	1	1	#N/A	1	1	1	#N/A	1	2	1	1	1	1	5	1	1	1	1	1	1	1	1	1	1	2	1	1	1	1	1	#N/A	1	1	1	#N/A	1	#N/A	1	2	2	3	2	1	1	#N/A	1	1	#N/A	4	2	2	1	1	1	1	1	3	1	1	1	1	1
OG5_126918	1	#N/A	#N/A	2	1	#N/A	3	1	1	#N/A	1	#N/A	1	#N/A	1	#N/A	#N/A	1	2	1	#N/A	2	1	1	3	1	#N/A	#N/A	1	#N/A	#N/A	1	1	#N/A	1	1	1	1	1	1	1	1	1	#N/A	#N/A	1	2	#N/A	1	1	5	#N/A	#N/A	1	1	#N/A	#N/A	1	#N/A	1	1	1	1	#N/A	1	1	1	1	1	1	1	1	1	2	2	2	#N/A	17	1	1	1	1	1	1	2	1	1	#N/A	#N/A	#N/A	1	1	2	1	1	3	1	1	1	1	5	1	1	1	1	1	1	1	#N/A	6	#N/A	2	#N/A	#N/A	2	#N/A	1	1	2	#N/A	#N/A	1	#N/A	1	#N/A	1	2	1	1	1	1	1	#N/A	1	#N/A	5	#N/A	4	2	#N/A	3	2	#N/A	1	#N/A	#N/A	1	#N/A	#N/A
OG5_126920	3	1	1	1	1	1	3	1	1	1	1	1	#N/A	1	1	1	1	1	1	1	1	2	1	1	1	2	1	1	1	1	#N/A	1	1	1	1	1	1	1	1	1	1	1	1	1	1	1	1	1	1	1	2	1	1	1	1	1	1	1	1	1	1	1	1	#N/A	1	1	1	1	#N/A	1	1	1	1	1	1	1	1	2	#N/A	2	1	1	1	1	1	1	1	1	1	#N/A	1	1	1	1	1	1	1	1	1	1	1	1	1	1	1	1	1	1	1	1	1	2	1	1	1	1	1	3	1	1	1	1	1	2	1	1	1	1	1	1	1	1	1	1	1	2	1	4	1	2	2	1	1	1	1	1	1	1	1
OG5_126922	1	1	#N/A	1	1	#N/A	4	1	1	1	1	#N/A	1	#N/A	1	#N/A	#N/A	2	2	1	#N/A	2	2	1	2	1	#N/A	#N/A	#N/A	#N/A	#N/A	1	1	#N/A	1	1	1	1	1	1	1	2	1	#N/A	#N/A	1	1	1	#N/A	#N/A	7	3	#N/A	2	1	#N/A	#N/A	1	#N/A	1	1	1	1	1	1	1	2	1	1	1	1	1	4	3	2	2	#N/A	3	#N/A	1	1	1	1	1	3	1	3	#N/A	#N/A	1	1	1	1	1	1	4	1	2	1	1	1	2	1	1	1	1	1	1	#N/A	2	#N/A	3	#N/A	#N/A	2	#N/A	1	1	2	#N/A	#N/A	1	#N/A	1	#N/A	3	7	3	1	1	1	1	#N/A	1	#N/A	2	1	2	1	#N/A	2	1	#N/A	1	#N/A	#N/A	1	#N/A	#N/A
OG5_126923	1	1	#N/A	1	1	#N/A	2	1	1	1	1	#N/A	1	#N/A	1	#N/A	#N/A	2	1	1	#N/A	2	1	1	1	1	#N/A	#N/A	2	#N/A	#N/A	1	1	#N/A	1	1	1	1	1	1	1	4	1	#N/A	#N/A	2	1	1	1	1	6	1	1	1	1	#N/A	#N/A	1	#N/A	1	1	1	1	1	1	1	2	1	1	1	1	2	1	3	2	1	#N/A	2	#N/A	1	1	1	1	1	2	2	2	#N/A	#N/A	1	1	1	1	1	1	4	1	1	1	2	6	1	1	1	1	1	1	1	#N/A	2	#N/A	2	#N/A	#N/A	2	#N/A	1	2	2	#N/A	#N/A	1	#N/A	1	#N/A	1	6	1	1	1	1	1	1	1	#N/A	2	1	4	1	2	2	2	#N/A	1	#N/A	#N/A	2	#N/A	#N/A
OG5_126925	2	3	#N/A	2	2	#N/A	4	#N/A	1	1	#N/A	#N/A	3	#N/A	1	#N/A	#N/A	4	4	#N/A	#N/A	2	1	#N/A	4	1	#N/A	#N/A	1	#N/A	#N/A	1	2	#N/A	1	1	#N/A	#N/A	#N/A	2	1	4	1	#N/A	#N/A	5	2	3	#N/A	#N/A	#N/A	#N/A	#N/A	5	1	#N/A	#N/A	4	#N/A	#N/A	#N/A	#N/A	2	#N/A	#N/A	#N/A	4	#N/A	#N/A	2	1	2	#N/A	#N/A	#N/A	#N/A	#N/A	5	#N/A	#N/A	#N/A	#N/A	#N/A	2	4	2	4	#N/A	#N/A	#N/A	3	#N/A	2	#N/A	3	2	1	4	2	1	3	4	#N/A	#N/A	#N/A	#N/A	#N/A	#N/A	#N/A	4	#N/A	3	#N/A	#N/A	1	#N/A	1	1	1	#N/A	#N/A	#N/A	#N/A	#N/A	#N/A	3	#N/A	4	3	#N/A	#N/A	#N/A	#N/A	#N/A	#N/A	14	3	#N/A	#N/A	#N/A	#N/A	#N/A	#N/A	1	#N/A	#N/A	1	#N/A	#N/A
OG5_126926	1	2	#N/A	1	1	#N/A	3	2	1	1	2	#N/A	1	#N/A	1	#N/A	#N/A	2	2	2	#N/A	2	1	2	1	1	#N/A	#N/A	1	#N/A	#N/A	1	1	#N/A	1	1	1	1	1	1	1	2	1	#N/A	#N/A	1	1	1	1	1	4	2	1	1	1	#N/A	#N/A	2	#N/A	1	1	1	1	1	3	3	1	2	2	1	1	1	1	1	1	1	#N/A	2	#N/A	2	1	1	1	1	1	1	1	#N/A	1	1	1	2	2	3	1	2	1	1	1	1	6	1	1	1	1	1	2	1	#N/A	1	#N/A	3	#N/A	#N/A	1	#N/A	1	4	1	#N/A	#N/A	2	#N/A	2	#N/A	1	1	1	4	2	1	1	#N/A	2	#N/A	1	1	2	1	1	1	2	#N/A	1	#N/A	#N/A	1	#N/A	#N/A
OG5_126927	1	1	1	1	2	1	2	1	1	1	1	1	2	1	2	1	1	2	2	1	2	4	1	1	1	1	1	2	1	#N/A	#N/A	2	2	1	1	1	#N/A	1	#N/A	1	1	1	2	#N/A	1	1	2	1	#N/A	#N/A	#N/A	#N/A	#N/A	1	1	2	1	1	1	#N/A	#N/A	#N/A	1	#N/A	1	2	1	1	1	2	1	3	1	1	1	1	#N/A	2	#N/A	2	1	1	1	1	1	1	1	1	3	#N/A	1	2	1	1	1	1	1	1	1	1	2	1	1	1	1	1	1	1	1	1	1	1	1	1	2	2	1	1	1	2	1	#N/A	#N/A	1	1	1	1	1	1	1	#N/A	1	1	1	#N/A	#N/A	1	2	1	1	1	1	2	1	1	3	1	2	2
OG5_126928	2	4	3	3	2	#N/A	2	1	4	6	#N/A	1	2	#N/A	#N/A	2	2	1	2	1	#N/A	4	1	1	1	#N/A	#N/A	#N/A	2	2	1	1	1	1	6	4	#N/A	#N/A	#N/A	4	2	1	3	1	1	#N/A	2	6	#N/A	#N/A	2	1	#N/A	1	1	5	1	1	#N/A	#N/A	#N/A	#N/A	3	#N/A	#N/A	#N/A	1	#N/A	#N/A	1	3	1	1	1	1	1	3	1	#N/A	1	#N/A	#N/A	#N/A	#N/A	1	2	1	#N/A	#N/A	#N/A	1	#N/A	1	1	1	1	#N/A	1	1	2	2	3	#N/A	#N/A	#N/A	#N/A	#N/A	#N/A	1	1	2	1	#N/A	#N/A	5	3	2	#N/A	1	3	2	1	#N/A	1	#N/A	1	#N/A	1	1	#N/A	#N/A	#N/A	1	#N/A	#N/A	#N/A	#N/A	#N/A	#N/A	#N/A	#N/A	#N/A	1	#N/A	#N/A	#N/A	1	1	1
OG5_126929	1	2	#N/A	2	1	#N/A	7	#N/A	4	4	#N/A	1	1	#N/A	3	#N/A	#N/A	1	1	#N/A	#N/A	2	1	#N/A	1	1	#N/A	#N/A	1	1	#N/A	4	4	#N/A	1	1	#N/A	#N/A	#N/A	2	#N/A	5	1	#N/A	#N/A	#N/A	1	8	#N/A	#N/A	2	5	#N/A	1	1	#N/A	1	3	#N/A	#N/A	#N/A	#N/A	5	#N/A	2	#N/A	2	#N/A	#N/A	1	1	1	#N/A	1	1	#N/A	1	2	#N/A	#N/A	#N/A	#N/A	#N/A	1	5	1	3	#N/A	1	#N/A	5	#N/A	4	#N/A	1	2	1	2	2	2	3	1	#N/A	#N/A	#N/A	#N/A	#N/A	#N/A	#N/A	2	#N/A	4	#N/A	#N/A	1	1	1	#N/A	#N/A	#N/A	#N/A	#N/A	#N/A	#N/A	#N/A	3	#N/A	2	18	#N/A	#N/A	#N/A	#N/A	#N/A	#N/A	#N/A	#N/A	#N/A	#N/A	#N/A	#N/A	#N/A	1	1	#N/A	#N/A	1	#N/A	#N/A
OG5_126930	1	1	#N/A	1	1	#N/A	4	1	1	1	1	#N/A	1	#N/A	1	#N/A	#N/A	1	1	1	#N/A	2	1	1	1	1	#N/A	#N/A	#N/A	#N/A	#N/A	1	1	#N/A	1	1	1	1	1	1	1	1	1	#N/A	#N/A	1	1	1	1	1	7	2	1	1	1	#N/A	#N/A	1	#N/A	1	1	1	1	1	1	1	1	1	1	1	1	1	2	2	2	2	#N/A	8	#N/A	1	1	1	1	1	1	1	2	#N/A	#N/A	1	1	1	1	1	1	2	1	1	1	1	5	1	1	1	1	1	1	1	#N/A	3	#N/A	2	#N/A	#N/A	2	#N/A	1	1	2	#N/A	#N/A	1	#N/A	1	#N/A	1	2	1	1	1	1	1	#N/A	1	#N/A	7	1	4	2	3	4	2	#N/A	1	#N/A	#N/A	1	#N/A	#N/A
OG5_126931	2	1	#N/A	1	1	#N/A	2	1	1	1	1	#N/A	1	#N/A	1	#N/A	#N/A	1	1	1	#N/A	2	1	1	1	1	#N/A	#N/A	1	#N/A	#N/A	1	1	#N/A	1	1	1	1	1	1	1	1	1	#N/A	#N/A	1	1	1	1	1	4	2	2	2	1	#N/A	#N/A	1	#N/A	1	1	1	1	1	1	1	3	1	1	2	1	1	2	2	2	2	#N/A	9	#N/A	1	1	1	1	1	3	1	2	#N/A	#N/A	1	2	1	1	1	1	2	1	2	1	1	6	1	1	1	1	1	1	1	#N/A	3	#N/A	1	#N/A	#N/A	2	#N/A	1	1	1	#N/A	#N/A	1	#N/A	1	#N/A	1	1	1	1	1	#N/A	1	#N/A	1	#N/A	5	1	4	2	2	3	2	#N/A	1	#N/A	#N/A	1	#N/A	#N/A
OG5_126932	1	1	1	1	1	1	2	1	1	1	1	1	1	1	1	1	1	1	1	1	1	2	1	1	1	2	1	1	1	1	1	1	1	1	1	1	1	1	1	1	2	1	1	#N/A	1	1	1	1	1	1	2	1	1	1	1	1	1	1	1	1	1	1	1	#N/A	1	1	1	1	1	2	1	1	1	1	1	1	1	1	1	1	1	1	1	2	1	1	1	1	1	#N/A	1	1	1	1	#N/A	2	2	1	1	1	3	1	1	1	1	1	1	1	1	1	1	2	1	1	1	1	1	2	1	1	1	1	1	1	1	1	1	1	2	1	1	1	1	1	1	1	1	2	1	1	1	1	1	2	1	1	1	1	1
OG5_126934	1	1	2	1	1	#N/A	3	#N/A	1	1	1	4	1	1	1	2	2	1	1	#N/A	1	2	1	#N/A	1	1	1	1	1	2	2	1	1	1	1	1	1	1	1	1	1	#N/A	1	1	2	1	1	1	1	1	3	1	1	1	1	2	#N/A	1	3	1	1	1	1	#N/A	#N/A	#N/A	1	#N/A	#N/A	1	1	#N/A	1	1	1	1	3	1	#N/A	#N/A	#N/A	#N/A	#N/A	2	1	2	1	1	1	#N/A	1	1	1	#N/A	#N/A	2	2	1	1	1	3	1	1	1	1	1	1	1	2	1	1	3	#N/A	#N/A	1	2	1	1	1	2	2	#N/A	3	#N/A	1	1	2	1	2	#N/A	#N/A	#N/A	#N/A	1	1	3	1	2	1	1	#N/A	2	2	2	#N/A	1	1	2	1
OG5_126935	#N/A	#N/A	#N/A	#N/A	#N/A	1	7	1	1	1	1	2	1	#N/A	1	2	2	#N/A	#N/A	#N/A	#N/A	#N/A	#N/A	2	#N/A	2	#N/A	2	#N/A	2	#N/A	1	1	1	#N/A	#N/A	#N/A	#N/A	#N/A	#N/A	2	#N/A	#N/A	1	1	2	1	2	#N/A	#N/A	3	2	#N/A	#N/A	5	#N/A	1	#N/A	3	#N/A	#N/A	#N/A	1	#N/A	1	1	#N/A	#N/A	#N/A	#N/A	1	7	1	1	1	1	#N/A	#N/A	#N/A	1	1	#N/A	#N/A	2	#N/A	1	#N/A	1	2	1	1	2	1	#N/A	#N/A	9	3	#N/A	#N/A	5	13	#N/A	#N/A	1	1	1	1	#N/A	1	#N/A	2	16	#N/A	#N/A	1	1	#N/A	#N/A	2	#N/A	#N/A	#N/A	#N/A	1	1	#N/A	#N/A	#N/A	1	#N/A	#N/A	1	1	2	#N/A	3	#N/A	2	1	#N/A	#N/A	1	#N/A	4	1	1	2	#N/A	#N/A
OG5_126936	1	1	1	1	2	1	8	#N/A	1	1	1	1	#N/A	1	1	1	1	1	1	#N/A	#N/A	2	1	#N/A	1	1	2	#N/A	1	1	1	1	1	1	1	1	1	1	1	1	1	2	1	#N/A	1	1	1	1	1	1	4	2	1	1	1	1	#N/A	1	2	1	1	1	1	#N/A	#N/A	#N/A	1	#N/A	#N/A	1	1	1	1	1	1	1	1	1	#N/A	#N/A	#N/A	#N/A	#N/A	3	1	2	1	#N/A	#N/A	#N/A	1	1	1	#N/A	1	3	2	1	1	1	2	2	1	1	1	1	1	1	1	1	1	3	1	1	1	1	1	2	2	1	1	#N/A	1	#N/A	#N/A	1	1	1	3	1	#N/A	#N/A	1	1	2	6	1	2	1	1	2	1	1	1	1	1	1	1	1
OG5_126937	1	1	1	2	1	1	5	2	1	1	1	1	1	1	1	1	1	1	1	1	1	2	1	1	1	2	#N/A	1	1	#N/A	#N/A	1	1	1	1	1	1	1	1	1	2	1	1	1	1	1	1	1	#N/A	#N/A	3	2	#N/A	1	1	1	1	1	1	#N/A	#N/A	#N/A	1	#N/A	2	2	1	1	1	2	1	2	1	1	1	1	2	1	#N/A	1	1	1	1	2	1	#N/A	1	1	1	#N/A	1	1	1	2	1	3	2	1	1	1	4	1	1	1	1	1	1	1	1	#N/A	1	3	1	1	1	1	1	1	1	1	1	#N/A	#N/A	1	1	1	1	1	2	1	#N/A	1	1	1	#N/A	#N/A	1	2	1	#N/A	2	1	1	2	1	1	1	1	1
OG5_126938	1	1	#N/A	1	1	#N/A	2	#N/A	1	1	1	#N/A	1	#N/A	4	#N/A	#N/A	#N/A	1	#N/A	#N/A	4	1	#N/A	1	1	#N/A	#N/A	1	#N/A	#N/A	1	1	#N/A	1	1	1	1	1	1	1	1	2	#N/A	#N/A	1	1	1	1	1	8	2	1	2	1	#N/A	#N/A	1	#N/A	1	1	1	1	1	#N/A	#N/A	1	#N/A	#N/A	1	1	3	2	2	2	2	#N/A	11	#N/A	#N/A	#N/A	#N/A	#N/A	1	1	1	7	#N/A	#N/A	#N/A	1	1	1	#N/A	1	2	1	1	#N/A	1	6	1	1	1	1	1	1	1	#N/A	4	#N/A	3	#N/A	#N/A	2	#N/A	2	4	1	#N/A	#N/A	#N/A	#N/A	#N/A	#N/A	1	1	1	1	1	1	#N/A	#N/A	1	#N/A	4	1	4	2	3	2	2	#N/A	1	#N/A	#N/A	1	#N/A	#N/A
OG5_126939	6	2	#N/A	2	3	#N/A	9	#N/A	1	3	#N/A	#N/A	5	#N/A	1	#N/A	2	3	3	#N/A	#N/A	2	1	#N/A	2	1	#N/A	#N/A	#N/A	#N/A	#N/A	1	1	1	1	1	#N/A	#N/A	#N/A	2	2	2	1	#N/A	#N/A	3	4	2	#N/A	#N/A	#N/A	#N/A	#N/A	2	1	#N/A	2	2	#N/A	#N/A	#N/A	#N/A	1	#N/A	#N/A	#N/A	2	#N/A	#N/A	5	1	2	2	2	2	2	#N/A	2	#N/A	#N/A	#N/A	#N/A	#N/A	1	2	#N/A	4	#N/A	#N/A	#N/A	1	1	1	#N/A	1	#N/A	1	2	2	3	2	3	1	1	1	1	1	1	1	3	4	1	1	1	1	#N/A	1	#N/A	1	#N/A	#N/A	#N/A	#N/A	#N/A	1	1	2	2	2	#N/A	#N/A	#N/A	#N/A	1	#N/A	#N/A	4	2	1	1	1	1	#N/A	1	#N/A	#N/A	1	#N/A	#N/A
OG5_126940	1	1	#N/A	1	1	#N/A	3	1	1	1	1	#N/A	1	#N/A	1	#N/A	#N/A	1	1	1	#N/A	2	1	1	1	1	#N/A	#N/A	1	#N/A	#N/A	1	1	#N/A	1	1	1	1	1	1	1	1	1	#N/A	#N/A	1	1	1	1	1	4	2	5	2	1	#N/A	#N/A	1	#N/A	1	1	1	1	1	1	1	1	1	1	1	1	1	2	2	2	2	#N/A	6	#N/A	1	1	1	1	1	1	1	1	#N/A	#N/A	1	1	1	1	1	1	2	1	1	1	1	8	1	1	1	1	1	1	1	#N/A	1	#N/A	2	#N/A	#N/A	2	#N/A	1	3	2	#N/A	#N/A	1	#N/A	1	#N/A	2	2	1	1	1	#N/A	1	#N/A	1	#N/A	4	2	4	2	2	4	2	#N/A	1	#N/A	#N/A	1	#N/A	#N/A
OG5_126941	1	1	1	#N/A	1	1	2	#N/A	1	2	1	1	#N/A	1	1	1	1	#N/A	1	#N/A	#N/A	4	2	#N/A	1	2	1	2	#N/A	1	1	1	1	1	2	2	1	1	1	1	2	1	2	#N/A	1	1	1	2	1	1	2	1	1	1	2	1	1	1	1	1	1	1	1	#N/A	#N/A	1	1	#N/A	#N/A	2	2	2	1	1	1	1	1	1	1	#N/A	1	#N/A	1	2	1	#N/A	1	1	1	#N/A	#N/A	1	3	#N/A	1	2	2	1	1	2	3	2	1	1	1	1	1	1	1	1	2	2	1	1	2	1	2	2	1	1	1	#N/A	1	#N/A	1	1	#N/A	1	2	1	#N/A	#N/A	#N/A	1	#N/A	1	1	2	1	1	2	1	1	2	1	1	2	1	1
OG5_126942	9	6	1	4	1	#N/A	3	#N/A	3	4	#N/A	#N/A	4	1	#N/A	2	3	#N/A	#N/A	#N/A	#N/A	8	1	#N/A	#N/A	2	#N/A	#N/A	6	#N/A	#N/A	2	2	#N/A	1	1	#N/A	#N/A	#N/A	8	1	1	2	#N/A	#N/A	7	10	3	#N/A	#N/A	#N/A	#N/A	#N/A	#N/A	1	2	#N/A	#N/A	#N/A	#N/A	#N/A	#N/A	4	#N/A	#N/A	#N/A	#N/A	#N/A	#N/A	2	1	1	#N/A	#N/A	#N/A	#N/A	#N/A	#N/A	1	#N/A	#N/A	#N/A	#N/A	2	#N/A	#N/A	#N/A	#N/A	#N/A	#N/A	#N/A	#N/A	2	#N/A	#N/A	9	1	#N/A	1	9	2	#N/A	#N/A	#N/A	#N/A	#N/A	#N/A	#N/A	1	#N/A	#N/A	2	#N/A	#N/A	1	2	2	#N/A	2	2	#N/A	#N/A	1	#N/A	1	#N/A	#N/A	1	1	#N/A	#N/A	#N/A	#N/A	#N/A	#N/A	#N/A	#N/A	#N/A	#N/A	#N/A	#N/A	#N/A	1	2	#N/A	#N/A	4	1	1
OG5_126943	2	2	1	2	2	#N/A	#N/A	#N/A	1	1	1	#N/A	1	#N/A	1	#N/A	#N/A	1	1	#N/A	#N/A	2	1	#N/A	6	#N/A	#N/A	#N/A	1	#N/A	#N/A	2	1	#N/A	1	1	1	1	1	2	#N/A	8	1	#N/A	#N/A	1	1	1	#N/A	#N/A	3	1	#N/A	6	1	#N/A	#N/A	3	#N/A	#N/A	#N/A	#N/A	1	#N/A	#N/A	#N/A	6	#N/A	#N/A	2	1	3	1	1	1	1	#N/A	6	#N/A	#N/A	#N/A	#N/A	#N/A	#N/A	5	1	6	#N/A	#N/A	#N/A	2	1	1	#N/A	3	#N/A	#N/A	6	1	1	#N/A	1	1	1	1	1	1	1	#N/A	6	#N/A	#N/A	#N/A	#N/A	1	#N/A	#N/A	1	1	#N/A	#N/A	#N/A	#N/A	#N/A	#N/A	7	1	7	1	1	#N/A	#N/A	#N/A	1	#N/A	3	2	2	1	1	2	1	#N/A	#N/A	#N/A	#N/A	1	#N/A	#N/A
OG5_126945	1	2	2	1	1	#N/A	9	1	4	8	#N/A	#N/A	1	1	#N/A	2	2	1	1	#N/A	#N/A	2	1	#N/A	2	1	#N/A	#N/A	2	1	1	2	2	#N/A	2	2	#N/A	#N/A	#N/A	2	1	2	2	#N/A	1	1	1	6	#N/A	#N/A	#N/A	#N/A	#N/A	2	#N/A	1	1	2	#N/A	#N/A	#N/A	#N/A	6	#N/A	#N/A	1	2	#N/A	#N/A	5	1	2	#N/A	#N/A	#N/A	#N/A	#N/A	2	1	#N/A	#N/A	#N/A	#N/A	2	2	#N/A	2	1	1	#N/A	6	#N/A	1	#N/A	1	4	1	2	1	4	4	1	#N/A	#N/A	#N/A	#N/A	#N/A	#N/A	#N/A	2	#N/A	4	#N/A	#N/A	1	2	2	#N/A	1	1	#N/A	#N/A	1	#N/A	#N/A	2	1	2	2	#N/A	#N/A	#N/A	#N/A	#N/A	1	#N/A	2	#N/A	#N/A	#N/A	#N/A	#N/A	1	1	#N/A	#N/A	2	#N/A	1
OG5_126947	1	2	1	2	1	1	2	#N/A	1	1	1	1	1	1	1	1	2	1	1	#N/A	1	2	1	#N/A	2	2	1	1	1	1	1	1	1	1	1	1	#N/A	#N/A	#N/A	1	2	2	#N/A	1	1	1	1	1	#N/A	#N/A	#N/A	#N/A	#N/A	2	1	1	1	2	1	#N/A	#N/A	#N/A	1	#N/A	#N/A	#N/A	3	#N/A	#N/A	2	1	1	1	1	1	1	1	4	#N/A	#N/A	#N/A	#N/A	#N/A	2	2	1	2	1	1	#N/A	1	2	1	#N/A	2	2	2	2	1	1	2	1	2	2	2	2	2	1	1	1	1	2	1	1	1	1	1	1	1	1	1	#N/A	1	#N/A	1	2	1	2	2	1	1	#N/A	1	2	1	#N/A	1	2	1	2	2	1	1	3	1	1	1	1	1
OG5_126948	2	2	#N/A	#N/A	1	#N/A	10	#N/A	1	1	#N/A	#N/A	#N/A	#N/A	1	#N/A	#N/A	1	1	#N/A	#N/A	2	1	#N/A	3	1	#N/A	#N/A	1	#N/A	#N/A	1	1	#N/A	1	1	1	1	1	1	1	5	1	#N/A	#N/A	4	2	1	1	1	2	2	#N/A	2	1	#N/A	#N/A	3	#N/A	#N/A	#N/A	#N/A	1	#N/A	#N/A	#N/A	4	#N/A	#N/A	1	1	5	1	1	1	1	#N/A	3	#N/A	#N/A	#N/A	#N/A	#N/A	#N/A	3	1	3	#N/A	#N/A	#N/A	1	2	1	#N/A	2	6	1	3	2	1	2	1	1	1	1	1	1	1	#N/A	3	#N/A	6	#N/A	#N/A	1	#N/A	1	2	1	#N/A	#N/A	#N/A	#N/A	#N/A	#N/A	6	1	5	2	1	1	#N/A	#N/A	2	#N/A	1	1	2	1	1	1	1	#N/A	1	#N/A	#N/A	1	#N/A	#N/A
OG5_126949	#N/A	1	1	1	1	1	2	#N/A	1	1	1	1	1	1	1	1	1	1	1	#N/A	1	2	1	#N/A	1	3	1	1	2	1	1	1	1	1	1	1	1	1	1	1	2	1	1	1	1	2	1	1	1	1	2	1	1	1	1	1	1	1	1	1	1	1	2	#N/A	#N/A	#N/A	1	#N/A	#N/A	2	1	1	1	1	1	1	1	3	#N/A	#N/A	#N/A	#N/A	#N/A	3	1	2	1	1	1	#N/A	1	1	1	1	1	2	3	1	1	1	2	2	1	1	1	1	1	1	1	1	1	2	1	1	1	1	1	1	2	1	1	#N/A	1	#N/A	1	2	1	1	2	1	#N/A	#N/A	1	1	1	1	1	2	1	1	2	1	1	3	1	1	1	1	1
OG5_126950	2	3	#N/A	2	2	#N/A	#N/A	#N/A	1	1	1	#N/A	2	#N/A	1	#N/A	1	1	1	#N/A	#N/A	2	1	#N/A	4	1	1	#N/A	2	#N/A	#N/A	2	1	#N/A	1	1	1	1	1	2	#N/A	6	1	#N/A	#N/A	1	2	1	1	1	#N/A	#N/A	#N/A	4	1	#N/A	#N/A	4	#N/A	1	1	1	1	#N/A	#N/A	#N/A	4	#N/A	#N/A	2	1	1	1	1	1	1	#N/A	3	#N/A	#N/A	#N/A	#N/A	#N/A	1	4	1	4	#N/A	1	#N/A	2	2	1	#N/A	3	#N/A	1	3	2	1	2	2	1	1	1	1	1	1	#N/A	3	#N/A	#N/A	#N/A	#N/A	1	#N/A	1	2	1	#N/A	#N/A	#N/A	#N/A	#N/A	#N/A	4	3	4	5	1	1	#N/A	#N/A	2	#N/A	2	3	2	1	2	1	1	#N/A	1	#N/A	#N/A	1	#N/A	#N/A
OG5_126951	1	1	#N/A	2	2	#N/A	3	1	1	1	1	#N/A	1	#N/A	1	#N/A	#N/A	1	1	1	#N/A	2	1	1	1	1	#N/A	#N/A	1	#N/A	#N/A	1	1	#N/A	1	1	1	1	1	1	1	1	1	#N/A	#N/A	1	1	1	1	1	6	2	1	2	1	#N/A	#N/A	#N/A	#N/A	1	1	1	1	1	1	1	3	1	1	1	1	1	2	2	2	2	#N/A	6	#N/A	1	1	1	1	1	1	1	2	#N/A	#N/A	1	1	1	1	1	1	3	1	3	1	1	4	2	1	1	1	1	1	1	#N/A	2	#N/A	1	#N/A	#N/A	1	#N/A	1	2	2	#N/A	#N/A	1	#N/A	1	#N/A	1	1	1	1	1	1	1	#N/A	1	#N/A	5	1	4	2	2	4	1	#N/A	1	#N/A	#N/A	1	#N/A	#N/A
OG5_126952	1	1	1	1	1	2	6	#N/A	1	1	1	1	1	1	1	1	1	1	1	#N/A	1	2	1	#N/A	1	1	1	1	1	1	1	1	1	1	#N/A	1	1	1	1	1	2	1	1	1	1	1	1	1	#N/A	#N/A	2	1	#N/A	1	1	1	1	1	1	#N/A	#N/A	#N/A	1	#N/A	1	1	1	#N/A	#N/A	1	1	1	1	1	1	1	1	1	#N/A	#N/A	1	#N/A	#N/A	1	1	1	1	2	2	#N/A	1	1	1	1	1	5	1	1	1	1	7	1	1	1	1	1	1	1	1	1	1	3	1	1	1	1	1	1	1	1	1	#N/A	1	#N/A	1	2	2	2	1	1	1	1	1	1	1	2	1	2	1	1	2	1	1	1	1	1	1	1	1
OG5_126953	1	1	#N/A	1	1	#N/A	6	1	1	1	1	#N/A	1	#N/A	1	#N/A	#N/A	1	1	1	#N/A	1	1	1	1	1	#N/A	#N/A	1	#N/A	#N/A	1	1	#N/A	1	1	1	1	1	1	1	1	1	#N/A	#N/A	1	1	1	1	1	8	2	1	2	1	#N/A	#N/A	1	#N/A	1	1	1	1	1	1	1	3	1	1	1	1	1	2	2	2	2	#N/A	4	#N/A	1	1	1	1	1	1	1	2	#N/A	#N/A	1	1	1	1	1	1	2	1	1	1	1	5	1	1	1	1	1	1	1	#N/A	1	#N/A	2	#N/A	#N/A	2	#N/A	1	1	3	#N/A	#N/A	1	#N/A	1	#N/A	1	2	1	1	1	#N/A	1	#N/A	1	#N/A	3	1	6	2	1	3	4	#N/A	1	#N/A	#N/A	1	#N/A	#N/A
OG5_126954	1	1	2	1	2	2	2	#N/A	1	2	2	1	1	2	1	2	2	1	1	#N/A	1	2	1	#N/A	1	1	1	1	1	2	2	1	1	2	1	1	#N/A	#N/A	#N/A	1	2	1	1	1	2	1	1	1	#N/A	#N/A	#N/A	#N/A	#N/A	1	1	2	1	#N/A	2	#N/A	#N/A	#N/A	1	#N/A	#N/A	#N/A	1	#N/A	#N/A	2	2	1	1	1	1	1	1	1	#N/A	#N/A	#N/A	#N/A	#N/A	2	1	1	2	1	1	#N/A	1	1	1	#N/A	1	1	1	1	1	1	4	1	1	1	2	1	1	2	2	1	1	2	1	1	1	2	1	2	1	2	1	#N/A	1	#N/A	1	2	1	1	1	1	1	#N/A	1	3	1	#N/A	2	2	1	1	2	1	2	1	2	#N/A	1	2	2
OG5_126955	1	1	#N/A	1	2	#N/A	3	#N/A	5	5	1	#N/A	1	#N/A	1	1	1	2	2	#N/A	#N/A	2	1	#N/A	3	2	#N/A	1	1	1	1	2	1	#N/A	1	1	#N/A	#N/A	#N/A	2	2	3	1	#N/A	#N/A	1	1	5	#N/A	#N/A	#N/A	#N/A	#N/A	3	1	1	#N/A	2	1	#N/A	#N/A	#N/A	5	#N/A	#N/A	1	3	#N/A	#N/A	1	1	2	1	1	1	1	#N/A	4	#N/A	#N/A	#N/A	#N/A	#N/A	2	2	1	3	#N/A	#N/A	#N/A	1	1	3	#N/A	1	5	3	3	1	2	5	2	1	1	1	1	1	1	1	3	#N/A	2	#N/A	#N/A	1	#N/A	1	1	1	#N/A	#N/A	#N/A	#N/A	#N/A	#N/A	1	1	1	2	1	1	#N/A	#N/A	1	#N/A	#N/A	1	2	1	1	2	1	#N/A	2	#N/A	#N/A	1	#N/A	#N/A
OG5_126956	2	1	1	1	1	1	1	1	1	1	1	1	1	1	2	1	1	1	1	1	#N/A	2	1	1	1	1	#N/A	#N/A	1	1	#N/A	1	1	#N/A	1	1	1	1	1	1	1	2	1	1	#N/A	1	1	1	1	1	4	3	#N/A	2	1	1	1	#N/A	1	1	1	1	1	#N/A	1	1	2	1	2	1	1	4	1	1	1	1	1	1	#N/A	1	1	1	1	2	2	1	3	#N/A	1	#N/A	1	1	1	#N/A	1	1	1	1	1	1	3	1	1	1	1	1	1	1	1	2	1	2	#N/A	#N/A	1	1	1	1	1	1	1	1	1	2	1	1	1	1	2	1	#N/A	#N/A	#N/A	1	#N/A	4	1	2	1	1	1	1	1	1	#N/A	#N/A	1	1	1
OG5_126957	1	1	#N/A	1	1	#N/A	6	1	1	1	1	#N/A	1	#N/A	1	#N/A	#N/A	#N/A	1	1	#N/A	2	1	1	1	1	#N/A	#N/A	1	#N/A	#N/A	1	1	#N/A	1	1	1	1	1	1	1	1	1	#N/A	#N/A	1	1	1	1	1	9	2	1	1	1	#N/A	#N/A	#N/A	#N/A	1	1	1	1	1	1	1	1	1	1	1	1	1	2	2	2	2	#N/A	5	#N/A	1	1	1	1	1	1	1	1	#N/A	#N/A	1	1	1	1	1	1	2	1	2	1	1	5	1	1	1	1	1	1	1	#N/A	1	#N/A	2	#N/A	#N/A	2	#N/A	1	1	3	#N/A	#N/A	1	#N/A	1	#N/A	1	2	1	1	1	#N/A	1	#N/A	1	#N/A	7	1	4	2	1	4	2	#N/A	1	#N/A	#N/A	1	#N/A	#N/A
OG5_126959	1	1	1	1	1	1	2	2	1	1	1	2	1	1	1	1	1	1	1	#N/A	1	2	1	1	1	1	1	1	1	2	2	1	1	2	1	1	1	1	1	1	1	1	1	1	1	1	1	1	1	1	2	1	1	1	1	1	1	1	3	1	1	1	1	#N/A	#N/A	#N/A	1	#N/A	#N/A	2	1	1	1	1	1	1	2	2	#N/A	#N/A	1	#N/A	#N/A	1	1	1	1	1	1	#N/A	1	1	1	1	1	1	1	1	1	1	2	1	1	1	1	1	1	1	1	1	2	1	1	1	1	1	1	1	1	1	2	#N/A	2	#N/A	2	1	1	1	1	1	1	#N/A	1	1	1	2	1	2	1	1	2	1	1	1	1	1	1	1	2
OG5_126960	#N/A	#N/A	1	#N/A	#N/A	#N/A	6	#N/A	3	4	1	1	#N/A	1	#N/A	1	1	#N/A	#N/A	#N/A	#N/A	4	2	#N/A	#N/A	3	#N/A	1	1	#N/A	#N/A	3	3	#N/A	3	2	1	1	1	#N/A	2	#N/A	1	#N/A	1	4	#N/A	3	#N/A	#N/A	#N/A	#N/A	#N/A	#N/A	2	1	1	#N/A	1	#N/A	#N/A	#N/A	3	#N/A	1	1	#N/A	1	#N/A	#N/A	3	3	1	1	1	1	2	#N/A	#N/A	1	#N/A	#N/A	#N/A	2	#N/A	1	#N/A	1	2	#N/A	1	2	3	1	#N/A	4	1	#N/A	#N/A	4	5	2	1	1	1	1	1	1	1	#N/A	1	5	#N/A	#N/A	3	1	1	#N/A	2	1	1	#N/A	#N/A	2	1	#N/A	#N/A	#N/A	4	1	#N/A	#N/A	#N/A	2	#N/A	#N/A	1	2	1	1	2	1	1	4	#N/A	#N/A	2	1	1
OG5_126964	1	1	#N/A	1	1	#N/A	2	1	1	1	1	#N/A	1	#N/A	2	#N/A	#N/A	1	1	1	#N/A	2	2	1	1	1	#N/A	#N/A	1	#N/A	#N/A	1	1	#N/A	1	1	1	1	1	2	1	1	1	#N/A	#N/A	1	1	1	1	1	8	3	1	1	1	#N/A	#N/A	1	#N/A	1	1	1	1	1	1	1	1	1	1	1	1	1	2	2	2	2	#N/A	4	#N/A	1	1	1	1	1	1	1	2	#N/A	#N/A	1	1	1	1	1	1	2	1	1	1	1	5	1	1	1	1	1	1	1	#N/A	1	#N/A	3	#N/A	#N/A	2	#N/A	1	1	2	#N/A	#N/A	1	#N/A	1	#N/A	1	2	1	1	1	1	1	#N/A	1	#N/A	6	1	4	2	2	2	2	#N/A	1	#N/A	#N/A	1	#N/A	#N/A
OG5_126965	1	1	#N/A	1	1	#N/A	3	1	1	1	1	#N/A	1	#N/A	1	#N/A	#N/A	1	1	1	#N/A	2	1	1	2	1	#N/A	#N/A	1	#N/A	#N/A	1	1	#N/A	1	1	1	1	1	1	1	1	1	#N/A	#N/A	1	1	1	1	1	6	2	#N/A	1	1	#N/A	#N/A	#N/A	#N/A	1	1	1	1	1	1	1	2	1	1	1	1	1	2	2	2	2	#N/A	10	#N/A	1	1	1	1	1	1	1	1	#N/A	#N/A	1	1	1	1	1	1	3	1	1	1	1	5	1	1	1	1	1	1	1	#N/A	3	#N/A	2	#N/A	#N/A	1	#N/A	1	#N/A	2	#N/A	#N/A	1	#N/A	1	#N/A	1	1	1	1	1	#N/A	1	#N/A	1	#N/A	6	1	4	2	2	4	2	#N/A	1	#N/A	#N/A	1	#N/A	#N/A
OG5_126966	1	1	1	1	1	1	2	2	1	1	1	4	1	1	1	1	1	1	1	1	1	2	1	2	1	1	#N/A	1	1	1	1	1	1	1	1	1	1	1	1	1	1	1	1	#N/A	1	1	1	1	1	1	2	1	1	1	1	2	#N/A	1	2	1	1	1	1	#N/A	1	1	1	1	#N/A	1	1	1	1	1	1	1	1	1	#N/A	1	1	#N/A	1	1	1	1	1	1	2	#N/A	1	1	1	1	1	1	1	1	1	1	1	1	1	1	1	1	1	1	1	1	1	1	#N/A	#N/A	1	2	1	1	1	2	1	1	1	1	1	1	2	1	2	1	1	1	#N/A	1	#N/A	2	1	2	1	1	1	1	2	1	#N/A	1	1	2	2
OG5_126967	2	3	#N/A	2	3	#N/A	4	#N/A	1	1	#N/A	#N/A	2	#N/A	2	#N/A	#N/A	4	3	#N/A	#N/A	4	1	#N/A	2	1	#N/A	#N/A	1	#N/A	#N/A	1	1	#N/A	1	1	#N/A	#N/A	#N/A	2	1	2	2	#N/A	#N/A	3	2	1	#N/A	#N/A	#N/A	#N/A	#N/A	3	1	#N/A	#N/A	2	#N/A	#N/A	#N/A	#N/A	1	#N/A	#N/A	#N/A	2	#N/A	#N/A	1	1	1	3	4	4	3	#N/A	2	1	#N/A	#N/A	#N/A	#N/A	1	3	1	2	#N/A	#N/A	#N/A	1	1	1	#N/A	2	5	1	2	1	1	4	1	1	1	1	1	1	1	#N/A	2	#N/A	5	#N/A	#N/A	1	#N/A	2	2	2	#N/A	#N/A	#N/A	#N/A	#N/A	#N/A	1	3	2	1	#N/A	#N/A	#N/A	#N/A	1	#N/A	#N/A	3	4	2	#N/A	6	2	#N/A	1	#N/A	#N/A	1	#N/A	#N/A
OG5_126968	1	1	2	1	2	1	4	#N/A	1	1	1	3	1	2	1	2	2	1	1	1	#N/A	2	1	#N/A	1	1	1	2	2	2	1	1	1	1	1	1	#N/A	1	#N/A	1	1	1	1	1	2	1	1	1	#N/A	#N/A	#N/A	#N/A	#N/A	1	1	1	1	1	2	#N/A	#N/A	#N/A	1	#N/A	1	#N/A	1	1	#N/A	3	1	1	1	1	1	1	2	3	#N/A	2	#N/A	#N/A	#N/A	1	1	1	1	1	1	#N/A	1	1	1	#N/A	1	1	1	1	1	1	1	1	1	1	1	1	1	1	2	1	2	1	2	2	1	1	1	1	1	1	2	1	1	3	#N/A	1	1	1	1	1	#N/A	2	1	1	#N/A	2	2	2	1	1	#N/A	1	1	1	2	#N/A	1	1	1
OG5_126969	1	1	#N/A	1	1	#N/A	12	#N/A	1	1	1	#N/A	1	#N/A	1	#N/A	#N/A	1	1	#N/A	#N/A	2	1	#N/A	3	1	#N/A	#N/A	1	#N/A	#N/A	1	1	#N/A	1	1	1	1	1	1	#N/A	4	1	#N/A	#N/A	2	2	1	#N/A	#N/A	4	1	#N/A	2	1	#N/A	#N/A	2	#N/A	#N/A	#N/A	#N/A	1	#N/A	#N/A	#N/A	3	#N/A	#N/A	2	1	#N/A	1	1	1	1	#N/A	6	#N/A	#N/A	#N/A	#N/A	#N/A	1	5	1	3	#N/A	#N/A	#N/A	2	1	1	#N/A	2	3	1	3	1	1	5	1	1	1	1	1	1	1	#N/A	4	#N/A	5	#N/A	#N/A	1	#N/A	1	3	1	#N/A	#N/A	#N/A	#N/A	#N/A	#N/A	4	1	2	1	1	1	#N/A	#N/A	1	#N/A	1	2	4	2	2	1	3	#N/A	1	#N/A	#N/A	1	#N/A	#N/A
OG5_126970	1	1	1	1	1	1	1	1	1	1	1	1	1	1	1	1	1	1	1	1	1	2	1	1	1	2	1	1	1	1	1	1	1	1	1	1	1	1	1	2	1	1	1	1	1	1	1	2	1	1	2	1	#N/A	1	1	1	1	1	1	1	1	1	1	#N/A	1	1	1	1	1	1	1	2	1	1	1	1	1	2	#N/A	1	1	1	1	1	1	1	1	1	1	#N/A	1	1	1	1	1	1	1	1	1	1	1	1	1	1	1	1	1	1	1	1	1	1	#N/A	#N/A	1	1	1	3	1	1	1	1	1	1	1	2	2	1	3	1	#N/A	1	1	1	1	1	1	2	1	1	2	1	1	1	#N/A	1	1	1	1
OG5_126971	1	1	#N/A	1	1	#N/A	12	#N/A	1	1	1	#N/A	1	#N/A	1	#N/A	#N/A	1	1	#N/A	#N/A	2	2	#N/A	2	1	#N/A	#N/A	1	#N/A	#N/A	1	1	#N/A	1	1	#N/A	1	1	1	1	4	1	#N/A	#N/A	2	1	1	1	1	4	2	1	2	1	#N/A	#N/A	2	#N/A	1	1	1	1	#N/A	#N/A	#N/A	2	#N/A	#N/A	#N/A	#N/A	1	1	1	1	1	#N/A	2	#N/A	#N/A	#N/A	#N/A	#N/A	1	2	1	2	#N/A	#N/A	#N/A	2	1	1	#N/A	1	9	1	2	1	1	5	1	1	1	1	1	1	1	#N/A	2	#N/A	7	#N/A	#N/A	2	#N/A	1	5	1	#N/A	#N/A	#N/A	#N/A	#N/A	#N/A	5	2	3	1	1	1	#N/A	#N/A	1	#N/A	2	1	2	1	1	2	1	#N/A	1	#N/A	#N/A	1	#N/A	#N/A
OG5_126972	1	1	1	2	1	1	2	#N/A	1	1	1	1	1	#N/A	1	1	1	1	1	1	1	2	1	#N/A	1	2	1	1	1	1	1	1	1	1	1	1	1	1	1	1	2	1	1	1	1	2	1	1	1	1	2	1	1	2	1	2	1	1	1	1	1	1	1	#N/A	#N/A	#N/A	1	#N/A	#N/A	1	1	1	1	1	1	1	1	3	#N/A	1	#N/A	#N/A	#N/A	2	2	1	1	2	2	#N/A	2	1	1	#N/A	1	2	2	1	1	1	3	2	1	1	1	1	1	1	1	1	1	2	#N/A	#N/A	1	1	1	4	1	1	1	#N/A	1	1	1	1	1	1	2	1	#N/A	#N/A	1	1	#N/A	1	1	2	1	1	1	1	1	2	#N/A	1	1	1	1
OG5_126973	1	3	1	2	1	#N/A	5	#N/A	1	1	1	#N/A	1	1	1	#N/A	#N/A	1	1	#N/A	#N/A	2	1	#N/A	2	2	#N/A	#N/A	1	1	1	1	1	1	1	1	1	1	1	2	3	3	1	#N/A	#N/A	2	2	1	#N/A	#N/A	#N/A	#N/A	#N/A	2	1	#N/A	1	1	1	#N/A	#N/A	#N/A	1	#N/A	#N/A	#N/A	2	#N/A	#N/A	1	1	1	1	1	1	1	#N/A	2	#N/A	1	1	#N/A	#N/A	3	2	2	2	#N/A	#N/A	#N/A	2	2	1	#N/A	2	2	2	2	2	1	5	1	1	1	1	1	1	2	#N/A	2	2	4	1	1	1	#N/A	1	2	1	#N/A	#N/A	#N/A	#N/A	1	1	2	2	2	2	1	1	1	#N/A	2	#N/A	#N/A	2	2	1	1	2	1	#N/A	2	1	1	1	#N/A	#N/A
OG5_126975	#N/A	1	#N/A	1	1	#N/A	6	#N/A	1	1	#N/A	#N/A	1	#N/A	1	#N/A	#N/A	2	2	#N/A	#N/A	2	1	#N/A	2	3	#N/A	#N/A	3	#N/A	#N/A	1	1	#N/A	1	1	1	1	1	1	2	3	1	#N/A	#N/A	1	1	1	1	1	3	2	1	1	1	#N/A	#N/A	2	#N/A	1	1	1	1	#N/A	#N/A	#N/A	4	#N/A	#N/A	1	1	1	2	2	2	2	#N/A	2	#N/A	#N/A	#N/A	#N/A	#N/A	3	2	2	3	#N/A	#N/A	#N/A	2	#N/A	1	#N/A	1	4	3	2	1	1	4	4	#N/A	#N/A	#N/A	#N/A	#N/A	#N/A	#N/A	2	#N/A	5	#N/A	#N/A	1	#N/A	1	#N/A	2	#N/A	#N/A	#N/A	#N/A	#N/A	#N/A	3	1	5	4	#N/A	#N/A	#N/A	#N/A	#N/A	#N/A	#N/A	3	4	2	4	2	2	#N/A	2	#N/A	#N/A	1	#N/A	#N/A
OG5_126976	8	7	#N/A	6	4	#N/A	#N/A	#N/A	2	3	#N/A	1	7	1	#N/A	1	2	#N/A	#N/A	#N/A	#N/A	4	1	#N/A	2	#N/A	#N/A	#N/A	5	#N/A	#N/A	2	2	#N/A	#N/A	#N/A	#N/A	#N/A	#N/A	4	#N/A	4	2	#N/A	#N/A	1	9	2	#N/A	#N/A	#N/A	#N/A	#N/A	4	1	1	#N/A	1	#N/A	#N/A	#N/A	#N/A	2	#N/A	1	#N/A	4	#N/A	#N/A	1	1	1	#N/A	#N/A	#N/A	#N/A	#N/A	1	#N/A	#N/A	#N/A	#N/A	#N/A	#N/A	2	#N/A	4	#N/A	#N/A	#N/A	2	#N/A	2	#N/A	2	#N/A	#N/A	4	4	#N/A	1	2	#N/A	#N/A	#N/A	#N/A	#N/A	#N/A	2	4	1	#N/A	#N/A	#N/A	1	#N/A	2	6	1	1	1	#N/A	#N/A	#N/A	#N/A	3	#N/A	4	1	#N/A	#N/A	#N/A	1	#N/A	#N/A	#N/A	3	#N/A	#N/A	#N/A	#N/A	#N/A	#N/A	#N/A	#N/A	#N/A	1	1	1
OG5_126978	1	1	1	2	1	1	4	#N/A	1	1	1	1	1	1	1	1	1	1	1	#N/A	1	2	1	#N/A	1	4	1	1	1	1	1	1	1	1	1	2	1	1	1	1	2	1	1	1	1	1	1	1	#N/A	#N/A	#N/A	#N/A	#N/A	1	1	1	1	1	1	#N/A	#N/A	#N/A	1	#N/A	1	1	1	#N/A	#N/A	2	1	1	1	1	1	1	1	1	#N/A	#N/A	1	#N/A	#N/A	3	2	1	1	1	1	#N/A	1	1	1	1	1	3	2	1	1	1	4	1	1	1	1	1	1	1	1	1	1	2	1	1	1	1	1	1	1	1	1	#N/A	1	#N/A	1	1	1	#N/A	3	1	1	1	1	1	1	2	2	2	1	1	2	1	1	2	1	1	1	1	1
OG5_126980	1	2	1	1	1	#N/A	3	#N/A	1	1	1	1	1	1	1	1	1	1	1	#N/A	1	2	1	#N/A	1	1	1	1	1	1	1	1	1	1	1	1	1	1	1	2	2	2	1	#N/A	1	1	1	1	1	1	2	2	#N/A	1	1	1	1	1	1	1	1	1	1	#N/A	1	1	1	#N/A	#N/A	1	1	1	1	1	1	1	1	2	#N/A	#N/A	#N/A	1	1	1	2	1	1	1	1	#N/A	2	1	1	#N/A	1	4	1	1	1	1	5	1	1	1	1	1	1	1	1	1	1	2	#N/A	#N/A	1	1	1	1	1	1	1	#N/A	1	#N/A	1	3	1	2	2	1	#N/A	#N/A	1	1	1	2	1	2	1	1	2	1	1	1	#N/A	1	1	1	1
OG5_126981	1	1	#N/A	1	1	#N/A	4	#N/A	1	1	#N/A	#N/A	1	#N/A	1	#N/A	#N/A	1	1	#N/A	#N/A	2	1	#N/A	4	2	#N/A	#N/A	1	#N/A	#N/A	1	1	#N/A	1	1	#N/A	#N/A	#N/A	1	1	7	1	#N/A	#N/A	1	1	1	1	1	2	1	1	7	1	#N/A	#N/A	4	#N/A	1	1	1	1	#N/A	#N/A	#N/A	4	#N/A	#N/A	1	1	1	2	2	2	2	#N/A	6	#N/A	#N/A	#N/A	#N/A	#N/A	1	4	1	4	#N/A	#N/A	#N/A	1	#N/A	2	#N/A	2	3	1	3	1	1	7	1	#N/A	#N/A	#N/A	#N/A	#N/A	#N/A	#N/A	3	#N/A	2	#N/A	#N/A	1	#N/A	1	2	1	#N/A	#N/A	#N/A	#N/A	#N/A	#N/A	6	1	5	#N/A	#N/A	#N/A	#N/A	#N/A	#N/A	#N/A	3	1	4	2	2	2	2	#N/A	1	#N/A	#N/A	#N/A	#N/A	#N/A
OG5_126982	1	1	1	1	2	1	2	1	2	2	#N/A	2	1	1	#N/A	2	2	1	1	1	1	4	2	2	1	2	#N/A	1	1	#N/A	#N/A	2	2	#N/A	2	2	#N/A	#N/A	#N/A	2	2	1	2	1	1	2	1	2	#N/A	#N/A	#N/A	#N/A	#N/A	1	2	2	#N/A	1	1	#N/A	#N/A	#N/A	2	#N/A	#N/A	1	1	#N/A	1	#N/A	2	2	#N/A	#N/A	#N/A	#N/A	1	1	#N/A	1	1	1	1	1	1	1	1	1	1	#N/A	1	1	2	1	1	2	1	1	2	2	3	4	1	1	1	1	1	1	2	1	#N/A	2	#N/A	#N/A	2	2	2	1	2	1	2	#N/A	#N/A	1	1	1	1	1	2	#N/A	#N/A	#N/A	1	1	#N/A	#N/A	1	#N/A	#N/A	#N/A	#N/A	#N/A	1	2	2	1	2	2	1
OG5_126983	1	1	#N/A	1	1	#N/A	3	1	1	1	1	#N/A	1	#N/A	1	#N/A	#N/A	1	1	1	#N/A	2	2	1	1	1	#N/A	#N/A	#N/A	#N/A	#N/A	1	1	#N/A	1	1	1	1	1	1	1	4	1	#N/A	#N/A	1	1	1	1	1	8	3	1	1	1	#N/A	#N/A	#N/A	#N/A	1	1	1	1	1	1	1	1	1	1	1	1	2	2	2	2	2	#N/A	1	1	1	1	1	1	1	1	1	1	#N/A	#N/A	1	1	1	1	1	2	3	1	1	1	1	6	1	1	1	1	1	1	1	#N/A	1	#N/A	3	#N/A	#N/A	2	#N/A	1	1	2	#N/A	#N/A	1	#N/A	1	#N/A	1	1	1	1	1	#N/A	1	#N/A	1	#N/A	7	1	2	2	2	3	1	#N/A	1	#N/A	#N/A	1	#N/A	#N/A
OG5_126984	1	1	#N/A	1	1	1	6	#N/A	1	1	1	1	1	#N/A	1	#N/A	#N/A	1	1	1	#N/A	2	1	#N/A	2	1	#N/A	1	2	1	1	1	1	#N/A	1	1	1	1	1	1	1	3	1	#N/A	#N/A	1	1	1	1	1	2	1	1	2	1	1	1	1	#N/A	1	1	1	1	1	#N/A	#N/A	2	#N/A	#N/A	1	1	2	1	2	2	1	1	4	#N/A	#N/A	#N/A	1	#N/A	1	2	#N/A	2	#N/A	1	#N/A	1	1	1	#N/A	1	3	1	2	1	1	4	1	1	1	1	1	1	1	#N/A	2	1	3	#N/A	#N/A	2	#N/A	1	2	1	1	1	#N/A	1	#N/A	1	3	#N/A	3	1	1	1	#N/A	#N/A	1	1	3	#N/A	2	1	1	2	1	1	1	#N/A	1	1	1	1
OG5_126985	1	1	2	1	1	1	5	#N/A	1	1	#N/A	1	1	1	1	1	1	1	1	#N/A	1	2	1	#N/A	1	3	1	1	1	1	1	1	1	1	#N/A	#N/A	1	#N/A	#N/A	1	2	1	1	1	1	1	1	1	#N/A	#N/A	#N/A	#N/A	1	1	1	1	1	1	1	#N/A	#N/A	#N/A	1	#N/A	#N/A	#N/A	1	#N/A	#N/A	1	1	#N/A	1	1	1	1	1	1	#N/A	#N/A	#N/A	#N/A	#N/A	4	1	1	1	2	2	#N/A	2	1	1	#N/A	#N/A	4	3	1	1	#N/A	8	2	1	1	1	1	1	1	1	1	2	5	1	1	1	1	1	2	1	1	1	#N/A	1	#N/A	1	1	1	1	2	#N/A	#N/A	#N/A	1	1	#N/A	#N/A	2	2	1	2	2	1	1	3	1	1	1	2	1
OG5_126986	1	1	#N/A	2	1	#N/A	3	1	1	#N/A	1	#N/A	1	#N/A	1	#N/A	#N/A	1	1	1	#N/A	2	1	1	1	1	#N/A	#N/A	1	#N/A	#N/A	1	1	#N/A	1	1	#N/A	1	#N/A	1	1	1	1	#N/A	#N/A	1	1	1	1	1	4	2	1	1	1	#N/A	#N/A	1	#N/A	1	1	1	1	1	1	1	2	1	1	2	1	1	2	2	2	2	#N/A	4	#N/A	1	1	1	1	1	#N/A	1	2	#N/A	#N/A	1	1	1	1	1	2	5	1	1	1	1	4	3	1	1	1	1	1	1	#N/A	2	#N/A	2	#N/A	#N/A	2	#N/A	1	1	2	#N/A	#N/A	1	#N/A	1	#N/A	1	1	1	1	1	1	1	#N/A	1	#N/A	6	1	4	2	2	4	2	#N/A	1	#N/A	#N/A	1	#N/A	#N/A
OG5_126987	3	3	#N/A	2	2	#N/A	3	#N/A	2	3	#N/A	#N/A	2	#N/A	1	#N/A	#N/A	1	1	#N/A	#N/A	4	2	#N/A	2	2	#N/A	#N/A	1	#N/A	#N/A	3	2	#N/A	2	2	#N/A	#N/A	#N/A	2	1	2	2	#N/A	#N/A	3	1	2	#N/A	#N/A	#N/A	#N/A	#N/A	2	2	#N/A	#N/A	2	#N/A	#N/A	#N/A	#N/A	2	#N/A	#N/A	#N/A	2	#N/A	#N/A	2	2	2	1	1	1	1	#N/A	2	#N/A	#N/A	#N/A	#N/A	#N/A	2	2	1	2	#N/A	#N/A	#N/A	4	1	2	#N/A	2	5	2	2	2	2	4	1	#N/A	#N/A	#N/A	#N/A	#N/A	#N/A	#N/A	2	#N/A	4	#N/A	#N/A	2	#N/A	2	2	2	#N/A	#N/A	#N/A	#N/A	#N/A	#N/A	3	4	3	2	#N/A	#N/A	#N/A	#N/A	1	#N/A	2	2	2	1	1	2	1	#N/A	2	#N/A	#N/A	2	#N/A	#N/A
OG5_126988	1	1	#N/A	1	1	#N/A	2	1	1	#N/A	1	#N/A	1	#N/A	1	#N/A	#N/A	1	1	1	#N/A	2	1	1	2	1	#N/A	#N/A	1	#N/A	#N/A	1	1	#N/A	1	1	#N/A	1	1	1	1	1	1	#N/A	#N/A	1	1	1	1	1	4	#N/A	1	2	1	#N/A	#N/A	1	#N/A	1	1	1	1	#N/A	1	1	2	1	1	1	1	1	2	2	2	2	#N/A	8	#N/A	1	1	1	1	1	2	1	2	#N/A	#N/A	1	1	1	1	1	1	3	1	2	1	1	5	1	1	1	1	1	1	1	#N/A	4	#N/A	3	#N/A	#N/A	2	#N/A	1	1	1	#N/A	#N/A	1	#N/A	1	#N/A	1	1	1	1	1	#N/A	1	#N/A	1	#N/A	8	1	4	2	2	2	1	#N/A	1	#N/A	#N/A	1	#N/A	#N/A
OG5_126990	1	2	#N/A	1	1	#N/A	9	#N/A	1	1	1	#N/A	1	#N/A	1	#N/A	#N/A	1	1	#N/A	#N/A	2	1	#N/A	4	1	#N/A	#N/A	1	#N/A	#N/A	1	1	#N/A	1	1	1	1	1	1	1	1	1	#N/A	#N/A	1	1	1	#N/A	#N/A	#N/A	#N/A	#N/A	5	1	#N/A	#N/A	3	#N/A	1	1	1	1	#N/A	#N/A	#N/A	4	#N/A	#N/A	1	1	1	1	2	2	2	#N/A	6	#N/A	#N/A	#N/A	#N/A	#N/A	1	4	1	4	#N/A	#N/A	#N/A	1	1	1	#N/A	3	2	1	4	1	1	3	1	1	1	1	1	1	1	#N/A	4	#N/A	4	#N/A	#N/A	1	#N/A	1	3	1	#N/A	#N/A	#N/A	#N/A	#N/A	#N/A	3	1	3	1	1	1	#N/A	#N/A	1	#N/A	1	1	4	1	3	4	1	#N/A	1	#N/A	#N/A	1	#N/A	#N/A
OG5_126991	1	1	1	1	1	1	4	#N/A	2	2	1	1	1	1	1	1	1	2	2	#N/A	1	4	1	#N/A	2	1	1	#N/A	2	1	1	2	2	1	1	1	#N/A	1	#N/A	1	1	2	2	#N/A	2	2	1	2	#N/A	#N/A	#N/A	#N/A	#N/A	1	2	1	1	2	3	#N/A	#N/A	#N/A	2	#N/A	#N/A	#N/A	2	#N/A	#N/A	3	2	3	#N/A	#N/A	#N/A	#N/A	#N/A	2	#N/A	#N/A	#N/A	#N/A	#N/A	2	2	1	2	#N/A	#N/A	#N/A	1	1	2	#N/A	2	2	1	2	1	2	4	2	1	1	1	1	1	1	1	1	#N/A	2	1	1	1	1	2	2	1	1	#N/A	#N/A	#N/A	#N/A	#N/A	2	2	2	1	1	1	#N/A	1	1	1	#N/A	2	#N/A	1	#N/A	#N/A	#N/A	1	1	1	1	2	1	1
OG5_126992	1	2	1	1	1	1	1	#N/A	1	1	1	1	1	1	1	1	1	1	1	#N/A	#N/A	2	1	#N/A	1	1	1	1	2	1	2	1	1	1	1	1	1	1	1	1	1	#N/A	1	#N/A	#N/A	1	1	1	1	1	11	1	#N/A	1	1	#N/A	1	1	#N/A	#N/A	#N/A	#N/A	1	#N/A	#N/A	#N/A	1	#N/A	1	1	1	2	#N/A	#N/A	#N/A	#N/A	1	4	#N/A	#N/A	#N/A	#N/A	#N/A	1	1	1	1	#N/A	#N/A	#N/A	2	1	1	#N/A	2	1	1	1	1	29	1	1	1	1	1	1	1	1	1	1	#N/A	1	1	1	1	1	1	1	1	1	1	#N/A	1	#N/A	#N/A	1	#N/A	1	1	1	1	#N/A	#N/A	1	1	1	1	#N/A	#N/A	#N/A	#N/A	#N/A	#N/A	1	1	1	1	1	1
OG5_126993	2	1	#N/A	1	1	#N/A	3	1	1	1	1	#N/A	1	#N/A	1	#N/A	#N/A	1	1	1	#N/A	2	2	1	1	1	#N/A	#N/A	1	#N/A	#N/A	1	1	#N/A	1	1	1	1	1	1	1	1	1	#N/A	#N/A	1	1	1	1	1	4	2	1	1	1	#N/A	#N/A	2	#N/A	1	1	1	1	1	1	1	1	1	1	1	2	1	2	2	2	2	#N/A	5	#N/A	1	1	1	1	1	1	1	2	#N/A	#N/A	1	1	1	1	1	1	2	1	1	1	1	4	1	1	1	1	1	1	1	#N/A	4	#N/A	3	#N/A	#N/A	2	#N/A	1	1	2	#N/A	#N/A	1	#N/A	1	#N/A	1	1	1	1	1	1	1	#N/A	1	#N/A	5	1	2	2	2	4	2	#N/A	1	#N/A	#N/A	1	#N/A	#N/A
OG5_126994	2	2	1	2	2	#N/A	4	#N/A	1	1	1	#N/A	1	1	2	1	1	2	1	#N/A	#N/A	2	1	#N/A	2	1	#N/A	#N/A	1	#N/A	#N/A	1	1	#N/A	1	1	#N/A	1	1	2	1	3	1	#N/A	#N/A	1	2	1	1	1	#N/A	#N/A	#N/A	#N/A	1	1	#N/A	2	#N/A	1	1	1	1	#N/A	#N/A	#N/A	2	#N/A	#N/A	1	1	3	3	2	2	2	#N/A	2	#N/A	#N/A	#N/A	#N/A	#N/A	1	2	1	2	#N/A	#N/A	#N/A	2	2	1	#N/A	3	2	#N/A	2	2	1	1	2	1	1	1	1	1	1	1	2	#N/A	1	1	1	1	1	1	2	#N/A	1	#N/A	#N/A	#N/A	#N/A	#N/A	2	1	1	2	1	1	#N/A	#N/A	2	#N/A	1	2	4	1	5	4	2	1	1	1	#N/A	1	1	1
OG5_126998	2	2	#N/A	1	1	#N/A	5	#N/A	#N/A	1	1	#N/A	#N/A	#N/A	1	#N/A	#N/A	1	1	1	#N/A	2	1	1	2	1	#N/A	#N/A	1	#N/A	#N/A	1	1	#N/A	1	1	1	1	1	1	1	1	1	#N/A	#N/A	1	1	1	2	2	6	1	#N/A	1	1	#N/A	#N/A	1	#N/A	1	1	1	1	1	#N/A	#N/A	2	1	1	1	2	1	2	2	2	2	#N/A	12	#N/A	1	#N/A	#N/A	#N/A	1	1	1	2	#N/A	#N/A	#N/A	1	1	1	1	1	3	1	2	1	1	3	1	1	1	1	1	1	#N/A	#N/A	4	#N/A	3	#N/A	#N/A	2	#N/A	1	1	2	#N/A	#N/A	1	#N/A	1	#N/A	1	1	1	1	1	1	#N/A	#N/A	1	#N/A	4	1	4	2	2	1	1	#N/A	1	#N/A	#N/A	1	#N/A	#N/A
OG5_126999	2	1	1	1	1	#N/A	2	#N/A	1	1	#N/A	1	1	#N/A	1	#N/A	#N/A	1	1	#N/A	#N/A	2	1	#N/A	3	2	1	#N/A	1	#N/A	1	1	1	#N/A	1	1	1	1	1	1	1	2	1	#N/A	#N/A	2	1	1	#N/A	#N/A	6	3	#N/A	3	1	2	1	2	1	1	1	1	1	#N/A	#N/A	#N/A	3	#N/A	#N/A	1	1	1	#N/A	#N/A	#N/A	#N/A	#N/A	10	#N/A	#N/A	#N/A	#N/A	#N/A	3	3	2	3	#N/A	#N/A	#N/A	1	1	1	#N/A	1	2	3	3	1	1	5	#N/A	#N/A	#N/A	#N/A	#N/A	#N/A	#N/A	#N/A	3	1	4	#N/A	#N/A	1	2	1	5	#N/A	2	#N/A	#N/A	1	#N/A	1	4	2	4	#N/A	#N/A	#N/A	#N/A	#N/A	1	#N/A	2	1	#N/A	#N/A	#N/A	#N/A	#N/A	1	2	#N/A	#N/A	1	2	1
OG5_127000	3	2	#N/A	2	1	#N/A	3	#N/A	2	2	#N/A	#N/A	1	#N/A	1	#N/A	#N/A	2	2	#N/A	#N/A	4	2	#N/A	3	#N/A	#N/A	#N/A	1	#N/A	#N/A	1	1	#N/A	1	1	1	1	1	2	#N/A	2	2	#N/A	#N/A	1	3	2	#N/A	#N/A	#N/A	#N/A	#N/A	3	2	#N/A	#N/A	2	#N/A	#N/A	#N/A	#N/A	2	#N/A	#N/A	#N/A	3	#N/A	#N/A	1	2	1	2	2	3	1	#N/A	4	#N/A	#N/A	#N/A	#N/A	#N/A	#N/A	4	1	3	#N/A	#N/A	#N/A	3	3	2	#N/A	2	4	1	3	2	1	2	4	#N/A	#N/A	#N/A	#N/A	#N/A	#N/A	#N/A	3	#N/A	1	#N/A	#N/A	2	#N/A	2	1	1	#N/A	#N/A	#N/A	#N/A	#N/A	#N/A	1	6	1	3	#N/A	#N/A	#N/A	#N/A	3	#N/A	#N/A	3	4	2	2	3	1	#N/A	#N/A	#N/A	#N/A	1	#N/A	#N/A
OG5_127001	2	3	2	3	#N/A	#N/A	3	#N/A	2	2	#N/A	3	3	1	#N/A	#N/A	1	2	2	#N/A	1	2	1	#N/A	#N/A	2	#N/A	#N/A	1	1	1	2	2	#N/A	1	1	#N/A	#N/A	#N/A	3	1	2	1	#N/A	1	1	3	2	#N/A	#N/A	3	1	#N/A	#N/A	1	3	#N/A	#N/A	#N/A	1	1	1	2	#N/A	#N/A	1	#N/A	#N/A	#N/A	2	1	2	2	2	2	2	#N/A	#N/A	#N/A	2	#N/A	#N/A	#N/A	2	1	1	#N/A	#N/A	1	#N/A	2	#N/A	2	#N/A	#N/A	3	2	#N/A	1	1	3	1	#N/A	#N/A	#N/A	#N/A	#N/A	#N/A	1	#N/A	1	2	#N/A	#N/A	1	2	1	#N/A	2	3	1	#N/A	#N/A	2	#N/A	3	3	3	#N/A	#N/A	#N/A	#N/A	#N/A	#N/A	#N/A	4	5	2	1	1	1	1	#N/A	3	#N/A	#N/A	2	1	#N/A
OG5_127002	1	2	1	1	#N/A	1	3	#N/A	1	1	1	1	1	1	1	1	1	1	1	#N/A	1	2	1	#N/A	1	1	1	1	2	1	1	1	1	1	#N/A	1	1	1	1	1	1	2	1	1	1	1	1	1	1	1	2	1	#N/A	1	1	1	1	1	#N/A	1	1	1	1	#N/A	#N/A	#N/A	1	#N/A	#N/A	1	1	1	1	1	1	1	2	2	1	#N/A	#N/A	#N/A	#N/A	2	1	1	1	1	1	#N/A	2	2	1	#N/A	#N/A	3	2	1	1	1	6	2	1	1	1	1	1	1	1	3	1	2	#N/A	#N/A	1	1	1	1	1	1	1	#N/A	1	#N/A	1	1	1	1	4	1	#N/A	#N/A	#N/A	2	1	2	1	2	1	1	1	1	1	1	1	1	1	1	1
OG5_127004	3	2	4	2	2	#N/A	1	#N/A	2	2	#N/A	1	1	3	1	1	2	1	1	2	#N/A	4	1	#N/A	1	1	#N/A	1	2	#N/A	#N/A	1	1	1	2	2	#N/A	#N/A	#N/A	2	1	2	2	#N/A	2	#N/A	2	3	#N/A	#N/A	#N/A	#N/A	#N/A	1	1	3	#N/A	1	#N/A	#N/A	#N/A	#N/A	3	#N/A	2	1	1	#N/A	#N/A	2	2	1	1	1	1	1	1	1	#N/A	2	#N/A	#N/A	#N/A	1	1	1	1	1	2	#N/A	2	1	1	1	#N/A	#N/A	1	1	2	3	2	3	#N/A	#N/A	#N/A	#N/A	#N/A	#N/A	2	1	1	2	#N/A	#N/A	1	2	2	2	2	1	#N/A	1	#N/A	3	#N/A	1	3	1	1	#N/A	#N/A	2	#N/A	1	#N/A	#N/A	2	2	1	1	1	1	1	#N/A	#N/A	#N/A	1	1	1
OG5_127005	2	2	#N/A	1	1	#N/A	3	1	1	1	1	#N/A	1	#N/A	2	#N/A	#N/A	1	1	1	#N/A	2	1	1	1	1	#N/A	#N/A	1	#N/A	#N/A	1	1	#N/A	1	1	#N/A	1	1	#N/A	1	1	1	#N/A	#N/A	1	1	1	1	1	4	2	1	1	1	#N/A	#N/A	1	#N/A	1	1	1	1	1	#N/A	#N/A	1	1	1	#N/A	1	1	1	1	1	1	#N/A	2	#N/A	1	1	1	1	1	1	1	4	#N/A	#N/A	1	2	1	1	1	2	3	1	1	1	2	5	2	1	1	1	1	1	1	#N/A	4	#N/A	2	#N/A	#N/A	1	#N/A	1	1	2	#N/A	#N/A	1	#N/A	1	#N/A	1	2	2	1	1	1	#N/A	#N/A	1	#N/A	8	1	4	2	2	4	2	#N/A	1	#N/A	#N/A	1	#N/A	#N/A
OG5_127006	1	1	3	1	1	1	3	1	2	2	#N/A	1	1	3	1	#N/A	1	1	1	1	1	2	1	1	4	3	#N/A	#N/A	#N/A	1	1	3	2	1	2	2	#N/A	#N/A	#N/A	1	2	1	1	1	1	1	1	2	#N/A	#N/A	2	2	#N/A	1	1	1	1	1	1	#N/A	#N/A	#N/A	3	#N/A	1	1	1	#N/A	1	1	1	1	1	1	1	1	1	2	#N/A	2	1	1	1	2	1	1	1	1	1	#N/A	1	1	1	1	1	3	1	1	1	1	4	3	#N/A	#N/A	#N/A	#N/A	#N/A	#N/A	#N/A	1	1	4	#N/A	#N/A	2	1	1	#N/A	1	1	1	1	#N/A	1	1	#N/A	#N/A	1	3	#N/A	#N/A	1	1	1	#N/A	3	1	#N/A	#N/A	#N/A	#N/A	#N/A	1	2	#N/A	1	1	1	1
OG5_127007	1	1	1	1	2	#N/A	#N/A	#N/A	3	4	#N/A	4	1	1	#N/A	4	4	#N/A	#N/A	1	#N/A	4	2	1	1	2	#N/A	1	1	4	2	2	2	#N/A	3	4	#N/A	#N/A	#N/A	1	1	1	3	#N/A	2	2	1	4	#N/A	#N/A	#N/A	#N/A	#N/A	1	3	2	#N/A	1	1	#N/A	#N/A	#N/A	2	#N/A	#N/A	#N/A	1	1	1	#N/A	3	2	#N/A	#N/A	#N/A	#N/A	1	1	1	2	#N/A	#N/A	1	1	2	1	1	#N/A	#N/A	#N/A	3	1	2	#N/A	1	#N/A	#N/A	1	1	4	#N/A	2	#N/A	#N/A	#N/A	#N/A	#N/A	#N/A	3	1	#N/A	#N/A	#N/A	#N/A	2	1	3	#N/A	3	#N/A	1	1	#N/A	1	#N/A	1	#N/A	1	2	#N/A	#N/A	1	1	1	#N/A	#N/A	2	#N/A	#N/A	#N/A	#N/A	#N/A	1	2	#N/A	1	2	4	2
OG5_127008	2	#N/A	#N/A	1	1	#N/A	4	1	1	#N/A	1	#N/A	1	#N/A	1	#N/A	#N/A	1	1	1	#N/A	4	1	1	2	2	#N/A	#N/A	#N/A	#N/A	#N/A	1	1	#N/A	1	1	1	1	1	1	1	2	2	#N/A	#N/A	1	1	1	1	1	6	#N/A	#N/A	#N/A	1	#N/A	#N/A	1	#N/A	1	1	1	1	1	1	1	3	1	1	1	1	1	2	1	1	1	#N/A	11	1	1	1	1	1	1	2	#N/A	2	#N/A	#N/A	1	1	1	1	1	1	2	1	2	1	2	5	1	1	1	1	1	1	1	#N/A	1	#N/A	2	#N/A	#N/A	2	#N/A	2	1	1	#N/A	#N/A	1	#N/A	1	#N/A	1	1	2	1	1	#N/A	1	#N/A	1	#N/A	4	1	2	1	#N/A	3	2	#N/A	1	#N/A	#N/A	1	#N/A	#N/A
OG5_127011	1	1	1	1	1	1	1	1	1	1	1	1	2	1	1	1	1	1	1	1	1	2	1	1	2	1	#N/A	1	2	1	1	1	1	1	1	1	#N/A	#N/A	#N/A	1	1	3	1	1	1	1	1	1	#N/A	#N/A	#N/A	#N/A	#N/A	2	1	1	1	2	1	#N/A	#N/A	#N/A	1	#N/A	1	1	2	#N/A	1	1	1	2	1	1	1	1	1	2	#N/A	1	1	1	1	1	2	1	2	1	1	#N/A	1	1	1	1	2	2	1	2	1	1	2	2	1	1	1	1	1	1	1	1	1	2	#N/A	#N/A	1	1	1	1	1	1	1	#N/A	1	1	1	3	1	3	1	1	#N/A	1	1	1	#N/A	#N/A	1	2	1	1	2	1	1	1	1	1	1	1	1
OG5_127012	2	2	#N/A	2	1	#N/A	2	#N/A	2	2	1	#N/A	1	#N/A	3	#N/A	#N/A	2	2	#N/A	#N/A	2	1	#N/A	2	1	#N/A	#N/A	2	#N/A	#N/A	2	2	#N/A	2	2	1	1	1	2	1	3	1	#N/A	#N/A	2	3	2	1	1	4	2	1	2	1	#N/A	#N/A	2	#N/A	1	1	1	2	#N/A	#N/A	#N/A	2	#N/A	#N/A	2	1	2	#N/A	#N/A	#N/A	#N/A	#N/A	2	#N/A	#N/A	#N/A	#N/A	#N/A	1	2	2	2	#N/A	#N/A	#N/A	2	1	2	#N/A	2	2	1	2	2	2	4	1	1	1	1	1	1	1	#N/A	2	#N/A	1	#N/A	#N/A	1	#N/A	1	3	2	#N/A	#N/A	#N/A	#N/A	#N/A	#N/A	5	1	6	1	1	#N/A	#N/A	#N/A	1	#N/A	1	2	2	1	1	#N/A	1	#N/A	1	#N/A	#N/A	1	#N/A	#N/A
OG5_127013	1	1	#N/A	1	1	#N/A	3	#N/A	1	1	2	#N/A	1	#N/A	1	#N/A	#N/A	1	1	#N/A	#N/A	2	2	#N/A	1	2	#N/A	#N/A	1	#N/A	#N/A	1	1	#N/A	1	1	2	2	2	#N/A	1	2	#N/A	#N/A	#N/A	1	1	1	1	1	2	2	2	2	1	#N/A	#N/A	2	#N/A	1	1	1	1	1	#N/A	#N/A	2	#N/A	#N/A	1	2	1	2	2	2	2	#N/A	2	#N/A	#N/A	#N/A	#N/A	#N/A	2	2	1	2	#N/A	#N/A	#N/A	1	2	1	#N/A	2	2	2	2	1	1	3	2	2	2	3	2	2	2	#N/A	2	#N/A	3	#N/A	#N/A	2	#N/A	1	1	2	#N/A	#N/A	#N/A	#N/A	#N/A	#N/A	#N/A	1	2	2	2	1	#N/A	#N/A	2	#N/A	2	1	4	2	2	3	2	#N/A	2	#N/A	#N/A	1	#N/A	#N/A
OG5_127014	1	2	#N/A	1	1	#N/A	4	1	1	1	1	#N/A	1	#N/A	2	#N/A	#N/A	1	1	1	#N/A	2	1	1	1	1	#N/A	#N/A	#N/A	#N/A	#N/A	1	1	#N/A	1	1	1	1	1	1	1	1	1	#N/A	#N/A	1	1	1	1	1	4	#N/A	1	2	1	#N/A	#N/A	1	#N/A	1	1	1	1	1	1	1	2	1	1	#N/A	1	1	1	2	2	2	#N/A	13	#N/A	1	1	1	1	1	1	1	2	#N/A	#N/A	1	1	1	1	1	1	1	1	1	1	1	5	#N/A	1	1	1	1	1	1	#N/A	1	#N/A	1	#N/A	#N/A	2	#N/A	1	3	2	#N/A	#N/A	1	#N/A	1	#N/A	1	1	#N/A	1	1	#N/A	1	#N/A	1	#N/A	5	1	4	2	2	3	1	#N/A	1	#N/A	#N/A	1	#N/A	#N/A
OG5_127015	4	1	#N/A	1	1	#N/A	3	1	1	1	1	#N/A	2	#N/A	1	#N/A	#N/A	1	1	1	#N/A	2	1	1	2	1	#N/A	#N/A	3	1	1	1	1	#N/A	1	1	1	1	1	1	1	2	1	#N/A	1	1	1	1	#N/A	#N/A	4	2	#N/A	4	1	#N/A	#N/A	1	#N/A	1	1	1	1	#N/A	1	1	2	1	1	1	1	1	1	1	1	1	#N/A	2	1	#N/A	1	1	1	1	2	1	2	#N/A	#N/A	#N/A	1	1	2	1	1	3	1	2	1	1	3	1	1	1	1	1	1	1	#N/A	2	#N/A	1	#N/A	#N/A	1	#N/A	1	1	1	#N/A	#N/A	#N/A	1	#N/A	#N/A	2	3	2	1	2	#N/A	1	#N/A	1	#N/A	4	1	2	1	2	2	5	#N/A	1	#N/A	#N/A	1	#N/A	#N/A
OG5_127016	1	#N/A	#N/A	1	1	#N/A	2	1	1	1	1	#N/A	1	#N/A	1	#N/A	#N/A	1	1	1	#N/A	2	1	1	1	1	#N/A	#N/A	1	#N/A	#N/A	1	1	#N/A	1	1	1	1	1	1	1	1	1	#N/A	#N/A	1	1	1	1	1	6	3	1	1	1	#N/A	#N/A	1	#N/A	1	1	1	1	1	1	1	1	1	1	1	1	1	2	2	2	2	#N/A	5	#N/A	1	1	1	1	1	1	1	4	#N/A	#N/A	1	1	1	1	1	1	3	1	1	1	1	6	1	1	1	1	1	1	1	#N/A	3	#N/A	2	#N/A	#N/A	1	#N/A	1	#N/A	2	#N/A	#N/A	1	#N/A	1	#N/A	1	1	1	1	1	1	1	#N/A	1	#N/A	6	1	4	2	1	2	2	#N/A	1	#N/A	#N/A	1	#N/A	#N/A
OG5_127019	1	1	1	#N/A	1	#N/A	12	#N/A	1	#N/A	#N/A	#N/A	1	1	1	1	1	2	1	#N/A	1	2	1	#N/A	2	4	#N/A	1	1	1	1	1	1	#N/A	1	1	#N/A	#N/A	#N/A	1	1	2	1	#N/A	1	1	1	1	#N/A	#N/A	#N/A	#N/A	#N/A	2	1	1	1	1	1	1	1	1	1	#N/A	1	2	2	#N/A	#N/A	1	1	1	1	1	1	1	1	5	#N/A	#N/A	#N/A	#N/A	#N/A	2	1	1	2	#N/A	1	#N/A	3	1	1	1	2	3	2	2	1	1	3	1	#N/A	#N/A	#N/A	#N/A	#N/A	#N/A	1	1	2	2	#N/A	#N/A	1	1	1	5	1	1	1	#N/A	#N/A	#N/A	2	2	1	2	2	#N/A	#N/A	#N/A	#N/A	1	#N/A	1	#N/A	2	1	1	1	1	2	3	#N/A	#N/A	1	1	1
OG5_127020	1	1	1	1	1	1	3	2	1	1	1	1	1	1	2	2	2	1	1	#N/A	1	2	2	1	1	1	1	1	#N/A	1	1	1	1	2	1	1	1	1	1	#N/A	1	2	1	1	#N/A	1	1	1	1	1	2	1	#N/A	1	1	1	#N/A	1	2	1	1	1	1	#N/A	1	1	1	#N/A	#N/A	#N/A	1	1	1	1	1	1	1	1	#N/A	#N/A	1	#N/A	#N/A	2	2	1	1	1	1	#N/A	1	1	1	1	1	2	1	1	1	1	3	1	1	1	1	1	1	1	1	1	1	1	1	1	2	1	1	1	1	1	1	#N/A	1	#N/A	#N/A	2	1	2	1	1	1	#N/A	1	1	1	1	1	2	1	1	2	1	1	#N/A	1	1	1	1	1
OG5_127021	8	6	1	3	2	#N/A	5	#N/A	1	3	#N/A	1	2	#N/A	1	2	2	3	3	#N/A	#N/A	2	1	#N/A	2	1	#N/A	#N/A	4	#N/A	#N/A	1	1	#N/A	2	2	#N/A	#N/A	#N/A	5	1	6	1	#N/A	#N/A	#N/A	4	1	1	1	#N/A	#N/A	1	2	1	1	1	2	#N/A	#N/A	#N/A	#N/A	2	#N/A	#N/A	#N/A	3	#N/A	#N/A	4	1	2	#N/A	#N/A	#N/A	#N/A	#N/A	3	#N/A	#N/A	#N/A	#N/A	#N/A	1	1	1	2	#N/A	1	#N/A	7	#N/A	1	1	1	1	#N/A	2	1	1	1	#N/A	#N/A	#N/A	#N/A	#N/A	#N/A	#N/A	2	1	#N/A	2	#N/A	#N/A	1	1	1	1	2	1	1	#N/A	#N/A	#N/A	1	3	#N/A	3	1	#N/A	#N/A	#N/A	#N/A	#N/A	#N/A	#N/A	2	#N/A	#N/A	#N/A	#N/A	#N/A	1	1	#N/A	#N/A	1	1	#N/A
OG5_127022	1	1	#N/A	1	1	#N/A	3	1	1	1	1	#N/A	1	#N/A	1	#N/A	#N/A	1	1	#N/A	#N/A	2	1	1	2	1	#N/A	#N/A	1	#N/A	#N/A	1	1	#N/A	1	1	1	1	1	1	1	1	1	#N/A	#N/A	1	1	1	1	1	6	1	1	2	1	#N/A	#N/A	1	#N/A	1	1	1	1	1	#N/A	#N/A	1	1	1	1	1	1	2	2	2	2	#N/A	4	#N/A	1	#N/A	1	#N/A	1	1	1	2	#N/A	#N/A	#N/A	1	1	1	1	1	2	1	2	1	1	7	1	1	1	1	1	1	1	#N/A	4	#N/A	2	#N/A	#N/A	2	#N/A	1	1	2	#N/A	#N/A	1	#N/A	1	#N/A	1	1	1	1	1	#N/A	#N/A	#N/A	1	#N/A	7	1	4	2	2	4	2	#N/A	1	#N/A	#N/A	1	#N/A	#N/A
OG5_127023	1	1	1	3	1	1	2	#N/A	1	1	1	1	3	1	1	#N/A	#N/A	1	1	1	1	2	1	#N/A	2	1	#N/A	1	1	2	1	1	1	1	1	1	1	1	1	1	1	2	1	1	1	1	1	1	#N/A	#N/A	2	1	#N/A	2	1	#N/A	1	2	2	#N/A	#N/A	#N/A	1	#N/A	#N/A	#N/A	2	#N/A	#N/A	2	1	1	1	2	2	2	#N/A	2	#N/A	#N/A	#N/A	#N/A	#N/A	1	2	1	2	1	1	1	1	1	1	#N/A	2	1	1	2	1	1	1	1	1	1	1	1	1	1	#N/A	2	1	2	1	1	1	#N/A	1	2	1	#N/A	#N/A	#N/A	#N/A	#N/A	1	2	3	2	1	1	1	#N/A	1	1	#N/A	1	1	4	2	2	3	2	#N/A	1	1	1	1	#N/A	#N/A
OG5_127024	3	2	#N/A	1	2	#N/A	2	#N/A	1	1	#N/A	#N/A	1	#N/A	3	#N/A	#N/A	1	1	#N/A	#N/A	2	1	#N/A	2	1	#N/A	#N/A	1	#N/A	#N/A	1	1	#N/A	1	1	1	1	1	2	1	2	1	#N/A	1	1	2	1	1	1	9	3	1	3	1	#N/A	#N/A	1	#N/A	1	1	1	1	#N/A	#N/A	#N/A	3	#N/A	#N/A	1	1	1	1	1	1	1	#N/A	4	#N/A	#N/A	#N/A	#N/A	#N/A	1	2	1	6	#N/A	#N/A	#N/A	1	1	1	#N/A	1	1	1	3	2	1	2	1	1	1	1	1	1	2	#N/A	3	#N/A	1	#N/A	#N/A	1	#N/A	1	4	1	#N/A	#N/A	#N/A	#N/A	#N/A	#N/A	2	7	2	1	#N/A	#N/A	#N/A	#N/A	1	#N/A	4	1	2	1	1	1	1	#N/A	2	#N/A	#N/A	1	#N/A	#N/A
OG5_127025	1	1	#N/A	1	1	#N/A	4	#N/A	1	1	1	#N/A	1	#N/A	1	#N/A	#N/A	1	1	#N/A	#N/A	2	1	1	1	1	#N/A	#N/A	1	#N/A	#N/A	1	1	#N/A	1	1	1	1	1	1	1	1	2	#N/A	#N/A	1	2	1	1	1	6	2	#N/A	2	1	#N/A	#N/A	#N/A	#N/A	1	1	1	1	1	#N/A	#N/A	1	1	1	1	1	1	2	2	2	2	#N/A	10	#N/A	1	1	1	1	1	1	1	3	#N/A	#N/A	1	1	1	1	#N/A	1	2	1	1	1	1	6	1	1	1	1	1	1	1	#N/A	1	#N/A	2	#N/A	#N/A	2	#N/A	1	#N/A	2	#N/A	#N/A	1	#N/A	1	#N/A	1	1	1	1	1	#N/A	#N/A	#N/A	1	#N/A	4	1	4	2	2	4	2	#N/A	1	#N/A	#N/A	1	#N/A	#N/A
OG5_127027	1	1	1	1	#N/A	1	5	#N/A	1	1	#N/A	1	1	1	2	1	1	1	1	#N/A	1	2	1	#N/A	1	2	1	1	1	1	1	1	1	1	1	1	#N/A	#N/A	#N/A	1	3	1	1	2	1	1	1	1	1	1	2	1	#N/A	1	1	1	1	1	1	1	1	1	1	#N/A	#N/A	#N/A	1	#N/A	#N/A	1	1	2	1	1	1	1	2	1	#N/A	#N/A	#N/A	1	1	2	1	#N/A	1	1	1	#N/A	1	1	1	#N/A	1	2	3	2	1	1	4	1	1	1	1	1	1	1	1	1	1	3	#N/A	#N/A	1	1	1	3	1	1	1	#N/A	1	#N/A	1	1	1	1	2	#N/A	#N/A	1	1	1	1	1	1	2	1	1	2	1	1	1	1	1	1	1	1
OG5_127028	2	2	1	1	2	1	2	#N/A	1	#N/A	#N/A	1	1	1	1	1	1	1	1	#N/A	1	4	2	#N/A	1	2	1	1	#N/A	1	1	1	1	1	1	1	#N/A	1	#N/A	1	2	2	2	1	1	1	1	1	#N/A	#N/A	#N/A	#N/A	#N/A	1	1	1	1	1	1	#N/A	#N/A	#N/A	1	#N/A	#N/A	#N/A	1	#N/A	#N/A	#N/A	1	1	1	1	1	1	1	2	#N/A	#N/A	#N/A	#N/A	#N/A	2	1	2	1	1	1	#N/A	1	1	1	#N/A	1	3	1	1	1	1	7	1	1	1	1	1	1	1	2	1	1	3	1	1	1	1	2	1	1	1	1	#N/A	1	#N/A	1	1	3	1	2	1	1	#N/A	2	1	1	#N/A	2	2	1	1	1	1	1	2	1	1	2	1	1
OG5_127029	1	1	#N/A	#N/A	1	#N/A	2	1	1	1	1	#N/A	1	#N/A	1	#N/A	#N/A	1	1	1	#N/A	1	1	1	1	1	#N/A	#N/A	1	#N/A	#N/A	1	1	#N/A	1	1	#N/A	1	1	1	1	1	1	#N/A	#N/A	1	1	1	1	1	7	2	1	1	1	#N/A	#N/A	1	#N/A	1	1	1	1	1	1	1	1	1	1	1	1	1	2	2	2	2	#N/A	2	#N/A	1	1	1	1	1	2	1	1	#N/A	#N/A	1	2	1	2	1	1	2	1	1	2	1	5	2	1	1	1	1	1	1	#N/A	1	#N/A	2	#N/A	#N/A	2	#N/A	1	1	2	#N/A	#N/A	1	#N/A	1	#N/A	#N/A	1	1	1	1	1	1	#N/A	1	#N/A	8	1	4	2	1	4	3	#N/A	1	#N/A	#N/A	1	#N/A	#N/A
OG5_127030	1	1	#N/A	1	1	#N/A	7	#N/A	1	2	#N/A	#N/A	1	#N/A	#N/A	#N/A	#N/A	#N/A	#N/A	#N/A	#N/A	4	1	#N/A	2	4	#N/A	#N/A	1	#N/A	#N/A	2	2	#N/A	#N/A	#N/A	#N/A	#N/A	#N/A	1	3	3	2	#N/A	#N/A	1	1	3	1	1	7	3	1	2	1	#N/A	#N/A	2	#N/A	1	1	1	1	#N/A	#N/A	#N/A	2	#N/A	#N/A	1	2	1	#N/A	#N/A	#N/A	#N/A	#N/A	3	#N/A	#N/A	#N/A	#N/A	#N/A	3	2	3	2	#N/A	#N/A	#N/A	1	1	1	#N/A	2	6	1	2	1	2	2	7	#N/A	#N/A	#N/A	#N/A	#N/A	#N/A	#N/A	2	#N/A	4	#N/A	#N/A	1	#N/A	2	#N/A	#N/A	#N/A	#N/A	#N/A	#N/A	#N/A	#N/A	2	1	2	2	#N/A	#N/A	#N/A	#N/A	1	#N/A	15	1	#N/A	#N/A	#N/A	#N/A	#N/A	#N/A	4	#N/A	#N/A	2	#N/A	#N/A
OG5_127033	1	2	#N/A	1	1	#N/A	2	1	1	1	1	#N/A	1	#N/A	1	#N/A	#N/A	1	1	1	#N/A	2	1	1	1	1	#N/A	#N/A	1	#N/A	#N/A	1	1	#N/A	1	1	1	1	1	1	1	1	1	#N/A	#N/A	2	1	1	1	1	5	1	1	1	1	#N/A	#N/A	1	#N/A	1	1	1	1	1	1	1	1	1	1	1	1	1	2	2	2	2	#N/A	8	#N/A	1	1	1	1	1	1	1	3	#N/A	#N/A	1	1	1	1	1	1	2	1	1	1	1	6	1	1	1	1	1	1	1	#N/A	2	#N/A	2	#N/A	#N/A	2	#N/A	1	1	2	#N/A	#N/A	1	#N/A	1	#N/A	1	1	1	1	1	#N/A	1	#N/A	1	#N/A	4	1	2	2	2	3	1	#N/A	1	#N/A	#N/A	1	#N/A	#N/A
OG5_127035	1	1	1	1	1	#N/A	#N/A	1	2	2	#N/A	2	2	2	1	1	1	1	1	1	1	2	1	1	1	2	#N/A	#N/A	1	1	1	1	1	#N/A	1	1	#N/A	#N/A	#N/A	2	#N/A	1	2	#N/A	1	1	2	2	#N/A	#N/A	6	2	#N/A	#N/A	1	2	2	1	#N/A	1	1	1	3	#N/A	1	1	1	1	1	1	1	1	2	2	2	2	1	1	#N/A	1	1	1	1	1	1	1	1	1	1	1	3	1	3	1	1	#N/A	1	1	#N/A	1	#N/A	1	#N/A	#N/A	#N/A	#N/A	#N/A	#N/A	1	1	#N/A	1	#N/A	#N/A	5	2	1	2	4	2	1	1	1	1	1	1	2	#N/A	1	#N/A	#N/A	1	#N/A	1	#N/A	#N/A	1	#N/A	#N/A	#N/A	1	#N/A	1	2	#N/A	1	#N/A	2	2
OG5_127036	1	1	1	1	1	1	1	1	1	1	1	1	1	1	1	1	1	1	1	1	1	2	1	1	1	1	1	1	1	1	1	1	1	1	1	1	1	1	1	1	1	1	1	1	1	1	1	1	1	1	2	1	1	1	1	1	1	#N/A	1	1	1	1	1	#N/A	1	1	1	1	1	1	1	1	1	1	1	1	1	3	#N/A	1	1	1	1	1	1	1	1	1	1	1	1	1	1	1	1	1	1	1	1	1	1	1	1	1	1	1	1	1	1	1	1	1	1	1	1	1	1	1	1	1	1	1	1	1	1	1	1	1	1	1	#N/A	1	1	1	1	1	2	2	1	1	#N/A	1	1	1	1	1	1	1	1
OG5_127037	#N/A	#N/A	1	#N/A	#N/A	#N/A	7	1	1	1	#N/A	2	#N/A	1	#N/A	1	1	#N/A	#N/A	#N/A	#N/A	2	1	#N/A	1	3	#N/A	#N/A	3	1	1	1	1	#N/A	2	2	#N/A	#N/A	#N/A	#N/A	1	1	1	1	2	2	#N/A	#N/A	#N/A	#N/A	4	3	#N/A	1	#N/A	1	#N/A	1	#N/A	#N/A	#N/A	#N/A	1	#N/A	#N/A	#N/A	1	#N/A	#N/A	1	1	1	1	1	1	1	1	1	#N/A	#N/A	#N/A	#N/A	#N/A	1	1	2	1	1	1	#N/A	1	#N/A	1	#N/A	1	4	1	1	#N/A	1	2	11	#N/A	1	4	#N/A	1	#N/A	1	1	1	2	#N/A	#N/A	1	#N/A	1	#N/A	1	1	2	#N/A	#N/A	#N/A	#N/A	1	10	1	2	#N/A	#N/A	#N/A	1	#N/A	#N/A	8	1	4	2	3	1	1	#N/A	3	#N/A	#N/A	1	#N/A	1
OG5_127039	2	1	#N/A	1	1	#N/A	2	1	1	1	1	#N/A	1	#N/A	1	#N/A	#N/A	1	1	1	#N/A	2	1	1	1	1	#N/A	#N/A	1	#N/A	#N/A	1	1	#N/A	1	1	1	1	1	1	1	2	1	#N/A	#N/A	1	1	1	1	1	6	2	1	1	1	#N/A	#N/A	1	#N/A	1	1	1	1	1	1	1	1	1	1	1	1	1	2	2	2	2	#N/A	3	#N/A	1	1	1	1	1	1	1	3	#N/A	#N/A	1	1	1	1	1	#N/A	2	1	1	1	1	5	1	1	1	1	1	1	1	#N/A	2	#N/A	2	#N/A	#N/A	2	#N/A	1	1	2	#N/A	#N/A	1	#N/A	1	#N/A	1	2	1	1	1	1	1	#N/A	1	#N/A	4	1	4	2	2	3	2	#N/A	1	#N/A	#N/A	1	#N/A	#N/A
OG5_127040	#N/A	2	1	1	1	1	2	1	1	1	1	1	1	1	3	1	1	1	1	1	1	2	1	#N/A	1	1	#N/A	1	#N/A	1	1	1	1	1	1	2	1	1	1	1	1	1	1	1	1	1	1	1	#N/A	#N/A	5	1	#N/A	1	1	1	1	1	1	#N/A	#N/A	#N/A	1	#N/A	1	1	1	1	1	1	1	1	1	1	1	1	1	2	#N/A	1	2	1	2	1	1	1	1	1	1	#N/A	1	1	1	1	1	1	1	1	1	#N/A	2	1	1	1	1	1	1	1	1	1	2	3	#N/A	#N/A	1	1	1	1	#N/A	1	1	1	3	1	1	1	1	1	1	1	#N/A	1	1	1	#N/A	1	1	2	1	1	2	1	1	1	#N/A	1	1	1	1
OG5_127041	1	1	#N/A	1	1	1	3	1	1	1	1	1	1	#N/A	#N/A	1	1	#N/A	#N/A	2	1	2	2	1	1	2	#N/A	1	1	1	1	1	1	1	3	2	1	1	1	1	2	2	1	1	#N/A	2	2	1	1	1	#N/A	#N/A	#N/A	1	1	1	1	1	1	1	1	1	1	#N/A	2	#N/A	1	1	1	1	1	1	#N/A	#N/A	#N/A	#N/A	1	1	#N/A	2	1	1	1	2	1	1	1	1	1	#N/A	1	1	1	2	1	2	2	1	1	1	4	1	#N/A	#N/A	#N/A	#N/A	#N/A	#N/A	1	1	1	2	#N/A	#N/A	2	1	1	1	3	1	1	1	1	1	2	2	2	2	1	1	#N/A	1	1	1	1	2	1	#N/A	#N/A	#N/A	#N/A	#N/A	1	3	#N/A	1	1	1	1
OG5_127043	2	4	3	2	#N/A	1	1	#N/A	2	2	#N/A	1	1	1	#N/A	1	1	1	1	1	1	2	1	1	1	1	#N/A	#N/A	#N/A	1	1	3	3	1	4	2	#N/A	#N/A	#N/A	3	1	1	2	1	1	1	1	3	#N/A	#N/A	2	1	#N/A	2	1	2	1	1	1	1	1	1	3	#N/A	1	1	1	1	#N/A	1	1	2	#N/A	#N/A	#N/A	#N/A	1	4	#N/A	1	#N/A	#N/A	#N/A	1	1	1	1	#N/A	#N/A	#N/A	1	#N/A	2	#N/A	2	1	1	1	1	3	1	#N/A	#N/A	#N/A	#N/A	#N/A	#N/A	#N/A	4	1	#N/A	1	#N/A	#N/A	2	2	1	1	2	2	1	#N/A	1	1	1	2	2	2	#N/A	#N/A	#N/A	#N/A	1	#N/A	#N/A	3	1	#N/A	#N/A	#N/A	#N/A	#N/A	1	1	#N/A	1	1	2	3
OG5_127044	2	2	#N/A	2	1	#N/A	4	#N/A	1	1	1	#N/A	2	#N/A	1	#N/A	#N/A	2	2	#N/A	#N/A	2	1	#N/A	2	2	#N/A	#N/A	1	#N/A	#N/A	1	1	#N/A	1	1	1	1	1	3	2	3	1	#N/A	#N/A	2	2	1	1	1	3	1	#N/A	2	1	#N/A	#N/A	2	#N/A	1	1	1	1	#N/A	#N/A	#N/A	2	#N/A	#N/A	2	1	1	1	1	1	1	#N/A	2	#N/A	#N/A	#N/A	#N/A	#N/A	2	2	1	2	#N/A	#N/A	#N/A	2	1	1	#N/A	#N/A	2	3	1	2	1	4	2	1	1	1	1	1	1	#N/A	2	#N/A	2	#N/A	#N/A	1	#N/A	1	5	1	#N/A	#N/A	#N/A	#N/A	#N/A	#N/A	2	1	2	6	1	1	#N/A	#N/A	1	#N/A	1	2	2	1	2	2	1	#N/A	2	#N/A	#N/A	1	#N/A	#N/A
OG5_127045	1	1	1	1	2	1	3	1	1	1	1	1	1	1	1	1	1	1	1	2	1	2	1	#N/A	1	1	1	1	#N/A	2	1	1	1	1	1	1	1	1	1	#N/A	1	1	1	1	1	1	1	1	1	1	2	1	1	1	1	1	1	#N/A	1	1	1	1	1	#N/A	1	1	1	#N/A	1	2	1	1	1	1	1	1	1	1	#N/A	#N/A	#N/A	#N/A	1	1	1	1	1	1	1	1	1	1	1	#N/A	1	2	1	1	1	1	3	1	1	1	1	1	1	1	1	1	1	2	#N/A	2	1	1	1	3	1	1	1	#N/A	1	#N/A	1	1	1	1	1	1	#N/A	#N/A	1	1	1	1	#N/A	2	1	1	2	1	1	1	1	1	1	1	1
OG5_127046	3	1	#N/A	1	2	#N/A	3	1	1	#N/A	1	#N/A	1	#N/A	1	#N/A	#N/A	1	1	1	#N/A	2	2	1	1	1	#N/A	#N/A	1	#N/A	#N/A	1	1	#N/A	1	1	#N/A	1	1	2	1	1	2	#N/A	#N/A	1	2	1	1	1	2	#N/A	#N/A	1	1	#N/A	#N/A	1	#N/A	1	1	1	1	1	1	1	1	1	1	#N/A	1	1	2	3	2	2	#N/A	3	#N/A	1	1	1	1	1	1	1	5	#N/A	#N/A	1	1	1	1	1	#N/A	2	1	#N/A	1	1	5	1	1	1	1	1	1	1	#N/A	2	#N/A	2	#N/A	#N/A	2	#N/A	2	1	2	#N/A	#N/A	1	#N/A	1	#N/A	1	2	1	1	1	#N/A	1	#N/A	1	#N/A	7	#N/A	4	2	#N/A	4	2	#N/A	1	#N/A	#N/A	1	#N/A	#N/A
OG5_127047	1	1	#N/A	2	2	#N/A	5	#N/A	1	1	#N/A	#N/A	2	#N/A	2	#N/A	#N/A	2	2	#N/A	#N/A	2	1	#N/A	3	1	#N/A	#N/A	2	#N/A	#N/A	1	1	#N/A	1	1	#N/A	#N/A	#N/A	2	1	2	1	#N/A	#N/A	1	2	1	#N/A	#N/A	#N/A	#N/A	#N/A	2	1	#N/A	#N/A	3	#N/A	#N/A	#N/A	#N/A	1	#N/A	#N/A	#N/A	2	#N/A	#N/A	2	1	1	2	2	2	2	#N/A	4	#N/A	#N/A	#N/A	#N/A	#N/A	1	3	2	3	#N/A	#N/A	#N/A	2	1	1	#N/A	2	5	1	2	2	1	5	2	1	1	1	1	1	1	#N/A	2	#N/A	3	#N/A	#N/A	2	#N/A	1	4	1	#N/A	#N/A	#N/A	#N/A	#N/A	#N/A	2	1	3	2	#N/A	#N/A	#N/A	#N/A	1	#N/A	3	2	4	2	2	2	2	#N/A	1	#N/A	#N/A	1	#N/A	#N/A
OG5_127048	2	1	#N/A	1	2	#N/A	#N/A	#N/A	1	1	1	#N/A	2	#N/A	1	#N/A	#N/A	3	3	#N/A	#N/A	2	1	#N/A	4	1	#N/A	#N/A	1	#N/A	#N/A	1	1	#N/A	1	1	2	2	2	1	#N/A	2	#N/A	#N/A	#N/A	3	1	1	1	1	#N/A	#N/A	3	4	1	#N/A	#N/A	3	#N/A	#N/A	#N/A	#N/A	1	#N/A	#N/A	#N/A	4	#N/A	#N/A	1	1	1	#N/A	#N/A	#N/A	#N/A	#N/A	5	#N/A	#N/A	#N/A	#N/A	#N/A	#N/A	4	1	4	#N/A	#N/A	#N/A	2	1	1	#N/A	2	#N/A	#N/A	4	1	1	1	8	1	#N/A	2	1	1	1	#N/A	4	#N/A	#N/A	#N/A	#N/A	1	#N/A	1	9	1	#N/A	#N/A	#N/A	#N/A	#N/A	#N/A	3	12	3	1	1	1	#N/A	#N/A	#N/A	#N/A	#N/A	3	#N/A	#N/A	#N/A	#N/A	#N/A	#N/A	1	#N/A	#N/A	1	#N/A	#N/A
OG5_127049	2	1	#N/A	1	1	#N/A	6	1	2	1	#N/A	1	1	#N/A	1	#N/A	#N/A	2	3	#N/A	#N/A	4	1	1	1	3	#N/A	#N/A	1	#N/A	#N/A	1	1	#N/A	2	2	#N/A	#N/A	#N/A	1	1	2	2	#N/A	#N/A	1	1	1	#N/A	#N/A	#N/A	#N/A	#N/A	1	1	1	#N/A	2	#N/A	#N/A	#N/A	#N/A	1	#N/A	2	2	2	#N/A	1	1	1	1	1	2	1	1	1	1	#N/A	1	#N/A	#N/A	#N/A	2	1	1	2	#N/A	1	#N/A	#N/A	2	1	#N/A	3	2	2	1	1	1	2	1	1	1	1	1	1	1	#N/A	2	1	2	#N/A	#N/A	1	1	2	1	1	#N/A	1	1	1	1	#N/A	2	1	2	2	#N/A	#N/A	#N/A	1	2	#N/A	6	1	2	1	3	2	1	#N/A	3	#N/A	#N/A	1	1	1
OG5_127050	1	1	#N/A	1	1	#N/A	4	1	1	1	1	#N/A	1	#N/A	1	#N/A	#N/A	1	1	1	#N/A	2	1	1	1	1	#N/A	#N/A	1	#N/A	#N/A	1	1	#N/A	1	1	2	1	1	1	1	1	1	#N/A	#N/A	1	1	1	1	1	8	2	10	1	1	#N/A	#N/A	1	#N/A	1	1	1	1	1	1	1	1	1	1	1	1	1	2	3	3	2	#N/A	1	#N/A	1	1	1	1	1	1	1	1	#N/A	#N/A	1	1	1	1	1	1	1	1	1	1	1	4	1	1	1	1	1	1	1	#N/A	1	#N/A	1	#N/A	#N/A	2	#N/A	1	2	2	#N/A	#N/A	1	#N/A	1	#N/A	1	1	1	1	1	1	1	#N/A	1	#N/A	4	1	2	2	#N/A	#N/A	1	#N/A	1	#N/A	#N/A	1	#N/A	#N/A
OG5_127051	1	1	#N/A	1	1	#N/A	4	1	1	1	1	#N/A	1	#N/A	1	#N/A	#N/A	1	1	1	#N/A	2	1	1	2	1	#N/A	#N/A	1	#N/A	#N/A	1	1	#N/A	1	1	1	1	1	1	1	1	1	#N/A	#N/A	1	1	1	1	1	8	2	1	2	1	#N/A	#N/A	1	#N/A	1	1	1	1	1	1	1	1	1	1	1	1	1	2	2	2	2	#N/A	3	#N/A	1	1	1	1	1	1	1	1	#N/A	#N/A	1	1	1	2	1	1	2	1	1	1	1	2	1	1	1	1	1	1	1	#N/A	1	#N/A	2	#N/A	#N/A	1	#N/A	1	2	1	#N/A	#N/A	1	#N/A	1	#N/A	1	1	1	1	1	1	1	#N/A	1	#N/A	8	1	3	2	2	2	1	#N/A	1	#N/A	#N/A	1	#N/A	#N/A
OG5_127053	3	2	#N/A	2	2	#N/A	4	#N/A	1	#N/A	1	#N/A	1	#N/A	1	#N/A	#N/A	2	1	#N/A	#N/A	2	1	#N/A	5	2	#N/A	#N/A	#N/A	#N/A	#N/A	1	1	#N/A	1	1	1	1	1	1	1	5	1	#N/A	#N/A	1	1	1	1	1	2	1	1	3	1	#N/A	#N/A	3	#N/A	1	1	1	1	#N/A	#N/A	#N/A	4	#N/A	#N/A	2	1	1	1	1	1	1	#N/A	7	#N/A	#N/A	#N/A	#N/A	#N/A	1	3	1	3	#N/A	#N/A	#N/A	1	1	2	#N/A	3	2	#N/A	2	2	1	2	1	1	1	1	1	1	#N/A	#N/A	4	#N/A	2	#N/A	#N/A	1	#N/A	1	1	1	#N/A	#N/A	#N/A	#N/A	#N/A	#N/A	4	1	5	2	1	1	#N/A	#N/A	1	#N/A	1	1	2	1	#N/A	2	1	#N/A	1	#N/A	#N/A	1	#N/A	#N/A
OG5_127057	2	1	1	2	1	#N/A	3	#N/A	1	1	1	#N/A	2	1	2	#N/A	#N/A	2	2	#N/A	#N/A	4	3	#N/A	2	1	#N/A	#N/A	2	#N/A	#N/A	1	1	#N/A	1	1	#N/A	1	#N/A	2	1	2	2	#N/A	#N/A	2	1	1	#N/A	#N/A	#N/A	#N/A	#N/A	2	2	#N/A	#N/A	1	#N/A	#N/A	#N/A	#N/A	1	#N/A	#N/A	#N/A	2	#N/A	#N/A	2	2	1	1	1	1	1	#N/A	5	#N/A	#N/A	#N/A	#N/A	#N/A	1	2	#N/A	2	#N/A	1	#N/A	2	2	1	#N/A	2	4	1	2	2	1	2	2	1	1	1	1	1	2	#N/A	2	#N/A	3	#N/A	#N/A	3	#N/A	2	2	1	#N/A	#N/A	#N/A	#N/A	#N/A	#N/A	3	2	3	1	1	#N/A	#N/A	1	2	#N/A	#N/A	2	4	2	2	2	2	#N/A	1	#N/A	#N/A	1	#N/A	#N/A
OG5_127058	1	1	1	1	1	1	1	#N/A	1	1	1	1	1	1	1	1	1	1	1	#N/A	1	2	1	#N/A	2	#N/A	1	1	2	1	1	1	1	1	1	1	1	1	1	1	1	2	1	#N/A	1	2	1	1	1	1	2	1	1	2	1	1	1	2	1	1	1	1	1	#N/A	1	1	2	#N/A	#N/A	1	1	1	1	1	1	1	1	3	#N/A	#N/A	#N/A	#N/A	#N/A	1	2	1	2	#N/A	#N/A	#N/A	2	1	1	#N/A	2	1	1	2	1	1	1	1	1	1	1	1	1	2	1	2	1	1	#N/A	#N/A	1	1	1	2	1	1	1	#N/A	1	#N/A	1	2	1	2	1	1	1	#N/A	1	1	#N/A	1	1	2	1	2	1	1	1	1	#N/A	1	1	1	1
OG5_127059	1	2	#N/A	1	#N/A	#N/A	5	#N/A	2	2	2	#N/A	1	#N/A	1	#N/A	#N/A	2	2	#N/A	#N/A	4	1	#N/A	2	1	#N/A	#N/A	1	#N/A	#N/A	2	2	#N/A	2	2	2	2	2	1	#N/A	2	2	#N/A	#N/A	1	1	2	#N/A	#N/A	2	1	#N/A	2	1	#N/A	#N/A	1	#N/A	1	1	1	2	#N/A	#N/A	#N/A	2	#N/A	#N/A	1	1	2	1	1	1	1	#N/A	5	#N/A	#N/A	#N/A	#N/A	#N/A	1	2	2	2	#N/A	#N/A	#N/A	1	2	2	#N/A	1	2	1	2	1	2	1	1	2	2	2	2	2	2	#N/A	2	#N/A	2	#N/A	#N/A	1	#N/A	2	2	2	#N/A	#N/A	#N/A	#N/A	#N/A	#N/A	2	2	2	1	2	1	#N/A	#N/A	2	#N/A	2	1	2	1	#N/A	#N/A	1	#N/A	1	#N/A	#N/A	2	#N/A	#N/A
OG5_127060	3	1	1	1	1	#N/A	2	#N/A	1	1	#N/A	1	3	1	4	1	1	2	1	#N/A	#N/A	#N/A	1	#N/A	1	2	#N/A	1	3	2	1	1	1	#N/A	2	2	#N/A	#N/A	#N/A	1	1	1	1	#N/A	1	#N/A	3	1	#N/A	#N/A	6	2	#N/A	1	1	3	#N/A	1	1	2	2	2	1	#N/A	#N/A	#N/A	1	#N/A	#N/A	1	1	1	#N/A	#N/A	#N/A	#N/A	3	2	#N/A	#N/A	#N/A	#N/A	#N/A	2	2	#N/A	1	#N/A	#N/A	#N/A	3	#N/A	1	#N/A	1	1	#N/A	1	1	1	1	1	#N/A	#N/A	#N/A	#N/A	#N/A	#N/A	1	1	2	3	#N/A	#N/A	1	2	1	1	2	3	1	#N/A	#N/A	#N/A	1	1	#N/A	1	1	#N/A	#N/A	#N/A	1	#N/A	#N/A	16	1	#N/A	#N/A	#N/A	#N/A	#N/A	2	3	#N/A	#N/A	1	2	2
OG5_127061	1	1	#N/A	1	1	#N/A	6	1	1	1	1	#N/A	1	#N/A	1	#N/A	#N/A	2	2	1	#N/A	2	1	1	2	1	1	#N/A	1	1	1	1	1	#N/A	1	1	1	1	1	1	1	3	1	#N/A	1	1	1	1	1	1	2	1	1	2	1	#N/A	#N/A	1	#N/A	1	1	1	1	#N/A	1	1	2	1	1	1	1	1	1	1	1	1	2	3	#N/A	1	1	1	1	1	2	1	2	#N/A	#N/A	1	1	1	1	1	1	2	1	2	1	1	3	1	1	1	1	1	1	1	1	2	#N/A	1	#N/A	#N/A	1	#N/A	1	1	1	#N/A	#N/A	1	1	1	#N/A	1	1	2	1	1	#N/A	1	#N/A	1	2	2	1	2	1	1	2	1	#N/A	1	#N/A	#N/A	1	#N/A	1
OG5_127062	#N/A	#N/A	#N/A	#N/A	#N/A	#N/A	11	#N/A	1	5	#N/A	#N/A	#N/A	#N/A	1	#N/A	#N/A	1	1	#N/A	#N/A	12	2	#N/A	#N/A	5	#N/A	1	#N/A	#N/A	#N/A	1	1	#N/A	2	3	1	1	1	#N/A	1	#N/A	4	#N/A	#N/A	3	#N/A	1	#N/A	#N/A	#N/A	#N/A	#N/A	#N/A	#N/A	#N/A	#N/A	#N/A	#N/A	#N/A	#N/A	#N/A	2	#N/A	#N/A	#N/A	#N/A	#N/A	#N/A	2	3	3	1	1	1	1	1	#N/A	#N/A	#N/A	#N/A	#N/A	#N/A	#N/A	#N/A	2	#N/A	#N/A	#N/A	#N/A	1	#N/A	1	#N/A	#N/A	5	#N/A	1	#N/A	6	2	1	#N/A	#N/A	#N/A	#N/A	#N/A	#N/A	#N/A	#N/A	#N/A	7	#N/A	#N/A	4	#N/A	12	#N/A	1	#N/A	1	#N/A	#N/A	#N/A	#N/A	#N/A	7	#N/A	1	#N/A	#N/A	#N/A	#N/A	#N/A	#N/A	#N/A	6	2	1	1	1	1	#N/A	1	#N/A	#N/A	9	#N/A	#N/A
OG5_127063	2	2	#N/A	2	2	#N/A	3	#N/A	1	1	#N/A	#N/A	1	#N/A	3	#N/A	#N/A	1	1	#N/A	#N/A	2	1	#N/A	4	1	#N/A	#N/A	2	#N/A	#N/A	1	1	#N/A	1	1	2	1	1	2	1	5	1	#N/A	#N/A	3	2	1	#N/A	#N/A	8	3	#N/A	4	1	#N/A	#N/A	2	#N/A	1	1	1	1	#N/A	#N/A	#N/A	4	#N/A	#N/A	2	1	1	1	1	1	1	#N/A	3	#N/A	#N/A	#N/A	#N/A	#N/A	1	4	2	4	#N/A	#N/A	#N/A	1	1	1	#N/A	1	2	#N/A	4	1	1	2	1	#N/A	#N/A	#N/A	#N/A	#N/A	#N/A	#N/A	4	#N/A	1	#N/A	#N/A	1	#N/A	1	3	1	#N/A	#N/A	#N/A	#N/A	#N/A	#N/A	3	1	3	1	#N/A	#N/A	#N/A	#N/A	1	#N/A	2	1	4	1	1	1	1	#N/A	1	#N/A	#N/A	1	#N/A	#N/A
OG5_127064	2	1	#N/A	1	2	#N/A	4	1	1	1	1	#N/A	1	#N/A	1	#N/A	#N/A	1	1	1	#N/A	2	1	1	1	1	#N/A	#N/A	1	#N/A	#N/A	1	1	#N/A	1	1	1	1	1	1	1	2	1	#N/A	#N/A	1	2	1	1	1	7	3	1	1	1	#N/A	#N/A	#N/A	#N/A	1	1	1	1	1	1	1	1	1	1	1	1	1	1	1	2	2	#N/A	2	#N/A	1	1	1	1	1	#N/A	1	1	#N/A	#N/A	1	1	1	1	1	1	2	1	1	1	1	5	1	1	1	1	1	1	1	#N/A	1	#N/A	2	#N/A	#N/A	1	#N/A	1	1	2	#N/A	#N/A	1	#N/A	1	#N/A	1	1	1	1	1	#N/A	1	#N/A	1	#N/A	6	1	2	2	3	4	2	#N/A	1	#N/A	#N/A	1	#N/A	#N/A
OG5_127067	3	2	1	2	1	#N/A	3	#N/A	1	2	#N/A	#N/A	1	1	1	1	2	1	1	#N/A	#N/A	2	1	#N/A	2	1	#N/A	#N/A	1	#N/A	#N/A	1	1	1	#N/A	#N/A	#N/A	#N/A	#N/A	1	1	2	#N/A	#N/A	1	1	2	#N/A	#N/A	#N/A	4	3	#N/A	2	2	2	1	1	#N/A	#N/A	#N/A	#N/A	1	#N/A	#N/A	#N/A	2	#N/A	#N/A	3	1	1	9	3	4	2	#N/A	2	#N/A	#N/A	#N/A	#N/A	#N/A	1	2	2	2	#N/A	#N/A	#N/A	2	#N/A	1	#N/A	2	2	1	2	2	1	2	2	#N/A	#N/A	#N/A	#N/A	#N/A	#N/A	1	2	1	4	#N/A	#N/A	1	2	2	2	#N/A	2	#N/A	#N/A	#N/A	#N/A	1	2	#N/A	2	3	#N/A	#N/A	#N/A	#N/A	#N/A	#N/A	1	1	2	1	1	2	#N/A	1	1	#N/A	#N/A	2	1	1
OG5_127068	1	2	#N/A	2	2	#N/A	3	#N/A	1	1	1	#N/A	2	#N/A	2	#N/A	#N/A	2	2	#N/A	#N/A	2	2	#N/A	1	1	#N/A	#N/A	2	#N/A	#N/A	2	1	#N/A	#N/A	#N/A	1	1	1	3	1	2	1	#N/A	#N/A	2	2	1	1	1	2	1	1	2	2	#N/A	#N/A	1	#N/A	#N/A	#N/A	#N/A	1	#N/A	#N/A	#N/A	2	1	1	2	2	#N/A	1	1	1	1	#N/A	8	#N/A	1	#N/A	#N/A	#N/A	1	2	1	2	#N/A	#N/A	#N/A	1	1	1	#N/A	2	2	1	2	2	#N/A	2	2	1	1	1	1	1	1	#N/A	2	#N/A	2	#N/A	#N/A	2	#N/A	1	1	2	#N/A	#N/A	#N/A	#N/A	#N/A	#N/A	2	1	1	1	1	1	#N/A	#N/A	2	#N/A	1	2	4	2	3	4	1	#N/A	2	#N/A	#N/A	1	#N/A	#N/A
OG5_127069	2	1	#N/A	2	1	#N/A	2	#N/A	1	1	#N/A	#N/A	#N/A	#N/A	3	#N/A	#N/A	3	3	#N/A	#N/A	2	2	#N/A	5	1	#N/A	#N/A	3	#N/A	#N/A	1	1	#N/A	1	1	1	1	1	3	1	7	1	#N/A	#N/A	2	3	1	1	1	#N/A	#N/A	1	4	1	#N/A	#N/A	5	#N/A	#N/A	#N/A	#N/A	1	#N/A	#N/A	#N/A	5	#N/A	#N/A	1	1	2	#N/A	#N/A	#N/A	#N/A	#N/A	10	#N/A	#N/A	#N/A	#N/A	#N/A	1	3	1	5	#N/A	#N/A	#N/A	2	#N/A	1	#N/A	1	1	1	5	1	1	3	1	#N/A	#N/A	#N/A	#N/A	#N/A	#N/A	#N/A	5	#N/A	2	#N/A	#N/A	2	#N/A	1	1	1	#N/A	#N/A	#N/A	#N/A	#N/A	#N/A	6	1	6	#N/A	#N/A	#N/A	#N/A	#N/A	#N/A	#N/A	1	2	#N/A	#N/A	#N/A	#N/A	#N/A	#N/A	1	#N/A	#N/A	1	#N/A	#N/A
OG5_127070	1	1	#N/A	1	1	#N/A	2	#N/A	1	1	1	#N/A	1	#N/A	1	#N/A	#N/A	1	1	#N/A	#N/A	2	1	#N/A	3	1	#N/A	#N/A	1	#N/A	#N/A	1	#N/A	#N/A	1	1	1	1	1	1	1	3	1	#N/A	#N/A	2	1	1	1	1	4	2	1	3	1	#N/A	#N/A	2	#N/A	1	1	1	1	#N/A	#N/A	#N/A	3	#N/A	#N/A	1	1	1	1	1	1	1	#N/A	3	#N/A	#N/A	#N/A	#N/A	#N/A	1	3	1	5	#N/A	#N/A	#N/A	2	1	1	#N/A	2	3	1	3	1	1	4	2	1	1	1	1	1	1	#N/A	3	#N/A	2	#N/A	#N/A	1	#N/A	1	3	1	#N/A	#N/A	#N/A	#N/A	#N/A	#N/A	3	6	3	1	1	1	#N/A	#N/A	1	#N/A	3	2	2	1	1	2	1	#N/A	1	#N/A	#N/A	1	#N/A	#N/A
OG5_127072	1	1	#N/A	1	2	#N/A	4	#N/A	1	#N/A	1	#N/A	1	#N/A	3	#N/A	#N/A	1	1	#N/A	#N/A	2	1	#N/A	1	1	#N/A	#N/A	#N/A	#N/A	#N/A	1	1	#N/A	1	1	1	1	1	1	1	#N/A	1	#N/A	#N/A	1	1	1	1	1	8	2	#N/A	1	1	#N/A	#N/A	1	#N/A	1	1	1	1	1	#N/A	#N/A	1	1	1	1	1	1	2	2	2	2	#N/A	7	#N/A	#N/A	#N/A	#N/A	#N/A	1	1	#N/A	7	#N/A	#N/A	1	1	1	1	#N/A	1	3	1	1	1	1	6	1	1	1	1	1	1	1	#N/A	7	#N/A	2	#N/A	#N/A	2	#N/A	1	1	2	#N/A	#N/A	1	#N/A	#N/A	#N/A	1	2	1	1	1	#N/A	#N/A	#N/A	1	#N/A	4	1	2	1	1	1	1	#N/A	1	#N/A	#N/A	2	#N/A	#N/A
OG5_127073	2	3	#N/A	1	1	#N/A	3	#N/A	1	1	#N/A	#N/A	1	#N/A	#N/A	1	1	1	2	#N/A	#N/A	4	2	#N/A	2	2	#N/A	#N/A	2	#N/A	#N/A	1	1	#N/A	2	2	#N/A	#N/A	#N/A	2	1	1	2	#N/A	#N/A	1	1	1	1	1	5	2	#N/A	2	2	1	#N/A	1	#N/A	#N/A	#N/A	#N/A	1	#N/A	#N/A	#N/A	2	#N/A	#N/A	2	2	1	1	1	1	1	#N/A	2	#N/A	#N/A	#N/A	#N/A	#N/A	3	2	1	2	#N/A	#N/A	#N/A	2	#N/A	1	#N/A	1	3	1	2	1	#N/A	4	3	#N/A	#N/A	#N/A	#N/A	#N/A	#N/A	1	2	2	4	#N/A	#N/A	3	#N/A	2	#N/A	#N/A	1	#N/A	#N/A	#N/A	#N/A	1	2	3	2	4	#N/A	#N/A	#N/A	#N/A	#N/A	#N/A	5	2	2	1	2	2	1	1	1	#N/A	#N/A	1	1	1
OG5_127074	3	1	#N/A	1	1	2	5	1	1	1	#N/A	2	1	#N/A	1	1	1	1	1	1	#N/A	2	1	1	1	2	#N/A	#N/A	2	#N/A	1	1	1	#N/A	1	1	#N/A	#N/A	#N/A	1	2	1	1	#N/A	#N/A	1	1	1	#N/A	#N/A	#N/A	#N/A	#N/A	1	1	1	1	1	1	#N/A	#N/A	#N/A	1	#N/A	#N/A	1	1	2	1	1	2	1	1	1	1	1	#N/A	1	#N/A	1	#N/A	1	1	2	1	1	1	#N/A	1	#N/A	2	#N/A	1	1	#N/A	2	2	1	1	4	5	1	1	1	1	1	1	1	2	1	1	3	#N/A	#N/A	2	1	1	#N/A	1	1	#N/A	1	1	1	1	1	3	1	3	#N/A	#N/A	1	1	#N/A	#N/A	#N/A	1	2	1	1	4	1	#N/A	2	#N/A	1	2	1	1
OG5_127075	1	1	#N/A	1	1	#N/A	3	#N/A	1	1	1	#N/A	1	#N/A	1	#N/A	#N/A	1	1	#N/A	#N/A	2	2	#N/A	3	1	#N/A	#N/A	1	#N/A	#N/A	1	1	#N/A	1	1	1	1	1	1	1	3	1	#N/A	#N/A	1	2	1	1	1	2	1	1	2	1	#N/A	#N/A	1	#N/A	1	1	1	1	#N/A	#N/A	#N/A	3	#N/A	#N/A	#N/A	1	2	1	1	1	1	#N/A	3	#N/A	#N/A	#N/A	#N/A	#N/A	1	3	1	2	#N/A	#N/A	#N/A	1	2	2	#N/A	2	2	1	3	1	1	1	2	2	2	1	2	1	2	#N/A	2	#N/A	1	#N/A	#N/A	2	#N/A	1	5	1	#N/A	#N/A	#N/A	#N/A	#N/A	#N/A	5	2	4	1	1	#N/A	#N/A	#N/A	2	#N/A	7	1	2	1	2	2	1	#N/A	1	#N/A	#N/A	1	#N/A	#N/A
OG5_127076	2	2	1	1	1	1	1	1	1	1	#N/A	1	1	1	#N/A	2	2	1	1	1	1	2	1	1	1	1	#N/A	1	1	1	1	1	1	1	1	1	#N/A	#N/A	#N/A	2	1	1	1	1	1	1	1	1	#N/A	#N/A	2	1	#N/A	1	1	1	1	1	1	1	1	1	1	#N/A	1	2	1	1	1	1	1	1	1	1	1	1	1	1	#N/A	1	1	1	1	2	1	#N/A	1	1	1	#N/A	1	1	1	1	1	1	1	1	1	1	1	1	1	1	1	1	1	1	1	1	1	5	#N/A	#N/A	1	1	1	3	1	1	1	1	1	1	1	1	1	1	1	#N/A	#N/A	1	2	1	1	1	1	2	1	1	#N/A	1	1	1	#N/A	1	1	1	1
OG5_127077	4	1	1	1	1	1	3	#N/A	1	1	1	1	1	1	1	1	1	1	1	#N/A	1	2	1	#N/A	1	2	#N/A	1	1	1	1	1	1	1	1	1	#N/A	1	#N/A	1	2	1	1	1	#N/A	1	1	1	#N/A	#N/A	#N/A	#N/A	#N/A	#N/A	1	1	1	1	1	#N/A	#N/A	#N/A	1	#N/A	#N/A	#N/A	1	#N/A	#N/A	2	1	1	1	1	1	1	1	1	#N/A	#N/A	#N/A	#N/A	#N/A	2	1	1	1	1	1	#N/A	2	1	1	#N/A	1	2	2	1	2	1	7	1	1	1	1	1	1	1	1	#N/A	1	3	1	1	1	1	1	6	1	1	1	#N/A	1	#N/A	1	1	1	1	2	1	1	#N/A	1	1	#N/A	#N/A	1	2	1	1	2	2	1	2	1	1	1	1	1
OG5_127078	1	2	1	2	2	1	3	#N/A	1	1	2	1	1	1	1	1	1	1	1	#N/A	1	2	1	#N/A	1	1	1	1	2	1	1	1	1	1	1	1	1	1	1	1	1	1	1	1	1	3	1	1	#N/A	#N/A	2	1	#N/A	1	1	1	1	1	1	#N/A	#N/A	#N/A	1	#N/A	#N/A	#N/A	1	#N/A	#N/A	2	1	1	1	1	1	1	1	1	#N/A	#N/A	#N/A	#N/A	#N/A	2	1	2	1	1	1	#N/A	1	1	1	#N/A	1	2	2	1	1	1	5	1	1	1	1	1	#N/A	1	1	1	1	4	1	1	1	1	1	2	1	1	1	#N/A	1	#N/A	1	1	1	1	1	1	1	#N/A	1	2	1	#N/A	1	2	1	1	#N/A	1	1	1	1	1	#N/A	1	1
OG5_127079	1	1	#N/A	1	1	1	1	#N/A	1	1	1	1	1	1	2	1	2	1	1	1	#N/A	2	1	1	1	1	#N/A	2	1	1	#N/A	1	1	2	1	1	1	1	1	1	2	1	1	#N/A	#N/A	1	1	1	1	1	2	1	1	1	1	2	2	1	2	1	1	1	1	#N/A	#N/A	#N/A	1	#N/A	1	1	1	1	1	1	1	1	2	1	#N/A	#N/A	1	#N/A	1	1	1	1	1	1	2	#N/A	2	1	1	1	1	1	1	1	1	2	2	1	1	1	1	1	1	1	1	1	2	2	#N/A	#N/A	1	2	1	1	1	2	1	1	1	1	2	#N/A	1	1	1	1	1	1	#N/A	1	#N/A	#N/A	1	2	1	1	2	1	#N/A	1	#N/A	#N/A	1	1	1
OG5_127080	1	1	#N/A	1	2	#N/A	3	1	1	1	1	#N/A	#N/A	#N/A	2	#N/A	#N/A	1	1	1	#N/A	2	1	1	1	1	#N/A	#N/A	1	#N/A	#N/A	1	1	#N/A	1	1	1	1	1	1	1	1	1	#N/A	#N/A	1	2	1	1	1	4	2	#N/A	1	1	#N/A	#N/A	#N/A	#N/A	#N/A	#N/A	1	1	1	1	1	1	1	1	1	1	1	2	2	2	2	#N/A	4	#N/A	1	1	1	1	1	1	1	3	#N/A	#N/A	1	1	1	1	1	1	1	1	1	1	1	5	2	1	1	1	1	1	1	#N/A	5	#N/A	3	#N/A	#N/A	2	#N/A	1	1	2	#N/A	#N/A	1	#N/A	1	#N/A	2	1	1	1	1	#N/A	1	#N/A	1	#N/A	7	1	2	1	1	2	1	#N/A	1	#N/A	#N/A	1	#N/A	#N/A
OG5_127081	1	1	#N/A	1	#N/A	#N/A	2	#N/A	2	2	1	#N/A	1	#N/A	1	#N/A	#N/A	1	1	#N/A	#N/A	4	2	#N/A	2	#N/A	#N/A	#N/A	#N/A	#N/A	#N/A	2	2	#N/A	2	2	1	1	1	1	1	2	2	#N/A	#N/A	1	1	2	#N/A	#N/A	4	2	#N/A	6	2	#N/A	#N/A	2	#N/A	1	1	1	2	#N/A	#N/A	#N/A	2	#N/A	#N/A	1	2	2	1	1	1	1	#N/A	4	#N/A	#N/A	#N/A	#N/A	#N/A	1	2	1	2	#N/A	#N/A	#N/A	1	1	2	#N/A	2	1	1	2	1	2	3	1	1	1	1	1	1	1	#N/A	3	#N/A	1	#N/A	#N/A	2	#N/A	2	1	2	#N/A	#N/A	#N/A	#N/A	#N/A	#N/A	2	2	2	1	1	1	#N/A	#N/A	1	#N/A	8	1	2	1	1	1	1	#N/A	1	#N/A	#N/A	2	#N/A	#N/A
OG5_127087	#N/A	#N/A	1	#N/A	#N/A	#N/A	#N/A	#N/A	4	5	#N/A	1	#N/A	#N/A	#N/A	1	1	#N/A	#N/A	#N/A	#N/A	18	4	#N/A	#N/A	#N/A	#N/A	#N/A	#N/A	1	1	5	5	#N/A	#N/A	2	#N/A	#N/A	#N/A	#N/A	#N/A	#N/A	7	#N/A	#N/A	#N/A	#N/A	3	#N/A	#N/A	#N/A	#N/A	#N/A	1	3	2	2	#N/A	#N/A	#N/A	#N/A	#N/A	9	#N/A	#N/A	#N/A	#N/A	#N/A	#N/A	#N/A	4	6	#N/A	#N/A	#N/A	#N/A	1	#N/A	#N/A	#N/A	#N/A	#N/A	#N/A	#N/A	#N/A	#N/A	#N/A	2	2	#N/A	#N/A	#N/A	3	#N/A	#N/A	#N/A	#N/A	#N/A	#N/A	3	#N/A	4	#N/A	#N/A	#N/A	#N/A	#N/A	#N/A	2	#N/A	#N/A	#N/A	#N/A	#N/A	4	2	9	#N/A	8	1	1	#N/A	#N/A	#N/A	#N/A	#N/A	#N/A	#N/A	#N/A	#N/A	#N/A	#N/A	#N/A	#N/A	#N/A	4	#N/A	#N/A	#N/A	#N/A	#N/A	#N/A	#N/A	#N/A	#N/A	#N/A	10	2	2
OG5_127088	#N/A	1	#N/A	1	1	#N/A	7	#N/A	2	2	#N/A	#N/A	1	#N/A	#N/A	#N/A	#N/A	#N/A	#N/A	#N/A	#N/A	6	1	#N/A	2	1	#N/A	#N/A	1	#N/A	#N/A	4	2	#N/A	1	1	#N/A	#N/A	#N/A	2	1	2	2	#N/A	#N/A	3	1	2	1	1	6	2	#N/A	2	1	#N/A	#N/A	2	#N/A	#N/A	#N/A	#N/A	2	#N/A	#N/A	#N/A	2	#N/A	#N/A	#N/A	1	5	1	1	1	2	#N/A	2	#N/A	#N/A	#N/A	#N/A	#N/A	1	2	#N/A	2	#N/A	#N/A	#N/A	1	#N/A	2	#N/A	2	7	1	2	1	#N/A	6	2	#N/A	#N/A	#N/A	#N/A	#N/A	#N/A	#N/A	2	#N/A	4	#N/A	#N/A	1	#N/A	3	#N/A	1	#N/A	#N/A	#N/A	#N/A	#N/A	#N/A	2	#N/A	2	1	#N/A	#N/A	#N/A	#N/A	#N/A	#N/A	11	#N/A	1	1	2	2	2	#N/A	2	#N/A	#N/A	1	#N/A	#N/A
OG5_127089	1	1	#N/A	1	1	#N/A	2	1	1	1	1	#N/A	1	#N/A	1	#N/A	#N/A	1	1	1	#N/A	2	1	1	1	1	#N/A	#N/A	#N/A	#N/A	#N/A	1	1	#N/A	1	1	1	1	1	1	2	1	1	#N/A	#N/A	1	1	1	1	1	4	2	#N/A	1	1	#N/A	#N/A	1	#N/A	1	1	1	1	1	1	1	1	1	1	#N/A	1	1	2	2	2	2	#N/A	6	#N/A	1	1	1	1	1	1	1	2	#N/A	#N/A	1	1	1	1	1	1	2	1	1	1	1	3	1	1	1	1	1	1	1	#N/A	2	#N/A	1	#N/A	#N/A	1	#N/A	1	1	1	#N/A	#N/A	1	#N/A	1	#N/A	1	1	1	1	1	1	1	#N/A	1	#N/A	7	1	4	2	3	4	2	#N/A	1	#N/A	#N/A	1	#N/A	#N/A
OG5_127090	1	1	#N/A	1	1	#N/A	2	1	1	1	1	#N/A	1	#N/A	1	#N/A	#N/A	1	1	1	#N/A	2	1	1	1	1	#N/A	#N/A	1	#N/A	#N/A	1	1	#N/A	1	1	1	1	1	1	1	2	1	#N/A	#N/A	1	1	1	1	1	3	1	1	1	1	#N/A	#N/A	1	#N/A	1	1	1	1	1	1	1	1	1	1	1	1	1	2	2	3	3	#N/A	3	#N/A	1	1	1	1	1	1	1	1	#N/A	#N/A	1	2	1	1	1	1	2	1	1	1	1	4	1	1	1	1	1	1	1	#N/A	1	#N/A	2	#N/A	#N/A	1	#N/A	1	2	2	#N/A	#N/A	1	#N/A	1	#N/A	2	1	2	1	1	1	1	#N/A	1	#N/A	5	1	4	2	1	3	2	#N/A	1	#N/A	#N/A	1	#N/A	#N/A
OG5_127091	1	2	#N/A	1	2	#N/A	2	#N/A	1	1	1	#N/A	2	1	1	1	1	1	1	#N/A	#N/A	2	1	#N/A	2	1	#N/A	1	1	1	#N/A	1	1	1	1	1	1	1	1	1	1	1	1	#N/A	#N/A	2	1	1	1	1	3	1	1	2	1	1	#N/A	1	2	#N/A	#N/A	#N/A	1	#N/A	#N/A	#N/A	2	#N/A	#N/A	1	1	1	1	2	1	1	#N/A	2	#N/A	#N/A	#N/A	#N/A	#N/A	2	2	1	2	#N/A	#N/A	#N/A	1	2	1	#N/A	2	1	2	2	1	1	3	2	2	2	2	2	2	2	1	2	1	1	#N/A	#N/A	1	1	1	2	3	1	#N/A	#N/A	#N/A	#N/A	#N/A	1	1	1	2	1	#N/A	#N/A	#N/A	2	#N/A	1	1	2	1	2	2	1	2	2	#N/A	1	1	#N/A	#N/A
OG5_127092	4	2	#N/A	3	2	#N/A	3	#N/A	1	1	1	#N/A	2	#N/A	2	#N/A	#N/A	1	1	#N/A	#N/A	2	1	#N/A	4	2	#N/A	#N/A	5	#N/A	#N/A	1	1	#N/A	1	1	1	1	1	2	1	3	1	#N/A	#N/A	1	3	1	#N/A	#N/A	#N/A	#N/A	#N/A	4	#N/A	#N/A	#N/A	3	#N/A	#N/A	#N/A	#N/A	1	#N/A	#N/A	#N/A	5	#N/A	#N/A	1	#N/A	1	#N/A	#N/A	#N/A	#N/A	#N/A	4	#N/A	#N/A	#N/A	#N/A	#N/A	1	4	2	6	#N/A	#N/A	#N/A	2	2	1	#N/A	2	3	#N/A	4	3	1	4	2	#N/A	#N/A	#N/A	#N/A	#N/A	#N/A	#N/A	10	#N/A	2	#N/A	#N/A	1	#N/A	1	4	1	#N/A	#N/A	#N/A	#N/A	#N/A	#N/A	2	#N/A	3	2	#N/A	1	#N/A	#N/A	2	#N/A	#N/A	2	#N/A	#N/A	#N/A	#N/A	#N/A	#N/A	2	#N/A	#N/A	1	#N/A	#N/A
OG5_127093	#N/A	1	2	#N/A	#N/A	1	1	2	4	4	#N/A	2	#N/A	2	1	3	3	1	1	1	1	6	1	1	1	1	#N/A	1	2	1	1	2	2	#N/A	1	1	#N/A	#N/A	#N/A	#N/A	1	1	2	#N/A	2	1	#N/A	3	#N/A	#N/A	#N/A	#N/A	#N/A	1	1	2	1	1	2	#N/A	#N/A	#N/A	3	#N/A	1	1	1	1	1	1	3	1	1	2	2	2	#N/A	1	1	3	#N/A	#N/A	#N/A	1	1	1	1	1	2	#N/A	2	#N/A	3	1	1	1	1	1	#N/A	3	2	3	#N/A	#N/A	#N/A	#N/A	#N/A	#N/A	2	1	1	3	#N/A	#N/A	1	1	3	#N/A	#N/A	1	#N/A	#N/A	#N/A	1	1	1	#N/A	2	1	#N/A	#N/A	1	#N/A	#N/A	#N/A	#N/A	1	#N/A	#N/A	#N/A	#N/A	#N/A	1	1	#N/A	1	1	1	1
OG5_127094	1	2	#N/A	1	1	#N/A	5	#N/A	1	2	#N/A	1	2	1	1	1	1	1	2	#N/A	#N/A	4	1	#N/A	3	#N/A	#N/A	1	4	1	1	1	1	#N/A	1	2	#N/A	#N/A	#N/A	2	1	3	1	#N/A	#N/A	1	1	2	#N/A	#N/A	2	1	#N/A	4	#N/A	#N/A	#N/A	2	#N/A	#N/A	#N/A	#N/A	1	#N/A	#N/A	#N/A	4	#N/A	#N/A	1	1	3	#N/A	#N/A	#N/A	#N/A	#N/A	5	#N/A	#N/A	#N/A	#N/A	#N/A	1	4	1	3	1	1	#N/A	1	#N/A	2	#N/A	2	1	1	4	1	1	4	2	#N/A	#N/A	#N/A	#N/A	#N/A	#N/A	#N/A	5	1	1	#N/A	#N/A	1	#N/A	1	2	#N/A	#N/A	1	#N/A	#N/A	#N/A	1	3	2	4	1	#N/A	#N/A	#N/A	#N/A	#N/A	#N/A	1	1	2	1	2	2	1	1	#N/A	#N/A	#N/A	4	#N/A	#N/A
OG5_127096	1	2	#N/A	1	1	#N/A	3	1	1	2	1	#N/A	1	#N/A	1	#N/A	#N/A	1	1	1	#N/A	2	1	1	1	1	#N/A	#N/A	1	#N/A	#N/A	1	1	#N/A	1	1	1	1	1	1	1	1	1	#N/A	#N/A	1	1	1	1	1	5	1	6	1	1	#N/A	#N/A	1	#N/A	1	1	1	1	#N/A	2	1	1	1	1	1	1	1	2	2	2	2	#N/A	6	#N/A	1	1	1	1	1	1	1	1	#N/A	#N/A	1	1	1	1	1	1	1	1	1	1	1	1	2	1	1	1	1	1	1	#N/A	1	#N/A	1	#N/A	#N/A	1	#N/A	1	1	1	#N/A	#N/A	1	#N/A	1	#N/A	1	1	1	1	1	1	1	#N/A	1	#N/A	1	1	4	1	3	5	2	#N/A	1	#N/A	#N/A	1	#N/A	#N/A
OG5_127097	2	#N/A	1	1	1	#N/A	6	#N/A	1	1	#N/A	1	#N/A	1	1	2	3	3	3	#N/A	#N/A	5	2	#N/A	2	2	#N/A	1	1	#N/A	#N/A	1	1	#N/A	1	1	#N/A	#N/A	#N/A	#N/A	2	1	1	#N/A	1	2	1	1	#N/A	#N/A	#N/A	#N/A	#N/A	2	2	1	#N/A	1	#N/A	#N/A	#N/A	#N/A	1	#N/A	#N/A	1	2	#N/A	#N/A	1	2	1	#N/A	#N/A	#N/A	#N/A	1	2	#N/A	#N/A	#N/A	#N/A	#N/A	1	2	2	2	1	1	#N/A	1	1	2	#N/A	1	6	1	2	1	2	4	3	1	1	1	1	1	1	1	2	1	5	#N/A	#N/A	2	1	2	5	1	1	1	#N/A	#N/A	#N/A	#N/A	2	3	1	1	#N/A	#N/A	#N/A	#N/A	1	#N/A	#N/A	1	#N/A	#N/A	#N/A	#N/A	#N/A	#N/A	2	#N/A	#N/A	2	1	1
OG5_127098	2	2	#N/A	2	2	#N/A	1	#N/A	2	2	1	#N/A	1	#N/A	2	#N/A	#N/A	2	2	#N/A	#N/A	4	2	#N/A	2	2	#N/A	#N/A	#N/A	#N/A	#N/A	2	2	#N/A	2	2	1	1	1	2	#N/A	2	2	1	#N/A	2	1	2	#N/A	#N/A	4	2	#N/A	2	2	#N/A	#N/A	2	#N/A	#N/A	#N/A	#N/A	1	#N/A	#N/A	#N/A	2	#N/A	#N/A	2	2	2	1	1	1	1	#N/A	2	#N/A	#N/A	#N/A	#N/A	#N/A	2	2	2	2	#N/A	#N/A	#N/A	2	1	1	#N/A	1	1	2	2	2	1	1	1	1	1	1	1	1	1	#N/A	2	#N/A	1	#N/A	#N/A	2	#N/A	2	4	2	#N/A	#N/A	#N/A	#N/A	#N/A	#N/A	2	1	3	1	1	1	#N/A	#N/A	1	#N/A	#N/A	1	2	1	1	2	1	#N/A	2	#N/A	#N/A	2	#N/A	#N/A
OG5_127099	1	2	1	2	1	1	3	#N/A	1	1	1	1	3	1	1	1	1	1	1	#N/A	1	2	1	#N/A	2	1	1	1	2	1	1	1	1	1	1	1	1	1	1	1	2	1	1	1	#N/A	1	2	1	#N/A	#N/A	#N/A	#N/A	#N/A	1	1	1	1	2	1	#N/A	#N/A	#N/A	1	#N/A	#N/A	#N/A	1	#N/A	#N/A	2	1	1	1	2	2	2	1	2	#N/A	#N/A	#N/A	#N/A	#N/A	1	1	1	1	1	1	#N/A	1	1	1	#N/A	1	4	1	1	1	1	3	1	1	1	1	1	1	1	1	1	1	2	1	1	1	1	1	1	1	1	1	#N/A	1	#N/A	1	1	1	1	2	1	1	#N/A	1	1	1	#N/A	#N/A	2	1	1	1	1	1	1	1	1	1	1	1
OG5_127100	1	1	#N/A	1	1	#N/A	2	1	1	1	1	#N/A	1	#N/A	1	#N/A	#N/A	1	1	1	#N/A	2	1	1	2	1	#N/A	#N/A	1	#N/A	#N/A	1	1	#N/A	1	1	1	1	1	1	1	3	1	#N/A	#N/A	1	4	1	1	1	2	1	1	2	1	#N/A	#N/A	#N/A	#N/A	1	1	1	1	1	1	1	9	1	1	1	1	1	1	1	1	1	#N/A	2	#N/A	1	1	1	1	1	2	1	2	1	1	#N/A	1	1	1	1	2	1	1	2	1	1	2	1	1	1	1	1	1	1	#N/A	2	#N/A	1	#N/A	#N/A	1	#N/A	1	3	1	#N/A	#N/A	2	#N/A	1	#N/A	1	1	2	3	1	1	1	#N/A	1	#N/A	1	1	2	1	1	2	1	#N/A	1	#N/A	#N/A	1	#N/A	#N/A
OG5_127101	2	1	#N/A	2	2	#N/A	6	#N/A	1	1	#N/A	#N/A	2	#N/A	2	#N/A	#N/A	2	1	#N/A	#N/A	2	1	#N/A	3	1	#N/A	#N/A	2	#N/A	#N/A	2	1	#N/A	1	1	#N/A	#N/A	#N/A	2	#N/A	2	1	#N/A	#N/A	1	2	1	#N/A	#N/A	#N/A	#N/A	#N/A	3	1	#N/A	#N/A	2	#N/A	1	1	1	1	#N/A	#N/A	#N/A	3	#N/A	#N/A	2	1	1	#N/A	#N/A	#N/A	#N/A	#N/A	2	#N/A	#N/A	#N/A	#N/A	#N/A	1	3	1	3	#N/A	#N/A	#N/A	2	1	1	#N/A	4	2	1	3	2	#N/A	2	1	#N/A	#N/A	#N/A	#N/A	#N/A	#N/A	#N/A	3	#N/A	2	#N/A	#N/A	1	#N/A	1	5	1	#N/A	#N/A	#N/A	#N/A	#N/A	#N/A	4	27	3	1	#N/A	#N/A	#N/A	#N/A	1	#N/A	1	2	#N/A	#N/A	#N/A	#N/A	#N/A	#N/A	1	#N/A	#N/A	1	#N/A	#N/A
OG5_127102	1	2	#N/A	1	1	#N/A	4	1	1	1	1	#N/A	1	#N/A	1	#N/A	#N/A	2	2	1	#N/A	2	1	1	1	1	#N/A	#N/A	1	#N/A	#N/A	1	1	#N/A	1	1	1	1	1	2	1	2	1	#N/A	#N/A	1	1	1	1	1	4	1	1	2	1	#N/A	#N/A	2	#N/A	1	1	1	1	#N/A	1	1	2	1	1	1	1	1	1	1	1	1	#N/A	4	#N/A	1	1	1	1	1	2	1	2	#N/A	#N/A	1	1	1	1	1	2	3	1	2	1	1	2	1	1	1	1	1	1	1	#N/A	2	#N/A	1	#N/A	#N/A	1	#N/A	1	1	1	#N/A	#N/A	1	#N/A	1	#N/A	2	1	2	2	1	#N/A	1	#N/A	1	#N/A	5	1	2	1	1	2	1	#N/A	1	#N/A	#N/A	1	#N/A	#N/A
OG5_127103	1	1	1	1	#N/A	1	2	#N/A	1	1	1	1	1	1	1	1	1	1	1	1	1	2	1	#N/A	1	2	1	1	1	1	1	1	1	1	1	1	#N/A	#N/A	#N/A	1	2	1	1	1	1	1	1	1	#N/A	#N/A	#N/A	#N/A	#N/A	1	1	1	1	#N/A	1	#N/A	#N/A	#N/A	1	#N/A	1	1	1	#N/A	#N/A	1	1	1	1	1	1	1	1	3	#N/A	#N/A	1	#N/A	1	2	1	#N/A	1	1	1	1	1	1	1	#N/A	#N/A	2	2	1	1	1	4	1	1	1	1	1	1	1	1	1	1	2	1	1	1	1	1	4	1	1	1	#N/A	1	#N/A	1	1	1	1	1	1	1	1	1	1	1	#N/A	1	4	2	#N/A	4	1	1	2	1	1	1	1	1
OG5_127104	1	1	#N/A	#N/A	1	#N/A	15	#N/A	1	1	1	#N/A	1	#N/A	1	#N/A	#N/A	1	3	#N/A	#N/A	2	1	#N/A	3	1	#N/A	#N/A	#N/A	#N/A	#N/A	1	1	#N/A	1	1	1	1	1	4	1	2	1	#N/A	#N/A	1	1	1	1	1	2	1	1	2	1	#N/A	#N/A	2	#N/A	1	1	1	1	#N/A	#N/A	#N/A	3	#N/A	#N/A	1	1	1	1	1	1	1	#N/A	6	#N/A	#N/A	#N/A	#N/A	#N/A	1	3	1	3	#N/A	#N/A	#N/A	3	1	1	#N/A	2	2	1	2	1	1	2	3	1	1	1	1	1	1	#N/A	2	#N/A	3	#N/A	#N/A	1	#N/A	1	2	1	#N/A	#N/A	#N/A	#N/A	#N/A	#N/A	1	1	1	2	1	1	#N/A	#N/A	1	#N/A	2	1	2	1	1	1	1	#N/A	1	#N/A	#N/A	1	#N/A	#N/A
OG5_127105	1	1	3	1	1	#N/A	2	1	1	1	1	1	1	1	1	#N/A	1	1	1	1	#N/A	2	1	1	1	1	#N/A	1	1	2	1	1	1	1	1	1	2	2	2	1	1	1	1	1	1	1	1	1	1	1	2	1	1	1	1	#N/A	#N/A	1	1	1	1	1	1	#N/A	2	2	1	1	#N/A	1	1	1	1	1	1	1	#N/A	2	#N/A	#N/A	1	1	2	1	1	1	1	1	1	#N/A	2	1	1	1	1	#N/A	1	1	1	1	1	1	1	1	1	1	1	1	#N/A	1	3	1	1	1	1	#N/A	1	2	1	#N/A	2	#N/A	1	#N/A	#N/A	1	1	1	1	1	#N/A	2	1	1	#N/A	#N/A	1	2	1	1	2	#N/A	2	1	#N/A	1	1	#N/A	#N/A
OG5_127106	1	1	1	1	1	1	3	2	1	1	1	1	2	1	1	1	1	2	2	1	1	2	1	1	1	2	1	1	#N/A	#N/A	#N/A	1	1	1	1	1	#N/A	1	#N/A	1	1	1	1	#N/A	1	1	2	1	#N/A	#N/A	#N/A	#N/A	#N/A	1	1	1	1	1	1	#N/A	#N/A	#N/A	1	#N/A	1	1	1	1	1	1	1	1	2	2	2	2	#N/A	1	#N/A	1	1	1	1	1	1	1	1	1	1	#N/A	2	1	1	1	1	1	1	1	1	1	3	1	1	1	1	1	1	1	1	1	1	2	1	1	1	1	1	1	1	1	1	1	#N/A	1	#N/A	1	1	1	1	1	#N/A	1	#N/A	1	#N/A	3	1	2	1	1	#N/A	1	1	1	1	1	1	1	1
OG5_127107	2	1	#N/A	1	1	#N/A	7	#N/A	1	1	1	#N/A	1	#N/A	1	#N/A	#N/A	1	1	#N/A	#N/A	2	1	#N/A	2	1	#N/A	#N/A	1	#N/A	#N/A	1	1	#N/A	1	1	1	1	1	1	1	5	1	#N/A	#N/A	1	2	1	#N/A	#N/A	4	2	#N/A	3	1	#N/A	#N/A	3	#N/A	1	1	1	1	#N/A	#N/A	#N/A	3	#N/A	#N/A	1	1	1	1	1	1	1	#N/A	7	1	#N/A	#N/A	#N/A	#N/A	1	2	1	3	#N/A	#N/A	#N/A	1	1	1	#N/A	3	2	1	3	1	2	3	1	1	1	1	1	1	1	#N/A	3	#N/A	3	#N/A	#N/A	1	#N/A	1	1	1	#N/A	#N/A	#N/A	#N/A	#N/A	#N/A	4	3	3	1	1	#N/A	#N/A	#N/A	2	#N/A	#N/A	1	2	1	1	1	1	#N/A	1	#N/A	#N/A	1	#N/A	#N/A
OG5_127109	1	1	1	1	1	1	3	#N/A	1	1	1	1	1	2	1	1	2	1	1	2	2	1	2	1	1	1	#N/A	2	1	1	#N/A	1	1	1	1	1	1	1	1	1	1	1	1	2	2	1	1	1	1	1	#N/A	#N/A	1	1	1	#N/A	1	1	2	#N/A	#N/A	#N/A	1	#N/A	1	1	1	1	1	1	1	#N/A	1	1	1	1	#N/A	1	#N/A	2	1	1	1	#N/A	1	1	1	1	1	1	2	1	1	2	#N/A	3	#N/A	1	1	#N/A	2	1	1	1	1	1	1	1	#N/A	1	#N/A	1	#N/A	#N/A	1	1	1	2	1	#N/A	#N/A	2	#N/A	2	2	1	1	2	#N/A	1	1	2	#N/A	1	#N/A	2	1	2	1	#N/A	2	1	#N/A	1	#N/A	#N/A	1	1	1
OG5_127110	1	1	#N/A	1	1	#N/A	3	#N/A	2	2	1	#N/A	1	#N/A	1	#N/A	#N/A	1	1	#N/A	#N/A	4	2	#N/A	1	2	#N/A	#N/A	1	#N/A	#N/A	2	2	#N/A	2	2	1	1	1	1	2	1	2	#N/A	#N/A	2	1	2	#N/A	#N/A	#N/A	#N/A	#N/A	1	2	#N/A	#N/A	1	#N/A	#N/A	#N/A	#N/A	2	#N/A	#N/A	#N/A	1	#N/A	#N/A	1	2	2	3	3	3	4	#N/A	2	#N/A	#N/A	#N/A	#N/A	#N/A	2	2	2	1	#N/A	#N/A	#N/A	1	2	2	#N/A	1	3	2	1	1	2	4	1	#N/A	#N/A	#N/A	#N/A	#N/A	#N/A	#N/A	1	#N/A	3	#N/A	#N/A	3	#N/A	2	1	2	#N/A	#N/A	#N/A	#N/A	#N/A	#N/A	1	2	1	2	1	#N/A	#N/A	#N/A	1	#N/A	#N/A	1	6	3	3	2	3	#N/A	2	#N/A	#N/A	2	#N/A	#N/A
OG5_127111	1	2	#N/A	2	2	#N/A	5	#N/A	1	1	#N/A	#N/A	2	#N/A	1	#N/A	#N/A	2	2	#N/A	#N/A	2	1	#N/A	4	1	#N/A	#N/A	2	#N/A	1	1	1	#N/A	1	1	#N/A	#N/A	#N/A	2	#N/A	4	1	#N/A	#N/A	3	2	1	#N/A	#N/A	3	1	#N/A	4	1	#N/A	#N/A	2	#N/A	#N/A	#N/A	#N/A	1	#N/A	#N/A	#N/A	4	#N/A	#N/A	2	1	1	1	1	1	1	#N/A	7	#N/A	#N/A	#N/A	#N/A	#N/A	1	4	1	4	#N/A	#N/A	#N/A	2	#N/A	1	#N/A	4	2	1	4	1	1	2	1	#N/A	#N/A	#N/A	#N/A	#N/A	#N/A	#N/A	2	#N/A	1	#N/A	#N/A	1	#N/A	1	6	1	#N/A	#N/A	#N/A	#N/A	#N/A	#N/A	3	4	3	1	#N/A	#N/A	#N/A	#N/A	#N/A	#N/A	5	1	2	1	1	#N/A	1	#N/A	#N/A	#N/A	#N/A	1	#N/A	#N/A
OG5_127112	1	2	#N/A	1	1	#N/A	9	#N/A	1	1	#N/A	#N/A	2	#N/A	#N/A	#N/A	1	1	1	#N/A	#N/A	2	1	1	1	2	#N/A	#N/A	1	#N/A	#N/A	1	1	#N/A	1	1	#N/A	#N/A	#N/A	2	1	3	1	#N/A	#N/A	1	1	1	#N/A	#N/A	2	1	#N/A	1	1	1	#N/A	1	1	2	2	2	1	#N/A	#N/A	#N/A	2	#N/A	#N/A	2	1	1	1	1	1	1	#N/A	2	#N/A	#N/A	#N/A	1	1	1	2	2	2	1	1	#N/A	2	1	1	#N/A	1	5	#N/A	2	2	1	5	2	#N/A	#N/A	#N/A	#N/A	#N/A	#N/A	1	2	#N/A	1	#N/A	#N/A	2	1	1	1	1	1	#N/A	#N/A	#N/A	#N/A	#N/A	3	1	2	2	#N/A	#N/A	#N/A	#N/A	1	#N/A	6	1	2	1	1	4	1	1	2	#N/A	#N/A	1	1	#N/A
OG5_127113	1	1	1	1	1	#N/A	2	#N/A	1	1	1	#N/A	1	1	3	1	1	2	3	#N/A	#N/A	1	1	#N/A	2	1	1	#N/A	1	1	1	1	1	1	1	1	1	1	1	1	2	2	1	#N/A	#N/A	2	1	1	1	1	2	1	1	1	1	1	1	2	#N/A	1	1	1	1	#N/A	#N/A	#N/A	2	#N/A	#N/A	1	1	#N/A	1	1	1	1	#N/A	2	#N/A	#N/A	#N/A	#N/A	#N/A	1	2	1	2	#N/A	#N/A	#N/A	2	1	1	#N/A	2	1	1	2	1	1	2	2	1	1	1	1	1	1	1	1	1	1	1	1	1	1	1	1	1	1	#N/A	#N/A	#N/A	#N/A	#N/A	2	2	2	3	1	1	#N/A	#N/A	1	#N/A	1	1	2	2	2	2	2	1	1	#N/A	#N/A	1	1	1
OG5_127114	1	1	#N/A	1	1	#N/A	5	1	1	1	1	#N/A	1	#N/A	1	#N/A	#N/A	1	1	1	#N/A	2	1	1	1	1	#N/A	#N/A	1	#N/A	#N/A	1	1	#N/A	1	1	1	1	1	1	1	1	1	#N/A	#N/A	1	1	1	1	1	3	1	1	1	1	#N/A	#N/A	1	#N/A	1	1	1	1	1	1	1	1	1	1	1	1	1	2	2	2	2	#N/A	2	#N/A	1	1	1	1	1	1	1	1	#N/A	#N/A	1	1	1	1	1	1	2	1	1	1	1	3	1	1	1	1	1	1	1	#N/A	2	#N/A	1	#N/A	#N/A	2	#N/A	1	4	2	#N/A	#N/A	1	#N/A	1	#N/A	1	1	1	1	1	#N/A	1	#N/A	1	#N/A	5	1	4	2	3	2	2	#N/A	1	#N/A	#N/A	1	#N/A	#N/A
OG5_127117	2	1	#N/A	1	1	#N/A	3	#N/A	1	1	1	2	1	#N/A	1	#N/A	#N/A	1	1	#N/A	#N/A	4	2	#N/A	2	1	#N/A	#N/A	1	2	1	1	1	#N/A	1	1	2	2	2	1	1	2	1	#N/A	1	1	1	1	1	1	2	1	#N/A	2	2	#N/A	#N/A	2	#N/A	1	1	1	1	#N/A	#N/A	#N/A	2	#N/A	#N/A	1	2	1	1	1	1	1	1	3	#N/A	#N/A	#N/A	#N/A	#N/A	1	2	1	2	#N/A	#N/A	#N/A	1	2	1	#N/A	2	2	1	2	1	1	2	2	1	1	1	1	1	1	#N/A	3	2	1	#N/A	#N/A	2	#N/A	2	1	#N/A	#N/A	#N/A	#N/A	1	1	1	1	2	1	3	1	1	#N/A	#N/A	2	#N/A	#N/A	1	2	1	1	1	1	#N/A	1	1	#N/A	2	#N/A	#N/A
OG5_127118	1	1	#N/A	1	1	#N/A	11	#N/A	1	1	#N/A	#N/A	1	#N/A	1	#N/A	#N/A	1	1	#N/A	#N/A	2	1	#N/A	2	1	#N/A	#N/A	2	#N/A	#N/A	1	1	#N/A	1	1	1	1	1	1	1	3	1	#N/A	#N/A	3	2	1	#N/A	#N/A	2	7	#N/A	2	1	#N/A	#N/A	1	#N/A	#N/A	#N/A	#N/A	1	#N/A	#N/A	#N/A	2	#N/A	#N/A	1	1	1	1	1	1	1	#N/A	3	#N/A	#N/A	#N/A	#N/A	#N/A	1	2	1	2	#N/A	#N/A	#N/A	7	1	2	#N/A	1	6	1	2	1	1	1	2	1	1	1	1	1	1	#N/A	4	#N/A	5	#N/A	#N/A	1	#N/A	1	3	1	#N/A	#N/A	#N/A	#N/A	#N/A	#N/A	2	1	2	1	1	#N/A	#N/A	#N/A	1	#N/A	1	1	2	1	1	#N/A	1	#N/A	1	#N/A	#N/A	1	#N/A	#N/A
OG5_127120	1	1	#N/A	1	1	#N/A	1	#N/A	1	1	#N/A	#N/A	2	#N/A	1	#N/A	#N/A	4	3	#N/A	#N/A	2	1	#N/A	3	1	#N/A	#N/A	1	#N/A	#N/A	1	1	#N/A	1	1	1	1	1	2	1	2	1	#N/A	#N/A	1	3	1	#N/A	#N/A	#N/A	#N/A	#N/A	3	1	#N/A	#N/A	4	#N/A	#N/A	#N/A	#N/A	1	#N/A	#N/A	#N/A	3	#N/A	#N/A	5	1	1	1	1	1	1	#N/A	4	#N/A	#N/A	#N/A	#N/A	#N/A	2	4	1	3	#N/A	#N/A	#N/A	3	1	1	#N/A	2	2	2	3	2	1	2	8	#N/A	#N/A	#N/A	#N/A	#N/A	#N/A	#N/A	4	#N/A	1	#N/A	#N/A	1	#N/A	1	2	1	#N/A	#N/A	#N/A	#N/A	#N/A	#N/A	4	7	3	2	#N/A	#N/A	#N/A	#N/A	1	#N/A	#N/A	1	2	1	1	1	1	#N/A	1	#N/A	#N/A	1	#N/A	#N/A
OG5_127121	1	1	1	2	1	1	7	#N/A	1	1	1	1	1	1	1	1	1	1	1	#N/A	#N/A	2	1	#N/A	1	1	1	1	1	#N/A	#N/A	1	1	#N/A	1	1	#N/A	#N/A	#N/A	1	1	2	1	#N/A	1	2	2	1	1	1	#N/A	#N/A	1	1	1	1	#N/A	#N/A	#N/A	1	1	1	1	#N/A	#N/A	#N/A	1	#N/A	#N/A	1	1	1	1	1	1	1	1	3	#N/A	#N/A	#N/A	#N/A	#N/A	2	1	1	2	#N/A	1	#N/A	1	2	1	#N/A	1	4	1	1	#N/A	1	7	1	1	1	1	1	1	1	1	2	1	3	#N/A	#N/A	1	1	1	1	2	#N/A	1	#N/A	1	#N/A	1	2	#N/A	2	1	1	#N/A	#N/A	1	1	1	3	1	2	1	1	1	1	1	1	#N/A	#N/A	1	1	1
OG5_127122	#N/A	#N/A	1	#N/A	#N/A	1	2	1	2	3	#N/A	1	#N/A	1	2	1	2	2	2	1	1	2	1	#N/A	#N/A	3	1	1	#N/A	1	2	2	2	1	1	1	#N/A	#N/A	#N/A	#N/A	2	#N/A	1	1	2	2	#N/A	3	#N/A	#N/A	2	1	#N/A	#N/A	1	2	1	#N/A	1	#N/A	#N/A	#N/A	2	#N/A	1	1	#N/A	1	1	#N/A	1	5	1	1	1	1	#N/A	#N/A	#N/A	1	1	1	1	2	#N/A	1	#N/A	1	1	#N/A	1	#N/A	1	1	#N/A	3	2	#N/A	#N/A	4	5	3	#N/A	#N/A	#N/A	#N/A	#N/A	#N/A	1	#N/A	2	2	#N/A	#N/A	1	1	1	#N/A	1	2	1	1	1	1	1	#N/A	2	#N/A	3	#N/A	#N/A	#N/A	1	#N/A	#N/A	1	#N/A	2	1	1	2	2	1	1	1	1	1	1	1
OG5_127124	1	2	#N/A	2	2	#N/A	#N/A	#N/A	2	2	#N/A	#N/A	2	#N/A	2	#N/A	#N/A	2	2	#N/A	#N/A	5	3	#N/A	3	#N/A	#N/A	#N/A	1	#N/A	#N/A	2	2	#N/A	2	2	#N/A	#N/A	#N/A	1	1	3	2	#N/A	#N/A	4	2	2	#N/A	#N/A	4	2	#N/A	3	2	#N/A	#N/A	3	#N/A	1	1	1	2	#N/A	#N/A	#N/A	3	#N/A	#N/A	1	2	2	#N/A	#N/A	#N/A	#N/A	#N/A	4	#N/A	#N/A	#N/A	#N/A	#N/A	#N/A	3	1	3	#N/A	#N/A	#N/A	1	#N/A	2	#N/A	3	#N/A	#N/A	3	2	2	#N/A	#N/A	#N/A	#N/A	#N/A	#N/A	#N/A	#N/A	#N/A	3	#N/A	#N/A	#N/A	#N/A	3	#N/A	2	6	2	#N/A	#N/A	#N/A	#N/A	#N/A	#N/A	4	2	5	#N/A	#N/A	#N/A	#N/A	#N/A	#N/A	#N/A	5	1	#N/A	#N/A	#N/A	2	#N/A	#N/A	#N/A	#N/A	#N/A	2	#N/A	#N/A
OG5_127125	1	2	#N/A	1	#N/A	1	2	#N/A	1	1	1	#N/A	1	#N/A	#N/A	#N/A	#N/A	#N/A	#N/A	1	#N/A	4	1	2	1	3	#N/A	#N/A	#N/A	#N/A	#N/A	1	1	#N/A	1	1	1	1	1	1	2	2	2	#N/A	#N/A	2	1	1	#N/A	#N/A	#N/A	#N/A	#N/A	1	1	1	#N/A	1	#N/A	1	1	1	1	#N/A	#N/A	#N/A	1	1	1	1	1	1	2	2	2	2	#N/A	1	#N/A	1	#N/A	#N/A	#N/A	3	1	1	1	#N/A	#N/A	#N/A	2	1	1	1	1	2	2	1	1	1	2	1	1	1	1	1	1	1	#N/A	1	#N/A	4	#N/A	#N/A	1	#N/A	2	1	1	#N/A	#N/A	1	#N/A	1	#N/A	1	2	1	4	1	1	1	#N/A	2	#N/A	5	1	4	2	1	4	2	#N/A	3	#N/A	#N/A	2	#N/A	#N/A
OG5_127126	1	1	1	1	1	1	2	#N/A	1	1	2	1	1	1	1	1	1	1	1	#N/A	1	2	1	#N/A	1	3	1	1	1	1	1	1	1	1	1	1	#N/A	#N/A	#N/A	1	1	1	1	1	1	1	1	1	#N/A	#N/A	#N/A	#N/A	#N/A	1	1	1	1	1	1	#N/A	#N/A	#N/A	1	#N/A	#N/A	#N/A	1	#N/A	#N/A	2	1	1	1	1	1	1	1	1	#N/A	#N/A	#N/A	#N/A	#N/A	2	1	1	1	1	1	#N/A	2	1	1	#N/A	1	2	2	1	1	1	2	1	2	2	2	2	2	2	1	1	1	2	1	1	1	1	1	2	1	1	1	#N/A	1	#N/A	1	1	1	1	2	2	#N/A	#N/A	1	1	1	#N/A	1	2	1	1	2	1	1	2	1	1	1	1	1
OG5_127127	2	1	#N/A	1	1	#N/A	3	1	1	1	1	#N/A	1	#N/A	1	#N/A	#N/A	2	1	1	#N/A	2	1	1	1	1	#N/A	#N/A	1	#N/A	#N/A	1	1	#N/A	1	1	1	1	1	2	1	2	1	#N/A	#N/A	1	1	1	1	1	2	1	1	1	1	#N/A	#N/A	1	#N/A	1	1	1	1	1	1	1	2	1	1	1	1	1	1	1	1	1	#N/A	2	#N/A	1	1	1	1	1	2	1	10	#N/A	#N/A	1	2	1	1	2	1	2	1	1	1	1	4	1	1	1	1	1	1	1	#N/A	2	#N/A	1	#N/A	#N/A	1	#N/A	1	3	1	#N/A	#N/A	1	#N/A	1	#N/A	1	1	1	1	1	1	1	#N/A	1	#N/A	1	1	2	1	#N/A	2	1	#N/A	1	#N/A	#N/A	1	#N/A	#N/A
OG5_127128	2	1	#N/A	1	1	#N/A	6	#N/A	1	1	1	#N/A	1	#N/A	2	#N/A	#N/A	1	1	1	#N/A	2	1	1	1	1	#N/A	#N/A	1	#N/A	#N/A	1	1	#N/A	1	1	1	1	1	#N/A	1	1	1	#N/A	#N/A	1	1	1	1	1	3	3	1	1	1	#N/A	#N/A	1	#N/A	1	1	1	1	1	#N/A	#N/A	1	1	1	1	1	1	2	2	2	2	#N/A	5	#N/A	#N/A	#N/A	#N/A	#N/A	1	1	1	3	#N/A	#N/A	#N/A	1	1	1	#N/A	1	2	1	1	1	1	5	1	1	1	1	1	1	1	#N/A	4	#N/A	2	#N/A	#N/A	2	#N/A	1	1	1	#N/A	#N/A	1	#N/A	1	#N/A	1	1	1	1	1	1	#N/A	#N/A	1	#N/A	6	1	4	2	1	#N/A	2	#N/A	1	#N/A	#N/A	1	#N/A	#N/A
OG5_127129	#N/A	1	1	#N/A	#N/A	2	5	#N/A	2	2	#N/A	1	#N/A	1	1	1	1	2	3	2	#N/A	2	1	#N/A	2	1	#N/A	#N/A	#N/A	2	1	1	1	#N/A	#N/A	1	#N/A	#N/A	#N/A	#N/A	1	1	1	#N/A	2	1	#N/A	2	#N/A	#N/A	#N/A	#N/A	#N/A	2	1	2	#N/A	3	2	1	1	1	1	#N/A	1	2	2	#N/A	#N/A	#N/A	1	1	1	1	1	1	#N/A	3	#N/A	2	#N/A	#N/A	#N/A	1	2	1	2	2	4	#N/A	2	1	1	2	2	2	2	2	#N/A	1	1	2	1	1	1	1	1	1	1	2	#N/A	2	#N/A	#N/A	1	1	1	#N/A	1	#N/A	#N/A	#N/A	#N/A	2	#N/A	3	1	2	2	#N/A	#N/A	#N/A	#N/A	1	#N/A	1	#N/A	2	1	1	1	1	1	#N/A	#N/A	#N/A	1	1	1
OG5_127130	1	1	#N/A	2	1	#N/A	4	#N/A	1	1	1	#N/A	1	#N/A	1	#N/A	#N/A	1	1	#N/A	#N/A	2	1	#N/A	1	1	#N/A	#N/A	2	#N/A	#N/A	1	1	#N/A	1	1	1	1	1	1	1	1	1	#N/A	#N/A	1	1	1	1	1	8	2	1	1	1	#N/A	#N/A	1	#N/A	1	1	1	1	1	#N/A	#N/A	1	#N/A	#N/A	1	1	1	2	2	2	2	#N/A	2	#N/A	#N/A	#N/A	#N/A	#N/A	1	1	1	1	#N/A	#N/A	#N/A	1	1	2	#N/A	1	3	1	3	1	1	6	2	1	1	1	1	1	1	#N/A	1	#N/A	2	#N/A	#N/A	2	#N/A	1	4	2	#N/A	#N/A	#N/A	#N/A	#N/A	#N/A	1	1	1	1	1	1	#N/A	#N/A	1	#N/A	4	1	4	2	2	2	2	#N/A	1	#N/A	#N/A	1	#N/A	#N/A
OG5_127131	1	1	#N/A	1	1	#N/A	#N/A	#N/A	1	1	#N/A	#N/A	1	#N/A	1	#N/A	#N/A	1	1	#N/A	#N/A	2	1	#N/A	3	#N/A	#N/A	#N/A	1	#N/A	#N/A	1	1	#N/A	1	1	1	1	1	1	#N/A	4	1	#N/A	#N/A	1	3	1	#N/A	#N/A	12	7	1	3	1	#N/A	#N/A	1	#N/A	#N/A	#N/A	#N/A	1	#N/A	#N/A	#N/A	3	#N/A	#N/A	1	1	3	2	2	2	2	#N/A	7	#N/A	#N/A	#N/A	#N/A	#N/A	#N/A	3	1	3	#N/A	#N/A	#N/A	1	1	1	#N/A	3	#N/A	#N/A	3	1	2	#N/A	2	1	1	1	1	1	1	#N/A	3	#N/A	#N/A	#N/A	#N/A	2	#N/A	1	4	1	#N/A	#N/A	#N/A	#N/A	#N/A	#N/A	2	2	4	#N/A	#N/A	#N/A	#N/A	#N/A	1	#N/A	#N/A	1	2	1	1	3	1	#N/A	#N/A	#N/A	#N/A	2	#N/A	#N/A
OG5_127132	1	1	#N/A	1	1	#N/A	2	#N/A	1	#N/A	1	#N/A	1	#N/A	1	#N/A	#N/A	1	1	1	#N/A	2	1	1	2	1	#N/A	#N/A	#N/A	#N/A	#N/A	1	1	#N/A	1	1	1	1	1	1	1	1	1	#N/A	#N/A	1	1	1	#N/A	#N/A	4	2	#N/A	1	1	#N/A	#N/A	1	#N/A	1	1	1	1	1	#N/A	#N/A	2	1	1	1	1	5	2	2	2	2	#N/A	3	1	1	1	1	1	1	1	1	2	#N/A	#N/A	1	1	1	1	#N/A	1	2	1	1	1	1	4	1	1	1	1	1	1	1	#N/A	1	#N/A	2	#N/A	#N/A	2	#N/A	1	4	1	#N/A	#N/A	1	#N/A	1	#N/A	1	2	1	1	1	1	#N/A	#N/A	1	#N/A	3	1	3	2	2	4	2	#N/A	1	#N/A	#N/A	1	#N/A	#N/A
OG5_127133	1	1	1	1	1	1	2	#N/A	1	1	2	1	1	1	1	1	1	1	1	#N/A	1	2	1	#N/A	1	2	1	1	1	1	1	1	1	1	1	1	#N/A	#N/A	#N/A	1	2	1	#N/A	1	1	1	1	1	#N/A	#N/A	#N/A	#N/A	1	1	1	1	1	1	1	#N/A	#N/A	#N/A	1	#N/A	#N/A	#N/A	1	#N/A	#N/A	1	1	1	1	1	1	1	1	1	#N/A	#N/A	#N/A	#N/A	#N/A	2	1	1	1	1	1	#N/A	2	2	1	#N/A	1	2	2	1	1	1	3	1	2	2	3	2	2	2	1	1	1	2	1	1	1	1	1	1	1	1	1	#N/A	1	#N/A	1	1	1	1	1	2	#N/A	#N/A	1	2	1	#N/A	2	2	1	1	#N/A	1	1	2	1	1	1	1	1
OG5_127134	2	2	#N/A	1	1	#N/A	7	#N/A	1	1	1	#N/A	1	#N/A	1	#N/A	#N/A	1	1	#N/A	#N/A	2	#N/A	#N/A	1	1	#N/A	#N/A	1	#N/A	#N/A	1	1	#N/A	1	1	1	1	1	#N/A	1	1	1	#N/A	#N/A	1	1	1	1	1	5	2	4	1	1	#N/A	#N/A	1	#N/A	1	1	1	1	1	#N/A	#N/A	1	#N/A	#N/A	1	1	1	2	2	2	2	#N/A	4	#N/A	#N/A	#N/A	#N/A	#N/A	1	2	1	2	#N/A	#N/A	#N/A	1	1	1	#N/A	1	2	1	2	1	1	2	1	1	1	1	1	1	1	#N/A	5	#N/A	2	#N/A	#N/A	2	#N/A	1	1	2	#N/A	#N/A	#N/A	#N/A	#N/A	#N/A	1	1	1	1	1	#N/A	#N/A	#N/A	1	#N/A	6	1	4	2	1	3	2	#N/A	1	#N/A	#N/A	1	#N/A	#N/A
OG5_127135	2	2	#N/A	1	3	#N/A	4	#N/A	1	2	#N/A	#N/A	3	#N/A	1	#N/A	#N/A	1	1	#N/A	#N/A	2	1	#N/A	3	1	#N/A	#N/A	2	#N/A	#N/A	1	1	#N/A	6	5	#N/A	#N/A	#N/A	1	1	4	1	#N/A	#N/A	#N/A	2	2	1	#N/A	#N/A	#N/A	#N/A	3	1	#N/A	#N/A	2	#N/A	#N/A	#N/A	#N/A	3	#N/A	#N/A	#N/A	4	#N/A	#N/A	2	1	3	#N/A	#N/A	#N/A	#N/A	#N/A	6	#N/A	#N/A	#N/A	#N/A	#N/A	1	3	1	3	#N/A	#N/A	#N/A	2	1	1	#N/A	2	1	#N/A	4	1	2	2	2	1	1	1	1	1	1	#N/A	3	1	2	#N/A	#N/A	1	#N/A	1	5	#N/A	#N/A	#N/A	#N/A	#N/A	#N/A	#N/A	5	#N/A	5	2	#N/A	#N/A	#N/A	#N/A	1	#N/A	1	#N/A	#N/A	#N/A	#N/A	#N/A	#N/A	#N/A	1	#N/A	#N/A	1	#N/A	#N/A
OG5_127137	1	1	#N/A	1	2	#N/A	5	#N/A	1	1	1	#N/A	1	#N/A	1	#N/A	#N/A	1	1	#N/A	#N/A	2	1	#N/A	2	1	#N/A	#N/A	1	#N/A	#N/A	1	1	#N/A	1	1	1	1	1	#N/A	1	1	1	#N/A	#N/A	1	2	1	#N/A	#N/A	3	1	#N/A	1	1	#N/A	#N/A	1	#N/A	1	1	1	1	1	#N/A	#N/A	2	#N/A	#N/A	1	1	4	2	2	2	2	#N/A	2	#N/A	#N/A	#N/A	#N/A	#N/A	1	1	1	2	#N/A	#N/A	#N/A	1	1	1	#N/A	2	3	1	2	1	1	7	1	1	1	1	1	1	1	#N/A	8	#N/A	2	#N/A	#N/A	2	#N/A	1	2	2	#N/A	#N/A	#N/A	#N/A	#N/A	#N/A	1	1	1	1	1	#N/A	#N/A	#N/A	1	#N/A	4	1	4	2	2	2	1	#N/A	1	#N/A	#N/A	1	#N/A	#N/A
OG5_127138	1	1	#N/A	1	1	#N/A	3	#N/A	1	#N/A	1	#N/A	1	#N/A	2	#N/A	#N/A	1	1	1	#N/A	2	1	1	#N/A	1	#N/A	#N/A	1	#N/A	#N/A	1	1	#N/A	1	1	#N/A	1	1	1	1	2	1	#N/A	#N/A	1	1	1	1	1	6	3	#N/A	1	1	#N/A	#N/A	#N/A	#N/A	1	1	1	1	1	#N/A	#N/A	3	1	1	1	1	1	2	2	2	2	#N/A	3	#N/A	1	#N/A	#N/A	#N/A	1	1	1	2	#N/A	#N/A	#N/A	1	1	1	1	#N/A	2	1	3	1	1	3	1	1	1	1	1	1	1	#N/A	3	#N/A	3	#N/A	#N/A	2	#N/A	1	3	2	#N/A	#N/A	1	#N/A	1	#N/A	1	1	1	1	1	1	#N/A	#N/A	1	#N/A	9	1	2	1	#N/A	2	1	#N/A	1	#N/A	#N/A	1	#N/A	#N/A
OG5_127140	1	1	4	1	1	1	#N/A	3	1	1	#N/A	2	1	1	#N/A	1	2	1	1	#N/A	#N/A	#N/A	#N/A	#N/A	1	2	#N/A	1	1	2	6	1	1	#N/A	1	1	1	1	1	1	#N/A	1	#N/A	#N/A	#N/A	1	1	1	#N/A	#N/A	7	5	#N/A	1	#N/A	4	#N/A	1	#N/A	2	3	3	1	#N/A	#N/A	#N/A	1	#N/A	1	1	1	2	1	1	1	1	3	2	#N/A	#N/A	#N/A	#N/A	1	1	1	#N/A	1	#N/A	#N/A	#N/A	2	#N/A	1	2	1	#N/A	1	1	#N/A	1	#N/A	1	#N/A	#N/A	#N/A	#N/A	#N/A	#N/A	2	1	1	1	#N/A	#N/A	1	5	#N/A	#N/A	1	3	1	1	2	#N/A	#N/A	#N/A	#N/A	1	#N/A	#N/A	#N/A	2	2	#N/A	#N/A	3	#N/A	#N/A	#N/A	#N/A	2	#N/A	1	2	#N/A	#N/A	1	2	2
OG5_127141	1	1	#N/A	1	1	#N/A	5	#N/A	1	1	1	#N/A	1	#N/A	3	#N/A	#N/A	1	2	1	#N/A	2	1	#N/A	1	1	#N/A	#N/A	#N/A	#N/A	#N/A	1	1	#N/A	1	1	2	2	2	1	1	2	1	#N/A	#N/A	1	1	1	1	1	1	1	1	1	1	#N/A	#N/A	2	#N/A	1	1	1	1	#N/A	#N/A	#N/A	2	#N/A	2	1	1	1	#N/A	1	1	1	#N/A	2	#N/A	#N/A	#N/A	#N/A	#N/A	2	3	2	2	#N/A	#N/A	#N/A	1	2	1	#N/A	1	5	1	2	1	1	4	2	1	1	1	1	1	1	#N/A	3	#N/A	2	#N/A	#N/A	2	#N/A	1	2	2	#N/A	#N/A	#N/A	#N/A	#N/A	#N/A	2	3	2	2	1	1	#N/A	#N/A	2	#N/A	1	1	2	1	1	2	1	#N/A	1	#N/A	#N/A	2	#N/A	#N/A
OG5_127142	1	1	#N/A	1	1	#N/A	3	#N/A	2	2	#N/A	#N/A	1	#N/A	2	#N/A	#N/A	1	1	#N/A	#N/A	4	1	#N/A	3	2	#N/A	#N/A	#N/A	#N/A	#N/A	2	2	#N/A	1	2	#N/A	#N/A	#N/A	1	2	3	2	#N/A	#N/A	1	1	2	#N/A	#N/A	#N/A	#N/A	#N/A	2	1	#N/A	#N/A	3	#N/A	#N/A	#N/A	#N/A	2	#N/A	#N/A	#N/A	3	#N/A	#N/A	1	1	3	2	2	2	2	#N/A	3	#N/A	#N/A	#N/A	#N/A	#N/A	2	3	1	3	#N/A	#N/A	#N/A	2	1	2	#N/A	3	5	1	3	1	2	4	2	#N/A	#N/A	#N/A	#N/A	#N/A	#N/A	#N/A	3	#N/A	3	#N/A	#N/A	1	#N/A	2	1	1	#N/A	#N/A	#N/A	#N/A	#N/A	#N/A	3	2	3	2	#N/A	#N/A	#N/A	#N/A	1	#N/A	#N/A	1	2	1	1	2	1	#N/A	2	#N/A	#N/A	2	#N/A	#N/A
OG5_127144	3	1	#N/A	1	1	#N/A	4	#N/A	2	2	#N/A	#N/A	1	#N/A	1	#N/A	#N/A	2	2	#N/A	#N/A	2	1	#N/A	2	2	#N/A	#N/A	1	#N/A	#N/A	2	2	#N/A	3	3	#N/A	1	#N/A	2	1	1	2	#N/A	#N/A	3	2	2	#N/A	#N/A	#N/A	#N/A	#N/A	2	1	#N/A	#N/A	1	#N/A	#N/A	#N/A	#N/A	4	#N/A	#N/A	#N/A	2	#N/A	#N/A	1	1	3	2	2	2	2	#N/A	3	#N/A	#N/A	#N/A	#N/A	#N/A	2	2	1	2	#N/A	#N/A	#N/A	1	1	5	#N/A	2	3	#N/A	2	1	1	3	1	1	1	1	1	1	1	#N/A	2	#N/A	3	#N/A	#N/A	1	#N/A	1	#N/A	3	#N/A	#N/A	#N/A	#N/A	#N/A	#N/A	2	3	2	1	#N/A	#N/A	#N/A	#N/A	1	#N/A	#N/A	#N/A	2	1	2	2	#N/A	#N/A	2	#N/A	#N/A	2	#N/A	#N/A
OG5_127145	1	1	#N/A	1	1	#N/A	7	#N/A	2	2	#N/A	#N/A	1	#N/A	3	#N/A	#N/A	1	1	#N/A	#N/A	6	1	#N/A	1	3	#N/A	#N/A	1	#N/A	#N/A	2	2	#N/A	2	2	#N/A	#N/A	#N/A	1	#N/A	1	2	#N/A	#N/A	#N/A	1	2	#N/A	#N/A	#N/A	#N/A	#N/A	1	1	1	#N/A	1	#N/A	#N/A	#N/A	#N/A	2	#N/A	#N/A	#N/A	1	#N/A	#N/A	1	1	2	3	3	3	3	#N/A	1	#N/A	#N/A	#N/A	#N/A	#N/A	3	1	1	1	#N/A	#N/A	#N/A	2	#N/A	3	#N/A	1	7	2	1	1	2	7	1	#N/A	#N/A	#N/A	#N/A	#N/A	#N/A	#N/A	1	#N/A	5	#N/A	#N/A	1	1	2	1	1	1	#N/A	#N/A	#N/A	#N/A	#N/A	1	#N/A	1	1	#N/A	#N/A	#N/A	#N/A	#N/A	#N/A	#N/A	#N/A	4	2	2	2	2	1	3	#N/A	#N/A	2	1	1
OG5_127146	1	1	#N/A	1	1	#N/A	4	#N/A	1	1	1	#N/A	1	#N/A	1	#N/A	#N/A	2	1	#N/A	#N/A	2	1	#N/A	2	1	#N/A	#N/A	1	#N/A	#N/A	1	1	#N/A	1	1	1	1	1	1	1	3	1	#N/A	#N/A	2	1	1	1	1	5	1	1	4	1	#N/A	#N/A	2	#N/A	2	2	2	1	1	#N/A	#N/A	2	#N/A	#N/A	1	1	1	1	1	1	1	#N/A	6	#N/A	#N/A	#N/A	#N/A	#N/A	1	5	1	2	#N/A	#N/A	#N/A	1	1	1	#N/A	2	2	1	2	2	1	2	2	1	1	1	1	1	2	#N/A	2	#N/A	2	#N/A	#N/A	1	#N/A	1	1	1	#N/A	#N/A	#N/A	#N/A	#N/A	#N/A	3	2	1	1	1	#N/A	#N/A	#N/A	1	#N/A	2	1	2	1	1	2	1	#N/A	1	#N/A	#N/A	1	#N/A	#N/A
OG5_127148	1	1	#N/A	1	1	#N/A	3	#N/A	1	1	2	#N/A	#N/A	#N/A	1	#N/A	#N/A	2	2	#N/A	#N/A	2	1	#N/A	2	1	#N/A	#N/A	1	#N/A	#N/A	1	2	#N/A	1	1	2	2	2	#N/A	1	2	1	#N/A	#N/A	1	1	1	1	1	3	1	1	2	1	#N/A	#N/A	2	#N/A	1	1	1	1	#N/A	#N/A	#N/A	2	#N/A	#N/A	1	1	#N/A	1	1	1	1	#N/A	6	#N/A	#N/A	#N/A	#N/A	#N/A	1	2	1	2	#N/A	#N/A	#N/A	1	3	1	#N/A	2	2	1	2	2	1	1	2	3	3	3	3	3	3	#N/A	3	#N/A	2	#N/A	#N/A	1	#N/A	1	1	2	#N/A	#N/A	#N/A	#N/A	#N/A	#N/A	2	1	2	1	2	2	#N/A	#N/A	3	#N/A	#N/A	1	#N/A	#N/A	#N/A	#N/A	#N/A	#N/A	1	#N/A	#N/A	3	#N/A	#N/A
OG5_127149	1	1	3	1	1	#N/A	2	1	1	1	1	#N/A	1	#N/A	1	#N/A	#N/A	1	1	1	#N/A	2	1	1	1	1	#N/A	#N/A	1	1	#N/A	1	1	#N/A	1	1	1	1	1	1	1	1	1	#N/A	#N/A	1	1	1	1	1	2	1	20	1	1	#N/A	#N/A	1	#N/A	1	1	1	1	1	1	1	1	1	1	#N/A	1	#N/A	1	1	1	1	#N/A	1	#N/A	1	1	1	1	1	1	1	1	#N/A	#N/A	1	#N/A	1	1	1	1	2	1	1	1	1	#N/A	1	1	1	1	1	1	1	#N/A	1	#N/A	1	#N/A	#N/A	1	#N/A	#N/A	2	1	#N/A	1	1	#N/A	1	#N/A	1	1	1	1	1	#N/A	1	1	1	#N/A	1	#N/A	2	1	1	3	1	1	1	#N/A	1	1	#N/A	1
OG5_127151	1	1	1	1	1	1	2	1	1	1	#N/A	#N/A	1	1	1	1	1	1	1	1	1	2	1	1	1	1	#N/A	1	1	1	1	1	1	1	1	1	1	1	1	2	1	1	1	1	1	1	1	1	1	1	2	1	#N/A	1	1	1	1	1	1	1	1	1	1	#N/A	1	1	1	1	1	1	1	1	1	1	1	1	1	1	#N/A	1	1	1	1	1	1	1	1	1	1	#N/A	2	#N/A	1	1	1	1	1	1	1	1	2	1	1	1	1	1	1	1	1	1	1	1	#N/A	#N/A	1	1	1	1	1	1	1	1	#N/A	1	#N/A	1	1	1	#N/A	#N/A	#N/A	1	1	1	#N/A	2	1	2	1	1	1	1	1	1	#N/A	1	1	1	1
OG5_127152	1	1	1	1	1	1	2	1	1	1	1	1	1	1	1	1	1	1	1	1	1	2	1	1	1	1	1	1	2	1	1	3	1	1	1	1	1	#N/A	1	1	1	1	1	1	1	1	1	1	#N/A	#N/A	#N/A	#N/A	#N/A	1	1	1	1	1	1	#N/A	#N/A	#N/A	1	#N/A	1	1	1	#N/A	1	1	1	1	1	1	1	1	1	2	#N/A	1	1	1	1	1	1	1	1	1	1	#N/A	1	1	1	1	1	1	1	1	1	1	1	1	1	1	1	1	1	1	1	1	1	2	#N/A	#N/A	1	1	1	1	1	1	1	#N/A	1	1	1	1	#N/A	1	1	1	1	1	1	1	#N/A	#N/A	2	2	1	1	2	1	1	1	1	1	1	1	1
OG5_127153	2	1	#N/A	1	1	#N/A	4	#N/A	1	1	2	#N/A	1	#N/A	1	#N/A	#N/A	1	1	#N/A	#N/A	2	1	#N/A	2	1	#N/A	#N/A	#N/A	#N/A	#N/A	1	1	#N/A	1	1	1	2	2	1	1	3	1	#N/A	#N/A	1	1	#N/A	1	1	2	2	1	2	1	#N/A	#N/A	2	#N/A	3	3	3	1	1	#N/A	#N/A	2	#N/A	#N/A	1	1	1	1	1	1	1	#N/A	2	#N/A	#N/A	#N/A	#N/A	#N/A	1	2	1	2	#N/A	#N/A	#N/A	1	2	1	#N/A	1	3	1	2	1	1	2	1	2	2	2	2	2	2	#N/A	2	#N/A	1	#N/A	#N/A	1	#N/A	1	3	1	#N/A	#N/A	#N/A	#N/A	#N/A	#N/A	2	1	2	1	2	1	#N/A	#N/A	2	#N/A	1	1	2	1	2	2	1	#N/A	1	#N/A	#N/A	1	#N/A	#N/A
OG5_127154	2	1	#N/A	1	#N/A	#N/A	3	1	1	1	1	1	1	#N/A	2	#N/A	#N/A	1	1	1	#N/A	2	1	1	1	2	#N/A	1	1	1	#N/A	1	1	#N/A	1	1	1	1	1	2	2	1	1	#N/A	1	1	1	1	1	1	2	1	1	1	1	#N/A	#N/A	1	#N/A	1	1	1	1	#N/A	1	1	1	1	1	1	1	1	1	2	2	2	#N/A	1	#N/A	1	1	1	1	2	1	#N/A	1	1	#N/A	1	1	1	1	1	1	2	2	1	1	1	2	1	1	1	1	1	1	1	#N/A	1	1	2	#N/A	#N/A	1	#N/A	1	5	1	#N/A	#N/A	1	#N/A	1	#N/A	1	1	1	2	1	1	1	#N/A	1	#N/A	1	1	2	1	1	2	1	#N/A	2	#N/A	#N/A	1	#N/A	#N/A
OG5_127155	2	3	#N/A	2	2	#N/A	5	1	1	1	1	#N/A	1	#N/A	1	#N/A	#N/A	1	1	1	#N/A	2	1	1	1	1	#N/A	#N/A	2	#N/A	#N/A	1	1	#N/A	1	1	1	1	1	2	1	2	1	#N/A	#N/A	1	1	1	1	1	4	2	2	1	1	#N/A	#N/A	1	#N/A	1	1	1	1	#N/A	1	1	1	1	1	2	1	1	1	1	1	1	#N/A	2	#N/A	1	1	1	1	1	1	1	1	#N/A	#N/A	1	2	1	1	1	1	2	1	1	2	#N/A	3	1	1	1	1	1	1	1	#N/A	1	#N/A	1	#N/A	#N/A	1	#N/A	1	3	1	#N/A	#N/A	1	#N/A	1	#N/A	1	1	3	#N/A	1	1	1	#N/A	1	#N/A	2	1	2	1	1	1	1	#N/A	1	#N/A	#N/A	1	#N/A	#N/A
OG5_127156	#N/A	1	#N/A	1	1	#N/A	5	#N/A	1	1	1	#N/A	1	#N/A	2	#N/A	#N/A	1	1	#N/A	#N/A	1	#N/A	#N/A	2	1	#N/A	#N/A	1	#N/A	#N/A	1	1	#N/A	1	1	1	1	1	1	1	2	1	#N/A	#N/A	2	2	1	1	1	2	2	1	1	1	#N/A	#N/A	2	#N/A	1	1	1	1	#N/A	#N/A	#N/A	2	#N/A	#N/A	1	1	1	2	2	2	2	#N/A	5	#N/A	#N/A	#N/A	#N/A	#N/A	1	2	1	2	#N/A	#N/A	#N/A	1	1	1	#N/A	2	2	1	2	1	1	7	1	1	1	1	1	1	1	#N/A	4	#N/A	3	#N/A	#N/A	2	#N/A	1	1	1	#N/A	#N/A	#N/A	#N/A	#N/A	#N/A	1	1	1	1	1	#N/A	#N/A	#N/A	1	#N/A	5	1	4	2	#N/A	3	2	#N/A	1	#N/A	#N/A	1	#N/A	#N/A
OG5_127157	1	1	1	1	1	1	2	#N/A	1	1	#N/A	1	1	1	1	#N/A	1	2	1	#N/A	1	2	1	#N/A	3	#N/A	#N/A	1	1	#N/A	#N/A	1	1	1	1	1	#N/A	#N/A	#N/A	1	1	2	1	1	1	1	1	1	1	1	2	1	#N/A	3	1	1	#N/A	2	1	#N/A	#N/A	#N/A	1	#N/A	#N/A	#N/A	3	#N/A	#N/A	2	1	1	1	1	1	1	1	4	#N/A	1	1	#N/A	#N/A	#N/A	2	1	3	1	#N/A	#N/A	3	#N/A	1	#N/A	2	1	#N/A	3	1	#N/A	1	1	#N/A	#N/A	#N/A	#N/A	#N/A	#N/A	1	3	1	4	#N/A	#N/A	1	1	1	3	1	1	2	#N/A	1	1	#N/A	2	2	3	#N/A	#N/A	#N/A	#N/A	1	#N/A	#N/A	4	1	2	1	1	2	1	#N/A	#N/A	1	#N/A	1	1	1
OG5_127158	1	1	#N/A	1	1	#N/A	6	#N/A	1	1	1	#N/A	1	#N/A	1	#N/A	#N/A	1	1	#N/A	#N/A	2	1	#N/A	2	1	#N/A	#N/A	1	#N/A	#N/A	1	1	#N/A	#N/A	#N/A	1	1	1	1	1	2	1	#N/A	#N/A	2	1	1	1	1	2	2	#N/A	3	1	#N/A	#N/A	2	#N/A	2	2	2	1	1	#N/A	#N/A	2	#N/A	#N/A	1	1	1	1	1	1	1	#N/A	3	#N/A	#N/A	#N/A	#N/A	#N/A	1	2	1	2	#N/A	#N/A	#N/A	1	1	1	#N/A	2	7	1	2	1	1	3	#N/A	1	1	1	1	1	1	#N/A	1	#N/A	8	#N/A	#N/A	1	#N/A	1	3	1	#N/A	#N/A	#N/A	#N/A	#N/A	#N/A	2	4	3	1	3	1	#N/A	#N/A	1	#N/A	#N/A	1	2	1	1	#N/A	#N/A	#N/A	1	#N/A	#N/A	1	#N/A	#N/A
OG5_127160	3	1	#N/A	1	1	#N/A	2	#N/A	1	1	1	#N/A	2	#N/A	2	#N/A	#N/A	1	1	#N/A	#N/A	2	1	#N/A	1	1	#N/A	#N/A	1	#N/A	#N/A	1	1	#N/A	1	1	1	1	1	2	1	1	1	#N/A	#N/A	1	1	1	1	1	2	1	27	1	1	#N/A	#N/A	1	#N/A	#N/A	#N/A	#N/A	1	1	#N/A	#N/A	1	#N/A	#N/A	1	1	1	1	1	1	1	#N/A	1	#N/A	#N/A	#N/A	#N/A	#N/A	1	1	1	1	#N/A	#N/A	#N/A	1	2	1	#N/A	1	2	1	1	1	1	4	1	1	1	1	1	1	1	#N/A	1	#N/A	1	#N/A	#N/A	1	#N/A	1	4	1	#N/A	#N/A	#N/A	#N/A	#N/A	#N/A	1	1	1	1	1	#N/A	#N/A	#N/A	1	#N/A	5	1	2	1	1	1	1	#N/A	1	#N/A	#N/A	1	#N/A	#N/A
OG5_127161	1	#N/A	1	#N/A	#N/A	1	4	#N/A	1	1	1	1	1	1	1	1	1	1	1	#N/A	1	2	1	#N/A	1	2	1	1	#N/A	1	1	1	1	1	#N/A	1	#N/A	#N/A	#N/A	#N/A	2	1	1	1	1	#N/A	1	1	#N/A	#N/A	2	1	#N/A	1	1	1	1	1	1	1	1	1	1	#N/A	#N/A	#N/A	1	#N/A	#N/A	1	1	2	1	1	1	1	2	1	#N/A	#N/A	#N/A	#N/A	#N/A	2	2	1	1	1	1	#N/A	1	1	1	#N/A	1	3	2	1	1	1	3	1	1	1	1	1	1	1	1	3	1	2	#N/A	#N/A	1	1	1	1	1	1	1	#N/A	1	#N/A	1	1	1	1	2	1	1	#N/A	1	1	1	2	2	2	1	#N/A	2	1	1	1	1	1	1	1	1
OG5_127162	2	2	1	1	1	#N/A	3	#N/A	2	4	1	1	1	#N/A	1	1	1	1	1	#N/A	#N/A	2	1	#N/A	1	2	1	#N/A	1	#N/A	#N/A	1	1	#N/A	1	1	#N/A	1	1	1	1	1	1	#N/A	1	2	1	2	#N/A	#N/A	#N/A	#N/A	#N/A	1	1	1	#N/A	1	#N/A	1	1	1	3	#N/A	#N/A	#N/A	1	#N/A	#N/A	1	1	1	1	1	1	1	#N/A	2	#N/A	#N/A	#N/A	#N/A	#N/A	1	1	1	1	#N/A	1	#N/A	2	1	2	#N/A	#N/A	3	1	1	1	7	4	1	1	1	1	1	1	1	#N/A	1	1	3	#N/A	#N/A	1	1	1	1	1	1	1	#N/A	#N/A	#N/A	#N/A	1	2	1	1	1	#N/A	#N/A	#N/A	1	#N/A	2	1	4	2	1	1	1	1	2	#N/A	#N/A	1	1	1
OG5_127163	1	1	#N/A	1	1	#N/A	2	#N/A	1	1	1	#N/A	1	#N/A	1	#N/A	#N/A	1	1	#N/A	#N/A	2	1	#N/A	3	1	#N/A	#N/A	1	#N/A	#N/A	1	1	#N/A	1	1	2	2	2	1	1	1	1	#N/A	#N/A	1	2	1	2	2	2	1	2	3	1	#N/A	#N/A	2	#N/A	1	1	1	1	#N/A	#N/A	#N/A	3	#N/A	#N/A	1	1	2	1	1	1	1	#N/A	4	#N/A	#N/A	#N/A	#N/A	#N/A	1	2	1	3	#N/A	#N/A	#N/A	1	2	1	#N/A	1	2	1	3	1	1	3	2	2	2	2	2	2	2	#N/A	3	#N/A	1	#N/A	#N/A	1	#N/A	1	1	1	#N/A	#N/A	#N/A	#N/A	#N/A	#N/A	1	1	1	1	1	1	#N/A	#N/A	2	#N/A	3	1	2	1	1	2	1	#N/A	1	#N/A	#N/A	1	#N/A	#N/A
OG5_127165	2	1	1	1	1	1	1	#N/A	1	1	1	1	1	1	1	1	1	1	1	#N/A	1	2	1	#N/A	2	1	#N/A	1	1	1	1	1	1	1	1	1	1	1	1	1	2	1	1	1	#N/A	1	1	2	#N/A	#N/A	#N/A	#N/A	#N/A	1	1	1	1	2	1	#N/A	#N/A	#N/A	1	#N/A	#N/A	#N/A	1	#N/A	#N/A	2	1	1	1	2	2	3	1	1	#N/A	#N/A	#N/A	#N/A	#N/A	2	1	1	1	1	1	#N/A	2	1	1	#N/A	1	#N/A	1	1	1	1	#N/A	1	1	1	1	1	1	1	1	1	1	3	1	1	1	1	1	2	1	1	1	#N/A	1	#N/A	1	2	1	2	2	1	#N/A	#N/A	1	1	#N/A	#N/A	2	4	1	1	1	1	1	1	1	1	1	1	1
OG5_127166	1	1	#N/A	1	1	#N/A	2	1	1	#N/A	1	#N/A	1	#N/A	1	#N/A	#N/A	1	1	1	#N/A	1	1	1	1	1	#N/A	#N/A	1	#N/A	#N/A	1	1	#N/A	1	1	#N/A	1	1	1	1	1	1	#N/A	#N/A	1	1	1	1	1	3	1	#N/A	1	1	#N/A	#N/A	1	#N/A	1	1	1	1	1	1	1	1	1	1	2	1	1	2	2	2	2	#N/A	1	#N/A	1	1	1	1	1	1	1	1	#N/A	#N/A	1	1	1	1	1	1	2	1	1	1	1	5	2	1	1	1	1	1	1	#N/A	3	#N/A	2	#N/A	#N/A	2	#N/A	1	1	2	#N/A	#N/A	1	#N/A	1	#N/A	1	1	1	1	1	#N/A	1	#N/A	1	#N/A	8	1	4	1	#N/A	3	2	#N/A	1	#N/A	#N/A	1	#N/A	#N/A
OG5_127167	1	#N/A	#N/A	1	1	#N/A	6	#N/A	1	1	1	#N/A	1	#N/A	1	#N/A	#N/A	1	1	#N/A	#N/A	2	1	#N/A	3	1	#N/A	#N/A	1	#N/A	#N/A	1	1	#N/A	1	1	1	1	1	1	1	4	1	#N/A	#N/A	1	1	1	#N/A	#N/A	2	1	#N/A	4	1	#N/A	#N/A	3	#N/A	#N/A	#N/A	#N/A	1	#N/A	#N/A	#N/A	3	#N/A	#N/A	1	1	1	1	1	1	1	#N/A	7	#N/A	#N/A	#N/A	#N/A	#N/A	1	3	1	3	#N/A	#N/A	#N/A	1	1	2	#N/A	2	3	1	3	1	1	3	1	1	1	1	1	1	1	#N/A	3	#N/A	2	#N/A	#N/A	2	#N/A	1	2	1	#N/A	#N/A	#N/A	#N/A	#N/A	#N/A	2	1	2	1	1	1	#N/A	#N/A	1	#N/A	6	1	2	1	1	2	1	#N/A	1	#N/A	#N/A	1	#N/A	#N/A
OG5_127169	1	2	1	1	#N/A	1	3	#N/A	1	1	#N/A	1	2	1	1	1	1	2	2	#N/A	#N/A	2	1	1	1	1	1	1	#N/A	1	#N/A	1	1	1	1	1	#N/A	#N/A	#N/A	1	1	2	1	#N/A	1	3	1	1	#N/A	#N/A	#N/A	#N/A	#N/A	#N/A	1	1	2	2	2	#N/A	#N/A	#N/A	2	#N/A	1	#N/A	1	1	#N/A	1	1	1	1	1	1	1	1	3	#N/A	1	#N/A	#N/A	#N/A	1	1	1	1	1	1	#N/A	1	1	1	#N/A	1	3	1	1	1	1	2	1	1	1	1	1	1	1	1	1	1	4	#N/A	#N/A	1	1	1	1	1	1	1	1	#N/A	1	1	2	1	2	1	#N/A	#N/A	1	1	1	#N/A	2	1	2	1	#N/A	2	1	1	1	#N/A	#N/A	1	1	1
OG5_127170	1	1	1	1	1	1	2	#N/A	1	1	2	1	1	1	1	1	1	2	1	#N/A	1	2	1	#N/A	1	2	1	1	1	1	1	1	1	1	1	1	#N/A	#N/A	#N/A	1	2	1	1	1	1	1	1	1	#N/A	#N/A	#N/A	#N/A	#N/A	1	1	1	1	1	1	#N/A	#N/A	#N/A	1	#N/A	#N/A	#N/A	1	#N/A	#N/A	1	1	1	1	1	1	1	1	1	#N/A	#N/A	#N/A	#N/A	#N/A	2	1	1	1	1	1	#N/A	3	1	1	#N/A	1	2	2	1	1	1	3	1	1	1	1	1	1	1	1	1	1	2	1	1	1	1	1	2	1	1	1	#N/A	1	#N/A	1	1	1	1	2	2	1	#N/A	1	1	1	#N/A	2	2	1	1	2	#N/A	1	1	1	1	1	1	1
OG5_127172	1	1	#N/A	2	1	#N/A	5	#N/A	1	1	1	#N/A	1	#N/A	1	#N/A	#N/A	1	1	#N/A	#N/A	2	2	#N/A	2	1	#N/A	#N/A	2	#N/A	#N/A	1	1	#N/A	1	1	1	1	1	1	1	3	1	#N/A	#N/A	1	1	1	1	1	2	1	#N/A	2	1	#N/A	#N/A	2	#N/A	1	1	1	1	#N/A	#N/A	#N/A	1	#N/A	#N/A	1	1	1	1	1	1	1	#N/A	5	#N/A	#N/A	#N/A	#N/A	#N/A	1	2	1	2	#N/A	#N/A	#N/A	1	1	1	#N/A	3	4	1	1	1	1	4	#N/A	1	1	1	1	1	1	#N/A	2	#N/A	3	#N/A	#N/A	1	#N/A	1	5	2	#N/A	#N/A	#N/A	#N/A	#N/A	#N/A	2	2	2	1	#N/A	#N/A	#N/A	#N/A	1	#N/A	6	1	2	1	2	2	1	#N/A	1	#N/A	#N/A	1	#N/A	#N/A
OG5_127174	1	1	1	1	1	1	3	#N/A	1	#N/A	#N/A	1	1	1	2	1	1	1	2	#N/A	1	2	1	#N/A	1	2	#N/A	1	2	1	1	1	1	1	1	1	1	1	1	2	1	1	1	1	1	1	1	1	#N/A	#N/A	2	1	#N/A	1	1	1	1	1	1	1	1	1	1	#N/A	#N/A	#N/A	1	#N/A	#N/A	1	1	1	1	1	1	1	1	1	#N/A	#N/A	#N/A	#N/A	#N/A	1	1	1	1	1	1	#N/A	3	1	1	#N/A	1	1	1	1	1	1	2	1	1	1	1	1	1	#N/A	2	1	1	3	#N/A	#N/A	1	1	1	1	1	1	1	#N/A	1	#N/A	1	1	1	1	1	1	1	#N/A	1	1	#N/A	1	1	2	1	2	2	1	1	1	#N/A	1	1	1	1
OG5_127175	1	1	2	1	1	1	5	#N/A	1	1	1	2	1	1	1	1	1	1	1	1	#N/A	2	1	#N/A	1	2	1	1	1	#N/A	#N/A	1	1	#N/A	1	1	#N/A	#N/A	#N/A	1	4	1	1	#N/A	1	1	1	1	1	1	#N/A	#N/A	#N/A	1	1	1	#N/A	1	#N/A	1	1	1	1	#N/A	1	1	1	#N/A	#N/A	1	1	1	1	1	1	1	1	1	#N/A	#N/A	#N/A	#N/A	#N/A	1	1	1	1	1	2	#N/A	2	2	1	#N/A	1	2	1	#N/A	#N/A	1	5	1	1	1	1	1	1	1	#N/A	#N/A	1	3	#N/A	#N/A	2	1	1	1	1	1	1	#N/A	1	#N/A	1	1	#N/A	1	1	1	1	#N/A	1	2	1	3	1	2	1	1	1	1	1	1	#N/A	#N/A	1	1	1
OG5_127176	1	1	#N/A	1	1	#N/A	5	1	1	#N/A	1	#N/A	1	#N/A	1	#N/A	#N/A	1	1	1	#N/A	2	1	#N/A	1	1	#N/A	#N/A	1	#N/A	#N/A	1	1	#N/A	1	1	1	1	1	1	1	1	1	#N/A	#N/A	1	1	1	3	1	3	2	#N/A	1	1	#N/A	#N/A	1	#N/A	1	1	1	1	#N/A	#N/A	#N/A	1	#N/A	#N/A	1	1	1	2	2	2	2	#N/A	2	#N/A	1	1	1	1	1	1	1	3	#N/A	#N/A	1	1	1	1	1	1	2	1	1	1	1	4	1	1	1	1	1	1	1	#N/A	3	#N/A	1	#N/A	#N/A	2	#N/A	1	1	1	#N/A	#N/A	#N/A	#N/A	1	#N/A	1	1	1	1	1	1	1	#N/A	1	#N/A	4	1	4	2	2	3	2	#N/A	1	#N/A	#N/A	1	#N/A	#N/A
OG5_127177	1	1	#N/A	1	1	#N/A	1	#N/A	2	2	#N/A	#N/A	1	#N/A	1	1	1	2	2	2	#N/A	2	2	#N/A	1	1	#N/A	#N/A	1	#N/A	#N/A	2	2	#N/A	1	1	#N/A	#N/A	#N/A	1	1	1	2	#N/A	1	2	1	2	3	2	2	2	1	1	2	#N/A	#N/A	1	1	#N/A	#N/A	#N/A	2	#N/A	#N/A	#N/A	2	#N/A	#N/A	4	2	#N/A	1	1	1	1	#N/A	1	#N/A	2	1	#N/A	#N/A	#N/A	1	1	1	1	1	#N/A	1	#N/A	2	1	1	5	#N/A	1	1	2	1	2	#N/A	#N/A	#N/A	#N/A	#N/A	#N/A	1	1	#N/A	1	#N/A	#N/A	2	#N/A	3	1	1	#N/A	#N/A	#N/A	1	2	#N/A	1	6	1	1	#N/A	#N/A	2	#N/A	#N/A	#N/A	2	3	2	1	1	2	1	#N/A	1	#N/A	#N/A	3	#N/A	#N/A
OG5_127178	2	2	#N/A	2	2	#N/A	1	#N/A	1	1	#N/A	#N/A	2	#N/A	2	#N/A	#N/A	2	2	#N/A	#N/A	2	1	#N/A	3	2	#N/A	#N/A	2	#N/A	#N/A	1	1	#N/A	1	1	1	1	1	2	1	3	1	#N/A	#N/A	2	2	1	#N/A	#N/A	2	1	#N/A	2	1	#N/A	#N/A	3	#N/A	1	1	1	1	#N/A	#N/A	#N/A	4	#N/A	#N/A	1	1	1	1	1	1	1	#N/A	3	#N/A	#N/A	#N/A	#N/A	#N/A	2	3	1	3	#N/A	#N/A	#N/A	2	1	1	#N/A	3	1	1	4	2	1	1	1	1	1	1	1	1	1	#N/A	3	#N/A	1	#N/A	#N/A	1	#N/A	1	2	2	#N/A	#N/A	#N/A	#N/A	#N/A	#N/A	3	1	3	1	#N/A	#N/A	#N/A	#N/A	1	#N/A	#N/A	2	2	1	#N/A	2	2	#N/A	1	#N/A	#N/A	1	#N/A	#N/A
OG5_127179	1	1	1	1	#N/A	1	2	#N/A	1	1	#N/A	1	1	1	1	1	1	1	1	#N/A	1	2	1	#N/A	1	2	#N/A	#N/A	1	1	1	1	1	#N/A	1	1	1	1	1	1	2	1	1	#N/A	1	1	1	1	1	1	3	1	1	1	1	1	#N/A	#N/A	1	1	1	1	1	#N/A	#N/A	#N/A	1	#N/A	#N/A	1	1	#N/A	1	1	1	1	1	1	#N/A	#N/A	#N/A	#N/A	#N/A	3	1	1	1	1	1	#N/A	1	1	1	#N/A	1	2	3	1	1	1	2	2	1	1	1	1	1	1	1	#N/A	1	2	#N/A	#N/A	1	1	1	2	1	1	1	#N/A	1	#N/A	1	#N/A	1	1	2	1	1	#N/A	1	1	1	2	1	2	1	1	2	1	1	2	1	1	1	1	1
OG5_127180	2	2	#N/A	1	1	#N/A	6	#N/A	1	1	1	#N/A	1	#N/A	1	#N/A	#N/A	1	1	#N/A	#N/A	2	1	#N/A	1	1	#N/A	#N/A	1	#N/A	#N/A	1	1	#N/A	1	1	1	1	1	1	1	2	1	#N/A	#N/A	1	1	1	1	1	1	1	1	1	1	#N/A	#N/A	2	#N/A	1	1	1	1	1	#N/A	#N/A	3	#N/A	#N/A	1	1	1	1	2	2	2	#N/A	2	#N/A	#N/A	#N/A	#N/A	#N/A	1	2	1	2	#N/A	#N/A	#N/A	1	2	1	#N/A	1	4	1	2	2	1	4	1	1	1	1	1	1	1	#N/A	2	#N/A	1	#N/A	#N/A	1	#N/A	1	4	1	#N/A	#N/A	#N/A	#N/A	#N/A	#N/A	1	1	2	2	1	#N/A	#N/A	#N/A	1	#N/A	3	1	4	2	3	2	2	#N/A	1	#N/A	#N/A	1	#N/A	#N/A
OG5_127181	2	2	#N/A	1	1	2	7	#N/A	1	1	1	#N/A	1	#N/A	1	#N/A	#N/A	1	1	#N/A	#N/A	2	1	1	1	2	#N/A	6	1	#N/A	#N/A	1	1	#N/A	1	1	1	1	1	1	2	1	1	#N/A	#N/A	1	1	1	#N/A	#N/A	2	1	#N/A	1	1	#N/A	#N/A	#N/A	#N/A	1	1	1	1	#N/A	2	4	1	2	1	1	1	1	1	1	1	1	#N/A	1	#N/A	#N/A	1	1	1	1	1	1	1	1	1	#N/A	1	1	1	#N/A	1	2	1	1	1	1	4	1	1	1	1	1	1	1	#N/A	1	1	2	#N/A	#N/A	1	#N/A	1	2	1	#N/A	#N/A	1	#N/A	#N/A	#N/A	1	1	1	3	1	#N/A	2	#N/A	1	#N/A	2	1	#N/A	#N/A	#N/A	2	#N/A	#N/A	2	#N/A	1	1	1	#N/A
OG5_127182	1	1	1	1	3	#N/A	7	#N/A	3	4	#N/A	4	1	1	#N/A	1	2	2	3	#N/A	1	2	1	#N/A	1	1	#N/A	#N/A	2	1	#N/A	2	2	#N/A	3	4	#N/A	#N/A	#N/A	1	1	1	2	#N/A	2	2	2	3	#N/A	#N/A	#N/A	#N/A	#N/A	1	1	1	#N/A	1	#N/A	#N/A	#N/A	#N/A	4	#N/A	#N/A	#N/A	1	#N/A	#N/A	1	2	1	#N/A	#N/A	#N/A	#N/A	1	1	#N/A	#N/A	#N/A	#N/A	#N/A	#N/A	1	1	1	#N/A	#N/A	#N/A	2	1	3	#N/A	1	3	#N/A	1	1	4	7	3	#N/A	#N/A	#N/A	#N/A	#N/A	#N/A	1	1	1	2	#N/A	#N/A	2	1	1	#N/A	1	1	1	#N/A	#N/A	#N/A	#N/A	2	1	1	#N/A	#N/A	#N/A	#N/A	#N/A	1	#N/A	#N/A	1	#N/A	#N/A	#N/A	#N/A	#N/A	1	1	#N/A	#N/A	3	1	1
OG5_127183	#N/A	#N/A	2	#N/A	#N/A	1	5	1	1	1	#N/A	2	#N/A	2	#N/A	3	3	#N/A	#N/A	2	2	1	1	1	#N/A	2	2	2	#N/A	3	2	1	1	2	1	1	#N/A	#N/A	#N/A	#N/A	2	#N/A	1	3	2	#N/A	#N/A	1	#N/A	#N/A	#N/A	#N/A	#N/A	#N/A	1	2	2	#N/A	2	#N/A	#N/A	#N/A	1	#N/A	1	1	#N/A	#N/A	2	1	1	1	#N/A	#N/A	#N/A	#N/A	2	#N/A	#N/A	2	1	1	1	2	#N/A	1	#N/A	2	2	#N/A	2	1	1	1	#N/A	2	2	#N/A	#N/A	1	3	1	#N/A	#N/A	#N/A	#N/A	#N/A	#N/A	2	#N/A	2	2	#N/A	#N/A	1	2	1	1	1	2	2	#N/A	2	2	2	#N/A	1	#N/A	2	#N/A	#N/A	2	2	1	#N/A	#N/A	#N/A	#N/A	#N/A	#N/A	#N/A	#N/A	2	2	#N/A	2	1	2	2
OG5_127186	3	2	1	2	1	#N/A	5	#N/A	1	1	#N/A	1	2	#N/A	#N/A	1	1	#N/A	#N/A	#N/A	#N/A	#N/A	#N/A	#N/A	2	2	#N/A	#N/A	#N/A	#N/A	#N/A	#N/A	#N/A	1	#N/A	#N/A	#N/A	#N/A	#N/A	3	3	6	1	#N/A	#N/A	#N/A	1	1	#N/A	#N/A	#N/A	#N/A	#N/A	2	#N/A	1	#N/A	3	#N/A	#N/A	#N/A	#N/A	2	#N/A	1	2	2	#N/A	#N/A	1	1	#N/A	1	1	1	1	1	2	#N/A	1	#N/A	#N/A	#N/A	3	2	1	2	#N/A	#N/A	#N/A	4	#N/A	1	#N/A	2	3	2	2	1	1	4	4	#N/A	#N/A	#N/A	#N/A	#N/A	#N/A	#N/A	2	#N/A	3	#N/A	#N/A	1	1	#N/A	#N/A	#N/A	1	1	#N/A	#N/A	1	1	5	2	6	1	#N/A	#N/A	#N/A	#N/A	#N/A	#N/A	#N/A	4	2	1	1	1	1	1	2	#N/A	1	#N/A	1	1
OG5_127188	1	1	#N/A	1	2	#N/A	3	#N/A	1	1	1	#N/A	1	#N/A	2	#N/A	#N/A	1	1	#N/A	#N/A	2	1	#N/A	1	1	#N/A	#N/A	2	#N/A	#N/A	1	1	#N/A	1	1	1	1	1	1	1	28	1	#N/A	#N/A	1	1	1	1	1	2	1	1	1	1	#N/A	#N/A	1	#N/A	#N/A	#N/A	#N/A	1	#N/A	#N/A	#N/A	1	#N/A	#N/A	1	1	1	1	1	1	1	#N/A	1	#N/A	#N/A	#N/A	#N/A	#N/A	1	5	2	1	#N/A	#N/A	#N/A	1	1	1	#N/A	1	3	1	1	1	1	2	1	1	1	1	1	1	1	#N/A	1	#N/A	1	#N/A	#N/A	1	#N/A	1	2	1	#N/A	#N/A	#N/A	#N/A	#N/A	#N/A	2	#N/A	2	1	1	1	#N/A	#N/A	1	#N/A	#N/A	1	2	1	1	2	1	#N/A	1	#N/A	#N/A	1	#N/A	#N/A
OG5_127189	1	3	1	2	1	#N/A	2	#N/A	1	1	1	#N/A	1	1	1	1	1	1	1	#N/A	1	4	1	#N/A	1	1	#N/A	#N/A	2	1	1	1	1	1	2	2	1	1	1	2	2	1	2	#N/A	#N/A	1	1	1	1	1	2	1	1	1	1	#N/A	1	1	#N/A	#N/A	#N/A	#N/A	1	#N/A	#N/A	#N/A	1	#N/A	#N/A	2	1	1	2	2	2	2	#N/A	2	#N/A	#N/A	#N/A	#N/A	#N/A	1	1	1	1	#N/A	#N/A	#N/A	3	1	1	#N/A	1	3	1	1	1	1	2	1	1	1	1	1	1	1	#N/A	1	#N/A	2	1	1	1	#N/A	2	4	1	#N/A	#N/A	#N/A	#N/A	1	#N/A	1	1	1	1	1	#N/A	#N/A	#N/A	1	1	#N/A	2	2	1	1	1	1	1	1	1	#N/A	1	#N/A	#N/A
OG5_127190	1	1	#N/A	2	1	#N/A	2	#N/A	1	1	1	#N/A	1	#N/A	1	#N/A	#N/A	1	1	#N/A	#N/A	2	1	#N/A	2	1	#N/A	#N/A	1	#N/A	#N/A	1	1	#N/A	1	1	1	1	1	1	1	2	1	#N/A	#N/A	1	1	1	#N/A	#N/A	2	#N/A	#N/A	2	1	#N/A	#N/A	2	#N/A	1	1	1	1	#N/A	#N/A	#N/A	2	#N/A	#N/A	1	1	2	2	2	2	2	#N/A	3	#N/A	#N/A	#N/A	#N/A	#N/A	#N/A	2	2	2	#N/A	#N/A	#N/A	1	1	1	#N/A	2	1	1	2	1	1	2	2	1	1	2	1	1	1	#N/A	1	#N/A	2	#N/A	#N/A	1	#N/A	1	2	1	1	#N/A	#N/A	#N/A	#N/A	#N/A	3	2	2	1	1	1	#N/A	#N/A	1	#N/A	9	1	4	2	3	1	2	#N/A	2	#N/A	#N/A	1	#N/A	#N/A
OG5_127191	1	1	#N/A	1	1	#N/A	2	1	1	1	1	#N/A	1	#N/A	1	#N/A	#N/A	1	1	1	#N/A	2	1	1	1	1	#N/A	#N/A	1	#N/A	#N/A	1	1	#N/A	1	1	1	1	1	1	1	1	1	#N/A	#N/A	1	1	1	1	1	2	1	1	1	1	#N/A	#N/A	#N/A	#N/A	1	1	1	1	1	1	1	1	1	1	#N/A	1	1	2	2	2	2	#N/A	2	#N/A	1	1	1	1	1	1	1	1	#N/A	#N/A	1	1	1	1	1	1	1	1	1	1	1	6	1	1	1	1	1	1	#N/A	#N/A	1	#N/A	1	#N/A	#N/A	1	#N/A	1	4	1	#N/A	#N/A	1	#N/A	1	#N/A	1	1	1	1	1	#N/A	1	#N/A	1	#N/A	2	1	6	3	2	4	2	#N/A	1	#N/A	#N/A	1	#N/A	#N/A
OG5_127196	2	5	#N/A	2	2	#N/A	4	#N/A	2	3	#N/A	1	2	#N/A	#N/A	#N/A	#N/A	1	1	#N/A	#N/A	9	1	#N/A	#N/A	2	#N/A	#N/A	1	#N/A	#N/A	3	3	#N/A	4	5	#N/A	#N/A	#N/A	4	#N/A	#N/A	2	#N/A	#N/A	#N/A	3	3	#N/A	#N/A	#N/A	#N/A	#N/A	#N/A	3	#N/A	#N/A	#N/A	#N/A	#N/A	#N/A	#N/A	9	#N/A	#N/A	#N/A	#N/A	#N/A	#N/A	#N/A	2	13	#N/A	#N/A	#N/A	#N/A	#N/A	#N/A	1	#N/A	#N/A	#N/A	#N/A	#N/A	#N/A	1	#N/A	#N/A	1	#N/A	4	#N/A	4	1	1	5	#N/A	#N/A	2	1	6	6	#N/A	#N/A	#N/A	#N/A	#N/A	#N/A	1	#N/A	#N/A	2	#N/A	#N/A	2	#N/A	2	#N/A	1	#N/A	#N/A	#N/A	#N/A	#N/A	#N/A	#N/A	#N/A	#N/A	#N/A	#N/A	#N/A	#N/A	#N/A	#N/A	#N/A	#N/A	#N/A	#N/A	#N/A	#N/A	#N/A	#N/A	#N/A	#N/A	#N/A	#N/A	3	#N/A	#N/A
OG5_127198	1	1	1	1	1	1	2	#N/A	1	1	2	1	1	1	1	1	1	2	1	#N/A	1	2	1	#N/A	1	2	1	1	1	1	1	1	1	1	1	1	#N/A	#N/A	#N/A	1	2	1	1	1	1	1	1	1	#N/A	#N/A	#N/A	#N/A	#N/A	1	1	1	1	1	1	#N/A	#N/A	#N/A	1	#N/A	#N/A	#N/A	1	#N/A	#N/A	1	1	1	#N/A	#N/A	#N/A	#N/A	1	1	#N/A	#N/A	#N/A	#N/A	#N/A	2	1	1	1	1	1	#N/A	1	2	1	#N/A	1	2	2	1	1	1	5	1	2	2	2	2	2	2	1	1	1	2	1	1	1	1	1	4	1	1	1	#N/A	1	#N/A	1	1	1	#N/A	2	2	1	#N/A	1	2	1	#N/A	1	#N/A	#N/A	#N/A	#N/A	#N/A	1	2	1	1	#N/A	1	1
OG5_127199	1	1	#N/A	1	1	#N/A	5	#N/A	1	#N/A	1	#N/A	#N/A	#N/A	1	#N/A	#N/A	1	1	#N/A	#N/A	2	1	#N/A	8	1	#N/A	#N/A	#N/A	#N/A	#N/A	1	1	#N/A	1	1	#N/A	1	1	1	1	1	1	#N/A	#N/A	1	1	1	#N/A	#N/A	1	#N/A	#N/A	1	1	#N/A	#N/A	1	#N/A	1	1	1	1	#N/A	#N/A	#N/A	1	#N/A	#N/A	#N/A	1	1	2	2	2	2	#N/A	5	#N/A	#N/A	#N/A	#N/A	#N/A	1	2	1	7	#N/A	#N/A	#N/A	1	1	1	#N/A	#N/A	2	#N/A	1	#N/A	#N/A	3	1	1	1	1	1	1	#N/A	#N/A	17	#N/A	1	#N/A	#N/A	1	#N/A	1	1	1	#N/A	#N/A	#N/A	#N/A	#N/A	#N/A	1	1	1	1	1	1	#N/A	#N/A	1	#N/A	5	1	2	2	#N/A	4	2	#N/A	1	#N/A	#N/A	1	#N/A	#N/A
OG5_127201	1	1	1	1	1	1	1	#N/A	1	1	1	1	#N/A	1	1	1	1	1	1	#N/A	#N/A	2	1	#N/A	1	1	1	1	1	1	1	1	1	1	1	1	1	1	1	1	2	1	1	1	1	1	1	1	1	1	2	1	1	1	1	1	1	1	1	1	1	1	1	#N/A	1	2	1	#N/A	#N/A	1	1	1	1	1	1	1	1	2	#N/A	#N/A	#N/A	#N/A	#N/A	1	1	1	1	#N/A	#N/A	#N/A	1	1	1	#N/A	1	1	1	1	1	1	1	1	1	1	1	1	1	1	1	1	1	1	1	1	1	1	1	1	1	1	1	#N/A	1	#N/A	#N/A	1	1	1	1	1	1	#N/A	1	1	1	3	1	2	1	1	2	#N/A	1	1	2	#N/A	1	1	1
OG5_127203	1	1	#N/A	1	1	#N/A	7	#N/A	1	1	1	#N/A	1	#N/A	2	#N/A	#N/A	1	1	#N/A	#N/A	2	2	#N/A	2	1	#N/A	#N/A	#N/A	#N/A	#N/A	1	1	#N/A	1	1	1	1	1	1	1	2	1	#N/A	#N/A	1	1	1	1	1	4	2	1	3	1	#N/A	#N/A	2	#N/A	1	1	1	1	#N/A	#N/A	#N/A	2	#N/A	#N/A	2	1	1	1	1	1	1	#N/A	2	#N/A	#N/A	#N/A	#N/A	#N/A	2	2	1	2	#N/A	#N/A	#N/A	1	1	1	#N/A	2	3	1	2	1	1	5	1	1	1	1	1	1	1	#N/A	2	#N/A	3	#N/A	#N/A	1	#N/A	1	1	2	#N/A	#N/A	#N/A	#N/A	#N/A	#N/A	2	1	2	1	1	1	#N/A	#N/A	1	#N/A	2	1	2	1	1	2	1	#N/A	1	#N/A	#N/A	2	#N/A	#N/A
OG5_127204	1	2	#N/A	2	2	#N/A	7	1	1	2	#N/A	1	1	#N/A	#N/A	2	2	2	2	#N/A	#N/A	2	1	#N/A	1	1	#N/A	#N/A	3	#N/A	#N/A	1	1	2	1	1	#N/A	#N/A	#N/A	1	1	1	1	#N/A	#N/A	1	1	2	#N/A	#N/A	#N/A	#N/A	#N/A	1	1	1	1	1	1	#N/A	#N/A	#N/A	2	#N/A	1	1	1	#N/A	1	#N/A	1	1	#N/A	#N/A	#N/A	#N/A	1	7	#N/A	#N/A	1	2	1	3	#N/A	#N/A	1	1	1	#N/A	3	1	1	2	1	2	2	1	1	1	3	1	1	1	1	1	1	1	#N/A	1	2	2	#N/A	#N/A	2	1	1	#N/A	1	1	#N/A	#N/A	#N/A	#N/A	1	1	1	2	1	#N/A	#N/A	1	#N/A	1	#N/A	#N/A	1	#N/A	#N/A	#N/A	#N/A	#N/A	1	1	#N/A	4	1	1	1
OG5_127205	1	1	#N/A	1	1	#N/A	3	1	1	#N/A	1	#N/A	1	#N/A	1	#N/A	#N/A	1	1	1	#N/A	2	1	1	2	1	#N/A	#N/A	1	#N/A	#N/A	1	1	#N/A	1	1	#N/A	1	1	1	1	1	1	#N/A	#N/A	1	1	1	1	1	2	1	#N/A	1	1	#N/A	#N/A	1	#N/A	1	1	1	1	1	1	1	1	1	1	1	1	1	2	2	2	2	#N/A	5	#N/A	1	1	1	1	1	3	#N/A	3	#N/A	#N/A	1	1	1	1	1	#N/A	2	1	1	1	1	4	1	1	1	1	1	1	#N/A	#N/A	4	#N/A	1	#N/A	#N/A	2	#N/A	1	#N/A	1	#N/A	#N/A	1	#N/A	1	#N/A	1	1	1	1	1	1	1	#N/A	1	#N/A	6	1	#N/A	#N/A	#N/A	5	1	#N/A	1	#N/A	#N/A	1	#N/A	#N/A
OG5_127206	1	1	#N/A	1	1	#N/A	3	#N/A	1	1	1	#N/A	1	#N/A	1	#N/A	#N/A	1	1	#N/A	#N/A	2	1	#N/A	1	1	#N/A	#N/A	1	#N/A	#N/A	1	1	#N/A	1	1	1	1	1	1	1	1	1	#N/A	#N/A	1	1	1	1	1	8	3	1	1	1	#N/A	#N/A	1	#N/A	#N/A	#N/A	#N/A	1	1	#N/A	#N/A	1	#N/A	#N/A	1	1	1	2	2	2	2	#N/A	6	#N/A	#N/A	#N/A	#N/A	#N/A	1	1	1	2	#N/A	#N/A	#N/A	1	1	1	#N/A	1	2	1	1	1	1	4	2	1	1	1	1	1	1	#N/A	4	#N/A	2	#N/A	#N/A	2	#N/A	1	2	1	#N/A	#N/A	#N/A	#N/A	#N/A	#N/A	1	1	1	1	1	#N/A	#N/A	#N/A	1	#N/A	7	1	2	1	1	4	2	#N/A	1	#N/A	#N/A	1	#N/A	#N/A
OG5_127208	1	2	#N/A	1	1	#N/A	2	1	1	1	1	#N/A	1	#N/A	1	#N/A	#N/A	1	1	1	#N/A	2	1	2	1	1	#N/A	#N/A	1	#N/A	#N/A	1	1	#N/A	1	1	1	1	1	2	1	1	1	#N/A	#N/A	1	1	1	1	1	4	2	1	1	1	#N/A	#N/A	1	#N/A	1	1	1	1	1	3	3	1	1	#N/A	1	1	1	2	2	2	2	#N/A	2	#N/A	2	#N/A	#N/A	#N/A	1	1	1	1	1	1	#N/A	1	1	1	#N/A	#N/A	1	1	1	1	1	1	1	1	1	1	1	1	1	#N/A	1	#N/A	1	#N/A	#N/A	1	#N/A	1	2	1	#N/A	#N/A	1	1	2	#N/A	1	1	1	1	1	1	1	#N/A	1	1	2	1	4	2	2	#N/A	2	#N/A	1	#N/A	#N/A	1	#N/A	#N/A
OG5_127209	1	#N/A	1	#N/A	#N/A	1	4	1	1	1	3	1	#N/A	1	#N/A	1	1	#N/A	#N/A	#N/A	1	2	1	#N/A	1	2	#N/A	1	#N/A	2	1	1	1	1	#N/A	#N/A	#N/A	#N/A	#N/A	#N/A	1	1	1	#N/A	#N/A	2	#N/A	1	#N/A	#N/A	#N/A	#N/A	#N/A	1	1	1	1	1	1	#N/A	#N/A	#N/A	1	#N/A	1	#N/A	1	#N/A	#N/A	1	1	1	1	1	2	2	1	2	#N/A	#N/A	#N/A	1	1	3	1	1	1	#N/A	#N/A	#N/A	1	2	1	#N/A	1	3	2	1	#N/A	#N/A	3	1	2	2	2	2	2	2	1	1	#N/A	4	1	1	1	1	1	#N/A	#N/A	1	1	#N/A	1	#N/A	#N/A	1	#N/A	1	3	3	1	#N/A	1	2	#N/A	1	1	2	1	1	2	1	1	2	1	1	1	1	1
OG5_127211	1	1	1	1	1	1	2	#N/A	1	1	1	1	1	1	2	1	1	1	1	1	1	2	1	1	1	1	1	1	#N/A	#N/A	#N/A	1	1	1	1	1	1	1	1	1	2	1	1	2	1	1	1	1	#N/A	#N/A	#N/A	#N/A	#N/A	1	1	1	1	1	1	#N/A	#N/A	#N/A	1	#N/A	#N/A	#N/A	1	1	#N/A	2	1	1	1	1	1	1	1	2	#N/A	1	#N/A	#N/A	#N/A	2	1	#N/A	1	1	1	#N/A	1	1	1	1	1	1	2	1	1	1	1	1	1	1	1	1	1	1	1	1	1	1	1	1	1	1	1	1	1	1	1	#N/A	#N/A	1	1	1	1	1	2	1	#N/A	1	1	1	#N/A	#N/A	1	2	1	2	2	1	1	1	1	1	1	1	1
OG5_127212	1	1	#N/A	1	1	#N/A	2	#N/A	1	1	#N/A	#N/A	2	#N/A	1	#N/A	#N/A	2	1	#N/A	#N/A	2	2	#N/A	1	1	#N/A	#N/A	1	#N/A	#N/A	1	1	#N/A	1	1	#N/A	#N/A	#N/A	1	1	1	1	#N/A	#N/A	1	1	1	#N/A	#N/A	4	3	#N/A	1	1	#N/A	#N/A	1	#N/A	1	1	1	1	#N/A	#N/A	#N/A	1	#N/A	#N/A	#N/A	1	1	2	2	2	2	#N/A	#N/A	#N/A	#N/A	#N/A	#N/A	#N/A	1	1	1	1	#N/A	#N/A	#N/A	1	1	1	#N/A	2	1	1	1	1	3	1	2	#N/A	#N/A	#N/A	#N/A	#N/A	#N/A	#N/A	1	#N/A	2	#N/A	#N/A	2	#N/A	1	2	2	#N/A	#N/A	#N/A	#N/A	#N/A	#N/A	1	2	2	1	#N/A	#N/A	#N/A	#N/A	2	#N/A	25	1	4	2	2	3	2	#N/A	1	#N/A	#N/A	1	#N/A	#N/A
OG5_127213	1	1	#N/A	1	2	#N/A	1	#N/A	2	2	1	#N/A	1	#N/A	1	#N/A	#N/A	1	1	#N/A	#N/A	4	2	#N/A	1	1	#N/A	#N/A	1	#N/A	#N/A	2	2	#N/A	2	2	1	1	1	1	1	1	2	#N/A	#N/A	2	1	2	1	1	2	1	12	1	2	#N/A	#N/A	1	#N/A	1	1	1	2	#N/A	#N/A	#N/A	1	#N/A	#N/A	1	2	3	1	1	1	1	#N/A	1	#N/A	#N/A	#N/A	#N/A	#N/A	1	1	1	1	#N/A	#N/A	#N/A	2	1	2	#N/A	1	1	#N/A	1	1	2	2	#N/A	1	1	1	1	1	1	#N/A	1	#N/A	1	#N/A	#N/A	2	#N/A	2	2	2	#N/A	#N/A	#N/A	#N/A	#N/A	#N/A	1	1	1	1	1	1	#N/A	#N/A	1	#N/A	1	1	2	1	1	2	1	#N/A	1	#N/A	#N/A	2	#N/A	#N/A
OG5_127214	1	5	#N/A	3	1	#N/A	12	#N/A	2	3	#N/A	#N/A	5	#N/A	1	3	3	1	1	#N/A	#N/A	4	1	#N/A	2	#N/A	#N/A	#N/A	2	#N/A	#N/A	1	1	#N/A	1	1	#N/A	#N/A	#N/A	4	#N/A	2	2	#N/A	#N/A	2	#N/A	3	#N/A	#N/A	#N/A	#N/A	#N/A	2	1	1	#N/A	2	#N/A	#N/A	#N/A	#N/A	3	#N/A	1	#N/A	2	#N/A	#N/A	#N/A	#N/A	1	#N/A	#N/A	#N/A	#N/A	#N/A	3	#N/A	#N/A	#N/A	#N/A	#N/A	#N/A	2	1	2	#N/A	#N/A	#N/A	1	#N/A	2	#N/A	2	7	#N/A	2	#N/A	3	2	#N/A	#N/A	#N/A	#N/A	#N/A	#N/A	#N/A	1	3	1	6	#N/A	#N/A	1	1	2	#N/A	1	1	1	#N/A	#N/A	#N/A	#N/A	2	1	3	1	#N/A	#N/A	#N/A	#N/A	#N/A	#N/A	#N/A	1	#N/A	#N/A	#N/A	#N/A	#N/A	#N/A	#N/A	#N/A	#N/A	1	1	#N/A
OG5_127215	1	1	3	1	1	#N/A	1	#N/A	1	1	1	1	1	2	#N/A	1	1	1	1	1	#N/A	2	1	#N/A	1	1	#N/A	#N/A	1	#N/A	#N/A	1	1	1	2	2	#N/A	#N/A	#N/A	1	1	1	1	#N/A	1	1	2	1	1	1	#N/A	#N/A	#N/A	1	1	2	1	1	1	#N/A	#N/A	#N/A	1	#N/A	2	2	1	#N/A	#N/A	1	1	1	1	1	1	1	1	4	#N/A	1	#N/A	#N/A	#N/A	1	1	#N/A	1	1	2	#N/A	1	1	1	#N/A	1	1	1	1	1	1	1	1	1	1	1	1	1	1	1	1	1	2	#N/A	#N/A	1	2	1	3	1	2	1	#N/A	1	1	1	1	1	1	1	1	#N/A	1	#N/A	1	#N/A	#N/A	1	2	1	2	1	1	2	1	#N/A	#N/A	1	2	2
OG5_127216	2	3	1	3	2	#N/A	3	#N/A	1	2	#N/A	1	1	1	2	#N/A	#N/A	1	1	#N/A	#N/A	2	1	#N/A	1	2	1	#N/A	2	1	#N/A	1	1	1	1	1	#N/A	#N/A	#N/A	3	2	2	1	#N/A	#N/A	1	2	1	1	1	#N/A	#N/A	#N/A	2	1	#N/A	#N/A	1	1	#N/A	#N/A	#N/A	1	#N/A	#N/A	#N/A	2	#N/A	#N/A	1	1	1	1	1	1	1	#N/A	2	#N/A	1	#N/A	#N/A	#N/A	1	1	1	2	#N/A	1	#N/A	1	1	1	#N/A	1	3	1	2	1	1	5	1	1	1	1	1	1	1	#N/A	3	#N/A	2	1	1	1	#N/A	1	1	1	#N/A	#N/A	#N/A	1	2	1	1	1	2	3	#N/A	#N/A	#N/A	#N/A	1	#N/A	#N/A	1	2	1	1	1	1	#N/A	2	1	#N/A	1	#N/A	#N/A
OG5_127220	2	1	#N/A	1	1	#N/A	2	#N/A	3	4	1	#N/A	2	#N/A	1	#N/A	#N/A	2	3	#N/A	#N/A	4	1	#N/A	1	2	#N/A	#N/A	1	#N/A	#N/A	2	2	#N/A	2	2	1	1	1	1	1	2	2	#N/A	#N/A	2	2	3	#N/A	#N/A	#N/A	#N/A	#N/A	1	1	#N/A	#N/A	1	#N/A	#N/A	#N/A	#N/A	3	#N/A	#N/A	#N/A	1	#N/A	#N/A	1	1	2	2	2	2	1	#N/A	2	#N/A	#N/A	#N/A	#N/A	#N/A	1	1	1	1	#N/A	#N/A	#N/A	1	1	2	#N/A	1	4	1	1	1	2	6	2	1	1	1	1	1	1	#N/A	1	#N/A	2	#N/A	#N/A	2	#N/A	2	1	1	#N/A	#N/A	#N/A	#N/A	#N/A	#N/A	1	2	1	1	1	1	#N/A	#N/A	1	#N/A	#N/A	1	2	1	1	1	1	#N/A	1	#N/A	#N/A	2	#N/A	#N/A
OG5_127221	2	1	#N/A	#N/A	1	#N/A	3	1	1	1	1	#N/A	1	#N/A	1	#N/A	#N/A	1	1	#N/A	#N/A	2	1	#N/A	1	1	#N/A	#N/A	1	#N/A	#N/A	1	1	#N/A	1	1	1	1	1	1	1	1	1	#N/A	#N/A	1	1	1	1	1	3	2	1	1	1	#N/A	#N/A	1	#N/A	1	1	1	1	1	1	#N/A	1	#N/A	#N/A	1	1	1	2	2	2	2	#N/A	2	#N/A	#N/A	1	1	1	1	2	1	2	#N/A	#N/A	#N/A	1	1	1	1	1	2	#N/A	1	#N/A	1	4	1	1	1	1	1	1	2	#N/A	4	#N/A	2	#N/A	#N/A	1	#N/A	1	1	2	#N/A	#N/A	#N/A	#N/A	#N/A	#N/A	1	1	1	1	1	#N/A	1	#N/A	1	#N/A	5	1	4	2	2	3	2	#N/A	1	#N/A	#N/A	1	#N/A	#N/A
OG5_127222	1	1	1	1	1	#N/A	4	#N/A	1	1	1	#N/A	1	1	1	1	1	2	1	#N/A	#N/A	2	2	#N/A	1	2	#N/A	#N/A	1	#N/A	#N/A	1	1	1	1	1	#N/A	1	#N/A	1	1	1	1	#N/A	#N/A	1	1	1	#N/A	#N/A	#N/A	#N/A	#N/A	#N/A	1	2	1	1	#N/A	#N/A	#N/A	#N/A	1	#N/A	#N/A	1	1	#N/A	#N/A	3	1	1	1	1	1	1	#N/A	1	#N/A	#N/A	#N/A	#N/A	#N/A	1	1	1	2	#N/A	#N/A	#N/A	1	2	1	#N/A	1	1	1	2	1	1	5	1	1	2	1	2	2	1	1	1	1	3	1	1	1	2	1	1	1	2	#N/A	#N/A	#N/A	#N/A	1	2	1	2	2	1	#N/A	#N/A	#N/A	2	#N/A	#N/A	1	2	1	1	2	1	1	2	1	#N/A	1	2	2
OG5_127223	1	1	1	1	#N/A	#N/A	1	#N/A	1	1	1	#N/A	1	1	1	#N/A	#N/A	1	1	#N/A	#N/A	2	1	#N/A	1	2	#N/A	#N/A	1	#N/A	#N/A	1	1	#N/A	1	1	1	1	1	1	1	1	1	#N/A	#N/A	1	1	1	1	1	3	1	1	1	1	#N/A	#N/A	1	#N/A	1	1	1	1	#N/A	#N/A	#N/A	1	#N/A	#N/A	1	1	31	1	1	1	1	#N/A	3	#N/A	#N/A	#N/A	#N/A	#N/A	1	1	1	1	#N/A	#N/A	#N/A	1	1	1	#N/A	#N/A	2	1	1	1	1	1	1	1	1	1	1	1	1	#N/A	1	#N/A	1	#N/A	#N/A	1	#N/A	1	2	1	#N/A	#N/A	#N/A	#N/A	#N/A	#N/A	1	1	1	1	1	#N/A	#N/A	#N/A	1	#N/A	1	1	2	1	1	2	1	#N/A	1	#N/A	#N/A	1	#N/A	#N/A
OG5_127225	1	#N/A	#N/A	1	1	#N/A	2	#N/A	1	1	1	#N/A	1	#N/A	1	#N/A	#N/A	1	1	#N/A	#N/A	2	1	#N/A	2	1	#N/A	#N/A	1	#N/A	#N/A	1	1	#N/A	1	1	#N/A	1	1	1	2	2	1	#N/A	#N/A	1	1	1	1	1	2	1	27	2	1	#N/A	#N/A	1	#N/A	1	1	1	1	#N/A	#N/A	#N/A	2	#N/A	#N/A	1	1	1	1	1	1	1	#N/A	2	#N/A	#N/A	#N/A	#N/A	#N/A	1	2	1	2	#N/A	#N/A	#N/A	1	1	1	#N/A	1	1	1	1	1	1	1	1	1	1	1	1	1	1	#N/A	1	#N/A	1	#N/A	#N/A	1	#N/A	1	1	1	#N/A	#N/A	#N/A	#N/A	#N/A	#N/A	2	1	2	1	1	#N/A	#N/A	#N/A	1	#N/A	1	1	2	1	2	2	1	#N/A	1	#N/A	#N/A	1	#N/A	#N/A
OG5_127226	1	1	1	1	1	1	5	#N/A	1	1	#N/A	#N/A	1	1	1	#N/A	#N/A	1	1	1	#N/A	2	2	#N/A	2	2	#N/A	1	1	#N/A	#N/A	1	1	#N/A	1	1	1	2	2	1	1	2	1	1	2	1	1	1	#N/A	#N/A	2	1	#N/A	2	1	1	1	2	2	#N/A	#N/A	#N/A	1	#N/A	1	1	2	#N/A	#N/A	1	1	1	1	1	1	1	#N/A	3	#N/A	#N/A	#N/A	#N/A	#N/A	1	1	1	2	#N/A	1	#N/A	1	1	1	#N/A	1	2	1	2	1	1	4	1	#N/A	#N/A	#N/A	#N/A	#N/A	#N/A	#N/A	2	#N/A	2	#N/A	#N/A	2	1	1	6	1	1	#N/A	#N/A	#N/A	#N/A	1	3	1	3	2	#N/A	#N/A	#N/A	#N/A	1	#N/A	#N/A	1	#N/A	#N/A	#N/A	2	#N/A	2	1	#N/A	#N/A	1	1	1
OG5_127227	1	2	#N/A	1	1	#N/A	3	1	2	2	1	1	1	#N/A	1	#N/A	#N/A	1	1	1	#N/A	2	1	1	1	1	#N/A	#N/A	1	1	1	2	2	#N/A	2	2	1	1	1	2	1	1	1	#N/A	1	1	1	2	1	1	2	1	1	1	1	#N/A	#N/A	1	#N/A	1	1	1	2	#N/A	1	1	1	1	1	1	1	1	1	1	1	1	#N/A	1	1	1	1	1	1	1	1	1	1	#N/A	#N/A	1	1	1	2	1	1	1	1	1	1	2	1	1	1	1	1	1	1	1	#N/A	1	#N/A	1	#N/A	#N/A	1	#N/A	1	2	1	#N/A	#N/A	1	#N/A	1	#N/A	1	1	1	2	1	#N/A	1	#N/A	1	#N/A	1	1	2	1	1	1	1	#N/A	1	#N/A	#N/A	1	#N/A	#N/A
OG5_127228	1	2	#N/A	2	7	#N/A	#N/A	#N/A	1	1	#N/A	#N/A	1	#N/A	1	#N/A	#N/A	1	1	#N/A	1	2	2	#N/A	3	#N/A	#N/A	#N/A	4	#N/A	#N/A	1	1	#N/A	1	1	#N/A	#N/A	#N/A	2	#N/A	3	1	#N/A	#N/A	1	2	1	#N/A	#N/A	#N/A	#N/A	#N/A	7	1	#N/A	#N/A	1	#N/A	#N/A	#N/A	#N/A	1	#N/A	#N/A	#N/A	4	#N/A	#N/A	1	1	1	#N/A	#N/A	#N/A	#N/A	#N/A	15	#N/A	1	#N/A	#N/A	#N/A	1	3	1	3	#N/A	#N/A	#N/A	1	#N/A	1	#N/A	2	#N/A	#N/A	3	2	1	#N/A	#N/A	#N/A	#N/A	#N/A	#N/A	#N/A	#N/A	1	3	#N/A	#N/A	#N/A	#N/A	2	#N/A	1	20	1	#N/A	#N/A	#N/A	#N/A	#N/A	#N/A	4	#N/A	4	#N/A	#N/A	#N/A	#N/A	#N/A	#N/A	#N/A	#N/A	2	#N/A	#N/A	#N/A	#N/A	#N/A	#N/A	#N/A	#N/A	#N/A	1	#N/A	#N/A
OG5_127229	1	1	2	1	1	#N/A	2	1	2	2	#N/A	1	1	1	1	#N/A	2	1	1	1	#N/A	2	1	1	1	1	#N/A	#N/A	1	1	1	1	1	#N/A	1	1	#N/A	#N/A	#N/A	1	1	1	1	1	1	1	2	1	#N/A	#N/A	2	1	#N/A	1	1	1	1	1	#N/A	1	1	1	2	#N/A	1	1	1	1	1	1	1	1	1	1	1	1	#N/A	2	#N/A	2	1	#N/A	#N/A	2	1	1	1	#N/A	1	#N/A	2	1	1	#N/A	1	1	1	1	1	1	2	1	#N/A	#N/A	#N/A	#N/A	#N/A	#N/A	1	1	1	2	#N/A	#N/A	1	2	1	2	1	1	1	2	#N/A	2	#N/A	1	1	1	1	#N/A	#N/A	#N/A	1	1	#N/A	2	1	2	1	1	1	2	1	1	#N/A	#N/A	1	2	1
OG5_127230	1	2	#N/A	2	1	#N/A	3	#N/A	1	1	1	#N/A	1	#N/A	1	#N/A	#N/A	1	1	#N/A	#N/A	2	1	#N/A	3	1	#N/A	#N/A	2	#N/A	#N/A	1	1	#N/A	1	1	1	1	1	2	1	6	1	#N/A	#N/A	1	3	1	1	1	#N/A	#N/A	1	3	1	#N/A	#N/A	2	#N/A	1	1	1	1	#N/A	#N/A	#N/A	3	#N/A	#N/A	2	1	1	#N/A	#N/A	#N/A	#N/A	#N/A	3	#N/A	#N/A	#N/A	#N/A	#N/A	1	3	1	3	#N/A	#N/A	#N/A	1	1	1	#N/A	2	2	1	3	1	1	4	1	1	1	1	1	1	1	#N/A	2	#N/A	2	#N/A	#N/A	1	#N/A	1	1	1	#N/A	#N/A	#N/A	#N/A	#N/A	#N/A	4	4	6	1	1	#N/A	#N/A	#N/A	1	#N/A	4	1	#N/A	#N/A	#N/A	#N/A	#N/A	#N/A	1	#N/A	#N/A	1	#N/A	#N/A
OG5_127231	1	1	#N/A	1	1	#N/A	4	1	2	1	1	#N/A	1	#N/A	1	#N/A	#N/A	1	1	1	#N/A	2	1	1	1	2	#N/A	#N/A	1	#N/A	#N/A	1	1	#N/A	1	1	1	1	1	2	1	2	1	#N/A	#N/A	1	1	1	1	1	2	#N/A	1	2	1	#N/A	#N/A	1	#N/A	1	1	1	1	#N/A	1	1	1	1	1	1	1	1	1	1	1	1	#N/A	3	#N/A	1	1	1	1	1	1	1	1	#N/A	#N/A	1	1	1	1	1	1	2	1	1	1	1	2	2	1	1	1	1	1	1	#N/A	2	#N/A	1	#N/A	#N/A	1	#N/A	1	1	1	#N/A	#N/A	1	#N/A	1	#N/A	2	2	2	1	1	#N/A	1	#N/A	1	#N/A	4	2	2	1	1	2	1	#N/A	1	#N/A	#N/A	1	#N/A	#N/A
OG5_127233	1	1	1	1	1	1	4	1	1	1	1	#N/A	1	1	1	1	1	1	1	1	#N/A	2	1	1	1	1	#N/A	1	1	#N/A	#N/A	1	1	1	1	1	1	1	1	1	1	1	1	1	#N/A	1	1	1	#N/A	#N/A	2	#N/A	#N/A	2	1	#N/A	#N/A	1	1	#N/A	#N/A	#N/A	1	#N/A	1	1	1	1	1	1	1	1	2	1	1	1	#N/A	2	#N/A	1	1	1	1	1	1	1	1	1	1	#N/A	1	1	1	1	1	1	1	1	1	1	3	1	1	1	1	1	1	1	1	2	1	1	#N/A	#N/A	1	#N/A	1	2	1	#N/A	#N/A	1	#N/A	1	1	1	1	1	2	1	#N/A	1	1	1	#N/A	2	1	2	1	2	2	1	#N/A	1	#N/A	#N/A	1	#N/A	#N/A
OG5_127234	1	2	1	1	1	1	2	1	1	1	1	1	1	1	1	1	1	1	1	1	#N/A	2	1	1	1	1	#N/A	#N/A	1	#N/A	1	1	1	1	1	1	1	1	1	1	3	#N/A	1	1	1	1	1	1	1	1	2	1	1	1	1	#N/A	1	#N/A	1	#N/A	#N/A	#N/A	1	1	#N/A	#N/A	1	1	1	1	1	#N/A	1	1	1	1	1	1	#N/A	1	1	#N/A	#N/A	1	1	#N/A	1	1	1	1	1	1	1	1	1	1	1	1	1	1	1	1	1	1	1	1	1	1	1	1	1	1	1	1	1	1	1	1	1	1	#N/A	1	#N/A	1	1	1	1	1	1	1	1	1	#N/A	1	#N/A	1	1	2	1	1	2	1	1	1	#N/A	#N/A	1	1	1
OG5_127236	2	1	#N/A	1	1	#N/A	3	#N/A	1	1	1	#N/A	1	#N/A	1	#N/A	#N/A	1	1	#N/A	#N/A	2	1	#N/A	1	1	#N/A	#N/A	1	#N/A	#N/A	2	1	#N/A	1	1	1	1	1	1	1	1	1	#N/A	#N/A	1	1	1	1	1	5	2	1	1	1	#N/A	#N/A	#N/A	#N/A	1	1	1	1	1	#N/A	#N/A	1	#N/A	#N/A	1	1	1	2	2	2	2	#N/A	2	#N/A	#N/A	#N/A	#N/A	#N/A	1	1	1	1	#N/A	#N/A	#N/A	1	1	1	#N/A	1	3	1	1	1	1	5	1	1	1	1	1	1	1	#N/A	1	#N/A	2	#N/A	#N/A	2	#N/A	1	1	2	#N/A	#N/A	#N/A	#N/A	#N/A	#N/A	1	2	1	1	1	1	#N/A	#N/A	1	#N/A	6	1	4	2	3	3	2	#N/A	1	#N/A	#N/A	1	#N/A	#N/A
OG5_127237	1	1	#N/A	1	1	#N/A	2	1	1	1	1	#N/A	1	#N/A	1	#N/A	#N/A	1	1	1	#N/A	2	1	1	1	1	1	#N/A	#N/A	1	1	1	1	#N/A	1	1	1	1	1	1	1	2	1	#N/A	1	1	3	1	1	1	2	1	1	1	1	#N/A	#N/A	1	#N/A	1	1	1	1	#N/A	1	1	1	1	1	3	1	1	1	1	1	1	#N/A	3	#N/A	1	1	1	1	1	1	1	1	#N/A	#N/A	1	1	1	1	1	1	2	1	1	1	1	3	1	1	1	1	1	1	1	#N/A	1	#N/A	1	#N/A	#N/A	1	#N/A	1	2	1	#N/A	#N/A	1	1	1	#N/A	2	1	2	1	1	#N/A	1	#N/A	1	2	1	1	2	1	1	2	1	#N/A	1	#N/A	#N/A	1	#N/A	#N/A
OG5_127238	1	1	1	1	1	1	1	#N/A	1	1	#N/A	2	1	1	1	1	1	1	1	#N/A	#N/A	2	2	#N/A	1	3	1	1	2	3	1	1	1	#N/A	1	1	#N/A	#N/A	#N/A	1	#N/A	1	1	1	1	1	1	1	#N/A	#N/A	#N/A	#N/A	#N/A	1	1	4	1	1	1	#N/A	#N/A	#N/A	1	#N/A	#N/A	#N/A	1	#N/A	#N/A	1	1	2	1	1	1	1	2	1	1	#N/A	#N/A	1	1	2	1	1	1	#N/A	#N/A	#N/A	1	1	1	1	1	1	2	1	1	1	2	1	#N/A	#N/A	#N/A	#N/A	#N/A	#N/A	1	1	#N/A	2	#N/A	#N/A	2	3	1	1	1	3	#N/A	#N/A	1	#N/A	1	1	1	1	2	#N/A	#N/A	1	1	1	#N/A	1	1	2	1	1	2	1	1	3	1	#N/A	1	2	2
OG5_127239	#N/A	4	#N/A	2	2	1	1	#N/A	1	1	#N/A	#N/A	1	#N/A	1	#N/A	#N/A	2	2	#N/A	#N/A	4	2	#N/A	2	1	#N/A	#N/A	2	#N/A	#N/A	1	1	#N/A	1	1	#N/A	#N/A	#N/A	2	1	3	2	#N/A	#N/A	#N/A	3	1	#N/A	#N/A	#N/A	#N/A	1	2	2	#N/A	#N/A	2	#N/A	#N/A	#N/A	#N/A	1	#N/A	#N/A	#N/A	2	#N/A	#N/A	3	2	1	1	1	1	1	#N/A	1	#N/A	#N/A	#N/A	1	#N/A	#N/A	2	#N/A	2	#N/A	#N/A	#N/A	2	1	1	#N/A	2	2	#N/A	2	1	1	1	1	#N/A	#N/A	#N/A	#N/A	#N/A	#N/A	#N/A	2	1	1	#N/A	#N/A	3	1	2	4	1	#N/A	2	1	#N/A	#N/A	#N/A	3	#N/A	3	#N/A	#N/A	#N/A	#N/A	#N/A	1	#N/A	10	1	2	1	1	1	1	3	1	#N/A	1	1	#N/A	1
OG5_127242	1	1	#N/A	1	1	#N/A	6	#N/A	1	1	#N/A	#N/A	1	#N/A	2	#N/A	#N/A	2	2	#N/A	#N/A	2	2	#N/A	2	1	#N/A	#N/A	1	1	1	1	1	#N/A	1	1	#N/A	#N/A	#N/A	1	1	3	1	#N/A	#N/A	1	1	2	#N/A	#N/A	#N/A	#N/A	#N/A	2	2	#N/A	#N/A	2	#N/A	#N/A	#N/A	#N/A	1	#N/A	#N/A	#N/A	2	#N/A	#N/A	1	2	1	3	3	3	3	#N/A	4	#N/A	#N/A	#N/A	#N/A	#N/A	1	2	1	2	#N/A	#N/A	#N/A	2	#N/A	1	#N/A	3	5	1	2	1	1	4	1	#N/A	#N/A	#N/A	#N/A	#N/A	#N/A	#N/A	2	#N/A	4	#N/A	#N/A	2	#N/A	1	3	1	#N/A	#N/A	#N/A	#N/A	#N/A	#N/A	2	2	2	#N/A	#N/A	#N/A	#N/A	#N/A	#N/A	#N/A	#N/A	1	4	2	2	4	1	#N/A	1	#N/A	#N/A	1	#N/A	#N/A
OG5_127245	#N/A	2	1	1	1	#N/A	1	#N/A	2	3	1	#N/A	1	#N/A	1	1	1	2	2	1	#N/A	2	1	#N/A	2	2	#N/A	#N/A	1	1	1	#N/A	#N/A	#N/A	#N/A	#N/A	#N/A	#N/A	#N/A	1	1	2	#N/A	#N/A	#N/A	1	1	2	#N/A	#N/A	5	2	#N/A	2	#N/A	1	1	2	#N/A	#N/A	#N/A	#N/A	3	#N/A	#N/A	#N/A	2	#N/A	#N/A	2	1	4	1	1	1	1	#N/A	2	#N/A	#N/A	#N/A	#N/A	#N/A	1	2	1	2	1	1	#N/A	1	2	1	#N/A	2	1	1	2	2	1	1	2	1	1	1	1	1	1	1	2	#N/A	1	#N/A	#N/A	1	1	1	3	2	1	#N/A	#N/A	#N/A	#N/A	#N/A	2	2	2	2	#N/A	#N/A	#N/A	#N/A	2	1	2	3	#N/A	#N/A	#N/A	#N/A	#N/A	1	1	#N/A	1	#N/A	1	#N/A
OG5_127248	3	3	#N/A	2	1	#N/A	2	#N/A	1	1	1	#N/A	2	#N/A	2	#N/A	#N/A	2	2	#N/A	#N/A	2	1	#N/A	3	1	#N/A	#N/A	2	#N/A	#N/A	1	1	#N/A	1	1	1	1	1	2	#N/A	3	1	#N/A	#N/A	1	1	1	1	1	#N/A	#N/A	#N/A	3	1	#N/A	#N/A	3	#N/A	#N/A	#N/A	#N/A	1	#N/A	#N/A	#N/A	3	#N/A	#N/A	2	1	#N/A	#N/A	#N/A	#N/A	#N/A	#N/A	3	#N/A	#N/A	#N/A	#N/A	#N/A	3	3	#N/A	3	#N/A	#N/A	#N/A	2	2	1	#N/A	2	1	1	3	2	1	2	1	1	1	1	1	1	1	#N/A	3	#N/A	1	#N/A	#N/A	1	#N/A	1	11	1	#N/A	#N/A	#N/A	#N/A	#N/A	#N/A	3	1	3	#N/A	1	1	#N/A	#N/A	2	#N/A	1	2	#N/A	#N/A	#N/A	#N/A	#N/A	#N/A	1	#N/A	#N/A	1	#N/A	#N/A
OG5_127249	1	1	1	1	1	1	4	#N/A	1	1	1	1	2	1	2	1	1	1	1	#N/A	1	2	1	#N/A	1	2	#N/A	1	1	1	1	1	1	1	1	1	#N/A	1	#N/A	1	3	1	1	1	#N/A	1	1	1	#N/A	#N/A	#N/A	#N/A	#N/A	1	1	1	1	1	1	#N/A	#N/A	#N/A	1	#N/A	#N/A	#N/A	1	#N/A	#N/A	1	1	1	#N/A	#N/A	#N/A	#N/A	1	2	#N/A	#N/A	#N/A	#N/A	#N/A	2	3	1	2	1	#N/A	#N/A	1	1	1	#N/A	1	3	2	1	1	1	6	1	1	1	1	1	1	1	1	1	1	2	1	1	1	1	1	1	1	1	1	#N/A	1	#N/A	1	1	1	1	2	1	1	#N/A	1	1	#N/A	#N/A	2	#N/A	#N/A	#N/A	#N/A	#N/A	1	2	1	1	1	1	1
OG5_127250	2	1	#N/A	1	1	1	4	1	1	1	1	#N/A	1	#N/A	1	#N/A	#N/A	1	1	1	#N/A	2	1	1	1	1	#N/A	#N/A	1	#N/A	#N/A	2	1	#N/A	1	1	1	1	1	1	1	2	1	#N/A	#N/A	1	1	1	1	1	2	1	1	2	1	#N/A	#N/A	1	#N/A	1	1	1	1	1	1	1	1	1	1	1	1	1	1	1	1	1	#N/A	1	#N/A	1	1	1	1	1	1	1	1	#N/A	#N/A	1	1	1	1	1	1	4	1	1	1	1	4	1	1	1	1	1	1	1	#N/A	1	#N/A	2	#N/A	#N/A	1	#N/A	1	2	1	#N/A	#N/A	1	#N/A	1	#N/A	1	1	1	1	1	1	1	#N/A	1	#N/A	1	1	2	1	1	2	2	#N/A	1	#N/A	#N/A	1	#N/A	#N/A
OG5_127251	#N/A	2	#N/A	1	1	#N/A	5	#N/A	1	1	1	#N/A	1	#N/A	1	#N/A	#N/A	1	1	#N/A	#N/A	2	1	#N/A	2	1	#N/A	#N/A	3	#N/A	#N/A	2	1	#N/A	1	1	1	1	1	2	1	2	1	#N/A	#N/A	1	1	1	2	2	#N/A	2	#N/A	2	1	#N/A	#N/A	2	#N/A	1	1	1	1	#N/A	#N/A	#N/A	2	#N/A	#N/A	1	1	1	1	1	1	1	#N/A	6	#N/A	#N/A	#N/A	#N/A	#N/A	1	2	1	2	#N/A	#N/A	#N/A	1	1	1	#N/A	2	2	1	2	1	1	2	1	1	1	1	1	1	1	#N/A	1	#N/A	1	#N/A	#N/A	2	#N/A	1	3	1	#N/A	#N/A	#N/A	#N/A	#N/A	#N/A	2	1	2	1	1	1	#N/A	#N/A	1	#N/A	2	1	2	1	4	2	1	#N/A	1	#N/A	#N/A	1	#N/A	#N/A
OG5_127253	#N/A	#N/A	#N/A	#N/A	#N/A	#N/A	12	#N/A	3	3	#N/A	#N/A	#N/A	1	#N/A	1	1	#N/A	#N/A	#N/A	#N/A	2	1	1	#N/A	3	#N/A	1	#N/A	2	1	4	2	#N/A	2	2	#N/A	#N/A	#N/A	#N/A	1	#N/A	1	#N/A	#N/A	2	#N/A	3	#N/A	#N/A	#N/A	#N/A	#N/A	#N/A	1	1	#N/A	#N/A	1	#N/A	#N/A	#N/A	2	#N/A	#N/A	#N/A	#N/A	#N/A	#N/A	#N/A	1	6	2	3	2	2	1	#N/A	#N/A	1	#N/A	1	#N/A	1	#N/A	#N/A	#N/A	#N/A	#N/A	#N/A	#N/A	1	1	#N/A	#N/A	10	1	#N/A	#N/A	1	3	4	#N/A	#N/A	#N/A	#N/A	#N/A	#N/A	#N/A	#N/A	#N/A	10	#N/A	#N/A	2	2	1	#N/A	2	1	#N/A	#N/A	#N/A	#N/A	#N/A	#N/A	#N/A	#N/A	1	#N/A	#N/A	#N/A	#N/A	2	#N/A	#N/A	#N/A	4	1	2	1	1	#N/A	3	#N/A	#N/A	1	2	1
OG5_127254	#N/A	1	1	1	1	1	2	#N/A	1	1	1	1	1	1	1	1	1	1	1	#N/A	1	2	1	#N/A	1	2	1	1	1	1	1	1	1	1	1	1	1	1	1	1	1	1	1	1	1	1	1	1	1	1	2	2	#N/A	1	1	1	1	1	1	1	1	1	1	#N/A	#N/A	#N/A	1	#N/A	#N/A	1	1	1	1	1	1	1	1	2	#N/A	#N/A	#N/A	#N/A	#N/A	1	1	1	1	1	1	#N/A	1	#N/A	1	#N/A	#N/A	1	1	1	1	1	1	1	1	1	1	1	1	1	1	1	1	2	1	1	1	1	1	#N/A	1	1	1	#N/A	1	#N/A	1	1	1	1	1	#N/A	1	#N/A	1	#N/A	1	1	#N/A	2	1	1	1	1	1	2	1	1	1	1	1
OG5_127255	1	1	1	1	1	1	3	#N/A	1	1	1	1	1	1	1	1	1	1	1	#N/A	1	1	1	#N/A	1	1	1	1	1	1	1	1	1	1	1	1	#N/A	#N/A	#N/A	1	2	1	1	1	1	#N/A	1	1	#N/A	#N/A	#N/A	#N/A	#N/A	1	1	1	1	1	1	#N/A	#N/A	#N/A	1	#N/A	#N/A	#N/A	1	#N/A	#N/A	2	1	1	#N/A	#N/A	#N/A	#N/A	1	2	#N/A	#N/A	#N/A	#N/A	#N/A	2	1	1	1	1	1	#N/A	1	2	1	#N/A	1	2	2	1	1	1	3	1	2	2	2	2	2	2	1	1	1	2	1	1	1	1	1	1	1	1	1	#N/A	1	#N/A	1	1	1	1	2	2	2	#N/A	1	2	1	#N/A	1	#N/A	#N/A	1	#N/A	#N/A	1	1	1	1	1	1	1
OG5_127256	2	1	#N/A	1	1	#N/A	4	#N/A	1	1	1	#N/A	1	#N/A	2	#N/A	#N/A	2	2	#N/A	#N/A	2	1	#N/A	2	1	#N/A	#N/A	1	#N/A	#N/A	1	1	#N/A	1	1	#N/A	1	1	1	1	3	1	#N/A	#N/A	1	1	1	#N/A	#N/A	4	2	#N/A	2	1	#N/A	#N/A	2	#N/A	#N/A	#N/A	#N/A	1	#N/A	#N/A	#N/A	2	#N/A	#N/A	1	1	1	1	1	1	1	#N/A	2	#N/A	#N/A	#N/A	#N/A	#N/A	1	2	1	2	#N/A	#N/A	#N/A	1	1	1	#N/A	1	1	1	2	1	1	7	1	1	1	1	1	1	1	#N/A	2	#N/A	3	#N/A	#N/A	1	#N/A	1	2	1	#N/A	#N/A	#N/A	#N/A	#N/A	#N/A	3	4	2	1	1	1	#N/A	#N/A	1	#N/A	5	1	2	1	1	2	1	#N/A	1	#N/A	#N/A	1	#N/A	#N/A
OG5_127257	1	3	2	1	1	#N/A	4	#N/A	1	3	#N/A	#N/A	1	1	1	1	1	1	2	1	#N/A	2	1	#N/A	3	1	#N/A	#N/A	1	#N/A	#N/A	1	1	#N/A	1	1	#N/A	#N/A	#N/A	1	1	3	1	#N/A	#N/A	1	1	1	#N/A	#N/A	#N/A	#N/A	#N/A	2	1	1	#N/A	2	#N/A	#N/A	#N/A	#N/A	1	#N/A	#N/A	#N/A	3	#N/A	#N/A	1	1	1	#N/A	#N/A	#N/A	#N/A	#N/A	7	#N/A	1	#N/A	#N/A	#N/A	1	3	2	3	1	3	#N/A	#N/A	1	1	#N/A	3	4	1	2	1	1	3	1	#N/A	#N/A	#N/A	#N/A	#N/A	#N/A	2	3	#N/A	5	#N/A	#N/A	1	#N/A	1	1	2	#N/A	#N/A	#N/A	#N/A	1	#N/A	4	1	4	2	#N/A	#N/A	#N/A	1	1	#N/A	#N/A	1	#N/A	#N/A	#N/A	#N/A	#N/A	#N/A	1	#N/A	#N/A	1	1	1
OG5_127258	2	1	2	1	1	#N/A	5	#N/A	1	1	#N/A	4	1	2	1	1	1	1	1	1	2	4	1	#N/A	1	1	1	#N/A	1	#N/A	#N/A	1	#N/A	1	1	1	#N/A	#N/A	#N/A	1	1	1	2	#N/A	1	1	3	1	#N/A	#N/A	2	2	#N/A	1	1	2	1	1	1	#N/A	#N/A	#N/A	1	#N/A	1	1	1	#N/A	#N/A	2	1	1	#N/A	#N/A	#N/A	#N/A	1	1	1	1	#N/A	#N/A	#N/A	2	1	1	1	1	1	#N/A	1	#N/A	1	1	1	1	2	1	1	1	3	1	#N/A	#N/A	#N/A	#N/A	#N/A	#N/A	1	1	1	1	1	1	1	2	2	2	1	2	1	#N/A	#N/A	1	1	1	1	#N/A	1	#N/A	#N/A	1	1	#N/A	#N/A	#N/A	1	#N/A	#N/A	#N/A	#N/A	#N/A	2	1	1	1	1	2	2
OG5_127259	1	1	#N/A	1	1	#N/A	3	#N/A	1	1	1	#N/A	1	#N/A	1	#N/A	#N/A	1	1	#N/A	#N/A	2	1	#N/A	1	3	#N/A	#N/A	1	#N/A	#N/A	1	1	#N/A	1	1	1	1	1	1	2	2	1	#N/A	#N/A	1	1	1	1	1	2	1	1	1	1	#N/A	#N/A	1	#N/A	1	1	1	1	1	#N/A	1	1	#N/A	#N/A	2	1	1	1	1	1	1	#N/A	1	#N/A	#N/A	#N/A	#N/A	#N/A	3	1	1	1	1	1	#N/A	1	1	1	#N/A	3	3	3	1	1	1	4	3	1	1	1	1	1	1	#N/A	1	#N/A	3	#N/A	#N/A	1	#N/A	1	2	2	#N/A	#N/A	#N/A	#N/A	#N/A	1	1	1	2	2	1	1	#N/A	#N/A	1	#N/A	2	#N/A	2	1	1	2	1	#N/A	3	#N/A	#N/A	1	#N/A	#N/A
OG5_127260	2	1	#N/A	1	1	#N/A	3	1	1	1	#N/A	1	#N/A	#N/A	1	#N/A	#N/A	2	2	#N/A	#N/A	2	1	#N/A	5	#N/A	#N/A	#N/A	4	#N/A	1	1	1	#N/A	1	1	#N/A	#N/A	#N/A	1	#N/A	5	1	#N/A	#N/A	1	#N/A	1	#N/A	#N/A	#N/A	#N/A	#N/A	6	1	#N/A	#N/A	3	#N/A	#N/A	#N/A	#N/A	1	#N/A	#N/A	#N/A	4	#N/A	#N/A	3	1	#N/A	#N/A	#N/A	#N/A	#N/A	1	5	1	#N/A	#N/A	#N/A	#N/A	1	4	#N/A	4	#N/A	#N/A	#N/A	5	#N/A	1	#N/A	5	1	#N/A	4	1	1	2	#N/A	#N/A	#N/A	#N/A	#N/A	#N/A	#N/A	#N/A	4	#N/A	1	#N/A	#N/A	2	#N/A	1	7	1	#N/A	#N/A	#N/A	#N/A	#N/A	#N/A	5	#N/A	6	#N/A	#N/A	#N/A	#N/A	#N/A	#N/A	#N/A	#N/A	6	#N/A	#N/A	#N/A	#N/A	#N/A	#N/A	#N/A	#N/A	#N/A	1	#N/A	#N/A
OG5_127261	1	1	#N/A	1	1	#N/A	5	#N/A	1	1	1	#N/A	1	#N/A	1	#N/A	#N/A	1	1	#N/A	#N/A	2	1	#N/A	1	1	#N/A	#N/A	1	#N/A	#N/A	1	1	#N/A	1	1	1	1	1	1	1	1	1	#N/A	#N/A	1	1	1	1	1	5	2	1	1	1	#N/A	#N/A	1	#N/A	1	1	1	1	#N/A	#N/A	#N/A	1	#N/A	#N/A	1	1	1	1	1	1	1	#N/A	8	#N/A	#N/A	#N/A	#N/A	#N/A	1	1	1	6	#N/A	#N/A	#N/A	1	1	1	#N/A	1	2	1	1	1	1	3	1	1	1	1	1	1	1	#N/A	3	#N/A	2	#N/A	#N/A	1	#N/A	1	4	2	#N/A	#N/A	#N/A	#N/A	#N/A	#N/A	1	1	1	1	1	#N/A	#N/A	#N/A	1	#N/A	5	1	2	1	1	2	1	#N/A	1	#N/A	#N/A	1	#N/A	#N/A
OG5_127262	1	2	#N/A	1	1	#N/A	4	#N/A	1	1	1	#N/A	1	#N/A	1	#N/A	#N/A	1	1	#N/A	#N/A	2	1	#N/A	2	1	#N/A	#N/A	1	#N/A	#N/A	1	1	#N/A	1	1	1	1	1	1	1	1	1	#N/A	#N/A	1	1	1	1	1	4	2	1	1	1	#N/A	#N/A	1	#N/A	1	1	1	1	1	#N/A	#N/A	1	#N/A	#N/A	1	1	1	2	2	2	2	#N/A	4	#N/A	#N/A	#N/A	#N/A	#N/A	1	1	#N/A	2	#N/A	#N/A	#N/A	1	1	1	#N/A	#N/A	2	1	1	1	1	4	1	1	1	1	1	1	1	#N/A	3	#N/A	2	#N/A	#N/A	2	#N/A	1	1	2	#N/A	#N/A	#N/A	#N/A	#N/A	#N/A	1	1	1	1	1	1	#N/A	#N/A	1	#N/A	7	1	4	2	2	#N/A	2	#N/A	1	#N/A	#N/A	1	#N/A	#N/A
OG5_127263	1	1	1	1	2	1	1	#N/A	1	1	1	1	1	1	1	#N/A	#N/A	1	1	#N/A	#N/A	4	1	#N/A	1	1	#N/A	#N/A	2	#N/A	#N/A	1	1	#N/A	1	1	1	1	1	2	1	2	#N/A	#N/A	#N/A	1	1	1	1	1	2	5	2	1	1	#N/A	#N/A	1	1	1	1	1	1	#N/A	1	#N/A	1	#N/A	#N/A	2	1	1	2	1	1	1	#N/A	2	#N/A	#N/A	#N/A	#N/A	#N/A	2	3	1	1	#N/A	#N/A	#N/A	2	1	1	1	1	1	2	1	1	1	1	1	1	1	1	1	1	3	#N/A	1	#N/A	1	#N/A	#N/A	1	1	1	3	1	#N/A	1	#N/A	#N/A	#N/A	#N/A	2	1	1	1	1	#N/A	#N/A	#N/A	2	#N/A	1	2	2	1	2	1	1	#N/A	1	#N/A	#N/A	1	#N/A	#N/A
OG5_127264	1	#N/A	1	#N/A	1	1	3	#N/A	1	1	1	1	#N/A	1	#N/A	1	1	#N/A	#N/A	#N/A	#N/A	2	1	#N/A	1	3	#N/A	#N/A	#N/A	1	1	1	1	#N/A	1	1	1	1	1	#N/A	1	1	1	#N/A	1	1	#N/A	1	#N/A	#N/A	#N/A	#N/A	#N/A	2	1	1	#N/A	1	#N/A	#N/A	#N/A	#N/A	1	#N/A	#N/A	#N/A	5	#N/A	#N/A	#N/A	1	1	1	1	1	1	#N/A	5	#N/A	#N/A	#N/A	#N/A	1	6	1	2	1	#N/A	#N/A	#N/A	1	1	1	#N/A	1	2	4	2	1	1	2	3	1	1	1	1	1	1	1	1	#N/A	3	#N/A	#N/A	1	1	1	1	1	1	#N/A	#N/A	#N/A	#N/A	2	1	1	1	3	1	#N/A	#N/A	#N/A	1	#N/A	#N/A	1	2	1	1	2	6	#N/A	3	#N/A	#N/A	1	#N/A	#N/A
OG5_127265	2	1	#N/A	1	1	#N/A	3	#N/A	2	2	#N/A	#N/A	1	#N/A	1	1	1	2	2	#N/A	#N/A	2	1	#N/A	2	1	1	#N/A	1	#N/A	#N/A	1	1	#N/A	1	1	#N/A	1	#N/A	1	1	3	1	#N/A	#N/A	1	1	2	1	1	4	2	#N/A	2	1	#N/A	#N/A	2	#N/A	1	1	1	1	#N/A	#N/A	#N/A	2	#N/A	#N/A	2	1	1	1	1	1	1	#N/A	2	#N/A	#N/A	#N/A	#N/A	#N/A	1	2	1	2	#N/A	#N/A	#N/A	1	2	1	#N/A	2	4	1	2	1	1	1	2	1	1	1	1	1	1	#N/A	2	1	1	#N/A	#N/A	1	#N/A	1	1	1	#N/A	#N/A	#N/A	#N/A	#N/A	#N/A	3	1	3	1	#N/A	#N/A	#N/A	#N/A	2	#N/A	1	1	2	1	1	2	1	#N/A	1	#N/A	#N/A	1	#N/A	#N/A
OG5_127267	8	3	2	6	3	#N/A	#N/A	#N/A	1	2	#N/A	1	1	#N/A	1	1	1	#N/A	#N/A	#N/A	1	2	1	#N/A	1	2	#N/A	1	10	#N/A	#N/A	1	1	1	2	2	#N/A	#N/A	#N/A	11	#N/A	1	2	#N/A	2	1	5	2	#N/A	#N/A	#N/A	#N/A	#N/A	1	1	1	1	1	1	#N/A	#N/A	#N/A	2	#N/A	1	1	1	#N/A	#N/A	#N/A	1	1	#N/A	#N/A	#N/A	#N/A	1	1	#N/A	#N/A	#N/A	#N/A	#N/A	1	2	1	1	#N/A	1	#N/A	1	#N/A	1	1	1	#N/A	#N/A	1	1	1	#N/A	1	#N/A	#N/A	#N/A	#N/A	#N/A	#N/A	1	1	1	#N/A	#N/A	#N/A	1	1	2	#N/A	1	1	1	#N/A	1	#N/A	1	1	#N/A	2	1	#N/A	#N/A	#N/A	#N/A	#N/A	#N/A	1	#N/A	#N/A	#N/A	#N/A	#N/A	#N/A	1	1	#N/A	1	1	1	1
OG5_127268	1	1	1	1	1	1	3	#N/A	1	1	1	1	#N/A	1	#N/A	1	1	1	1	#N/A	1	2	1	#N/A	1	2	1	1	1	1	1	1	1	1	1	1	#N/A	#N/A	#N/A	1	1	1	1	1	1	1	1	1	#N/A	#N/A	#N/A	#N/A	#N/A	1	1	1	1	1	1	#N/A	#N/A	#N/A	1	#N/A	#N/A	#N/A	1	#N/A	#N/A	1	1	1	1	1	1	1	1	1	#N/A	#N/A	#N/A	#N/A	#N/A	2	1	1	1	1	1	#N/A	1	1	1	#N/A	1	2	2	1	1	1	4	1	1	1	1	1	1	#N/A	1	1	1	3	1	1	1	1	1	2	1	1	1	#N/A	1	#N/A	1	1	#N/A	1	1	1	1	#N/A	1	1	1	#N/A	1	2	1	1	2	1	1	2	1	1	1	1	1
OG5_127269	3	2	#N/A	1	1	#N/A	3	#N/A	1	#N/A	1	#N/A	1	#N/A	1	#N/A	#N/A	1	1	1	#N/A	1	1	1	1	1	#N/A	#N/A	1	#N/A	#N/A	1	1	#N/A	1	1	#N/A	1	1	1	1	2	1	#N/A	#N/A	2	1	1	#N/A	#N/A	5	1	#N/A	1	1	#N/A	#N/A	#N/A	#N/A	#N/A	#N/A	#N/A	1	#N/A	#N/A	#N/A	1	1	1	1	1	1	3	3	3	2	#N/A	1	#N/A	1	#N/A	#N/A	#N/A	1	1	1	1	#N/A	#N/A	#N/A	1	1	4	1	1	1	1	1	1	#N/A	4	1	1	1	1	1	1	#N/A	#N/A	3	#N/A	2	#N/A	#N/A	2	#N/A	1	2	2	#N/A	#N/A	1	#N/A	1	#N/A	1	1	1	1	#N/A	#N/A	#N/A	#N/A	1	#N/A	8	1	4	2	#N/A	2	1	#N/A	1	#N/A	#N/A	1	#N/A	#N/A
OG5_127271	1	1	#N/A	1	2	#N/A	8	1	1	1	#N/A	1	2	#N/A	1	3	3	1	1	#N/A	1	2	1	#N/A	2	1	#N/A	#N/A	1	#N/A	#N/A	1	1	#N/A	1	1	#N/A	#N/A	#N/A	1	2	3	1	#N/A	1	#N/A	1	1	#N/A	#N/A	2	1	#N/A	2	1	1	#N/A	2	#N/A	#N/A	#N/A	#N/A	1	#N/A	#N/A	#N/A	2	1	1	1	1	3	#N/A	#N/A	#N/A	#N/A	#N/A	2	#N/A	#N/A	#N/A	#N/A	#N/A	1	2	1	2	#N/A	#N/A	#N/A	1	#N/A	1	1	3	3	1	2	1	1	7	2	#N/A	#N/A	#N/A	#N/A	#N/A	#N/A	2	2	1	5	#N/A	#N/A	1	1	1	2	1	1	#N/A	1	#N/A	#N/A	1	2	#N/A	2	2	#N/A	#N/A	#N/A	#N/A	#N/A	#N/A	#N/A	1	#N/A	#N/A	#N/A	#N/A	#N/A	1	#N/A	#N/A	1	1	1	1
OG5_127272	1	1	#N/A	1	1	#N/A	1	1	1	1	1	1	1	#N/A	1	#N/A	#N/A	1	1	1	#N/A	2	1	1	1	1	#N/A	1	1	1	1	1	1	#N/A	1	1	1	1	1	1	1	1	1	1	1	1	1	1	1	1	2	1	1	1	1	#N/A	#N/A	1	#N/A	1	1	1	1	#N/A	1	1	1	1	1	1	1	1	1	1	1	1	#N/A	1	#N/A	1	1	1	1	1	1	1	1	1	1	1	2	1	1	1	1	1	1	1	1	1	1	2	1	1	1	1	1	1	#N/A	1	1	2	#N/A	#N/A	2	#N/A	1	1	1	#N/A	1	1	#N/A	1	#N/A	1	1	1	2	1	1	1	#N/A	1	1	1	1	2	1	1	2	1	#N/A	1	#N/A	#N/A	1	#N/A	#N/A
OG5_127273	1	1	#N/A	1	1	#N/A	2	#N/A	1	1	1	#N/A	1	#N/A	1	#N/A	#N/A	1	1	#N/A	#N/A	2	1	#N/A	1	1	#N/A	#N/A	#N/A	#N/A	#N/A	1	1	#N/A	1	1	1	1	1	1	1	1	1	#N/A	#N/A	1	1	1	#N/A	#N/A	4	3	#N/A	1	1	#N/A	#N/A	1	#N/A	#N/A	#N/A	#N/A	1	#N/A	#N/A	#N/A	1	#N/A	#N/A	1	1	1	2	2	2	2	#N/A	2	1	#N/A	#N/A	#N/A	#N/A	1	1	1	1	#N/A	#N/A	#N/A	10	1	1	#N/A	1	3	1	2	1	1	6	1	1	1	1	1	1	1	#N/A	1	#N/A	2	#N/A	#N/A	2	#N/A	1	2	2	#N/A	#N/A	#N/A	#N/A	#N/A	#N/A	1	1	1	1	1	#N/A	#N/A	#N/A	1	#N/A	4	1	4	2	#N/A	4	2	#N/A	1	#N/A	#N/A	1	#N/A	#N/A
OG5_127274	#N/A	1	#N/A	1	1	#N/A	3	1	1	1	#N/A	#N/A	1	#N/A	1	#N/A	#N/A	1	1	1	#N/A	2	1	1	1	1	#N/A	#N/A	1	#N/A	#N/A	1	1	#N/A	1	1	1	2	2	1	1	1	1	#N/A	#N/A	#N/A	1	1	1	1	3	2	#N/A	2	1	#N/A	#N/A	1	#N/A	1	1	1	1	#N/A	1	1	1	1	1	1	1	1	1	1	#N/A	#N/A	#N/A	2	#N/A	1	1	1	1	2	1	1	1	#N/A	#N/A	1	1	#N/A	1	1	1	3	2	1	1	1	3	#N/A	2	2	3	2	2	1	#N/A	1	#N/A	3	#N/A	#N/A	1	#N/A	1	2	1	#N/A	#N/A	1	#N/A	1	#N/A	1	1	1	2	2	#N/A	#N/A	#N/A	1	#N/A	1	1	2	1	1	2	1	#N/A	2	#N/A	#N/A	1	#N/A	#N/A
OG5_127275	#N/A	#N/A	2	#N/A	#N/A	1	3	2	2	2	#N/A	1	#N/A	1	#N/A	4	4	#N/A	#N/A	#N/A	2	4	2	#N/A	#N/A	2	1	1	#N/A	1	1	2	2	1	2	2	#N/A	#N/A	#N/A	#N/A	1	#N/A	2	1	1	#N/A	#N/A	2	#N/A	#N/A	#N/A	#N/A	#N/A	#N/A	2	2	1	#N/A	1	#N/A	#N/A	#N/A	2	#N/A	1	1	#N/A	1	1	#N/A	2	2	#N/A	#N/A	#N/A	#N/A	#N/A	#N/A	#N/A	1	1	1	1	2	#N/A	1	#N/A	1	1	#N/A	#N/A	#N/A	2	1	#N/A	2	1	#N/A	#N/A	2	2	3	#N/A	#N/A	#N/A	#N/A	#N/A	#N/A	2	#N/A	1	4	#N/A	#N/A	2	2	2	#N/A	2	2	1	1	1	1	1	#N/A	#N/A	#N/A	2	#N/A	#N/A	1	1	#N/A	#N/A	#N/A	#N/A	#N/A	#N/A	#N/A	#N/A	#N/A	3	2	2	2	2	2	2
OG5_127277	1	1	#N/A	1	1	#N/A	3	#N/A	2	2	#N/A	#N/A	1	#N/A	#N/A	#N/A	#N/A	1	1	#N/A	#N/A	4	2	#N/A	3	#N/A	#N/A	#N/A	1	#N/A	#N/A	2	2	#N/A	2	3	#N/A	#N/A	#N/A	1	1	4	3	#N/A	#N/A	2	1	2	#N/A	#N/A	2	1	#N/A	3	1	#N/A	#N/A	3	#N/A	#N/A	#N/A	#N/A	2	#N/A	#N/A	#N/A	3	#N/A	#N/A	1	2	3	#N/A	#N/A	#N/A	#N/A	#N/A	8	#N/A	#N/A	#N/A	#N/A	#N/A	1	2	1	3	#N/A	#N/A	#N/A	1	#N/A	2	#N/A	3	1	1	3	1	3	2	1	#N/A	#N/A	1	#N/A	1	#N/A	#N/A	3	#N/A	1	#N/A	#N/A	2	#N/A	3	1	3	#N/A	#N/A	#N/A	#N/A	#N/A	#N/A	4	#N/A	4	#N/A	#N/A	#N/A	#N/A	#N/A	#N/A	#N/A	2	1	#N/A	#N/A	#N/A	#N/A	#N/A	#N/A	1	#N/A	#N/A	2	#N/A	#N/A
OG5_127278	4	1	#N/A	1	1	#N/A	5	#N/A	1	1	#N/A	#N/A	2	#N/A	1	#N/A	#N/A	1	1	#N/A	#N/A	2	1	#N/A	2	1	#N/A	#N/A	1	#N/A	#N/A	1	1	#N/A	1	1	1	1	1	#N/A	1	4	1	#N/A	#N/A	1	5	1	1	1	4	1	1	2	1	#N/A	#N/A	1	#N/A	#N/A	#N/A	#N/A	1	1	#N/A	#N/A	2	#N/A	#N/A	1	1	1	1	2	3	2	#N/A	3	#N/A	#N/A	#N/A	#N/A	#N/A	1	2	1	1	#N/A	#N/A	#N/A	1	1	1	#N/A	2	2	1	2	#N/A	2	4	1	#N/A	#N/A	#N/A	#N/A	#N/A	#N/A	#N/A	2	#N/A	2	#N/A	#N/A	1	#N/A	1	1	2	#N/A	#N/A	#N/A	#N/A	#N/A	#N/A	3	#N/A	2	1	#N/A	1	#N/A	#N/A	1	#N/A	4	1	3	1	1	2	1	#N/A	1	#N/A	#N/A	1	#N/A	#N/A
OG5_127279	1	2	#N/A	2	1	#N/A	2	#N/A	1	2	1	#N/A	#N/A	#N/A	2	#N/A	#N/A	2	2	#N/A	#N/A	2	1	#N/A	2	1	#N/A	#N/A	2	#N/A	#N/A	2	1	#N/A	1	1	1	1	1	1	1	2	1	#N/A	#N/A	1	1	2	1	1	2	1	2	1	1	#N/A	#N/A	1	#N/A	1	1	1	2	#N/A	#N/A	#N/A	2	#N/A	#N/A	1	1	1	1	1	1	1	#N/A	2	#N/A	#N/A	#N/A	#N/A	#N/A	1	1	1	2	#N/A	#N/A	#N/A	1	2	2	#N/A	1	3	1	2	1	1	2	1	1	1	1	1	1	1	#N/A	2	#N/A	3	#N/A	#N/A	1	#N/A	1	5	1	#N/A	#N/A	#N/A	#N/A	#N/A	#N/A	2	1	2	1	1	#N/A	#N/A	#N/A	2	#N/A	2	1	2	1	2	1	#N/A	#N/A	1	#N/A	#N/A	1	#N/A	#N/A
OG5_127280	2	4	#N/A	1	1	#N/A	2	#N/A	1	1	1	#N/A	2	#N/A	#N/A	#N/A	#N/A	#N/A	#N/A	#N/A	#N/A	2	1	#N/A	3	#N/A	1	#N/A	#N/A	#N/A	#N/A	1	1	#N/A	1	1	1	#N/A	1	2	#N/A	3	1	#N/A	#N/A	1	2	1	#N/A	#N/A	#N/A	#N/A	#N/A	4	1	#N/A	#N/A	3	#N/A	1	1	1	1	#N/A	#N/A	#N/A	2	#N/A	#N/A	1	1	2	#N/A	#N/A	#N/A	#N/A	#N/A	5	#N/A	#N/A	#N/A	#N/A	#N/A	2	4	1	3	#N/A	#N/A	#N/A	2	2	1	#N/A	4	2	1	2	1	1	3	1	2	2	2	2	2	2	#N/A	3	#N/A	2	#N/A	#N/A	1	#N/A	1	#N/A	2	#N/A	#N/A	#N/A	#N/A	#N/A	#N/A	2	4	2	#N/A	1	1	#N/A	#N/A	2	#N/A	2	2	#N/A	#N/A	#N/A	#N/A	#N/A	#N/A	1	#N/A	#N/A	1	#N/A	#N/A
OG5_127281	1	1	3	1	1	1	#N/A	2	2	3	#N/A	1	1	1	#N/A	1	2	#N/A	#N/A	1	1	2	1	1	1	2	#N/A	#N/A	#N/A	1	1	1	1	1	1	1	#N/A	#N/A	#N/A	1	1	1	1	#N/A	2	2	1	3	#N/A	#N/A	2	1	#N/A	1	#N/A	2	#N/A	1	1	#N/A	#N/A	#N/A	2	#N/A	2	2	1	1	#N/A	#N/A	1	2	1	1	1	1	#N/A	1	#N/A	1	1	1	2	1	1	#N/A	1	#N/A	#N/A	#N/A	1	#N/A	2	#N/A	1	1	#N/A	1	1	2	2	4	#N/A	#N/A	#N/A	#N/A	#N/A	#N/A	2	1	1	2	#N/A	#N/A	1	#N/A	1	#N/A	2	#N/A	#N/A	2	1	1	#N/A	1	2	1	#N/A	#N/A	#N/A	1	1	#N/A	#N/A	3	1	3	1	#N/A	#N/A	1	#N/A	3	#N/A	1	1	#N/A	#N/A
OG5_127282	#N/A	3	1	2	1	1	2	1	1	1	#N/A	2	1	#N/A	#N/A	3	3	1	1	2	#N/A	2	1	#N/A	1	3	#N/A	1	4	3	2	1	1	#N/A	1	1	#N/A	#N/A	#N/A	2	1	2	1	1	2	1	1	1	#N/A	#N/A	#N/A	#N/A	#N/A	1	#N/A	#N/A	#N/A	1	1	1	1	1	1	#N/A	1	1	1	1	1	#N/A	1	1	1	1	1	1	#N/A	1	#N/A	2	1	1	1	2	1	#N/A	1	#N/A	1	#N/A	2	1	1	1	1	1	#N/A	1	#N/A	1	3	2	#N/A	#N/A	#N/A	#N/A	#N/A	#N/A	#N/A	1	#N/A	1	#N/A	#N/A	1	1	1	#N/A	#N/A	#N/A	1	1	#N/A	2	2	2	1	2	#N/A	#N/A	#N/A	1	1	1	#N/A	#N/A	1	#N/A	#N/A	#N/A	2	#N/A	2	2	#N/A	1	1	#N/A	#N/A
OG5_127283	1	1	2	1	1	#N/A	2	#N/A	1	1	#N/A	#N/A	1	2	1	1	1	1	1	#N/A	#N/A	2	1	#N/A	1	3	1	#N/A	#N/A	#N/A	#N/A	1	1	#N/A	1	1	#N/A	#N/A	#N/A	1	3	1	1	#N/A	1	2	1	1	#N/A	#N/A	#N/A	#N/A	#N/A	#N/A	1	3	2	#N/A	#N/A	#N/A	#N/A	#N/A	1	#N/A	1	1	1	#N/A	#N/A	1	1	1	1	1	1	1	#N/A	1	#N/A	#N/A	#N/A	#N/A	#N/A	3	#N/A	1	1	#N/A	1	#N/A	2	2	1	#N/A	#N/A	3	2	1	1	#N/A	4	#N/A	1	1	1	1	1	1	1	1	#N/A	2	1	1	1	3	1	#N/A	1	3	#N/A	#N/A	#N/A	#N/A	1	1	#N/A	1	3	#N/A	#N/A	#N/A	#N/A	2	#N/A	#N/A	1	2	1	1	2	1	2	2	1	#N/A	1	3	3
OG5_127284	1	1	1	1	2	1	2	#N/A	1	1	1	1	1	1	1	1	1	1	1	#N/A	1	2	1	#N/A	1	2	1	1	1	1	1	1	1	1	1	1	#N/A	#N/A	#N/A	1	1	1	1	1	1	1	1	1	#N/A	#N/A	#N/A	#N/A	#N/A	1	1	1	1	1	1	#N/A	#N/A	#N/A	1	#N/A	#N/A	#N/A	1	#N/A	#N/A	2	1	1	1	1	1	1	1	1	#N/A	#N/A	#N/A	#N/A	#N/A	2	1	1	1	1	1	#N/A	1	1	1	#N/A	1	2	2	1	1	1	2	1	1	1	1	1	1	1	1	1	2	2	1	1	1	1	1	#N/A	1	1	1	#N/A	1	#N/A	1	1	1	1	1	1	1	#N/A	1	1	1	#N/A	2	2	1	#N/A	#N/A	1	1	2	1	1	1	1	1
OG5_127285	1	1	#N/A	1	1	#N/A	3	#N/A	1	1	1	1	2	#N/A	1	1	1	1	1	1	#N/A	2	1	1	1	1	#N/A	1	1	1	#N/A	1	1	#N/A	1	1	1	1	1	1	1	1	1	1	1	1	1	1	1	1	2	1	1	1	1	#N/A	#N/A	1	1	1	1	1	1	#N/A	1	1	1	1	1	1	1	1	1	1	1	1	#N/A	2	#N/A	1	#N/A	1	1	1	1	1	1	#N/A	#N/A	1	1	1	1	1	1	1	1	1	1	1	2	1	1	1	1	1	2	1	1	1	1	1	#N/A	#N/A	1	#N/A	1	1	1	#N/A	#N/A	1	#N/A	1	#N/A	2	1	2	1	1	#N/A	#N/A	#N/A	1	#N/A	1	1	2	1	1	2	1	1	1	#N/A	#N/A	1	#N/A	#N/A
OG5_127286	2	3	#N/A	2	2	#N/A	4	#N/A	1	1	1	#N/A	2	#N/A	2	#N/A	#N/A	2	2	#N/A	#N/A	2	1	#N/A	2	2	#N/A	#N/A	4	#N/A	#N/A	1	1	#N/A	1	1	1	1	1	2	1	2	1	#N/A	#N/A	#N/A	2	1	#N/A	#N/A	#N/A	#N/A	#N/A	2	1	#N/A	#N/A	2	#N/A	#N/A	#N/A	#N/A	1	#N/A	#N/A	#N/A	2	#N/A	#N/A	2	1	1	1	1	1	1	#N/A	2	#N/A	#N/A	#N/A	#N/A	#N/A	2	2	2	2	#N/A	#N/A	#N/A	2	1	1	#N/A	2	1	1	2	2	1	4	3	#N/A	#N/A	#N/A	#N/A	#N/A	#N/A	#N/A	1	#N/A	2	#N/A	#N/A	1	#N/A	1	2	1	#N/A	#N/A	#N/A	#N/A	#N/A	#N/A	2	1	2	2	2	1	#N/A	#N/A	2	#N/A	#N/A	2	2	1	2	2	1	#N/A	2	#N/A	#N/A	1	#N/A	#N/A
OG5_127287	#N/A	1	#N/A	1	1	#N/A	4	#N/A	1	1	1	#N/A	1	#N/A	1	#N/A	#N/A	2	1	#N/A	#N/A	2	1	#N/A	3	1	#N/A	#N/A	1	#N/A	#N/A	1	1	#N/A	1	1	1	1	1	1	1	3	1	#N/A	#N/A	1	1	1	1	1	#N/A	#N/A	1	2	1	#N/A	#N/A	2	#N/A	#N/A	#N/A	#N/A	1	#N/A	#N/A	#N/A	3	#N/A	#N/A	1	1	1	1	1	1	1	#N/A	3	#N/A	#N/A	#N/A	#N/A	#N/A	1	3	1	3	#N/A	#N/A	#N/A	1	1	1	#N/A	3	1	1	3	1	1	2	1	1	1	1	1	1	1	#N/A	3	#N/A	2	#N/A	#N/A	1	#N/A	1	4	1	#N/A	#N/A	#N/A	#N/A	#N/A	#N/A	5	2	5	1	1	#N/A	#N/A	#N/A	1	#N/A	2	1	2	1	1	2	1	#N/A	1	#N/A	#N/A	1	#N/A	#N/A
OG5_127288	1	1	#N/A	2	1	#N/A	2	1	1	1	1	#N/A	1	#N/A	1	#N/A	#N/A	1	1	2	#N/A	4	1	1	1	1	#N/A	#N/A	1	#N/A	#N/A	1	1	#N/A	1	1	#N/A	1	1	1	1	1	1	#N/A	#N/A	1	1	1	1	1	2	#N/A	6	1	1	#N/A	#N/A	1	#N/A	#N/A	#N/A	#N/A	1	1	3	6	1	1	1	1	1	1	#N/A	#N/A	#N/A	#N/A	#N/A	1	#N/A	1	1	1	1	1	1	1	1	#N/A	#N/A	1	1	1	2	5	1	1	1	1	1	1	2	1	1	1	1	1	1	1	#N/A	1	#N/A	2	#N/A	#N/A	1	#N/A	1	5	1	#N/A	#N/A	1	#N/A	1	#N/A	1	1	1	1	1	1	2	#N/A	2	#N/A	1	1	#N/A	#N/A	#N/A	#N/A	#N/A	#N/A	1	#N/A	#N/A	1	#N/A	#N/A
OG5_127289	1	1	1	1	1	1	1	#N/A	1	1	1	#N/A	1	1	2	1	1	1	1	1	1	2	1	1	1	1	#N/A	1	1	1	1	1	1	1	1	1	#N/A	#N/A	#N/A	1	1	1	1	1	1	#N/A	1	1	#N/A	#N/A	#N/A	#N/A	#N/A	1	1	1	1	1	1	#N/A	#N/A	#N/A	2	#N/A	1	1	1	#N/A	#N/A	1	2	2	1	1	1	1	#N/A	1	#N/A	1	#N/A	#N/A	#N/A	1	1	1	1	1	1	#N/A	2	1	2	#N/A	1	1	1	1	1	1	2	1	1	1	1	1	1	1	1	1	1	1	#N/A	#N/A	1	1	1	1	1	1	1	1	1	1	1	1	1	1	2	1	1	#N/A	1	1	#N/A	#N/A	1	2	1	1	3	1	1	#N/A	1	1	1	1	1
OG5_127291	1	1	1	1	1	#N/A	7	2	1	1	1	#N/A	1	1	2	1	1	1	1	#N/A	#N/A	2	1	1	1	1	#N/A	1	1	#N/A	#N/A	1	1	1	1	1	#N/A	#N/A	#N/A	1	1	1	1	#N/A	#N/A	1	1	1	1	1	#N/A	#N/A	1	1	1	1	1	1	#N/A	#N/A	#N/A	#N/A	1	#N/A	#N/A	#N/A	1	#N/A	#N/A	1	1	1	1	1	1	1	#N/A	2	#N/A	#N/A	#N/A	#N/A	#N/A	2	1	2	1	1	1	#N/A	2	1	2	#N/A	1	2	2	1	1	1	2	2	1	1	1	1	1	1	1	1	#N/A	2	#N/A	#N/A	2	1	1	1	2	1	#N/A	#N/A	#N/A	#N/A	1	1	1	1	2	1	1	#N/A	#N/A	1	#N/A	1	1	2	1	1	2	1	1	1	#N/A	#N/A	1	1	1
OG5_127295	1	1	1	1	1	#N/A	3	#N/A	1	1	1	#N/A	1	1	1	1	1	1	1	#N/A	#N/A	2	1	#N/A	1	2	#N/A	#N/A	1	#N/A	#N/A	1	1	1	1	1	#N/A	#N/A	#N/A	#N/A	1	1	#N/A	#N/A	#N/A	1	1	1	#N/A	#N/A	#N/A	#N/A	#N/A	1	1	1	1	1	#N/A	1	1	1	1	#N/A	1	1	1	#N/A	#N/A	1	1	1	1	1	1	1	#N/A	1	#N/A	#N/A	#N/A	#N/A	#N/A	2	1	1	1	#N/A	#N/A	#N/A	4	2	1	#N/A	#N/A	3	2	1	1	1	4	1	2	2	2	2	2	2	1	1	#N/A	2	1	1	1	1	1	#N/A	1	1	#N/A	#N/A	#N/A	#N/A	1	1	1	1	2	1	1	#N/A	#N/A	2	#N/A	#N/A	2	2	1	2	2	1	1	1	1	#N/A	1	1	1
OG5_127296	2	3	#N/A	3	1	#N/A	#N/A	#N/A	1	1	#N/A	#N/A	2	#N/A	2	#N/A	#N/A	2	2	#N/A	#N/A	2	1	#N/A	5	#N/A	#N/A	#N/A	2	#N/A	#N/A	1	1	#N/A	#N/A	1	#N/A	#N/A	#N/A	3	#N/A	4	1	#N/A	#N/A	#N/A	2	1	#N/A	#N/A	#N/A	#N/A	#N/A	6	1	#N/A	#N/A	5	#N/A	#N/A	#N/A	#N/A	1	#N/A	#N/A	#N/A	5	#N/A	#N/A	1	1	2	#N/A	#N/A	#N/A	#N/A	#N/A	8	#N/A	#N/A	#N/A	#N/A	#N/A	#N/A	5	1	5	#N/A	#N/A	#N/A	3	#N/A	1	#N/A	5	#N/A	#N/A	5	2	1	#N/A	#N/A	#N/A	#N/A	#N/A	#N/A	#N/A	#N/A	#N/A	5	#N/A	#N/A	#N/A	#N/A	1	#N/A	1	4	2	#N/A	#N/A	#N/A	#N/A	#N/A	#N/A	6	#N/A	6	#N/A	#N/A	#N/A	#N/A	#N/A	#N/A	#N/A	#N/A	2	#N/A	#N/A	#N/A	#N/A	#N/A	#N/A	#N/A	#N/A	#N/A	1	#N/A	#N/A
OG5_127297	2	1	#N/A	1	1	#N/A	1	#N/A	1	1	1	#N/A	1	#N/A	1	#N/A	#N/A	1	1	#N/A	#N/A	2	2	#N/A	2	1	#N/A	#N/A	1	#N/A	#N/A	1	1	#N/A	1	1	1	1	1	1	1	2	1	#N/A	#N/A	1	1	1	1	1	4	2	1	2	1	#N/A	#N/A	2	#N/A	#N/A	1	1	1	#N/A	#N/A	#N/A	2	#N/A	#N/A	1	1	1	1	1	1	1	#N/A	4	#N/A	#N/A	#N/A	#N/A	#N/A	2	2	1	2	#N/A	#N/A	#N/A	1	2	1	#N/A	2	1	1	2	1	1	3	1	1	1	1	1	1	1	#N/A	2	#N/A	1	#N/A	#N/A	2	#N/A	1	2	1	#N/A	#N/A	#N/A	#N/A	#N/A	#N/A	2	1	2	1	1	1	#N/A	#N/A	1	#N/A	8	1	2	1	1	#N/A	1	#N/A	1	#N/A	#N/A	1	#N/A	#N/A
OG5_127299	1	1	#N/A	1	1	#N/A	7	#N/A	1	1	1	#N/A	1	#N/A	1	#N/A	#N/A	1	1	#N/A	#N/A	2	2	#N/A	2	1	#N/A	#N/A	1	#N/A	#N/A	1	1	#N/A	1	1	1	1	1	1	1	2	1	#N/A	#N/A	1	1	1	1	1	#N/A	#N/A	#N/A	2	1	#N/A	#N/A	2	#N/A	#N/A	#N/A	#N/A	1	#N/A	#N/A	#N/A	2	#N/A	#N/A	1	1	1	#N/A	#N/A	#N/A	#N/A	#N/A	3	#N/A	#N/A	#N/A	#N/A	#N/A	1	3	1	2	#N/A	#N/A	#N/A	1	1	1	#N/A	2	5	1	2	1	1	3	1	1	1	1	1	1	1	#N/A	2	#N/A	5	#N/A	#N/A	2	#N/A	1	13	2	#N/A	#N/A	#N/A	#N/A	#N/A	#N/A	3	2	3	1	1	#N/A	#N/A	#N/A	1	#N/A	#N/A	1	#N/A	#N/A	#N/A	#N/A	#N/A	#N/A	1	#N/A	#N/A	2	#N/A	#N/A
OG5_127300	1	1	#N/A	1	1	#N/A	1	1	1	1	1	#N/A	1	#N/A	1	#N/A	#N/A	1	1	1	#N/A	2	1	1	1	1	#N/A	#N/A	1	#N/A	#N/A	1	1	#N/A	#N/A	#N/A	1	1	1	1	1	#N/A	1	#N/A	#N/A	1	1	1	1	1	2	1	19	1	1	#N/A	#N/A	1	#N/A	1	1	1	1	#N/A	1	1	1	1	1	1	1	#N/A	1	1	1	1	#N/A	1	1	1	1	1	1	1	1	1	1	#N/A	#N/A	1	1	1	1	1	1	1	1	1	1	#N/A	1	1	1	1	1	1	1	1	#N/A	1	#N/A	1	#N/A	#N/A	1	#N/A	1	1	1	#N/A	#N/A	1	#N/A	1	#N/A	1	1	1	1	1	#N/A	1	#N/A	1	#N/A	1	#N/A	2	1	3	2	1	#N/A	1	#N/A	#N/A	1	#N/A	#N/A
OG5_127301	1	1	#N/A	1	1	#N/A	1	1	1	1	1	#N/A	3	#N/A	1	#N/A	#N/A	1	1	1	#N/A	2	1	1	1	1	#N/A	#N/A	1	1	1	1	1	#N/A	1	1	1	1	1	2	1	1	1	#N/A	1	1	3	1	1	1	2	1	1	1	1	#N/A	#N/A	1	#N/A	1	1	1	1	#N/A	1	1	1	1	1	1	1	1	1	1	1	1	#N/A	1	#N/A	1	1	1	1	1	1	1	1	#N/A	#N/A	1	1	1	1	1	1	1	1	1	1	1	3	1	1	1	1	1	1	1	#N/A	1	#N/A	2	#N/A	#N/A	1	#N/A	1	1	1	#N/A	#N/A	1	1	1	#N/A	1	2	1	1	1	1	1	#N/A	1	1	1	1	2	1	1	2	1	#N/A	1	#N/A	#N/A	1	#N/A	#N/A
OG5_127303	1	1	#N/A	1	#N/A	#N/A	1	#N/A	1	1	1	#N/A	1	#N/A	1	#N/A	#N/A	1	1	#N/A	#N/A	2	1	#N/A	2	3	#N/A	#N/A	1	1	2	1	1	#N/A	1	1	1	1	1	1	1	3	1	1	#N/A	1	1	1	1	1	6	4	#N/A	2	1	#N/A	#N/A	2	1	1	1	1	1	#N/A	#N/A	#N/A	2	#N/A	#N/A	1	1	1	1	1	1	1	#N/A	3	#N/A	#N/A	#N/A	#N/A	#N/A	1	2	1	2	#N/A	#N/A	#N/A	1	1	1	#N/A	2	1	1	2	1	#N/A	1	1	#N/A	#N/A	#N/A	#N/A	#N/A	#N/A	#N/A	2	#N/A	1	#N/A	#N/A	1	#N/A	1	1	1	#N/A	#N/A	#N/A	#N/A	#N/A	#N/A	2	1	2	2	1	#N/A	#N/A	1	1	#N/A	8	1	2	1	1	2	1	#N/A	3	#N/A	#N/A	1	#N/A	#N/A
OG5_127304	1	1	#N/A	1	1	#N/A	7	#N/A	1	2	#N/A	#N/A	1	#N/A	3	#N/A	#N/A	1	1	#N/A	#N/A	4	2	#N/A	2	1	#N/A	#N/A	1	#N/A	#N/A	2	2	#N/A	2	2	1	#N/A	1	1	#N/A	3	2	#N/A	#N/A	1	1	2	#N/A	#N/A	#N/A	#N/A	#N/A	2	2	#N/A	#N/A	2	#N/A	#N/A	1	1	2	#N/A	#N/A	#N/A	3	#N/A	#N/A	1	2	2	1	1	1	1	#N/A	2	1	#N/A	#N/A	#N/A	#N/A	1	2	1	2	#N/A	#N/A	#N/A	1	#N/A	3	#N/A	1	2	1	2	1	2	3	2	#N/A	#N/A	#N/A	#N/A	#N/A	#N/A	#N/A	2	#N/A	2	#N/A	#N/A	2	#N/A	2	1	2	#N/A	#N/A	#N/A	#N/A	#N/A	#N/A	2	3	2	#N/A	#N/A	#N/A	#N/A	#N/A	#N/A	#N/A	3	1	2	1	1	1	1	#N/A	1	#N/A	#N/A	1	#N/A	#N/A
OG5_127307	2	2	#N/A	1	1	#N/A	2	#N/A	2	2	#N/A	#N/A	5	#N/A	1	#N/A	#N/A	6	6	#N/A	#N/A	6	1	#N/A	2	1	#N/A	#N/A	2	#N/A	#N/A	2	2	#N/A	1	1	#N/A	#N/A	#N/A	3	#N/A	1	3	#N/A	#N/A	1	3	2	#N/A	#N/A	#N/A	#N/A	#N/A	2	1	#N/A	#N/A	2	#N/A	#N/A	#N/A	#N/A	1	#N/A	#N/A	#N/A	2	#N/A	#N/A	1	1	1	#N/A	#N/A	#N/A	#N/A	#N/A	4	#N/A	#N/A	#N/A	#N/A	#N/A	1	2	1	2	#N/A	#N/A	#N/A	2	1	#N/A	#N/A	1	1	1	2	1	1	1	9	#N/A	#N/A	#N/A	#N/A	#N/A	#N/A	#N/A	2	#N/A	1	#N/A	#N/A	1	#N/A	2	#N/A	#N/A	#N/A	#N/A	#N/A	#N/A	#N/A	#N/A	#N/A	4	2	1	#N/A	#N/A	#N/A	#N/A	1	#N/A	#N/A	5	#N/A	#N/A	#N/A	#N/A	#N/A	#N/A	1	#N/A	#N/A	6	#N/A	#N/A
OG5_127308	1	1	#N/A	2	2	#N/A	5	#N/A	1	1	1	#N/A	1	#N/A	1	#N/A	#N/A	1	1	#N/A	#N/A	2	1	#N/A	2	1	#N/A	#N/A	1	#N/A	#N/A	1	1	#N/A	1	1	1	1	1	1	#N/A	3	1	#N/A	#N/A	1	2	1	#N/A	#N/A	2	1	#N/A	2	1	#N/A	#N/A	2	#N/A	#N/A	#N/A	#N/A	1	#N/A	#N/A	#N/A	2	#N/A	#N/A	1	1	1	2	2	2	2	#N/A	4	#N/A	#N/A	#N/A	#N/A	#N/A	1	3	#N/A	2	#N/A	#N/A	#N/A	1	1	1	#N/A	1	2	1	2	1	1	2	1	1	1	1	1	1	1	#N/A	3	#N/A	2	#N/A	#N/A	1	#N/A	1	1	2	#N/A	#N/A	#N/A	#N/A	#N/A	#N/A	1	1	2	1	1	#N/A	#N/A	#N/A	1	#N/A	#N/A	1	4	2	3	4	2	#N/A	1	#N/A	#N/A	1	#N/A	#N/A
OG5_127309	1	1	1	1	1	1	1	#N/A	1	1	#N/A	1	1	1	1	1	1	1	1	#N/A	1	2	1	#N/A	1	3	1	1	1	1	1	2	1	#N/A	1	1	1	1	1	1	#N/A	1	1	#N/A	1	1	1	1	#N/A	#N/A	2	1	#N/A	1	1	1	1	1	1	1	1	1	1	#N/A	#N/A	#N/A	1	#N/A	#N/A	1	1	1	1	1	1	1	1	2	#N/A	#N/A	#N/A	#N/A	#N/A	3	1	1	1	1	1	#N/A	1	1	1	#N/A	1	1	3	1	2	1	1	2	#N/A	#N/A	#N/A	#N/A	#N/A	#N/A	1	#N/A	2	1	1	1	1	1	1	#N/A	1	1	#N/A	#N/A	1	#N/A	#N/A	1	#N/A	1	1	#N/A	#N/A	#N/A	1	1	1	1	1	2	1	1	2	1	1	3	1	1	1	1	1
OG5_127310	1	1	#N/A	1	1	#N/A	4	#N/A	1	1	1	#N/A	1	#N/A	1	#N/A	#N/A	1	1	#N/A	#N/A	2	1	#N/A	2	1	#N/A	#N/A	2	#N/A	#N/A	1	1	#N/A	1	1	1	1	1	1	1	4	1	#N/A	#N/A	3	1	1	1	1	3	2	1	2	1	#N/A	#N/A	1	#N/A	1	1	1	1	#N/A	#N/A	#N/A	2	#N/A	#N/A	1	1	1	1	1	1	1	#N/A	2	#N/A	#N/A	#N/A	#N/A	#N/A	1	2	1	2	#N/A	#N/A	#N/A	1	1	1	#N/A	1	3	1	2	#N/A	1	2	1	1	1	1	1	1	1	#N/A	3	#N/A	4	#N/A	#N/A	1	#N/A	1	1	1	#N/A	#N/A	#N/A	#N/A	#N/A	#N/A	3	1	1	1	1	#N/A	#N/A	#N/A	1	#N/A	4	1	2	1	2	1	1	#N/A	1	#N/A	#N/A	1	#N/A	#N/A
OG5_127311	2	1	#N/A	1	1	#N/A	2	#N/A	1	1	1	#N/A	1	#N/A	2	#N/A	#N/A	3	3	#N/A	#N/A	2	1	#N/A	3	1	#N/A	#N/A	3	#N/A	#N/A	1	1	#N/A	#N/A	#N/A	#N/A	1	#N/A	1	#N/A	4	1	#N/A	#N/A	1	1	1	#N/A	#N/A	#N/A	#N/A	#N/A	2	1	#N/A	#N/A	3	#N/A	#N/A	#N/A	#N/A	1	#N/A	#N/A	#N/A	3	#N/A	#N/A	3	1	#N/A	1	#N/A	#N/A	1	#N/A	6	#N/A	#N/A	#N/A	#N/A	#N/A	1	3	2	3	#N/A	#N/A	#N/A	2	1	1	#N/A	3	1	1	3	1	#N/A	4	1	1	1	1	1	1	1	#N/A	3	#N/A	1	#N/A	#N/A	2	#N/A	1	3	1	#N/A	#N/A	#N/A	#N/A	#N/A	#N/A	4	4	4	#N/A	1	1	#N/A	#N/A	1	#N/A	2	2	#N/A	#N/A	#N/A	#N/A	#N/A	#N/A	1	#N/A	#N/A	1	#N/A	#N/A
OG5_127312	1	2	#N/A	1	2	#N/A	6	1	1	1	1	#N/A	1	#N/A	1	#N/A	#N/A	1	1	1	#N/A	2	1	1	1	1	#N/A	#N/A	#N/A	#N/A	#N/A	1	1	#N/A	1	1	1	1	1	2	1	1	1	#N/A	#N/A	1	1	1	1	1	2	1	2	1	1	#N/A	#N/A	1	#N/A	1	1	1	1	#N/A	1	1	1	1	1	1	1	1	1	1	1	1	#N/A	1	#N/A	1	1	1	1	1	1	2	1	#N/A	#N/A	1	2	1	1	1	1	1	1	1	1	1	1	1	1	1	1	1	1	1	#N/A	1	#N/A	1	#N/A	#N/A	1	#N/A	1	2	1	#N/A	#N/A	1	#N/A	1	#N/A	1	2	1	1	1	1	1	#N/A	1	#N/A	1	1	2	1	2	2	1	#N/A	1	#N/A	#N/A	1	#N/A	#N/A
OG5_127313	2	2	#N/A	1	1	#N/A	4	#N/A	1	1	2	#N/A	1	#N/A	1	#N/A	#N/A	1	1	#N/A	#N/A	#N/A	1	#N/A	1	2	#N/A	#N/A	1	#N/A	#N/A	1	1	#N/A	1	1	1	1	1	1	2	1	1	#N/A	#N/A	1	1	1	1	1	#N/A	#N/A	1	1	1	#N/A	#N/A	1	#N/A	1	1	1	#N/A	#N/A	#N/A	#N/A	1	#N/A	#N/A	2	1	1	2	2	2	2	#N/A	2	#N/A	#N/A	#N/A	#N/A	#N/A	2	1	1	1	#N/A	#N/A	#N/A	1	2	#N/A	#N/A	1	2	2	1	1	1	2	2	2	2	2	2	2	2	#N/A	1	#N/A	2	#N/A	#N/A	1	#N/A	1	1	1	#N/A	#N/A	#N/A	#N/A	#N/A	#N/A	1	1	1	2	2	1	#N/A	#N/A	2	#N/A	#N/A	1	4	2	3	2	2	#N/A	2	#N/A	#N/A	1	#N/A	#N/A
OG5_127315	#N/A	#N/A	#N/A	#N/A	#N/A	#N/A	5	#N/A	3	5	#N/A	1	#N/A	#N/A	1	#N/A	#N/A	6	6	#N/A	#N/A	4	1	#N/A	#N/A	2	#N/A	#N/A	#N/A	#N/A	#N/A	1	1	#N/A	#N/A	#N/A	#N/A	#N/A	#N/A	#N/A	2	#N/A	3	#N/A	#N/A	3	#N/A	2	#N/A	#N/A	#N/A	#N/A	#N/A	#N/A	5	#N/A	#N/A	#N/A	#N/A	#N/A	#N/A	#N/A	3	#N/A	#N/A	#N/A	#N/A	#N/A	#N/A	#N/A	1	5	2	2	2	1	#N/A	#N/A	#N/A	#N/A	#N/A	#N/A	#N/A	1	#N/A	1	#N/A	#N/A	#N/A	#N/A	1	#N/A	2	#N/A	#N/A	4	1	#N/A	#N/A	4	3	#N/A	#N/A	#N/A	#N/A	#N/A	#N/A	#N/A	#N/A	#N/A	1	1	#N/A	#N/A	1	#N/A	1	#N/A	#N/A	#N/A	#N/A	#N/A	#N/A	#N/A	#N/A	#N/A	10	#N/A	1	#N/A	#N/A	#N/A	#N/A	#N/A	#N/A	#N/A	#N/A	2	1	3	8	1	1	1	1	#N/A	11	#N/A	#N/A
OG5_127316	1	1	1	1	1	1	5	#N/A	1	1	1	1	1	1	1	1	1	1	1	#N/A	1	2	1	#N/A	1	2	1	1	1	1	1	1	1	1	1	1	#N/A	#N/A	#N/A	1	2	1	1	1	1	1	1	1	#N/A	#N/A	#N/A	#N/A	1	1	1	1	1	#N/A	1	#N/A	#N/A	#N/A	1	#N/A	#N/A	#N/A	1	#N/A	#N/A	2	1	1	#N/A	#N/A	#N/A	#N/A	1	#N/A	#N/A	#N/A	#N/A	#N/A	#N/A	2	1	1	1	1	1	#N/A	2	1	1	#N/A	1	2	2	1	1	1	4	1	1	1	1	1	1	1	1	1	1	2	1	1	1	1	1	2	1	1	1	#N/A	1	#N/A	1	1	1	1	1	1	1	#N/A	1	1	1	#N/A	1	#N/A	#N/A	#N/A	#N/A	#N/A	1	2	1	1	1	1	1
OG5_127317	2	1	1	1	1	#N/A	3	#N/A	4	4	#N/A	3	1	#N/A	2	#N/A	#N/A	1	1	#N/A	#N/A	4	1	#N/A	1	#N/A	#N/A	#N/A	1	#N/A	#N/A	1	1	1	1	1	#N/A	#N/A	#N/A	1	#N/A	1	3	#N/A	#N/A	1	1	2	#N/A	#N/A	#N/A	#N/A	#N/A	1	#N/A	#N/A	#N/A	1	#N/A	#N/A	#N/A	#N/A	3	#N/A	#N/A	#N/A	1	#N/A	#N/A	1	1	2	#N/A	#N/A	#N/A	#N/A	2	1	1	#N/A	#N/A	#N/A	#N/A	1	1	1	1	#N/A	#N/A	#N/A	1	#N/A	1	#N/A	1	6	3	1	1	1	5	14	#N/A	#N/A	#N/A	#N/A	#N/A	#N/A	1	1	2	4	#N/A	#N/A	1	#N/A	#N/A	1	1	#N/A	1	#N/A	#N/A	#N/A	#N/A	2	5	2	1	#N/A	#N/A	#N/A	#N/A	#N/A	#N/A	#N/A	1	#N/A	#N/A	#N/A	#N/A	#N/A	1	#N/A	#N/A	#N/A	4	1	#N/A
OG5_127318	3	2	#N/A	2	1	#N/A	#N/A	#N/A	#N/A	#N/A	#N/A	#N/A	2	#N/A	#N/A	#N/A	#N/A	#N/A	#N/A	#N/A	#N/A	2	#N/A	#N/A	2	2	#N/A	#N/A	1	#N/A	#N/A	#N/A	#N/A	1	#N/A	#N/A	#N/A	#N/A	#N/A	2	#N/A	4	#N/A	#N/A	#N/A	1	2	#N/A	#N/A	#N/A	#N/A	#N/A	#N/A	2	#N/A	#N/A	#N/A	2	#N/A	#N/A	#N/A	#N/A	#N/A	#N/A	#N/A	#N/A	2	#N/A	#N/A	1	#N/A	#N/A	2	2	1	2	#N/A	4	#N/A	#N/A	#N/A	#N/A	#N/A	#N/A	2	2	2	#N/A	#N/A	#N/A	2	#N/A	#N/A	#N/A	2	#N/A	#N/A	2	3	#N/A	#N/A	2	#N/A	#N/A	#N/A	#N/A	#N/A	#N/A	#N/A	2	#N/A	#N/A	#N/A	#N/A	1	#N/A	#N/A	3	#N/A	#N/A	#N/A	#N/A	#N/A	#N/A	#N/A	3	#N/A	3	2	#N/A	#N/A	#N/A	#N/A	#N/A	#N/A	34	3	4	2	2	3	2	#N/A	1	#N/A	#N/A	#N/A	#N/A	#N/A
OG5_127319	1	2	#N/A	2	#N/A	#N/A	3	#N/A	1	1	1	#N/A	1	#N/A	1	#N/A	#N/A	1	1	#N/A	#N/A	2	1	#N/A	2	1	#N/A	#N/A	1	#N/A	#N/A	1	1	#N/A	1	1	1	1	1	2	1	2	1	#N/A	#N/A	1	1	1	#N/A	#N/A	2	1	#N/A	2	1	#N/A	#N/A	1	#N/A	1	1	1	1	#N/A	#N/A	#N/A	2	#N/A	#N/A	1	1	1	1	1	1	1	#N/A	3	#N/A	#N/A	#N/A	#N/A	#N/A	1	2	1	2	#N/A	#N/A	#N/A	1	1	1	#N/A	1	2	1	2	1	1	4	1	1	1	1	1	1	1	#N/A	2	#N/A	1	#N/A	#N/A	1	#N/A	1	2	1	#N/A	#N/A	#N/A	#N/A	#N/A	#N/A	2	2	2	1	1	#N/A	#N/A	#N/A	1	#N/A	12	1	2	1	1	1	1	#N/A	1	#N/A	#N/A	1	#N/A	#N/A
OG5_127320	1	1	#N/A	1	1	#N/A	8	#N/A	1	1	1	#N/A	1	#N/A	1	#N/A	#N/A	1	1	#N/A	#N/A	2	1	#N/A	2	1	#N/A	#N/A	1	#N/A	#N/A	1	1	#N/A	1	1	1	1	1	#N/A	1	2	1	#N/A	#N/A	1	2	1	#N/A	#N/A	2	2	#N/A	2	1	#N/A	#N/A	1	#N/A	#N/A	#N/A	#N/A	1	#N/A	#N/A	#N/A	2	#N/A	#N/A	1	1	1	1	1	1	1	#N/A	6	#N/A	#N/A	#N/A	#N/A	#N/A	1	2	1	2	#N/A	#N/A	#N/A	1	1	1	#N/A	1	4	1	2	1	1	2	1	1	1	1	1	1	1	#N/A	2	#N/A	3	#N/A	#N/A	1	#N/A	1	2	1	#N/A	#N/A	#N/A	#N/A	#N/A	#N/A	2	1	2	1	1	1	#N/A	#N/A	1	#N/A	5	1	2	1	1	2	1	#N/A	1	#N/A	#N/A	1	#N/A	#N/A
OG5_127321	2	2	#N/A	2	1	#N/A	9	#N/A	1	1	#N/A	#N/A	2	#N/A	2	#N/A	#N/A	2	2	#N/A	#N/A	2	1	#N/A	3	1	#N/A	#N/A	1	#N/A	#N/A	1	1	#N/A	1	1	#N/A	1	#N/A	1	#N/A	3	1	#N/A	#N/A	2	2	1	#N/A	#N/A	2	#N/A	#N/A	3	1	#N/A	#N/A	3	#N/A	#N/A	#N/A	#N/A	1	#N/A	#N/A	#N/A	3	#N/A	#N/A	2	1	1	#N/A	#N/A	#N/A	#N/A	#N/A	3	#N/A	#N/A	#N/A	#N/A	#N/A	1	3	1	3	#N/A	#N/A	#N/A	2	#N/A	1	#N/A	3	3	1	3	2	1	5	2	#N/A	#N/A	#N/A	#N/A	#N/A	#N/A	#N/A	2	#N/A	2	#N/A	#N/A	1	#N/A	1	3	1	#N/A	#N/A	#N/A	#N/A	#N/A	#N/A	4	3	4	2	#N/A	#N/A	#N/A	#N/A	#N/A	#N/A	#N/A	2	#N/A	#N/A	#N/A	#N/A	#N/A	#N/A	1	#N/A	#N/A	1	#N/A	#N/A
OG5_127322	1	1	#N/A	1	1	#N/A	4	1	1	1	1	#N/A	#N/A	#N/A	1	#N/A	#N/A	1	1	1	#N/A	2	1	1	1	#N/A	#N/A	#N/A	#N/A	#N/A	#N/A	1	1	#N/A	1	1	1	1	1	1	1	2	1	#N/A	#N/A	1	1	1	1	1	4	1	1	1	1	#N/A	#N/A	1	#N/A	2	2	2	1	1	1	1	1	1	1	1	1	1	1	1	1	1	#N/A	1	#N/A	1	1	1	1	1	1	1	2	#N/A	#N/A	1	1	1	1	1	1	2	1	1	1	1	4	1	1	1	1	1	1	1	#N/A	3	#N/A	1	#N/A	#N/A	1	#N/A	1	1	1	#N/A	#N/A	1	#N/A	1	#N/A	1	1	1	1	1	#N/A	1	#N/A	1	#N/A	1	1	2	1	1	2	1	#N/A	#N/A	#N/A	#N/A	1	#N/A	#N/A
OG5_127323	1	4	#N/A	2	#N/A	#N/A	3	#N/A	1	2	1	#N/A	1	#N/A	2	#N/A	#N/A	1	1	#N/A	#N/A	4	1	#N/A	2	2	#N/A	#N/A	1	#N/A	#N/A	1	1	#N/A	1	1	1	1	1	2	1	2	2	#N/A	#N/A	1	1	1	1	1	2	1	#N/A	2	1	#N/A	#N/A	1	#N/A	1	1	1	2	#N/A	#N/A	#N/A	2	#N/A	#N/A	1	1	1	1	1	1	1	#N/A	2	#N/A	#N/A	#N/A	#N/A	#N/A	2	1	2	2	#N/A	#N/A	#N/A	1	1	1	#N/A	2	3	1	2	1	1	2	1	1	1	1	1	1	#N/A	#N/A	1	#N/A	2	#N/A	#N/A	1	#N/A	2	5	1	#N/A	#N/A	#N/A	#N/A	#N/A	#N/A	2	1	1	1	#N/A	#N/A	#N/A	#N/A	1	#N/A	#N/A	1	2	1	1	1	1	#N/A	2	#N/A	#N/A	1	#N/A	#N/A
OG5_127324	1	1	#N/A	1	#N/A	#N/A	1	1	1	1	1	#N/A	1	#N/A	1	#N/A	#N/A	1	1	1	#N/A	2	1	1	1	1	#N/A	#N/A	1	1	1	1	1	#N/A	1	1	1	1	1	1	1	1	1	1	#N/A	1	1	1	1	1	2	1	#N/A	2	1	#N/A	#N/A	1	1	1	1	1	1	#N/A	1	1	1	#N/A	#N/A	1	1	1	2	2	2	2	#N/A	2	#N/A	#N/A	1	1	1	1	1	1	1	#N/A	#N/A	#N/A	2	1	1	1	#N/A	1	1	1	1	1	1	2	1	1	1	1	1	1	#N/A	1	#N/A	1	#N/A	#N/A	1	#N/A	1	1	1	#N/A	#N/A	1	#N/A	1	#N/A	1	1	1	1	1	1	1	1	1	#N/A	1	1	4	2	2	3	2	#N/A	1	#N/A	#N/A	1	#N/A	#N/A
OG5_127325	1	1	1	1	1	#N/A	8	1	1	1	#N/A	#N/A	2	1	1	1	1	2	2	#N/A	#N/A	2	1	#N/A	2	#N/A	#N/A	#N/A	2	1	1	1	1	#N/A	3	3	#N/A	#N/A	#N/A	1	1	2	1	#N/A	1	#N/A	1	1	#N/A	#N/A	#N/A	#N/A	#N/A	2	1	1	#N/A	2	1	#N/A	#N/A	#N/A	1	#N/A	1	1	2	#N/A	#N/A	2	1	2	1	1	1	1	#N/A	2	#N/A	#N/A	#N/A	#N/A	#N/A	1	2	1	2	1	1	#N/A	2	#N/A	1	1	#N/A	3	1	2	1	2	1	1	#N/A	#N/A	#N/A	#N/A	#N/A	#N/A	1	2	1	1	#N/A	#N/A	1	1	1	#N/A	1	1	#N/A	#N/A	#N/A	1	#N/A	2	#N/A	2	2	#N/A	#N/A	#N/A	#N/A	#N/A	#N/A	#N/A	1	2	1	1	2	1	1	#N/A	#N/A	#N/A	2	1	1
OG5_127328	1	1	#N/A	1	2	1	2	1	1	1	1	#N/A	1	#N/A	1	#N/A	#N/A	1	1	1	#N/A	2	1	1	2	1	#N/A	#N/A	1	#N/A	#N/A	1	1	#N/A	1	1	#N/A	#N/A	#N/A	1	1	1	1	#N/A	#N/A	1	1	1	#N/A	#N/A	4	2	#N/A	2	1	#N/A	#N/A	2	1	1	1	1	1	#N/A	1	1	2	1	1	1	1	1	1	1	1	1	#N/A	2	#N/A	1	1	1	1	1	2	1	2	#N/A	#N/A	1	1	2	1	1	1	1	#N/A	2	1	1	1	1	1	1	1	1	1	1	#N/A	2	#N/A	1	#N/A	#N/A	1	#N/A	1	4	1	#N/A	#N/A	1	#N/A	1	#N/A	1	1	1	1	1	#N/A	1	1	1	#N/A	2	1	2	1	1	#N/A	1	#N/A	1	#N/A	#N/A	1	#N/A	#N/A
OG5_127329	3	1	#N/A	1	1	#N/A	4	#N/A	1	1	#N/A	1	1	#N/A	2	1	1	1	1	#N/A	#N/A	2	1	#N/A	2	1	1	1	1	#N/A	#N/A	1	1	1	1	1	2	2	2	1	1	1	1	#N/A	#N/A	2	1	1	#N/A	#N/A	#N/A	#N/A	#N/A	2	1	#N/A	1	2	#N/A	#N/A	#N/A	#N/A	1	#N/A	#N/A	#N/A	2	#N/A	#N/A	1	1	1	1	1	1	1	1	2	1	#N/A	#N/A	#N/A	#N/A	1	2	1	2	#N/A	#N/A	#N/A	1	1	1	#N/A	1	3	1	2	1	1	1	2	#N/A	#N/A	#N/A	#N/A	#N/A	#N/A	#N/A	2	3	2	#N/A	#N/A	1	#N/A	1	3	1	#N/A	#N/A	#N/A	#N/A	#N/A	1	2	3	2	5	#N/A	#N/A	#N/A	#N/A	1	#N/A	#N/A	1	2	1	1	2	1	#N/A	1	1	#N/A	1	#N/A	#N/A
OG5_127330	1	1	1	1	1	1	3	1	1	1	1	1	1	1	4	1	1	3	1	#N/A	1	2	1	#N/A	1	2	1	1	1	1	1	1	1	1	1	1	#N/A	#N/A	#N/A	1	1	1	1	1	1	1	1	1	#N/A	#N/A	#N/A	#N/A	#N/A	1	1	#N/A	1	1	1	#N/A	#N/A	#N/A	1	#N/A	1	1	1	1	1	2	1	1	#N/A	#N/A	#N/A	#N/A	1	2	#N/A	1	1	1	1	2	1	1	1	1	1	1	#N/A	1	1	1	1	1	2	1	1	1	1	1	1	1	1	1	1	1	1	#N/A	1	1	1	1	1	#N/A	1	2	1	#N/A	1	#N/A	1	1	1	1	#N/A	1	1	1	1	#N/A	1	1	1	#N/A	1	#N/A	#N/A	#N/A	#N/A	#N/A	#N/A	1	1	1	1	#N/A	#N/A
OG5_127331	1	1	#N/A	1	2	#N/A	3	#N/A	1	1	1	#N/A	1	#N/A	1	#N/A	#N/A	1	1	#N/A	#N/A	1	1	#N/A	2	1	#N/A	#N/A	1	#N/A	#N/A	1	1	#N/A	1	1	1	1	1	1	1	2	1	#N/A	#N/A	1	1	1	1	1	4	1	1	2	1	#N/A	#N/A	1	#N/A	1	1	1	1	#N/A	#N/A	#N/A	2	#N/A	#N/A	1	1	1	1	1	1	1	#N/A	1	#N/A	#N/A	#N/A	#N/A	#N/A	1	2	1	2	#N/A	#N/A	#N/A	2	1	1	#N/A	1	4	1	2	1	1	4	1	1	1	1	1	1	1	#N/A	2	#N/A	3	#N/A	#N/A	1	#N/A	1	1	1	#N/A	#N/A	#N/A	#N/A	#N/A	#N/A	2	3	2	2	1	#N/A	#N/A	#N/A	1	#N/A	2	1	3	1	2	2	1	#N/A	1	#N/A	#N/A	1	#N/A	#N/A
OG5_127332	1	1	1	1	1	1	2	1	2	1	1	#N/A	1	1	1	1	1	1	1	#N/A	1	2	1	1	1	1	1	#N/A	1	#N/A	#N/A	1	1	1	1	1	1	1	1	1	1	1	1	#N/A	1	1	1	2	#N/A	#N/A	#N/A	#N/A	#N/A	1	1	1	1	1	1	#N/A	#N/A	#N/A	2	#N/A	#N/A	#N/A	1	1	1	1	1	2	1	1	1	1	#N/A	1	#N/A	1	#N/A	#N/A	#N/A	1	1	#N/A	1	#N/A	#N/A	#N/A	3	1	1	#N/A	1	1	1	1	1	4	1	1	1	1	1	1	1	1	1	1	1	1	1	1	1	1	1	1	1	1	#N/A	#N/A	#N/A	1	1	1	1	1	1	1	#N/A	1	#N/A	1	#N/A	#N/A	1	2	1	1	2	1	1	#N/A	1	1	1	1	1
OG5_127333	1	2	#N/A	1	1	#N/A	2	#N/A	1	1	1	#N/A	1	#N/A	1	#N/A	#N/A	1	1	#N/A	#N/A	2	1	#N/A	2	1	#N/A	#N/A	1	#N/A	#N/A	1	1	#N/A	1	1	1	1	1	1	1	2	1	#N/A	#N/A	1	1	#N/A	#N/A	#N/A	3	1	#N/A	3	1	#N/A	#N/A	3	#N/A	#N/A	#N/A	#N/A	1	#N/A	#N/A	#N/A	2	#N/A	#N/A	1	1	1	1	1	1	1	#N/A	4	1	#N/A	#N/A	#N/A	#N/A	1	4	1	2	#N/A	#N/A	#N/A	1	1	1	#N/A	2	3	#N/A	2	1	1	4	1	1	1	1	1	1	1	#N/A	6	#N/A	2	#N/A	#N/A	1	#N/A	1	3	1	#N/A	#N/A	#N/A	#N/A	#N/A	#N/A	3	1	2	#N/A	1	1	#N/A	#N/A	1	#N/A	3	1	2	1	#N/A	2	1	#N/A	1	#N/A	#N/A	1	#N/A	#N/A
OG5_127334	1	2	1	1	#N/A	1	3	#N/A	1	1	#N/A	1	1	1	#N/A	1	1	1	1	#N/A	#N/A	2	1	1	1	1	#N/A	1	1	1	#N/A	1	1	1	1	1	#N/A	#N/A	#N/A	1	1	1	1	#N/A	1	1	1	1	#N/A	#N/A	#N/A	#N/A	#N/A	1	#N/A	1	1	1	1	#N/A	#N/A	#N/A	1	#N/A	1	#N/A	1	#N/A	#N/A	1	1	1	1	1	1	1	1	1	1	1	#N/A	#N/A	#N/A	1	1	1	1	1	1	#N/A	2	#N/A	1	#N/A	1	2	1	1	1	1	3	1	#N/A	#N/A	#N/A	#N/A	#N/A	#N/A	1	1	1	1	#N/A	#N/A	1	1	1	2	1	1	1	1	#N/A	1	1	1	1	1	1	#N/A	#N/A	1	1	#N/A	#N/A	#N/A	1	2	1	1	16	2	#N/A	1	#N/A	#N/A	1	1	1
OG5_127339	1	1	#N/A	1	#N/A	#N/A	3	1	1	1	1	#N/A	1	#N/A	1	#N/A	#N/A	1	1	1	#N/A	2	1	1	1	1	#N/A	#N/A	1	#N/A	#N/A	1	1	#N/A	1	1	1	1	1	2	1	1	1	#N/A	#N/A	1	1	1	1	1	2	1	1	1	1	#N/A	#N/A	1	#N/A	1	1	1	1	1	1	2	1	1	1	1	1	1	1	1	1	1	#N/A	1	#N/A	1	1	1	1	1	1	1	2	#N/A	#N/A	1	1	1	1	1	1	2	1	1	1	1	3	1	1	1	1	1	1	1	#N/A	2	#N/A	1	#N/A	#N/A	1	#N/A	1	2	1	#N/A	#N/A	1	#N/A	1	#N/A	1	1	1	1	1	1	1	#N/A	1	#N/A	1	1	2	1	2	2	1	#N/A	1	#N/A	#N/A	1	#N/A	#N/A
OG5_127342	2	1	1	1	1	#N/A	#N/A	#N/A	1	1	#N/A	1	1	1	1	1	2	2	2	#N/A	#N/A	2	1	#N/A	2	2	1	#N/A	1	#N/A	#N/A	1	1	1	1	1	#N/A	#N/A	#N/A	1	1	1	1	#N/A	2	1	1	1	#N/A	#N/A	#N/A	#N/A	#N/A	2	1	#N/A	#N/A	2	#N/A	#N/A	#N/A	#N/A	1	#N/A	#N/A	#N/A	2	#N/A	#N/A	1	1	1	5	2	3	3	#N/A	6	#N/A	1	#N/A	#N/A	#N/A	#N/A	2	1	2	1	1	#N/A	1	#N/A	1	1	3	#N/A	#N/A	2	1	1	1	#N/A	#N/A	#N/A	#N/A	#N/A	#N/A	#N/A	#N/A	2	1	1	#N/A	#N/A	1	#N/A	1	#N/A	1	#N/A	#N/A	#N/A	1	1	#N/A	2	4	2	1	#N/A	#N/A	#N/A	#N/A	1	#N/A	2	#N/A	4	2	2	2	1	#N/A	2	#N/A	#N/A	1	#N/A	#N/A
OG5_127343	#N/A	1	#N/A	1	1	#N/A	2	#N/A	1	1	1	#N/A	1	#N/A	1	#N/A	#N/A	1	1	1	#N/A	2	1	1	1	1	#N/A	#N/A	1	#N/A	#N/A	1	1	#N/A	1	1	1	1	1	1	1	1	1	#N/A	#N/A	1	1	1	1	1	2	1	7	1	1	#N/A	#N/A	1	#N/A	1	1	1	1	1	#N/A	1	1	2	1	1	1	1	1	1	1	1	#N/A	4	#N/A	1	2	#N/A	1	1	1	1	1	1	1	#N/A	2	1	1	1	1	1	1	1	1	1	1	1	1	1	1	1	1	1	#N/A	1	#N/A	1	#N/A	#N/A	1	#N/A	1	1	1	#N/A	#N/A	2	#N/A	2	#N/A	1	1	1	1	1	1	#N/A	#N/A	1	#N/A	2	1	2	1	1	#N/A	1	#N/A	1	#N/A	#N/A	1	#N/A	#N/A
OG5_127345	2	1	#N/A	1	1	#N/A	2	1	1	#N/A	1	#N/A	1	#N/A	1	#N/A	#N/A	1	1	1	#N/A	2	1	1	1	1	#N/A	#N/A	#N/A	#N/A	#N/A	1	1	#N/A	1	1	1	1	1	1	1	2	1	#N/A	#N/A	1	1	1	1	1	3	1	1	1	1	#N/A	#N/A	1	#N/A	1	1	1	1	1	1	1	1	1	1	1	1	1	1	1	1	1	#N/A	1	#N/A	1	1	1	1	1	1	#N/A	1	#N/A	#N/A	#N/A	1	1	1	1	1	2	1	1	1	1	1	1	1	1	1	1	1	1	#N/A	1	#N/A	1	#N/A	#N/A	1	#N/A	1	1	1	#N/A	#N/A	#N/A	#N/A	1	#N/A	1	1	1	1	1	#N/A	1	#N/A	1	#N/A	3	1	4	2	2	7	1	#N/A	1	#N/A	#N/A	1	#N/A	#N/A
OG5_127346	#N/A	#N/A	#N/A	#N/A	#N/A	#N/A	10	#N/A	1	1	1	#N/A	#N/A	#N/A	1	#N/A	#N/A	1	1	#N/A	#N/A	2	1	#N/A	3	1	#N/A	#N/A	1	#N/A	#N/A	1	1	#N/A	1	1	1	1	1	#N/A	#N/A	4	1	#N/A	#N/A	1	#N/A	1	#N/A	#N/A	#N/A	#N/A	#N/A	3	1	#N/A	#N/A	1	#N/A	#N/A	#N/A	#N/A	3	#N/A	#N/A	#N/A	3	#N/A	#N/A	1	1	2	1	2	2	2	#N/A	4	1	#N/A	#N/A	#N/A	#N/A	1	2	1	3	#N/A	#N/A	#N/A	2	1	2	#N/A	1	3	1	3	#N/A	1	7	#N/A	#N/A	#N/A	#N/A	#N/A	#N/A	#N/A	#N/A	3	#N/A	6	#N/A	#N/A	1	#N/A	1	#N/A	1	#N/A	#N/A	#N/A	#N/A	#N/A	#N/A	5	#N/A	5	1	1	1	#N/A	#N/A	#N/A	#N/A	#N/A	#N/A	2	1	1	1	1	#N/A	1	#N/A	#N/A	1	#N/A	#N/A
OG5_127347	1	1	1	1	1	1	4	#N/A	1	1	#N/A	1	1	1	#N/A	1	1	#N/A	#N/A	#N/A	1	2	1	#N/A	1	3	1	1	1	3	#N/A	1	1	1	1	1	#N/A	#N/A	#N/A	1	1	1	1	#N/A	1	1	1	1	#N/A	#N/A	#N/A	#N/A	#N/A	1	1	1	1	1	2	#N/A	#N/A	#N/A	1	#N/A	#N/A	#N/A	1	#N/A	#N/A	1	1	1	#N/A	#N/A	#N/A	#N/A	1	1	#N/A	#N/A	#N/A	#N/A	1	4	1	1	1	1	1	#N/A	1	1	1	#N/A	#N/A	2	4	1	1	1	3	1	1	1	1	1	1	1	1	1	1	2	1	1	1	1	1	2	1	1	1	#N/A	#N/A	#N/A	1	1	1	1	4	#N/A	#N/A	1	#N/A	1	#N/A	#N/A	2	#N/A	#N/A	#N/A	#N/A	#N/A	1	3	1	1	1	1	1
OG5_127348	1	1	1	1	2	1	2	#N/A	1	1	#N/A	1	1	1	1	1	1	1	1	#N/A	#N/A	2	1	#N/A	1	2	1	1	1	#N/A	#N/A	1	1	1	1	1	#N/A	#N/A	#N/A	1	2	1	1	#N/A	1	#N/A	1	1	#N/A	#N/A	#N/A	#N/A	#N/A	2	1	1	1	1	1	#N/A	#N/A	#N/A	1	#N/A	1	#N/A	1	#N/A	#N/A	1	1	1	1	1	1	1	#N/A	2	1	#N/A	#N/A	#N/A	#N/A	2	1	1	1	1	1	#N/A	2	1	1	#N/A	1	3	1	1	1	1	2	1	1	1	1	1	1	1	1	1	1	2	1	1	1	1	1	1	1	1	1	#N/A	#N/A	1	2	1	#N/A	1	2	#N/A	#N/A	#N/A	#N/A	1	#N/A	#N/A	1	2	1	1	2	1	1	2	1	#N/A	1	1	1
OG5_127349	3	1	#N/A	1	1	1	2	1	1	1	1	#N/A	1	#N/A	1	#N/A	#N/A	1	1	1	#N/A	2	1	1	1	1	#N/A	#N/A	1	#N/A	#N/A	1	1	#N/A	1	1	1	1	1	1	1	1	1	#N/A	#N/A	1	1	1	1	1	2	1	1	1	1	#N/A	#N/A	#N/A	#N/A	1	1	1	1	#N/A	1	1	1	1	1	1	1	1	1	1	1	1	#N/A	1	#N/A	1	1	1	1	1	1	1	1	#N/A	#N/A	1	1	1	1	1	#N/A	2	1	1	1	1	1	1	1	1	1	1	1	2	#N/A	1	#N/A	1	#N/A	#N/A	1	#N/A	1	4	1	#N/A	#N/A	1	#N/A	1	#N/A	1	1	1	1	1	1	1	#N/A	1	#N/A	4	1	2	1	2	2	1	#N/A	1	#N/A	#N/A	1	#N/A	#N/A
OG5_127351	1	1	#N/A	1	#N/A	#N/A	2	2	1	1	1	#N/A	1	#N/A	1	#N/A	#N/A	1	1	1	#N/A	2	1	1	1	2	#N/A	1	1	#N/A	#N/A	1	1	1	1	1	1	1	1	1	1	1	1	#N/A	#N/A	1	1	1	1	1	4	2	2	2	1	#N/A	#N/A	#N/A	#N/A	1	1	1	1	#N/A	1	1	1	1	1	1	1	1	1	1	1	1	#N/A	1	#N/A	1	1	1	1	1	1	1	1	#N/A	#N/A	1	1	1	1	2	1	1	1	1	1	1	2	1	1	1	1	1	1	1	#N/A	1	1	1	#N/A	#N/A	1	#N/A	1	1	1	#N/A	#N/A	2	#N/A	1	#N/A	1	1	1	1	1	1	1	#N/A	1	#N/A	1	1	2	1	1	1	1	#N/A	1	#N/A	#N/A	1	#N/A	#N/A
OG5_127352	1	1	#N/A	1	1	#N/A	2	1	1	1	1	#N/A	1	#N/A	1	#N/A	#N/A	1	1	2	#N/A	2	1	1	1	1	#N/A	#N/A	1	#N/A	#N/A	2	1	#N/A	1	1	1	1	1	1	1	1	1	#N/A	#N/A	1	2	1	1	1	2	1	1	1	1	#N/A	#N/A	1	#N/A	1	1	1	1	1	1	1	1	2	2	1	1	1	1	1	1	1	#N/A	1	#N/A	2	1	1	1	1	1	1	1	#N/A	#N/A	1	#N/A	1	1	1	#N/A	1	1	1	1	1	2	1	1	1	1	1	1	1	#N/A	1	#N/A	1	#N/A	#N/A	1	#N/A	1	2	1	#N/A	#N/A	2	#N/A	2	#N/A	1	1	1	1	1	#N/A	1	#N/A	1	#N/A	2	1	2	1	1	2	1	#N/A	2	#N/A	#N/A	1	#N/A	#N/A
OG5_127353	2	1	#N/A	1	1	#N/A	4	#N/A	1	1	1	#N/A	1	#N/A	1	#N/A	#N/A	1	1	#N/A	#N/A	2	1	#N/A	2	1	#N/A	#N/A	1	#N/A	#N/A	1	1	#N/A	1	1	1	1	1	1	1	2	1	#N/A	#N/A	1	1	1	1	1	4	1	1	2	1	#N/A	#N/A	1	#N/A	1	1	1	1	#N/A	#N/A	#N/A	2	#N/A	#N/A	1	1	1	1	1	1	1	#N/A	4	#N/A	#N/A	#N/A	#N/A	#N/A	1	2	1	2	#N/A	#N/A	#N/A	2	1	1	#N/A	1	4	1	2	1	1	4	1	1	1	1	1	1	1	#N/A	2	#N/A	3	#N/A	#N/A	1	#N/A	1	2	1	#N/A	#N/A	#N/A	#N/A	#N/A	#N/A	2	1	2	1	1	#N/A	#N/A	#N/A	1	#N/A	1	2	2	1	1	#N/A	1	#N/A	1	#N/A	#N/A	1	#N/A	#N/A
OG5_127354	1	2	#N/A	1	1	#N/A	3	#N/A	1	1	1	#N/A	1	#N/A	1	#N/A	#N/A	1	1	#N/A	#N/A	2	1	#N/A	2	1	#N/A	#N/A	1	#N/A	#N/A	1	1	#N/A	1	1	1	1	1	1	1	3	1	#N/A	#N/A	1	1	1	#N/A	#N/A	4	1	#N/A	3	1	#N/A	#N/A	2	#N/A	1	1	1	1	#N/A	#N/A	#N/A	2	#N/A	#N/A	1	1	1	1	1	1	1	#N/A	3	#N/A	#N/A	#N/A	#N/A	#N/A	1	2	1	2	#N/A	#N/A	#N/A	2	1	1	#N/A	1	2	1	2	1	1	3	1	1	1	1	1	1	1	#N/A	1	#N/A	2	#N/A	#N/A	1	#N/A	1	3	1	#N/A	#N/A	#N/A	#N/A	#N/A	#N/A	3	1	3	1	1	#N/A	#N/A	#N/A	1	#N/A	3	1	2	1	2	2	1	#N/A	1	#N/A	#N/A	1	#N/A	#N/A
OG5_127355	#N/A	#N/A	3	#N/A	1	1	#N/A	1	2	3	#N/A	3	#N/A	3	#N/A	2	1	1	1	1	1	4	1	1	1	1	1	1	#N/A	2	1	2	2	1	#N/A	#N/A	#N/A	#N/A	#N/A	#N/A	1	1	2	1	#N/A	1	1	2	#N/A	#N/A	#N/A	#N/A	#N/A	1	#N/A	2	1	1	1	#N/A	#N/A	#N/A	2	#N/A	#N/A	#N/A	1	1	1	1	1	1	1	1	1	1	4	1	#N/A	1	1	1	1	#N/A	#N/A	1	1	1	1	1	6	#N/A	#N/A	1	#N/A	#N/A	#N/A	1	#N/A	#N/A	1	#N/A	#N/A	#N/A	#N/A	#N/A	#N/A	#N/A	4	1	1	#N/A	#N/A	#N/A	1	2	2	#N/A	#N/A	2	1	1	1	1	#N/A	1	#N/A	1	#N/A	#N/A	#N/A	#N/A	1	#N/A	1	1	1	#N/A	#N/A	#N/A	2	#N/A	1	1	#N/A	2	1	2	2
OG5_127356	2	#N/A	#N/A	1	1	#N/A	2	2	1	1	1	1	#N/A	#N/A	1	#N/A	#N/A	1	1	1	#N/A	2	1	1	2	1	#N/A	#N/A	1	#N/A	2	2	2	#N/A	1	1	#N/A	1	1	1	1	1	1	#N/A	#N/A	1	1	1	1	1	3	1	1	2	1	#N/A	#N/A	2	#N/A	1	1	1	1	#N/A	#N/A	#N/A	2	1	1	1	1	1	#N/A	1	1	1	#N/A	2	#N/A	#N/A	1	1	1	1	2	1	2	#N/A	#N/A	1	1	1	1	1	1	3	1	2	1	1	2	1	1	1	1	1	1	1	#N/A	2	#N/A	1	#N/A	#N/A	1	#N/A	1	1	1	#N/A	#N/A	1	#N/A	#N/A	#N/A	1	1	1	1	1	#N/A	#N/A	#N/A	1	#N/A	1	1	2	1	1	2	1	#N/A	1	#N/A	#N/A	1	#N/A	#N/A
OG5_127358	2	1	#N/A	1	1	#N/A	2	#N/A	2	1	#N/A	#N/A	1	#N/A	#N/A	#N/A	#N/A	2	1	#N/A	#N/A	2	1	#N/A	1	2	#N/A	#N/A	1	#N/A	#N/A	1	1	#N/A	2	2	#N/A	#N/A	#N/A	1	5	2	1	#N/A	#N/A	3	1	1	#N/A	#N/A	#N/A	#N/A	#N/A	#N/A	1	#N/A	#N/A	#N/A	#N/A	#N/A	#N/A	#N/A	2	#N/A	#N/A	#N/A	1	#N/A	#N/A	16	1	2	#N/A	#N/A	#N/A	#N/A	#N/A	3	#N/A	#N/A	#N/A	#N/A	#N/A	2	2	1	1	#N/A	#N/A	#N/A	3	#N/A	1	#N/A	2	3	1	2	1	1	4	4	1	1	1	1	1	1	#N/A	1	#N/A	3	#N/A	#N/A	1	#N/A	1	#N/A	1	#N/A	#N/A	#N/A	#N/A	#N/A	#N/A	2	4	2	4	#N/A	#N/A	#N/A	#N/A	#N/A	#N/A	#N/A	1	#N/A	#N/A	#N/A	#N/A	#N/A	#N/A	3	#N/A	#N/A	1	#N/A	#N/A
OG5_127359	1	1	#N/A	1	1	#N/A	2	#N/A	1	1	1	#N/A	1	#N/A	1	#N/A	#N/A	2	2	#N/A	#N/A	2	1	#N/A	3	1	1	#N/A	1	#N/A	#N/A	1	1	#N/A	1	1	1	1	1	2	#N/A	2	1	#N/A	#N/A	1	1	1	1	1	4	2	1	2	1	#N/A	#N/A	2	#N/A	1	1	1	1	#N/A	#N/A	#N/A	2	#N/A	#N/A	1	1	1	1	1	1	1	#N/A	2	#N/A	#N/A	#N/A	#N/A	#N/A	1	2	1	2	#N/A	#N/A	#N/A	1	1	1	#N/A	2	2	1	2	1	1	2	1	1	1	1	1	1	1	#N/A	3	1	1	#N/A	#N/A	1	#N/A	1	1	1	#N/A	1	#N/A	#N/A	#N/A	#N/A	2	1	2	1	1	1	#N/A	#N/A	1	#N/A	1	1	2	1	2	1	1	#N/A	1	#N/A	#N/A	1	#N/A	#N/A
OG5_127360	2	1	1	1	1	1	2	#N/A	1	1	1	1	1	1	1	1	1	1	1	#N/A	#N/A	2	1	1	1	1	#N/A	#N/A	3	1	#N/A	1	2	#N/A	1	1	1	1	1	1	1	2	2	#N/A	#N/A	1	1	1	1	1	2	1	1	1	1	#N/A	#N/A	1	#N/A	1	1	1	1	#N/A	#N/A	1	1	#N/A	#N/A	1	1	1	1	1	1	1	1	4	#N/A	#N/A	#N/A	#N/A	#N/A	1	1	1	1	#N/A	1	#N/A	#N/A	1	1	1	2	1	1	1	1	1	1	1	1	1	1	1	1	1	#N/A	1	1	2	#N/A	#N/A	1	#N/A	1	2	1	#N/A	#N/A	#N/A	1	#N/A	#N/A	2	1	1	1	1	#N/A	#N/A	1	1	#N/A	1	#N/A	2	1	1	1	1	#N/A	2	#N/A	#N/A	1	#N/A	#N/A
OG5_127361	1	1	1	1	1	1	5	#N/A	1	1	1	1	1	1	#N/A	1	1	#N/A	#N/A	#N/A	1	2	1	#N/A	1	2	1	1	1	1	1	1	1	1	#N/A	1	#N/A	#N/A	#N/A	1	2	1	1	1	1	1	1	1	#N/A	#N/A	#N/A	#N/A	#N/A	1	1	1	1	1	1	#N/A	#N/A	#N/A	1	#N/A	#N/A	#N/A	1	#N/A	#N/A	2	1	1	#N/A	#N/A	#N/A	#N/A	1	2	#N/A	#N/A	#N/A	#N/A	#N/A	2	1	1	2	1	1	#N/A	1	1	1	#N/A	1	4	3	1	1	1	3	1	1	1	1	1	1	1	1	1	1	2	1	1	1	1	1	1	1	1	1	#N/A	1	#N/A	1	1	1	1	1	1	#N/A	#N/A	1	1	1	#N/A	1	#N/A	#N/A	#N/A	#N/A	#N/A	1	2	1	1	1	1	1
OG5_127362	1	1	1	1	1	#N/A	4	#N/A	1	1	1	1	2	1	2	1	1	1	1	#N/A	#N/A	2	1	#N/A	1	1	1	#N/A	1	#N/A	#N/A	1	1	1	1	1	#N/A	1	#N/A	1	1	1	1	#N/A	1	1	1	1	#N/A	#N/A	#N/A	#N/A	#N/A	1	1	1	1	1	1	#N/A	#N/A	#N/A	2	#N/A	#N/A	#N/A	1	#N/A	#N/A	1	1	1	1	1	1	1	1	1	#N/A	#N/A	#N/A	#N/A	#N/A	1	1	1	1	1	1	#N/A	1	1	1	#N/A	1	1	1	1	1	1	2	1	1	1	1	1	1	1	1	1	1	2	1	1	1	1	1	1	1	1	1	#N/A	1	1	#N/A	3	1	2	1	1	1	#N/A	#N/A	1	#N/A	#N/A	1	2	1	1	2	1	1	1	1	#N/A	1	1	1
OG5_127363	1	#N/A	1	1	1	1	1	#N/A	1	1	1	1	1	1	1	2	1	1	1	#N/A	1	2	2	#N/A	1	1	#N/A	#N/A	2	#N/A	#N/A	1	1	#N/A	1	1	#N/A	#N/A	#N/A	1	1	2	1	#N/A	1	1	1	1	#N/A	#N/A	#N/A	#N/A	#N/A	1	1	#N/A	#N/A	2	#N/A	#N/A	#N/A	#N/A	1	#N/A	#N/A	#N/A	2	#N/A	#N/A	2	1	1	2	2	2	2	#N/A	3	1	#N/A	#N/A	#N/A	#N/A	1	1	1	1	#N/A	#N/A	#N/A	1	1	1	#N/A	#N/A	1	1	2	1	1	1	1	1	1	1	1	1	1	2	1	1	2	1	1	2	#N/A	1	3	1	#N/A	#N/A	#N/A	#N/A	#N/A	#N/A	1	2	2	1	1	1	#N/A	#N/A	1	#N/A	#N/A	1	4	2	1	3	2	1	1	1	#N/A	1	#N/A	#N/A
OG5_127364	1	2	#N/A	1	#N/A	#N/A	4	#N/A	1	1	1	#N/A	1	#N/A	3	#N/A	#N/A	2	2	#N/A	#N/A	2	2	#N/A	1	#N/A	#N/A	#N/A	2	#N/A	#N/A	1	2	#N/A	1	1	1	1	1	1	1	2	1	#N/A	#N/A	1	1	1	#N/A	#N/A	2	1	3	1	1	#N/A	#N/A	1	#N/A	1	1	1	1	#N/A	#N/A	#N/A	1	#N/A	#N/A	3	1	2	1	1	1	1	#N/A	2	#N/A	#N/A	#N/A	#N/A	#N/A	2	1	1	1	#N/A	#N/A	#N/A	3	1	1	#N/A	1	3	2	1	1	2	2	2	1	1	1	1	1	1	#N/A	1	#N/A	2	#N/A	#N/A	2	#N/A	1	2	1	#N/A	#N/A	#N/A	#N/A	#N/A	#N/A	1	1	1	1	1	1	#N/A	#N/A	1	#N/A	1	1	2	1	2	1	1	#N/A	1	#N/A	#N/A	1	#N/A	#N/A
OG5_127365	2	1	2	1	1	#N/A	2	#N/A	1	1	1	#N/A	1	2	1	#N/A	#N/A	2	2	#N/A	#N/A	2	1	#N/A	1	1	#N/A	#N/A	1	#N/A	#N/A	1	1	#N/A	1	1	#N/A	#N/A	#N/A	2	1	1	1	#N/A	#N/A	1	2	#N/A	#N/A	#N/A	#N/A	#N/A	1	2	1	#N/A	#N/A	1	1	#N/A	#N/A	#N/A	1	#N/A	#N/A	#N/A	1	#N/A	#N/A	2	2	1	2	2	2	2	#N/A	3	#N/A	#N/A	#N/A	#N/A	#N/A	1	1	1	3	#N/A	#N/A	#N/A	2	1	1	#N/A	1	1	1	2	2	1	4	2	1	1	1	1	1	1	#N/A	3	#N/A	2	1	1	2	#N/A	1	1	1	#N/A	#N/A	#N/A	#N/A	#N/A	#N/A	5	1	1	1	1	1	#N/A	#N/A	1	#N/A	#N/A	1	2	1	1	2	1	#N/A	#N/A	1	#N/A	1	#N/A	#N/A
OG5_127366	3	2	#N/A	2	1	#N/A	1	#N/A	1	#N/A	1	#N/A	2	#N/A	1	1	1	1	2	#N/A	#N/A	2	1	#N/A	2	1	#N/A	#N/A	#N/A	#N/A	#N/A	1	1	#N/A	2	2	#N/A	#N/A	#N/A	2	1	2	1	#N/A	1	1	6	1	#N/A	#N/A	#N/A	#N/A	#N/A	2	1	#N/A	#N/A	2	#N/A	#N/A	#N/A	#N/A	1	#N/A	#N/A	#N/A	2	#N/A	#N/A	#N/A	1	1	1	1	1	1	#N/A	5	#N/A	#N/A	#N/A	#N/A	#N/A	1	3	1	3	#N/A	#N/A	#N/A	1	#N/A	1	#N/A	#N/A	3	1	2	2	2	2	1	1	1	3	1	1	1	1	4	#N/A	1	#N/A	#N/A	1	#N/A	1	2	1	#N/A	#N/A	#N/A	#N/A	#N/A	#N/A	1	1	1	2	1	1	#N/A	#N/A	1	#N/A	#N/A	1	2	1	1	2	1	#N/A	1	#N/A	#N/A	1	#N/A	#N/A
OG5_127367	1	1	#N/A	1	1	#N/A	1	1	1	1	1	#N/A	1	#N/A	1	#N/A	#N/A	1	1	1	#N/A	2	1	1	1	1	#N/A	#N/A	1	#N/A	#N/A	1	1	#N/A	1	1	1	1	1	1	2	1	1	#N/A	#N/A	1	1	1	1	1	4	2	1	1	1	#N/A	#N/A	1	#N/A	2	2	2	1	#N/A	1	1	1	1	1	1	1	1	1	1	1	1	#N/A	1	#N/A	1	1	1	1	1	1	1	1	#N/A	#N/A	1	1	1	1	1	1	1	1	1	1	1	1	1	1	1	1	1	1	1	#N/A	1	#N/A	1	#N/A	#N/A	1	#N/A	1	1	1	#N/A	#N/A	1	#N/A	1	#N/A	1	1	1	1	1	1	1	#N/A	1	#N/A	4	1	2	1	#N/A	3	1	#N/A	1	#N/A	#N/A	1	#N/A	#N/A
OG5_127368	4	1	#N/A	1	1	#N/A	5	#N/A	1	1	1	#N/A	1	#N/A	1	#N/A	#N/A	1	1	#N/A	#N/A	2	1	#N/A	1	1	#N/A	#N/A	1	#N/A	#N/A	1	1	#N/A	1	1	1	1	1	1	1	1	1	#N/A	#N/A	1	1	1	#N/A	#N/A	4	2	#N/A	1	1	#N/A	#N/A	1	#N/A	1	1	1	1	#N/A	#N/A	#N/A	1	#N/A	#N/A	1	1	1	2	2	2	1	#N/A	1	#N/A	#N/A	#N/A	#N/A	#N/A	1	1	1	3	#N/A	#N/A	#N/A	1	1	1	#N/A	1	2	1	1	1	1	4	1	1	1	1	1	1	1	#N/A	2	#N/A	2	#N/A	#N/A	2	#N/A	1	1	1	#N/A	#N/A	#N/A	#N/A	#N/A	#N/A	1	1	1	1	1	#N/A	#N/A	#N/A	1	#N/A	4	1	4	1	2	3	2	#N/A	1	#N/A	#N/A	1	#N/A	#N/A
OG5_127369	1	1	#N/A	1	1	#N/A	2	1	1	1	1	#N/A	1	#N/A	1	#N/A	#N/A	1	1	1	#N/A	2	1	1	1	1	#N/A	#N/A	2	#N/A	#N/A	1	1	#N/A	1	1	1	1	1	1	1	1	1	#N/A	#N/A	1	1	1	1	1	2	1	1	1	1	#N/A	#N/A	1	#N/A	1	1	1	1	#N/A	1	1	1	2	2	1	1	1	1	1	1	1	#N/A	1	#N/A	2	1	1	1	2	1	1	1	#N/A	#N/A	1	1	1	1	1	#N/A	2	1	1	1	1	2	1	1	1	1	1	1	1	#N/A	1	#N/A	2	#N/A	#N/A	1	#N/A	1	1	1	#N/A	#N/A	2	#N/A	2	#N/A	1	1	1	2	1	#N/A	1	#N/A	1	#N/A	1	1	2	1	1	2	1	#N/A	1	#N/A	#N/A	1	#N/A	#N/A
OG5_127370	1	1	#N/A	1	#N/A	#N/A	6	#N/A	1	1	1	#N/A	2	#N/A	1	#N/A	#N/A	1	1	#N/A	#N/A	2	1	#N/A	3	#N/A	#N/A	#N/A	1	#N/A	#N/A	1	1	#N/A	1	1	#N/A	#N/A	#N/A	1	1	4	1	#N/A	#N/A	1	1	1	#N/A	#N/A	#N/A	#N/A	#N/A	3	1	#N/A	#N/A	2	#N/A	#N/A	#N/A	#N/A	1	#N/A	#N/A	#N/A	4	#N/A	#N/A	1	1	1	#N/A	#N/A	#N/A	#N/A	#N/A	3	#N/A	#N/A	#N/A	#N/A	#N/A	3	3	1	5	#N/A	#N/A	#N/A	2	1	1	#N/A	3	2	3	4	2	1	3	3	#N/A	#N/A	#N/A	#N/A	#N/A	#N/A	#N/A	3	#N/A	4	#N/A	#N/A	1	#N/A	1	4	3	#N/A	#N/A	#N/A	#N/A	#N/A	#N/A	4	2	5	1	1	#N/A	#N/A	#N/A	1	#N/A	#N/A	1	#N/A	#N/A	#N/A	#N/A	#N/A	#N/A	1	#N/A	#N/A	1	#N/A	#N/A
OG5_127371	1	1	#N/A	1	1	#N/A	2	#N/A	2	2	#N/A	#N/A	1	#N/A	1	#N/A	#N/A	1	1	#N/A	#N/A	4	2	#N/A	1	3	1	#N/A	1	#N/A	#N/A	2	2	#N/A	2	2	1	1	1	#N/A	2	1	2	#N/A	#N/A	1	1	2	1	1	#N/A	#N/A	1	1	2	#N/A	#N/A	1	1	#N/A	#N/A	#N/A	2	#N/A	#N/A	#N/A	1	#N/A	#N/A	1	2	2	1	1	1	1	#N/A	1	#N/A	#N/A	#N/A	1	#N/A	1	1	2	1	#N/A	#N/A	#N/A	1	1	2	#N/A	1	2	#N/A	1	1	1	2	3	1	1	1	1	1	1	#N/A	1	#N/A	3	1	1	2	#N/A	2	1	1	#N/A	#N/A	#N/A	#N/A	#N/A	#N/A	1	#N/A	1	2	#N/A	#N/A	#N/A	#N/A	1	#N/A	#N/A	1	2	1	2	2	1	#N/A	2	#N/A	1	2	#N/A	#N/A
OG5_127373	1	2	1	1	1	2	3	#N/A	1	#N/A	#N/A	1	1	1	1	1	1	1	1	#N/A	1	2	1	#N/A	1	3	2	2	#N/A	1	1	1	1	1	1	1	#N/A	#N/A	#N/A	1	2	1	1	#N/A	#N/A	#N/A	1	1	#N/A	#N/A	2	1	#N/A	1	1	1	1	1	1	1	1	1	1	#N/A	#N/A	#N/A	1	#N/A	#N/A	2	1	1	#N/A	#N/A	#N/A	#N/A	1	1	#N/A	#N/A	#N/A	#N/A	#N/A	2	1	1	1	2	2	#N/A	1	1	1	#N/A	1	2	1	1	1	1	3	1	#N/A	#N/A	#N/A	#N/A	#N/A	#N/A	1	1	2	2	1	1	1	1	1	1	#N/A	1	1	#N/A	1	#N/A	1	#N/A	#N/A	1	2	#N/A	#N/A	#N/A	1	1	2	3	1	#N/A	#N/A	#N/A	#N/A	#N/A	1	3	1	1	1	1	1
OG5_127375	1	#N/A	1	1	1	1	2	1	1	1	1	#N/A	1	#N/A	1	#N/A	#N/A	1	1	1	#N/A	2	1	2	1	1	#N/A	#N/A	1	#N/A	#N/A	1	1	#N/A	1	1	1	1	1	#N/A	1	1	1	#N/A	#N/A	1	1	1	1	1	2	1	1	1	1	#N/A	#N/A	1	#N/A	1	1	1	1	#N/A	1	2	1	1	1	#N/A	1	1	1	1	1	1	#N/A	4	#N/A	1	1	1	1	1	#N/A	1	1	#N/A	1	1	1	1	1	1	1	1	1	1	1	1	1	2	1	1	1	1	1	1	#N/A	1	1	1	#N/A	#N/A	1	#N/A	1	3	1	#N/A	#N/A	1	#N/A	1	1	#N/A	1	2	1	1	#N/A	1	#N/A	1	#N/A	1	1	2	1	2	2	1	#N/A	1	#N/A	#N/A	1	#N/A	#N/A
OG5_127376	#N/A	#N/A	#N/A	1	1	#N/A	3	1	#N/A	#N/A	1	#N/A	#N/A	#N/A	3	#N/A	#N/A	1	1	1	#N/A	2	#N/A	#N/A	1	1	#N/A	#N/A	1	#N/A	#N/A	1	1	#N/A	1	1	#N/A	1	1	1	1	1	1	#N/A	#N/A	1	1	1	1	1	2	#N/A	#N/A	#N/A	1	#N/A	#N/A	1	#N/A	#N/A	#N/A	#N/A	1	#N/A	1	1	3	1	1	1	1	1	2	2	2	2	#N/A	7	#N/A	1	1	1	1	1	#N/A	1	3	#N/A	#N/A	#N/A	1	1	1	1	#N/A	2	1	3	1	1	3	1	1	1	1	#N/A	#N/A	#N/A	#N/A	7	#N/A	1	#N/A	#N/A	1	#N/A	1	#N/A	1	#N/A	#N/A	1	#N/A	1	#N/A	1	1	1	1	#N/A	1	1	#N/A	1	#N/A	5	1	2	1	#N/A	2	1	#N/A	1	#N/A	#N/A	1	#N/A	#N/A
OG5_127378	3	2	#N/A	2	2	#N/A	1	#N/A	1	1	#N/A	#N/A	2	#N/A	2	#N/A	#N/A	4	4	#N/A	#N/A	2	1	#N/A	2	1	#N/A	#N/A	#N/A	#N/A	#N/A	1	1	#N/A	1	1	#N/A	#N/A	#N/A	2	#N/A	4	1	#N/A	#N/A	1	2	1	#N/A	#N/A	2	2	#N/A	3	1	#N/A	#N/A	2	#N/A	1	1	1	1	#N/A	#N/A	#N/A	3	#N/A	#N/A	1	1	1	#N/A	#N/A	#N/A	#N/A	#N/A	7	#N/A	#N/A	#N/A	#N/A	#N/A	1	4	1	3	#N/A	#N/A	#N/A	1	#N/A	1	#N/A	2	1	1	3	2	1	2	1	#N/A	#N/A	#N/A	#N/A	#N/A	#N/A	#N/A	3	#N/A	2	#N/A	#N/A	1	#N/A	1	1	#N/A	#N/A	#N/A	#N/A	#N/A	#N/A	#N/A	4	#N/A	4	#N/A	#N/A	#N/A	#N/A	#N/A	1	#N/A	4	5	#N/A	#N/A	#N/A	#N/A	#N/A	#N/A	1	#N/A	#N/A	1	#N/A	#N/A
OG5_127379	3	1	1	1	1	#N/A	7	#N/A	1	1	#N/A	1	1	1	1	#N/A	1	1	1	#N/A	1	2	2	#N/A	1	1	#N/A	1	#N/A	1	1	1	1	#N/A	1	1	#N/A	#N/A	#N/A	1	#N/A	1	1	#N/A	#N/A	2	1	1	#N/A	#N/A	#N/A	#N/A	#N/A	#N/A	1	1	1	#N/A	1	1	1	1	1	#N/A	1	2	1	#N/A	#N/A	1	1	1	1	1	1	1	1	1	#N/A	#N/A	1	1	1	1	1	1	1	#N/A	1	#N/A	1	#N/A	1	1	1	4	1	1	1	1	1	1	#N/A	#N/A	#N/A	#N/A	#N/A	#N/A	1	1	1	4	#N/A	#N/A	1	1	1	2	1	1	1	#N/A	1	#N/A	1	1	1	1	1	#N/A	#N/A	#N/A	1	#N/A	1	#N/A	1	2	1	1	2	1	1	1	#N/A	1	1	1	1
OG5_127380	1	1	#N/A	1	1	#N/A	2	1	1	1	1	#N/A	1	#N/A	1	#N/A	#N/A	1	1	1	#N/A	2	1	1	1	1	#N/A	#N/A	2	#N/A	#N/A	1	1	#N/A	1	1	1	1	1	1	1	1	1	#N/A	#N/A	1	1	1	1	1	2	1	#N/A	1	1	1	#N/A	1	#N/A	1	1	1	1	1	1	#N/A	1	1	1	1	1	1	1	1	1	1	#N/A	2	#N/A	2	#N/A	#N/A	#N/A	1	1	1	1	#N/A	#N/A	2	1	1	1	#N/A	1	1	1	1	1	1	1	1	1	1	1	1	1	1	#N/A	1	#N/A	2	#N/A	#N/A	1	1	1	2	1	1	#N/A	1	#N/A	2	#N/A	1	1	1	1	1	1	#N/A	#N/A	1	#N/A	1	1	2	1	2	2	1	1	1	#N/A	#N/A	1	1	1
OG5_127381	3	1	1	1	2	#N/A	1	#N/A	1	#N/A	#N/A	2	1	#N/A	1	1	1	2	2	1	#N/A	1	1	#N/A	1	1	#N/A	#N/A	2	1	1	1	1	#N/A	1	1	#N/A	#N/A	#N/A	1	1	2	1	#N/A	1	1	3	1	#N/A	#N/A	2	1	#N/A	1	1	1	1	1	#N/A	1	1	1	1	#N/A	1	1	1	1	#N/A	1	1	2	1	1	1	1	1	1	#N/A	1	#N/A	#N/A	#N/A	1	1	1	1	1	1	#N/A	1	1	1	1	#N/A	1	1	1	1	1	3	#N/A	#N/A	#N/A	#N/A	#N/A	#N/A	#N/A	#N/A	1	1	2	#N/A	#N/A	1	1	1	#N/A	1	1	1	1	1	#N/A	1	2	1	2	#N/A	#N/A	#N/A	#N/A	1	1	#N/A	2	1	2	1	1	2	1	1	1	#N/A	#N/A	1	1	1
OG5_127382	2	1	#N/A	1	1	#N/A	5	#N/A	1	1	1	#N/A	2	#N/A	1	#N/A	#N/A	1	1	#N/A	#N/A	2	2	#N/A	1	1	#N/A	#N/A	1	#N/A	#N/A	1	1	#N/A	1	1	#N/A	#N/A	#N/A	1	1	2	1	#N/A	#N/A	1	1	1	1	1	2	1	#N/A	2	1	#N/A	#N/A	#N/A	#N/A	1	1	1	1	#N/A	#N/A	#N/A	2	#N/A	#N/A	1	1	1	1	1	1	1	#N/A	2	#N/A	#N/A	#N/A	#N/A	#N/A	1	2	2	2	#N/A	#N/A	#N/A	1	1	1	#N/A	1	1	1	2	1	1	3	2	1	1	1	1	1	1	#N/A	2	#N/A	2	#N/A	#N/A	1	#N/A	1	4	1	#N/A	#N/A	#N/A	#N/A	#N/A	#N/A	1	5	1	2	1	#N/A	#N/A	#N/A	1	#N/A	4	1	2	1	2	1	1	#N/A	1	#N/A	#N/A	1	#N/A	#N/A
OG5_127383	#N/A	2	1	1	1	1	1	#N/A	#N/A	#N/A	1	1	1	1	1	1	1	1	1	#N/A	1	2	1	#N/A	1	1	1	1	#N/A	2	1	#N/A	#N/A	1	1	1	#N/A	#N/A	#N/A	2	2	1	1	1	1	1	1	#N/A	#N/A	#N/A	#N/A	#N/A	#N/A	1	1	1	1	2	1	#N/A	#N/A	#N/A	#N/A	#N/A	#N/A	#N/A	1	#N/A	#N/A	2	1	1	1	1	1	1	1	1	#N/A	#N/A	#N/A	#N/A	#N/A	2	1	1	1	1	1	#N/A	#N/A	1	#N/A	#N/A	1	1	2	1	1	1	3	2	1	1	1	1	1	1	1	1	1	2	1	1	1	1	1	3	1	1	1	#N/A	1	#N/A	1	1	#N/A	1	2	1	1	#N/A	1	1	#N/A	#N/A	2	2	1	1	#N/A	1	1	1	1	1	1	1	1
OG5_127384	2	1	#N/A	1	1	#N/A	6	#N/A	1	1	1	#N/A	1	#N/A	#N/A	#N/A	#N/A	1	#N/A	#N/A	#N/A	2	1	#N/A	2	1	#N/A	#N/A	2	#N/A	#N/A	1	1	#N/A	1	1	1	1	1	2	1	2	1	#N/A	#N/A	1	1	1	#N/A	#N/A	2	1	#N/A	1	1	#N/A	#N/A	2	#N/A	1	1	1	1	1	#N/A	#N/A	2	#N/A	#N/A	1	1	1	1	1	1	1	#N/A	4	#N/A	#N/A	#N/A	#N/A	#N/A	1	2	1	3	#N/A	#N/A	#N/A	1	2	1	#N/A	1	3	1	2	1	1	3	1	1	1	1	1	1	1	#N/A	3	#N/A	2	#N/A	#N/A	1	#N/A	1	1	1	#N/A	#N/A	#N/A	#N/A	#N/A	#N/A	1	1	1	1	1	#N/A	#N/A	#N/A	2	#N/A	2	1	2	1	2	2	1	#N/A	1	#N/A	#N/A	1	#N/A	#N/A
OG5_127385	1	1	1	1	1	#N/A	2	#N/A	1	1	2	1	1	1	1	1	1	1	1	#N/A	#N/A	2	1	#N/A	1	1	#N/A	#N/A	2	#N/A	#N/A	1	1	1	1	1	1	1	1	1	1	1	1	#N/A	1	#N/A	1	1	3	2	#N/A	#N/A	1	1	1	1	1	1	#N/A	#N/A	#N/A	#N/A	1	#N/A	#N/A	1	1	#N/A	#N/A	3	1	1	1	1	1	1	1	2	#N/A	#N/A	#N/A	#N/A	#N/A	1	1	1	1	1	1	#N/A	2	1	1	#N/A	1	2	1	1	1	1	1	1	1	1	1	1	1	1	1	1	1	2	#N/A	#N/A	1	1	1	2	1	1	1	#N/A	1	#N/A	#N/A	1	1	#N/A	1	1	#N/A	#N/A	#N/A	1	#N/A	#N/A	1	2	1	2	1	1	1	1	#N/A	#N/A	1	1	1
OG5_127386	2	1	#N/A	1	1	#N/A	1	#N/A	1	1	1	#N/A	1	#N/A	1	#N/A	#N/A	2	2	#N/A	#N/A	2	1	#N/A	1	1	#N/A	#N/A	1	#N/A	#N/A	1	1	#N/A	1	1	1	1	1	2	1	2	1	#N/A	#N/A	1	1	1	1	1	2	1	24	1	1	#N/A	#N/A	1	#N/A	#N/A	#N/A	#N/A	1	#N/A	#N/A	#N/A	1	#N/A	#N/A	1	1	1	1	1	1	1	#N/A	1	#N/A	#N/A	#N/A	#N/A	#N/A	1	1	1	1	#N/A	#N/A	#N/A	1	1	1	#N/A	1	2	1	1	1	1	1	1	1	1	1	1	1	1	#N/A	1	#N/A	1	#N/A	#N/A	1	#N/A	1	2	1	#N/A	#N/A	#N/A	#N/A	#N/A	#N/A	1	1	1	1	1	#N/A	#N/A	#N/A	1	#N/A	1	1	2	1	1	1	1	#N/A	1	#N/A	#N/A	1	#N/A	#N/A
OG5_127387	1	1	#N/A	1	1	#N/A	2	#N/A	1	1	1	#N/A	1	#N/A	1	#N/A	#N/A	1	1	#N/A	#N/A	2	1	#N/A	2	1	#N/A	#N/A	#N/A	#N/A	#N/A	1	1	#N/A	1	1	1	1	1	1	1	3	1	#N/A	#N/A	1	1	1	#N/A	#N/A	3	1	#N/A	2	1	#N/A	#N/A	1	#N/A	1	1	1	1	#N/A	#N/A	#N/A	2	#N/A	#N/A	1	1	1	2	2	2	2	#N/A	3	#N/A	#N/A	#N/A	#N/A	#N/A	1	2	1	2	#N/A	#N/A	#N/A	1	1	1	#N/A	1	1	1	2	1	1	4	1	1	1	1	1	1	1	#N/A	2	#N/A	1	#N/A	#N/A	1	#N/A	1	1	1	#N/A	#N/A	#N/A	#N/A	#N/A	#N/A	3	1	2	1	1	2	#N/A	#N/A	1	#N/A	1	1	4	2	2	2	2	#N/A	1	#N/A	#N/A	1	#N/A	#N/A
OG5_127389	#N/A	1	1	1	2	1	2	#N/A	1	1	#N/A	2	1	1	#N/A	1	1	1	1	#N/A	1	2	#N/A	#N/A	1	#N/A	1	2	#N/A	4	4	1	1	1	#N/A	#N/A	#N/A	#N/A	#N/A	1	1	1	1	1	2	1	1	1	#N/A	#N/A	#N/A	#N/A	#N/A	#N/A	1	1	1	1	2	#N/A	#N/A	#N/A	1	#N/A	#N/A	#N/A	1	#N/A	#N/A	1	1	1	#N/A	#N/A	#N/A	#N/A	2	5	#N/A	#N/A	#N/A	#N/A	#N/A	#N/A	1	#N/A	1	1	1	#N/A	2	1	2	#N/A	1	3	1	1	#N/A	1	3	#N/A	1	1	1	1	1	1	1	1	1	4	1	1	1	2	1	#N/A	1	1	3	#N/A	2	#N/A	1	1	#N/A	#N/A	1	#N/A	#N/A	#N/A	1	1	1	#N/A	2	#N/A	#N/A	#N/A	#N/A	#N/A	1	#N/A	1	1	1	1	1
OG5_127390	1	1	#N/A	2	1	#N/A	5	#N/A	1	1	1	#N/A	1	#N/A	2	#N/A	#N/A	1	1	#N/A	#N/A	2	1	#N/A	1	#N/A	#N/A	#N/A	1	#N/A	#N/A	1	1	#N/A	1	1	1	1	1	1	1	3	1	#N/A	#N/A	1	1	1	#N/A	#N/A	4	1	#N/A	1	1	#N/A	#N/A	1	#N/A	1	1	1	1	#N/A	#N/A	#N/A	1	#N/A	#N/A	1	1	1	2	3	3	3	#N/A	4	#N/A	#N/A	#N/A	#N/A	#N/A	#N/A	1	#N/A	1	#N/A	#N/A	#N/A	1	1	1	#N/A	1	3	#N/A	1	1	1	2	1	1	1	1	1	1	1	#N/A	1	#N/A	2	#N/A	#N/A	1	#N/A	1	1	1	#N/A	#N/A	#N/A	#N/A	#N/A	#N/A	2	1	2	#N/A	1	1	#N/A	#N/A	1	#N/A	1	1	6	2	1	3	2	#N/A	#N/A	#N/A	#N/A	1	#N/A	#N/A
OG5_127391	2	1	#N/A	1	1	#N/A	3	#N/A	1	#N/A	1	#N/A	1	#N/A	1	#N/A	#N/A	1	1	#N/A	#N/A	2	1	#N/A	3	1	#N/A	#N/A	2	#N/A	#N/A	1	1	#N/A	1	1	1	1	1	1	1	3	1	#N/A	#N/A	1	1	1	1	1	2	1	#N/A	2	1	#N/A	#N/A	2	#N/A	#N/A	#N/A	#N/A	1	#N/A	#N/A	#N/A	3	#N/A	#N/A	1	1	1	1	1	1	1	#N/A	3	#N/A	#N/A	#N/A	#N/A	#N/A	1	3	1	3	#N/A	#N/A	#N/A	1	1	1	#N/A	2	2	1	2	1	1	2	#N/A	1	1	1	1	1	1	#N/A	3	#N/A	1	#N/A	#N/A	1	#N/A	1	2	1	#N/A	#N/A	#N/A	#N/A	#N/A	#N/A	4	1	4	#N/A	1	1	#N/A	#N/A	1	#N/A	4	1	2	1	2	#N/A	#N/A	#N/A	1	#N/A	#N/A	#N/A	#N/A	#N/A
OG5_127392	1	1	#N/A	1	2	#N/A	1	#N/A	1	1	#N/A	#N/A	2	#N/A	1	#N/A	#N/A	1	1	#N/A	#N/A	2	1	#N/A	4	#N/A	#N/A	#N/A	3	#N/A	#N/A	1	1	#N/A	1	1	#N/A	#N/A	#N/A	2	#N/A	4	1	#N/A	#N/A	2	3	1	1	1	#N/A	#N/A	1	3	1	#N/A	#N/A	4	#N/A	#N/A	#N/A	#N/A	1	#N/A	#N/A	#N/A	3	#N/A	#N/A	6	1	1	#N/A	#N/A	#N/A	#N/A	#N/A	10	#N/A	#N/A	#N/A	#N/A	#N/A	#N/A	4	1	4	#N/A	#N/A	#N/A	5	#N/A	1	#N/A	2	1	#N/A	3	2	1	1	1	#N/A	#N/A	#N/A	#N/A	#N/A	#N/A	#N/A	3	#N/A	1	#N/A	#N/A	1	#N/A	1	3	1	#N/A	#N/A	#N/A	#N/A	#N/A	#N/A	3	2	2	1	#N/A	#N/A	#N/A	#N/A	#N/A	#N/A	3	2	#N/A	#N/A	#N/A	#N/A	#N/A	#N/A	#N/A	#N/A	#N/A	1	#N/A	#N/A
OG5_127394	1	1	1	1	1	#N/A	2	#N/A	1	1	#N/A	#N/A	1	1	1	1	1	1	1	#N/A	#N/A	4	2	#N/A	1	1	#N/A	#N/A	1	1	1	1	1	#N/A	1	1	#N/A	1	#N/A	1	1	2	2	#N/A	1	1	1	1	#N/A	#N/A	2	1	#N/A	1	2	2	1	1	#N/A	#N/A	#N/A	#N/A	1	#N/A	#N/A	#N/A	1	#N/A	#N/A	1	2	2	1	1	1	1	#N/A	1	#N/A	#N/A	#N/A	#N/A	#N/A	1	1	1	1	#N/A	#N/A	#N/A	2	#N/A	1	#N/A	1	1	#N/A	1	1	1	2	1	1	1	1	1	1	1	#N/A	2	#N/A	1	#N/A	#N/A	2	2	2	4	2	2	#N/A	#N/A	1	#N/A	#N/A	2	#N/A	2	1	#N/A	#N/A	#N/A	#N/A	#N/A	#N/A	3	1	2	1	1	2	1	#N/A	1	#N/A	#N/A	1	1	1
OG5_127395	1	1	1	1	1	1	1	1	2	3	#N/A	1	1	1	#N/A	1	1	#N/A	#N/A	1	1	2	1	#N/A	1	1	1	1	1	1	1	1	1	1	1	1	#N/A	#N/A	#N/A	1	1	2	1	#N/A	1	1	1	1	#N/A	#N/A	#N/A	#N/A	#N/A	1	1	1	1	1	1	#N/A	#N/A	#N/A	1	#N/A	1	1	1	1	1	#N/A	1	2	#N/A	#N/A	#N/A	#N/A	1	4	#N/A	1	1	1	1	1	1	#N/A	1	1	1	#N/A	1	1	1	1	1	1	1	1	1	1	3	1	1	1	1	1	1	1	1	1	1	1	1	1	1	1	1	1	1	1	1	#N/A	#N/A	1	1	1	1	2	1	#N/A	#N/A	1	#N/A	1	#N/A	#N/A	1	#N/A	#N/A	#N/A	#N/A	#N/A	1	1	1	1	1	1	1
OG5_127396	1	1	#N/A	1	1	#N/A	#N/A	#N/A	1	1	#N/A	#N/A	1	#N/A	1	#N/A	#N/A	2	3	#N/A	#N/A	2	1	#N/A	3	1	#N/A	#N/A	2	#N/A	#N/A	1	1	#N/A	1	1	#N/A	#N/A	#N/A	1	1	3	1	#N/A	#N/A	1	1	1	1	1	2	1	1	3	1	#N/A	#N/A	3	#N/A	1	1	1	1	#N/A	#N/A	#N/A	3	#N/A	#N/A	1	1	1	1	1	1	1	#N/A	4	#N/A	#N/A	#N/A	#N/A	#N/A	1	3	1	3	#N/A	#N/A	#N/A	1	#N/A	1	#N/A	3	#N/A	1	3	2	1	#N/A	1	#N/A	#N/A	#N/A	#N/A	#N/A	#N/A	#N/A	3	#N/A	#N/A	#N/A	#N/A	1	#N/A	1	1	1	#N/A	#N/A	#N/A	#N/A	#N/A	#N/A	3	3	3	1	#N/A	#N/A	#N/A	#N/A	#N/A	#N/A	9	1	2	1	1	2	1	#N/A	1	#N/A	#N/A	1	#N/A	#N/A
OG5_127397	1	1	#N/A	1	1	1	3	#N/A	1	1	#N/A	1	1	#N/A	1	#N/A	#N/A	1	1	#N/A	1	2	1	1	1	4	#N/A	#N/A	1	1	1	1	1	1	#N/A	#N/A	#N/A	#N/A	#N/A	1	1	1	1	#N/A	1	1	1	1	#N/A	#N/A	2	1	#N/A	1	1	1	#N/A	1	1	#N/A	#N/A	#N/A	1	#N/A	1	2	1	#N/A	#N/A	1	1	#N/A	#N/A	#N/A	#N/A	#N/A	1	4	#N/A	#N/A	#N/A	#N/A	1	2	1	4	1	#N/A	1	#N/A	2	#N/A	1	#N/A	2	2	2	1	2	#N/A	2	13	#N/A	#N/A	#N/A	#N/A	#N/A	#N/A	#N/A	1	1	2	#N/A	#N/A	1	1	1	2	1	1	#N/A	1	#N/A	#N/A	#N/A	1	#N/A	1	5	#N/A	#N/A	#N/A	1	#N/A	#N/A	#N/A	1	#N/A	#N/A	#N/A	1	#N/A	#N/A	3	#N/A	1	1	#N/A	#N/A
OG5_127399	2	2	#N/A	2	3	#N/A	#N/A	#N/A	3	3	#N/A	#N/A	3	#N/A	1	#N/A	#N/A	2	2	#N/A	#N/A	2	1	#N/A	4	#N/A	#N/A	#N/A	3	#N/A	#N/A	2	2	#N/A	#N/A	#N/A	#N/A	#N/A	#N/A	2	#N/A	6	1	#N/A	#N/A	#N/A	3	3	#N/A	#N/A	#N/A	#N/A	#N/A	4	1	#N/A	#N/A	3	#N/A	#N/A	#N/A	#N/A	1	#N/A	#N/A	#N/A	4	#N/A	#N/A	1	1	#N/A	1	1	1	1	#N/A	5	#N/A	#N/A	#N/A	#N/A	#N/A	#N/A	3	#N/A	4	1	1	#N/A	1	#N/A	1	#N/A	2	#N/A	#N/A	4	2	1	#N/A	1	#N/A	#N/A	#N/A	#N/A	#N/A	#N/A	#N/A	4	#N/A	#N/A	#N/A	#N/A	1	#N/A	1	2	#N/A	#N/A	#N/A	#N/A	#N/A	#N/A	#N/A	6	#N/A	7	#N/A	#N/A	#N/A	#N/A	#N/A	#N/A	#N/A	#N/A	1	#N/A	#N/A	#N/A	2	#N/A	#N/A	#N/A	#N/A	#N/A	1	#N/A	#N/A
OG5_127400	1	1	#N/A	1	2	#N/A	2	#N/A	1	1	#N/A	#N/A	1	1	1	1	1	1	1	#N/A	1	2	2	#N/A	2	1	#N/A	1	1	#N/A	#N/A	1	1	#N/A	1	1	#N/A	#N/A	#N/A	1	2	3	1	#N/A	#N/A	1	1	1	#N/A	#N/A	#N/A	#N/A	#N/A	2	1	1	#N/A	2	1	#N/A	#N/A	#N/A	1	#N/A	1	1	2	#N/A	#N/A	1	1	1	1	1	1	1	#N/A	2	#N/A	#N/A	#N/A	#N/A	#N/A	2	1	1	2	#N/A	#N/A	#N/A	2	1	1	#N/A	2	2	1	2	1	1	4	2	#N/A	#N/A	#N/A	#N/A	#N/A	#N/A	1	2	#N/A	2	#N/A	#N/A	1	1	1	1	1	1	#N/A	#N/A	#N/A	#N/A	#N/A	3	1	3	3	#N/A	#N/A	#N/A	#N/A	1	#N/A	#N/A	1	2	1	1	2	1	1	1	#N/A	1	1	1	1
OG5_127401	1	1	1	1	1	1	1	1	1	1	1	1	1	1	1	1	1	1	1	1	#N/A	2	1	1	1	1	#N/A	#N/A	2	#N/A	#N/A	1	1	1	1	1	#N/A	#N/A	#N/A	1	1	1	1	#N/A	1	1	1	1	#N/A	#N/A	#N/A	#N/A	#N/A	1	1	1	1	1	1	#N/A	#N/A	#N/A	1	#N/A	1	1	1	1	#N/A	1	1	1	1	1	1	1	1	1	#N/A	1	#N/A	#N/A	#N/A	1	1	1	1	1	1	#N/A	1	1	1	2	1	1	1	1	1	1	1	1	1	1	1	1	1	1	1	1	1	1	1	#N/A	1	1	1	1	1	1	1	#N/A	#N/A	1	1	1	1	1	1	1	#N/A	1	#N/A	1	#N/A	#N/A	1	2	1	2	2	1	#N/A	1	1	#N/A	1	1	1
OG5_127402	1	1	#N/A	1	1	#N/A	1	#N/A	1	1	1	#N/A	1	#N/A	1	#N/A	#N/A	1	1	#N/A	#N/A	2	1	#N/A	2	1	#N/A	#N/A	1	#N/A	#N/A	1	1	#N/A	1	1	1	1	1	2	1	2	1	#N/A	#N/A	1	1	1	1	1	2	1	1	2	1	#N/A	#N/A	1	#N/A	#N/A	#N/A	#N/A	1	#N/A	#N/A	#N/A	2	#N/A	#N/A	1	1	1	1	1	1	1	#N/A	3	#N/A	#N/A	#N/A	#N/A	#N/A	1	6	1	2	#N/A	#N/A	#N/A	1	1	1	#N/A	2	2	1	2	1	1	2	1	1	1	1	1	1	1	#N/A	3	#N/A	2	#N/A	#N/A	1	#N/A	1	4	1	#N/A	#N/A	#N/A	#N/A	#N/A	#N/A	2	1	2	1	1	1	#N/A	#N/A	1	#N/A	1	1	2	1	2	2	1	#N/A	1	#N/A	#N/A	1	#N/A	#N/A
OG5_127403	2	2	#N/A	2	2	#N/A	#N/A	#N/A	1	1	#N/A	#N/A	2	#N/A	2	#N/A	#N/A	2	2	#N/A	#N/A	2	1	#N/A	3	#N/A	#N/A	#N/A	#N/A	#N/A	#N/A	1	1	#N/A	1	1	#N/A	#N/A	#N/A	2	#N/A	6	1	#N/A	#N/A	4	2	1	#N/A	#N/A	6	8	#N/A	5	1	#N/A	#N/A	4	#N/A	#N/A	#N/A	#N/A	1	#N/A	#N/A	#N/A	4	#N/A	#N/A	#N/A	#N/A	1	#N/A	#N/A	#N/A	#N/A	#N/A	5	#N/A	#N/A	#N/A	#N/A	#N/A	#N/A	3	1	3	#N/A	#N/A	#N/A	2	#N/A	1	#N/A	2	#N/A	#N/A	4	2	1	#N/A	1	#N/A	#N/A	#N/A	#N/A	#N/A	#N/A	#N/A	4	#N/A	#N/A	#N/A	#N/A	2	#N/A	1	1	1	#N/A	#N/A	#N/A	#N/A	#N/A	#N/A	3	#N/A	2	#N/A	#N/A	#N/A	#N/A	#N/A	#N/A	#N/A	6	1	#N/A	#N/A	1	#N/A	#N/A	#N/A	#N/A	#N/A	#N/A	1	#N/A	#N/A
OG5_127404	2	1	1	1	1	1	1	#N/A	1	#N/A	1	1	1	1	1	1	1	2	1	#N/A	1	2	1	#N/A	1	1	#N/A	1	1	1	1	1	1	1	1	1	#N/A	1	#N/A	1	2	1	1	1	#N/A	1	1	1	#N/A	#N/A	#N/A	#N/A	#N/A	1	1	1	1	#N/A	1	#N/A	#N/A	#N/A	1	#N/A	#N/A	#N/A	1	#N/A	#N/A	1	1	1	1	1	1	1	1	1	#N/A	#N/A	#N/A	#N/A	#N/A	2	1	#N/A	1	1	1	#N/A	1	1	1	#N/A	1	1	1	1	1	1	3	#N/A	1	1	1	1	1	1	2	1	1	1	1	1	1	1	1	1	1	1	1	#N/A	1	#N/A	1	1	#N/A	1	1	1	1	#N/A	1	1	#N/A	#N/A	1	2	1	1	1	1	1	2	1	1	1	1	1
OG5_127405	1	1	#N/A	1	1	1	1	1	1	1	1	#N/A	1	#N/A	1	#N/A	#N/A	1	1	1	#N/A	2	1	1	1	1	#N/A	#N/A	1	#N/A	#N/A	1	1	#N/A	1	1	1	1	1	1	1	1	1	#N/A	#N/A	1	1	1	1	1	2	1	1	1	1	#N/A	#N/A	1	1	1	1	1	1	#N/A	1	1	1	1	1	1	1	1	1	1	1	1	#N/A	2	#N/A	1	1	2	2	1	1	1	1	#N/A	#N/A	1	1	#N/A	1	1	1	1	1	1	1	1	1	2	1	1	1	1	1	1	#N/A	1	#N/A	1	#N/A	#N/A	1	#N/A	1	2	1	#N/A	#N/A	1	#N/A	1	#N/A	1	2	1	1	1	1	1	#N/A	#N/A	#N/A	2	1	2	1	1	2	1	#N/A	1	#N/A	#N/A	1	#N/A	#N/A
OG5_127406	2	2	#N/A	1	1	#N/A	3	#N/A	1	1	#N/A	#N/A	1	#N/A	3	#N/A	#N/A	1	1	#N/A	#N/A	4	1	#N/A	4	#N/A	#N/A	#N/A	1	#N/A	#N/A	1	1	#N/A	1	1	#N/A	#N/A	#N/A	1	1	2	2	#N/A	#N/A	3	1	1	#N/A	#N/A	7	3	#N/A	3	1	#N/A	#N/A	2	#N/A	#N/A	#N/A	#N/A	1	#N/A	#N/A	#N/A	3	#N/A	#N/A	1	1	1	#N/A	#N/A	#N/A	#N/A	#N/A	5	#N/A	#N/A	#N/A	#N/A	#N/A	1	3	2	3	#N/A	1	#N/A	1	#N/A	1	#N/A	4	2	1	3	1	1	2	#N/A	#N/A	#N/A	#N/A	#N/A	#N/A	#N/A	#N/A	3	#N/A	3	#N/A	#N/A	1	#N/A	2	1	2	#N/A	#N/A	#N/A	#N/A	#N/A	#N/A	3	2	2	1	#N/A	#N/A	#N/A	#N/A	#N/A	#N/A	2	1	#N/A	#N/A	#N/A	#N/A	#N/A	#N/A	2	#N/A	#N/A	1	#N/A	#N/A
OG5_127407	1	1	#N/A	1	1	#N/A	1	1	1	1	1	#N/A	1	#N/A	1	#N/A	#N/A	1	1	1	#N/A	2	1	1	1	2	#N/A	#N/A	1	#N/A	#N/A	1	1	#N/A	1	1	2	1	1	1	1	1	1	#N/A	#N/A	1	1	1	1	1	2	1	1	1	1	#N/A	#N/A	1	#N/A	1	1	1	1	#N/A	#N/A	#N/A	1	1	1	1	1	1	1	1	1	1	#N/A	1	#N/A	2	1	1	1	1	1	1	1	#N/A	#N/A	1	2	1	1	1	1	3	1	1	2	1	1	1	1	1	1	1	1	1	#N/A	1	#N/A	2	#N/A	#N/A	1	#N/A	1	2	1	#N/A	#N/A	1	#N/A	2	#N/A	1	1	1	1	1	#N/A	1	#N/A	1	#N/A	2	1	2	1	1	1	1	#N/A	1	#N/A	#N/A	1	#N/A	#N/A
OG5_127410	4	1	#N/A	1	2	#N/A	6	#N/A	#N/A	#N/A	#N/A	#N/A	1	#N/A	1	1	1	1	1	#N/A	#N/A	#N/A	1	#N/A	1	2	1	#N/A	1	#N/A	#N/A	#N/A	#N/A	1	#N/A	#N/A	#N/A	#N/A	#N/A	1	2	2	1	#N/A	1	3	1	#N/A	#N/A	#N/A	4	2	#N/A	1	1	#N/A	#N/A	1	#N/A	1	1	1	#N/A	#N/A	#N/A	#N/A	1	#N/A	#N/A	2	1	#N/A	1	1	1	1	#N/A	2	#N/A	#N/A	#N/A	#N/A	#N/A	2	1	1	1	1	1	#N/A	1	#N/A	#N/A	#N/A	1	3	2	1	1	#N/A	4	1	#N/A	#N/A	#N/A	#N/A	#N/A	#N/A	1	1	#N/A	3	#N/A	#N/A	1	#N/A	#N/A	2	#N/A	#N/A	#N/A	#N/A	#N/A	#N/A	#N/A	1	4	1	1	#N/A	#N/A	#N/A	#N/A	#N/A	#N/A	16	1	2	1	1	2	1	#N/A	2	#N/A	#N/A	#N/A	#N/A	#N/A
OG5_127411	1	1	#N/A	1	1	#N/A	2	1	1	1	1	#N/A	1	#N/A	1	#N/A	#N/A	1	1	1	#N/A	2	1	1	1	1	#N/A	#N/A	1	#N/A	#N/A	1	1	#N/A	1	1	1	1	1	1	1	1	1	#N/A	#N/A	1	1	1	1	1	2	1	1	1	1	#N/A	#N/A	1	#N/A	1	1	1	1	1	1	1	1	1	1	1	1	1	1	1	1	1	#N/A	1	#N/A	1	1	1	1	1	1	1	1	#N/A	#N/A	1	2	1	1	#N/A	2	2	1	1	1	1	2	1	1	1	1	1	1	1	#N/A	2	#N/A	1	#N/A	#N/A	1	#N/A	1	2	1	#N/A	#N/A	1	#N/A	1	#N/A	1	1	1	1	1	1	1	#N/A	1	#N/A	1	1	2	1	2	1	1	#N/A	1	#N/A	#N/A	1	#N/A	#N/A
OG5_127412	1	1	1	1	1	1	2	#N/A	1	1	#N/A	1	1	1	#N/A	1	1	1	1	#N/A	#N/A	2	1	1	1	1	#N/A	1	1	1	#N/A	1	1	1	1	1	#N/A	#N/A	#N/A	1	1	1	1	#N/A	1	1	1	1	#N/A	#N/A	#N/A	#N/A	#N/A	1	#N/A	1	1	#N/A	1	#N/A	#N/A	#N/A	1	#N/A	1	1	1	1	#N/A	1	1	2	1	2	2	2	1	4	#N/A	1	#N/A	#N/A	#N/A	1	1	#N/A	1	1	1	#N/A	1	1	1	#N/A	1	1	1	1	1	1	2	1	1	1	1	1	1	1	1	#N/A	1	2	#N/A	#N/A	1	1	1	2	1	1	1	1	#N/A	1	1	1	1	1	1	#N/A	#N/A	1	1	1	#N/A	#N/A	1	2	1	1	2	1	#N/A	1	#N/A	#N/A	1	1	1
OG5_127413	2	1	1	1	1	1	1	#N/A	1	1	1	2	1	1	1	1	1	1	1	#N/A	1	2	1	#N/A	1	1	1	1	1	2	1	1	1	1	1	1	#N/A	#N/A	#N/A	1	1	1	1	1	1	1	1	1	#N/A	#N/A	#N/A	#N/A	#N/A	1	1	1	1	1	1	#N/A	#N/A	#N/A	1	#N/A	#N/A	#N/A	1	#N/A	#N/A	2	1	1	#N/A	#N/A	#N/A	#N/A	1	2	#N/A	#N/A	#N/A	#N/A	#N/A	1	2	1	1	1	1	#N/A	2	1	1	#N/A	1	1	1	1	1	1	1	1	1	1	1	1	1	2	1	1	1	1	1	1	1	1	1	2	1	1	1	#N/A	1	#N/A	1	1	1	1	1	1	1	#N/A	1	1	1	#N/A	2	#N/A	#N/A	#N/A	#N/A	#N/A	2	1	1	1	1	1	1
OG5_127414	1	1	1	1	1	#N/A	3	1	1	1	1	1	1	1	1	1	1	1	1	1	#N/A	2	1	1	1	1	1	#N/A	1	#N/A	#N/A	1	1	1	1	1	#N/A	#N/A	#N/A	1	1	1	1	#N/A	1	1	1	1	1	1	#N/A	#N/A	#N/A	1	1	1	1	1	#N/A	#N/A	#N/A	#N/A	1	#N/A	1	1	1	1	1	1	1	1	#N/A	#N/A	#N/A	#N/A	1	1	#N/A	1	1	1	1	1	1	1	1	#N/A	#N/A	#N/A	1	1	2	1	1	2	1	1	1	1	4	1	1	1	1	1	1	1	1	1	#N/A	2	#N/A	#N/A	1	1	1	2	1	1	1	1	1	1	1	1	#N/A	1	2	1	#N/A	1	#N/A	1	1	#N/A	1	#N/A	#N/A	#N/A	#N/A	#N/A	1	1	#N/A	#N/A	1	1	2
OG5_127415	1	1	#N/A	1	1	1	1	2	1	1	3	#N/A	1	#N/A	1	#N/A	#N/A	1	1	1	#N/A	2	1	2	2	1	#N/A	#N/A	#N/A	2	1	1	1	#N/A	1	1	1	1	1	1	1	1	1	#N/A	#N/A	1	1	1	1	1	2	1	#N/A	#N/A	1	#N/A	1	#N/A	#N/A	1	1	1	1	#N/A	1	#N/A	1	2	2	#N/A	1	1	1	1	1	1	#N/A	1	#N/A	2	1	2	1	#N/A	1	1	1	#N/A	#N/A	1	1	1	1	1	1	1	#N/A	1	1	1	1	#N/A	1	1	1	1	1	1	#N/A	1	#N/A	1	#N/A	#N/A	1	#N/A	1	1	1	#N/A	#N/A	2	#N/A	1	#N/A	1	1	1	#N/A	1	1	1	1	1	#N/A	1	1	2	1	1	2	1	#N/A	1	#N/A	1	1	#N/A	#N/A
OG5_127416	1	1	#N/A	1	1	#N/A	1	#N/A	1	1	1	#N/A	1	#N/A	1	#N/A	#N/A	1	1	#N/A	#N/A	2	2	#N/A	2	1	#N/A	#N/A	1	#N/A	#N/A	1	1	#N/A	1	1	1	1	1	1	#N/A	2	1	#N/A	#N/A	1	1	1	1	1	6	3	1	2	1	#N/A	#N/A	2	#N/A	1	1	1	1	#N/A	#N/A	#N/A	2	#N/A	#N/A	1	1	1	1	1	1	1	#N/A	3	#N/A	#N/A	#N/A	#N/A	#N/A	1	2	#N/A	2	#N/A	#N/A	#N/A	1	1	1	#N/A	2	1	#N/A	2	1	1	1	1	1	1	1	1	1	1	#N/A	2	#N/A	1	#N/A	#N/A	2	#N/A	1	2	1	#N/A	#N/A	#N/A	#N/A	#N/A	#N/A	3	#N/A	3	1	1	1	#N/A	#N/A	1	#N/A	3	1	2	1	1	2	1	#N/A	1	#N/A	#N/A	1	#N/A	#N/A
OG5_127417	#N/A	#N/A	1	#N/A	#N/A	#N/A	1	#N/A	1	1	1	1	#N/A	#N/A	1	1	1	2	1	#N/A	1	2	1	#N/A	1	1	1	#N/A	1	#N/A	1	2	1	1	1	1	1	1	1	#N/A	1	1	1	#N/A	1	2	#N/A	1	1	1	2	1	1	1	1	1	1	1	#N/A	#N/A	#N/A	#N/A	1	#N/A	#N/A	#N/A	1	#N/A	#N/A	1	1	2	1	1	1	1	2	1	#N/A	#N/A	#N/A	#N/A	#N/A	1	1	1	1	1	1	#N/A	1	#N/A	1	#N/A	1	1	1	1	1	1	7	1	1	1	1	1	1	1	1	1	#N/A	1	#N/A	#N/A	1	1	1	2	1	1	1	#N/A	1	#N/A	#N/A	#N/A	1	1	2	1	1	#N/A	#N/A	1	#N/A	1	1	2	1	1	1	1	1	1	#N/A	1	1	1	1
OG5_127419	1	1	#N/A	#N/A	#N/A	#N/A	2	1	1	1	1	#N/A	#N/A	#N/A	1	#N/A	#N/A	1	1	1	#N/A	2	1	1	1	1	#N/A	#N/A	2	#N/A	#N/A	1	1	#N/A	1	1	#N/A	1	1	1	1	1	1	#N/A	#N/A	1	1	1	1	1	2	1	9	#N/A	1	#N/A	#N/A	1	#N/A	1	1	1	1	#N/A	2	1	1	1	1	1	1	1	1	1	1	1	#N/A	1	1	1	2	1	1	1	1	1	1	#N/A	#N/A	1	1	1	1	1	1	1	1	1	1	1	1	1	1	1	1	1	1	1	#N/A	1	#N/A	1	#N/A	#N/A	1	#N/A	1	1	1	#N/A	#N/A	1	#N/A	1	#N/A	1	1	1	1	1	#N/A	1	#N/A	1	#N/A	1	1	2	1	#N/A	2	1	#N/A	1	#N/A	#N/A	1	#N/A	#N/A
OG5_127420	2	1	#N/A	1	2	#N/A	6	#N/A	1	#N/A	2	#N/A	2	#N/A	#N/A	#N/A	#N/A	#N/A	#N/A	#N/A	#N/A	2	1	#N/A	2	#N/A	#N/A	#N/A	2	#N/A	#N/A	1	1	#N/A	1	1	1	1	1	1	1	2	1	#N/A	#N/A	1	2	1	1	1	2	2	#N/A	2	1	#N/A	#N/A	2	#N/A	#N/A	#N/A	1	1	#N/A	#N/A	#N/A	2	#N/A	#N/A	2	1	1	#N/A	#N/A	#N/A	#N/A	#N/A	3	#N/A	#N/A	#N/A	#N/A	#N/A	1	2	1	2	#N/A	#N/A	#N/A	3	1	1	#N/A	2	1	1	2	2	1	2	1	1	1	1	1	1	1	#N/A	2	#N/A	2	#N/A	#N/A	1	#N/A	1	1	1	#N/A	#N/A	#N/A	#N/A	#N/A	#N/A	2	1	2	1	2	2	#N/A	#N/A	1	#N/A	7	2	#N/A	#N/A	#N/A	#N/A	#N/A	#N/A	1	#N/A	#N/A	1	#N/A	#N/A
OG5_127422	1	1	#N/A	1	1	#N/A	2	#N/A	1	1	1	#N/A	1	#N/A	1	#N/A	#N/A	1	1	#N/A	#N/A	2	1	#N/A	2	2	#N/A	#N/A	2	#N/A	#N/A	2	1	#N/A	1	1	1	1	1	1	1	3	1	#N/A	#N/A	1	1	1	#N/A	#N/A	4	1	#N/A	2	1	#N/A	#N/A	1	#N/A	#N/A	#N/A	#N/A	1	#N/A	#N/A	#N/A	2	#N/A	#N/A	1	1	1	1	1	1	1	#N/A	2	#N/A	#N/A	#N/A	1	1	2	2	1	2	#N/A	#N/A	#N/A	1	1	1	#N/A	1	1	1	2	1	1	2	1	1	1	1	1	1	2	#N/A	2	#N/A	1	#N/A	#N/A	1	#N/A	1	3	1	#N/A	#N/A	#N/A	#N/A	#N/A	#N/A	3	1	1	1	1	1	#N/A	#N/A	1	#N/A	3	1	2	1	2	2	1	#N/A	1	#N/A	#N/A	1	#N/A	#N/A
OG5_127423	1	1	1	1	1	1	3	#N/A	1	1	1	1	1	1	1	1	1	1	1	#N/A	1	2	1	#N/A	1	2	1	1	1	1	1	1	1	1	1	1	#N/A	#N/A	#N/A	1	2	1	1	1	1	1	1	1	#N/A	#N/A	#N/A	#N/A	#N/A	1	1	1	1	1	1	#N/A	#N/A	#N/A	1	#N/A	#N/A	#N/A	1	#N/A	#N/A	1	1	1	#N/A	#N/A	#N/A	#N/A	1	1	#N/A	#N/A	#N/A	#N/A	#N/A	2	1	1	1	1	1	#N/A	1	1	1	#N/A	1	2	1	1	1	1	4	1	1	1	1	1	1	1	1	1	1	2	1	1	1	1	1	1	1	1	1	#N/A	1	#N/A	1	1	#N/A	1	2	1	#N/A	#N/A	1	1	1	#N/A	1	#N/A	#N/A	#N/A	#N/A	#N/A	1	2	1	1	1	1	1
OG5_127424	2	1	#N/A	1	1	#N/A	3	1	1	1	1	#N/A	1	#N/A	1	#N/A	#N/A	1	1	1	#N/A	2	1	#N/A	2	1	#N/A	#N/A	1	#N/A	#N/A	1	1	#N/A	1	1	1	1	1	1	1	1	1	#N/A	#N/A	1	1	1	#N/A	#N/A	4	1	#N/A	2	1	#N/A	#N/A	1	#N/A	1	1	1	1	#N/A	#N/A	#N/A	2	#N/A	1	1	1	1	1	1	1	1	#N/A	2	#N/A	1	#N/A	1	#N/A	1	2	1	2	#N/A	#N/A	#N/A	1	1	1	2	1	2	1	2	2	1	4	1	1	1	1	1	1	1	#N/A	2	#N/A	1	#N/A	#N/A	1	#N/A	1	1	1	#N/A	#N/A	#N/A	#N/A	1	#N/A	1	1	1	1	1	#N/A	#N/A	#N/A	1	#N/A	1	1	2	1	1	2	1	#N/A	1	#N/A	#N/A	1	#N/A	#N/A
OG5_127425	1	1	#N/A	1	1	#N/A	2	#N/A	1	1	#N/A	#N/A	#N/A	#N/A	2	#N/A	#N/A	1	1	#N/A	#N/A	4	4	#N/A	2	1	#N/A	#N/A	2	#N/A	#N/A	1	1	#N/A	1	1	#N/A	#N/A	#N/A	1	#N/A	3	2	#N/A	#N/A	2	1	1	#N/A	#N/A	4	2	#N/A	2	2	#N/A	#N/A	2	#N/A	1	1	1	1	#N/A	#N/A	#N/A	3	#N/A	#N/A	1	2	1	1	1	1	1	#N/A	2	#N/A	#N/A	#N/A	#N/A	#N/A	1	2	1	2	#N/A	#N/A	#N/A	1	1	1	#N/A	2	1	#N/A	3	1	1	1	1	1	1	1	1	1	1	#N/A	2	#N/A	1	#N/A	#N/A	3	#N/A	2	2	3	#N/A	#N/A	#N/A	#N/A	#N/A	#N/A	3	1	2	1	#N/A	#N/A	#N/A	#N/A	1	#N/A	2	1	#N/A	#N/A	#N/A	2	#N/A	#N/A	1	#N/A	#N/A	1	#N/A	#N/A
OG5_127426	3	2	#N/A	1	2	#N/A	6	#N/A	1	1	#N/A	#N/A	1	#N/A	1	#N/A	#N/A	1	1	#N/A	#N/A	2	1	#N/A	2	1	#N/A	#N/A	5	#N/A	#N/A	1	1	#N/A	1	1	#N/A	#N/A	#N/A	2	#N/A	3	1	#N/A	#N/A	2	2	1	#N/A	#N/A	3	2	#N/A	2	1	#N/A	#N/A	2	#N/A	1	1	1	1	#N/A	#N/A	#N/A	1	#N/A	#N/A	1	1	2	1	1	1	1	#N/A	3	#N/A	#N/A	#N/A	#N/A	#N/A	1	2	#N/A	2	#N/A	#N/A	#N/A	5	#N/A	2	#N/A	2	3	1	1	2	1	4	#N/A	#N/A	#N/A	#N/A	#N/A	#N/A	#N/A	#N/A	2	#N/A	3	#N/A	#N/A	1	#N/A	1	6	#N/A	#N/A	#N/A	#N/A	#N/A	#N/A	#N/A	2	#N/A	2	#N/A	#N/A	#N/A	#N/A	#N/A	#N/A	#N/A	#N/A	3	#N/A	#N/A	#N/A	1	#N/A	#N/A	1	#N/A	#N/A	1	#N/A	#N/A
OG5_127428	2	1	#N/A	1	1	#N/A	2	#N/A	1	1	1	#N/A	1	#N/A	1	#N/A	#N/A	1	1	#N/A	#N/A	2	1	#N/A	2	1	#N/A	#N/A	2	#N/A	#N/A	1	1	#N/A	1	1	1	1	1	1	2	1	1	#N/A	#N/A	1	1	1	1	1	4	1	1	4	1	#N/A	#N/A	1	#N/A	1	1	1	1	1	#N/A	#N/A	2	#N/A	#N/A	1	1	1	1	1	1	1	#N/A	2	#N/A	#N/A	#N/A	#N/A	#N/A	1	2	1	2	#N/A	#N/A	#N/A	1	1	1	#N/A	1	1	1	2	1	1	2	1	1	1	1	1	1	1	#N/A	6	#N/A	1	#N/A	#N/A	1	#N/A	1	1	1	#N/A	#N/A	#N/A	#N/A	#N/A	#N/A	1	1	1	1	1	1	#N/A	#N/A	1	#N/A	1	1	2	1	2	1	1	#N/A	1	#N/A	#N/A	1	#N/A	#N/A
OG5_127429	1	1	#N/A	#N/A	1	#N/A	1	1	1	1	1	#N/A	1	#N/A	1	#N/A	#N/A	1	1	1	#N/A	2	1	1	1	1	#N/A	1	1	#N/A	#N/A	1	1	#N/A	1	1	1	1	1	1	1	1	1	#N/A	#N/A	1	1	1	1	1	2	1	1	1	1	1	#N/A	#N/A	1	1	1	1	1	#N/A	1	1	1	1	1	1	1	1	1	1	1	1	#N/A	1	#N/A	1	1	1	1	1	#N/A	1	1	#N/A	#N/A	1	2	1	1	#N/A	1	1	1	1	1	1	2	1	1	1	1	1	1	1	#N/A	1	#N/A	1	#N/A	#N/A	1	1	1	1	1	1	#N/A	1	#N/A	1	#N/A	1	1	1	1	1	1	1	#N/A	1	#N/A	1	1	2	1	1	2	1	1	1	#N/A	#N/A	1	1	1
OG5_127430	2	2	#N/A	1	1	#N/A	5	#N/A	1	1	1	#N/A	1	#N/A	2	#N/A	#N/A	1	2	#N/A	#N/A	2	1	#N/A	1	1	#N/A	#N/A	1	#N/A	#N/A	1	1	#N/A	1	1	#N/A	1	1	3	1	1	1	#N/A	#N/A	3	2	1	#N/A	1	2	1	#N/A	1	1	#N/A	#N/A	1	#N/A	#N/A	#N/A	#N/A	1	#N/A	#N/A	#N/A	1	#N/A	#N/A	1	1	1	1	1	1	1	#N/A	2	#N/A	#N/A	#N/A	#N/A	#N/A	1	1	1	1	#N/A	#N/A	#N/A	1	1	2	#N/A	1	6	1	1	1	1	3	2	1	1	1	1	1	1	#N/A	1	#N/A	4	#N/A	#N/A	1	#N/A	1	1	1	#N/A	#N/A	#N/A	#N/A	#N/A	#N/A	1	1	1	2	1	#N/A	#N/A	#N/A	1	#N/A	1	2	2	1	2	2	1	#N/A	1	#N/A	#N/A	1	#N/A	#N/A
OG5_127431	1	2	#N/A	2	2	#N/A	#N/A	#N/A	1	1	#N/A	#N/A	1	#N/A	1	#N/A	#N/A	1	1	#N/A	#N/A	2	2	#N/A	2	2	#N/A	#N/A	2	#N/A	#N/A	1	1	#N/A	1	1	1	#N/A	1	3	#N/A	3	1	#N/A	#N/A	#N/A	2	1	#N/A	#N/A	2	2	#N/A	3	1	#N/A	#N/A	2	#N/A	1	1	1	1	#N/A	#N/A	#N/A	2	#N/A	#N/A	1	1	1	1	1	1	1	#N/A	5	#N/A	#N/A	#N/A	#N/A	#N/A	#N/A	2	2	2	#N/A	#N/A	#N/A	2	#N/A	1	#N/A	2	#N/A	#N/A	2	2	1	3	1	#N/A	#N/A	#N/A	#N/A	#N/A	#N/A	#N/A	2	#N/A	#N/A	#N/A	#N/A	2	#N/A	1	5	1	#N/A	#N/A	#N/A	#N/A	#N/A	#N/A	2	5	2	1	#N/A	#N/A	#N/A	#N/A	#N/A	#N/A	2	2	2	1	1	2	1	#N/A	1	#N/A	#N/A	1	#N/A	#N/A
OG5_127432	1	1	#N/A	1	2	#N/A	2	#N/A	1	1	1	#N/A	1	#N/A	1	#N/A	#N/A	1	1	#N/A	#N/A	2	1	#N/A	1	1	#N/A	#N/A	1	#N/A	#N/A	1	1	#N/A	1	1	1	1	1	1	2	2	1	#N/A	#N/A	1	1	1	#N/A	#N/A	#N/A	#N/A	#N/A	3	1	#N/A	#N/A	2	#N/A	2	2	2	1	#N/A	#N/A	#N/A	#N/A	#N/A	#N/A	2	1	1	1	1	1	1	#N/A	2	#N/A	#N/A	#N/A	#N/A	#N/A	1	4	2	2	#N/A	#N/A	#N/A	2	#N/A	1	#N/A	2	1	1	1	1	1	4	1	1	1	1	1	1	1	#N/A	2	#N/A	1	#N/A	#N/A	1	#N/A	1	3	1	#N/A	#N/A	#N/A	#N/A	#N/A	#N/A	2	2	1	1	1	1	#N/A	#N/A	1	#N/A	3	2	2	1	1	2	1	#N/A	1	#N/A	#N/A	1	#N/A	#N/A
OG5_127433	1	1	#N/A	1	1	#N/A	2	1	1	1	1	1	1	#N/A	1	#N/A	#N/A	1	1	1	#N/A	2	1	1	1	1	#N/A	#N/A	#N/A	#N/A	#N/A	1	1	#N/A	1	1	1	1	1	1	1	2	1	#N/A	#N/A	1	1	1	1	1	2	1	1	1	1	#N/A	#N/A	1	#N/A	1	1	1	1	1	1	1	1	1	1	1	1	1	1	1	1	1	1	2	#N/A	1	1	1	1	1	1	1	1	#N/A	#N/A	1	2	1	1	1	1	2	1	1	1	1	2	1	1	1	1	1	1	1	#N/A	1	#N/A	1	#N/A	#N/A	1	#N/A	#N/A	2	1	#N/A	#N/A	1	#N/A	1	#N/A	1	1	1	1	1	1	1	#N/A	1	#N/A	1	1	2	1	1	#N/A	1	#N/A	1	#N/A	#N/A	1	#N/A	#N/A
OG5_127434	1	1	#N/A	1	1	#N/A	2	#N/A	1	1	1	#N/A	1	#N/A	1	#N/A	#N/A	1	1	#N/A	#N/A	2	1	#N/A	1	1	#N/A	#N/A	1	#N/A	#N/A	1	1	#N/A	1	1	1	1	1	1	1	1	#N/A	#N/A	#N/A	1	1	1	1	1	4	3	2	1	1	#N/A	#N/A	1	#N/A	1	1	1	1	#N/A	#N/A	#N/A	1	#N/A	#N/A	1	1	1	2	2	2	2	#N/A	1	#N/A	#N/A	#N/A	#N/A	#N/A	2	1	1	1	#N/A	#N/A	#N/A	1	2	1	#N/A	1	2	1	1	1	1	#N/A	1	1	1	1	1	1	1	#N/A	1	#N/A	1	#N/A	#N/A	1	#N/A	1	2	2	#N/A	#N/A	#N/A	#N/A	#N/A	#N/A	1	2	1	1	1	1	#N/A	#N/A	2	#N/A	3	1	4	2	2	1	2	#N/A	2	#N/A	#N/A	1	#N/A	#N/A
OG5_127436	1	#N/A	1	1	2	#N/A	#N/A	#N/A	1	1	#N/A	#N/A	1	1	1	1	1	3	1	#N/A	1	5	1	#N/A	1	#N/A	#N/A	1	1	1	1	1	1	1	1	1	#N/A	#N/A	#N/A	3	#N/A	1	1	#N/A	1	1	1	1	#N/A	#N/A	#N/A	#N/A	#N/A	1	1	1	1	1	1	1	1	1	1	#N/A	#N/A	#N/A	1	#N/A	#N/A	2	1	1	1	1	1	1	#N/A	1	#N/A	#N/A	#N/A	#N/A	1	1	1	#N/A	1	#N/A	#N/A	#N/A	1	1	1	#N/A	#N/A	#N/A	#N/A	1	1	1	3	2	#N/A	#N/A	#N/A	#N/A	#N/A	#N/A	1	1	1	#N/A	1	1	1	2	1	2	1	1	#N/A	#N/A	#N/A	#N/A	1	1	#N/A	1	#N/A	#N/A	#N/A	#N/A	1	1	1	1	2	2	1	1	2	1	2	#N/A	2	1	8	1	1
OG5_127438	1	1	#N/A	1	1	#N/A	5	#N/A	1	1	1	#N/A	1	#N/A	1	#N/A	#N/A	1	1	#N/A	#N/A	2	1	#N/A	2	1	#N/A	#N/A	1	#N/A	#N/A	1	1	#N/A	1	1	1	1	1	1	1	3	1	#N/A	#N/A	1	1	1	#N/A	#N/A	5	1	1	1	1	#N/A	#N/A	#N/A	#N/A	1	1	1	1	#N/A	#N/A	#N/A	9	#N/A	#N/A	#N/A	1	1	1	1	1	1	#N/A	2	1	#N/A	#N/A	#N/A	#N/A	1	2	1	2	#N/A	#N/A	#N/A	1	1	1	#N/A	1	2	1	2	1	1	2	1	1	1	1	1	1	1	#N/A	2	#N/A	1	#N/A	#N/A	1	#N/A	1	1	1	#N/A	#N/A	#N/A	#N/A	#N/A	#N/A	3	1	#N/A	1	1	#N/A	#N/A	#N/A	1	#N/A	1	1	2	1	1	1	1	#N/A	1	#N/A	#N/A	1	#N/A	#N/A
OG5_127440	1	1	#N/A	1	1	#N/A	1	1	1	1	1	#N/A	1	#N/A	1	#N/A	#N/A	2	2	#N/A	#N/A	2	1	#N/A	1	1	#N/A	#N/A	1	#N/A	1	1	1	1	1	1	1	1	1	1	1	1	#N/A	#N/A	1	1	1	1	1	1	2	1	1	1	1	#N/A	#N/A	1	1	1	1	1	1	#N/A	1	#N/A	1	#N/A	#N/A	1	1	1	1	1	1	1	#N/A	3	#N/A	#N/A	#N/A	1	1	1	2	1	1	1	#N/A	#N/A	1	1	1	#N/A	2	1	1	1	1	1	1	1	1	1	1	1	1	1	#N/A	1	#N/A	1	#N/A	#N/A	1	#N/A	#N/A	3	1	#N/A	1	#N/A	#N/A	#N/A	1	1	1	1	1	1	1	1	#N/A	1	1	2	1	2	1	1	2	1	#N/A	1	#N/A	#N/A	1	1	#N/A
OG5_127441	1	1	#N/A	1	1	1	5	#N/A	1	1	1	#N/A	1	#N/A	1	#N/A	#N/A	1	1	#N/A	#N/A	2	1	#N/A	2	2	#N/A	#N/A	2	#N/A	1	1	1	#N/A	1	1	1	1	1	1	1	2	1	#N/A	#N/A	1	1	1	1	1	#N/A	#N/A	1	2	1	#N/A	#N/A	2	#N/A	1	1	1	1	#N/A	#N/A	#N/A	2	#N/A	#N/A	1	1	1	1	1	1	1	#N/A	2	#N/A	#N/A	#N/A	#N/A	#N/A	1	2	#N/A	2	#N/A	#N/A	#N/A	1	1	1	#N/A	1	2	1	2	1	1	1	1	1	1	1	1	1	1	#N/A	2	1	1	#N/A	#N/A	1	#N/A	1	3	1	#N/A	#N/A	#N/A	#N/A	#N/A	#N/A	2	1	2	1	1	#N/A	#N/A	#N/A	1	#N/A	2	2	2	1	#N/A	1	1	1	1	#N/A	#N/A	1	#N/A	1
OG5_127442	2	1	#N/A	1	1	#N/A	6	#N/A	1	1	1	#N/A	1	#N/A	2	#N/A	#N/A	1	1	#N/A	#N/A	2	1	#N/A	2	#N/A	#N/A	#N/A	1	#N/A	#N/A	1	1	#N/A	1	1	1	1	1	1	1	1	1	#N/A	#N/A	1	1	1	#N/A	1	2	#N/A	#N/A	3	1	#N/A	#N/A	1	#N/A	1	1	1	1	#N/A	#N/A	#N/A	2	#N/A	#N/A	1	1	1	1	1	1	1	#N/A	11	#N/A	#N/A	#N/A	#N/A	#N/A	1	1	1	2	#N/A	#N/A	#N/A	1	1	1	#N/A	#N/A	#N/A	#N/A	2	1	1	4	1	1	1	1	1	1	1	#N/A	3	#N/A	2	#N/A	#N/A	1	#N/A	1	1	1	#N/A	#N/A	#N/A	#N/A	#N/A	#N/A	1	1	1	1	1	1	#N/A	#N/A	1	#N/A	1	1	2	1	1	1	1	#N/A	1	#N/A	#N/A	1	#N/A	#N/A
OG5_127443	1	1	#N/A	1	1	#N/A	2	1	1	1	1	#N/A	1	#N/A	1	#N/A	#N/A	1	1	1	#N/A	4	1	#N/A	1	1	#N/A	#N/A	1	#N/A	#N/A	1	1	#N/A	1	1	1	1	1	1	1	1	1	#N/A	#N/A	1	1	1	1	1	2	2	1	1	1	#N/A	#N/A	1	#N/A	1	1	1	1	#N/A	1	1	1	1	1	1	1	1	1	1	1	1	#N/A	2	#N/A	1	1	1	1	1	1	1	1	#N/A	#N/A	1	1	1	1	1	1	1	1	1	1	1	1	1	1	1	1	1	1	1	#N/A	1	#N/A	1	#N/A	#N/A	1	#N/A	1	3	1	#N/A	#N/A	1	#N/A	1	#N/A	1	1	1	1	1	1	1	#N/A	1	#N/A	#N/A	#N/A	2	1	2	2	1	#N/A	1	#N/A	#N/A	1	#N/A	#N/A
OG5_127446	2	1	#N/A	1	2	#N/A	1	#N/A	1	1	1	#N/A	1	#N/A	#N/A	1	#N/A	1	2	#N/A	#N/A	4	2	#N/A	3	2	#N/A	#N/A	#N/A	#N/A	#N/A	1	1	#N/A	2	2	1	1	1	3	#N/A	2	2	#N/A	#N/A	2	1	1	#N/A	#N/A	#N/A	#N/A	#N/A	2	2	#N/A	#N/A	#N/A	#N/A	#N/A	#N/A	#N/A	2	#N/A	#N/A	#N/A	3	#N/A	#N/A	2	2	2	1	1	1	1	#N/A	2	#N/A	#N/A	#N/A	#N/A	#N/A	#N/A	2	1	2	#N/A	#N/A	#N/A	1	1	2	#N/A	#N/A	1	1	2	1	2	1	1	1	1	1	1	1	1	1	2	#N/A	1	#N/A	#N/A	2	#N/A	2	1	2	#N/A	#N/A	#N/A	#N/A	#N/A	#N/A	2	1	1	1	1	#N/A	#N/A	#N/A	1	#N/A	#N/A	2	2	1	#N/A	2	1	#N/A	1	#N/A	#N/A	2	#N/A	#N/A
OG5_127447	1	#N/A	#N/A	1	#N/A	#N/A	3	1	1	1	1	#N/A	1	#N/A	1	#N/A	#N/A	1	1	1	#N/A	2	1	1	1	1	#N/A	#N/A	1	#N/A	#N/A	1	1	#N/A	1	1	1	1	1	1	1	1	#N/A	#N/A	#N/A	1	#N/A	1	1	1	2	1	1	1	1	#N/A	#N/A	1	#N/A	1	1	1	1	1	1	1	2	1	1	1	1	1	1	1	1	1	#N/A	2	#N/A	1	1	1	1	1	1	1	2	#N/A	#N/A	1	1	1	1	1	1	2	1	2	1	1	1	1	1	1	1	1	1	1	#N/A	2	#N/A	1	#N/A	#N/A	1	#N/A	1	1	1	#N/A	#N/A	1	#N/A	1	#N/A	1	1	1	1	1	1	1	#N/A	1	#N/A	1	1	2	1	1	2	1	#N/A	1	#N/A	#N/A	1	#N/A	#N/A
OG5_127448	2	1	#N/A	1	1	#N/A	2	#N/A	1	#N/A	1	#N/A	1	#N/A	1	#N/A	#N/A	1	1	#N/A	#N/A	2	1	#N/A	1	1	#N/A	#N/A	#N/A	#N/A	#N/A	1	1	#N/A	1	1	1	1	1	1	1	1	1	#N/A	#N/A	1	1	1	#N/A	#N/A	4	#N/A	#N/A	#N/A	1	#N/A	#N/A	1	#N/A	#N/A	#N/A	#N/A	1	#N/A	#N/A	#N/A	1	#N/A	#N/A	1	1	1	2	2	2	2	#N/A	3	#N/A	#N/A	#N/A	#N/A	#N/A	1	1	1	1	#N/A	#N/A	#N/A	1	1	1	#N/A	#N/A	2	1	1	1	1	4	1	1	1	1	1	1	#N/A	#N/A	8	#N/A	3	#N/A	#N/A	1	#N/A	1	4	2	#N/A	#N/A	#N/A	#N/A	#N/A	#N/A	1	1	1	1	1	1	#N/A	#N/A	1	#N/A	6	1	4	1	#N/A	2	1	#N/A	1	#N/A	#N/A	1	#N/A	#N/A
OG5_127449	1	2	#N/A	1	1	#N/A	2	#N/A	1	1	1	#N/A	1	#N/A	1	#N/A	#N/A	1	1	#N/A	#N/A	2	1	#N/A	2	1	#N/A	#N/A	1	#N/A	#N/A	1	1	#N/A	1	1	1	1	1	1	1	3	1	#N/A	#N/A	1	1	1	1	1	2	1	1	2	1	#N/A	#N/A	1	#N/A	1	1	1	1	#N/A	#N/A	#N/A	2	#N/A	#N/A	2	1	1	1	1	1	1	#N/A	3	#N/A	#N/A	#N/A	#N/A	#N/A	1	1	#N/A	2	#N/A	#N/A	#N/A	1	1	1	#N/A	3	1	1	2	1	1	1	1	2	1	1	1	1	1	#N/A	2	#N/A	1	#N/A	#N/A	1	#N/A	1	2	1	#N/A	#N/A	#N/A	#N/A	#N/A	#N/A	2	1	2	1	1	1	#N/A	#N/A	1	#N/A	2	2	2	1	1	2	1	1	1	#N/A	#N/A	1	#N/A	#N/A
OG5_127451	2	3	#N/A	2	1	#N/A	4	#N/A	1	1	1	#N/A	1	#N/A	1	#N/A	#N/A	1	1	#N/A	#N/A	2	1	#N/A	2	1	#N/A	#N/A	1	#N/A	#N/A	1	1	#N/A	#N/A	1	1	1	1	2	1	1	1	#N/A	#N/A	1	1	1	#N/A	#N/A	2	1	#N/A	2	1	#N/A	#N/A	1	#N/A	1	1	1	1	#N/A	#N/A	#N/A	7	#N/A	#N/A	1	1	1	1	1	1	1	#N/A	5	#N/A	#N/A	#N/A	#N/A	#N/A	1	2	1	2	#N/A	#N/A	#N/A	1	1	1	#N/A	1	1	1	2	1	1	2	1	1	1	1	1	1	1	#N/A	2	#N/A	3	#N/A	#N/A	1	#N/A	1	2	1	#N/A	#N/A	#N/A	#N/A	#N/A	#N/A	1	1	1	#N/A	1	#N/A	#N/A	#N/A	1	#N/A	1	1	2	1	1	2	1	#N/A	#N/A	#N/A	#N/A	1	#N/A	#N/A
OG5_127452	1	1	#N/A	1	#N/A	#N/A	6	#N/A	1	1	1	#N/A	1	#N/A	3	#N/A	#N/A	2	2	#N/A	#N/A	2	1	#N/A	1	3	#N/A	#N/A	1	#N/A	#N/A	1	1	#N/A	1	1	#N/A	#N/A	#N/A	1	1	1	1	#N/A	#N/A	1	1	1	#N/A	#N/A	2	1	#N/A	1	1	#N/A	#N/A	1	#N/A	1	1	1	1	#N/A	#N/A	#N/A	1	#N/A	#N/A	1	1	1	1	1	1	1	#N/A	1	#N/A	#N/A	#N/A	#N/A	#N/A	3	1	1	1	#N/A	#N/A	#N/A	2	#N/A	2	#N/A	1	3	2	1	1	1	5	2	1	1	1	1	1	1	#N/A	1	#N/A	4	#N/A	#N/A	2	#N/A	1	1	1	#N/A	#N/A	#N/A	#N/A	#N/A	#N/A	1	1	1	3	1	#N/A	#N/A	#N/A	#N/A	#N/A	2	1	1	1	1	2	1	#N/A	3	#N/A	#N/A	1	#N/A	#N/A
OG5_127453	3	1	#N/A	1	2	#N/A	3	#N/A	1	1	1	#N/A	#N/A	#N/A	1	#N/A	#N/A	1	1	#N/A	#N/A	2	1	#N/A	2	1	#N/A	#N/A	1	#N/A	#N/A	1	1	#N/A	1	1	1	1	1	1	2	3	1	#N/A	#N/A	1	1	1	1	1	3	1	1	2	1	#N/A	#N/A	1	#N/A	#N/A	#N/A	#N/A	1	#N/A	#N/A	#N/A	2	#N/A	#N/A	1	1	1	1	1	1	1	#N/A	3	#N/A	#N/A	#N/A	#N/A	#N/A	1	2	1	2	#N/A	#N/A	#N/A	2	1	1	#N/A	2	2	#N/A	2	1	1	2	1	1	1	1	1	1	1	#N/A	2	#N/A	3	#N/A	#N/A	1	#N/A	1	2	1	#N/A	#N/A	#N/A	#N/A	#N/A	#N/A	2	3	1	1	1	#N/A	#N/A	#N/A	1	#N/A	1	1	2	1	1	1	1	#N/A	1	#N/A	#N/A	1	#N/A	#N/A
OG5_127454	3	1	#N/A	1	1	#N/A	1	#N/A	1	1	2	#N/A	1	#N/A	1	#N/A	#N/A	1	1	#N/A	#N/A	2	1	#N/A	2	1	#N/A	#N/A	1	#N/A	#N/A	1	1	#N/A	1	1	2	2	2	1	1	2	1	#N/A	#N/A	2	1	1	#N/A	#N/A	3	1	#N/A	2	1	#N/A	#N/A	1	#N/A	1	1	1	1	#N/A	#N/A	#N/A	2	#N/A	#N/A	1	1	1	1	1	1	1	#N/A	3	#N/A	#N/A	#N/A	#N/A	#N/A	1	2	1	2	#N/A	#N/A	#N/A	2	1	1	#N/A	2	1	#N/A	2	1	1	2	2	1	1	1	1	1	1	#N/A	2	#N/A	1	#N/A	#N/A	1	#N/A	1	2	1	#N/A	#N/A	#N/A	#N/A	#N/A	#N/A	2	1	2	1	2	#N/A	#N/A	#N/A	1	#N/A	1	2	2	#N/A	1	2	1	#N/A	1	#N/A	#N/A	1	#N/A	#N/A
OG5_127455	1	1	#N/A	1	2	#N/A	1	1	1	#N/A	1	#N/A	1	#N/A	#N/A	#N/A	#N/A	1	1	1	#N/A	2	1	#N/A	1	1	#N/A	#N/A	#N/A	#N/A	#N/A	1	1	#N/A	1	1	1	1	1	1	1	2	1	#N/A	#N/A	1	1	1	1	1	2	1	1	1	1	#N/A	#N/A	1	#N/A	2	2	2	1	1	1	1	1	1	1	1	1	1	1	1	1	1	#N/A	1	#N/A	1	1	1	1	1	1	2	1	#N/A	#N/A	1	1	1	1	1	#N/A	2	1	1	1	1	2	1	1	1	1	1	1	1	#N/A	1	#N/A	1	#N/A	#N/A	1	#N/A	1	2	1	#N/A	#N/A	1	#N/A	1	#N/A	1	1	1	1	1	#N/A	1	#N/A	1	#N/A	2	1	2	1	1	2	1	#N/A	1	#N/A	#N/A	1	#N/A	#N/A
OG5_127456	1	1	#N/A	2	1	#N/A	2	1	1	1	1	#N/A	1	#N/A	1	#N/A	#N/A	1	1	#N/A	#N/A	2	1	#N/A	1	1	#N/A	#N/A	1	#N/A	#N/A	1	1	#N/A	1	1	1	1	1	1	1	2	1	#N/A	#N/A	1	1	1	1	1	2	1	1	1	1	#N/A	#N/A	1	1	1	1	1	1	1	1	2	1	1	1	1	1	1	1	1	1	1	#N/A	3	#N/A	1	1	1	#N/A	1	1	1	1	#N/A	#N/A	#N/A	1	#N/A	1	#N/A	1	2	1	1	1	1	3	1	1	1	1	1	1	1	#N/A	1	#N/A	2	#N/A	#N/A	1	#N/A	1	2	1	#N/A	#N/A	#N/A	#N/A	1	#N/A	1	1	1	1	1	1	#N/A	#N/A	1	#N/A	1	1	2	1	1	2	1	#N/A	1	#N/A	#N/A	1	#N/A	#N/A
OG5_127457	1	1	#N/A	1	1	#N/A	4	#N/A	1	1	1	#N/A	1	#N/A	1	#N/A	#N/A	4	3	#N/A	#N/A	4	1	#N/A	1	1	#N/A	#N/A	1	#N/A	#N/A	1	1	#N/A	1	1	1	1	1	1	#N/A	1	2	#N/A	#N/A	1	1	1	1	1	4	1	#N/A	1	1	#N/A	#N/A	1	#N/A	#N/A	#N/A	#N/A	1	#N/A	#N/A	#N/A	1	#N/A	#N/A	#N/A	1	1	1	1	1	1	#N/A	2	#N/A	#N/A	#N/A	#N/A	#N/A	1	1	1	1	#N/A	#N/A	#N/A	1	1	2	#N/A	2	2	1	1	1	1	4	1	1	1	1	1	1	1	#N/A	1	#N/A	4	#N/A	#N/A	1	#N/A	2	2	1	#N/A	#N/A	#N/A	#N/A	#N/A	#N/A	2	1	2	1	1	#N/A	#N/A	#N/A	1	#N/A	1	1	2	1	2	2	1	#N/A	1	#N/A	#N/A	1	#N/A	#N/A
OG5_127463	1	1	1	1	1	1	1	#N/A	1	#N/A	2	1	1	1	2	1	1	1	1	#N/A	#N/A	2	1	#N/A	1	1	#N/A	#N/A	#N/A	#N/A	1	1	1	1	1	1	#N/A	#N/A	#N/A	1	1	1	1	#N/A	2	1	1	1	#N/A	#N/A	#N/A	#N/A	#N/A	#N/A	1	1	1	1	#N/A	1	1	1	1	#N/A	#N/A	#N/A	1	#N/A	#N/A	1	1	1	1	1	1	1	#N/A	1	#N/A	#N/A	#N/A	#N/A	#N/A	1	1	1	1	1	1	#N/A	1	#N/A	1	1	#N/A	2	1	1	1	#N/A	2	1	2	1	2	1	1	2	1	1	#N/A	2	1	1	1	1	1	2	1	1	1	#N/A	#N/A	#N/A	#N/A	1	1	1	1	1	#N/A	#N/A	#N/A	#N/A	#N/A	4	1	2	1	1	2	1	1	1	1	#N/A	1	1	1
OG5_127464	1	1	#N/A	1	1	#N/A	1	1	1	1	1	#N/A	1	#N/A	2	#N/A	#N/A	1	1	1	#N/A	2	1	1	1	1	#N/A	#N/A	1	#N/A	#N/A	1	1	#N/A	1	1	1	1	1	2	1	1	1	#N/A	#N/A	1	1	1	1	1	2	1	1	1	1	#N/A	#N/A	1	#N/A	1	1	1	1	#N/A	1	1	1	1	1	1	1	1	1	1	1	1	#N/A	3	#N/A	1	1	#N/A	#N/A	1	1	1	1	#N/A	#N/A	1	1	1	1	1	1	1	1	1	1	1	1	1	1	1	1	1	1	1	#N/A	1	#N/A	1	#N/A	#N/A	1	#N/A	1	3	1	#N/A	#N/A	1	#N/A	1	#N/A	1	1	1	1	1	1	1	#N/A	1	#N/A	1	1	2	1	1	2	1	#N/A	1	#N/A	#N/A	1	#N/A	#N/A
OG5_127465	1	1	#N/A	1	1	#N/A	1	1	1	1	1	#N/A	1	#N/A	1	#N/A	#N/A	1	1	1	#N/A	2	1	1	1	1	#N/A	#N/A	2	#N/A	#N/A	1	1	#N/A	1	1	1	1	1	1	1	1	1	#N/A	#N/A	1	1	1	1	1	2	1	1	1	1	#N/A	#N/A	2	#N/A	1	1	1	1	#N/A	1	1	1	1	1	1	1	1	1	1	1	1	#N/A	1	#N/A	1	1	1	1	1	1	1	1	#N/A	#N/A	1	1	1	1	1	1	1	1	1	1	1	1	1	1	1	1	1	1	1	#N/A	1	#N/A	1	#N/A	#N/A	1	#N/A	1	1	1	#N/A	#N/A	1	#N/A	1	#N/A	1	2	1	1	1	#N/A	1	#N/A	1	#N/A	3	1	2	1	2	1	1	#N/A	1	#N/A	#N/A	1	#N/A	#N/A
OG5_127466	1	1	1	1	1	1	1	1	1	1	1	1	1	1	1	1	1	1	1	#N/A	1	2	1	#N/A	1	1	1	1	1	1	#N/A	1	1	1	1	1	#N/A	#N/A	#N/A	1	1	1	1	1	1	1	1	1	#N/A	#N/A	#N/A	#N/A	#N/A	1	1	#N/A	1	1	1	#N/A	#N/A	#N/A	1	#N/A	1	1	1	#N/A	1	2	1	1	#N/A	#N/A	#N/A	#N/A	1	1	1	1	1	1	1	2	1	1	1	1	1	1	3	#N/A	1	1	1	1	1	1	1	1	2	1	1	1	1	1	1	1	1	1	1	1	1	1	1	#N/A	1	1	1	#N/A	1	#N/A	1	1	1	1	1	1	1	1	#N/A	#N/A	1	#N/A	1	#N/A	1	#N/A	#N/A	#N/A	#N/A	#N/A	#N/A	1	1	1	1	#N/A	1
OG5_127468	1	1	1	1	1	1	2	#N/A	1	1	1	1	1	1	1	#N/A	#N/A	1	1	#N/A	1	2	1	#N/A	1	1	#N/A	#N/A	1	1	1	1	1	#N/A	1	1	1	1	1	1	1	1	1	#N/A	1	1	1	1	#N/A	#N/A	#N/A	#N/A	#N/A	1	1	#N/A	#N/A	1	1	1	1	1	1	#N/A	#N/A	#N/A	1	#N/A	#N/A	2	1	1	1	1	1	1	1	2	#N/A	#N/A	#N/A	#N/A	#N/A	2	1	1	1	1	1	#N/A	#N/A	1	1	#N/A	1	1	2	1	1	1	1	2	1	1	1	1	1	1	#N/A	1	#N/A	1	1	1	1	#N/A	1	1	1	#N/A	1	1	1	#N/A	1	1	1	1	2	2	1	#N/A	1	1	#N/A	1	#N/A	2	1	1	1	1	#N/A	1	1	1	1	#N/A	#N/A
OG5_127469	1	2	#N/A	2	2	#N/A	2	#N/A	#N/A	1	1	#N/A	1	#N/A	1	#N/A	#N/A	2	2	#N/A	#N/A	2	1	#N/A	2	1	#N/A	#N/A	2	#N/A	#N/A	1	1	#N/A	2	2	#N/A	1	1	3	1	3	1	#N/A	#N/A	1	2	1	#N/A	#N/A	1	1	#N/A	#N/A	1	#N/A	#N/A	1	#N/A	1	1	1	1	#N/A	#N/A	#N/A	4	#N/A	#N/A	1	1	1	1	1	1	1	#N/A	4	#N/A	#N/A	#N/A	#N/A	#N/A	1	3	1	3	#N/A	#N/A	#N/A	3	2	1	#N/A	1	1	1	2	2	1	2	1	#N/A	#N/A	#N/A	#N/A	#N/A	#N/A	#N/A	2	#N/A	1	#N/A	#N/A	1	#N/A	1	2	1	#N/A	#N/A	#N/A	#N/A	#N/A	#N/A	2	3	#N/A	1	1	1	#N/A	#N/A	1	#N/A	2	1	2	1	#N/A	#N/A	1	#N/A	1	#N/A	#N/A	1	#N/A	#N/A
OG5_127471	1	1	#N/A	1	1	#N/A	1	1	1	1	1	#N/A	#N/A	#N/A	1	1	1	1	1	1	#N/A	2	1	#N/A	1	1	#N/A	#N/A	1	#N/A	1	1	1	#N/A	1	1	1	1	1	1	1	1	1	#N/A	1	1	1	1	1	1	2	1	1	1	1	1	1	1	1	1	1	1	1	#N/A	#N/A	#N/A	1	#N/A	1	1	1	1	1	1	1	1	#N/A	1	#N/A	#N/A	#N/A	#N/A	#N/A	1	1	#N/A	1	#N/A	#N/A	1	1	2	1	#N/A	1	2	1	1	1	1	1	1	1	1	1	1	1	1	1	#N/A	1	1	#N/A	#N/A	1	1	1	2	1	1	#N/A	1	#N/A	1	#N/A	#N/A	2	1	2	1	1	#N/A	#N/A	1	#N/A	1	1	2	1	1	1	1	1	1	#N/A	#N/A	1	1	1
OG5_127472	1	1	#N/A	1	1	#N/A	2	1	1	1	1	#N/A	1	#N/A	1	#N/A	#N/A	1	1	1	#N/A	2	1	1	#N/A	1	#N/A	#N/A	1	#N/A	#N/A	1	1	#N/A	1	1	1	1	1	#N/A	1	2	1	#N/A	#N/A	1	1	1	1	1	2	1	1	1	1	#N/A	#N/A	1	#N/A	1	1	1	1	#N/A	1	1	1	1	1	1	1	2	1	1	1	1	#N/A	2	#N/A	1	1	1	1	1	1	1	1	#N/A	#N/A	1	1	1	1	1	1	1	1	1	1	1	2	1	1	1	1	1	1	1	#N/A	1	#N/A	1	#N/A	#N/A	1	#N/A	1	2	1	#N/A	#N/A	1	#N/A	1	#N/A	1	1	2	1	1	1	1	#N/A	1	#N/A	1	1	2	1	1	1	1	#N/A	1	#N/A	#N/A	1	#N/A	#N/A
OG5_127473	1	1	#N/A	1	1	#N/A	5	#N/A	1	#N/A	1	#N/A	1	#N/A	3	#N/A	#N/A	2	2	#N/A	#N/A	2	1	#N/A	2	1	#N/A	#N/A	1	#N/A	#N/A	1	1	#N/A	1	1	1	1	1	1	#N/A	3	1	#N/A	#N/A	#N/A	2	1	1	1	#N/A	#N/A	1	2	1	#N/A	#N/A	2	#N/A	#N/A	#N/A	#N/A	1	#N/A	#N/A	#N/A	1	#N/A	#N/A	1	1	1	#N/A	#N/A	#N/A	#N/A	#N/A	2	#N/A	#N/A	#N/A	#N/A	#N/A	2	2	1	1	#N/A	#N/A	#N/A	1	1	1	#N/A	2	4	1	1	1	1	7	2	1	1	1	1	1	#N/A	#N/A	2	#N/A	3	#N/A	#N/A	1	#N/A	1	2	1	#N/A	#N/A	#N/A	#N/A	#N/A	#N/A	3	2	2	2	1	1	#N/A	#N/A	1	#N/A	4	1	#N/A	#N/A	#N/A	#N/A	#N/A	#N/A	2	#N/A	#N/A	1	#N/A	#N/A
OG5_127474	1	2	#N/A	1	1	#N/A	2	#N/A	1	1	1	#N/A	1	#N/A	2	#N/A	#N/A	2	2	#N/A	#N/A	2	1	#N/A	2	1	#N/A	#N/A	1	#N/A	#N/A	1	1	#N/A	1	1	1	1	1	1	1	3	1	#N/A	#N/A	1	1	1	#N/A	#N/A	4	1	#N/A	2	1	#N/A	#N/A	1	#N/A	#N/A	#N/A	#N/A	1	#N/A	#N/A	#N/A	2	#N/A	#N/A	1	1	1	1	1	1	1	#N/A	3	#N/A	#N/A	#N/A	#N/A	#N/A	1	2	1	2	#N/A	#N/A	#N/A	1	1	1	#N/A	2	2	1	2	1	2	2	1	1	1	1	1	1	1	#N/A	1	#N/A	2	#N/A	#N/A	1	#N/A	1	1	1	#N/A	#N/A	#N/A	#N/A	#N/A	#N/A	3	2	2	1	1	1	#N/A	#N/A	1	#N/A	1	1	2	1	1	2	1	#N/A	1	#N/A	#N/A	1	#N/A	#N/A
OG5_127475	#N/A	#N/A	#N/A	#N/A	#N/A	#N/A	7	#N/A	#N/A	1	#N/A	#N/A	1	#N/A	1	#N/A	#N/A	3	2	#N/A	#N/A	#N/A	1	#N/A	2	1	#N/A	#N/A	10	#N/A	#N/A	#N/A	#N/A	#N/A	#N/A	#N/A	#N/A	#N/A	#N/A	2	#N/A	2	#N/A	#N/A	#N/A	#N/A	#N/A	#N/A	#N/A	#N/A	#N/A	#N/A	#N/A	2	1	#N/A	#N/A	1	#N/A	#N/A	#N/A	#N/A	#N/A	#N/A	#N/A	#N/A	2	#N/A	#N/A	2	#N/A	#N/A	#N/A	#N/A	#N/A	#N/A	#N/A	3	#N/A	#N/A	#N/A	#N/A	#N/A	#N/A	2	1	2	#N/A	#N/A	#N/A	#N/A	1	#N/A	#N/A	1	11	#N/A	2	1	#N/A	7	#N/A	#N/A	#N/A	#N/A	#N/A	#N/A	#N/A	#N/A	2	#N/A	7	#N/A	#N/A	1	#N/A	#N/A	36	#N/A	#N/A	#N/A	#N/A	#N/A	#N/A	#N/A	#N/A	#N/A	#N/A	#N/A	#N/A	#N/A	#N/A	#N/A	1	#N/A	#N/A	#N/A	#N/A	#N/A	#N/A	#N/A	#N/A	#N/A	#N/A	#N/A	#N/A	#N/A	#N/A	#N/A
OG5_127476	1	1	#N/A	1	#N/A	#N/A	3	1	1	1	1	#N/A	1	#N/A	1	#N/A	#N/A	1	1	1	#N/A	2	1	1	1	#N/A	#N/A	#N/A	1	#N/A	#N/A	1	1	#N/A	1	1	1	1	1	1	1	1	1	#N/A	1	1	1	1	1	1	2	1	1	1	1	#N/A	#N/A	1	#N/A	1	1	1	1	#N/A	1	1	1	1	1	1	1	1	1	1	1	1	#N/A	1	#N/A	1	1	1	1	1	1	1	1	#N/A	#N/A	1	1	1	1	1	1	1	1	1	1	1	1	2	1	1	1	1	1	1	#N/A	1	#N/A	1	#N/A	#N/A	1	#N/A	1	1	1	#N/A	#N/A	1	#N/A	1	#N/A	2	1	1	1	1	1	1	#N/A	1	#N/A	1	1	2	1	2	#N/A	1	#N/A	1	#N/A	#N/A	1	1	1
OG5_127477	1	1	6	1	2	#N/A	1	#N/A	1	1	#N/A	#N/A	1	3	#N/A	#N/A	#N/A	#N/A	#N/A	#N/A	1	2	1	#N/A	1	3	#N/A	#N/A	4	#N/A	2	1	1	1	1	1	#N/A	#N/A	#N/A	1	#N/A	1	1	#N/A	#N/A	3	1	1	#N/A	#N/A	#N/A	#N/A	#N/A	1	#N/A	#N/A	1	1	#N/A	#N/A	#N/A	#N/A	1	#N/A	#N/A	#N/A	1	#N/A	#N/A	2	#N/A	2	#N/A	#N/A	#N/A	#N/A	#N/A	2	#N/A	#N/A	#N/A	#N/A	#N/A	2	1	#N/A	1	#N/A	#N/A	#N/A	3	#N/A	1	#N/A	1	#N/A	1	1	2	1	1	6	#N/A	#N/A	#N/A	#N/A	#N/A	#N/A	2	1	#N/A	2	1	1	2	#N/A	1	#N/A	#N/A	#N/A	1	#N/A	#N/A	#N/A	1	1	16	1	1	#N/A	#N/A	#N/A	#N/A	#N/A	1	#N/A	3	#N/A	#N/A	#N/A	#N/A	#N/A	2	2	#N/A	1	1	#N/A	1
OG5_127478	1	1	1	2	2	1	2	#N/A	1	1	1	1	1	1	1	1	1	1	1	#N/A	1	2	1	#N/A	1	1	1	1	1	1	1	1	1	1	1	1	#N/A	#N/A	#N/A	1	2	1	1	1	1	1	1	1	#N/A	#N/A	#N/A	#N/A	#N/A	1	1	1	1	1	1	#N/A	#N/A	#N/A	1	#N/A	#N/A	#N/A	1	#N/A	#N/A	1	1	#N/A	#N/A	#N/A	#N/A	#N/A	1	1	#N/A	#N/A	#N/A	#N/A	#N/A	2	1	1	1	1	1	#N/A	1	1	1	#N/A	1	2	1	1	1	#N/A	2	1	1	1	1	1	1	1	1	1	1	2	1	1	1	1	1	3	1	1	1	#N/A	1	#N/A	1	1	1	1	1	1	1	#N/A	1	1	1	#N/A	1	#N/A	#N/A	#N/A	#N/A	#N/A	1	1	1	1	1	1	1
OG5_127479	1	2	#N/A	1	1	2	1	1	1	1	1	#N/A	1	#N/A	1	#N/A	#N/A	1	1	1	#N/A	2	1	1	1	1	#N/A	1	1	#N/A	#N/A	1	1	#N/A	1	1	#N/A	#N/A	#N/A	1	1	1	1	1	#N/A	1	1	1	#N/A	#N/A	2	1	#N/A	1	1	#N/A	#N/A	1	1	1	1	1	1	#N/A	#N/A	#N/A	1	2	1	1	1	#N/A	1	1	1	1	#N/A	1	#N/A	1	1	1	1	1	2	#N/A	1	#N/A	#N/A	1	1	1	1	1	1	1	#N/A	1	1	1	2	1	1	1	1	1	1	1	#N/A	1	#N/A	1	#N/A	#N/A	1	#N/A	1	4	1	#N/A	#N/A	1	#N/A	1	#N/A	1	2	1	1	1	#N/A	1	1	1	#N/A	3	1	2	1	1	2	1	#N/A	1	#N/A	#N/A	1	#N/A	#N/A
OG5_127480	1	1	#N/A	1	1	#N/A	2	#N/A	1	1	1	#N/A	1	#N/A	1	#N/A	#N/A	1	1	#N/A	#N/A	2	1	#N/A	2	1	#N/A	#N/A	1	#N/A	#N/A	1	1	#N/A	1	1	1	1	1	1	1	1	1	#N/A	#N/A	1	1	1	#N/A	#N/A	3	1	#N/A	1	1	#N/A	#N/A	2	#N/A	1	1	1	1	#N/A	#N/A	#N/A	2	#N/A	#N/A	1	1	1	1	1	1	1	#N/A	2	#N/A	#N/A	#N/A	#N/A	#N/A	1	2	1	1	#N/A	#N/A	#N/A	1	1	1	#N/A	1	1	1	2	1	1	4	3	1	1	1	1	1	1	#N/A	1	#N/A	1	#N/A	#N/A	1	#N/A	1	3	1	#N/A	#N/A	#N/A	#N/A	#N/A	#N/A	3	1	3	1	1	#N/A	#N/A	#N/A	1	#N/A	5	1	2	1	1	3	1	#N/A	1	#N/A	#N/A	1	#N/A	#N/A
OG5_127481	1	1	#N/A	1	1	#N/A	4	#N/A	1	1	1	#N/A	2	#N/A	2	#N/A	#N/A	1	1	#N/A	#N/A	2	1	#N/A	1	2	#N/A	#N/A	1	#N/A	#N/A	1	1	#N/A	1	1	1	1	1	1	1	2	1	#N/A	#N/A	1	1	1	#N/A	#N/A	#N/A	#N/A	#N/A	1	1	#N/A	#N/A	1	#N/A	1	1	1	1	#N/A	#N/A	#N/A	1	#N/A	#N/A	1	1	1	2	2	2	2	#N/A	2	#N/A	#N/A	#N/A	#N/A	#N/A	1	1	1	1	#N/A	#N/A	#N/A	#N/A	1	1	#N/A	1	3	1	1	1	1	3	2	1	1	1	1	1	1	#N/A	3	#N/A	2	#N/A	#N/A	1	#N/A	#N/A	2	1	#N/A	#N/A	#N/A	#N/A	#N/A	#N/A	1	1	1	1	1	1	#N/A	#N/A	1	#N/A	3	2	4	2	1	2	2	#N/A	1	#N/A	#N/A	1	#N/A	#N/A
OG5_127483	2	1	#N/A	1	1	#N/A	1	2	1	1	1	#N/A	1	#N/A	1	#N/A	#N/A	1	1	1	#N/A	2	1	1	1	1	#N/A	#N/A	2	#N/A	#N/A	1	1	#N/A	1	1	1	1	1	1	2	1	1	#N/A	#N/A	1	1	1	1	1	2	1	1	2	1	#N/A	#N/A	#N/A	#N/A	1	1	1	1	1	1	1	1	#N/A	1	1	1	1	1	1	1	1	#N/A	1	#N/A	#N/A	#N/A	1	#N/A	1	1	1	1	#N/A	#N/A	1	2	1	1	1	1	2	1	1	1	1	3	1	1	1	1	1	1	1	#N/A	2	#N/A	1	#N/A	#N/A	1	#N/A	1	1	1	#N/A	#N/A	#N/A	#N/A	#N/A	#N/A	1	1	1	1	1	#N/A	2	#N/A	1	#N/A	1	1	2	1	1	1	1	#N/A	1	#N/A	#N/A	1	#N/A	#N/A
OG5_127484	2	2	#N/A	1	1	#N/A	3	#N/A	1	#N/A	1	#N/A	1	#N/A	1	#N/A	#N/A	1	1	#N/A	#N/A	2	1	#N/A	2	1	#N/A	#N/A	1	#N/A	#N/A	1	1	#N/A	1	1	#N/A	1	1	1	1	1	1	#N/A	#N/A	1	1	1	#N/A	#N/A	2	1	#N/A	#N/A	1	#N/A	#N/A	1	#N/A	1	1	1	1	1	#N/A	#N/A	1	#N/A	#N/A	#N/A	1	1	2	2	2	2	#N/A	1	#N/A	#N/A	#N/A	#N/A	#N/A	1	1	1	1	#N/A	#N/A	#N/A	1	1	2	#N/A	2	2	1	1	1	1	5	1	1	1	1	1	1	1	#N/A	2	#N/A	2	#N/A	#N/A	2	#N/A	1	1	1	#N/A	#N/A	#N/A	#N/A	#N/A	#N/A	1	1	1	1	1	#N/A	#N/A	#N/A	1	#N/A	2	#N/A	4	2	2	4	2	#N/A	1	#N/A	#N/A	1	#N/A	#N/A
OG5_127486	1	1	1	1	1	1	2	1	1	1	1	1	1	1	#N/A	1	1	#N/A	#N/A	1	1	2	1	#N/A	1	1	1	1	1	1	1	1	1	1	1	1	#N/A	#N/A	#N/A	1	1	1	1	#N/A	1	1	1	1	#N/A	#N/A	#N/A	#N/A	#N/A	1	1	1	1	1	1	#N/A	#N/A	#N/A	1	#N/A	1	1	1	1	1	#N/A	1	1	#N/A	#N/A	#N/A	#N/A	1	2	#N/A	1	1	1	1	1	1	1	1	1	1	#N/A	1	1	1	1	1	1	1	1	1	1	2	1	1	1	1	1	1	1	1	1	1	1	1	1	1	1	1	2	1	1	1	#N/A	#N/A	1	1	1	1	1	1	#N/A	#N/A	1	#N/A	1	#N/A	#N/A	1	#N/A	#N/A	#N/A	#N/A	#N/A	1	1	1	1	1	1	1
OG5_127487	1	1	#N/A	1	1	#N/A	1	#N/A	1	1	1	#N/A	1	#N/A	1	#N/A	#N/A	1	1	#N/A	#N/A	2	1	#N/A	2	1	#N/A	#N/A	1	#N/A	#N/A	1	1	#N/A	#N/A	1	1	1	1	1	2	2	1	#N/A	#N/A	1	1	1	1	1	2	1	1	2	1	#N/A	#N/A	2	#N/A	#N/A	#N/A	#N/A	1	#N/A	#N/A	#N/A	2	#N/A	#N/A	1	1	1	1	1	1	1	#N/A	2	#N/A	#N/A	#N/A	#N/A	#N/A	1	2	1	2	#N/A	#N/A	#N/A	1	1	1	#N/A	1	1	1	2	1	1	3	2	1	1	2	#N/A	1	1	#N/A	2	#N/A	1	#N/A	#N/A	1	#N/A	1	1	2	#N/A	#N/A	#N/A	#N/A	#N/A	#N/A	3	1	3	2	1	1	#N/A	#N/A	1	#N/A	#N/A	1	4	2	2	2	1	#N/A	1	#N/A	#N/A	1	#N/A	#N/A
OG5_127488	1	1	#N/A	1	1	#N/A	2	1	1	1	1	#N/A	1	#N/A	1	#N/A	#N/A	1	1	1	#N/A	2	1	1	1	1	#N/A	#N/A	1	#N/A	#N/A	1	1	#N/A	1	1	1	1	1	1	1	1	1	#N/A	#N/A	1	1	1	1	1	2	1	1	1	1	#N/A	#N/A	1	#N/A	1	1	1	1	1	1	1	1	1	1	1	1	1	1	1	1	1	#N/A	1	#N/A	1	1	1	1	1	1	1	1	#N/A	#N/A	1	1	1	1	1	1	2	1	1	1	1	2	1	1	1	1	1	1	1	#N/A	#N/A	#N/A	1	#N/A	#N/A	1	#N/A	1	1	1	#N/A	#N/A	1	#N/A	1	#N/A	1	1	1	1	1	1	1	#N/A	1	#N/A	2	1	2	1	1	1	1	#N/A	1	#N/A	#N/A	1	#N/A	#N/A
OG5_127489	2	1	#N/A	1	#N/A	#N/A	4	#N/A	1	2	#N/A	#N/A	1	#N/A	1	#N/A	#N/A	2	1	#N/A	#N/A	2	1	#N/A	3	1	#N/A	#N/A	1	#N/A	#N/A	1	1	#N/A	1	1	#N/A	1	#N/A	1	1	5	2	#N/A	#N/A	1	1	1	#N/A	#N/A	1	#N/A	#N/A	4	1	#N/A	#N/A	2	#N/A	#N/A	#N/A	#N/A	1	#N/A	#N/A	#N/A	3	#N/A	#N/A	1	1	1	1	1	1	1	#N/A	5	#N/A	#N/A	#N/A	#N/A	#N/A	1	3	1	4	#N/A	#N/A	#N/A	1	#N/A	1	#N/A	2	2	#N/A	3	1	1	2	1	#N/A	#N/A	#N/A	#N/A	#N/A	#N/A	#N/A	3	#N/A	1	#N/A	#N/A	1	#N/A	1	1	1	#N/A	#N/A	#N/A	#N/A	#N/A	#N/A	6	#N/A	5	#N/A	#N/A	#N/A	#N/A	#N/A	#N/A	#N/A	1	1	2	1	2	1	1	#N/A	1	#N/A	#N/A	1	#N/A	#N/A
OG5_127490	1	1	#N/A	1	1	#N/A	2	1	1	1	1	#N/A	1	#N/A	1	#N/A	#N/A	1	1	1	#N/A	2	1	1	1	1	#N/A	#N/A	1	#N/A	#N/A	1	1	#N/A	1	1	1	1	1	1	1	1	1	#N/A	#N/A	1	1	1	1	1	2	1	1	1	1	#N/A	#N/A	1	#N/A	1	1	1	1	#N/A	1	1	1	1	1	1	1	1	1	1	1	1	#N/A	1	#N/A	1	1	1	1	1	1	1	1	#N/A	#N/A	1	1	1	1	1	1	1	1	1	1	1	2	1	1	1	1	1	1	2	#N/A	1	#N/A	1	#N/A	#N/A	1	#N/A	1	1	1	#N/A	#N/A	1	#N/A	1	#N/A	1	1	1	1	1	#N/A	1	#N/A	1	1	1	1	2	1	1	2	1	#N/A	1	#N/A	#N/A	1	#N/A	#N/A
OG5_127491	2	1	#N/A	1	1	#N/A	2	#N/A	#N/A	#N/A	1	1	1	1	#N/A	1	1	#N/A	#N/A	#N/A	#N/A	2	1	#N/A	3	1	1	1	2	#N/A	#N/A	#N/A	#N/A	#N/A	#N/A	#N/A	1	1	1	1	#N/A	4	1	#N/A	#N/A	1	2	#N/A	#N/A	#N/A	#N/A	#N/A	#N/A	3	1	1	#N/A	2	1	#N/A	#N/A	#N/A	#N/A	#N/A	#N/A	#N/A	3	#N/A	#N/A	#N/A	1	#N/A	#N/A	#N/A	#N/A	#N/A	1	9	#N/A	#N/A	#N/A	#N/A	#N/A	#N/A	3	1	3	1	1	#N/A	#N/A	1	#N/A	#N/A	3	1	#N/A	3	1	#N/A	1	3	1	1	1	1	1	#N/A	1	2	#N/A	1	#N/A	#N/A	1	1	1	1	1	1	1	#N/A	1	#N/A	#N/A	4	1	4	2	1	#N/A	#N/A	#N/A	1	1	3	#N/A	#N/A	#N/A	#N/A	#N/A	#N/A	#N/A	1	#N/A	#N/A	1	1	1
OG5_127493	1	1	#N/A	1	1	#N/A	3	#N/A	1	1	#N/A	#N/A	2	#N/A	1	#N/A	#N/A	2	2	#N/A	#N/A	2	1	#N/A	2	1	#N/A	#N/A	1	#N/A	#N/A	1	1	#N/A	1	1	1	1	1	1	1	2	1	#N/A	#N/A	1	1	1	#N/A	#N/A	#N/A	#N/A	#N/A	2	1	#N/A	#N/A	2	#N/A	#N/A	#N/A	#N/A	1	#N/A	#N/A	#N/A	2	#N/A	#N/A	3	1	1	1	1	1	1	#N/A	5	#N/A	#N/A	#N/A	#N/A	#N/A	2	2	1	2	#N/A	#N/A	#N/A	2	2	1	#N/A	2	#N/A	2	2	1	1	2	1	1	1	1	1	1	1	#N/A	2	#N/A	1	#N/A	#N/A	2	#N/A	1	3	1	#N/A	#N/A	#N/A	#N/A	#N/A	#N/A	2	#N/A	2	2	#N/A	#N/A	#N/A	#N/A	2	#N/A	#N/A	1	2	1	2	2	1	#N/A	1	#N/A	#N/A	1	#N/A	#N/A
OG5_127494	1	1	#N/A	1	1	#N/A	5	#N/A	1	1	#N/A	#N/A	1	#N/A	1	#N/A	#N/A	1	1	#N/A	#N/A	2	1	#N/A	1	3	#N/A	#N/A	1	#N/A	#N/A	1	1	#N/A	1	1	1	1	1	#N/A	1	2	1	#N/A	#N/A	2	3	1	#N/A	#N/A	#N/A	#N/A	#N/A	1	1	#N/A	#N/A	1	#N/A	#N/A	#N/A	#N/A	1	#N/A	#N/A	#N/A	1	#N/A	#N/A	1	1	1	2	2	2	2	#N/A	2	#N/A	#N/A	#N/A	#N/A	#N/A	2	1	1	1	#N/A	#N/A	#N/A	2	#N/A	1	#N/A	1	1	3	1	1	1	3	2	#N/A	#N/A	1	1	1	#N/A	#N/A	1	#N/A	3	#N/A	#N/A	1	#N/A	1	1	1	#N/A	#N/A	#N/A	#N/A	#N/A	#N/A	2	2	2	1	#N/A	#N/A	#N/A	#N/A	#N/A	#N/A	2	2	4	2	2	3	2	#N/A	3	#N/A	#N/A	1	#N/A	#N/A
OG5_127495	2	2	#N/A	1	1	#N/A	5	#N/A	1	1	#N/A	#N/A	1	#N/A	1	#N/A	#N/A	1	1	#N/A	#N/A	2	1	#N/A	2	4	#N/A	#N/A	1	#N/A	#N/A	1	1	#N/A	1	2	#N/A	#N/A	#N/A	1	2	3	#N/A	#N/A	#N/A	2	1	1	1	1	#N/A	#N/A	#N/A	2	1	#N/A	#N/A	2	#N/A	#N/A	#N/A	#N/A	2	#N/A	#N/A	#N/A	2	#N/A	#N/A	1	1	1	1	1	1	1	#N/A	2	#N/A	#N/A	#N/A	#N/A	#N/A	2	2	2	2	#N/A	#N/A	#N/A	1	#N/A	1	#N/A	1	2	2	2	1	1	2	2	#N/A	#N/A	#N/A	#N/A	#N/A	#N/A	#N/A	2	#N/A	3	#N/A	#N/A	2	#N/A	1	2	1	#N/A	#N/A	#N/A	#N/A	#N/A	#N/A	3	1	3	2	#N/A	#N/A	#N/A	#N/A	#N/A	#N/A	#N/A	1	2	1	1	3	1	#N/A	3	#N/A	#N/A	1	#N/A	#N/A
OG5_127496	1	1	#N/A	1	1	#N/A	5	#N/A	1	1	1	#N/A	1	#N/A	2	#N/A	#N/A	1	1	#N/A	#N/A	2	1	#N/A	1	1	#N/A	#N/A	1	#N/A	#N/A	1	1	#N/A	1	1	1	1	1	1	1	1	1	#N/A	#N/A	3	1	1	#N/A	#N/A	3	1	#N/A	2	1	#N/A	#N/A	1	#N/A	1	1	1	1	#N/A	#N/A	#N/A	1	#N/A	#N/A	1	1	1	1	1	1	1	#N/A	5	#N/A	#N/A	#N/A	#N/A	#N/A	1	1	1	1	#N/A	#N/A	#N/A	1	1	1	#N/A	1	1	1	1	1	#N/A	2	2	1	1	1	1	1	1	#N/A	1	#N/A	2	#N/A	#N/A	1	#N/A	1	4	1	#N/A	#N/A	#N/A	#N/A	#N/A	#N/A	1	2	1	1	1	#N/A	#N/A	#N/A	1	#N/A	4	1	2	1	1	2	1	#N/A	2	#N/A	#N/A	1	#N/A	#N/A
OG5_127497	2	1	#N/A	1	#N/A	#N/A	2	1	1	1	1	#N/A	1	#N/A	1	#N/A	#N/A	1	1	1	#N/A	2	1	1	1	1	#N/A	#N/A	1	#N/A	#N/A	1	1	#N/A	1	1	1	1	1	1	1	1	1	#N/A	#N/A	1	1	1	1	1	2	1	1	2	1	#N/A	#N/A	1	#N/A	1	1	1	1	1	1	1	1	1	1	#N/A	1	1	1	1	1	1	#N/A	1	#N/A	1	1	1	1	1	1	1	2	#N/A	#N/A	#N/A	1	1	1	1	1	2	1	1	1	1	2	1	1	1	1	1	1	1	#N/A	1	#N/A	1	#N/A	#N/A	1	#N/A	1	2	1	#N/A	#N/A	1	#N/A	1	#N/A	1	1	#N/A	1	1	#N/A	1	#N/A	1	#N/A	1	1	2	1	1	2	1	#N/A	1	#N/A	#N/A	1	#N/A	#N/A
OG5_127498	1	1	#N/A	1	1	#N/A	1	#N/A	1	#N/A	1	#N/A	1	#N/A	1	#N/A	#N/A	1	1	#N/A	#N/A	1	1	#N/A	2	1	#N/A	#N/A	1	#N/A	#N/A	1	1	#N/A	1	1	1	1	1	1	1	3	1	#N/A	#N/A	1	2	1	#N/A	#N/A	1	#N/A	#N/A	2	1	#N/A	#N/A	3	#N/A	1	1	1	1	#N/A	#N/A	#N/A	2	#N/A	#N/A	2	1	1	1	1	1	1	#N/A	1	#N/A	#N/A	#N/A	#N/A	#N/A	1	3	1	2	#N/A	#N/A	#N/A	1	1	1	#N/A	2	1	1	2	#N/A	1	2	1	1	1	1	1	1	1	#N/A	2	#N/A	3	#N/A	#N/A	1	#N/A	1	3	1	#N/A	#N/A	#N/A	#N/A	#N/A	#N/A	3	2	2	1	1	1	#N/A	#N/A	1	#N/A	3	1	3	1	1	1	2	#N/A	1	#N/A	#N/A	1	#N/A	#N/A
OG5_127499	2	1	#N/A	1	1	#N/A	2	#N/A	1	1	1	#N/A	1	#N/A	1	#N/A	#N/A	1	2	#N/A	#N/A	2	1	#N/A	2	1	#N/A	#N/A	1	#N/A	#N/A	1	1	#N/A	1	1	1	1	1	2	1	2	1	#N/A	#N/A	1	1	1	1	1	2	1	1	1	1	#N/A	#N/A	1	#N/A	1	1	1	1	1	#N/A	#N/A	2	#N/A	#N/A	1	1	1	1	1	1	1	#N/A	2	#N/A	#N/A	#N/A	#N/A	#N/A	1	2	1	2	#N/A	#N/A	#N/A	1	1	1	#N/A	2	1	1	2	1	1	4	1	1	1	1	1	1	1	#N/A	2	#N/A	1	#N/A	#N/A	1	#N/A	1	1	1	#N/A	#N/A	#N/A	#N/A	#N/A	#N/A	2	1	2	1	1	1	#N/A	#N/A	1	#N/A	1	1	2	1	1	2	1	#N/A	1	#N/A	#N/A	1	#N/A	#N/A
OG5_127500	1	1	#N/A	1	1	#N/A	5	#N/A	1	1	#N/A	#N/A	2	#N/A	1	#N/A	#N/A	1	1	#N/A	#N/A	2	2	#N/A	2	1	#N/A	#N/A	1	#N/A	#N/A	1	1	#N/A	1	1	#N/A	#N/A	#N/A	1	2	7	1	#N/A	#N/A	1	1	1	#N/A	#N/A	#N/A	#N/A	#N/A	2	1	#N/A	#N/A	3	#N/A	#N/A	#N/A	#N/A	1	#N/A	#N/A	#N/A	2	#N/A	#N/A	1	1	1	1	1	1	1	#N/A	2	#N/A	#N/A	#N/A	#N/A	#N/A	1	3	1	2	#N/A	#N/A	#N/A	1	#N/A	1	#N/A	3	5	1	2	1	1	1	#N/A	#N/A	#N/A	#N/A	#N/A	#N/A	#N/A	#N/A	2	1	4	#N/A	#N/A	2	#N/A	1	2	1	#N/A	#N/A	#N/A	#N/A	#N/A	#N/A	6	1	5	#N/A	#N/A	#N/A	#N/A	#N/A	#N/A	#N/A	#N/A	1	2	1	1	2	1	#N/A	1	#N/A	#N/A	1	#N/A	#N/A
OG5_127501	1	1	1	1	1	#N/A	5	#N/A	1	1	#N/A	#N/A	1	1	1	1	1	1	1	#N/A	#N/A	4	3	#N/A	1	1	1	1	#N/A	#N/A	#N/A	1	1	#N/A	2	2	#N/A	#N/A	#N/A	#N/A	1	1	2	#N/A	#N/A	1	1	1	1	1	#N/A	#N/A	#N/A	1	2	#N/A	#N/A	#N/A	#N/A	#N/A	#N/A	#N/A	1	#N/A	#N/A	#N/A	1	#N/A	#N/A	1	2	1	2	1	1	1	#N/A	1	#N/A	#N/A	#N/A	#N/A	#N/A	1	1	1	1	1	1	#N/A	1	#N/A	1	#N/A	1	4	1	1	1	1	2	1	#N/A	#N/A	#N/A	#N/A	#N/A	#N/A	1	1	1	3	#N/A	#N/A	4	#N/A	2	5	1	#N/A	#N/A	#N/A	#N/A	#N/A	1	1	#N/A	2	1	#N/A	#N/A	#N/A	1	#N/A	1	#N/A	1	2	1	2	2	#N/A	1	2	#N/A	#N/A	2	#N/A	#N/A
OG5_127503	2	1	1	1	1	#N/A	11	#N/A	2	1	#N/A	#N/A	1	2	#N/A	3	2	2	1	#N/A	1	2	1	#N/A	#N/A	4	#N/A	#N/A	#N/A	#N/A	#N/A	1	1	#N/A	2	2	#N/A	#N/A	#N/A	1	#N/A	#N/A	1	#N/A	1	2	1	2	#N/A	#N/A	2	1	#N/A	#N/A	1	2	1	#N/A	3	#N/A	#N/A	#N/A	1	#N/A	1	#N/A	#N/A	#N/A	#N/A	#N/A	1	2	1	1	1	1	#N/A	#N/A	1	#N/A	#N/A	#N/A	#N/A	#N/A	#N/A	#N/A	#N/A	1	1	#N/A	1	#N/A	2	#N/A	#N/A	1	#N/A	#N/A	#N/A	3	2	2	#N/A	#N/A	#N/A	#N/A	#N/A	#N/A	2	#N/A	#N/A	4	#N/A	#N/A	1	1	1	1	1	1	#N/A	#N/A	#N/A	#N/A	1	#N/A	8	#N/A	#N/A	#N/A	#N/A	#N/A	#N/A	#N/A	#N/A	#N/A	1	#N/A	#N/A	#N/A	#N/A	#N/A	1	2	#N/A	1	1	2	2
OG5_127505	#N/A	#N/A	#N/A	#N/A	#N/A	#N/A	#N/A	#N/A	1	2	#N/A	1	#N/A	#N/A	1	1	1	1	1	#N/A	#N/A	2	1	1	1	1	#N/A	1	#N/A	2	2	1	1	1	1	1	#N/A	1	#N/A	#N/A	#N/A	2	1	1	2	1	#N/A	1	#N/A	#N/A	2	2	#N/A	1	1	1	#N/A	2	1	#N/A	#N/A	#N/A	2	#N/A	2	2	1	1	#N/A	1	1	1	1	1	1	1	1	1	1	1	#N/A	#N/A	#N/A	1	1	2	1	#N/A	1	#N/A	#N/A	1	2	1	1	#N/A	1	1	#N/A	1	#N/A	2	#N/A	#N/A	#N/A	#N/A	#N/A	#N/A	1	1	1	1	#N/A	#N/A	1	1	1	#N/A	1	1	1	1	1	1	1	#N/A	3	1	1	1	#N/A	#N/A	1	1	1	1	#N/A	2	1	2	2	1	2	1	#N/A	#N/A	1	1	1
OG5_127506	1	1	#N/A	1	1	#N/A	3	#N/A	1	1	1	#N/A	1	#N/A	#N/A	#N/A	#N/A	1	1	#N/A	#N/A	2	1	#N/A	2	1	#N/A	#N/A	1	#N/A	#N/A	2	1	#N/A	1	1	1	1	1	1	1	2	1	#N/A	#N/A	1	1	1	#N/A	#N/A	2	1	#N/A	2	1	#N/A	#N/A	2	#N/A	#N/A	#N/A	#N/A	1	#N/A	#N/A	#N/A	2	#N/A	#N/A	1	1	2	1	1	1	1	#N/A	9	#N/A	#N/A	#N/A	#N/A	#N/A	1	2	1	2	#N/A	#N/A	#N/A	1	1	1	#N/A	1	1	1	2	1	1	2	1	1	1	1	1	1	1	#N/A	2	#N/A	1	#N/A	#N/A	1	#N/A	1	2	1	#N/A	#N/A	#N/A	#N/A	#N/A	#N/A	2	1	2	1	1	1	#N/A	#N/A	1	#N/A	1	1	2	1	1	2	1	#N/A	1	#N/A	#N/A	1	#N/A	#N/A
OG5_127507	1	1	1	1	1	1	2	#N/A	1	2	#N/A	1	1	1	1	2	2	1	1	1	1	2	1	#N/A	1	1	#N/A	1	2	1	1	1	1	1	1	1	#N/A	#N/A	#N/A	1	1	1	1	1	1	1	1	1	#N/A	#N/A	#N/A	#N/A	#N/A	1	1	1	1	1	#N/A	#N/A	#N/A	#N/A	1	#N/A	#N/A	#N/A	1	1	1	1	1	1	#N/A	#N/A	#N/A	#N/A	1	2	#N/A	1	#N/A	#N/A	#N/A	1	1	#N/A	1	1	1	#N/A	1	1	1	1	1	1	1	1	1	1	2	1	1	1	1	1	1	1	1	1	1	1	1	1	1	1	1	1	1	1	#N/A	#N/A	1	1	1	3	1	2	1	#N/A	#N/A	#N/A	#N/A	1	#N/A	#N/A	1	#N/A	#N/A	#N/A	#N/A	#N/A	1	1	#N/A	1	1	1	1
OG5_127508	2	1	#N/A	1	1	#N/A	1	#N/A	1	1	1	#N/A	1	#N/A	1	#N/A	#N/A	1	1	#N/A	#N/A	2	1	#N/A	2	1	#N/A	#N/A	1	#N/A	#N/A	1	1	#N/A	1	1	1	1	1	1	1	1	1	#N/A	#N/A	1	1	1	#N/A	#N/A	2	1	#N/A	2	1	#N/A	#N/A	1	#N/A	1	2	2	1	#N/A	#N/A	#N/A	2	#N/A	#N/A	1	1	1	1	1	1	1	#N/A	2	#N/A	#N/A	#N/A	#N/A	#N/A	1	2	1	2	#N/A	#N/A	#N/A	1	1	1	1	2	2	1	2	1	1	2	1	1	1	1	1	1	1	#N/A	2	#N/A	1	#N/A	#N/A	1	#N/A	1	1	1	#N/A	#N/A	1	#N/A	1	#N/A	3	2	2	2	1	#N/A	#N/A	#N/A	1	#N/A	3	1	2	1	1	#N/A	1	#N/A	1	#N/A	#N/A	1	#N/A	#N/A
OG5_127509	1	1	1	1	1	#N/A	1	#N/A	1	1	1	#N/A	1	1	1	1	#N/A	1	1	#N/A	#N/A	2	1	#N/A	2	1	#N/A	#N/A	#N/A	#N/A	#N/A	1	1	1	1	1	#N/A	1	#N/A	1	1	3	1	#N/A	#N/A	2	1	1	#N/A	#N/A	#N/A	#N/A	#N/A	1	1	1	1	2	#N/A	#N/A	#N/A	#N/A	1	#N/A	#N/A	#N/A	2	#N/A	#N/A	2	1	1	1	1	1	2	#N/A	2	#N/A	#N/A	#N/A	#N/A	#N/A	1	1	#N/A	2	#N/A	#N/A	#N/A	2	1	1	#N/A	2	1	1	2	1	#N/A	2	1	1	1	1	1	1	#N/A	1	2	#N/A	1	1	1	1	1	1	1	1	1	#N/A	#N/A	#N/A	#N/A	#N/A	3	1	4	1	1	#N/A	#N/A	#N/A	1	#N/A	#N/A	1	2	1	1	2	1	1	1	1	#N/A	1	1	1
OG5_127510	2	1	1	1	1	1	3	#N/A	1	1	#N/A	2	1	1	1	1	1	#N/A	#N/A	#N/A	1	2	1	#N/A	1	1	1	#N/A	1	#N/A	#N/A	1	1	1	1	1	#N/A	#N/A	#N/A	1	1	1	1	#N/A	1	1	1	1	#N/A	#N/A	#N/A	#N/A	#N/A	1	1	1	1	1	1	#N/A	#N/A	#N/A	1	#N/A	#N/A	#N/A	1	#N/A	#N/A	1	1	1	1	1	1	1	1	2	#N/A	#N/A	#N/A	#N/A	#N/A	1	2	#N/A	1	1	1	#N/A	1	1	1	#N/A	1	2	1	1	1	1	3	1	1	1	1	1	1	1	1	1	1	3	1	1	1	1	1	2	1	1	1	#N/A	1	#N/A	1	2	1	1	1	#N/A	#N/A	1	#N/A	1	#N/A	#N/A	1	#N/A	#N/A	#N/A	#N/A	#N/A	1	1	1	1	1	1	1
OG5_127511	1	1	#N/A	1	1	#N/A	5	#N/A	1	1	1	#N/A	1	#N/A	1	#N/A	#N/A	1	1	#N/A	#N/A	2	1	#N/A	1	1	#N/A	#N/A	#N/A	#N/A	#N/A	1	1	#N/A	1	1	1	1	1	1	1	1	1	#N/A	#N/A	1	1	1	1	1	5	2	1	1	1	#N/A	#N/A	1	#N/A	1	1	1	1	#N/A	#N/A	#N/A	1	#N/A	#N/A	1	1	1	1	1	1	1	#N/A	1	#N/A	#N/A	#N/A	#N/A	#N/A	1	1	1	1	#N/A	#N/A	#N/A	1	2	1	#N/A	1	1	2	1	1	1	2	3	1	1	1	1	1	1	#N/A	1	#N/A	2	#N/A	#N/A	2	#N/A	1	1	1	#N/A	#N/A	#N/A	#N/A	#N/A	#N/A	1	2	1	1	1	#N/A	#N/A	#N/A	2	#N/A	4	1	2	1	1	2	1	#N/A	1	#N/A	#N/A	1	#N/A	#N/A
OG5_127512	1	1	#N/A	1	1	#N/A	1	1	1	1	1	#N/A	1	#N/A	1	#N/A	#N/A	#N/A	1	1	#N/A	2	1	1	1	1	#N/A	#N/A	1	#N/A	#N/A	1	1	#N/A	1	1	1	1	1	2	1	1	1	#N/A	#N/A	1	1	1	1	1	2	1	1	1	1	#N/A	#N/A	1	#N/A	1	1	1	1	#N/A	1	1	1	1	1	1	1	1	1	1	1	1	#N/A	2	#N/A	1	1	1	1	1	2	1	2	#N/A	#N/A	1	1	1	1	1	1	1	1	1	1	1	1	1	1	1	1	1	1	1	#N/A	1	#N/A	#N/A	#N/A	#N/A	1	#N/A	1	1	1	#N/A	#N/A	1	#N/A	1	#N/A	1	1	1	1	1	#N/A	1	#N/A	1	#N/A	2	1	2	1	1	2	1	#N/A	1	#N/A	#N/A	1	#N/A	#N/A
OG5_127513	1	1	#N/A	1	1	#N/A	2	1	1	1	1	#N/A	1	#N/A	3	#N/A	#N/A	1	1	1	#N/A	2	2	1	1	1	#N/A	#N/A	1	#N/A	#N/A	1	1	#N/A	1	1	1	1	1	1	1	1	1	#N/A	#N/A	1	1	1	1	1	2	1	1	1	1	#N/A	#N/A	1	#N/A	1	1	1	1	#N/A	1	1	1	1	1	1	1	1	1	1	1	1	#N/A	1	#N/A	1	1	1	1	1	1	1	1	#N/A	#N/A	1	1	1	1	1	#N/A	1	1	1	1	1	1	1	1	1	1	1	#N/A	1	#N/A	1	#N/A	1	#N/A	#N/A	1	#N/A	1	1	1	#N/A	#N/A	1	#N/A	1	#N/A	1	1	1	1	1	1	1	#N/A	1	#N/A	2	#N/A	2	1	1	2	1	#N/A	1	#N/A	#N/A	1	#N/A	#N/A
OG5_127514	2	1	#N/A	1	1	#N/A	3	#N/A	1	1	1	#N/A	1	#N/A	1	#N/A	#N/A	1	1	#N/A	#N/A	2	1	#N/A	1	1	#N/A	#N/A	1	#N/A	#N/A	1	1	#N/A	1	1	1	1	1	1	1	1	1	#N/A	#N/A	1	1	1	1	1	2	1	1	1	1	#N/A	#N/A	1	#N/A	1	1	1	1	1	#N/A	#N/A	1	#N/A	#N/A	1	2	1	1	1	1	1	#N/A	2	#N/A	#N/A	#N/A	#N/A	#N/A	1	1	1	2	#N/A	#N/A	#N/A	1	1	2	#N/A	1	2	1	1	1	1	6	1	1	1	1	1	1	1	#N/A	2	#N/A	1	#N/A	#N/A	2	#N/A	1	2	1	#N/A	#N/A	#N/A	#N/A	#N/A	#N/A	1	1	1	1	1	1	#N/A	#N/A	1	#N/A	1	1	2	1	2	2	1	#N/A	1	#N/A	#N/A	1	#N/A	#N/A
OG5_127515	1	1	1	1	2	#N/A	3	#N/A	1	1	#N/A	#N/A	#N/A	1	1	1	1	1	#N/A	#N/A	#N/A	2	1	#N/A	1	2	#N/A	#N/A	1	#N/A	#N/A	1	1	1	1	1	#N/A	#N/A	#N/A	1	2	1	1	#N/A	1	1	1	1	#N/A	#N/A	#N/A	#N/A	#N/A	#N/A	1	1	1	#N/A	1	#N/A	#N/A	#N/A	1	#N/A	#N/A	#N/A	1	#N/A	#N/A	3	1	1	1	1	1	1	#N/A	1	#N/A	#N/A	#N/A	#N/A	#N/A	2	1	#N/A	1	1	1	#N/A	2	1	1	#N/A	#N/A	2	2	1	1	1	2	1	1	1	1	1	1	1	1	1	#N/A	2	1	1	1	1	1	2	1	1	#N/A	#N/A	#N/A	#N/A	1	1	#N/A	2	2	#N/A	#N/A	#N/A	#N/A	1	#N/A	#N/A	1	2	1	1	2	4	1	2	1	#N/A	1	1	1
OG5_127516	1	1	#N/A	1	1	#N/A	3	#N/A	1	1	1	#N/A	1	#N/A	1	#N/A	#N/A	1	1	#N/A	#N/A	2	1	#N/A	1	1	#N/A	#N/A	2	#N/A	#N/A	1	1	#N/A	1	1	1	1	1	1	1	1	1	#N/A	#N/A	1	1	1	1	1	6	2	1	1	1	#N/A	#N/A	1	#N/A	#N/A	#N/A	#N/A	1	1	#N/A	#N/A	1	#N/A	#N/A	2	1	#N/A	1	2	2	2	#N/A	1	#N/A	#N/A	#N/A	#N/A	#N/A	1	1	1	1	#N/A	#N/A	#N/A	1	1	1	#N/A	1	2	1	1	1	1	3	1	1	1	1	1	1	1	#N/A	1	#N/A	1	#N/A	#N/A	1	#N/A	1	3	1	#N/A	#N/A	#N/A	#N/A	#N/A	#N/A	1	1	1	1	1	#N/A	#N/A	#N/A	1	#N/A	3	1	4	1	1	2	2	#N/A	1	#N/A	#N/A	1	#N/A	#N/A
OG5_127517	1	#N/A	1	1	1	1	#N/A	#N/A	1	1	2	1	1	1	1	1	1	1	1	#N/A	1	2	1	#N/A	1	1	1	1	#N/A	1	1	1	1	1	1	1	#N/A	#N/A	#N/A	1	2	2	1	1	1	1	1	1	#N/A	#N/A	#N/A	#N/A	#N/A	1	1	1	1	1	1	#N/A	#N/A	#N/A	1	#N/A	#N/A	#N/A	1	#N/A	#N/A	1	1	1	#N/A	#N/A	#N/A	#N/A	1	1	#N/A	#N/A	#N/A	#N/A	#N/A	2	1	#N/A	1	1	1	#N/A	1	1	1	#N/A	1	1	1	1	1	1	1	#N/A	1	1	2	1	1	2	1	1	1	5	1	1	1	1	1	3	1	1	1	#N/A	1	#N/A	1	1	#N/A	1	#N/A	1	1	#N/A	1	2	1	#N/A	1	#N/A	#N/A	#N/A	#N/A	#N/A	1	1	1	1	1	1	1
OG5_127521	1	1	#N/A	1	1	#N/A	1	#N/A	2	2	1	#N/A	1	#N/A	2	#N/A	#N/A	1	1	#N/A	#N/A	4	2	#N/A	1	1	#N/A	#N/A	1	#N/A	#N/A	2	2	#N/A	2	2	1	#N/A	1	1	1	1	2	#N/A	#N/A	2	2	2	#N/A	#N/A	3	2	#N/A	1	2	#N/A	#N/A	1	#N/A	1	1	1	2	#N/A	#N/A	#N/A	1	#N/A	#N/A	1	2	2	1	1	1	1	#N/A	#N/A	#N/A	#N/A	#N/A	#N/A	#N/A	1	2	1	2	#N/A	#N/A	#N/A	1	#N/A	2	#N/A	1	1	#N/A	1	1	2	2	2	1	1	1	1	1	1	#N/A	1	#N/A	1	#N/A	#N/A	2	#N/A	2	1	1	#N/A	#N/A	#N/A	#N/A	#N/A	#N/A	#N/A	#N/A	1	2	1	1	#N/A	#N/A	#N/A	#N/A	#N/A	1	2	1	1	#N/A	1	#N/A	1	#N/A	#N/A	2	#N/A	#N/A
OG5_127522	#N/A	#N/A	#N/A	#N/A	#N/A	#N/A	7	#N/A	1	1	#N/A	#N/A	#N/A	#N/A	#N/A	#N/A	#N/A	1	1	#N/A	#N/A	2	1	#N/A	3	#N/A	#N/A	#N/A	1	#N/A	#N/A	1	1	#N/A	1	1	#N/A	1	#N/A	#N/A	1	2	1	#N/A	#N/A	2	#N/A	1	1	1	2	3	#N/A	3	1	#N/A	#N/A	2	#N/A	#N/A	#N/A	#N/A	1	#N/A	#N/A	#N/A	3	#N/A	#N/A	2	1	1	#N/A	#N/A	#N/A	#N/A	#N/A	4	#N/A	#N/A	#N/A	#N/A	#N/A	#N/A	4	1	3	#N/A	#N/A	#N/A	1	1	1	#N/A	2	3	1	3	#N/A	1	#N/A	2	1	1	1	1	1	1	#N/A	2	#N/A	4	#N/A	#N/A	1	#N/A	1	2	2	#N/A	#N/A	#N/A	#N/A	#N/A	#N/A	3	3	3	3	#N/A	#N/A	#N/A	#N/A	1	#N/A	5	#N/A	#N/A	#N/A	#N/A	#N/A	#N/A	#N/A	1	#N/A	#N/A	1	#N/A	#N/A
OG5_127523	1	1	1	1	1	#N/A	3	#N/A	1	#N/A	1	1	1	1	1	#N/A	#N/A	1	1	#N/A	1	4	1	#N/A	1	1	#N/A	1	1	#N/A	#N/A	1	1	#N/A	1	1	#N/A	#N/A	#N/A	#N/A	1	2	2	1	#N/A	1	3	1	#N/A	#N/A	#N/A	#N/A	#N/A	1	1	#N/A	#N/A	1	#N/A	1	1	1	1	#N/A	#N/A	#N/A	1	#N/A	#N/A	2	1	1	1	1	1	1	#N/A	1	#N/A	#N/A	#N/A	#N/A	#N/A	1	1	1	1	#N/A	#N/A	#N/A	1	1	1	#N/A	1	1	2	1	1	1	1	1	1	1	1	1	1	1	#N/A	1	#N/A	1	1	1	1	#N/A	2	1	1	#N/A	1	#N/A	#N/A	#N/A	1	3	1	2	1	1	#N/A	#N/A	#N/A	1	#N/A	4	1	2	1	1	2	1	#N/A	1	1	1	1	#N/A	#N/A
OG5_127524	1	1	1	1	1	#N/A	3	#N/A	1	1	#N/A	1	1	1	2	#N/A	#N/A	1	1	#N/A	#N/A	2	1	#N/A	1	3	1	#N/A	1	1	#N/A	1	1	2	1	1	#N/A	#N/A	#N/A	1	2	1	1	#N/A	#N/A	1	1	1	1	1	#N/A	#N/A	#N/A	1	1	#N/A	#N/A	1	1	#N/A	#N/A	#N/A	1	#N/A	#N/A	#N/A	1	#N/A	#N/A	1	1	1	1	1	1	1	#N/A	1	1	1	#N/A	#N/A	#N/A	1	1	1	1	#N/A	#N/A	#N/A	1	1	1	#N/A	#N/A	4	1	1	1	1	4	1	1	1	1	1	1	1	#N/A	1	#N/A	2	1	1	1	#N/A	1	1	1	#N/A	#N/A	#N/A	1	2	1	1	2	1	1	#N/A	#N/A	#N/A	#N/A	1	#N/A	#N/A	1	2	1	2	1	1	#N/A	2	1	#N/A	1	#N/A	#N/A
OG5_127525	1	1	#N/A	1	1	#N/A	7	#N/A	1	1	#N/A	#N/A	1	#N/A	1	#N/A	#N/A	1	1	#N/A	#N/A	4	3	#N/A	2	#N/A	#N/A	#N/A	#N/A	#N/A	#N/A	1	1	#N/A	1	1	1	1	1	1	2	5	2	#N/A	#N/A	1	1	1	1	1	#N/A	#N/A	1	2	2	#N/A	#N/A	1	#N/A	#N/A	#N/A	#N/A	1	#N/A	#N/A	#N/A	2	#N/A	#N/A	1	2	1	#N/A	#N/A	#N/A	#N/A	#N/A	2	#N/A	#N/A	#N/A	#N/A	#N/A	1	1	1	2	#N/A	#N/A	#N/A	1	1	1	#N/A	1	4	1	2	1	1	4	1	#N/A	#N/A	#N/A	#N/A	#N/A	#N/A	#N/A	2	#N/A	4	#N/A	#N/A	2	#N/A	2	2	2	#N/A	#N/A	#N/A	#N/A	#N/A	#N/A	3	1	2	1	1	#N/A	#N/A	#N/A	1	#N/A	3	1	#N/A	#N/A	#N/A	#N/A	#N/A	#N/A	1	#N/A	#N/A	2	#N/A	#N/A
OG5_127526	2	1	#N/A	1	1	#N/A	2	1	2	2	#N/A	#N/A	1	#N/A	#N/A	1	1	1	1	#N/A	#N/A	2	1	1	2	1	#N/A	#N/A	1	#N/A	#N/A	1	1	#N/A	2	2	#N/A	#N/A	#N/A	1	1	1	1	#N/A	#N/A	2	1	1	1	1	#N/A	#N/A	#N/A	2	1	#N/A	#N/A	2	#N/A	1	1	1	1	#N/A	1	1	2	#N/A	#N/A	1	1	3	1	1	1	1	1	3	#N/A	#N/A	1	1	#N/A	#N/A	1	1	3	#N/A	#N/A	#N/A	1	#N/A	1	1	2	3	#N/A	2	1	1	2	1	#N/A	#N/A	#N/A	#N/A	#N/A	#N/A	#N/A	2	#N/A	2	#N/A	#N/A	1	#N/A	1	1	1	#N/A	1	#N/A	1	#N/A	#N/A	1	1	1	1	#N/A	#N/A	#N/A	#N/A	#N/A	#N/A	2	1	2	1	1	2	1	#N/A	1	#N/A	#N/A	1	#N/A	1
OG5_127528	1	1	#N/A	1	1	#N/A	1	1	1	1	1	#N/A	1	#N/A	1	#N/A	#N/A	1	1	#N/A	#N/A	2	1	1	#N/A	1	#N/A	#N/A	1	#N/A	#N/A	1	1	#N/A	1	1	1	1	1	1	1	1	1	#N/A	#N/A	1	1	1	1	1	2	1	1	1	1	#N/A	#N/A	1	#N/A	1	1	1	1	#N/A	1	1	1	1	1	1	1	1	1	1	1	1	#N/A	1	#N/A	1	1	1	1	1	1	1	1	#N/A	#N/A	#N/A	1	1	1	1	1	1	1	1	1	1	1	2	1	1	1	1	3	1	#N/A	1	#N/A	1	#N/A	#N/A	1	#N/A	1	3	1	#N/A	#N/A	1	#N/A	1	#N/A	1	1	1	1	1	1	1	#N/A	1	#N/A	1	1	2	1	1	1	1	#N/A	1	#N/A	#N/A	1	#N/A	#N/A
OG5_127529	2	1	#N/A	1	1	#N/A	1	#N/A	1	1	1	1	1	#N/A	1	#N/A	#N/A	1	1	#N/A	#N/A	2	1	#N/A	2	1	#N/A	#N/A	1	#N/A	#N/A	1	1	#N/A	1	1	2	1	1	1	1	2	1	#N/A	#N/A	1	1	1	#N/A	#N/A	4	2	#N/A	2	1	#N/A	#N/A	2	#N/A	#N/A	#N/A	#N/A	1	#N/A	#N/A	#N/A	2	#N/A	#N/A	1	1	1	1	1	1	1	#N/A	3	#N/A	#N/A	#N/A	#N/A	#N/A	1	2	1	2	#N/A	#N/A	#N/A	1	1	1	#N/A	2	1	1	2	1	1	3	1	1	1	1	1	1	2	#N/A	1	#N/A	1	#N/A	#N/A	1	#N/A	1	1	1	#N/A	#N/A	#N/A	#N/A	#N/A	#N/A	2	1	1	1	1	1	#N/A	#N/A	1	#N/A	3	1	2	1	1	2	1	#N/A	1	#N/A	#N/A	1	#N/A	#N/A
OG5_127531	1	1	1	1	1	1	3	#N/A	1	1	1	2	1	1	1	2	2	1	1	#N/A	1	2	1	#N/A	1	1	1	1	1	1	1	1	1	1	#N/A	#N/A	#N/A	#N/A	#N/A	1	1	1	1	1	2	1	1	1	#N/A	#N/A	#N/A	#N/A	#N/A	1	1	1	1	1	1	#N/A	#N/A	#N/A	1	#N/A	#N/A	#N/A	1	#N/A	#N/A	1	1	1	#N/A	#N/A	#N/A	#N/A	1	1	#N/A	#N/A	#N/A	#N/A	#N/A	1	1	1	1	1	1	#N/A	1	1	1	#N/A	1	1	1	1	1	1	1	1	1	1	1	1	1	#N/A	1	1	1	1	1	1	1	2	1	2	1	1	1	#N/A	1	#N/A	1	1	1	1	1	1	#N/A	#N/A	1	1	1	#N/A	2	#N/A	#N/A	#N/A	#N/A	#N/A	1	1	1	1	1	1	1
OG5_127532	#N/A	#N/A	1	#N/A	#N/A	1	3	1	1	1	#N/A	1	#N/A	1	#N/A	1	1	#N/A	#N/A	1	1	2	2	1	#N/A	2	1	1	#N/A	2	2	1	1	1	1	1	#N/A	#N/A	#N/A	#N/A	1	#N/A	1	1	1	1	#N/A	1	1	1	2	1	1	#N/A	1	1	1	#N/A	1	1	1	1	1	#N/A	1	1	#N/A	1	1	#N/A	1	1	#N/A	#N/A	#N/A	#N/A	1	#N/A	#N/A	1	1	1	1	1	#N/A	1	#N/A	1	1	1	#N/A	#N/A	1	1	#N/A	3	1	#N/A	#N/A	1	4	#N/A	#N/A	#N/A	#N/A	#N/A	#N/A	#N/A	1	#N/A	1	3	1	1	2	1	1	#N/A	1	1	1	1	1	1	1	#N/A	#N/A	#N/A	1	#N/A	#N/A	1	1	#N/A	1	5	1	#N/A	#N/A	#N/A	#N/A	#N/A	1	3	1	1	1	1	1
OG5_127533	1	1	#N/A	1	1	2	#N/A	#N/A	1	1	1	2	1	#N/A	1	#N/A	#N/A	1	1	#N/A	#N/A	2	1	1	1	#N/A	1	1	1	2	#N/A	1	1	#N/A	1	1	#N/A	1	#N/A	1	1	1	1	#N/A	#N/A	1	1	1	#N/A	#N/A	#N/A	#N/A	#N/A	1	1	1	1	1	1	#N/A	#N/A	#N/A	1	#N/A	2	#N/A	1	1	#N/A	1	1	1	1	1	1	1	2	2	#N/A	2	#N/A	#N/A	#N/A	#N/A	1	#N/A	1	#N/A	#N/A	#N/A	1	1	1	#N/A	#N/A	#N/A	#N/A	1	1	2	#N/A	#N/A	1	1	1	1	1	1	#N/A	1	2	1	#N/A	#N/A	1	1	1	1	1	#N/A	3	1	1	3	1	1	2	1	#N/A	1	1	1	1	1	#N/A	1	1	2	1	1	2	1	1	#N/A	#N/A	#N/A	1	1	1
OG5_127534	1	1	#N/A	1	1	1	1	1	1	1	1	#N/A	1	#N/A	1	#N/A	#N/A	1	1	1	#N/A	2	1	1	1	1	#N/A	#N/A	#N/A	#N/A	#N/A	1	1	#N/A	1	1	1	1	1	1	1	1	1	#N/A	#N/A	1	1	1	#N/A	#N/A	4	1	#N/A	1	1	#N/A	#N/A	1	#N/A	1	1	1	1	#N/A	1	1	1	1	1	1	1	#N/A	1	1	1	1	#N/A	1	#N/A	1	1	1	1	1	1	1	1	1	1	1	1	1	1	1	1	2	1	1	1	1	1	1	1	1	1	1	1	1	#N/A	1	#N/A	1	#N/A	#N/A	1	#N/A	1	2	1	#N/A	#N/A	1	#N/A	1	#N/A	1	1	1	1	1	1	1	1	1	#N/A	#N/A	1	2	1	1	1	1	#N/A	1	#N/A	#N/A	1	#N/A	#N/A
OG5_127535	1	2	#N/A	1	1	#N/A	1	#N/A	2	2	1	#N/A	1	#N/A	1	#N/A	#N/A	1	1	#N/A	#N/A	4	2	#N/A	1	2	#N/A	#N/A	#N/A	#N/A	#N/A	2	2	#N/A	2	2	#N/A	1	#N/A	1	1	1	2	#N/A	#N/A	1	1	2	1	1	#N/A	#N/A	#N/A	1	2	#N/A	#N/A	1	#N/A	#N/A	#N/A	#N/A	2	#N/A	#N/A	#N/A	1	#N/A	#N/A	#N/A	2	2	1	1	1	1	#N/A	1	#N/A	#N/A	#N/A	#N/A	#N/A	2	1	2	1	#N/A	#N/A	#N/A	1	1	2	#N/A	#N/A	1	2	1	1	2	2	1	1	1	1	1	1	1	#N/A	1	#N/A	1	#N/A	#N/A	2	#N/A	2	#N/A	2	#N/A	#N/A	#N/A	#N/A	#N/A	#N/A	1	2	1	1	1	1	#N/A	#N/A	2	#N/A	#N/A	1	2	1	2	3	1	#N/A	1	#N/A	#N/A	2	#N/A	#N/A
OG5_127536	1	1	#N/A	1	1	#N/A	1	1	1	1	1	#N/A	1	#N/A	2	#N/A	#N/A	1	1	1	#N/A	2	1	#N/A	1	1	#N/A	#N/A	1	#N/A	2	1	1	#N/A	1	1	1	1	1	2	1	1	1	1	#N/A	1	1	1	1	1	2	1	1	1	1	#N/A	#N/A	1	#N/A	#N/A	#N/A	#N/A	1	#N/A	1	1	1	1	1	1	1	1	1	1	1	1	#N/A	1	#N/A	1	1	1	1	1	1	1	1	#N/A	#N/A	1	1	1	1	1	#N/A	#N/A	1	1	1	1	1	1	1	1	1	1	1	#N/A	#N/A	1	#N/A	1	#N/A	#N/A	1	#N/A	1	5	1	#N/A	#N/A	1	#N/A	1	#N/A	1	1	1	1	1	1	1	#N/A	1	#N/A	#N/A	1	2	1	1	2	1	#N/A	1	#N/A	#N/A	1	#N/A	#N/A
OG5_127537	1	1	#N/A	1	1	#N/A	1	#N/A	1	1	1	#N/A	1	#N/A	1	#N/A	#N/A	1	1	#N/A	#N/A	2	1	#N/A	2	1	#N/A	#N/A	1	#N/A	#N/A	1	1	#N/A	1	1	1	1	1	1	1	1	1	#N/A	#N/A	1	1	1	#N/A	#N/A	6	5	#N/A	2	1	#N/A	#N/A	1	#N/A	1	1	1	1	#N/A	#N/A	#N/A	2	#N/A	#N/A	1	1	1	1	1	1	1	#N/A	4	#N/A	#N/A	#N/A	#N/A	#N/A	1	1	1	2	#N/A	#N/A	#N/A	1	1	1	#N/A	1	2	1	2	1	#N/A	2	2	1	1	1	1	1	1	#N/A	1	#N/A	2	#N/A	#N/A	1	#N/A	1	1	1	#N/A	#N/A	#N/A	#N/A	#N/A	#N/A	1	3	1	#N/A	1	1	#N/A	#N/A	1	#N/A	3	1	2	1	1	#N/A	1	#N/A	1	#N/A	#N/A	1	#N/A	#N/A
OG5_127538	1	1	#N/A	1	1	#N/A	1	#N/A	1	1	1	1	1	#N/A	1	#N/A	#N/A	1	1	#N/A	#N/A	2	1	#N/A	1	2	#N/A	#N/A	1	#N/A	#N/A	1	1	#N/A	1	1	1	1	1	1	1	1	2	#N/A	#N/A	1	1	1	1	1	5	1	1	1	1	#N/A	#N/A	1	#N/A	1	1	1	1	#N/A	#N/A	1	1	#N/A	#N/A	2	1	1	1	1	1	1	#N/A	#N/A	#N/A	#N/A	#N/A	#N/A	#N/A	1	2	1	1	#N/A	#N/A	#N/A	1	1	1	#N/A	2	1	1	1	1	1	1	1	2	2	2	2	2	2	#N/A	1	#N/A	1	#N/A	#N/A	1	#N/A	1	3	1	#N/A	#N/A	#N/A	#N/A	#N/A	#N/A	1	1	1	1	1	1	#N/A	#N/A	1	#N/A	1	1	2	1	1	2	1	#N/A	1	#N/A	#N/A	1	#N/A	#N/A
OG5_127539	1	1	#N/A	1	1	#N/A	6	#N/A	1	1	1	#N/A	1	#N/A	1	#N/A	#N/A	1	1	#N/A	#N/A	2	1	#N/A	1	2	#N/A	#N/A	#N/A	#N/A	#N/A	2	1	#N/A	1	1	1	1	1	1	1	1	1	#N/A	#N/A	1	1	1	1	1	2	1	1	1	1	#N/A	#N/A	1	#N/A	#N/A	#N/A	#N/A	1	#N/A	#N/A	#N/A	1	#N/A	#N/A	2	1	1	1	1	1	1	#N/A	1	#N/A	#N/A	#N/A	#N/A	#N/A	2	1	1	1	#N/A	#N/A	#N/A	1	1	1	#N/A	1	3	2	1	1	1	3	1	1	1	1	1	1	1	#N/A	1	#N/A	3	#N/A	#N/A	1	#N/A	1	1	1	#N/A	#N/A	#N/A	#N/A	#N/A	#N/A	2	1	2	1	1	1	#N/A	#N/A	1	#N/A	4	1	2	1	1	1	1	#N/A	2	#N/A	#N/A	1	#N/A	#N/A
OG5_127540	1	1	#N/A	1	#N/A	#N/A	5	#N/A	1	1	#N/A	#N/A	1	#N/A	1	#N/A	#N/A	2	1	#N/A	#N/A	2	1	#N/A	2	1	#N/A	#N/A	2	#N/A	#N/A	1	1	#N/A	1	1	#N/A	#N/A	#N/A	1	1	3	1	#N/A	#N/A	3	1	1	#N/A	#N/A	8	4	#N/A	2	1	#N/A	#N/A	2	#N/A	#N/A	#N/A	#N/A	1	#N/A	#N/A	#N/A	2	#N/A	#N/A	1	1	1	#N/A	#N/A	#N/A	#N/A	#N/A	2	#N/A	#N/A	#N/A	#N/A	#N/A	1	2	1	2	#N/A	#N/A	#N/A	1	1	1	#N/A	2	2	1	2	1	1	4	3	#N/A	#N/A	#N/A	#N/A	#N/A	#N/A	#N/A	2	#N/A	2	#N/A	#N/A	1	#N/A	1	2	2	#N/A	#N/A	#N/A	#N/A	#N/A	#N/A	2	3	2	2	#N/A	#N/A	#N/A	#N/A	1	#N/A	4	1	#N/A	#N/A	#N/A	1	#N/A	#N/A	1	#N/A	#N/A	1	#N/A	#N/A
OG5_127541	1	1	#N/A	1	#N/A	1	1	#N/A	1	#N/A	#N/A	1	1	#N/A	1	1	1	1	1	#N/A	#N/A	4	1	#N/A	1	1	#N/A	1	#N/A	1	1	1	1	#N/A	1	1	1	1	1	1	1	1	1	1	1	1	1	1	#N/A	#N/A	2	1	#N/A	1	1	1	1	1	1	1	1	1	1	#N/A	#N/A	#N/A	1	#N/A	#N/A	1	1	1	1	1	1	1	1	2	#N/A	#N/A	#N/A	#N/A	#N/A	1	1	#N/A	1	#N/A	1	#N/A	1	1	1	#N/A	1	1	1	1	1	1	1	1	1	1	1	1	1	1	1	1	1	1	#N/A	#N/A	1	1	1	3	1	1	1	#N/A	1	#N/A	#N/A	1	1	1	1	#N/A	#N/A	#N/A	1	1	#N/A	1	1	2	1	1	#N/A	1	1	1	#N/A	#N/A	1	1	1
OG5_127542	#N/A	#N/A	1	#N/A	#N/A	1	1	#N/A	1	1	#N/A	2	#N/A	1	#N/A	2	2	#N/A	#N/A	#N/A	1	2	1	#N/A	#N/A	1	1	1	#N/A	2	1	#N/A	#N/A	1	1	1	1	1	1	#N/A	2	#N/A	1	1	1	#N/A	#N/A	1	#N/A	#N/A	#N/A	#N/A	#N/A	#N/A	1	2	2	#N/A	1	#N/A	#N/A	#N/A	1	#N/A	1	1	#N/A	#N/A	#N/A	1	2	1	1	1	1	1	1	#N/A	#N/A	#N/A	1	#N/A	#N/A	1	#N/A	2	#N/A	1	1	#N/A	1	#N/A	1	#N/A	#N/A	1	1	#N/A	#N/A	1	1	#N/A	1	1	1	1	1	2	2	#N/A	2	1	1	1	1	2	1	#N/A	1	2	1	#N/A	1	#N/A	1	#N/A	1	#N/A	1	#N/A	#N/A	1	1	#N/A	2	1	1	2	1	3	2	1	2	2	1	1	1	2	2
OG5_127549	3	1	#N/A	1	1	#N/A	1	1	1	1	1	#N/A	1	#N/A	1	#N/A	#N/A	1	1	1	#N/A	2	1	1	2	1	#N/A	#N/A	1	#N/A	#N/A	1	1	#N/A	1	1	1	1	1	1	1	1	1	#N/A	#N/A	1	1	1	#N/A	#N/A	2	1	#N/A	1	1	#N/A	#N/A	#N/A	#N/A	1	1	1	1	#N/A	1	1	5	1	1	1	1	1	1	1	1	1	#N/A	2	#N/A	1	1	1	1	1	1	1	1	#N/A	#N/A	1	1	1	1	1	#N/A	1	1	1	1	1	1	1	1	1	1	1	1	#N/A	#N/A	1	#N/A	1	#N/A	#N/A	1	#N/A	1	1	1	#N/A	#N/A	1	#N/A	1	#N/A	1	1	#N/A	1	1	1	1	#N/A	1	#N/A	1	1	2	1	1	2	1	#N/A	#N/A	#N/A	#N/A	1	#N/A	#N/A
OG5_127550	2	1	#N/A	1	1	#N/A	1	#N/A	1	1	1	#N/A	1	#N/A	1	#N/A	#N/A	1	1	#N/A	#N/A	2	1	#N/A	2	1	#N/A	#N/A	1	#N/A	#N/A	1	1	#N/A	1	1	1	1	1	1	1	3	1	#N/A	#N/A	1	1	1	1	1	2	1	1	2	1	#N/A	#N/A	2	#N/A	1	1	1	1	#N/A	#N/A	#N/A	2	#N/A	#N/A	1	1	1	1	1	1	1	#N/A	4	#N/A	#N/A	#N/A	#N/A	#N/A	1	2	1	2	#N/A	#N/A	#N/A	1	2	1	#N/A	1	1	1	2	1	1	1	1	1	1	1	1	1	1	#N/A	2	#N/A	1	#N/A	#N/A	1	#N/A	1	1	1	#N/A	#N/A	#N/A	#N/A	#N/A	#N/A	2	1	3	1	1	1	#N/A	#N/A	1	#N/A	1	1	2	1	1	#N/A	1	#N/A	1	#N/A	#N/A	1	#N/A	#N/A
OG5_127551	#N/A	#N/A	#N/A	#N/A	1	#N/A	2	#N/A	1	2	1	#N/A	#N/A	#N/A	2	#N/A	#N/A	1	1	#N/A	#N/A	4	1	#N/A	1	2	#N/A	#N/A	3	#N/A	#N/A	1	1	#N/A	2	1	2	1	1	#N/A	1	2	1	#N/A	#N/A	1	1	1	1	1	2	1	#N/A	1	1	#N/A	#N/A	#N/A	#N/A	#N/A	#N/A	#N/A	1	#N/A	#N/A	#N/A	1	#N/A	#N/A	2	1	1	1	1	1	1	#N/A	2	#N/A	#N/A	#N/A	#N/A	#N/A	1	1	1	1	#N/A	#N/A	#N/A	1	1	1	#N/A	1	3	1	1	1	1	1	2	1	1	1	1	1	3	#N/A	1	#N/A	2	#N/A	#N/A	1	#N/A	1	5	1	#N/A	#N/A	#N/A	#N/A	#N/A	#N/A	1	2	2	1	1	2	#N/A	#N/A	2	#N/A	1	1	2	1	1	1	1	#N/A	1	#N/A	#N/A	1	#N/A	#N/A
OG5_127553	1	2	#N/A	1	1	#N/A	3	1	1	1	1	#N/A	1	#N/A	1	#N/A	#N/A	1	1	1	#N/A	2	1	#N/A	1	1	#N/A	#N/A	1	#N/A	#N/A	1	1	#N/A	1	1	1	1	1	1	1	1	1	#N/A	#N/A	1	1	1	#N/A	#N/A	2	1	#N/A	2	1	#N/A	#N/A	2	#N/A	1	1	1	1	#N/A	1	#N/A	1	#N/A	1	1	1	1	1	1	1	1	#N/A	2	#N/A	#N/A	1	1	1	1	1	1	1	1	#N/A	#N/A	1	1	1	#N/A	1	1	#N/A	1	1	1	2	1	1	1	1	1	1	1	#N/A	1	#N/A	2	#N/A	#N/A	1	#N/A	1	4	1	#N/A	#N/A	1	#N/A	#N/A	#N/A	1	1	1	1	1	#N/A	#N/A	1	1	#N/A	3	1	2	1	1	#N/A	1	#N/A	1	#N/A	#N/A	1	#N/A	#N/A
OG5_127554	#N/A	1	1	1	#N/A	1	#N/A	#N/A	1	1	1	1	1	1	1	1	1	1	1	#N/A	1	2	1	#N/A	1	1	1	1	1	1	1	1	1	#N/A	1	1	#N/A	#N/A	#N/A	1	1	1	1	1	1	1	1	1	#N/A	#N/A	2	1	#N/A	#N/A	1	1	#N/A	1	1	1	1	1	1	#N/A	#N/A	#N/A	1	#N/A	#N/A	2	1	1	#N/A	#N/A	#N/A	#N/A	#N/A	#N/A	#N/A	#N/A	#N/A	#N/A	#N/A	1	1	1	#N/A	1	1	#N/A	2	1	1	#N/A	1	1	1	1	1	#N/A	1	#N/A	1	1	1	1	1	1	1	1	1	1	1	1	1	1	1	1	1	1	#N/A	1	#N/A	#N/A	1	1	1	1	1	1	#N/A	#N/A	1	1	#N/A	2	1	2	1	1	2	1	1	2	1	1	1	1	1
OG5_127555	1	2	#N/A	1	1	#N/A	2	#N/A	1	2	1	#N/A	1	#N/A	2	#N/A	#N/A	2	2	#N/A	#N/A	2	1	#N/A	1	1	#N/A	#N/A	1	#N/A	#N/A	1	1	#N/A	1	1	1	1	1	1	1	1	1	#N/A	#N/A	1	1	1	#N/A	#N/A	2	1	#N/A	1	1	1	#N/A	1	#N/A	#N/A	#N/A	#N/A	1	#N/A	#N/A	#N/A	1	#N/A	#N/A	1	1	1	1	1	1	1	#N/A	6	#N/A	#N/A	#N/A	#N/A	#N/A	1	1	1	1	1	1	#N/A	2	1	1	#N/A	1	2	1	1	1	1	2	1	1	1	1	1	1	1	#N/A	1	#N/A	2	#N/A	#N/A	1	1	1	1	1	1	#N/A	#N/A	#N/A	#N/A	#N/A	1	1	1	1	1	#N/A	#N/A	#N/A	1	#N/A	1	1	2	1	1	#N/A	1	2	1	#N/A	#N/A	1	2	1
OG5_127556	#N/A	1	#N/A	1	1	#N/A	#N/A	#N/A	1	1	#N/A	#N/A	1	#N/A	#N/A	#N/A	#N/A	1	1	#N/A	#N/A	2	1	#N/A	2	#N/A	#N/A	#N/A	2	#N/A	#N/A	1	1	#N/A	1	1	#N/A	#N/A	#N/A	2	1	2	1	#N/A	#N/A	2	1	1	#N/A	#N/A	7	4	#N/A	1	1	#N/A	#N/A	2	#N/A	1	2	2	1	#N/A	#N/A	#N/A	2	#N/A	#N/A	6	1	1	1	2	1	1	#N/A	2	#N/A	#N/A	#N/A	#N/A	#N/A	#N/A	3	1	2	#N/A	#N/A	#N/A	2	#N/A	1	#N/A	2	#N/A	#N/A	2	1	1	#N/A	3	#N/A	#N/A	#N/A	#N/A	#N/A	#N/A	1	2	#N/A	#N/A	#N/A	#N/A	1	#N/A	1	2	1	#N/A	#N/A	#N/A	#N/A	#N/A	#N/A	2	#N/A	2	1	#N/A	#N/A	#N/A	#N/A	#N/A	#N/A	8	1	2	1	1	2	1	#N/A	#N/A	#N/A	#N/A	1	#N/A	#N/A
OG5_127557	1	2	#N/A	1	1	#N/A	5	#N/A	1	1	1	#N/A	1	#N/A	1	#N/A	#N/A	2	2	#N/A	#N/A	2	1	#N/A	1	1	#N/A	#N/A	2	#N/A	#N/A	1	1	#N/A	1	1	1	1	1	1	1	2	1	#N/A	#N/A	1	1	1	#N/A	#N/A	4	1	#N/A	1	1	#N/A	#N/A	1	#N/A	#N/A	#N/A	#N/A	1	#N/A	#N/A	#N/A	1	#N/A	#N/A	1	1	4	1	#N/A	1	1	#N/A	1	#N/A	#N/A	#N/A	#N/A	#N/A	1	1	1	1	#N/A	#N/A	#N/A	2	1	1	#N/A	1	3	1	1	2	1	3	1	1	1	1	1	1	1	#N/A	1	#N/A	1	#N/A	#N/A	1	#N/A	1	2	1	#N/A	#N/A	#N/A	#N/A	#N/A	#N/A	1	3	1	2	1	#N/A	#N/A	#N/A	1	#N/A	1	1	2	1	2	1	1	#N/A	1	#N/A	#N/A	1	#N/A	#N/A
OG5_127559	1	1	#N/A	1	1	#N/A	4	#N/A	1	1	#N/A	#N/A	1	#N/A	#N/A	#N/A	#N/A	1	1	#N/A	#N/A	2	1	#N/A	2	1	#N/A	#N/A	1	#N/A	#N/A	1	1	#N/A	1	1	#N/A	#N/A	#N/A	2	#N/A	1	1	#N/A	#N/A	1	1	1	#N/A	#N/A	#N/A	#N/A	#N/A	2	1	#N/A	#N/A	2	#N/A	1	1	1	1	#N/A	#N/A	#N/A	2	#N/A	#N/A	1	1	1	2	2	2	2	#N/A	3	#N/A	#N/A	#N/A	#N/A	#N/A	1	2	1	2	#N/A	#N/A	#N/A	1	#N/A	1	#N/A	1	2	#N/A	2	1	1	3	1	#N/A	#N/A	#N/A	#N/A	#N/A	#N/A	#N/A	2	#N/A	1	#N/A	#N/A	1	#N/A	1	2	2	#N/A	#N/A	#N/A	#N/A	#N/A	#N/A	2	4	2	1	#N/A	#N/A	#N/A	#N/A	#N/A	#N/A	4	1	4	2	3	4	2	#N/A	1	#N/A	#N/A	1	#N/A	#N/A
OG5_127560	2	1	#N/A	1	1	#N/A	2	#N/A	1	1	#N/A	#N/A	1	#N/A	1	#N/A	#N/A	2	2	#N/A	#N/A	2	1	#N/A	3	1	#N/A	#N/A	1	#N/A	#N/A	1	1	#N/A	1	1	#N/A	#N/A	#N/A	1	#N/A	2	1	#N/A	#N/A	1	1	1	#N/A	#N/A	2	1	#N/A	3	1	#N/A	#N/A	2	#N/A	#N/A	#N/A	#N/A	1	#N/A	#N/A	#N/A	3	#N/A	#N/A	1	1	1	1	1	1	1	#N/A	5	#N/A	#N/A	#N/A	#N/A	#N/A	1	4	1	3	#N/A	#N/A	#N/A	2	#N/A	1	#N/A	1	2	2	3	1	1	1	#N/A	#N/A	#N/A	#N/A	#N/A	#N/A	#N/A	#N/A	2	#N/A	2	#N/A	#N/A	1	#N/A	1	2	1	#N/A	#N/A	#N/A	#N/A	#N/A	#N/A	4	3	1	1	#N/A	#N/A	#N/A	#N/A	#N/A	#N/A	3	1	2	1	2	2	1	#N/A	2	#N/A	#N/A	1	#N/A	#N/A
OG5_127561	2	4	#N/A	3	4	#N/A	1	#N/A	3	4	#N/A	#N/A	3	#N/A	2	#N/A	#N/A	3	3	#N/A	#N/A	2	1	#N/A	1	#N/A	#N/A	#N/A	1	#N/A	#N/A	2	2	#N/A	1	1	#N/A	#N/A	#N/A	3	#N/A	4	1	#N/A	1	#N/A	3	4	#N/A	#N/A	#N/A	#N/A	#N/A	2	1	#N/A	#N/A	1	#N/A	#N/A	#N/A	#N/A	2	#N/A	#N/A	#N/A	2	#N/A	#N/A	2	#N/A	1	#N/A	#N/A	#N/A	#N/A	#N/A	2	#N/A	#N/A	#N/A	#N/A	#N/A	#N/A	2	1	2	#N/A	2	#N/A	3	#N/A	2	1	1	#N/A	#N/A	1	3	1	#N/A	2	#N/A	#N/A	#N/A	#N/A	#N/A	#N/A	#N/A	2	#N/A	#N/A	#N/A	#N/A	1	#N/A	1	1	1	#N/A	#N/A	#N/A	#N/A	#N/A	#N/A	2	2	2	#N/A	#N/A	#N/A	#N/A	#N/A	#N/A	#N/A	#N/A	3	2	1	1	1	1	#N/A	#N/A	#N/A	#N/A	1	#N/A	#N/A
OG5_127562	1	1	#N/A	2	1	#N/A	1	#N/A	1	1	1	#N/A	1	#N/A	1	#N/A	#N/A	1	1	#N/A	#N/A	2	1	#N/A	1	1	#N/A	#N/A	1	#N/A	#N/A	1	1	#N/A	1	1	1	1	1	1	1	1	1	#N/A	#N/A	2	1	1	1	1	3	1	5	1	1	#N/A	#N/A	1	#N/A	1	1	1	1	#N/A	#N/A	#N/A	1	#N/A	#N/A	1	1	1	2	2	7	1	#N/A	2	#N/A	#N/A	#N/A	#N/A	#N/A	1	1	1	1	#N/A	#N/A	#N/A	1	1	1	#N/A	1	1	1	1	1	1	2	1	1	1	1	1	1	1	#N/A	1	#N/A	2	#N/A	#N/A	1	#N/A	1	1	1	#N/A	#N/A	#N/A	#N/A	#N/A	#N/A	1	1	1	1	1	#N/A	#N/A	#N/A	1	#N/A	1	1	2	1	1	1	1	#N/A	1	#N/A	#N/A	1	#N/A	#N/A
OG5_127563	1	1	#N/A	1	1	#N/A	2	1	1	1	1	#N/A	#N/A	#N/A	1	#N/A	#N/A	1	1	1	#N/A	2	1	1	2	1	#N/A	#N/A	#N/A	#N/A	#N/A	1	1	#N/A	1	1	1	1	1	1	1	1	1	#N/A	#N/A	1	1	1	1	1	2	1	1	1	1	#N/A	#N/A	1	#N/A	1	1	1	1	1	#N/A	#N/A	1	1	2	1	1	1	1	1	1	1	#N/A	1	#N/A	1	#N/A	#N/A	#N/A	1	1	1	1	#N/A	#N/A	#N/A	2	1	1	1	1	1	1	1	1	1	1	1	1	1	1	1	1	1	#N/A	1	#N/A	1	#N/A	#N/A	1	#N/A	1	3	1	#N/A	#N/A	2	#N/A	1	#N/A	1	1	1	1	1	1	1	#N/A	1	#N/A	1	1	2	1	1	2	1	#N/A	1	#N/A	#N/A	1	#N/A	#N/A
OG5_127564	2	2	#N/A	1	1	#N/A	1	1	1	1	1	#N/A	1	#N/A	1	#N/A	#N/A	1	1	1	#N/A	2	1	1	1	1	#N/A	#N/A	1	#N/A	#N/A	1	1	#N/A	1	1	1	1	1	1	1	1	1	#N/A	#N/A	1	1	1	1	1	2	1	#N/A	#N/A	1	#N/A	#N/A	1	#N/A	1	1	1	1	#N/A	1	1	1	1	1	2	1	1	1	1	1	1	#N/A	1	#N/A	1	1	1	1	1	2	1	1	#N/A	#N/A	1	1	1	1	1	1	1	1	1	1	1	1	1	1	1	1	1	1	1	#N/A	1	#N/A	1	#N/A	#N/A	1	#N/A	1	1	1	#N/A	#N/A	1	#N/A	1	#N/A	1	#N/A	1	1	1	1	1	#N/A	1	#N/A	1	1	2	1	#N/A	2	1	#N/A	1	#N/A	#N/A	1	#N/A	#N/A
OG5_127565	2	1	#N/A	1	1	1	5	1	1	1	#N/A	4	1	#N/A	#N/A	#N/A	#N/A	1	1	1	1	2	1	1	1	2	#N/A	1	1	2	#N/A	1	1	#N/A	1	1	#N/A	#N/A	#N/A	1	1	1	1	1	#N/A	1	1	1	#N/A	#N/A	#N/A	#N/A	#N/A	#N/A	1	#N/A	#N/A	#N/A	1	#N/A	#N/A	#N/A	1	#N/A	1	#N/A	1	1	1	1	1	1	1	1	1	1	#N/A	1	#N/A	1	1	1	1	1	1	1	1	#N/A	#N/A	#N/A	1	#N/A	1	1	1	3	1	1	1	1	2	1	#N/A	#N/A	#N/A	#N/A	#N/A	#N/A	#N/A	1	1	2	#N/A	#N/A	1	#N/A	1	#N/A	1	#N/A	#N/A	1	#N/A	1	1	1	1	1	2	#N/A	#N/A	1	1	#N/A	#N/A	#N/A	1	2	1	1	2	1	#N/A	2	#N/A	2	1	2	#N/A
OG5_127567	1	1	#N/A	1	1	#N/A	2	1	1	1	1	#N/A	1	#N/A	#N/A	#N/A	#N/A	#N/A	1	1	#N/A	2	1	1	1	1	#N/A	#N/A	1	#N/A	#N/A	1	1	#N/A	1	1	1	1	1	1	1	1	1	#N/A	#N/A	1	1	1	1	1	3	1	1	1	1	#N/A	#N/A	1	#N/A	1	1	1	2	#N/A	1	1	1	1	1	1	1	1	1	1	1	1	#N/A	1	#N/A	1	1	1	1	1	1	1	1	#N/A	#N/A	1	1	1	1	1	1	1	1	1	1	1	1	1	1	1	1	1	1	1	#N/A	1	#N/A	1	#N/A	#N/A	1	#N/A	1	2	1	#N/A	#N/A	1	#N/A	1	#N/A	1	1	1	1	1	#N/A	1	#N/A	1	#N/A	1	1	2	1	#N/A	1	1	#N/A	1	#N/A	#N/A	1	#N/A	#N/A
OG5_127568	1	1	#N/A	1	1	#N/A	1	#N/A	1	1	1	#N/A	#N/A	#N/A	1	#N/A	#N/A	1	1	#N/A	#N/A	2	1	#N/A	3	#N/A	#N/A	#N/A	1	#N/A	#N/A	1	1	#N/A	1	1	1	1	1	3	1	3	1	#N/A	#N/A	1	1	1	#N/A	#N/A	#N/A	#N/A	#N/A	2	1	#N/A	#N/A	1	#N/A	#N/A	#N/A	#N/A	1	#N/A	#N/A	#N/A	3	#N/A	#N/A	2	1	2	1	1	1	1	#N/A	2	#N/A	#N/A	#N/A	#N/A	#N/A	1	3	#N/A	2	#N/A	#N/A	#N/A	1	1	1	#N/A	4	#N/A	1	3	1	1	2	3	1	1	1	1	1	1	#N/A	2	#N/A	1	#N/A	#N/A	1	#N/A	1	4	1	#N/A	#N/A	#N/A	#N/A	#N/A	#N/A	2	1	4	1	1	1	#N/A	#N/A	1	#N/A	#N/A	1	2	1	1	1	1	#N/A	#N/A	#N/A	#N/A	1	#N/A	#N/A
OG5_127569	1	1	1	1	2	#N/A	8	#N/A	1	1	#N/A	#N/A	2	#N/A	1	#N/A	#N/A	1	1	#N/A	#N/A	2	1	#N/A	1	3	#N/A	#N/A	1	#N/A	#N/A	1	1	1	1	1	#N/A	#N/A	#N/A	2	1	2	1	#N/A	#N/A	#N/A	2	1	#N/A	#N/A	#N/A	#N/A	#N/A	1	1	#N/A	1	2	#N/A	#N/A	#N/A	#N/A	1	#N/A	#N/A	#N/A	1	#N/A	#N/A	1	1	1	1	1	1	1	#N/A	3	#N/A	#N/A	#N/A	#N/A	#N/A	1	1	1	1	#N/A	#N/A	#N/A	2	#N/A	3	#N/A	2	4	#N/A	1	3	1	6	2	#N/A	#N/A	#N/A	#N/A	#N/A	#N/A	#N/A	1	1	2	#N/A	#N/A	1	#N/A	1	1	1	#N/A	#N/A	#N/A	#N/A	#N/A	#N/A	2	2	1	1	#N/A	#N/A	#N/A	#N/A	#N/A	#N/A	#N/A	1	2	1	1	2	1	#N/A	3	#N/A	#N/A	1	#N/A	#N/A
OG5_127570	1	2	#N/A	1	1	#N/A	3	#N/A	2	2	1	1	1	#N/A	1	#N/A	#N/A	1	1	#N/A	#N/A	2	2	#N/A	1	1	#N/A	#N/A	1	#N/A	#N/A	2	2	#N/A	1	1	#N/A	#N/A	#N/A	1	1	1	1	#N/A	#N/A	1	1	2	#N/A	#N/A	#N/A	#N/A	#N/A	1	2	#N/A	#N/A	#N/A	1	#N/A	#N/A	#N/A	2	#N/A	#N/A	#N/A	1	#N/A	#N/A	1	2	2	2	2	2	2	#N/A	1	1	#N/A	#N/A	#N/A	#N/A	1	#N/A	#N/A	2	#N/A	#N/A	#N/A	1	1	4	#N/A	1	2	1	1	1	2	2	1	1	1	1	1	2	1	#N/A	1	#N/A	1	#N/A	#N/A	3	#N/A	1	#N/A	1	#N/A	#N/A	#N/A	#N/A	#N/A	#N/A	1	1	1	1	1	1	#N/A	#N/A	1	#N/A	#N/A	1	2	1	1	2	1	#N/A	2	#N/A	#N/A	2	#N/A	#N/A
OG5_127571	1	2	1	2	2	#N/A	1	#N/A	1	1	#N/A	2	1	1	1	1	3	1	1	#N/A	1	2	1	#N/A	#N/A	1	#N/A	1	3	1	#N/A	1	1	#N/A	1	1	#N/A	#N/A	#N/A	3	1	2	1	#N/A	#N/A	1	3	1	#N/A	#N/A	3	1	#N/A	2	1	2	1	1	#N/A	1	1	1	1	#N/A	#N/A	#N/A	1	#N/A	#N/A	2	1	1	#N/A	#N/A	#N/A	#N/A	2	1	#N/A	#N/A	#N/A	#N/A	#N/A	#N/A	3	#N/A	1	#N/A	1	#N/A	1	#N/A	1	#N/A	1	1	#N/A	1	1	1	1	2	#N/A	#N/A	#N/A	#N/A	#N/A	#N/A	1	1	1	1	#N/A	#N/A	1	1	1	#N/A	1	2	2	#N/A	1	#N/A	2	1	#N/A	1	#N/A	#N/A	#N/A	#N/A	#N/A	#N/A	#N/A	6	1	#N/A	#N/A	#N/A	#N/A	#N/A	1	1	#N/A	1	1	#N/A	#N/A
OG5_127572	1	1	1	1	1	#N/A	3	#N/A	1	1	1	#N/A	1	1	#N/A	1	1	1	1	#N/A	#N/A	2	1	#N/A	1	1	#N/A	#N/A	1	#N/A	#N/A	1	1	1	1	1	#N/A	1	#N/A	1	1	2	1	#N/A	1	1	1	1	#N/A	#N/A	#N/A	#N/A	#N/A	1	1	1	1	1	#N/A	#N/A	#N/A	#N/A	1	#N/A	#N/A	#N/A	1	#N/A	#N/A	1	1	1	1	1	1	2	#N/A	1	#N/A	#N/A	#N/A	#N/A	#N/A	2	1	1	1	#N/A	1	#N/A	1	1	1	#N/A	1	1	2	1	2	1	3	2	1	1	1	1	1	1	1	#N/A	#N/A	1	1	1	1	1	1	1	1	1	#N/A	#N/A	#N/A	#N/A	#N/A	2	1	2	2	1	#N/A	#N/A	#N/A	1	#N/A	#N/A	1	2	1	1	2	1	1	1	#N/A	#N/A	1	1	1
OG5_127573	#N/A	1	#N/A	1	#N/A	#N/A	1	#N/A	1	1	1	#N/A	1	#N/A	2	#N/A	#N/A	1	1	#N/A	#N/A	2	1	1	1	1	#N/A	#N/A	2	#N/A	#N/A	1	1	#N/A	1	1	1	1	1	1	1	1	2	#N/A	#N/A	1	1	1	1	1	2	1	7	1	1	#N/A	#N/A	1	#N/A	1	1	1	1	1	#N/A	#N/A	1	1	1	1	1	1	1	1	1	1	#N/A	1	#N/A	#N/A	#N/A	1	#N/A	1	1	1	1	#N/A	#N/A	1	1	1	1	#N/A	1	1	1	1	1	1	1	1	1	1	1	1	1	1	#N/A	1	#N/A	2	#N/A	#N/A	1	#N/A	1	1	1	#N/A	#N/A	1	#N/A	1	#N/A	1	1	1	1	1	1	#N/A	#N/A	1	#N/A	1	1	2	1	1	1	1	#N/A	1	#N/A	#N/A	1	#N/A	#N/A
OG5_127574	#N/A	1	1	1	2	1	2	#N/A	1	1	1	#N/A	2	1	3	1	1	1	1	#N/A	1	2	1	#N/A	1	2	#N/A	#N/A	2	#N/A	#N/A	1	1	#N/A	1	1	#N/A	#N/A	#N/A	1	1	2	1	#N/A	#N/A	1	1	1	#N/A	#N/A	#N/A	#N/A	#N/A	1	1	#N/A	#N/A	1	#N/A	#N/A	#N/A	#N/A	1	#N/A	#N/A	#N/A	1	#N/A	#N/A	1	1	1	1	1	1	1	#N/A	2	#N/A	#N/A	#N/A	#N/A	#N/A	1	1	1	1	#N/A	#N/A	#N/A	1	1	1	#N/A	1	2	1	2	1	1	4	1	1	1	1	1	1	1	1	1	#N/A	2	1	1	1	#N/A	1	1	1	#N/A	#N/A	#N/A	#N/A	#N/A	#N/A	2	1	1	1	1	#N/A	#N/A	#N/A	1	#N/A	#N/A	2	2	1	2	2	1	1	1	1	1	1	#N/A	#N/A
OG5_127575	1	1	1	1	1	1	1	#N/A	1	1	1	1	1	1	1	1	1	1	1	#N/A	1	2	1	#N/A	1	1	1	1	#N/A	1	1	1	1	1	1	1	#N/A	#N/A	#N/A	1	1	1	1	1	1	1	1	1	#N/A	#N/A	#N/A	#N/A	#N/A	1	1	1	1	1	1	#N/A	#N/A	#N/A	1	#N/A	#N/A	#N/A	1	#N/A	#N/A	1	1	1	#N/A	#N/A	#N/A	#N/A	2	1	1	#N/A	#N/A	#N/A	#N/A	2	1	#N/A	1	1	2	#N/A	1	#N/A	1	#N/A	1	#N/A	#N/A	1	1	1	1	#N/A	1	1	1	1	1	1	1	1	1	1	1	1	1	1	1	6	1	1	2	#N/A	1	#N/A	1	1	#N/A	1	1	1	1	#N/A	1	1	1	#N/A	2	#N/A	#N/A	#N/A	#N/A	#N/A	1	1	1	#N/A	1	1	1
OG5_127576	2	3	#N/A	1	#N/A	#N/A	2	#N/A	2	#N/A	1	#N/A	1	#N/A	1	#N/A	#N/A	2	2	#N/A	#N/A	4	1	#N/A	1	3	#N/A	#N/A	2	#N/A	#N/A	1	1	#N/A	1	1	#N/A	#N/A	#N/A	2	#N/A	2	3	#N/A	#N/A	1	3	2	#N/A	#N/A	#N/A	#N/A	#N/A	1	2	#N/A	#N/A	1	#N/A	#N/A	#N/A	#N/A	3	#N/A	#N/A	#N/A	1	#N/A	#N/A	2	2	5	#N/A	#N/A	#N/A	#N/A	#N/A	1	1	#N/A	#N/A	#N/A	#N/A	#N/A	1	#N/A	1	#N/A	#N/A	#N/A	11	#N/A	2	#N/A	1	2	#N/A	1	1	1	#N/A	#N/A	#N/A	#N/A	1	1	1	#N/A	#N/A	1	#N/A	#N/A	#N/A	#N/A	2	#N/A	1	14	#N/A	#N/A	#N/A	#N/A	#N/A	#N/A	#N/A	1	#N/A	1	#N/A	#N/A	#N/A	#N/A	#N/A	#N/A	#N/A	#N/A	1	#N/A	#N/A	#N/A	#N/A	#N/A	#N/A	3	#N/A	#N/A	2	#N/A	#N/A
OG5_127577	2	1	#N/A	1	1	#N/A	7	#N/A	1	1	1	#N/A	1	#N/A	1	#N/A	#N/A	1	1	#N/A	#N/A	2	1	#N/A	1	1	#N/A	#N/A	1	#N/A	#N/A	1	1	#N/A	1	1	1	1	1	1	1	1	1	#N/A	#N/A	1	1	1	1	1	2	1	1	1	1	#N/A	#N/A	1	#N/A	1	1	1	1	1	#N/A	#N/A	1	#N/A	#N/A	1	1	1	2	1	1	1	#N/A	2	#N/A	#N/A	#N/A	#N/A	#N/A	#N/A	1	1	1	#N/A	#N/A	#N/A	2	1	1	#N/A	1	2	1	1	1	1	1	1	1	1	1	#N/A	1	1	#N/A	#N/A	#N/A	2	#N/A	#N/A	1	#N/A	1	4	1	#N/A	#N/A	#N/A	#N/A	#N/A	#N/A	1	1	1	1	1	1	#N/A	#N/A	1	#N/A	4	1	2	1	1	1	1	#N/A	1	#N/A	#N/A	1	#N/A	#N/A
OG5_127578	1	1	#N/A	1	1	#N/A	2	#N/A	1	1	1	#N/A	1	#N/A	1	#N/A	#N/A	1	1	#N/A	#N/A	4	1	#N/A	1	1	#N/A	#N/A	#N/A	#N/A	#N/A	1	1	#N/A	1	1	1	1	1	1	1	1	1	#N/A	#N/A	1	1	1	1	1	2	1	#N/A	1	1	#N/A	#N/A	1	#N/A	1	1	1	1	1	#N/A	#N/A	1	#N/A	#N/A	1	1	1	1	1	1	1	#N/A	1	#N/A	#N/A	#N/A	#N/A	#N/A	1	1	1	1	#N/A	#N/A	#N/A	1	1	1	#N/A	1	2	1	1	1	3	2	1	1	1	1	1	1	1	#N/A	1	#N/A	1	#N/A	#N/A	1	#N/A	1	2	1	#N/A	#N/A	#N/A	#N/A	#N/A	#N/A	1	1	1	10	1	#N/A	#N/A	#N/A	1	#N/A	1	1	2	1	2	1	1	#N/A	1	#N/A	#N/A	1	#N/A	#N/A
OG5_127579	1	2	1	1	1	1	2	#N/A	1	1	#N/A	1	1	#N/A	1	#N/A	1	1	1	#N/A	#N/A	2	1	#N/A	1	3	1	#N/A	4	#N/A	1	1	1	#N/A	1	1	1	1	1	1	1	2	1	#N/A	1	1	1	1	#N/A	#N/A	3	1	#N/A	1	1	1	1	1	#N/A	1	1	1	1	#N/A	#N/A	#N/A	1	#N/A	#N/A	1	1	1	#N/A	#N/A	#N/A	#N/A	#N/A	1	#N/A	#N/A	#N/A	#N/A	#N/A	3	1	1	1	#N/A	1	#N/A	1	2	2	#N/A	1	2	2	1	1	1	3	#N/A	#N/A	#N/A	#N/A	#N/A	#N/A	#N/A	1	1	1	2	#N/A	#N/A	1	1	1	1	#N/A	1	#N/A	#N/A	1	#N/A	1	1	1	1	#N/A	#N/A	#N/A	#N/A	#N/A	2	#N/A	2	1	#N/A	#N/A	#N/A	#N/A	#N/A	1	3	#N/A	#N/A	1	1	1
OG5_127580	1	1	#N/A	1	1	#N/A	3	#N/A	1	1	1	#N/A	1	#N/A	1	#N/A	#N/A	1	1	#N/A	#N/A	4	2	#N/A	1	1	#N/A	#N/A	1	#N/A	#N/A	1	1	#N/A	1	1	1	1	1	1	1	1	1	#N/A	#N/A	1	1	1	#N/A	#N/A	2	1	#N/A	1	1	#N/A	#N/A	#N/A	#N/A	1	1	1	1	#N/A	#N/A	#N/A	2	#N/A	#N/A	1	1	1	1	2	1	1	#N/A	4	#N/A	#N/A	#N/A	#N/A	#N/A	#N/A	2	1	1	#N/A	#N/A	#N/A	1	1	1	#N/A	2	3	#N/A	1	1	1	3	2	1	1	1	1	1	1	#N/A	2	#N/A	1	#N/A	#N/A	2	#N/A	1	1	1	#N/A	#N/A	#N/A	#N/A	#N/A	#N/A	1	1	1	#N/A	1	#N/A	#N/A	#N/A	1	#N/A	#N/A	1	4	2	3	2	1	#N/A	#N/A	#N/A	#N/A	2	#N/A	#N/A
OG5_127581	1	1	#N/A	1	1	#N/A	#N/A	#N/A	2	2	2	#N/A	1	#N/A	1	#N/A	#N/A	1	1	#N/A	#N/A	4	2	#N/A	1	2	#N/A	#N/A	2	#N/A	#N/A	2	2	#N/A	2	2	#N/A	#N/A	#N/A	1	#N/A	2	2	#N/A	#N/A	1	1	2	#N/A	#N/A	#N/A	#N/A	#N/A	1	2	#N/A	#N/A	1	#N/A	#N/A	#N/A	#N/A	2	#N/A	#N/A	#N/A	1	#N/A	#N/A	1	2	2	#N/A	#N/A	#N/A	#N/A	#N/A	3	#N/A	#N/A	#N/A	#N/A	#N/A	2	1	2	1	#N/A	#N/A	#N/A	1	2	2	#N/A	1	#N/A	2	1	1	2	#N/A	1	2	2	2	2	2	1	#N/A	1	#N/A	#N/A	#N/A	#N/A	2	#N/A	2	4	2	#N/A	#N/A	#N/A	#N/A	#N/A	#N/A	1	#N/A	2	2	2	2	#N/A	#N/A	2	#N/A	#N/A	1	#N/A	#N/A	#N/A	#N/A	#N/A	#N/A	2	#N/A	#N/A	2	#N/A	#N/A
OG5_127582	1	#N/A	1	1	1	#N/A	#N/A	#N/A	1	1	#N/A	#N/A	2	#N/A	1	1	4	1	1	#N/A	#N/A	2	1	#N/A	3	#N/A	#N/A	#N/A	1	#N/A	#N/A	1	1	1	#N/A	#N/A	#N/A	#N/A	#N/A	1	#N/A	5	1	#N/A	#N/A	#N/A	1	1	#N/A	#N/A	#N/A	#N/A	#N/A	3	1	#N/A	#N/A	3	#N/A	#N/A	#N/A	#N/A	1	#N/A	#N/A	#N/A	3	#N/A	#N/A	1	1	#N/A	#N/A	#N/A	#N/A	#N/A	#N/A	3	#N/A	#N/A	#N/A	#N/A	#N/A	1	4	1	3	5	9	#N/A	2	#N/A	1	#N/A	2	1	#N/A	3	1	#N/A	#N/A	2	#N/A	#N/A	#N/A	#N/A	#N/A	#N/A	#N/A	3	1	2	#N/A	#N/A	1	#N/A	1	1	1	#N/A	#N/A	#N/A	#N/A	#N/A	#N/A	6	#N/A	9	1	#N/A	#N/A	#N/A	#N/A	#N/A	#N/A	#N/A	1	#N/A	#N/A	#N/A	#N/A	#N/A	#N/A	#N/A	#N/A	#N/A	1	#N/A	#N/A
OG5_127584	2	4	#N/A	2	1	2	5	#N/A	1	1	#N/A	1	3	1	#N/A	1	1	3	3	#N/A	#N/A	2	1	#N/A	1	#N/A	#N/A	#N/A	#N/A	#N/A	#N/A	1	1	1	1	1	#N/A	#N/A	#N/A	2	#N/A	1	1	#N/A	2	4	2	1	#N/A	#N/A	#N/A	#N/A	#N/A	1	1	1	1	1	#N/A	#N/A	#N/A	#N/A	1	#N/A	#N/A	#N/A	1	#N/A	#N/A	1	1	1	#N/A	#N/A	#N/A	#N/A	#N/A	1	1	#N/A	#N/A	#N/A	#N/A	1	1	#N/A	1	1	1	#N/A	3	#N/A	1	#N/A	#N/A	4	1	1	3	1	4	1	#N/A	#N/A	#N/A	#N/A	#N/A	#N/A	1	1	#N/A	3	#N/A	#N/A	1	1	1	4	1	1	#N/A	#N/A	#N/A	#N/A	#N/A	1	3	1	#N/A	#N/A	#N/A	#N/A	#N/A	#N/A	#N/A	#N/A	1	#N/A	#N/A	#N/A	#N/A	#N/A	1	#N/A	#N/A	#N/A	1	1	1
OG5_127585	1	1	#N/A	1	1	#N/A	2	#N/A	1	1	1	#N/A	1	#N/A	1	1	1	1	1	#N/A	#N/A	2	1	1	1	1	#N/A	#N/A	2	#N/A	#N/A	1	1	#N/A	1	1	1	1	1	1	2	1	1	#N/A	#N/A	1	1	1	1	1	4	1	1	1	1	#N/A	#N/A	#N/A	#N/A	1	1	1	1	#N/A	1	1	1	#N/A	#N/A	1	1	1	1	1	1	1	1	1	#N/A	#N/A	#N/A	#N/A	#N/A	1	1	1	1	#N/A	#N/A	#N/A	1	1	1	#N/A	2	1	1	1	1	1	1	1	1	1	1	1	1	1	#N/A	1	#N/A	2	#N/A	#N/A	1	#N/A	1	1	1	#N/A	#N/A	#N/A	#N/A	#N/A	#N/A	1	1	1	1	1	1	1	#N/A	1	#N/A	2	1	2	1	1	2	1	#N/A	1	#N/A	#N/A	1	#N/A	#N/A
OG5_127587	1	1	#N/A	1	1	#N/A	3	#N/A	1	1	1	#N/A	1	#N/A	2	#N/A	#N/A	2	2	#N/A	#N/A	2	2	#N/A	2	1	#N/A	#N/A	1	#N/A	#N/A	1	1	#N/A	1	1	1	1	1	1	1	2	1	#N/A	#N/A	1	1	1	#N/A	#N/A	#N/A	#N/A	#N/A	3	1	#N/A	#N/A	2	#N/A	1	1	1	1	1	#N/A	#N/A	2	#N/A	#N/A	1	1	1	1	1	1	1	#N/A	3	#N/A	#N/A	#N/A	#N/A	#N/A	1	2	1	2	#N/A	#N/A	#N/A	1	1	1	#N/A	2	1	1	2	1	#N/A	2	#N/A	#N/A	#N/A	#N/A	#N/A	#N/A	#N/A	#N/A	2	#N/A	3	#N/A	#N/A	2	#N/A	1	2	1	#N/A	#N/A	#N/A	#N/A	#N/A	#N/A	3	1	3	1	#N/A	1	#N/A	1	1	#N/A	#N/A	1	2	1	#N/A	2	1	#N/A	1	#N/A	#N/A	2	#N/A	#N/A
OG5_127589	1	1	#N/A	1	1	#N/A	2	#N/A	1	1	1	#N/A	1	#N/A	1	#N/A	#N/A	1	1	1	#N/A	2	1	1	1	1	#N/A	#N/A	1	#N/A	#N/A	1	1	#N/A	1	1	1	1	1	1	1	1	1	#N/A	#N/A	2	1	1	1	1	2	1	#N/A	1	1	#N/A	#N/A	1	#N/A	1	1	1	1	#N/A	#N/A	#N/A	1	1	#N/A	1	1	1	1	1	1	1	#N/A	1	#N/A	1	1	#N/A	#N/A	1	1	1	1	#N/A	#N/A	1	1	1	1	1	1	1	1	1	1	1	2	1	1	1	2	1	1	1	#N/A	1	#N/A	1	#N/A	#N/A	1	#N/A	1	2	1	#N/A	#N/A	1	#N/A	1	#N/A	1	2	1	1	1	1	#N/A	#N/A	1	#N/A	1	1	2	1	1	2	1	#N/A	1	#N/A	#N/A	1	#N/A	#N/A
OG5_127590	2	1	#N/A	1	5	#N/A	2	#N/A	1	1	1	#N/A	2	#N/A	1	#N/A	#N/A	1	1	#N/A	#N/A	2	1	#N/A	#N/A	1	#N/A	#N/A	1	#N/A	#N/A	1	1	#N/A	1	1	1	1	1	1	1	1	1	#N/A	1	3	1	1	1	1	#N/A	#N/A	#N/A	#N/A	1	#N/A	#N/A	#N/A	#N/A	1	1	1	1	#N/A	#N/A	#N/A	1	#N/A	#N/A	1	1	2	1	1	1	1	#N/A	1	#N/A	#N/A	#N/A	#N/A	#N/A	1	1	1	1	#N/A	1	#N/A	1	1	1	#N/A	#N/A	5	1	1	1	1	1	1	1	1	1	1	1	1	#N/A	2	1	2	#N/A	#N/A	1	#N/A	1	1	2	#N/A	#N/A	1	#N/A	#N/A	#N/A	1	#N/A	1	1	1	#N/A	1	#N/A	1	#N/A	3	1	2	1	1	2	1	#N/A	1	#N/A	#N/A	1	#N/A	#N/A
OG5_127592	1	#N/A	#N/A	1	1	#N/A	2	#N/A	1	1	1	#N/A	1	#N/A	1	#N/A	#N/A	1	1	1	#N/A	2	1	#N/A	1	1	#N/A	#N/A	1	#N/A	#N/A	1	1	#N/A	1	1	1	1	1	1	1	1	1	#N/A	#N/A	1	1	1	1	1	2	1	1	1	1	#N/A	#N/A	1	#N/A	1	1	1	1	1	1	#N/A	1	1	1	1	1	1	1	1	1	1	#N/A	1	#N/A	1	#N/A	1	1	1	1	1	1	#N/A	#N/A	1	1	1	1	1	1	2	1	1	1	1	2	1	1	1	1	1	1	2	#N/A	1	#N/A	2	#N/A	#N/A	1	#N/A	1	2	1	#N/A	#N/A	1	#N/A	#N/A	#N/A	1	1	#N/A	1	1	1	#N/A	#N/A	1	#N/A	1	1	2	1	1	1	1	#N/A	1	#N/A	#N/A	1	#N/A	#N/A
OG5_127593	1	1	#N/A	1	1	#N/A	3	#N/A	1	1	1	#N/A	1	#N/A	1	#N/A	#N/A	1	1	#N/A	#N/A	2	1	1	1	1	#N/A	#N/A	1	#N/A	#N/A	1	1	#N/A	1	1	1	1	1	1	1	1	1	#N/A	#N/A	1	1	1	1	1	4	1	1	1	1	#N/A	#N/A	1	#N/A	1	1	1	1	1	1	1	1	#N/A	#N/A	#N/A	1	1	1	1	1	1	#N/A	1	#N/A	#N/A	1	#N/A	1	1	1	1	1	#N/A	#N/A	#N/A	1	1	1	#N/A	1	1	1	1	1	1	3	1	1	1	1	1	1	1	#N/A	1	#N/A	1	#N/A	#N/A	1	#N/A	1	3	1	#N/A	#N/A	#N/A	#N/A	#N/A	#N/A	1	1	1	1	1	1	1	#N/A	1	#N/A	1	1	2	1	1	2	1	#N/A	1	#N/A	#N/A	1	#N/A	#N/A
OG5_127594	1	1	#N/A	1	1	#N/A	13	#N/A	1	1	1	#N/A	1	#N/A	1	#N/A	#N/A	1	1	#N/A	#N/A	4	1	#N/A	1	1	#N/A	#N/A	#N/A	#N/A	#N/A	#N/A	#N/A	#N/A	1	1	1	1	1	3	1	3	1	#N/A	#N/A	1	1	1	1	1	2	1	1	1	1	#N/A	#N/A	1	#N/A	1	1	1	1	#N/A	#N/A	#N/A	1	#N/A	#N/A	1	1	1	#N/A	#N/A	#N/A	#N/A	#N/A	2	#N/A	#N/A	#N/A	#N/A	#N/A	1	1	#N/A	1	#N/A	#N/A	#N/A	1	#N/A	1	#N/A	1	5	1	1	1	1	4	1	1	1	1	1	1	1	#N/A	1	#N/A	6	#N/A	#N/A	1	#N/A	2	2	1	#N/A	#N/A	#N/A	#N/A	#N/A	#N/A	1	1	1	1	1	#N/A	#N/A	#N/A	#N/A	#N/A	#N/A	1	#N/A	#N/A	#N/A	#N/A	#N/A	#N/A	1	#N/A	#N/A	1	#N/A	#N/A
OG5_127595	1	1	#N/A	1	1	#N/A	5	#N/A	1	1	#N/A	#N/A	#N/A	#N/A	1	#N/A	#N/A	3	2	#N/A	#N/A	4	2	#N/A	2	#N/A	#N/A	#N/A	1	#N/A	#N/A	1	1	#N/A	1	1	#N/A	2	2	#N/A	2	4	2	#N/A	#N/A	2	1	1	#N/A	#N/A	#N/A	#N/A	#N/A	2	2	#N/A	#N/A	1	#N/A	#N/A	#N/A	#N/A	1	#N/A	#N/A	#N/A	2	#N/A	#N/A	1	2	1	#N/A	#N/A	#N/A	#N/A	#N/A	2	#N/A	#N/A	#N/A	#N/A	#N/A	1	2	1	2	#N/A	#N/A	#N/A	1	2	1	#N/A	3	1	#N/A	2	2	1	2	1	1	1	1	1	1	1	#N/A	2	#N/A	2	#N/A	#N/A	2	#N/A	2	2	2	#N/A	#N/A	#N/A	#N/A	#N/A	#N/A	3	1	2	#N/A	#N/A	#N/A	#N/A	#N/A	2	#N/A	1	1	#N/A	#N/A	#N/A	#N/A	#N/A	#N/A	1	#N/A	#N/A	2	#N/A	#N/A
OG5_127596	1	1	#N/A	1	1	#N/A	#N/A	#N/A	1	1	1	#N/A	1	#N/A	1	#N/A	#N/A	1	2	#N/A	#N/A	3	1	#N/A	1	#N/A	#N/A	#N/A	#N/A	#N/A	#N/A	1	1	#N/A	1	1	1	1	1	1	1	1	1	#N/A	#N/A	1	1	1	1	1	6	2	1	2	1	#N/A	#N/A	2	#N/A	2	5	3	1	#N/A	#N/A	#N/A	2	#N/A	#N/A	1	1	1	#N/A	1	1	1	#N/A	3	#N/A	#N/A	#N/A	#N/A	#N/A	#N/A	2	#N/A	2	#N/A	#N/A	#N/A	1	1	1	#N/A	2	1	#N/A	2	1	1	#N/A	#N/A	1	1	1	1	1	1	#N/A	1	#N/A	#N/A	#N/A	#N/A	1	#N/A	1	1	1	#N/A	#N/A	#N/A	#N/A	#N/A	#N/A	1	3	1	#N/A	1	1	#N/A	#N/A	1	#N/A	1	1	2	1	2	2	1	#N/A	#N/A	#N/A	#N/A	1	#N/A	#N/A
OG5_127597	1	1	#N/A	1	1	#N/A	1	#N/A	1	1	1	#N/A	1	#N/A	1	#N/A	#N/A	1	1	#N/A	#N/A	2	1	#N/A	2	1	#N/A	#N/A	1	#N/A	#N/A	1	1	#N/A	1	1	1	1	1	1	1	2	1	#N/A	#N/A	1	1	1	1	1	2	1	1	2	1	#N/A	#N/A	2	#N/A	1	1	1	1	1	#N/A	#N/A	2	#N/A	#N/A	1	1	1	1	1	1	1	#N/A	1	#N/A	#N/A	#N/A	#N/A	#N/A	1	2	1	2	#N/A	#N/A	#N/A	1	1	1	#N/A	1	1	1	2	1	1	2	2	1	1	1	1	1	1	#N/A	2	#N/A	2	#N/A	#N/A	1	#N/A	1	1	1	#N/A	#N/A	#N/A	#N/A	#N/A	#N/A	2	1	2	1	1	1	#N/A	#N/A	1	#N/A	1	#N/A	2	1	1	2	1	#N/A	1	#N/A	#N/A	1	#N/A	#N/A
OG5_127598	2	1	#N/A	#N/A	1	#N/A	1	1	1	1	1	#N/A	1	#N/A	2	#N/A	#N/A	1	1	1	#N/A	2	1	#N/A	1	1	#N/A	#N/A	1	#N/A	#N/A	1	1	#N/A	1	1	1	1	1	1	1	1	1	#N/A	#N/A	1	1	1	1	1	2	1	1	1	1	#N/A	#N/A	1	#N/A	1	1	1	1	1	1	1	1	1	1	1	1	1	1	1	1	1	#N/A	1	#N/A	1	1	1	1	1	1	1	1	#N/A	#N/A	1	1	1	1	1	1	1	1	1	1	1	1	1	1	1	1	1	1	1	#N/A	1	#N/A	1	#N/A	#N/A	1	#N/A	1	2	1	#N/A	#N/A	1	#N/A	1	#N/A	1	1	1	1	1	1	1	#N/A	1	#N/A	#N/A	1	2	1	#N/A	#N/A	1	#N/A	1	#N/A	#N/A	1	#N/A	#N/A
OG5_127600	1	1	#N/A	1	1	#N/A	1	#N/A	1	1	1	#N/A	1	#N/A	1	#N/A	#N/A	1	1	#N/A	#N/A	2	1	1	1	1	#N/A	#N/A	1	#N/A	#N/A	1	1	#N/A	1	1	1	1	1	1	1	1	1	#N/A	#N/A	1	1	1	1	1	2	1	1	1	1	#N/A	#N/A	1	#N/A	1	1	1	1	1	#N/A	#N/A	1	#N/A	#N/A	1	1	1	1	1	1	1	#N/A	2	#N/A	1	1	1	#N/A	1	1	1	1	#N/A	#N/A	#N/A	1	1	1	1	1	1	1	1	1	1	1	1	1	1	1	3	1	1	#N/A	1	#N/A	1	1	#N/A	1	#N/A	1	2	1	#N/A	#N/A	1	#N/A	1	#N/A	1	1	1	1	1	#N/A	1	#N/A	1	#N/A	1	1	2	1	1	1	3	#N/A	1	#N/A	#N/A	1	#N/A	#N/A
OG5_127602	2	1	#N/A	1	1	#N/A	3	1	1	1	1	#N/A	1	#N/A	1	#N/A	#N/A	2	1	1	#N/A	2	1	1	1	1	#N/A	#N/A	1	#N/A	#N/A	1	1	#N/A	1	1	1	1	1	1	1	1	1	#N/A	#N/A	1	1	1	1	1	2	1	1	1	1	#N/A	#N/A	1	#N/A	#N/A	#N/A	#N/A	1	#N/A	#N/A	#N/A	1	2	1	1	1	1	1	1	1	1	#N/A	2	#N/A	1	#N/A	1	#N/A	1	2	1	1	#N/A	#N/A	#N/A	1	1	1	#N/A	#N/A	1	1	1	1	2	1	1	1	1	1	1	1	1	#N/A	1	#N/A	1	#N/A	#N/A	1	#N/A	1	1	1	#N/A	#N/A	1	#N/A	1	#N/A	1	1	1	#N/A	1	1	#N/A	#N/A	1	#N/A	2	1	2	1	2	2	1	#N/A	1	#N/A	#N/A	1	#N/A	#N/A
OG5_127603	1	1	1	1	1	1	2	#N/A	1	1	#N/A	1	1	1	1	1	1	1	1	#N/A	1	2	1	#N/A	1	1	1	1	#N/A	1	1	1	1	1	1	1	#N/A	#N/A	#N/A	1	3	#N/A	1	1	1	#N/A	1	1	#N/A	#N/A	#N/A	#N/A	#N/A	1	1	1	1	1	1	#N/A	#N/A	#N/A	1	#N/A	#N/A	#N/A	1	#N/A	#N/A	1	1	1	#N/A	#N/A	#N/A	#N/A	1	1	1	#N/A	#N/A	#N/A	#N/A	2	1	1	1	1	1	#N/A	2	#N/A	1	#N/A	1	2	2	1	1	#N/A	4	1	#N/A	#N/A	#N/A	#N/A	#N/A	#N/A	1	1	1	3	1	1	1	1	1	1	1	1	1	#N/A	1	#N/A	1	1	1	2	1	#N/A	#N/A	#N/A	1	#N/A	1	#N/A	3	#N/A	#N/A	#N/A	#N/A	#N/A	1	2	1	1	1	1	1
OG5_127604	1	1	#N/A	1	1	#N/A	3	#N/A	1	1	1	#N/A	1	#N/A	1	#N/A	#N/A	1	1	#N/A	#N/A	2	1	#N/A	2	1	#N/A	#N/A	1	#N/A	#N/A	1	2	#N/A	1	1	1	1	1	1	1	3	1	#N/A	#N/A	1	1	1	#N/A	#N/A	#N/A	#N/A	#N/A	2	1	#N/A	#N/A	2	#N/A	#N/A	#N/A	#N/A	1	#N/A	#N/A	#N/A	2	#N/A	#N/A	1	1	1	1	1	1	1	#N/A	2	#N/A	#N/A	#N/A	#N/A	#N/A	1	2	1	2	#N/A	#N/A	#N/A	1	1	1	#N/A	2	2	#N/A	2	1	1	3	1	1	1	1	1	1	1	#N/A	2	#N/A	3	#N/A	#N/A	1	#N/A	1	2	1	#N/A	#N/A	#N/A	#N/A	#N/A	#N/A	4	1	3	1	1	1	#N/A	#N/A	1	#N/A	#N/A	1	2	1	1	1	1	#N/A	1	#N/A	#N/A	1	#N/A	#N/A
OG5_127606	1	2	#N/A	1	2	#N/A	2	#N/A	1	1	1	#N/A	1	#N/A	1	#N/A	#N/A	3	2	#N/A	1	2	1	#N/A	1	1	#N/A	#N/A	1	#N/A	#N/A	1	1	#N/A	1	1	1	1	1	1	1	1	1	#N/A	#N/A	1	2	1	1	1	4	1	1	1	1	#N/A	#N/A	1	#N/A	1	1	1	1	1	#N/A	#N/A	1	#N/A	#N/A	1	1	1	1	1	1	1	#N/A	4	#N/A	#N/A	#N/A	#N/A	#N/A	1	1	1	1	#N/A	#N/A	#N/A	1	1	1	#N/A	#N/A	2	1	1	1	1	1	1	1	1	1	1	1	1	#N/A	1	#N/A	1	#N/A	#N/A	1	#N/A	1	1	1	#N/A	#N/A	1	#N/A	#N/A	#N/A	1	1	1	1	1	1	#N/A	#N/A	1	#N/A	1	#N/A	2	1	1	1	1	#N/A	1	#N/A	1	1	#N/A	#N/A
OG5_127608	1	#N/A	#N/A	1	2	#N/A	1	#N/A	1	1	1	#N/A	2	#N/A	1	#N/A	#N/A	1	1	#N/A	#N/A	2	1	#N/A	2	1	#N/A	#N/A	1	#N/A	#N/A	1	1	#N/A	1	1	1	1	1	1	1	1	1	#N/A	#N/A	1	1	1	1	1	4	2	1	2	1	#N/A	#N/A	2	#N/A	#N/A	#N/A	#N/A	1	#N/A	#N/A	#N/A	1	#N/A	#N/A	1	1	1	1	1	1	1	#N/A	2	1	#N/A	#N/A	#N/A	#N/A	1	2	1	2	#N/A	#N/A	#N/A	1	1	1	#N/A	2	2	1	1	1	1	4	1	1	1	1	1	1	1	#N/A	2	#N/A	1	#N/A	#N/A	1	#N/A	1	1	1	#N/A	#N/A	#N/A	#N/A	#N/A	#N/A	1	1	1	1	1	#N/A	#N/A	#N/A	2	#N/A	1	1	2	1	1	2	1	#N/A	1	#N/A	#N/A	1	#N/A	#N/A
OG5_127609	#N/A	#N/A	#N/A	1	1	#N/A	1	#N/A	1	1	#N/A	#N/A	1	#N/A	1	#N/A	#N/A	1	1	#N/A	#N/A	1	1	#N/A	2	1	#N/A	#N/A	1	#N/A	#N/A	1	1	#N/A	1	1	1	1	1	1	1	2	1	#N/A	#N/A	2	1	1	#N/A	#N/A	2	1	#N/A	2	1	#N/A	#N/A	2	#N/A	1	1	1	1	#N/A	#N/A	#N/A	2	#N/A	#N/A	1	1	1	1	1	1	1	#N/A	2	#N/A	#N/A	#N/A	#N/A	#N/A	1	2	#N/A	2	#N/A	#N/A	#N/A	1	1	2	#N/A	1	2	1	3	1	1	3	1	1	1	1	1	1	2	#N/A	2	#N/A	2	#N/A	#N/A	1	#N/A	1	1	1	#N/A	#N/A	#N/A	#N/A	#N/A	#N/A	1	5	2	1	#N/A	#N/A	#N/A	#N/A	1	#N/A	1	1	2	1	2	2	1	#N/A	1	#N/A	#N/A	1	#N/A	#N/A
OG5_127610	#N/A	#N/A	#N/A	1	1	#N/A	3	#N/A	1	1	1	#N/A	1	#N/A	#N/A	#N/A	#N/A	#N/A	#N/A	#N/A	#N/A	2	1	#N/A	1	3	#N/A	#N/A	#N/A	2	1	1	1	#N/A	1	1	1	1	1	2	2	1	1	#N/A	#N/A	4	1	1	#N/A	#N/A	6	2	#N/A	1	1	1	1	1	#N/A	#N/A	#N/A	#N/A	#N/A	#N/A	#N/A	#N/A	1	#N/A	#N/A	#N/A	1	1	#N/A	#N/A	#N/A	#N/A	#N/A	1	#N/A	#N/A	#N/A	#N/A	#N/A	2	1	1	1	#N/A	1	#N/A	1	1	1	#N/A	1	3	1	1	1	1	6	3	1	1	1	1	1	1	#N/A	1	1	2	#N/A	#N/A	1	#N/A	1	#N/A	#N/A	1	#N/A	#N/A	#N/A	#N/A	1	1	2	1	4	1	1	1	#N/A	1	#N/A	#N/A	1	#N/A	#N/A	#N/A	#N/A	#N/A	#N/A	2	#N/A	1	1	#N/A	#N/A
OG5_127611	1	1	#N/A	1	1	#N/A	1	#N/A	1	1	1	2	1	#N/A	1	#N/A	#N/A	2	2	#N/A	#N/A	2	1	#N/A	1	1	#N/A	1	#N/A	3	#N/A	1	1	#N/A	1	1	1	1	1	1	1	1	1	#N/A	#N/A	1	1	1	1	1	#N/A	#N/A	1	1	1	#N/A	#N/A	1	#N/A	#N/A	#N/A	#N/A	1	#N/A	#N/A	#N/A	1	#N/A	#N/A	1	1	1	1	1	1	1	6	2	#N/A	#N/A	#N/A	#N/A	#N/A	#N/A	1	1	1	#N/A	#N/A	#N/A	1	1	1	#N/A	1	1	#N/A	1	1	1	2	1	1	1	1	1	1	1	#N/A	1	1	1	#N/A	#N/A	1	#N/A	1	1	1	#N/A	#N/A	#N/A	#N/A	#N/A	#N/A	1	3	1	1	1	#N/A	#N/A	#N/A	1	#N/A	5	1	2	1	1	2	1	#N/A	1	#N/A	#N/A	1	#N/A	#N/A
OG5_127612	1	2	#N/A	1	1	#N/A	3	#N/A	1	1	1	#N/A	1	#N/A	1	#N/A	#N/A	1	1	#N/A	#N/A	2	1	#N/A	2	#N/A	#N/A	#N/A	2	#N/A	#N/A	1	1	#N/A	1	1	1	1	1	1	1	1	2	#N/A	#N/A	1	1	1	#N/A	#N/A	2	1	#N/A	2	1	#N/A	#N/A	2	#N/A	#N/A	#N/A	#N/A	1	#N/A	#N/A	#N/A	2	#N/A	#N/A	1	1	2	1	1	1	1	#N/A	4	#N/A	#N/A	#N/A	#N/A	#N/A	1	2	1	2	#N/A	#N/A	#N/A	1	1	1	#N/A	1	2	1	2	1	1	2	#N/A	1	1	1	1	1	1	#N/A	2	#N/A	2	#N/A	#N/A	1	#N/A	1	1	1	#N/A	#N/A	#N/A	#N/A	#N/A	#N/A	1	1	1	1	1	1	#N/A	#N/A	1	#N/A	2	1	2	1	2	1	1	#N/A	1	#N/A	#N/A	1	#N/A	#N/A
OG5_127613	1	1	#N/A	1	1	1	#N/A	#N/A	1	1	#N/A	1	1	#N/A	1	#N/A	#N/A	1	1	#N/A	#N/A	2	1	#N/A	2	1	1	#N/A	1	2	1	1	1	#N/A	#N/A	#N/A	#N/A	#N/A	#N/A	1	1	2	1	#N/A	#N/A	1	2	1	1	1	2	1	#N/A	2	1	#N/A	#N/A	2	#N/A	1	1	1	#N/A	#N/A	#N/A	#N/A	2	#N/A	#N/A	1	1	1	1	1	1	1	2	2	#N/A	#N/A	#N/A	#N/A	#N/A	#N/A	3	1	2	1	1	#N/A	2	1	#N/A	#N/A	1	#N/A	#N/A	2	1	1	#N/A	1	1	1	1	1	1	1	#N/A	2	1	1	#N/A	#N/A	1	#N/A	1	1	1	#N/A	1	1	1	#N/A	1	1	#N/A	2	1	#N/A	#N/A	#N/A	1	1	1	4	1	#N/A	#N/A	#N/A	2	#N/A	1	1	#N/A	#N/A	1	#N/A	#N/A
OG5_127614	1	1	#N/A	1	1	#N/A	7	#N/A	1	1	#N/A	#N/A	1	#N/A	1	#N/A	#N/A	1	1	#N/A	#N/A	2	1	#N/A	3	#N/A	#N/A	#N/A	1	#N/A	#N/A	3	#N/A	#N/A	1	1	#N/A	#N/A	#N/A	1	#N/A	3	1	#N/A	#N/A	1	1	1	#N/A	#N/A	1	#N/A	#N/A	4	1	#N/A	#N/A	3	#N/A	#N/A	#N/A	#N/A	1	#N/A	#N/A	#N/A	3	#N/A	#N/A	1	1	1	#N/A	#N/A	#N/A	#N/A	#N/A	11	#N/A	#N/A	#N/A	#N/A	#N/A	#N/A	3	1	3	#N/A	#N/A	#N/A	2	#N/A	1	#N/A	3	3	#N/A	3	1	1	2	1	#N/A	#N/A	#N/A	#N/A	#N/A	#N/A	#N/A	3	#N/A	3	#N/A	#N/A	1	#N/A	1	3	1	#N/A	#N/A	#N/A	#N/A	#N/A	#N/A	3	1	3	#N/A	#N/A	#N/A	#N/A	#N/A	#N/A	#N/A	2	2	#N/A	#N/A	#N/A	#N/A	#N/A	#N/A	#N/A	#N/A	#N/A	1	#N/A	#N/A
OG5_127615	1	1	#N/A	1	1	#N/A	3	#N/A	1	1	1	#N/A	1	#N/A	1	#N/A	#N/A	1	1	#N/A	#N/A	4	2	#N/A	1	1	#N/A	#N/A	1	#N/A	#N/A	1	1	#N/A	1	1	1	1	1	1	2	1	2	#N/A	#N/A	1	1	1	#N/A	#N/A	2	1	#N/A	1	2	#N/A	#N/A	2	#N/A	1	1	1	1	#N/A	#N/A	#N/A	1	#N/A	#N/A	1	2	1	1	1	1	1	#N/A	1	#N/A	#N/A	#N/A	#N/A	#N/A	1	1	1	1	#N/A	#N/A	#N/A	1	1	1	#N/A	1	1	#N/A	1	1	1	2	1	1	1	1	1	1	1	#N/A	1	#N/A	1	#N/A	#N/A	2	#N/A	2	3	1	#N/A	#N/A	#N/A	#N/A	#N/A	#N/A	1	2	1	1	1	1	#N/A	#N/A	1	#N/A	1	1	2	1	2	2	1	#N/A	1	#N/A	#N/A	1	#N/A	#N/A
OG5_127616	1	1	#N/A	1	1	#N/A	7	#N/A	1	1	1	#N/A	1	#N/A	1	#N/A	#N/A	1	1	#N/A	#N/A	2	1	#N/A	1	1	#N/A	#N/A	1	#N/A	#N/A	1	1	#N/A	1	1	1	1	1	1	1	2	1	#N/A	#N/A	1	1	1	#N/A	#N/A	4	2	#N/A	1	1	#N/A	#N/A	1	#N/A	#N/A	#N/A	#N/A	1	#N/A	#N/A	#N/A	1	#N/A	#N/A	1	1	1	1	1	1	1	#N/A	1	#N/A	#N/A	#N/A	#N/A	1	1	1	1	1	#N/A	#N/A	#N/A	1	1	1	#N/A	1	4	1	1	1	1	3	1	1	1	1	1	1	1	#N/A	1	#N/A	3	#N/A	#N/A	1	#N/A	1	1	1	#N/A	#N/A	#N/A	#N/A	#N/A	#N/A	2	1	2	1	1	#N/A	#N/A	#N/A	1	#N/A	3	1	1	1	1	1	1	#N/A	1	#N/A	#N/A	1	#N/A	#N/A
OG5_127617	1	1	#N/A	1	1	#N/A	2	#N/A	1	1	1	#N/A	1	#N/A	1	#N/A	#N/A	1	1	#N/A	#N/A	2	1	#N/A	1	#N/A	#N/A	#N/A	2	#N/A	#N/A	1	1	#N/A	1	1	1	1	1	1	1	1	1	#N/A	#N/A	1	1	1	#N/A	#N/A	2	2	#N/A	1	1	#N/A	#N/A	1	#N/A	1	1	1	1	#N/A	#N/A	#N/A	1	#N/A	#N/A	1	1	1	1	2	2	2	#N/A	4	#N/A	#N/A	#N/A	#N/A	#N/A	#N/A	3	#N/A	2	#N/A	#N/A	#N/A	1	1	1	#N/A	1	1	#N/A	1	1	1	2	1	1	1	1	1	1	1	#N/A	3	#N/A	2	#N/A	#N/A	1	#N/A	1	1	1	#N/A	#N/A	#N/A	#N/A	#N/A	#N/A	1	1	1	#N/A	1	1	#N/A	#N/A	1	#N/A	2	2	4	2	2	2	1	#N/A	#N/A	#N/A	#N/A	1	#N/A	#N/A
OG5_127619	1	1	#N/A	1	1	#N/A	2	#N/A	1	1	1	#N/A	1	#N/A	1	#N/A	#N/A	1	1	#N/A	#N/A	2	1	#N/A	1	1	#N/A	#N/A	1	#N/A	#N/A	1	#N/A	#N/A	1	1	1	1	1	1	1	1	1	#N/A	#N/A	1	1	1	1	1	6	2	1	3	1	#N/A	#N/A	1	#N/A	1	1	1	1	#N/A	#N/A	#N/A	1	#N/A	#N/A	1	1	1	1	1	1	1	#N/A	1	#N/A	#N/A	#N/A	#N/A	#N/A	1	1	1	1	#N/A	#N/A	#N/A	1	1	1	#N/A	1	2	1	1	1	1	3	1	1	1	1	1	1	1	#N/A	1	#N/A	1	#N/A	#N/A	1	#N/A	1	2	1	#N/A	#N/A	#N/A	#N/A	#N/A	#N/A	1	1	1	1	1	1	#N/A	#N/A	1	#N/A	2	1	2	1	1	3	1	#N/A	1	#N/A	#N/A	1	#N/A	#N/A
OG5_127621	1	1	1	1	1	1	1	#N/A	1	1	1	1	1	1	1	1	1	1	1	#N/A	1	2	1	#N/A	1	1	1	1	1	1	1	1	1	1	1	1	#N/A	#N/A	#N/A	#N/A	1	1	1	1	1	1	1	1	#N/A	#N/A	#N/A	#N/A	#N/A	1	1	1	1	1	1	#N/A	#N/A	#N/A	1	#N/A	#N/A	#N/A	1	#N/A	#N/A	2	1	1	#N/A	#N/A	#N/A	#N/A	1	2	#N/A	#N/A	#N/A	#N/A	#N/A	1	1	1	1	1	1	#N/A	#N/A	#N/A	1	#N/A	1	1	1	1	1	1	1	1	1	1	1	1	1	1	1	2	1	1	1	1	1	1	1	1	1	1	1	#N/A	1	#N/A	1	1	1	1	1	1	1	#N/A	2	#N/A	1	1	1	#N/A	#N/A	#N/A	#N/A	#N/A	1	1	1	1	1	1	1
OG5_127622	1	1	#N/A	1	1	#N/A	2	1	1	1	1	#N/A	1	#N/A	1	#N/A	#N/A	1	1	1	#N/A	2	1	1	1	1	#N/A	#N/A	1	#N/A	#N/A	1	1	#N/A	1	1	1	1	1	#N/A	1	1	1	#N/A	#N/A	1	1	1	1	1	2	1	1	1	1	#N/A	#N/A	1	#N/A	1	1	1	1	1	1	#N/A	1	1	1	1	1	1	1	1	1	1	#N/A	2	#N/A	1	1	#N/A	#N/A	1	1	1	1	#N/A	#N/A	#N/A	1	1	1	1	1	1	1	1	1	1	2	1	1	1	1	1	1	1	#N/A	1	#N/A	1	#N/A	#N/A	1	#N/A	1	1	1	#N/A	#N/A	1	#N/A	1	#N/A	1	#N/A	1	1	1	1	1	#N/A	1	#N/A	1	1	2	1	2	#N/A	1	#N/A	1	#N/A	#N/A	1	#N/A	#N/A
OG5_127623	1	1	#N/A	1	#N/A	#N/A	2	#N/A	1	1	1	#N/A	1	#N/A	1	#N/A	#N/A	2	1	#N/A	#N/A	2	1	#N/A	1	1	#N/A	#N/A	2	#N/A	#N/A	1	1	#N/A	1	1	2	1	1	1	1	3	1	#N/A	#N/A	1	2	1	#N/A	#N/A	2	1	#N/A	1	1	#N/A	#N/A	1	#N/A	1	1	1	1	1	#N/A	#N/A	1	#N/A	#N/A	1	1	1	1	1	1	1	#N/A	4	#N/A	#N/A	#N/A	#N/A	#N/A	1	1	1	1	#N/A	#N/A	#N/A	1	1	1	#N/A	1	1	1	1	1	1	4	1	1	1	1	1	1	1	#N/A	1	#N/A	2	#N/A	#N/A	1	#N/A	1	3	1	#N/A	#N/A	#N/A	#N/A	#N/A	#N/A	1	1	2	1	1	#N/A	#N/A	#N/A	1	#N/A	1	1	2	1	1	2	1	#N/A	1	#N/A	#N/A	1	#N/A	#N/A
OG5_127625	2	2	#N/A	2	1	#N/A	11	#N/A	1	1	1	#N/A	1	#N/A	1	#N/A	#N/A	1	1	#N/A	#N/A	2	1	#N/A	1	#N/A	#N/A	#N/A	1	#N/A	#N/A	1	1	#N/A	1	1	1	1	1	2	#N/A	2	2	#N/A	#N/A	3	2	1	1	1	2	1	1	1	1	#N/A	#N/A	1	#N/A	1	1	1	1	#N/A	#N/A	#N/A	1	#N/A	#N/A	1	1	#N/A	#N/A	#N/A	#N/A	#N/A	#N/A	1	#N/A	#N/A	#N/A	#N/A	#N/A	2	1	1	1	#N/A	#N/A	#N/A	1	1	1	#N/A	1	2	1	1	2	1	2	1	1	1	1	1	1	1	#N/A	1	#N/A	5	#N/A	#N/A	1	#N/A	1	2	1	#N/A	#N/A	#N/A	#N/A	#N/A	#N/A	2	3	2	#N/A	1	1	#N/A	#N/A	#N/A	#N/A	#N/A	#N/A	#N/A	#N/A	#N/A	#N/A	#N/A	#N/A	#N/A	#N/A	#N/A	1	#N/A	#N/A
OG5_127626	1	2	#N/A	1	1	#N/A	1	1	1	1	1	1	1	#N/A	1	1	1	1	1	1	#N/A	2	1	1	1	1	1	1	#N/A	#N/A	1	1	1	1	1	1	#N/A	#N/A	#N/A	#N/A	1	1	1	1	#N/A	1	1	1	1	1	2	1	11	1	1	1	1	#N/A	#N/A	#N/A	#N/A	#N/A	1	#N/A	1	1	1	1	1	1	1	1	#N/A	#N/A	#N/A	#N/A	#N/A	1	#N/A	1	1	1	1	#N/A	#N/A	1	1	#N/A	#N/A	1	2	#N/A	1	1	1	2	#N/A	1	1	1	2	#N/A	#N/A	#N/A	#N/A	#N/A	#N/A	#N/A	1	1	1	1	#N/A	#N/A	1	1	1	1	1	1	#N/A	#N/A	#N/A	1	#N/A	1	1	1	#N/A	#N/A	#N/A	1	#N/A	#N/A	1	#N/A	1	#N/A	#N/A	#N/A	#N/A	2	1	1	#N/A	#N/A	1	1	1
OG5_127627	#N/A	2	2	2	1	#N/A	5	#N/A	1	1	#N/A	1	1	2	1	1	1	#N/A	#N/A	#N/A	#N/A	2	1	#N/A	1	1	#N/A	#N/A	2	2	1	1	1	#N/A	1	1	#N/A	#N/A	#N/A	2	2	1	1	#N/A	1	1	1	1	#N/A	#N/A	#N/A	#N/A	#N/A	1	1	1	1	1	#N/A	#N/A	#N/A	#N/A	1	#N/A	1	2	1	#N/A	#N/A	1	1	1	1	1	1	1	1	1	1	#N/A	1	#N/A	#N/A	1	1	#N/A	1	#N/A	#N/A	#N/A	2	1	1	#N/A	1	1	1	1	#N/A	1	2	#N/A	1	1	1	1	1	1	1	1	#N/A	2	#N/A	#N/A	1	1	1	#N/A	1	1	#N/A	#N/A	1	#N/A	1	2	#N/A	2	1	#N/A	#N/A	#N/A	#N/A	1	#N/A	#N/A	1	#N/A	#N/A	#N/A	2	#N/A	1	1	#N/A	#N/A	1	1	1
OG5_127629	1	1	#N/A	1	2	#N/A	1	#N/A	1	2	#N/A	#N/A	1	#N/A	1	#N/A	#N/A	2	1	#N/A	#N/A	2	1	#N/A	2	1	#N/A	#N/A	1	#N/A	#N/A	1	1	#N/A	1	1	1	1	1	1	#N/A	2	1	#N/A	#N/A	1	1	1	#N/A	#N/A	2	1	#N/A	2	1	#N/A	#N/A	2	#N/A	1	1	1	1	#N/A	#N/A	#N/A	2	#N/A	#N/A	1	1	1	1	1	1	1	#N/A	3	#N/A	#N/A	#N/A	#N/A	#N/A	1	2	1	2	#N/A	#N/A	#N/A	1	1	1	#N/A	1	1	1	2	1	#N/A	1	1	#N/A	#N/A	#N/A	#N/A	#N/A	#N/A	#N/A	2	#N/A	1	#N/A	#N/A	1	#N/A	1	2	1	#N/A	#N/A	#N/A	#N/A	#N/A	#N/A	2	2	2	1	#N/A	#N/A	#N/A	#N/A	1	#N/A	5	2	4	2	1	2	1	#N/A	1	#N/A	#N/A	1	#N/A	#N/A
OG5_127630	1	1	#N/A	1	1	#N/A	2	#N/A	1	1	1	#N/A	1	#N/A	1	#N/A	#N/A	1	1	1	#N/A	2	1	1	1	#N/A	#N/A	#N/A	1	#N/A	#N/A	1	1	#N/A	1	1	1	1	1	1	1	1	1	1	#N/A	1	1	1	1	1	2	1	#N/A	1	1	#N/A	#N/A	1	#N/A	1	1	1	1	#N/A	1	1	1	#N/A	1	1	1	1	1	1	1	1	#N/A	3	#N/A	#N/A	#N/A	#N/A	#N/A	1	1	1	1	#N/A	#N/A	#N/A	1	1	1	#N/A	1	1	1	1	1	1	1	1	1	1	1	1	1	1	#N/A	1	1	1	#N/A	#N/A	1	#N/A	1	3	1	#N/A	#N/A	1	#N/A	1	#N/A	1	1	1	#N/A	1	1	#N/A	#N/A	1	#N/A	2	1	2	1	1	2	1	#N/A	1	#N/A	#N/A	1	#N/A	#N/A
OG5_127631	1	2	#N/A	1	1	#N/A	1	1	1	1	1	#N/A	1	#N/A	1	#N/A	#N/A	1	1	#N/A	#N/A	2	1	1	1	1	#N/A	#N/A	1	#N/A	#N/A	1	1	#N/A	1	1	1	1	1	1	1	1	1	#N/A	#N/A	1	1	1	1	1	2	1	1	1	1	#N/A	#N/A	1	#N/A	1	1	1	1	#N/A	1	#N/A	1	#N/A	#N/A	1	1	1	1	1	1	1	#N/A	1	#N/A	#N/A	1	1	3	1	1	1	1	#N/A	#N/A	1	1	1	1	1	1	#N/A	1	1	1	1	1	1	1	1	1	1	1	1	#N/A	1	#N/A	1	#N/A	#N/A	1	#N/A	1	2	1	#N/A	#N/A	#N/A	#N/A	#N/A	#N/A	2	1	1	1	1	#N/A	1	#N/A	1	#N/A	1	1	2	1	1	2	1	#N/A	1	#N/A	#N/A	1	#N/A	#N/A
OG5_127632	1	1	#N/A	1	2	#N/A	1	#N/A	1	1	1	#N/A	2	#N/A	1	#N/A	#N/A	1	1	#N/A	#N/A	2	1	#N/A	1	1	#N/A	#N/A	#N/A	#N/A	#N/A	1	1	#N/A	1	1	1	1	1	1	1	1	1	#N/A	#N/A	1	1	1	1	1	4	2	1	1	1	#N/A	#N/A	1	#N/A	#N/A	#N/A	#N/A	1	#N/A	#N/A	#N/A	1	#N/A	#N/A	1	1	1	2	2	2	2	#N/A	3	#N/A	#N/A	#N/A	#N/A	#N/A	1	1	1	1	#N/A	#N/A	#N/A	1	1	1	#N/A	1	1	1	1	1	1	1	1	1	1	1	1	1	1	#N/A	1	#N/A	1	#N/A	#N/A	1	#N/A	1	1	1	#N/A	#N/A	#N/A	#N/A	#N/A	#N/A	1	1	1	1	1	#N/A	#N/A	#N/A	1	#N/A	7	1	2	1	1	2	1	#N/A	1	#N/A	#N/A	1	#N/A	#N/A
OG5_127633	1	1	#N/A	1	1	#N/A	1	#N/A	1	1	2	#N/A	1	#N/A	1	#N/A	#N/A	1	1	#N/A	#N/A	2	2	#N/A	1	1	#N/A	#N/A	1	#N/A	#N/A	1	1	#N/A	1	1	1	1	1	4	1	1	1	#N/A	#N/A	1	1	1	1	1	#N/A	#N/A	1	1	1	#N/A	#N/A	1	#N/A	#N/A	#N/A	#N/A	1	#N/A	#N/A	#N/A	1	#N/A	#N/A	1	1	1	2	2	2	2	#N/A	1	#N/A	#N/A	#N/A	#N/A	#N/A	1	1	1	1	#N/A	#N/A	#N/A	1	1	1	#N/A	#N/A	1	1	1	1	1	3	1	1	1	1	1	1	1	#N/A	1	#N/A	1	#N/A	#N/A	2	#N/A	1	2	1	#N/A	#N/A	#N/A	#N/A	#N/A	#N/A	1	2	1	1	1	1	#N/A	#N/A	1	#N/A	#N/A	1	4	2	2	3	2	#N/A	1	#N/A	#N/A	1	#N/A	#N/A
OG5_127637	1	1	#N/A	1	1	#N/A	1	#N/A	1	1	#N/A	#N/A	1	#N/A	1	#N/A	#N/A	1	2	#N/A	#N/A	2	1	#N/A	2	1	#N/A	#N/A	1	#N/A	#N/A	1	1	#N/A	1	1	#N/A	#N/A	#N/A	#N/A	1	2	1	#N/A	#N/A	1	1	1	#N/A	#N/A	6	6	#N/A	2	1	#N/A	#N/A	1	#N/A	#N/A	#N/A	#N/A	1	#N/A	#N/A	#N/A	2	#N/A	#N/A	1	1	1	1	1	1	1	#N/A	4	#N/A	#N/A	#N/A	#N/A	#N/A	#N/A	2	2	2	#N/A	#N/A	#N/A	1	#N/A	1	#N/A	1	1	#N/A	2	1	1	1	#N/A	#N/A	#N/A	#N/A	#N/A	#N/A	#N/A	#N/A	2	#N/A	1	#N/A	#N/A	1	#N/A	1	2	1	#N/A	#N/A	#N/A	#N/A	#N/A	#N/A	2	#N/A	1	#N/A	#N/A	#N/A	#N/A	#N/A	#N/A	#N/A	14	1	2	1	2	2	1	#N/A	1	#N/A	#N/A	1	#N/A	#N/A
OG5_127638	2	2	#N/A	2	1	#N/A	4	#N/A	1	1	1	#N/A	1	#N/A	1	#N/A	#N/A	1	1	#N/A	#N/A	2	1	#N/A	2	1	#N/A	#N/A	#N/A	#N/A	#N/A	1	1	#N/A	1	1	1	1	1	2	1	2	1	#N/A	#N/A	1	1	1	#N/A	#N/A	#N/A	#N/A	#N/A	2	1	#N/A	#N/A	2	#N/A	#N/A	#N/A	#N/A	1	#N/A	#N/A	#N/A	2	#N/A	#N/A	1	1	1	1	1	1	1	#N/A	2	#N/A	#N/A	#N/A	#N/A	#N/A	2	2	1	2	#N/A	#N/A	#N/A	1	1	1	#N/A	#N/A	2	1	2	1	1	1	1	1	1	1	1	1	1	#N/A	2	#N/A	2	#N/A	#N/A	1	#N/A	1	2	1	#N/A	#N/A	#N/A	#N/A	#N/A	#N/A	3	2	2	1	1	1	#N/A	#N/A	1	#N/A	#N/A	1	2	1	1	1	1	#N/A	1	#N/A	#N/A	1	#N/A	#N/A
OG5_127639	2	1	#N/A	1	1	#N/A	2	#N/A	1	1	1	#N/A	1	#N/A	1	#N/A	#N/A	1	2	#N/A	#N/A	1	1	#N/A	1	1	#N/A	#N/A	1	#N/A	#N/A	#N/A	#N/A	#N/A	1	1	1	1	1	1	#N/A	3	#N/A	#N/A	#N/A	1	1	#N/A	#N/A	#N/A	9	3	#N/A	1	1	#N/A	#N/A	#N/A	#N/A	1	1	1	#N/A	#N/A	#N/A	#N/A	1	#N/A	#N/A	1	1	1	2	2	2	2	#N/A	1	#N/A	#N/A	#N/A	#N/A	#N/A	1	1	2	1	#N/A	#N/A	#N/A	1	1	#N/A	#N/A	1	1	1	1	1	1	2	1	1	1	1	1	1	1	#N/A	1	#N/A	1	#N/A	#N/A	1	#N/A	1	1	1	#N/A	#N/A	#N/A	#N/A	#N/A	#N/A	1	1	1	1	1	1	#N/A	#N/A	1	#N/A	2	1	4	2	2	1	1	#N/A	1	#N/A	#N/A	1	#N/A	#N/A
OG5_127640	2	1	#N/A	1	1	#N/A	#N/A	#N/A	1	1	#N/A	#N/A	1	#N/A	1	#N/A	#N/A	#N/A	#N/A	#N/A	#N/A	1	1	#N/A	2	3	#N/A	#N/A	2	#N/A	#N/A	1	1	#N/A	#N/A	#N/A	1	1	1	1	1	2	1	#N/A	#N/A	1	1	1	1	1	4	2	2	2	1	#N/A	#N/A	2	#N/A	1	1	1	1	#N/A	#N/A	#N/A	2	#N/A	#N/A	#N/A	1	#N/A	#N/A	#N/A	#N/A	#N/A	#N/A	6	#N/A	#N/A	#N/A	#N/A	#N/A	1	2	1	2	#N/A	#N/A	#N/A	3	2	1	#N/A	2	#N/A	#N/A	2	2	#N/A	1	2	#N/A	#N/A	#N/A	#N/A	#N/A	#N/A	#N/A	2	#N/A	#N/A	#N/A	#N/A	1	#N/A	1	2	1	#N/A	#N/A	#N/A	#N/A	#N/A	#N/A	2	1	4	1	#N/A	#N/A	#N/A	#N/A	2	#N/A	7	3	#N/A	#N/A	#N/A	#N/A	#N/A	#N/A	3	#N/A	#N/A	1	#N/A	#N/A
OG5_127641	1	1	#N/A	1	1	#N/A	3	#N/A	1	#N/A	1	#N/A	1	#N/A	1	#N/A	#N/A	1	1	#N/A	#N/A	1	1	#N/A	2	1	#N/A	#N/A	1	#N/A	#N/A	1	1	1	1	1	1	1	1	1	1	2	1	#N/A	#N/A	1	1	1	1	1	#N/A	#N/A	#N/A	2	1	#N/A	#N/A	3	#N/A	#N/A	#N/A	#N/A	1	#N/A	#N/A	#N/A	2	#N/A	#N/A	1	1	1	1	1	1	1	#N/A	2	#N/A	#N/A	#N/A	#N/A	#N/A	1	2	1	2	#N/A	#N/A	#N/A	1	1	1	#N/A	1	3	#N/A	2	1	1	1	1	1	1	1	1	1	1	#N/A	2	#N/A	1	#N/A	#N/A	1	#N/A	1	2	1	#N/A	#N/A	#N/A	#N/A	#N/A	3	1	1	1	1	1	1	#N/A	#N/A	1	#N/A	1	1	2	1	1	2	1	#N/A	1	1	#N/A	2	#N/A	#N/A
OG5_127642	6	8	#N/A	2	3	#N/A	1	#N/A	2	2	#N/A	#N/A	3	#N/A	1	#N/A	#N/A	1	1	#N/A	#N/A	2	1	#N/A	1	#N/A	#N/A	#N/A	2	#N/A	#N/A	1	1	#N/A	1	1	#N/A	#N/A	#N/A	3	#N/A	1	2	#N/A	#N/A	1	3	1	#N/A	#N/A	#N/A	#N/A	#N/A	1	1	#N/A	#N/A	1	#N/A	#N/A	#N/A	#N/A	2	#N/A	#N/A	#N/A	1	#N/A	#N/A	5	1	2	#N/A	#N/A	#N/A	#N/A	#N/A	3	1	#N/A	#N/A	#N/A	#N/A	#N/A	1	#N/A	3	#N/A	#N/A	#N/A	1	1	2	#N/A	#N/A	4	#N/A	1	2	2	4	3	1	1	1	1	2	1	#N/A	2	#N/A	2	#N/A	#N/A	2	#N/A	1	#N/A	#N/A	#N/A	#N/A	#N/A	#N/A	#N/A	#N/A	1	#N/A	1	#N/A	#N/A	#N/A	#N/A	#N/A	1	#N/A	#N/A	#N/A	#N/A	#N/A	#N/A	#N/A	#N/A	#N/A	#N/A	#N/A	#N/A	1	#N/A	#N/A
OG5_127643	1	1	#N/A	1	1	#N/A	2	#N/A	1	1	1	#N/A	1	#N/A	1	#N/A	#N/A	1	1	#N/A	#N/A	2	1	#N/A	2	1	#N/A	#N/A	1	#N/A	#N/A	1	1	#N/A	1	1	1	1	1	1	#N/A	3	1	#N/A	#N/A	1	2	1	#N/A	#N/A	2	1	#N/A	2	1	#N/A	#N/A	1	#N/A	#N/A	#N/A	#N/A	1	#N/A	#N/A	#N/A	2	#N/A	#N/A	1	1	1	1	1	1	1	#N/A	2	#N/A	#N/A	#N/A	#N/A	#N/A	1	2	1	2	#N/A	#N/A	#N/A	1	1	1	#N/A	2	1	1	2	1	1	4	1	1	1	1	1	1	1	#N/A	2	#N/A	1	#N/A	#N/A	1	#N/A	1	2	1	#N/A	#N/A	#N/A	#N/A	#N/A	#N/A	3	1	3	1	1	#N/A	#N/A	#N/A	1	#N/A	#N/A	1	2	1	1	2	1	#N/A	1	#N/A	#N/A	1	#N/A	#N/A
OG5_127645	1	1	1	#N/A	2	#N/A	3	2	1	1	#N/A	#N/A	#N/A	#N/A	1	#N/A	#N/A	1	2	#N/A	#N/A	2	1	#N/A	2	2	#N/A	#N/A	2	#N/A	1	1	1	#N/A	1	1	1	1	1	#N/A	#N/A	1	1	#N/A	1	1	1	1	#N/A	#N/A	2	1	#N/A	2	1	1	#N/A	1	#N/A	#N/A	#N/A	#N/A	1	#N/A	#N/A	#N/A	2	1	1	1	1	1	1	1	1	1	#N/A	4	#N/A	#N/A	#N/A	#N/A	#N/A	1	2	1	2	#N/A	#N/A	#N/A	2	2	1	#N/A	1	2	#N/A	2	1	2	1	1	#N/A	#N/A	#N/A	#N/A	#N/A	#N/A	#N/A	2	1	#N/A	#N/A	#N/A	1	#N/A	1	4	1	1	#N/A	1	#N/A	#N/A	#N/A	#N/A	1	1	1	#N/A	#N/A	1	#N/A	2	#N/A	#N/A	#N/A	2	1	1	2	1	#N/A	1	#N/A	#N/A	1	#N/A	#N/A
OG5_127647	2	1	1	1	1	1	2	#N/A	1	#N/A	#N/A	1	1	1	1	1	1	1	1	#N/A	1	2	1	#N/A	1	2	1	1	#N/A	1	1	1	1	1	1	1	#N/A	#N/A	#N/A	1	2	1	1	1	1	1	1	1	#N/A	#N/A	#N/A	#N/A	#N/A	1	1	1	1	1	1	#N/A	#N/A	#N/A	1	#N/A	#N/A	#N/A	1	#N/A	#N/A	1	1	1	#N/A	#N/A	#N/A	#N/A	1	2	#N/A	#N/A	#N/A	#N/A	#N/A	2	1	1	1	1	1	#N/A	1	1	1	#N/A	1	2	2	1	1	1	2	1	#N/A	#N/A	#N/A	#N/A	#N/A	#N/A	1	1	1	2	1	1	1	1	1	#N/A	1	1	1	#N/A	1	#N/A	1	1	1	1	2	#N/A	#N/A	#N/A	1	1	1	#N/A	1	#N/A	#N/A	#N/A	#N/A	#N/A	1	2	1	1	1	1	1
OG5_127648	1	1	#N/A	1	1	#N/A	1	#N/A	1	1	1	#N/A	1	#N/A	1	#N/A	#N/A	1	1	#N/A	#N/A	2	1	#N/A	2	1	#N/A	#N/A	1	#N/A	#N/A	1	1	#N/A	1	1	1	1	1	1	1	2	1	#N/A	#N/A	2	1	1	1	1	2	1	1	2	1	#N/A	#N/A	2	#N/A	#N/A	#N/A	#N/A	1	#N/A	#N/A	#N/A	2	#N/A	#N/A	1	1	2	1	1	1	1	#N/A	2	#N/A	#N/A	#N/A	#N/A	#N/A	1	3	1	2	#N/A	#N/A	#N/A	1	1	1	#N/A	2	1	1	2	1	1	1	1	1	1	1	1	1	1	#N/A	2	#N/A	1	#N/A	#N/A	1	#N/A	1	1	1	#N/A	#N/A	#N/A	#N/A	#N/A	#N/A	3	1	1	1	1	1	#N/A	#N/A	1	#N/A	1	1	2	1	1	1	1	#N/A	1	#N/A	#N/A	1	#N/A	#N/A
OG5_127650	1	1	#N/A	1	1	#N/A	4	#N/A	1	1	1	#N/A	1	#N/A	1	#N/A	#N/A	1	1	#N/A	#N/A	2	1	#N/A	1	1	#N/A	#N/A	1	#N/A	#N/A	1	1	#N/A	1	1	#N/A	1	1	#N/A	1	1	#N/A	#N/A	#N/A	1	1	1	1	1	2	1	1	1	1	#N/A	#N/A	1	#N/A	1	1	1	1	#N/A	#N/A	#N/A	1	#N/A	#N/A	1	1	1	1	1	1	1	#N/A	3	#N/A	#N/A	#N/A	#N/A	#N/A	1	1	#N/A	1	#N/A	#N/A	#N/A	1	1	1	#N/A	1	3	1	1	1	1	3	1	1	1	1	1	1	1	#N/A	1	#N/A	3	#N/A	#N/A	1	#N/A	1	6	1	#N/A	#N/A	#N/A	#N/A	#N/A	#N/A	1	1	1	1	1	#N/A	#N/A	#N/A	1	#N/A	1	1	2	1	2	2	1	#N/A	1	#N/A	#N/A	1	#N/A	#N/A
OG5_127651	2	1	1	2	1	#N/A	3	#N/A	1	1	#N/A	#N/A	1	1	3	1	1	1	1	#N/A	#N/A	2	1	#N/A	2	1	#N/A	#N/A	1	#N/A	#N/A	1	1	#N/A	1	1	#N/A	#N/A	#N/A	2	1	2	1	#N/A	#N/A	1	2	1	#N/A	#N/A	#N/A	#N/A	#N/A	1	1	1	#N/A	2	#N/A	#N/A	#N/A	#N/A	1	#N/A	#N/A	#N/A	2	#N/A	#N/A	2	1	1	#N/A	1	1	1	#N/A	2	#N/A	#N/A	#N/A	#N/A	#N/A	1	2	1	2	#N/A	#N/A	#N/A	2	#N/A	1	#N/A	1	2	1	2	2	1	4	1	#N/A	#N/A	#N/A	#N/A	#N/A	#N/A	1	2	#N/A	3	#N/A	#N/A	1	#N/A	1	#N/A	1	1	#N/A	#N/A	#N/A	#N/A	#N/A	3	1	4	1	#N/A	#N/A	#N/A	#N/A	#N/A	#N/A	#N/A	1	2	1	1	2	1	#N/A	1	#N/A	#N/A	1	#N/A	#N/A
OG5_127652	1	2	#N/A	1	1	#N/A	2	#N/A	1	1	1	#N/A	1	#N/A	1	#N/A	#N/A	1	1	#N/A	#N/A	2	1	#N/A	2	1	#N/A	#N/A	#N/A	#N/A	#N/A	1	1	#N/A	1	1	1	1	1	1	1	1	1	#N/A	#N/A	1	2	1	1	1	2	1	2	2	1	#N/A	#N/A	1	#N/A	1	1	1	1	#N/A	#N/A	#N/A	2	#N/A	#N/A	1	1	1	1	1	1	1	#N/A	2	#N/A	#N/A	#N/A	#N/A	#N/A	1	1	1	2	#N/A	#N/A	#N/A	1	1	2	#N/A	2	1	1	2	1	1	2	1	1	1	1	1	1	1	#N/A	2	#N/A	1	#N/A	#N/A	1	#N/A	1	1	1	#N/A	#N/A	#N/A	#N/A	#N/A	#N/A	1	1	1	1	1	#N/A	#N/A	#N/A	1	#N/A	2	1	2	1	1	1	1	#N/A	1	#N/A	#N/A	1	#N/A	#N/A
OG5_127653	1	1	#N/A	1	1	#N/A	1	1	1	1	1	#N/A	1	#N/A	1	#N/A	#N/A	1	1	1	#N/A	2	1	1	1	1	#N/A	#N/A	1	#N/A	#N/A	1	1	#N/A	1	1	1	1	1	3	1	1	1	#N/A	#N/A	1	1	1	1	1	2	1	1	1	1	#N/A	#N/A	1	#N/A	1	1	1	#N/A	#N/A	#N/A	#N/A	1	1	1	1	1	1	1	1	1	1	#N/A	2	#N/A	1	1	#N/A	#N/A	1	1	1	1	#N/A	#N/A	1	1	1	1	1	1	1	1	1	1	1	1	1	1	1	1	1	1	1	#N/A	1	#N/A	1	#N/A	#N/A	1	#N/A	1	1	1	#N/A	#N/A	1	#N/A	1	#N/A	#N/A	1	#N/A	1	1	1	1	#N/A	1	#N/A	1	1	2	1	1	2	1	#N/A	1	#N/A	#N/A	1	#N/A	#N/A
OG5_127654	2	1	#N/A	1	2	#N/A	4	#N/A	1	1	1	#N/A	1	#N/A	1	#N/A	#N/A	1	1	#N/A	#N/A	2	1	#N/A	2	1	#N/A	#N/A	1	#N/A	#N/A	1	1	#N/A	1	1	1	1	1	1	1	2	1	#N/A	#N/A	1	1	1	#N/A	#N/A	2	2	#N/A	2	1	#N/A	#N/A	#N/A	#N/A	#N/A	#N/A	#N/A	1	#N/A	#N/A	#N/A	2	#N/A	#N/A	1	1	1	1	1	1	1	#N/A	3	#N/A	#N/A	#N/A	#N/A	#N/A	1	1	1	2	#N/A	#N/A	#N/A	1	1	1	#N/A	#N/A	3	1	2	1	1	3	1	1	1	1	1	1	1	#N/A	2	#N/A	1	#N/A	#N/A	1	#N/A	1	3	1	#N/A	#N/A	#N/A	#N/A	#N/A	#N/A	2	1	1	1	#N/A	#N/A	#N/A	#N/A	1	#N/A	1	1	2	1	1	2	1	#N/A	1	#N/A	#N/A	1	#N/A	#N/A
OG5_127656	#N/A	#N/A	2	#N/A	#N/A	1	6	2	1	1	#N/A	2	#N/A	2	#N/A	2	2	#N/A	#N/A	3	3	2	1	#N/A	#N/A	1	#N/A	1	#N/A	1	2	1	1	#N/A	1	1	#N/A	#N/A	#N/A	#N/A	2	#N/A	1	3	1	#N/A	#N/A	1	#N/A	#N/A	#N/A	#N/A	#N/A	#N/A	1	1	#N/A	#N/A	2	#N/A	#N/A	#N/A	1	#N/A	1	1	#N/A	1	1	#N/A	1	1	#N/A	#N/A	#N/A	#N/A	2	#N/A	#N/A	2	2	1	1	1	#N/A	1	#N/A	1	2	#N/A	#N/A	1	1	2	#N/A	1	1	#N/A	#N/A	1	1	2	#N/A	#N/A	#N/A	#N/A	#N/A	#N/A	2	#N/A	1	1	#N/A	#N/A	1	2	1	#N/A	1	1	2	#N/A	#N/A	2	2	#N/A	#N/A	#N/A	1	#N/A	#N/A	1	1	1	#N/A	3	#N/A	#N/A	#N/A	#N/A	#N/A	#N/A	1	1	#N/A	1	1	2	1
OG5_127661	1	1	#N/A	1	#N/A	#N/A	3	#N/A	2	2	1	#N/A	1	#N/A	#N/A	#N/A	#N/A	1	1	#N/A	#N/A	2	1	#N/A	2	1	#N/A	#N/A	#N/A	#N/A	#N/A	2	2	#N/A	1	1	1	1	1	1	#N/A	3	1	#N/A	#N/A	3	1	2	#N/A	#N/A	2	#N/A	#N/A	1	1	#N/A	#N/A	1	#N/A	#N/A	#N/A	#N/A	3	#N/A	#N/A	#N/A	2	#N/A	#N/A	1	1	1	1	1	1	1	#N/A	3	#N/A	#N/A	#N/A	#N/A	#N/A	1	2	1	2	#N/A	#N/A	#N/A	1	1	2	#N/A	1	1	#N/A	2	1	#N/A	2	1	1	1	#N/A	1	1	1	#N/A	2	#N/A	1	#N/A	#N/A	1	#N/A	1	1	1	#N/A	#N/A	#N/A	#N/A	#N/A	#N/A	2	1	2	#N/A	#N/A	#N/A	#N/A	#N/A	1	#N/A	2	1	2	1	1	2	1	#N/A	1	#N/A	#N/A	2	1	#N/A
OG5_127662	1	1	1	1	1	1	1	#N/A	1	1	#N/A	1	2	1	1	1	1	1	1	#N/A	1	2	1	#N/A	1	2	1	1	#N/A	1	1	1	1	1	1	1	#N/A	#N/A	#N/A	1	1	1	1	1	1	1	1	1	#N/A	#N/A	#N/A	#N/A	#N/A	1	1	1	1	1	1	#N/A	#N/A	#N/A	1	#N/A	#N/A	#N/A	1	#N/A	#N/A	1	1	1	#N/A	#N/A	#N/A	#N/A	1	1	#N/A	#N/A	#N/A	#N/A	#N/A	1	1	1	1	1	1	#N/A	#N/A	#N/A	1	#N/A	1	1	1	1	1	1	1	1	#N/A	#N/A	#N/A	#N/A	#N/A	#N/A	1	1	1	1	1	1	1	1	1	13	1	1	1	#N/A	1	#N/A	1	1	#N/A	1	#N/A	#N/A	#N/A	#N/A	1	#N/A	1	#N/A	1	#N/A	#N/A	#N/A	#N/A	#N/A	1	1	1	1	1	1	1
OG5_127663	1	2	1	1	#N/A	1	2	#N/A	1	1	1	1	1	1	#N/A	1	1	#N/A	#N/A	#N/A	1	2	1	#N/A	1	2	1	1	1	1	1	1	1	1	1	1	#N/A	#N/A	#N/A	1	2	1	1	1	1	1	1	1	#N/A	#N/A	#N/A	#N/A	#N/A	1	1	1	1	#N/A	1	#N/A	#N/A	#N/A	1	1	#N/A	#N/A	1	#N/A	#N/A	1	1	1	#N/A	#N/A	#N/A	#N/A	1	1	#N/A	#N/A	#N/A	#N/A	#N/A	1	1	#N/A	1	1	1	#N/A	#N/A	1	1	#N/A	1	1	1	1	1	1	1	1	1	1	1	1	1	1	1	1	1	1	1	1	1	1	1	1	1	1	1	#N/A	1	#N/A	1	1	2	1	1	1	#N/A	#N/A	1	1	1	#N/A	1	#N/A	#N/A	#N/A	#N/A	#N/A	1	2	1	1	1	1	1
OG5_127665	1	1	#N/A	1	2	#N/A	1	#N/A	1	1	1	#N/A	1	#N/A	1	#N/A	#N/A	1	1	#N/A	#N/A	2	2	#N/A	1	1	#N/A	#N/A	1	#N/A	#N/A	1	1	#N/A	1	1	1	1	1	1	1	2	#N/A	#N/A	#N/A	1	2	1	1	1	2	1	1	1	1	#N/A	#N/A	1	#N/A	1	2	1	1	#N/A	#N/A	#N/A	1	#N/A	#N/A	1	1	1	1	1	1	1	#N/A	4	#N/A	#N/A	#N/A	#N/A	#N/A	1	1	1	1	#N/A	#N/A	#N/A	1	1	1	#N/A	1	1	1	1	2	1	1	1	1	1	1	1	1	1	#N/A	1	#N/A	1	#N/A	#N/A	1	#N/A	1	1	1	#N/A	#N/A	#N/A	#N/A	#N/A	#N/A	2	1	2	1	1	1	#N/A	#N/A	1	#N/A	1	1	2	1	2	2	1	#N/A	1	#N/A	#N/A	1	#N/A	#N/A
OG5_127666	1	1	#N/A	1	1	#N/A	4	#N/A	1	1	1	#N/A	1	#N/A	1	#N/A	#N/A	1	2	#N/A	#N/A	2	1	#N/A	2	1	#N/A	#N/A	2	#N/A	#N/A	1	1	#N/A	1	1	1	1	1	1	1	2	1	#N/A	#N/A	1	1	1	#N/A	#N/A	1	1	#N/A	3	1	#N/A	#N/A	1	#N/A	#N/A	#N/A	#N/A	1	#N/A	#N/A	#N/A	2	#N/A	#N/A	1	1	1	1	1	1	1	#N/A	3	#N/A	#N/A	#N/A	#N/A	#N/A	1	2	#N/A	1	#N/A	#N/A	#N/A	2	1	1	#N/A	1	3	1	2	1	1	1	1	1	1	1	1	1	1	#N/A	1	#N/A	1	#N/A	#N/A	1	#N/A	1	2	1	#N/A	#N/A	#N/A	#N/A	#N/A	#N/A	2	#N/A	2	1	1	#N/A	#N/A	#N/A	1	#N/A	1	1	2	1	2	2	1	#N/A	1	#N/A	#N/A	1	#N/A	#N/A
OG5_127668	#N/A	#N/A	2	#N/A	#N/A	2	1	1	1	1	#N/A	2	#N/A	2	#N/A	2	2	#N/A	#N/A	2	1	2	1	#N/A	#N/A	1	#N/A	1	#N/A	1	1	1	1	1	1	1	#N/A	#N/A	#N/A	#N/A	#N/A	#N/A	1	1	2	1	#N/A	1	#N/A	#N/A	#N/A	#N/A	#N/A	#N/A	1	2	2	#N/A	2	#N/A	#N/A	#N/A	1	#N/A	2	2	#N/A	#N/A	1	#N/A	1	1	#N/A	#N/A	#N/A	#N/A	2	#N/A	#N/A	2	1	1	1	1	#N/A	1	#N/A	2	2	#N/A	#N/A	#N/A	1	2	#N/A	1	1	#N/A	#N/A	1	2	1	#N/A	#N/A	#N/A	#N/A	#N/A	#N/A	2	#N/A	2	1	#N/A	#N/A	1	2	1	#N/A	1	2	2	#N/A	2	2	2	#N/A	#N/A	#N/A	1	#N/A	#N/A	2	2	#N/A	#N/A	#N/A	#N/A	#N/A	#N/A	#N/A	#N/A	#N/A	2	1	2	1	1	2	2
OG5_127670	1	2	1	2	1	#N/A	1	#N/A	1	1	2	#N/A	1	1	1	1	1	1	1	#N/A	#N/A	2	1	#N/A	1	1	#N/A	#N/A	1	#N/A	#N/A	1	1	1	1	1	1	1	1	2	1	1	1	#N/A	1	1	1	1	#N/A	#N/A	#N/A	#N/A	#N/A	1	1	1	1	1	#N/A	#N/A	#N/A	#N/A	1	#N/A	#N/A	#N/A	1	#N/A	#N/A	1	1	1	1	1	1	1	#N/A	1	#N/A	#N/A	#N/A	#N/A	#N/A	1	1	1	1	#N/A	#N/A	#N/A	1	1	1	#N/A	1	1	1	1	1	1	1	1	1	1	1	1	1	1	1	1	1	1	1	1	1	1	1	1	1	1	#N/A	#N/A	#N/A	#N/A	#N/A	1	1	1	1	1	1	#N/A	#N/A	1	#N/A	#N/A	1	2	1	1	2	#N/A	1	1	1	#N/A	1	1	1
OG5_127671	1	1	#N/A	1	1	1	1	#N/A	1	1	1	#N/A	1	#N/A	1	1	1	1	1	#N/A	#N/A	2	1	#N/A	1	1	#N/A	1	2	#N/A	#N/A	1	1	#N/A	#N/A	#N/A	1	1	1	1	1	1	1	#N/A	#N/A	1	1	1	1	1	4	2	#N/A	1	1	#N/A	#N/A	1	#N/A	#N/A	#N/A	#N/A	1	#N/A	#N/A	#N/A	1	#N/A	#N/A	1	1	#N/A	1	1	1	1	1	1	#N/A	#N/A	1	#N/A	#N/A	1	1	2	1	#N/A	#N/A	#N/A	1	1	1	#N/A	1	3	1	1	1	#N/A	2	1	1	1	1	1	1	1	1	1	#N/A	2	#N/A	#N/A	1	#N/A	1	2	1	#N/A	1	#N/A	#N/A	#N/A	#N/A	2	2	2	1	1	#N/A	#N/A	#N/A	1	#N/A	1	1	2	1	2	#N/A	1	#N/A	1	#N/A	#N/A	1	#N/A	#N/A
OG5_127672	1	1	#N/A	1	1	#N/A	2	#N/A	1	1	1	#N/A	1	#N/A	1	#N/A	#N/A	2	2	1	#N/A	2	1	1	1	1	#N/A	#N/A	1	#N/A	#N/A	1	1	#N/A	1	1	1	1	1	1	1	1	1	#N/A	#N/A	1	1	1	#N/A	#N/A	2	1	#N/A	1	1	#N/A	#N/A	1	#N/A	1	1	1	1	#N/A	#N/A	#N/A	1	1	1	#N/A	1	1	1	1	1	1	#N/A	1	#N/A	1	1	1	1	1	1	1	1	#N/A	#N/A	1	1	1	1	#N/A	#N/A	1	1	1	1	1	1	1	1	1	1	1	1	1	#N/A	1	#N/A	1	#N/A	#N/A	1	#N/A	1	2	1	#N/A	#N/A	1	#N/A	1	#N/A	1	1	1	1	1	1	#N/A	#N/A	1	#N/A	1	1	2	1	2	2	1	#N/A	1	#N/A	#N/A	1	#N/A	#N/A
OG5_127673	1	1	#N/A	1	1	#N/A	2	1	1	1	1	#N/A	1	#N/A	1	#N/A	#N/A	#N/A	1	1	#N/A	2	1	1	1	1	#N/A	#N/A	#N/A	#N/A	#N/A	1	1	#N/A	1	1	#N/A	1	1	1	1	#N/A	1	#N/A	#N/A	1	1	1	1	1	2	1	1	1	1	#N/A	#N/A	1	#N/A	1	1	1	1	#N/A	#N/A	#N/A	1	1	1	1	1	1	1	1	1	1	#N/A	1	#N/A	1	#N/A	#N/A	#N/A	1	1	1	2	#N/A	#N/A	1	1	1	1	1	#N/A	1	1	1	1	1	1	2	1	1	1	1	1	1	#N/A	2	#N/A	1	#N/A	#N/A	1	#N/A	1	2	1	#N/A	#N/A	1	#N/A	1	#N/A	1	1	1	1	1	1	#N/A	#N/A	1	#N/A	2	1	2	1	1	1	1	1	1	#N/A	#N/A	1	#N/A	#N/A
OG5_127674	1	2	#N/A	1	2	#N/A	4	#N/A	1	1	1	#N/A	1	#N/A	1	#N/A	#N/A	1	1	#N/A	#N/A	2	1	#N/A	1	#N/A	#N/A	#N/A	1	#N/A	#N/A	3	1	#N/A	1	1	1	1	1	2	#N/A	2	1	#N/A	#N/A	1	1	2	1	1	3	1	12	2	1	#N/A	#N/A	1	#N/A	1	1	1	1	#N/A	#N/A	#N/A	1	#N/A	#N/A	#N/A	1	1	#N/A	#N/A	#N/A	#N/A	#N/A	2	#N/A	#N/A	#N/A	#N/A	#N/A	1	1	1	1	#N/A	#N/A	#N/A	1	1	2	#N/A	1	2	1	1	1	#N/A	#N/A	1	1	1	1	1	1	1	#N/A	1	#N/A	1	#N/A	#N/A	1	#N/A	1	#N/A	1	#N/A	#N/A	#N/A	#N/A	#N/A	#N/A	1	2	1	1	1	1	#N/A	#N/A	1	#N/A	3	1	#N/A	#N/A	#N/A	#N/A	#N/A	#N/A	#N/A	#N/A	#N/A	1	#N/A	#N/A
OG5_127675	#N/A	1	1	#N/A	1	1	1	#N/A	1	1	1	1	1	1	1	1	2	1	1	#N/A	1	1	1	#N/A	1	1	1	1	1	1	1	1	1	1	#N/A	#N/A	#N/A	#N/A	#N/A	1	1	1	1	1	1	1	1	1	#N/A	#N/A	#N/A	#N/A	#N/A	1	1	1	1	1	1	#N/A	#N/A	#N/A	1	#N/A	1	1	1	#N/A	#N/A	2	1	#N/A	#N/A	#N/A	#N/A	#N/A	1	1	#N/A	#N/A	#N/A	#N/A	#N/A	1	1	1	1	1	1	#N/A	1	1	1	#N/A	2	1	1	1	1	#N/A	1	1	1	1	1	1	1	1	1	1	1	1	1	1	1	1	1	2	1	1	1	#N/A	1	#N/A	1	1	1	1	1	1	#N/A	#N/A	1	1	1	#N/A	2	#N/A	#N/A	#N/A	#N/A	#N/A	1	1	1	1	1	1	1
OG5_127676	1	2	#N/A	1	1	#N/A	4	#N/A	1	1	1	#N/A	1	#N/A	#N/A	#N/A	#N/A	#N/A	#N/A	#N/A	#N/A	2	1	#N/A	1	#N/A	1	#N/A	2	1	1	1	1	#N/A	#N/A	#N/A	#N/A	#N/A	#N/A	1	1	1	1	#N/A	1	1	1	1	#N/A	#N/A	2	4	#N/A	1	1	#N/A	#N/A	1	#N/A	2	2	2	1	#N/A	#N/A	#N/A	1	#N/A	#N/A	#N/A	1	#N/A	1	1	1	1	#N/A	2	#N/A	#N/A	#N/A	#N/A	#N/A	2	1	1	1	#N/A	#N/A	#N/A	1	1	1	#N/A	1	1	2	1	1	#N/A	1	1	1	1	1	1	1	1	#N/A	1	#N/A	2	#N/A	#N/A	1	#N/A	1	2	1	#N/A	#N/A	#N/A	#N/A	#N/A	#N/A	1	1	1	2	2	2	#N/A	#N/A	1	1	4	1	2	1	1	1	1	#N/A	1	#N/A	#N/A	1	#N/A	#N/A
OG5_127677	2	1	1	1	1	#N/A	2	#N/A	1	1	1	#N/A	1	#N/A	2	#N/A	#N/A	1	1	#N/A	#N/A	2	1	#N/A	1	1	1	#N/A	1	#N/A	#N/A	1	1	#N/A	1	1	#N/A	#N/A	#N/A	1	1	1	1	#N/A	#N/A	1	1	1	2	2	4	2	2	1	1	#N/A	#N/A	1	#N/A	1	1	1	1	#N/A	#N/A	#N/A	1	#N/A	#N/A	1	1	1	1	1	1	1	#N/A	1	#N/A	#N/A	#N/A	#N/A	#N/A	1	#N/A	1	1	#N/A	#N/A	#N/A	1	1	1	#N/A	#N/A	1	1	1	1	1	2	1	1	1	1	1	1	1	#N/A	1	#N/A	2	#N/A	#N/A	1	#N/A	1	3	1	#N/A	#N/A	#N/A	#N/A	#N/A	#N/A	1	1	1	1	1	#N/A	#N/A	#N/A	1	#N/A	2	1	2	1	2	2	1	#N/A	1	#N/A	#N/A	1	#N/A	#N/A
OG5_127678	1	1	#N/A	1	1	#N/A	2	#N/A	2	2	#N/A	#N/A	2	#N/A	1	#N/A	#N/A	1	1	#N/A	#N/A	2	1	#N/A	2	1	#N/A	#N/A	1	#N/A	#N/A	2	2	#N/A	2	2	1	1	1	1	1	2	1	#N/A	#N/A	2	1	2	#N/A	#N/A	1	2	#N/A	2	1	#N/A	#N/A	2	#N/A	#N/A	#N/A	#N/A	2	#N/A	#N/A	#N/A	2	#N/A	#N/A	1	1	2	#N/A	#N/A	#N/A	#N/A	#N/A	1	#N/A	#N/A	#N/A	#N/A	#N/A	#N/A	1	#N/A	2	#N/A	#N/A	#N/A	2	1	2	#N/A	2	3	#N/A	2	1	2	4	5	#N/A	#N/A	#N/A	#N/A	#N/A	#N/A	#N/A	2	#N/A	3	#N/A	#N/A	1	#N/A	1	5	1	#N/A	#N/A	#N/A	#N/A	#N/A	#N/A	2	1	2	1	#N/A	#N/A	#N/A	#N/A	1	#N/A	#N/A	1	#N/A	#N/A	#N/A	#N/A	#N/A	#N/A	1	#N/A	#N/A	1	#N/A	#N/A
OG5_127679	1	1	#N/A	1	1	#N/A	3	#N/A	1	1	1	#N/A	1	#N/A	2	#N/A	#N/A	1	1	#N/A	#N/A	2	1	#N/A	1	1	#N/A	#N/A	#N/A	#N/A	#N/A	1	1	#N/A	1	1	1	1	1	1	1	1	1	#N/A	#N/A	1	1	1	1	1	2	1	1	1	1	#N/A	#N/A	1	#N/A	1	1	1	1	1	#N/A	#N/A	1	#N/A	#N/A	1	1	1	1	1	1	1	#N/A	1	#N/A	#N/A	#N/A	1	1	1	1	1	1	#N/A	#N/A	#N/A	1	1	1	1	1	1	1	1	1	1	2	1	1	1	1	1	1	1	#N/A	1	#N/A	2	#N/A	#N/A	1	#N/A	1	3	1	#N/A	#N/A	#N/A	#N/A	#N/A	#N/A	1	1	1	1	1	1	1	#N/A	1	#N/A	1	1	2	1	1	2	1	#N/A	1	#N/A	#N/A	1	#N/A	#N/A
OG5_127680	1	1	1	#N/A	1	2	1	#N/A	1	1	2	1	1	1	1	1	1	1	1	#N/A	1	2	1	#N/A	1	1	1	1	1	1	1	1	1	1	1	1	#N/A	#N/A	#N/A	1	2	#N/A	1	1	1	1	1	1	#N/A	#N/A	1	#N/A	#N/A	1	1	1	1	1	#N/A	#N/A	#N/A	#N/A	1	#N/A	#N/A	#N/A	1	#N/A	#N/A	2	1	1	#N/A	#N/A	#N/A	#N/A	1	2	#N/A	#N/A	#N/A	#N/A	#N/A	2	1	#N/A	1	1	1	#N/A	2	1	1	#N/A	#N/A	#N/A	#N/A	1	1	1	#N/A	#N/A	1	1	2	1	1	1	1	1	1	#N/A	1	1	1	1	1	1	1	1	1	#N/A	1	#N/A	1	1	#N/A	1	#N/A	1	1	#N/A	1	3	1	#N/A	1	#N/A	#N/A	#N/A	#N/A	#N/A	1	1	1	1	1	1	1
OG5_127681	1	1	#N/A	2	1	#N/A	2	#N/A	1	1	#N/A	#N/A	1	#N/A	1	#N/A	#N/A	2	3	#N/A	#N/A	4	2	#N/A	2	1	#N/A	#N/A	2	1	#N/A	1	1	#N/A	1	1	#N/A	#N/A	#N/A	1	1	2	2	#N/A	#N/A	#N/A	1	1	#N/A	#N/A	#N/A	#N/A	#N/A	2	2	#N/A	#N/A	1	#N/A	#N/A	#N/A	#N/A	1	#N/A	#N/A	#N/A	2	#N/A	#N/A	1	1	1	1	1	1	1	#N/A	2	#N/A	#N/A	#N/A	#N/A	#N/A	1	2	1	2	#N/A	#N/A	#N/A	2	#N/A	1	#N/A	2	1	#N/A	2	1	1	1	2	#N/A	#N/A	1	#N/A	#N/A	#N/A	#N/A	2	#N/A	1	#N/A	#N/A	2	#N/A	2	3	1	#N/A	#N/A	#N/A	#N/A	#N/A	#N/A	3	7	3	1	#N/A	#N/A	#N/A	#N/A	#N/A	#N/A	#N/A	1	2	#N/A	1	#N/A	1	#N/A	1	#N/A	#N/A	2	#N/A	#N/A
OG5_127682	1	1	#N/A	1	1	#N/A	2	#N/A	#N/A	#N/A	1	#N/A	2	#N/A	1	#N/A	#N/A	1	1	#N/A	#N/A	2	1	#N/A	1	1	#N/A	#N/A	1	#N/A	#N/A	#N/A	#N/A	#N/A	1	1	1	1	1	2	2	1	1	#N/A	#N/A	2	1	#N/A	1	1	#N/A	#N/A	1	2	1	#N/A	#N/A	1	#N/A	1	1	1	2	#N/A	#N/A	#N/A	1	#N/A	#N/A	1	1	1	1	1	1	1	#N/A	2	#N/A	#N/A	#N/A	#N/A	#N/A	1	1	1	1	#N/A	#N/A	#N/A	1	1	1	#N/A	#N/A	1	1	1	2	1	2	5	1	2	1	1	1	1	#N/A	1	#N/A	1	#N/A	#N/A	1	#N/A	1	2	1	#N/A	#N/A	#N/A	#N/A	#N/A	#N/A	2	3	2	2	1	1	#N/A	#N/A	1	#N/A	#N/A	1	2	1	1	2	1	#N/A	1	#N/A	#N/A	1	#N/A	#N/A
OG5_127683	1	1	#N/A	1	1	#N/A	2	#N/A	1	1	1	#N/A	1	#N/A	1	#N/A	#N/A	#N/A	1	#N/A	#N/A	2	1	#N/A	2	1	#N/A	#N/A	2	#N/A	#N/A	1	1	#N/A	1	1	1	1	1	1	1	1	1	#N/A	#N/A	2	2	1	1	1	2	1	1	2	1	#N/A	#N/A	2	#N/A	1	1	1	1	#N/A	#N/A	#N/A	2	#N/A	#N/A	1	1	1	1	1	1	1	#N/A	1	#N/A	#N/A	#N/A	#N/A	#N/A	1	3	1	2	#N/A	#N/A	#N/A	1	1	1	#N/A	1	1	1	2	1	1	1	1	1	1	1	1	1	1	#N/A	2	#N/A	1	#N/A	#N/A	1	#N/A	1	1	1	#N/A	#N/A	#N/A	#N/A	#N/A	#N/A	1	1	1	1	1	#N/A	#N/A	#N/A	1	#N/A	1	1	2	1	1	2	1	#N/A	1	#N/A	#N/A	1	#N/A	#N/A
OG5_127684	1	1	#N/A	1	1	#N/A	1	1	1	1	1	#N/A	1	#N/A	1	#N/A	#N/A	1	1	1	#N/A	2	1	#N/A	1	1	#N/A	#N/A	1	#N/A	#N/A	1	1	#N/A	1	1	#N/A	1	1	1	1	1	1	#N/A	#N/A	1	1	1	1	1	2	1	#N/A	1	1	#N/A	#N/A	1	#N/A	1	1	1	1	#N/A	1	1	1	1	1	2	1	1	1	1	1	1	#N/A	2	#N/A	1	#N/A	1	1	1	1	1	1	#N/A	#N/A	1	1	1	1	#N/A	1	1	1	1	1	1	1	1	1	1	1	1	1	1	#N/A	1	#N/A	1	#N/A	#N/A	1	#N/A	1	1	1	#N/A	#N/A	1	#N/A	1	#N/A	1	1	1	1	1	#N/A	#N/A	#N/A	1	#N/A	1	1	2	1	1	2	1	#N/A	1	#N/A	#N/A	1	#N/A	#N/A
OG5_127685	1	1	#N/A	1	1	#N/A	1	#N/A	1	1	1	#N/A	1	#N/A	1	#N/A	#N/A	1	1	#N/A	#N/A	2	1	#N/A	2	1	#N/A	#N/A	1	#N/A	#N/A	1	1	#N/A	1	1	1	1	1	1	1	2	1	#N/A	#N/A	1	1	1	1	1	2	2	#N/A	2	1	#N/A	#N/A	2	#N/A	#N/A	#N/A	#N/A	1	#N/A	#N/A	#N/A	2	#N/A	#N/A	1	1	1	1	1	1	1	#N/A	2	#N/A	#N/A	#N/A	#N/A	#N/A	1	2	1	2	#N/A	#N/A	#N/A	1	1	1	#N/A	1	1	#N/A	2	1	1	1	1	1	1	1	1	1	1	#N/A	2	#N/A	1	#N/A	#N/A	1	#N/A	1	1	1	#N/A	#N/A	#N/A	#N/A	#N/A	#N/A	2	1	3	1	1	#N/A	#N/A	#N/A	1	#N/A	3	1	2	1	2	2	1	#N/A	1	#N/A	#N/A	1	#N/A	#N/A
OG5_127686	#N/A	1	#N/A	1	#N/A	#N/A	2	#N/A	1	1	1	#N/A	1	#N/A	1	#N/A	#N/A	#N/A	1	#N/A	#N/A	2	1	#N/A	2	1	#N/A	#N/A	1	#N/A	#N/A	1	1	#N/A	1	1	1	1	1	1	1	2	1	#N/A	#N/A	1	1	1	1	1	2	1	1	2	1	#N/A	#N/A	2	#N/A	1	1	1	1	#N/A	#N/A	#N/A	2	#N/A	#N/A	1	1	1	1	1	1	1	#N/A	2	#N/A	#N/A	#N/A	#N/A	#N/A	1	2	1	2	#N/A	#N/A	#N/A	2	1	1	#N/A	1	1	1	2	#N/A	1	3	1	1	1	1	1	1	1	#N/A	2	#N/A	1	#N/A	#N/A	1	#N/A	1	1	1	#N/A	#N/A	#N/A	#N/A	#N/A	#N/A	1	1	1	1	1	1	#N/A	#N/A	1	#N/A	2	1	2	1	1	2	1	#N/A	1	#N/A	#N/A	1	#N/A	#N/A
OG5_127687	1	1	#N/A	1	1	#N/A	3	#N/A	1	1	#N/A	#N/A	1	#N/A	1	#N/A	#N/A	1	1	#N/A	#N/A	2	1	#N/A	1	1	#N/A	#N/A	1	#N/A	#N/A	1	1	#N/A	1	1	1	1	1	1	1	1	1	#N/A	#N/A	1	1	1	1	1	2	2	1	1	1	#N/A	#N/A	1	#N/A	1	1	1	1	#N/A	#N/A	#N/A	1	#N/A	#N/A	1	1	1	1	1	1	1	#N/A	4	#N/A	#N/A	#N/A	#N/A	#N/A	1	1	1	1	#N/A	#N/A	#N/A	1	1	1	#N/A	1	3	1	1	1	1	4	1	1	1	1	1	1	2	#N/A	1	#N/A	1	#N/A	#N/A	1	#N/A	1	1	1	#N/A	#N/A	#N/A	#N/A	#N/A	#N/A	1	1	1	1	#N/A	#N/A	#N/A	#N/A	2	#N/A	2	1	2	1	1	2	1	#N/A	1	#N/A	#N/A	1	#N/A	#N/A
OG5_127688	2	1	#N/A	1	1	#N/A	1	#N/A	1	1	1	#N/A	1	#N/A	1	#N/A	#N/A	1	1	1	#N/A	2	1	1	1	1	#N/A	#N/A	#N/A	#N/A	#N/A	1	1	#N/A	1	1	#N/A	1	1	1	1	1	1	#N/A	#N/A	1	1	1	1	1	3	1	#N/A	1	1	#N/A	#N/A	1	#N/A	1	1	1	1	1	#N/A	#N/A	2	1	1	1	1	1	1	1	1	1	#N/A	1	#N/A	1	#N/A	#N/A	#N/A	1	1	1	1	#N/A	#N/A	1	1	1	1	#N/A	1	1	1	3	1	1	2	2	1	1	1	1	1	1	#N/A	1	#N/A	1	#N/A	#N/A	1	#N/A	1	1	1	#N/A	#N/A	1	#N/A	1	#N/A	1	#N/A	1	1	1	#N/A	1	#N/A	1	#N/A	1	1	2	1	#N/A	2	1	#N/A	1	#N/A	#N/A	1	#N/A	#N/A
OG5_127689	1	1	#N/A	1	1	#N/A	2	#N/A	1	1	#N/A	#N/A	1	#N/A	1	#N/A	#N/A	1	1	#N/A	#N/A	2	2	#N/A	1	1	#N/A	#N/A	1	#N/A	#N/A	1	1	#N/A	1	1	1	1	1	2	1	2	1	#N/A	#N/A	1	1	1	1	1	2	1	1	1	2	#N/A	#N/A	#N/A	#N/A	1	1	1	1	#N/A	#N/A	#N/A	1	#N/A	#N/A	1	2	1	1	1	1	1	#N/A	1	#N/A	#N/A	#N/A	#N/A	#N/A	1	1	2	1	#N/A	#N/A	#N/A	2	1	1	#N/A	#N/A	1	1	1	1	1	1	2	1	1	1	1	1	1	#N/A	1	#N/A	1	#N/A	#N/A	2	#N/A	1	1	1	#N/A	#N/A	#N/A	#N/A	#N/A	#N/A	2	1	2	2	1	#N/A	#N/A	#N/A	1	#N/A	4	1	2	1	1	1	1	#N/A	1	#N/A	#N/A	1	#N/A	#N/A
OG5_127690	1	1	#N/A	1	1	#N/A	2	#N/A	1	1	1	#N/A	1	#N/A	1	#N/A	#N/A	1	1	#N/A	#N/A	2	1	#N/A	1	1	#N/A	#N/A	1	#N/A	#N/A	1	1	#N/A	1	1	1	1	1	1	1	2	1	#N/A	#N/A	1	1	1	1	1	4	2	#N/A	1	1	#N/A	#N/A	1	#N/A	#N/A	#N/A	#N/A	1	#N/A	#N/A	#N/A	1	#N/A	#N/A	2	1	1	1	1	1	1	#N/A	3	#N/A	#N/A	#N/A	#N/A	#N/A	1	1	1	1	#N/A	#N/A	#N/A	1	1	1	#N/A	1	3	1	1	1	1	4	1	1	1	1	1	1	1	#N/A	1	#N/A	1	#N/A	#N/A	1	#N/A	1	3	1	#N/A	#N/A	#N/A	#N/A	#N/A	#N/A	1	1	1	1	1	#N/A	#N/A	#N/A	1	#N/A	2	1	2	1	1	2	1	#N/A	1	#N/A	#N/A	1	#N/A	#N/A
OG5_127691	1	1	#N/A	1	1	#N/A	2	1	1	#N/A	1	#N/A	1	#N/A	1	#N/A	#N/A	1	1	1	#N/A	2	#N/A	1	#N/A	1	#N/A	#N/A	1	#N/A	#N/A	1	1	#N/A	1	1	#N/A	1	1	1	1	1	1	#N/A	#N/A	1	1	1	1	1	1	#N/A	1	#N/A	1	#N/A	#N/A	1	#N/A	1	1	1	1	1	1	1	1	1	1	1	1	1	2	2	2	2	#N/A	1	#N/A	1	1	1	1	1	#N/A	#N/A	1	#N/A	#N/A	1	1	1	1	1	#N/A	2	1	1	#N/A	1	1	1	1	1	1	1	1	1	#N/A	1	#N/A	1	#N/A	#N/A	1	#N/A	1	1	1	#N/A	#N/A	1	#N/A	1	#N/A	1	1	#N/A	1	#N/A	1	1	#N/A	1	#N/A	1	1	2	1	#N/A	4	1	#N/A	1	#N/A	#N/A	1	#N/A	#N/A
OG5_127692	2	#N/A	#N/A	1	1	#N/A	3	#N/A	1	1	1	#N/A	1	#N/A	1	#N/A	#N/A	1	1	#N/A	#N/A	2	1	#N/A	1	1	#N/A	#N/A	1	#N/A	#N/A	1	1	#N/A	1	1	1	2	1	2	1	1	1	#N/A	#N/A	1	1	1	1	1	3	1	1	1	1	#N/A	#N/A	1	#N/A	1	1	1	1	#N/A	#N/A	#N/A	1	#N/A	#N/A	2	1	1	1	1	1	1	#N/A	2	#N/A	#N/A	#N/A	#N/A	#N/A	1	1	1	1	#N/A	#N/A	#N/A	1	1	1	#N/A	1	2	1	1	1	1	2	1	1	1	1	1	1	1	#N/A	1	#N/A	1	#N/A	#N/A	1	#N/A	1	1	1	#N/A	#N/A	#N/A	#N/A	#N/A	#N/A	1	4	1	1	1	1	#N/A	#N/A	1	#N/A	1	1	2	1	#N/A	2	1	#N/A	1	#N/A	#N/A	1	#N/A	#N/A
OG5_127693	#N/A	#N/A	#N/A	#N/A	#N/A	#N/A	13	#N/A	1	1	#N/A	#N/A	#N/A	#N/A	#N/A	#N/A	#N/A	#N/A	#N/A	#N/A	#N/A	8	3	#N/A	#N/A	3	#N/A	#N/A	#N/A	#N/A	#N/A	1	1	#N/A	1	1	#N/A	#N/A	#N/A	#N/A	#N/A	#N/A	2	#N/A	#N/A	#N/A	#N/A	1	#N/A	#N/A	#N/A	#N/A	#N/A	#N/A	3	#N/A	#N/A	#N/A	#N/A	#N/A	#N/A	#N/A	1	#N/A	#N/A	#N/A	#N/A	#N/A	#N/A	#N/A	3	2	#N/A	#N/A	#N/A	#N/A	#N/A	#N/A	#N/A	#N/A	#N/A	#N/A	#N/A	1	#N/A	#N/A	#N/A	#N/A	#N/A	#N/A	#N/A	1	1	#N/A	#N/A	11	1	#N/A	#N/A	2	12	7	#N/A	#N/A	#N/A	#N/A	#N/A	#N/A	#N/A	#N/A	#N/A	10	#N/A	#N/A	3	#N/A	3	#N/A	4	#N/A	#N/A	#N/A	#N/A	#N/A	#N/A	#N/A	#N/A	#N/A	1	#N/A	#N/A	#N/A	#N/A	1	#N/A	#N/A	#N/A	#N/A	#N/A	#N/A	#N/A	#N/A	#N/A	5	#N/A	#N/A	2	#N/A	#N/A
[truncated: 2,403,132 more chars]
