# Supplementary material for: Phylogenetic Portrait of the Saccharomyces cerevisiae Functional Genome
Source: G3 (Bethesda). 2013 Aug 1;3(8):1335–40. doi: 10.1534/g3.113.006585 (PMC3737173; doi:10.1534/g3.113.006585)
Supplement: Supporting Information [file supp_g3.113.006585_FileS2.zip › Downloadable Data/02-OG_vs_Species-Binary.txt]

	Ignicoccus hospitalis KIN4/I	Staphylothermus marinus F1	Hyperthermus butylicus DSM 5456	Metallosphaera sedula DSM 5348	Sulfolobus solfataricus P2	Caldivirga maquilingensis IC-167	Nitrosopumilus maritimus SCM1	Archaeoglobus fulgidus DSM 4304	Halobacterium sp. NRC-1	Haloquadratum walsbyi DSM 16790	Methanobrevibacter smithii ATCC 35061	Methanocaldococcus jannaschii DSM 2661	Methanococcus maripaludis S2	Thermoplasma volcanium GSS1	Candidatus Korarchaeum cryptofilum OPF8	Nanoarchaeum equitans Kin4-M	Mycobacterium tuberculosis H37Rv	Mycobacterium leprae Br4923	Aquifex aeolicus VF5	Chlamydophila pneumoniae CWL029	Chlorobium tepidum TLS	Dehalococcoides ethenogenes 195	Synechococcus sp. WH 8102	Deinococcus radiodurans R1	Bacillus anthracis str. 'Ames Ancestor'	Listeria monocytogenes EGD-e	Staphylococcus aureus subsp. aureus Mu50	Clostridium perfringens str. 13	Clostridium botulinum A3 str. Loch Maree	Streptococcus pneumoniae TIGR4	Rhodopirellula baltica SH 1	Brucella suis 1330	Agrobacterium tumefaciens str. C58	Rickettsia prowazekii str. Madrid E	Rickettsia typhi str. Wilmington	Wolbachia endosymbiont of Culex quinquefasciatus Pel	Burkholderia pseudomallei 1710b	Burkholderia mallei ATCC 23344	Ralstonia solanacearum GMI1000	Geobacter sulfurreducens PCA	Campylobacter jejuni subsp. jejuni NCTC 11168	Wolinella succinogenes DSM 1740	Shigella flexneri 2a str. 301	Escherichia coli str. K-12 substr. W3110	Salmonella enterica subsp. enterica serovar Typhi str. CT18	Yersinia enterocolitica subsp. enterocolitica 8081	Coxiella burnetii RSA 493	Francisella tularensis subsp. tularensis SCHU S4	Vibrio cholerae O1 biovar El Tor str. N16961	Yersinia pestis CO92	Treponema pallidum subsp. pallidum str. Nichols	Thermotoga maritima MSB8	Entamoeba histolytica HM-1:IMSS	Entamoeba histolytica HM-1:IMSS	Entamoeba invadens IP1	Dictyostelium discoideum AX4	Ixodes scapularis	Anopheles gambiae str. PEST	Culex pipiens	Aedes aegypti	Drosophila melanogaster	Acyrthosiphon pisum	Apis mellifera	Bombyx mori	Pediculus humanus	Danio rerio	Tetraodon nigroviridis	Takifugu rubripes	Ciona intestinalis	Gallus gallus	Canis lupus familiaris	Monodelphis domestica	Ornithorhynchus anatinus	Equus caballus	Macaca mulatta	Homo sapiens	Pan troglodytes	Mus musculus	Rattus norvegicus	Nematostella vectensis	Caenorhabditis elegans	Caenorhabditis briggsae AF16	Brugia malayi	Trichoplax adhaerens	Schistosoma mansoni	Plasmodium yoelii yoelii str. 17XNL	Plasmodium falciparum 3D7	Plasmodium vivax SaI-1	Plasmodium knowlesi strain H	Plasmodium chabaudi chabaudi	Plasmodium berghei str. ANKA	Theileria parva strain Muguga	Cryptosporidium muris RN66	Cryptosporidium parvum Iowa II	Cryptosporidium hominis TU502	Neospora caninum	Toxoplasma gondii	Theileria annulata strain Ankara	Tetrahymena thermophila SB210	Guillardia theta	Thalassiosira pseudonana CCMP1335	Phytophthora ramorum	Babesia bovis T2Bo	Cyanidioschyzon merolae strain 10D	Trypanosoma brucei	Leishmania infantum	Leishmania major strain Friedlin	Leishmania braziliensis	Leishmania mexicana	Trypanosoma brucei gambiense	Trypanosoma congolense	Trypanosoma vivax	Trichomonas vaginalis G3	Giardia lamblia ATCC 50803	Giardia intestinalis ATCC 50581	Giardia lamblia P15	Trypanosoma cruzi strain CL Brener	Neurospora crassa OR74A	Coccidioides immitis RS	Coccidioides posadasii RMSCC 3488	Aspergillus oryzae RIB40	Aspergillus fumigatus Af293	Emericella nidulans	Yarrowia lipolytica CLIB122	Saccharomyces cerevisiae S288c	Kluyveromyces lactis NRRL Y-1140	Candida glabrata CBS 138	Eremothecium gossypii	Debaryomyces hansenii CBS767	Scheffersomyces stipitis CBS 6054	Candida albicans	Schizosaccharomyces pombe	Gibberella zeae PH-1	Magnaporthe oryzae 70-15	Laccaria bicolor S238N-H82	Phanerochaete chrysosporium	Cryptococcus neoformans var. grubii H99	Cryptococcus bacillisporus	Enterocytozoon bieneusi	Encephalitozoon cuniculi GB-M1	Encephalitozoon intestinalis	Monosiga brevicollis MX1	Chlamydomonas reinhardtii	Volvox carteri f. nagariensis	Ostreococcus tauri	Micromonas sp. RCC299	Arabidopsis thaliana	Ricinus communis	Oryza sativa Japonica Group	Physcomitrella patens subsp. patens
OG5_126558																																																								1	1	1	1	1	1	1	1	1	1	1	1	1	1	1	1	1	1	1	1	1	1	1	1	1	1	1	1	1	1	1	1	1	1	1	1	1	1	1	1	1	1	1	1		1	1	1		1	1	1	1	1	1	1	1	1	1	1	1	1	1	1	1	1	1	1	1	1	1	1	1	1	1	1	1	1		1	1	1	1				1	1	1	1	1				1
OG5_126561																								1																												1	1	1	1	1	1	1	1	1	1	1	1	1	1	1	1	1	1	1	1	1	1	1	1	1	1	1	1	1	1	1	1	1	1					1		1	1	1	1	1	1	1	1		1	1	1	1	1	1	1	1	1	1	1	1		1	1	1	1	1	1	1	1	1	1	1	1	1	1	1	1	1	1	1	1		1	1	1	1				1	1	1	1	1	1	1	1	1
OG5_126567																																																								1	1				1	1		1	1	1	1	1	1											1					1																	1						1										1			1	1	1	1	1		1	1	1		1	1		1	1	1								1			1	1	1	1
OG5_126569																																																					1	1	1	1	1	1	1	1	1	1	1	1	1	1	1	1	1	1	1	1	1	1	1	1	1	1	1	1	1	1	1	1	1	1	1	1	1	1	1		1	1	1	1	1	1	1	1	1	1	1	1	1	1	1	1	1	1	1	1	1	1	1	1	1	1	1	1	1	1	1	1	1	1	1	1	1	1	1	1	1	1	1	1	1	1	1	1	1	1	1	1	1	1	1	1	1	1
OG5_126570																																																					1	1	1	1	1	1	1	1	1	1	1	1	1	1	1	1	1	1	1	1	1	1	1	1	1	1	1	1	1	1	1	1	1	1	1	1	1	1	1		1	1	1	1	1	1	1		1	1	1	1	1	1	1	1	1	1	1	1	1	1	1	1	1	1	1	1	1	1	1	1	1	1	1	1	1	1	1	1	1		1	1	1	1				1	1	1	1	1	1	1	1	1
OG5_126572																																																					1	1	1	1	1	1	1	1	1	1	1	1	1	1	1	1	1	1	1	1	1	1	1	1	1	1	1	1	1	1	1	1	1	1	1	1	1	1	1		1	1	1	1	1	1	1	1	1	1	1	1	1	1	1	1	1	1	1	1	1	1	1	1	1	1	1	1	1	1	1	1	1	1	1	1	1	1	1	1	1		1	1	1	1	1	1	1	1	1	1	1	1	1	1	1	1
OG5_126573																																																					1	1	1	1	1	1	1	1	1	1	1	1	1	1	1	1	1	1	1	1	1	1	1	1	1	1	1	1	1	1	1	1	1		1	1	1	1	1		1	1	1	1	1	1	1	1	1	1	1	1	1	1	1	1	1	1	1	1	1	1	1	1	1	1	1	1	1	1	1	1	1	1	1	1	1	1	1	1	1		1	1	1	1		1	1	1	1	1	1	1	1	1	1	1
OG5_126574		1							1								1								1				1	1			1																				1	1	1	1	1	1	1	1	1	1	1	1	1	1	1	1	1	1	1	1	1	1	1	1	1	1	1	1	1	1	1		1		1	1	1	1	1		1	1	1	1	1		1		1	1		1	1	1	1	1	1	1	1	1		1			1	1	1	1	1	1	1	1	1	1	1	1	1	1	1	1	1	1	1	1	1	1	1	1	1	1	1	1	1	1	1	1	1	1
OG5_126577	1		1	1				1		1									1	1		1		1		1							1																1		1		1	1	1	1	1	1	1	1	1	1	1	1	1	1	1	1	1	1	1	1	1	1	1	1	1	1	1	1	1	1	1	1	1	1	1			1	1	1	1	1	1	1	1	1	1		1	1	1		1	1	1	1	1	1		1		1		1	1	1	1	1	1	1	1	1	1	1	1	1	1	1	1	1	1	1	1	1	1	1	1	1	1	1	1	1	1	1	1	1	1	1
OG5_126579						1	1		1	1	1									1			1	1	1	1	1		1	1	1	1	1				1	1	1	1				1	1					1			1	1	1	1	1	1	1	1	1	1	1	1	1	1	1	1	1	1	1	1	1	1	1	1	1	1	1	1	1	1	1	1	1	1	1			1		1	1	1	1	1	1	1	1		1	1	1	1	1	1	1	1	1	1		1	1					1	1	1	1	1	1	1	1	1	1	1	1	1	1	1	1		1	1	1	1				1	1	1	1	1	1	1	1	1
OG5_126583	1	1	1	1	1	1			1	1				1	1		1	1							1	1	1		1	1		1	1				1	1	1				1	1	1	1				1		1	1	1	1	1	1	1	1	1	1	1	1	1	1	1	1	1	1	1	1	1	1	1	1	1	1	1	1	1	1	1	1	1	1											1	1		1		1	1		1	1	1	1	1	1	1	1	1	1	1	1	1	1	1	1	1	1	1	1	1	1	1	1	1	1	1	1	1	1	1	1	1	1	1		1	1	1	1	1	1	1	1	1	1	1
OG5_126585		1			1	1	1				1	1	1	1	1	1					1				1		1	1	1		1			1		1	1			1	1	1	1	1	1	1	1		1	1	1	1	1	1	1	1	1	1	1	1	1	1	1	1	1	1	1	1	1	1	1	1	1	1	1	1	1	1	1	1	1	1	1	1	1	1	1	1	1	1	1	1	1	1	1	1	1	1	1		1	1			1	1	1	1	1	1	1	1	1	1	1	1	1	1	1	1	1	1	1	1	1		1		1	1	1	1	1	1	1	1	1	1				1	1	1	1	1	1	1	1	1
OG5_126588																																																					1	1	1	1	1	1	1		1	1	1	1	1	1	1	1	1	1	1	1	1	1	1	1	1	1	1	1	1	1	1	1	1	1	1	1	1	1	1	1	1	1	1	1	1	1	1	1	1	1	1	1	1	1	1	1	1	1	1	1	1	1	1	1	1	1	1	1	1	1	1	1	1	1	1	1	1	1	1	1	1		1	1	1	1	1	1	1	1	1	1	1	1	1	1	1	1
OG5_126590																																																									1		1		1			1					1										1																						1	1																1					1	1	1				1	1	1				1	1							1	1	1		1	1	1	1
OG5_126593	1	1	1	1	1	1		1	1	1		1	1	1	1	1	1	1	1	1	1	1	1	1	1	1	1	1			1	1	1	1	1	1	1	1	1	1	1	1	1	1	1	1	1		1	1	1	1	1	1	1	1	1	1	1	1	1	1	1	1	1	1	1	1	1	1	1	1	1	1	1	1	1	1	1	1	1	1	1	1	1	1	1	1	1	1	1	1	1	1	1	1	1	1	1		1	1	1	1	1	1	1	1	1	1	1	1	1	1	1	1	1	1	1	1	1	1	1	1	1	1	1	1	1	1	1	1	1		1	1	1	1		1	1	1	1	1	1	1	1	1	1	1
OG5_126595																																																					1	1	1	1	1	1	1	1	1	1	1	1	1	1	1	1	1	1	1	1	1	1	1	1	1	1	1	1	1	1	1	1	1	1	1	1	1	1	1	1	1	1	1	1	1	1	1		1	1	1	1	1	1	1	1	1	1	1	1	1	1	1	1	1	1	1	1	1	1	1	1	1	1	1	1	1	1	1	1	1		1	1	1	1	1	1	1	1	1	1	1	1	1	1	1	1
OG5_126596										1	1						1		1	1	1		1	1	1	1		1	1	1	1	1	1	1			1	1	1	1			1	1	1	1	1	1	1	1		1	1	1	1	1	1	1	1	1	1	1	1	1	1	1	1	1	1	1	1	1	1	1	1	1	1	1	1	1	1	1	1	1	1	1	1	1	1	1	1		1	1	1	1	1		1		1	1		1		1	1	1	1				1		1			1	1	1	1	1	1	1	1	1	1	1	1	1	1	1	1		1	1	1	1		1	1	1	1	1	1	1	1	1	1	1
OG5_126599																							1	1							1		1				1	1	1	1			1	1	1	1		1	1	1	1		1	1	1	1	1	1	1	1	1	1	1	1	1	1	1	1	1	1	1	1	1	1	1	1	1	1	1	1	1	1	1	1	1	1	1	1	1	1	1	1	1	1	1	1	1	1	1	1	1	1	1	1	1	1	1	1	1	1	1	1	1	1	1	1	1	1	1	1	1	1	1	1	1	1	1	1	1	1	1	1	1		1	1	1	1	1	1	1	1	1	1	1	1	1	1	1	1
OG5_126600																																																					1	1	1	1	1	1	1	1	1	1	1	1	1	1	1	1	1	1	1	1	1	1	1	1	1	1	1	1	1	1	1	1	1	1	1	1	1	1	1	1	1	1	1	1	1	1	1		1	1	1	1	1	1	1	1	1	1	1		1					1	1	1	1	1	1	1	1	1	1	1	1	1	1	1	1		1	1	1	1				1	1	1	1	1	1	1	1	1
OG5_126601									1								1	1	1		1																			1						1				1			1	1	1	1	1	1	1	1	1	1	1	1	1	1	1	1	1	1	1	1	1	1	1	1	1	1	1	1	1	1	1	1	1	1	1	1	1	1	1	1	1	1	1	1	1	1	1		1	1	1	1	1	1	1	1	1	1	1	1	1	1	1	1	1	1	1	1	1	1	1	1	1	1	1	1	1	1	1	1	1		1	1	1	1	1	1	1	1	1	1	1	1	1	1	1	1
OG5_126605																																																					1	1	1	1	1	1	1	1	1	1	1	1	1	1	1	1	1	1	1	1	1	1	1	1	1	1	1	1	1	1	1	1	1	1	1	1	1	1	1	1	1	1	1	1	1	1	1	1	1	1	1	1	1	1	1	1	1	1	1	1	1	1	1	1	1	1	1	1	1	1	1	1	1	1	1	1	1	1	1	1	1		1	1	1	1	1	1	1	1	1	1	1	1	1	1	1	1
OG5_126609	1			1	1		1	1	1	1	1		1				1	1		1	1	1		1	1	1	1		1		1	1	1				1	1	1	1		1	1	1	1	1	1	1	1	1			1	1	1	1	1	1	1	1	1	1	1	1	1	1	1	1	1	1	1	1	1	1	1	1	1	1	1	1	1	1	1	1		1	1	1	1	1	1								1		1	1				1	1	1	1									1	1	1	1	1	1	1	1		1	1				1	1	1	1	1	1	1					1	1	1	1	1	1	1	1
OG5_126610																																																					1	1	1	1	1	1	1	1	1	1	1	1	1	1	1	1	1	1	1	1	1	1	1	1	1	1	1	1	1	1	1	1	1	1	1	1	1	1	1		1	1	1	1	1	1	1		1	1	1	1	1	1	1	1	1	1	1	1	1		1		1	1	1	1	1	1	1	1	1	1	1	1	1	1	1	1	1	1	1	1	1	1	1	1	1	1	1	1	1	1	1	1	1	1
OG5_126611																																																					1	1	1	1	1	1	1	1	1	1	1	1	1	1	1	1	1	1	1	1	1	1	1	1	1	1	1	1	1	1	1	1	1	1	1	1	1	1	1	1	1	1	1	1	1	1	1	1	1	1	1	1	1	1	1	1	1	1	1	1	1	1		1	1	1	1	1	1	1	1	1	1	1	1	1	1	1	1	1	1		1	1	1	1	1	1	1	1	1	1	1	1	1	1	1	1
OG5_126613		1	1	1	1	1	1	1	1	1			1	1			1		1	1	1	1	1	1	1	1	1	1	1	1	1	1	1	1	1	1	1	1	1	1	1	1	1	1	1	1	1	1	1	1	1		1	1	1	1	1	1	1	1	1	1	1	1	1	1	1	1	1	1	1	1	1	1	1	1	1	1	1	1	1	1	1	1	1	1	1	1	1	1	1	1	1	1	1	1	1	1	1		1	1	1	1	1	1	1	1	1	1	1	1	1				1	1	1	1	1	1	1	1	1	1	1	1	1	1	1	1	1		1	1	1	1				1	1	1	1	1	1	1	1	1
OG5_126615					1		1	1			1		1								1			1	1	1	1	1	1	1	1	1	1				1	1					1	1	1	1		1		1		1			1	1	1	1	1	1	1	1	1	1	1	1	1	1	1	1	1	1	1	1	1	1	1	1	1	1	1	1	1	1	1	1	1	1	1	1	1											1		1	1	1	1	1	1	1	1	1					1	1	1	1	1	1	1	1	1	1	1	1				1	1		1	1	1	1	1	1	1	1	1	1			1	1	1	1
OG5_126616																	1	1	1	1	1	1	1	1	1	1	1	1	1	1	1	1	1	1	1	1	1	1	1	1	1	1	1	1	1	1	1	1	1	1	1	1				1	1	1	1	1	1	1	1	1	1	1	1	1	1	1	1	1	1	1	1	1	1	1	1	1	1	1	1	1	1	1	1	1	1	1	1	1	1	1		1	1	1	1		1	1	1	1	1	1	1	1	1	1	1	1	1				1	1	1	1	1	1	1	1	1	1	1	1	1	1	1	1	1		1	1	1	1				1	1	1	1	1	1	1	1	1
OG5_126620	1	1	1	1	1	1	1	1	1	1	1	1	1	1	1		1	1	1		1	1	1	1	1	1	1	1	1		1	1	1	1	1	1	1	1	1	1	1	1	1	1	1	1	1	1	1	1	1	1	1	1	1	1	1	1	1	1	1	1	1	1	1	1	1	1	1	1	1	1	1	1	1	1	1	1	1	1	1	1	1	1	1	1	1	1	1	1	1		1	1	1	1	1	1	1		1	1	1	1	1	1	1	1	1	1	1	1	1	1	1	1	1	1	1	1	1	1	1	1	1	1	1	1	1	1	1	1	1		1	1	1	1	1	1	1	1	1	1	1	1	1	1	1	1
OG5_126621									1	1							1	1			1		1	1							1		1				1		1														1	1	1	1	1	1	1	1	1	1	1	1	1	1	1	1	1	1	1	1	1	1	1	1	1	1	1	1	1	1	1	1	1		1	1	1	1	1		1	1	1	1	1	1	1		1	1	1	1	1	1	1	1	1	1	1	1	1				1	1	1	1	1	1	1	1	1	1	1	1	1	1	1	1	1		1	1	1	1				1	1	1	1	1	1	1	1	1
OG5_126623																	1	1			1							1	1					1	1	1	1	1	1	1	1	1	1	1	1	1	1	1	1	1	1		1	1	1	1	1	1	1	1	1	1	1	1	1	1	1	1	1	1	1	1	1	1	1	1	1	1	1	1	1	1	1	1	1	1	1	1	1	1	1	1	1	1	1	1	1	1	1	1	1	1	1	1	1	1	1	1	1	1	1	1	1	1	1	1	1	1	1	1	1	1	1	1	1	1	1	1	1	1	1	1	1		1	1	1	1	1	1	1	1	1	1	1	1	1	1	1	1
OG5_126624		1	1	1	1	1			1	1	1		1				1		1	1			1	1	1	1	1	1	1	1	1	1	1				1	1	1	1	1	1	1	1	1	1	1	1	1	1	1	1	1	1	1	1	1	1	1	1	1	1	1	1	1	1	1	1	1	1	1	1	1	1	1	1	1	1	1	1	1	1	1	1	1								1	1	1	1	1		1		1	1		1	1	1	1	1	1	1	1	1		1	1	1	1	1	1	1	1	1	1	1	1	1	1	1	1	1	1	1	1		1	1	1	1				1	1	1	1	1	1	1	1	1
OG5_126626		1	1	1	1		1	1	1	1	1	1	1				1	1	1	1	1	1	1	1	1	1	1	1	1	1	1	1	1	1	1	1	1	1	1	1	1	1	1	1	1	1	1	1	1	1	1	1	1	1	1	1	1	1	1	1	1	1	1	1	1	1	1	1	1	1	1	1	1	1	1	1	1	1	1	1	1	1		1	1											1	1		1		1	1		1	1	1	1	1	1	1	1	1		1	1	1	1	1	1	1	1	1	1	1	1	1	1	1	1	1	1	1	1	1	1	1	1	1				1	1	1	1	1	1	1	1	1
OG5_126628										1					1		1	1	1	1	1	1	1	1	1	1	1	1	1	1	1	1	1			1	1	1	1	1	1	1	1	1	1	1	1	1	1	1	1	1	1	1	1	1	1	1	1		1	1	1	1	1	1	1	1		1	1	1	1	1	1	1	1	1	1	1	1	1	1	1	1	1	1		1	1	1	1	1	1	1	1	1	1	1		1	1	1	1	1	1	1	1	1	1	1	1	1	1	1	1	1	1	1	1	1	1	1	1	1	1	1	1	1	1	1	1	1		1	1	1	1	1	1	1	1	1	1	1	1	1	1	1	1
OG5_126631	1	1	1	1	1	1	1	1	1	1	1	1	1	1	1	1																								1		1											1	1	1	1	1	1	1		1	1	1	1	1	1	1	1	1	1	1	1	1	1	1	1	1	1	1	1	1	1	1	1	1	1	1	1	1	1	1	1	1	1	1	1	1	1	1		1	1	1	1	1	1	1	1	1	1	1	1	1	1	1	1	1	1	1	1	1	1	1	1	1	1	1	1	1	1	1	1	1		1	1	1	1	1	1	1	1	1	1	1	1	1	1	1	1
OG5_126632							1		1	1	1					1	1		1	1	1	1	1	1	1	1	1	1	1	1	1	1	1	1	1	1	1	1	1	1	1	1	1	1	1	1	1	1	1	1	1	1				1	1	1	1	1	1	1	1	1	1	1	1	1	1	1	1	1	1	1	1	1	1	1	1	1	1	1	1	1	1	1	1	1	1	1	1	1	1	1	1	1	1	1	1		1	1	1	1	1	1	1	1	1	1	1	1		1	1	1	1	1	1	1	1	1	1	1	1	1	1	1	1	1	1	1	1		1	1	1	1				1	1	1	1	1	1	1	1	1
OG5_126635																																																					1	1	1	1	1	1	1	1	1	1	1	1	1	1	1	1	1	1	1	1	1	1	1	1	1	1	1	1	1	1	1	1	1	1	1	1	1	1	1					1	1		1		1	1		1	1					1	1	1	1	1	1	1	1	1	1	1	1	1	1	1	1	1	1	1	1	1	1	1	1		1	1	1	1				1	1	1			1	1	1	1
OG5_126636																	1	1	1	1	1	1	1	1	1	1	1	1	1	1	1	1	1	1	1	1	1	1	1	1	1	1	1	1	1	1	1	1	1	1	1	1	1	1	1	1	1					1		1	1		1	1			1	1	1	1	1	1	1	1	1	1			1	1	1	1	1	1	1	1	1		1	1	1	1	1	1			1	1	1	1	1	1	1	1	1	1	1	1	1	1		1	1	1	1	1	1	1	1	1	1	1	1	1	1	1	1	1	1		1	1	1	1		1	1	1	1	1	1	1	1	1	1	1
OG5_126637	1	1	1	1	1	1	1	1	1	1	1	1	1	1	1	1	1	1	1	1	1	1	1	1	1	1	1	1	1	1	1	1	1	1	1		1	1	1		1		1	1	1	1	1	1	1	1	1	1	1	1	1	1	1	1	1	1	1	1	1	1	1	1	1	1	1	1	1	1	1	1	1	1	1	1	1	1	1	1	1	1	1	1	1	1	1	1	1	1	1	1	1	1	1	1	1	1	1	1	1	1	1	1	1	1	1	1	1	1	1	1	1	1	1	1	1	1	1	1	1	1	1	1	1	1	1	1	1	1	1		1	1	1	1	1	1	1	1	1	1	1	1	1	1	1	1
OG5_126638				1	1	1			1	1	1	1	1	1			1		1					1	1		1	1	1	1	1	1	1				1	1	1	1	1		1	1	1				1							1	1	1	1	1	1	1	1	1	1	1	1	1	1	1	1	1	1	1	1	1	1	1	1	1	1	1		1	1											1	1		1		1	1		1		1	1	1	1									1	1	1	1	1	1	1	1	1	1	1	1	1	1	1	1		1	1	1	1				1	1	1	1	1	1	1	1	1
OG5_126641	1	1	1	1	1	1	1	1	1	1	1	1	1	1	1	1	1	1	1	1	1	1	1	1	1	1	1	1	1	1	1	1	1	1	1	1	1	1	1	1	1	1	1	1	1	1	1	1	1	1	1	1	1	1	1	1	1	1	1	1	1	1	1	1	1	1	1	1	1	1	1	1	1	1	1	1	1	1	1	1	1	1	1	1	1	1	1	1	1	1	1	1	1	1	1	1	1	1	1	1	1	1	1	1	1	1	1	1	1	1	1	1	1	1	1	1	1	1	1	1	1	1	1	1	1	1	1	1	1	1	1	1	1		1	1	1	1	1	1	1	1	1	1	1	1	1	1	1	1
OG5_126644																							1	1	1	1	1	1	1		1		1				1	1	1	1			1	1	1	1	1		1	1	1		1	1	1	1	1	1	1	1	1	1	1	1	1	1	1	1	1	1	1	1	1	1	1	1	1	1	1	1	1	1	1	1	1	1	1	1	1	1	1	1	1	1	1	1	1	1	1		1	1	1	1	1	1	1	1	1	1	1	1	1	1	1	1	1	1	1	1	1	1	1	1	1	1	1	1	1	1	1	1	1		1	1	1	1	1	1	1	1	1	1	1	1	1	1	1	1
OG5_126645																																																					1	1	1	1	1	1	1	1	1	1		1	1	1	1	1	1	1	1	1	1	1	1	1	1	1	1	1	1	1	1	1	1											1	1		1		1	1		1	1	1	1	1	1	1	1	1	1	1	1	1	1	1	1	1	1	1	1	1	1	1	1	1	1	1	1	1	1		1	1	1	1				1	1	1	1	1	1	1	1	1
OG5_126646																																																							1	1	1	1	1	1	1	1	1	1	1	1	1	1	1	1	1	1	1	1	1	1	1	1	1	1	1	1	1	1	1	1	1	1	1	1	1	1	1	1	1	1	1	1	1				1	1														1	1	1	1	1	1	1	1	1	1	1	1	1	1	1	1	1	1	1	1	1				1	1		1	1	1	1	1	1
OG5_126647		1	1						1		1				1				1					1	1	1		1	1	1	1	1	1				1	1	1	1	1	1		1	1	1	1		1	1		1				1										1	1	1		1	1	1	1	1	1	1	1	1	1	1				1	1														1		1	1		1	1	1	1	1	1	1	1	1					1	1	1	1	1	1	1	1	1	1	1	1	1	1	1	1	1		1	1	1	1				1	1	1	1	1	1	1	1	1
OG5_126648		1	1	1	1	1	1		1	1				1	1		1					1		1	1	1	1				1		1				1	1	1				1	1	1	1		1	1	1		1						1	1	1	1	1	1	1	1	1	1	1	1	1	1	1	1	1	1	1	1	1	1					1	1	1	1	1	1	1	1	1				1	1	1	1		1	1	1	1														1	1	1	1	1	1	1	1	1	1		1	1	1	1	1		1	1	1	1					1	1	1	1	1	1	1	1
OG5_126649																																																					1	1	1	1	1	1	1	1	1	1	1	1	1	1	1	1	1	1	1	1	1	1	1	1	1	1	1	1	1	1	1	1	1								1	1	1				1	1	1	1		1	1	1	1	1	1	1	1	1	1	1	1	1	1	1	1	1	1	1	1	1	1	1	1	1	1	1	1	1	1		1	1	1	1	1	1	1	1	1	1	1	1	1	1	1	1
OG5_126650													1				1		1							1					1		1				1	1	1	1						1			1							1	1	1	1	1	1	1	1	1	1	1	1	1	1	1	1	1	1	1	1	1	1	1	1	1	1	1	1	1	1								1	1	1	1	1			1	1	1				1	1	1	1									1	1	1	1	1	1	1	1	1	1	1	1	1	1	1	1		1	1	1	1				1	1	1		1	1	1	1	1
OG5_126651	1	1	1	1	1	1	1	1	1		1			1	1		1	1	1		1		1	1	1	1	1		1	1	1	1	1				1	1	1	1	1	1	1	1	1	1		1	1	1		1	1	1	1	1	1	1	1	1	1	1	1	1	1	1	1	1	1	1	1	1	1	1	1	1	1	1	1	1	1	1	1	1	1											1	1		1		1	1		1	1	1	1	1	1	1	1	1	1				1	1	1	1	1	1	1	1	1	1	1	1	1	1	1	1	1		1	1	1	1				1	1	1	1	1	1	1	1	1
OG5_126653																																					1	1																		1	1	1	1	1	1	1	1	1	1	1	1	1	1	1	1	1	1	1	1	1	1	1	1	1	1	1	1	1															1		1	1		1														1	1	1	1	1	1	1	1	1	1	1	1	1	1	1	1		1	1	1	1				1	1	1	1	1	1	1	1	1
OG5_126654	1	1	1		1	1		1	1	1		1			1	1			1			1										1	1				1	1	1																	1	1	1	1	1	1	1	1	1	1	1	1	1	1	1	1	1	1	1	1	1	1	1	1	1	1	1	1	1	1	1	1	1	1	1	1		1	1	1	1	1	1	1		1	1	1	1	1	1	1	1	1	1	1	1					1	1	1	1	1	1	1	1	1	1	1	1	1	1	1	1	1		1	1	1	1				1	1	1	1	1	1	1	1	1
OG5_126655																																																					1	1	1	1	1	1	1	1	1	1	1	1	1	1	1	1	1	1	1	1	1	1	1	1	1	1	1	1	1	1	1	1	1		1	1	1				1	1		1	1	1	1	1	1	1	1	1	1	1	1	1	1	1	1	1	1	1	1	1	1	1	1	1	1	1	1	1	1	1	1	1	1	1	1	1	1	1	1	1	1	1				1	1	1	1	1	1	1	1	1
OG5_126658				1	1	1				1			1	1											1		1		1		1		1				1	1	1				1	1	1	1	1	1	1	1			1	1	1		1	1	1	1	1	1	1	1	1	1	1	1	1	1	1	1	1	1	1	1	1	1	1	1	1	1	1	1	1																	1																1	1	1	1	1	1	1	1	1	1	1	1	1	1		1		1	1	1	1	1	1	1	1								1
OG5_126659	1	1	1	1	1	1	1	1	1	1	1	1	1	1	1	1	1	1	1	1	1	1	1	1	1	1	1	1	1	1	1	1	1	1	1	1	1	1	1	1	1	1	1	1	1	1	1	1	1	1	1	1	1	1	1	1	1	1	1		1	1	1	1	1	1		1	1	1	1	1	1	1	1	1	1	1	1	1	1	1	1	1	1	1	1	1	1	1	1		1	1	1	1	1	1	1	1	1	1	1	1	1	1	1	1	1	1	1	1	1	1	1	1	1	1	1	1	1	1	1	1	1	1	1	1	1	1	1	1	1		1	1	1		1	1	1	1	1	1	1	1	1	1	1	1
OG5_126660																																																					1	1	1	1	1	1	1	1	1	1	1	1	1	1	1	1	1	1	1	1	1	1	1	1	1	1	1	1	1	1	1	1	1	1	1	1	1	1	1	1	1	1	1	1	1	1	1		1	1	1	1	1	1	1	1	1	1	1	1	1	1	1	1		1	1	1	1	1	1	1	1	1	1	1	1	1	1	1	1		1	1	1	1		1	1	1	1	1	1	1	1	1	1	1
OG5_126661		1			1	1	1			1				1			1	1			1				1		1			1	1	1	1				1	1	1	1	1		1	1	1	1										1													1	1											1	1		1									1	1	1							1		1		1	1	1	1								1	1	1	1	1	1	1	1	1	1	1	1	1	1	1	1	1		1	1	1	1				1	1	1	1	1	1	1	1	1
OG5_126662	1	1	1	1	1	1	1		1	1	1			1	1		1	1	1		1	1	1	1	1	1	1	1	1	1	1		1				1	1	1	1	1	1	1	1	1	1	1	1	1	1		1	1	1	1	1	1	1	1	1	1	1	1	1	1	1	1	1	1	1	1	1	1	1		1	1	1	1	1	1	1	1	1	1											1	1		1		1	1		1	1	1	1	1	1	1		1	1				1	1	1	1	1	1	1	1	1	1	1	1	1	1	1		1		1	1	1	1				1	1	1	1	1	1	1	1	1
OG5_126663																																																								1	1	1	1	1	1	1	1	1	1	1	1	1	1	1	1	1	1	1	1	1	1	1	1		1	1	1	1	1														1		1	1			1	1	1	1	1	1	1	1					1	1	1	1	1	1	1	1	1	1	1	1	1	1	1	1	1		1	1	1	1				1	1	1	1	1	1	1	1	1
OG5_126664				1	1	1		1			1		1	1	1		1	1	1		1	1		1	1	1	1	1	1			1	1	1	1		1	1	1	1			1	1	1	1	1	1	1	1						1				1													1									1																																1	1	1		1	1	1	1	1	1	1	1	1	1	1	1	1	1	1	1		1	1	1	1										1		
OG5_126665	1	1	1	1	1	1	1				1	1	1		1	1	1	1	1	1	1	1	1	1	1	1	1	1	1	1	1	1	1	1	1	1	1	1	1	1	1	1	1	1	1	1	1	1	1	1	1	1	1	1	1	1	1	1	1	1	1	1	1	1	1	1	1	1	1	1	1	1	1	1	1	1	1	1	1	1	1	1	1	1	1	1	1	1	1	1	1	1	1	1	1	1	1	1	1		1	1	1	1	1	1	1	1	1	1	1	1	1	1	1	1	1	1	1	1	1	1	1	1	1	1	1	1	1	1	1	1	1		1	1	1	1	1	1	1	1	1	1	1	1	1	1	1	1
OG5_126668	1	1	1	1	1	1	1	1	1	1	1	1	1	1	1	1	1	1	1	1	1	1	1	1	1	1	1	1	1	1	1	1	1	1	1	1	1	1	1	1	1	1	1	1	1	1	1	1	1	1	1	1	1	1	1	1	1	1	1	1	1	1	1	1	1	1	1	1			1	1		1	1	1	1	1	1	1	1	1	1	1	1	1	1	1	1	1	1	1	1	1	1	1	1	1	1		1	1	1	1	1	1	1	1	1	1	1	1	1	1	1	1	1	1	1	1	1	1	1	1	1	1	1	1	1	1	1	1	1		1	1	1	1	1	1	1	1	1	1	1	1	1	1	1	1
OG5_126671							1		1	1				1			1	1	1	1		1	1	1	1	1	1	1	1	1	1	1	1	1	1	1	1	1	1	1	1	1	1	1	1	1	1	1	1	1	1	1				1	1	1	1	1	1	1	1	1	1	1	1	1	1	1	1	1	1	1	1	1	1	1	1	1	1	1		1	1														1		1	1		1	1	1	1	1	1	1	1	1					1	1	1	1	1	1	1	1	1	1	1	1	1	1	1	1	1		1	1	1	1				1	1	1	1	1	1	1	1	1
OG5_126672																																																					1	1	1	1	1	1	1	1	1	1	1	1	1	1	1	1	1	1	1	1	1	1	1	1	1	1	1	1	1	1		1		1	1	1	1	1	1	1	1	1	1	1	1	1	1		1	1	1		1	1	1	1	1	1	1	1					1	1	1	1	1	1	1	1	1	1	1	1	1	1	1	1	1		1	1	1	1				1								
OG5_126673	1	1	1	1	1	1	1	1	1		1	1	1	1	1		1	1	1	1	1	1	1	1	1	1	1	1	1	1	1	1	1				1	1	1	1		1	1	1	1	1				1		1	1	1	1	1	1	1	1	1	1	1	1	1	1	1	1	1	1	1	1	1	1	1	1	1	1	1	1	1	1	1	1	1	1											1	1		1		1	1		1	1	1	1	1	1	1	1	1	1	1	1	1	1	1	1	1	1	1	1	1	1	1	1	1	1	1	1	1	1		1	1	1	1				1	1	1	1	1	1	1	1	1
OG5_126674											1		1				1		1		1				1	1		1	1	1							1			1						1				1						1	1	1	1	1	1	1	1	1	1	1	1	1	1	1	1	1	1	1	1	1	1	1	1	1	1	1	1	1	1	1	1	1	1	1	1	1	1	1	1	1	1	1	1		1	1	1	1	1	1	1	1	1	1	1	1	1				1	1	1	1	1	1	1	1	1	1	1	1	1	1	1	1	1		1	1	1	1				1	1	1	1	1	1	1	1	1
OG5_126676				1	1	1	1		1	1				1			1	1	1	1	1	1		1	1	1	1	1	1	1	1	1	1	1	1	1	1	1	1	1	1	1	1	1	1	1	1	1	1	1			1	1	1	1	1	1	1	1	1	1	1	1	1	1	1	1	1	1	1	1	1	1	1	1	1	1	1	1	1	1	1	1	1	1	1	1	1	1	1	1	1	1	1	1	1	1	1		1	1	1	1	1	1	1	1	1	1	1	1	1				1	1	1	1	1	1	1	1	1	1	1	1	1	1	1	1	1		1	1	1	1	1	1	1	1	1	1	1	1	1	1	1	1
OG5_126677	1	1	1	1	1	1	1	1	1	1	1			1	1	1	1	1	1	1	1	1	1	1	1	1	1	1	1	1	1	1	1	1	1	1	1	1	1	1	1	1	1	1	1	1	1	1	1	1	1	1	1	1	1	1	1	1	1	1	1	1	1	1	1	1	1	1	1	1	1	1	1	1	1	1	1	1	1	1	1	1	1	1	1	1	1	1	1	1	1	1	1	1	1	1	1	1	1	1	1	1	1	1	1	1	1	1	1	1	1	1	1	1	1	1	1	1	1	1	1	1	1	1	1	1	1	1	1	1	1	1	1		1	1	1	1	1	1	1	1	1	1	1	1	1	1	1	1
OG5_126678	1	1	1	1	1	1	1	1	1	1	1	1	1	1	1	1	1	1	1	1	1	1	1	1	1	1	1	1	1	1	1	1	1	1	1	1	1	1	1	1	1	1	1	1	1	1	1	1	1	1	1	1	1	1	1	1		1	1	1	1	1	1	1	1	1	1	1	1	1	1	1	1		1	1	1	1	1	1	1	1	1	1	1	1	1	1	1	1	1	1	1	1	1	1	1	1	1	1	1	1	1	1	1	1	1	1	1	1		1	1	1	1	1	1	1	1	1	1	1	1	1	1	1	1	1	1	1	1	1	1		1	1	1	1	1	1	1	1	1	1	1	1	1	1	1	1
OG5_126679	1	1	1	1	1	1	1	1	1	1	1	1		1	1		1	1	1	1	1	1	1	1	1	1	1	1	1	1	1	1	1	1	1	1	1	1	1	1	1	1	1	1	1	1	1	1	1	1	1	1				1	1	1	1	1	1		1	1	1	1	1	1	1	1	1	1	1	1	1	1	1	1	1	1	1	1	1	1	1	1	1	1	1	1	1	1	1	1	1	1	1	1	1		1	1	1	1		1	1	1	1				1				1	1	1	1	1	1	1	1	1	1	1	1	1	1	1	1	1		1	1	1	1	1	1	1	1	1	1	1	1	1	1	1	1
OG5_126680	1			1	1	1	1	1	1	1			1	1			1		1		1	1	1	1	1		1				1	1	1				1	1	1		1	1		1	1	1			1	1						1	1	1	1	1	1	1	1	1	1	1	1	1	1	1	1	1	1	1	1	1	1	1	1	1	1	1	1	1	1	1	1	1	1	1	1		1	1	1	1	1	1	1		1	1	1	1	1	1	1	1	1	1	1	1	1				1	1	1	1	1	1	1	1	1	1	1	1	1	1	1	1	1		1	1	1	1	1	1	1	1	1	1	1	1	1	1	1	1
OG5_126681	1	1	1	1	1	1	1	1	1	1	1	1	1	1	1	1	1	1	1	1	1	1	1	1	1	1	1	1	1	1	1	1	1	1	1	1	1	1	1	1	1	1	1	1	1	1	1	1	1	1	1	1	1	1	1	1	1	1	1	1	1	1	1	1	1	1	1	1	1	1	1	1	1	1	1	1	1	1	1	1	1	1	1	1	1	1	1	1	1	1	1		1	1	1	1	1	1	1	1	1	1	1	1	1	1	1	1	1	1	1	1	1	1	1	1	1	1	1	1	1	1	1	1	1	1	1	1	1	1	1	1	1		1	1	1	1		1	1	1	1	1	1	1	1	1	1	1
OG5_126683					1	1								1			1																										1	1	1	1	1	1								1	1	1	1	1	1	1	1	1	1	1	1	1	1	1	1	1	1	1	1	1	1	1	1	1	1	1	1	1												1	1				1	1	1		1	1	1	1	1	1	1	1	1				1	1	1	1	1	1	1	1	1	1	1	1	1	1	1	1	1			1	1	1	1		1	1				1	1	1	1	1
OG5_126684	1	1	1	1	1	1	1	1	1	1	1	1	1	1	1	1	1	1	1	1	1	1	1	1	1	1	1	1	1	1	1	1	1	1	1	1	1	1	1	1	1	1	1	1	1	1	1	1	1	1	1	1	1	1	1	1	1	1	1	1	1	1	1	1	1	1	1	1	1	1	1	1	1	1	1	1	1	1	1	1	1	1	1	1	1	1	1	1	1	1	1	1	1	1	1	1	1	1	1		1	1	1	1	1	1	1	1	1	1	1	1	1	1	1	1	1	1	1	1	1	1	1	1	1	1	1	1	1	1	1	1	1	1	1	1	1	1	1	1	1	1	1	1	1	1	1	1	1	1
OG5_126685		1	1	1	1	1			1	1		1	1	1	1		1	1		1			1	1	1	1	1	1	1	1	1	1	1				1	1	1	1	1		1	1	1	1	1	1	1	1		1	1	1	1	1	1	1	1	1	1	1	1	1	1	1	1	1	1	1	1	1	1	1	1	1	1	1	1	1	1	1	1	1	1	1	1	1	1	1	1		1	1	1	1	1	1	1		1	1	1	1	1	1	1	1	1	1	1	1	1	1	1	1	1	1	1	1	1	1	1	1	1	1	1	1	1	1	1	1	1		1	1	1	1		1	1	1	1	1	1	1	1	1	1	1
OG5_126686	1			1	1	1	1	1		1	1	1	1	1			1		1		1	1	1	1		1	1				1	1	1				1	1	1	1		1	1	1	1	1				1		1				1	1	1	1	1	1	1	1	1	1				1	1										1	1	1	1	1																	1	1		1													1	1	1	1	1	1	1	1	1	1	1	1	1	1	1	1	1		1	1	1	1				1	1	1	1	1	1	1	1	1
OG5_126687	1	1	1	1	1	1	1	1	1	1	1	1	1	1	1	1	1	1	1	1	1	1	1	1	1	1	1	1	1	1	1	1	1	1	1	1	1	1	1	1	1	1	1	1	1	1	1	1	1	1	1	1	1	1	1	1	1	1	1	1	1	1	1	1	1	1	1	1	1	1	1	1	1	1	1	1	1	1	1	1	1	1	1	1	1	1	1	1	1	1	1		1	1	1	1	1	1	1	1	1	1	1	1	1	1	1	1	1	1	1	1	1	1	1	1	1	1	1	1	1	1	1	1	1	1	1	1	1	1	1	1	1		1	1	1	1	1	1	1	1	1	1	1	1	1	1	1	1
OG5_126688	1	1	1	1	1	1	1	1	1	1	1	1	1	1	1	1	1	1	1	1	1	1	1	1	1	1	1	1	1	1	1	1	1	1	1	1	1	1	1	1	1	1	1	1	1	1	1	1	1	1	1	1	1	1	1	1	1	1	1	1	1	1	1	1	1	1	1	1	1	1	1	1	1	1	1	1	1	1	1	1	1	1	1	1	1	1	1	1	1	1	1	1	1	1	1	1	1	1	1	1	1	1	1	1	1	1	1	1	1	1	1	1	1	1	1	1	1	1	1	1	1	1	1	1	1	1	1	1	1	1	1	1	1		1	1	1	1	1	1	1	1	1	1	1	1	1	1	1	1
OG5_126691				1	1	1	1		1	1	1			1			1	1	1		1	1		1	1	1	1		1		1	1	1	1	1	1	1	1	1	1	1		1	1	1	1	1	1	1	1						1	1	1	1	1	1	1	1	1	1	1	1	1	1	1	1	1	1	1	1	1	1	1	1	1	1	1	1	1	1	1	1	1	1	1	1	1	1			1	1	1	1		1	1	1	1	1	1	1	1	1	1	1	1					1	1	1	1	1	1	1	1	1	1	1	1	1	1	1	1	1		1	1	1	1				1	1	1		1	1	1	1	1
OG5_126692																	1	1	1	1	1	1	1	1	1	1	1	1	1	1	1	1	1	1	1	1	1	1	1	1	1	1	1	1	1	1	1	1	1	1	1	1				1	1	1	1	1	1	1	1	1	1	1	1	1	1	1	1	1	1	1	1	1	1	1	1	1	1	1	1	1	1	1	1	1	1	1	1	1				1	1	1	1		1	1	1	1	1	1	1	1	1	1	1	1					1	1	1	1	1	1	1	1	1	1	1	1	1	1	1	1	1		1	1	1	1				1	1	1	1	1	1	1	1	1
OG5_126694	1	1	1	1	1	1	1	1	1	1	1	1	1	1	1	1																																					1	1	1	1	1	1	1		1	1	1	1	1	1	1	1	1	1	1	1	1	1	1	1	1	1	1	1	1	1	1	1	1	1	1	1	1	1	1		1	1	1	1	1	1	1	1	1	1	1	1	1	1	1	1	1	1	1	1	1	1	1	1	1	1	1	1	1	1	1	1	1	1	1	1	1	1	1	1	1		1	1	1	1	1	1	1	1	1	1	1	1	1	1	1	1
OG5_126696															1																																						1	1	1	1	1	1	1	1	1	1	1	1	1	1	1	1	1	1	1	1	1	1	1	1	1	1	1	1	1	1	1	1	1	1	1	1	1	1	1	1	1	1	1	1	1	1	1		1	1	1	1	1	1	1	1	1	1	1	1	1	1	1	1	1	1	1	1	1	1	1	1	1	1	1	1	1	1	1	1	1		1	1	1	1				1	1	1	1	1	1	1	1	1
OG5_126697	1	1	1	1	1	1	1	1	1	1	1	1	1	1	1		1		1		1	1	1	1	1	1	1	1	1	1	1	1	1	1	1	1	1	1	1	1	1	1	1	1	1	1	1	1		1	1	1	1	1	1	1	1	1	1	1	1	1		1	1	1	1	1	1	1	1	1	1	1	1	1	1	1	1	1	1	1	1	1	1														1		1	1		1	1	1	1	1	1	1	1	1	1				1	1	1	1	1	1	1	1	1	1	1	1	1	1	1	1	1		1	1	1	1				1	1	1	1	1	1	1	1	1
OG5_126698	1	1	1	1	1	1	1	1	1	1	1	1	1	1	1		1	1	1	1	1	1	1	1	1	1	1	1	1	1	1	1	1			1	1	1	1	1	1	1	1	1	1	1	1	1	1	1	1	1	1	1	1	1	1	1	1	1	1	1	1	1	1	1	1	1	1	1	1	1	1	1	1	1	1	1	1	1	1	1	1	1	1	1	1	1	1	1	1		1	1	1	1	1	1	1		1	1	1	1	1	1	1	1	1	1	1	1	1	1	1	1		1	1	1	1	1	1	1	1	1	1	1	1	1	1	1	1		1	1	1	1		1	1		1	1	1	1	1	1	1	1
OG5_126700	1	1	1	1	1	1	1	1	1	1	1	1	1	1	1	1	1	1	1	1	1	1	1	1		1	1	1	1	1	1	1	1	1	1	1	1	1	1	1	1	1	1	1	1	1	1	1	1	1	1	1	1	1	1	1	1	1	1	1	1	1	1	1	1	1	1	1	1	1	1	1	1	1	1	1	1	1	1	1	1	1	1	1	1	1	1	1	1	1	1	1	1	1	1	1	1	1	1	1	1	1	1	1	1	1	1	1	1	1	1	1	1	1	1	1	1	1	1	1	1	1	1	1	1	1	1	1	1	1	1	1	1		1	1	1	1	1	1	1	1	1	1	1	1	1	1	1	1
OG5_126701					1		1		1	1									1																																		1	1	1	1	1	1	1	1	1	1	1	1	1	1	1	1	1	1	1	1	1	1	1	1	1	1	1	1	1	1	1	1	1	1	1	1	1	1	1	1	1	1	1	1	1	1	1	1	1	1	1	1	1	1	1	1	1	1	1	1	1	1	1	1	1	1	1	1	1	1	1	1	1	1	1	1	1	1	1	1	1		1	1	1	1	1	1	1	1	1	1	1	1	1	1	1	1
OG5_126703																															1																						1	1		1	1	1	1	1	1	1	1	1	1	1	1		1	1	1	1	1	1	1	1	1	1	1	1	1	1	1	1	1	1	1	1	1	1	1	1	1	1	1	1	1	1	1			1	1	1	1	1	1	1	1		1	1	1	1	1	1	1	1	1	1	1	1	1	1	1	1	1	1	1	1	1	1	1		1	1	1	1	1	1	1	1	1	1	1	1	1	1	1	1
OG5_126704								1			1						1	1	1	1	1	1		1	1	1	1	1	1	1		1	1	1	1	1	1	1	1	1	1	1	1	1	1	1	1	1	1	1	1	1					1	1	1	1	1	1	1	1	1	1	1	1	1	1	1	1	1	1	1	1	1	1	1	1	1	1	1	1	1	1	1	1	1	1	1	1	1	1	1	1	1	1	1		1	1	1	1	1	1	1	1	1	1	1	1	1					1	1	1	1	1	1	1	1	1	1		1	1	1	1	1		1		1	1	1	1	1		1	1	1	1	1	1	1	1
OG5_126705	1			1	1																																																1	1	1	1	1	1	1	1	1	1	1	1	1	1	1	1	1	1	1	1	1	1	1	1	1	1	1	1	1	1	1	1	1	1	1	1	1	1	1		1	1	1	1	1	1	1		1	1	1	1	1	1	1	1	1	1	1	1	1	1	1	1	1	1	1	1	1	1	1	1	1	1	1	1	1	1	1	1	1		1	1	1	1	1	1	1	1	1	1	1	1	1	1	1	1
OG5_126706																																																					1	1	1	1	1	1	1	1	1	1	1	1	1	1	1	1	1	1	1	1	1	1	1	1	1	1	1	1	1	1	1	1	1	1	1	1	1	1	1	1	1	1	1	1	1	1	1		1	1	1	1	1	1	1	1	1	1	1	1	1	1	1	1	1	1	1	1	1	1	1	1	1	1	1	1	1	1	1	1	1		1	1	1	1	1	1	1	1	1		1	1	1	1	1	1
OG5_126707																																															1						1	1	1	1	1	1	1	1	1	1	1	1	1	1	1	1		1	1	1	1	1	1	1	1	1	1	1	1	1	1	1		1	1	1	1	1	1		1	1	1	1	1	1	1			1		1	1	1	1	1	1	1	1	1	1	1	1	1	1	1	1	1	1	1	1	1	1	1	1	1	1	1	1	1	1		1	1	1	1	1	1	1	1	1	1	1	1	1	1	1	1
OG5_126708	1	1	1	1	1	1	1	1	1	1	1	1	1	1	1	1	1	1	1	1	1	1	1	1	1	1	1	1		1	1	1	1	1	1	1	1	1	1	1	1	1	1	1	1	1	1	1	1	1	1		1	1	1	1	1	1	1	1	1	1	1	1	1	1	1	1	1	1	1	1	1	1	1	1	1	1	1	1	1	1	1	1	1	1	1	1	1	1	1	1	1	1	1	1	1	1	1		1	1	1	1	1	1	1	1	1	1	1	1		1	1	1		1	1	1	1	1	1	1	1	1	1	1	1	1	1	1	1		1	1	1	1	1	1	1	1	1	1	1	1	1	1	1	1
OG5_126709																																																									1	1	1	1	1	1	1	1	1	1	1	1	1	1	1	1	1	1	1	1	1	1	1	1	1	1	1	1	1																1			1														1	1	1	1	1	1	1	1	1	1	1	1	1	1	1	1		1	1	1	1					1		1	1	1	1	1	1
OG5_126710	1	1	1	1	1	1	1	1	1	1	1	1	1	1	1	1	1	1	1	1	1	1	1	1	1	1	1	1	1	1	1	1	1	1	1	1	1	1	1	1	1	1	1	1	1	1	1	1	1	1	1	1	1	1	1	1	1	1	1	1	1	1	1	1	1	1	1	1	1	1	1	1	1	1	1	1	1	1	1	1	1	1	1	1	1	1	1	1	1	1	1		1	1	1	1	1	1	1		1	1	1	1	1	1	1	1	1	1	1	1	1	1	1	1	1	1	1	1	1	1	1	1	1	1	1	1	1	1	1	1	1		1	1	1	1	1	1	1	1	1	1	1	1	1	1	1	1
OG5_126711																							1		1	1	1	1		1	1						1	1	1				1	1	1	1		1		1							1	1	1	1	1	1	1	1	1	1	1	1	1	1	1	1	1	1	1	1	1	1	1	1	1	1	1	1	1		1	1	1	1	1		1	1	1	1	1		1		1	1			1	1	1	1	1	1	1	1	1				1	1	1	1	1	1	1	1	1	1	1	1	1	1	1	1	1		1	1	1	1	1	1	1	1	1	1	1	1	1	1	1	1
OG5_126712																																																					1	1	1	1	1	1	1	1	1	1	1	1	1	1	1	1	1	1	1	1	1	1	1	1	1	1	1	1	1	1	1	1	1	1	1	1	1	1	1	1	1	1	1	1	1	1	1	1	1	1	1	1	1	1	1	1	1	1	1	1	1	1	1	1	1	1	1	1	1	1	1	1	1	1	1	1	1	1	1	1	1		1	1	1	1	1	1	1	1	1	1	1	1	1	1	1	1
OG5_126717																									1	1	1	1	1		1						1	1					1	1	1	1	1	1	1	1						1	1	1	1	1	1	1	1	1	1	1	1	1	1	1	1	1	1	1	1	1	1	1	1	1	1	1	1	1																	1	1																	1	1	1	1	1	1	1	1	1		1	1	1	1	1		1	1				1	1	1	1	1	1	1	1	1	1	1
OG5_126718													1				1	1						1	1	1	1		1	1	1		1				1	1	1		1		1	1	1		1		1	1						1	1	1	1	1	1	1	1	1	1	1	1	1	1	1	1	1	1	1	1	1	1	1	1	1	1	1	1	1	1																1	1				1	1	1	1									1	1	1	1	1	1	1	1	1	1	1	1	1	1	1	1	1	1	1	1	1				1			1	1	1	1	1	1
OG5_126719																																																					1	1	1	1	1	1	1	1	1	1	1		1	1	1	1	1	1	1	1	1	1	1	1	1	1	1	1	1	1	1	1	1											1	1		1		1	1		1									1	1	1	1		1	1	1	1	1	1	1	1	1	1	1	1	1	1	1	1		1	1	1	1	1	1	1	1	1	1	1	1	1	1	1	1
OG5_126720	1			1	1	1	1					1	1	1			1	1	1	1	1	1	1	1	1	1	1	1	1	1	1	1	1			1	1	1	1	1	1	1	1	1	1	1	1	1	1	1	1	1	1	1	1	1		1	1	1	1	1	1	1	1	1	1	1	1	1	1	1	1	1	1	1	1	1	1	1	1	1	1	1	1	1	1	1	1	1	1					1	1		1		1	1		1	1	1	1	1	1	1	1	1	1	1	1	1	1	1	1	1	1	1	1	1	1	1	1	1	1	1	1	1	1		1	1	1	1		1	1	1	1	1	1	1	1	1	1	1
OG5_126721																	1	1	1	1	1	1	1	1	1	1	1	1	1	1	1	1	1	1	1	1	1	1	1	1	1	1	1	1	1	1	1	1	1	1	1	1				1	1	1	1	1	1	1	1	1	1	1	1	1	1	1	1	1	1	1	1	1	1	1	1	1	1	1	1	1	1	1	1	1	1	1	1		1	1	1	1	1	1	1		1	1	1	1	1	1	1	1	1	1	1	1					1	1	1	1	1	1	1	1	1	1	1	1	1	1	1	1	1		1	1	1	1				1	1	1	1	1	1	1	1	1
OG5_126722	1	1	1	1	1	1	1	1	1	1	1	1	1	1	1	1	1	1	1	1	1	1	1	1	1	1	1	1	1	1	1	1	1	1	1	1	1	1	1	1	1	1	1	1	1	1	1	1	1	1	1	1	1	1	1	1	1	1	1	1	1	1	1	1	1	1	1	1		1	1	1	1	1	1	1	1	1	1	1	1	1	1	1	1	1	1	1	1	1	1	1	1	1	1	1	1	1	1	1	1	1	1	1	1	1	1	1	1	1	1	1	1	1	1	1	1	1	1	1	1	1	1	1	1	1	1	1	1	1	1	1	1		1	1	1	1	1	1	1		1	1	1	1	1	1	1	1
OG5_126723	1	1	1	1	1	1	1	1	1	1	1	1	1	1	1	1	1	1	1	1	1	1	1	1	1	1	1	1	1	1	1	1	1	1	1	1	1	1	1	1	1	1	1	1	1	1	1	1	1	1	1	1	1	1	1	1	1	1	1	1	1	1	1	1	1	1	1	1	1		1	1	1	1	1	1	1	1	1	1	1	1	1	1	1	1	1	1	1	1	1		1	1	1	1	1	1	1		1	1	1	1	1	1	1	1	1	1	1	1	1	1	1	1	1	1	1	1	1	1	1	1	1	1	1	1	1	1	1	1	1		1	1	1	1	1	1	1	1	1	1	1	1	1	1	1	1
OG5_126724																																																					1	1	1	1	1	1	1	1	1	1		1	1	1	1	1	1	1	1	1	1	1	1	1	1	1	1	1	1		1	1	1	1	1	1	1	1	1	1	1	1	1	1	1	1	1		1	1	1		1	1	1	1	1	1	1	1	1				1	1	1	1	1	1	1	1	1	1	1	1	1	1	1	1	1		1	1	1	1	1	1	1	1	1	1	1	1	1	1	1	1
OG5_126726																	1	1					1									1	1				1	1	1					1		1										1	1	1	1	1	1	1	1	1	1	1	1	1	1	1	1	1	1	1	1	1	1	1	1	1	1	1	1	1									1	1	1	1	1		1		1	1		1	1	1	1	1	1	1	1	1	1				1	1	1	1	1	1	1	1	1	1	1	1	1	1	1		1		1	1	1	1				1	1	1	1	1	1	1	1	1
OG5_126727																							1	1							1						1		1	1							1	1	1		1		1	1	1	1	1	1	1	1	1	1	1	1	1	1	1	1	1	1	1	1	1	1	1	1	1	1	1	1	1	1	1	1	1	1	1	1	1	1	1	1				1	1		1	1	1	1		1	1	1	1	1	1	1	1	1	1	1	1	1	1	1	1	1	1	1	1	1	1	1	1	1	1	1	1	1	1		1	1	1	1				1	1	1	1	1	1	1	1	1
OG5_126728		1			1	1		1	1	1		1		1			1	1		1		1		1	1	1	1	1					1				1	1	1	1	1	1	1	1	1	1	1	1	1	1		1					1	1	1	1	1		1	1	1	1	1	1	1	1	1	1	1	1	1	1	1	1	1	1	1	1	1		1	1	1	1	1	1	1	1				1	1	1			1		1	1	1	1	1	1	1	1	1	1					1	1	1	1	1	1	1	1	1	1			1	1	1		1				1	1				1	1	1	1	1	1	1	1	1
OG5_126729								1						1			1							1		1	1			1			1				1										1	1					1	1	1	1	1	1	1	1	1	1	1	1	1	1	1	1	1	1	1	1	1	1	1	1	1	1	1	1	1	1	1	1	1	1	1	1	1	1	1		1	1	1	1	1		1		1	1		1		1	1	1	1								1	1	1	1	1	1	1	1	1	1	1	1	1	1	1	1	1		1	1	1	1				1	1	1	1	1	1	1	1	1
OG5_126730	1	1	1	1	1	1	1	1	1	1	1	1	1	1	1		1	1	1		1	1	1	1	1	1	1	1	1	1	1	1	1			1	1	1	1	1	1	1	1	1	1	1	1	1	1	1	1	1	1	1	1	1	1	1	1	1	1	1	1	1	1	1	1	1	1	1	1	1	1	1	1	1	1	1	1	1	1	1	1	1	1	1	1	1	1	1	1	1				1	1	1	1		1	1	1	1	1	1	1	1	1	1	1	1	1	1	1	1	1	1	1	1	1	1	1	1	1	1	1	1	1	1	1	1	1		1	1	1	1				1	1	1	1	1	1	1	1	1
OG5_126731							1	1	1	1	1	1	1			1	1	1	1		1	1	1	1	1	1	1	1		1	1	1	1	1	1		1	1	1	1	1	1	1	1	1	1	1	1	1	1		1	1	1	1	1	1	1	1	1	1	1	1	1	1	1	1	1	1	1	1	1	1	1	1	1	1	1	1	1	1	1	1	1												1	1		1		1	1		1	1	1	1	1	1	1	1	1	1	1	1	1		1	1	1	1	1	1	1	1	1	1	1	1	1	1	1	1		1	1	1	1				1	1	1	1	1	1	1	1	1
OG5_126732																																																								1	1	1	1	1	1	1	1	1	1	1	1	1	1	1	1	1	1	1	1	1	1	1	1	1	1	1		1	1	1	1	1	1	1	1					1	1				1	1		1	1	1	1	1	1	1	1	1					1	1	1	1	1	1	1	1	1	1	1	1	1	1	1	1	1		1	1						1			1	1	1			1
OG5_126733					1	1			1	1					1		1					1	1	1	1	1	1	1	1		1	1	1	1	1		1	1	1			1				1			1	1						1	1	1	1	1	1	1	1	1	1	1	1	1		1	1	1	1	1	1	1	1	1	1	1	1	1	1	1	1	1	1	1	1	1	1	1	1	1	1	1	1	1	1		1	1	1	1	1	1	1	1	1	1	1	1	1					1	1	1	1	1	1	1	1	1	1	1	1	1	1	1	1	1	1	1	1	1	1	1	1	1	1	1	1	1	1	1	1	1
OG5_126734							1										1	1	1		1	1	1	1	1	1	1	1	1	1	1	1	1		1	1	1	1	1	1	1	1	1	1	1	1	1	1	1	1	1	1	1	1	1	1	1	1	1	1	1	1	1	1	1	1	1	1	1	1	1	1	1	1	1	1	1	1	1	1	1	1	1	1	1	1	1	1	1	1	1		1	1	1	1	1	1	1		1	1	1	1	1	1	1	1	1	1	1	1	1	1	1	1	1	1	1	1	1	1	1	1	1	1	1	1	1	1	1	1	1		1	1	1	1	1			1	1		1	1	1	1	1	1
OG5_126735																																																					1	1	1	1	1	1	1	1	1	1	1	1	1	1	1	1	1	1	1	1	1	1	1	1	1	1	1	1	1	1	1	1	1	1	1	1	1	1	1	1	1	1	1	1	1	1	1		1	1	1	1	1	1	1	1	1	1	1	1	1	1	1	1	1	1	1	1	1	1	1	1	1	1	1	1	1	1	1	1	1		1	1	1	1	1	1	1	1	1	1	1	1	1	1	1	1
OG5_126736	1	1	1	1	1	1	1	1	1	1	1	1	1		1	1	1	1	1	1	1	1	1	1	1	1	1	1	1	1	1	1	1	1	1	1	1	1	1	1	1	1	1	1	1	1	1	1	1	1	1	1	1	1	1	1	1	1	1	1	1	1	1	1	1	1	1	1	1	1	1	1	1	1	1	1	1	1	1	1	1	1	1	1	1	1	1	1	1	1	1		1	1	1	1	1	1	1		1	1	1	1	1	1	1	1	1	1	1	1	1	1	1	1	1	1	1	1	1	1	1	1	1	1	1	1	1	1	1	1	1		1	1	1	1	1	1	1	1	1	1	1	1	1	1	1	1
OG5_126737																				1											1						1	1	1				1	1	1	1			1	1						1	1	1	1	1	1	1	1	1	1	1	1	1	1	1	1	1	1	1	1	1	1	1	1	1	1	1	1	1	1	1	1	1	1	1	1	1				1	1	1	1		1	1	1	1	1	1	1	1	1	1	1	1	1	1	1	1	1	1	1	1	1	1	1	1	1	1	1	1	1	1	1	1	1		1	1	1	1				1	1	1	1	1	1	1	1	1
OG5_126740																																																					1	1	1	1	1	1	1	1	1	1	1	1	1	1	1	1	1	1	1	1	1	1	1	1	1	1	1	1	1	1	1	1	1	1	1	1	1	1	1		1	1	1	1	1	1	1		1	1	1		1	1	1	1	1	1	1	1	1	1	1	1		1	1	1		1	1	1	1	1	1	1	1	1	1	1	1		1	1	1	1	1	1	1	1	1	1	1	1	1	1	1	1
OG5_126741																																																					1	1	1		1	1	1	1	1	1	1	1	1	1	1	1	1	1	1	1	1	1	1	1	1	1	1	1	1	1	1	1	1	1	1	1	1	1	1	1	1	1	1	1	1	1	1		1	1	1	1	1	1	1	1	1	1	1	1	1	1	1	1	1	1	1	1	1	1	1	1	1	1	1	1	1	1	1	1	1		1	1	1	1				1	1	1	1	1	1	1	1	1
OG5_126742	1			1	1										1				1						1		1										1	1		1													1	1	1	1	1	1	1	1	1	1	1	1	1	1	1	1	1	1	1	1	1	1	1	1	1	1	1	1	1	1	1	1	1	1	1	1	1	1	1	1	1	1	1	1	1	1	1	1	1	1	1	1	1	1	1	1	1	1	1	1	1	1	1	1	1	1	1	1	1	1	1	1	1	1	1	1	1	1	1	1	1		1	1	1	1	1	1	1	1	1	1	1	1	1	1	1	1
OG5_126743																																																			1		1	1	1		1	1	1	1	1	1	1	1	1	1	1	1	1	1	1	1	1	1	1	1	1	1	1	1	1	1	1	1	1	1	1	1	1	1	1	1	1	1	1	1	1	1					1		1	1	1	1	1	1	1	1					1	1	1	1	1	1	1	1	1	1	1	1	1	1	1	1	1	1	1	1	1	1		1	1		1	1			1	1	1	1
OG5_126744							1		1	1	1			1			1	1	1	1	1	1	1	1	1	1	1	1	1	1	1	1	1	1	1	1	1	1	1	1	1	1	1	1	1	1	1	1	1	1	1	1	1	1	1	1	1	1	1		1	1	1		1	1	1	1	1	1	1	1	1	1	1	1	1	1	1	1	1	1	1	1	1	1	1	1	1	1	1	1	1	1	1	1	1	1	1		1	1	1	1	1	1	1	1	1	1	1	1	1				1	1	1	1	1	1	1	1	1	1	1	1	1	1	1	1	1		1	1	1	1	1	1	1	1	1	1	1	1	1	1	1	1
OG5_126745	1	1	1	1		1	1	1	1	1	1	1	1	1	1		1	1	1	1	1	1	1	1	1	1	1	1	1	1	1	1	1	1	1	1	1	1	1	1	1	1	1	1	1	1	1	1	1	1	1	1	1	1	1	1	1	1	1	1	1	1	1	1	1	1	1	1	1	1	1	1	1	1	1	1	1	1	1	1	1	1	1	1	1	1	1	1	1	1	1		1	1		1	1	1	1		1	1	1	1	1	1	1	1	1	1	1	1	1	1	1	1	1	1	1	1	1	1	1	1	1	1	1	1	1	1	1	1	1		1	1	1	1	1	1	1	1	1	1	1	1	1	1	1	1
OG5_126746		1			1	1		1	1	1				1	1		1	1	1		1		1	1	1	1	1	1	1	1	1	1	1				1	1	1	1			1	1	1	1	1	1	1	1		1	1	1	1	1	1	1	1	1	1	1	1	1	1	1	1	1	1	1	1	1	1	1	1	1	1	1	1	1	1	1	1	1	1	1	1	1	1	1	1	1						1	1		1	1	1	1	1	1	1	1	1	1	1	1	1	1	1	1	1	1	1	1	1	1	1	1	1	1	1	1	1	1	1		1		1	1	1	1				1	1	1	1	1	1	1	1	1
OG5_126748																																																					1	1	1	1	1	1	1	1	1	1	1	1	1	1	1	1	1	1	1	1	1	1	1	1	1	1	1	1	1	1	1		1	1	1	1	1	1	1	1	1	1	1	1	1	1	1		1	1	1		1	1	1	1	1	1	1	1	1	1	1	1	1	1	1	1	1	1	1	1	1	1	1	1	1	1	1	1	1	1	1	1	1	1		1	1	1	1	1	1	1				1
OG5_126750						1		1		1	1	1	1	1	1		1	1	1		1	1	1	1	1	1	1	1	1	1	1	1	1				1	1	1	1	1	1	1	1	1	1	1	1	1	1		1	1	1	1	1	1	1	1	1	1	1	1	1	1	1	1	1	1	1	1	1	1	1	1	1	1	1	1	1	1	1	1	1		1	1	1	1	1	1					1	1		1		1	1		1	1	1	1	1	1	1	1	1	1	1	1	1		1	1	1	1	1	1	1	1	1	1	1	1	1	1	1	1		1	1	1	1				1	1	1	1	1	1	1	1	1
OG5_126752	1	1	1	1	1	1	1	1	1	1	1	1	1	1	1	1	1	1	1	1	1	1	1	1	1	1	1	1	1	1	1	1	1	1	1	1	1	1	1	1	1	1	1	1	1	1	1	1	1	1	1	1	1	1	1	1	1	1	1	1	1	1	1	1	1	1	1	1	1	1	1	1	1	1	1	1	1	1	1	1	1	1	1	1	1	1	1	1	1	1	1	1	1	1	1	1	1	1	1		1	1	1	1	1	1	1	1	1	1	1	1	1	1	1	1	1	1	1	1	1	1	1	1	1	1	1	1	1	1	1	1	1		1	1	1	1	1	1	1	1	1	1	1	1	1	1	1	1
OG5_126753																	1							1	1	1														1			1	1	1	1	1	1	1	1						1	1	1	1	1	1	1	1	1	1	1	1	1		1	1	1	1	1	1	1	1	1	1	1	1	1	1	1	1								1	1	1						1	1		1	1	1	1	1	1	1	1	1	1	1	1	1	1	1	1	1	1	1	1	1	1	1	1	1	1	1	1	1	1		1	1	1	1				1	1	1	1	1	1	1	1	1
OG5_126754																																																					1	1	1	1	1	1	1	1	1	1	1	1	1	1	1	1	1	1	1	1	1	1	1	1	1	1	1	1	1	1	1	1	1	1	1	1	1	1	1		1	1	1	1	1		1		1	1		1	1	1	1	1	1	1	1	1		1	1	1	1	1	1	1	1	1	1	1	1	1	1	1	1	1	1	1	1		1	1	1	1				1	1	1		1	1	1	1	1
OG5_126755	1	1	1	1	1	1	1	1	1	1	1		1	1	1	1	1	1	1	1	1	1	1	1	1	1	1	1	1	1	1	1	1	1	1	1	1	1	1	1	1	1	1	1	1	1	1	1	1	1	1	1	1	1	1	1	1	1	1	1	1	1	1	1	1	1	1	1	1	1	1	1	1	1	1	1	1	1	1	1	1	1	1	1	1	1	1	1	1	1	1		1	1	1	1	1	1	1		1	1	1	1	1	1	1	1	1	1	1	1	1	1	1	1	1	1	1	1	1	1	1	1	1	1	1	1	1	1	1	1	1		1	1	1	1	1	1	1	1	1	1	1	1	1	1	1	1
OG5_126756		1				1	1							1	1									1	1	1	1	1	1	1	1									1			1	1	1	1			1	1	1		1	1	1	1	1	1	1	1	1	1	1	1	1	1	1	1	1	1	1	1	1	1	1	1	1	1	1	1	1	1	1	1	1	1	1	1	1	1	1	1	1	1	1	1	1	1	1		1	1	1	1	1	1	1	1	1	1	1	1	1	1	1	1	1	1	1	1	1	1	1	1	1	1	1	1	1	1	1	1	1		1	1	1	1	1	1	1	1	1	1	1	1	1	1	1	1
OG5_126757	1			1	1	1	1	1						1	1		1	1						1	1	1	1	1	1			1	1	1	1		1	1	1				1	1	1		1		1							1	1	1	1	1	1	1	1	1	1	1	1	1	1	1	1	1	1	1	1	1	1	1	1	1	1	1	1	1	1	1	1	1	1	1	1					1	1		1		1	1	1	1									1	1	1	1	1	1	1	1	1	1	1	1	1	1	1	1	1	1	1	1	1		1	1	1	1				1	1	1			1	1	1	1
OG5_126758						1											1	1	1		1			1	1	1	1	1	1	1	1		1							1		1	1	1	1	1	1		1	1	1	1	1	1	1	1	1	1	1	1	1	1		1	1	1	1	1	1	1	1	1	1	1	1	1	1	1	1	1	1	1	1	1	1														1		1	1		1	1	1	1	1	1	1	1	1	1					1	1	1	1	1	1	1	1	1	1	1	1	1	1	1	1	1	1	1	1	1		1	1	1	1	1	1	1	1	1	1	1
OG5_126759		1	1	1	1	1	1		1	1				1	1		1	1					1	1	1	1	1	1	1	1	1	1	1	1	1		1	1	1	1	1	1	1	1	1	1			1	1		1	1	1	1	1	1	1	1	1	1	1	1	1			1	1	1	1	1	1	1	1	1	1	1	1	1	1	1	1	1	1	1														1		1	1		1		1	1	1	1			1	1	1	1	1	1	1	1	1	1	1	1	1	1	1	1	1	1	1	1	1	1		1	1	1	1				1	1	1	1	1	1	1	1	1
OG5_126760	1	1	1	1	1	1	1	1	1	1	1	1	1	1	1	1	1	1	1	1	1	1	1	1	1	1	1	1	1	1	1	1	1	1	1	1	1	1	1	1	1		1	1	1	1	1	1	1	1	1	1	1	1	1	1	1	1	1	1	1	1	1	1	1	1	1	1	1	1	1	1	1	1	1	1	1	1	1	1	1	1	1	1	1	1	1	1	1	1	1		1	1	1	1	1	1	1	1	1	1	1	1		1	1	1	1		1		1	1	1	1	1	1	1	1	1	1	1	1	1	1	1	1	1	1	1	1	1			1	1	1	1	1	1	1	1	1	1	1	1	1	1	1
OG5_126761																							1																														1	1	1	1	1	1	1	1	1	1	1	1	1	1	1	1	1	1	1	1	1	1	1	1	1	1	1	1	1	1	1	1	1	1	1	1	1	1	1		1	1	1	1	1	1	1	1	1	1	1	1	1	1	1	1	1	1	1	1	1				1	1	1	1	1	1	1	1	1	1	1	1	1	1	1	1	1		1	1	1	1	1	1	1	1	1	1	1	1	1	1	1	1
OG5_126762		1						1	1	1					1		1	1	1	1	1	1	1	1	1	1	1	1	1	1	1	1	1	1	1	1	1	1	1	1			1	1	1	1	1	1	1	1	1	1	1	1	1	1	1	1	1	1	1	1	1	1	1	1	1	1	1	1	1	1	1	1	1	1	1	1	1	1	1	1	1	1	1	1	1	1	1	1	1	1	1	1	1	1	1	1	1		1	1	1	1	1	1	1	1	1	1	1	1	1	1	1	1	1	1	1	1	1	1	1	1	1	1	1	1	1	1	1	1	1		1	1	1	1				1	1	1	1	1	1	1	1	1
OG5_126763			1	1	1	1	1	1	1	1		1	1	1	1		1	1			1	1		1	1	1	1				1	1	1				1	1	1	1	1		1	1	1	1		1	1	1						1	1	1	1	1	1	1	1	1	1	1	1	1	1	1	1	1	1	1	1	1	1	1	1	1	1	1	1	1	1														1		1	1		1		1	1	1	1								1	1	1	1	1	1	1	1	1	1	1	1	1	1	1	1	1	1	1	1	1	1				1	1	1	1	1	1	1	1	1
OG5_126764	1	1	1	1	1	1	1	1	1	1	1	1	1	1	1	1	1	1	1	1	1	1	1	1	1	1	1	1	1	1	1	1	1	1	1	1	1	1	1	1	1	1	1	1	1	1	1	1	1	1	1	1	1	1	1	1	1	1	1	1	1	1	1	1	1	1	1	1	1	1	1	1	1	1	1	1	1	1	1	1	1	1	1	1	1	1	1	1	1	1	1	1	1	1	1	1	1	1	1		1	1	1	1	1	1	1	1	1	1	1	1	1	1	1	1	1	1	1	1	1	1	1	1	1	1	1	1	1	1	1	1	1		1	1	1	1	1	1	1	1	1	1	1	1	1	1	1	1
OG5_126765																																																					1	1	1	1	1	1	1	1	1	1	1	1	1	1	1	1	1	1	1	1	1	1	1	1	1	1	1	1	1	1	1	1	1	1	1	1	1	1	1		1	1	1	1	1		1		1	1		1	1	1	1	1	1	1	1	1	1				1	1	1	1	1	1	1	1	1	1	1	1	1	1	1	1	1		1	1	1	1	1	1	1	1	1	1	1	1	1	1	1	1
OG5_126766	1	1	1	1	1	1	1	1	1	1	1	1	1	1	1	1																																					1	1	1	1	1	1	1	1	1	1	1	1	1	1	1	1	1	1	1	1	1	1	1	1	1	1	1	1	1	1	1	1	1	1	1	1	1	1	1	1	1	1	1	1		1	1	1	1	1	1	1	1	1	1	1	1	1	1	1	1	1	1	1	1	1	1	1	1	1	1	1	1	1	1	1	1	1	1	1	1	1	1	1	1	1	1	1	1	1	1	1	1	1	1	1	1	1
OG5_126767																																																								1	1	1	1	1	1	1	1	1	1	1	1	1	1	1	1	1		1	1	1	1	1	1	1	1	1	1	1	1														1		1	1	1	1														1	1	1		1	1	1	1	1	1	1	1	1	1		1		1	1	1	1				1	1	1		1	1	1	1	1
OG5_126768				1	1	1		1			1		1	1			1				1		1	1	1	1		1	1	1	1	1	1	1	1	1	1	1	1	1	1		1	1	1	1	1	1	1	1	1		1	1	1	1	1	1	1	1	1	1	1	1	1	1	1	1	1		1	1	1	1	1	1	1	1	1	1	1	1	1	1	1	1	1	1	1	1	1		1	1	1	1	1	1	1		1	1		1	1	1	1	1	1	1	1	1	1	1	1	1	1	1	1	1	1	1	1	1	1	1	1	1	1	1	1	1	1	1	1	1	1	1				1	1	1	1	1	1	1	1	1
OG5_126769																	1	1	1	1	1	1	1	1	1	1	1	1	1	1	1	1	1	1	1	1	1	1	1	1	1	1	1	1	1	1	1	1	1	1	1	1	1	1	1	1	1	1	1	1	1	1	1	1	1	1	1	1		1	1	1	1		1	1	1	1	1	1	1	1	1	1	1	1	1	1	1	1	1	1	1	1	1	1	1	1	1		1	1	1	1	1	1	1	1	1	1	1	1	1				1	1	1	1		1	1	1	1	1	1	1	1	1	1	1	1			1	1	1				1	1	1	1	1	1	1	1	1
OG5_126772							1											1				1		1								1				1	1	1	1	1													1	1		1	1	1	1	1	1	1	1	1	1	1	1	1	1	1	1	1	1	1	1	1	1	1	1	1	1	1	1	1	1	1	1	1	1	1	1		1	1	1	1	1	1	1		1	1	1	1	1	1	1	1	1	1	1	1	1				1	1	1	1	1	1	1	1	1	1	1	1	1	1	1	1	1		1	1	1	1	1	1	1	1	1	1	1	1	1	1	1	1
OG5_126773																							1	1							1	1								1	1	1					1	1					1	1	1		1	1	1	1	1	1	1	1	1	1	1	1	1	1	1	1	1	1	1	1	1	1	1	1	1	1	1	1	1	1	1	1	1	1	1	1	1	1	1	1	1	1	1		1	1	1	1	1	1	1	1	1	1	1	1	1	1	1	1	1	1	1	1	1	1	1	1	1	1	1	1	1	1	1	1	1		1	1	1	1				1	1	1	1	1	1	1	1	1
OG5_126774																									1																												1	1	1	1	1	1	1	1	1	1	1	1	1	1	1	1	1	1	1	1	1	1	1	1	1	1	1	1	1	1	1	1	1	1	1	1	1	1	1	1	1	1	1	1	1	1	1	1	1	1	1	1	1	1	1	1	1	1	1	1	1	1	1	1	1	1	1	1	1	1	1	1	1	1	1	1	1		1	1	1		1	1	1	1	1	1	1	1	1	1	1	1	1	1	1	1
OG5_126775	1		1	1	1	1			1	1				1	1		1	1			1		1	1	1	1	1	1	1	1	1	1	1			1	1	1	1	1		1	1	1	1	1	1		1			1	1	1	1	1	1	1	1	1	1	1	1	1	1	1	1	1	1	1	1	1	1	1	1	1	1	1	1	1	1	1	1	1	1											1	1		1		1	1		1	1	1	1	1	1	1	1		1				1	1	1	1	1	1	1	1	1	1	1	1	1	1	1	1	1		1	1	1	1				1	1	1	1	1	1	1	1	1
OG5_126776	1	1	1	1	1	1	1	1	1	1	1	1	1	1	1		1	1	1	1	1	1	1	1	1	1	1	1	1	1	1	1	1			1	1	1	1	1	1	1	1	1	1	1	1	1	1	1	1	1	1	1	1	1	1	1	1	1	1	1	1	1	1	1	1	1	1	1	1	1	1	1	1	1	1	1	1	1	1	1	1	1	1	1	1	1	1	1	1	1	1	1	1	1	1	1	1		1	1	1	1	1	1	1	1	1	1	1	1	1	1	1	1	1	1	1	1	1	1	1	1	1	1	1	1	1	1	1	1	1		1	1	1	1		1	1	1	1	1	1	1	1	1	1	1
OG5_126777	1	1	1	1	1	1	1	1	1	1	1	1	1	1	1		1	1	1	1	1	1	1	1	1	1	1	1	1	1	1	1	1	1	1	1	1	1	1	1	1	1	1	1	1	1	1	1	1	1	1	1				1	1	1	1	1	1	1	1	1	1	1	1	1	1	1	1	1	1	1	1	1	1	1	1	1	1		1	1	1	1	1	1	1	1	1		1	1		1	1	1	1		1	1	1	1	1	1	1	1	1	1	1	1	1	1	1	1	1	1	1	1	1	1	1	1	1	1	1	1	1	1	1	1	1		1	1	1	1	1	1	1	1	1	1	1	1	1	1	1	1
OG5_126778					1		1		1	1							1				1				1			1		1	1	1	1			1	1	1	1				1	1	1	1		1	1	1					1	1	1									1	1	1	1	1	1	1	1	1	1	1	1	1	1	1	1	1		1															1		1	1		1														1	1	1	1	1	1		1	1	1	1	1	1	1	1	1		1	1	1	1					1	1	1	1	1	1	1	1
OG5_126779																	1	1		1				1	1		1				1	1	1	1	1	1	1	1	1	1			1	1	1	1	1	1	1	1						1	1	1	1	1	1	1	1	1	1	1	1	1	1	1	1	1	1	1	1	1	1	1	1	1	1	1	1	1	1	1	1	1	1	1	1		1			1	1	1	1		1	1	1	1	1	1	1	1	1	1	1	1					1	1	1	1	1	1	1	1	1	1	1	1	1	1	1	1	1		1	1	1	1				1	1	1	1	1	1	1	1	1
OG5_126780																																																					1	1	1	1	1	1	1	1	1	1	1	1	1	1	1	1	1	1	1	1	1	1	1	1	1	1	1	1	1	1	1	1	1	1	1	1	1	1	1		1	1	1	1	1	1	1		1	1	1	1	1	1	1	1	1	1	1	1	1	1		1	1	1	1	1	1	1	1	1	1	1	1	1	1	1	1	1	1	1	1	1	1	1	1	1	1	1	1	1	1	1	1	1	1	1
OG5_126781																																																								1	1	1	1	1	1	1	1	1		1	1	1	1	1	1	1	1	1	1	1	1	1	1	1	1	1	1	1	1								1	1	1		1		1		1	1		1	1	1	1	1	1	1	1	1	1	1	1	1	1	1	1	1	1	1	1	1	1	1	1	1	1	1	1	1	1		1	1	1	1				1	1	1	1	1	1	1	1	1
OG5_126783							1					1	1	1	1		1	1	1	1	1		1	1	1		1				1	1	1	1	1	1	1	1	1	1	1	1	1	1	1	1	1	1	1	1						1	1	1	1	1	1	1	1	1	1	1	1	1	1	1	1	1	1	1	1	1	1	1	1	1	1	1	1	1	1	1	1	1	1	1	1					1	1		1		1	1		1	1					1	1	1					1	1	1	1	1	1	1	1	1	1	1	1	1	1	1	1	1		1	1	1	1				1	1	1	1	1	1	1	1	1
OG5_126785				1							1						1						1			1				1	1	1	1				1	1	1				1	1	1	1		1	1	1						1	1	1	1	1	1	1	1	1	1	1	1	1	1	1	1	1	1	1	1	1	1	1	1	1	1	1	1	1	1	1	1	1	1	1	1		1	1	1	1	1	1	1		1	1	1	1	1	1	1	1	1	1	1	1					1	1	1	1	1	1	1	1	1	1	1	1	1	1	1	1	1		1	1	1	1				1	1	1	1	1	1	1	1	1
OG5_126786								1	1	1	1	1	1	1	1		1	1	1	1	1	1	1	1		1	1	1	1	1	1	1	1	1	1	1	1	1	1	1	1	1	1	1	1	1	1	1	1	1	1	1	1	1	1	1	1	1	1	1	1	1	1	1	1	1	1	1	1	1	1	1	1	1	1	1	1	1	1	1	1	1	1	1	1		1	1	1	1	1		1	1	1	1	1		1		1	1	1	1	1	1	1	1	1	1	1	1	1	1	1	1	1	1	1	1		1	1	1	1	1	1	1	1	1	1	1	1		1	1	1	1	1	1	1	1	1	1	1	1	1	1	1	1
OG5_126787			1	1		1	1	1	1	1			1		1		1								1	1	1				1	1	1				1	1	1			1	1	1	1	1				1			1	1		1	1	1	1	1	1	1	1	1	1	1	1	1	1	1	1	1	1	1	1	1	1	1	1	1				1																	1	1		1									1					1	1	1	1	1	1	1	1	1	1	1	1	1	1	1	1		1	1	1	1				1	1	1	1		1	1	1	1
OG5_126788										1							1	1	1	1	1	1	1	1	1	1	1	1	1	1	1	1	1	1	1	1	1	1	1	1	1	1	1	1	1	1	1	1	1	1	1	1	1	1	1	1	1	1	1	1	1	1	1	1	1	1	1	1	1	1	1	1	1	1	1	1	1	1	1	1	1	1	1	1	1	1	1	1	1	1	1		1	1	1	1	1	1	1	1	1	1	1	1	1	1	1	1	1	1	1	1	1	1	1	1	1	1	1	1	1	1	1	1	1	1	1	1	1	1	1	1	1		1	1	1	1				1	1	1	1	1	1	1	1	1
OG5_126789																	1								1	1	1				1	1	1				1	1	1				1	1	1	1			1	1																															1	1																	1			1				1	1	1	1				1				1	1	1	1	1	1	1	1	1	1	1	1	1	1	1	1	1	1	1	1	1	1				1	1	1			1	1	1	1
OG5_126792																															1																						1	1	1	1	1	1		1	1	1	1	1	1	1	1	1	1	1	1	1	1	1	1	1	1	1	1	1	1	1	1	1	1	1	1	1	1	1	1	1	1	1	1	1	1	1	1		1	1	1	1	1	1	1	1	1	1	1	1	1				1	1	1	1	1	1	1	1	1	1	1	1	1	1	1	1	1		1	1	1	1	1	1	1	1	1	1	1	1	1	1	1	1
OG5_126793	1	1	1	1	1	1	1	1	1	1	1	1	1	1	1		1	1	1	1	1	1	1	1	1	1	1	1	1	1	1	1	1			1	1	1	1	1	1	1	1	1	1	1	1	1	1	1		1				1	1	1	1	1	1	1	1	1	1	1	1	1	1	1	1	1		1	1	1	1	1	1	1	1	1	1	1	1	1	1	1	1	1	1	1				1	1	1			1	1	1	1	1	1	1	1	1	1	1	1					1	1	1	1	1	1	1	1	1	1	1	1	1	1	1	1	1		1	1	1	1				1	1	1	1	1	1	1	1	1
OG5_126794	1			1	1	1	1		1	1		1	1	1		1	1	1	1	1	1	1	1	1	1	1	1	1	1	1	1	1	1	1	1	1	1	1	1	1	1	1	1	1	1	1	1	1	1	1			1	1		1	1	1	1	1	1	1	1	1	1	1	1	1	1	1	1	1		1	1	1	1	1	1	1	1	1	1	1	1	1	1	1	1	1	1	1	1	1	1	1	1	1	1		1	1	1	1	1	1	1	1	1	1	1	1		1	1	1	1	1	1	1		1	1		1	1	1	1	1	1	1	1	1		1	1	1	1	1	1	1	1	1	1	1	1	1	1	1	1
OG5_126795																					1																																1	1	1	1	1	1	1	1	1	1	1	1	1	1	1	1	1	1	1	1	1	1	1	1	1	1	1	1	1	1	1	1	1	1	1	1	1	1	1	1	1	1	1	1	1	1		1	1	1	1	1	1	1	1	1	1	1	1	1	1	1	1	1	1	1	1	1	1	1	1	1	1	1	1	1	1	1	1	1	1		1	1	1	1	1	1	1	1	1	1	1	1	1	1	1	1
OG5_126796	1	1	1	1	1	1		1	1	1		1	1		1	1	1			1	1		1	1	1	1	1	1	1	1	1	1	1				1	1	1	1	1		1	1	1	1	1	1	1	1		1	1	1	1	1	1	1	1	1	1	1	1	1	1	1	1	1	1	1	1	1	1	1	1	1	1	1	1	1	1	1	1	1	1	1	1	1	1	1	1	1	1	1	1	1	1	1	1	1	1	1	1	1	1	1	1	1	1	1	1	1	1	1	1	1	1	1	1	1	1	1	1	1	1	1	1	1	1	1	1	1	1		1	1	1	1	1	1	1	1	1	1	1	1	1	1	1	1
OG5_126798																																											1	1																	1				1																			1														1				1												1	1	1		1	1	1	1	1	1	1	1	1	1	1	1	1	1	1	1		1	1	1	1									1	1	1	1
OG5_126799	1	1	1	1	1	1	1	1	1	1	1	1	1	1	1	1	1	1	1	1	1	1	1	1	1	1	1	1	1	1	1	1	1	1	1	1	1	1	1	1	1	1	1	1	1	1	1	1	1	1	1	1	1	1	1	1	1	1	1	1	1	1	1	1	1	1	1	1	1	1	1	1	1	1	1	1	1	1	1	1	1	1	1	1	1	1	1	1	1	1	1	1	1	1	1	1	1	1	1		1	1	1	1	1	1	1	1	1	1	1	1	1	1	1	1	1	1	1	1	1	1	1	1	1	1	1	1	1	1	1	1	1		1	1	1	1	1	1	1	1	1	1	1	1	1	1	1	1
OG5_126800																																										1											1	1	1	1	1	1	1	1	1	1	1	1	1	1	1	1	1	1	1	1	1	1	1	1	1	1	1	1	1	1	1	1	1	1	1	1	1	1	1	1	1	1	1	1	1	1	1		1	1	1	1	1	1	1	1	1	1	1	1	1	1	1	1	1	1	1	1	1	1	1	1	1	1	1	1	1	1	1	1	1		1	1	1	1	1			1	1	1	1	1	1	1	1	1
OG5_126801	1		1	1	1	1				1	1			1	1		1	1	1		1	1	1	1	1	1	1	1	1	1	1	1	1				1	1	1	1	1	1	1	1	1	1	1	1	1	1	1	1			1	1	1	1	1	1	1	1	1	1	1	1	1	1	1	1	1	1	1	1	1	1	1	1	1	1	1	1	1	1	1	1	1	1	1	1	1		1	1	1	1	1		1		1	1		1	1	1	1	1	1	1	1	1	1				1	1	1	1	1	1	1	1	1	1	1	1	1	1	1	1	1		1	1	1	1	1			1	1	1	1	1	1	1	1	1
OG5_126802																																																					1	1	1	1	1	1	1	1	1	1	1	1	1	1	1	1	1	1	1	1	1	1	1	1	1	1	1	1	1	1	1	1	1																1	1											1					1	1	1	1	1	1	1	1	1	1	1	1	1	1	1	1		1	1	1	1				1					1	1	1	
OG5_126803	1			1	1	1	1	1	1	1				1	1	1						1		1				1	1	1																							1	1	1	1	1		1	1	1	1	1	1	1	1	1	1	1	1	1	1		1	1	1	1	1	1	1	1	1	1	1	1	1	1	1	1	1	1		1	1	1	1	1	1	1		1	1	1	1	1	1	1	1	1	1	1	1	1	1	1	1	1	1	1	1	1	1	1	1	1	1	1	1	1	1	1	1	1	1	1	1	1	1		1	1	1	1	1	1	1	1	1	1	1
OG5_126805																																																					1	1	1	1	1	1	1	1	1	1	1	1	1	1	1	1	1	1	1	1	1	1	1	1	1	1	1	1	1	1	1	1	1								1	1	1	1	1				1	1			1	1	1	1	1	1	1	1					1	1	1	1	1	1	1	1	1	1	1	1	1	1	1	1	1		1	1	1	1				1	1	1	1	1	1	1	1	1
OG5_126806	1	1	1	1	1	1	1	1	1	1	1	1	1	1	1	1	1	1	1	1	1	1	1	1	1	1	1	1	1	1	1	1	1	1	1	1	1	1	1	1	1	1	1	1	1	1	1	1	1	1	1	1	1	1	1	1	1	1	1	1	1	1	1	1	1	1	1	1	1	1	1	1	1	1	1	1	1	1	1	1	1	1	1	1	1	1	1	1	1	1	1	1	1	1	1	1	1	1	1		1	1	1	1	1	1	1	1	1	1	1	1	1	1	1	1	1	1	1	1	1	1	1	1	1	1	1	1	1	1	1	1	1		1	1	1	1	1	1	1	1	1	1	1	1	1	1	1	1
OG5_126808	1	1	1	1	1		1	1	1	1	1			1	1	1																																					1	1	1	1	1	1	1	1	1	1	1	1	1	1	1	1	1	1	1	1	1	1	1	1	1	1	1	1	1	1	1	1	1	1	1	1	1	1	1		1	1	1	1	1	1	1		1	1	1	1	1	1	1	1	1	1	1	1	1	1	1	1	1	1	1	1	1	1	1	1	1	1	1	1	1	1	1	1	1		1	1	1	1	1	1	1	1	1	1	1	1	1	1	1	1
OG5_126810	1	1	1	1	1	1	1	1	1	1		1			1		1	1	1		1		1	1	1	1	1			1	1	1	1	1	1	1	1	1	1	1	1	1	1	1	1	1	1	1	1	1		1	1	1	1	1	1	1	1	1	1	1	1	1	1	1	1	1	1	1	1	1	1	1	1	1	1	1	1	1	1	1	1	1	1											1	1				1	1		1	1	1	1	1	1	1	1	1	1				1	1	1	1	1	1	1	1	1		1		1				1		1	1	1	1					1	1	1	1	1	1	1	1
OG5_126812																	1	1			1							1			1		1														1						1	1	1	1	1	1	1	1	1	1	1	1	1	1	1	1	1	1	1	1	1	1	1	1	1	1	1	1	1	1	1	1	1	1	1	1	1	1	1		1	1	1	1	1		1		1	1		1	1	1	1	1	1	1	1	1		1	1	1	1	1	1	1	1	1	1	1	1	1	1	1	1	1	1	1	1		1	1	1	1		1	1	1					1	1	1	1
OG5_126813																																																								1	1	1	1	1	1	1	1	1	1	1	1	1	1	1	1	1	1	1	1	1	1	1	1	1	1	1	1	1	1							1	1	1		1	1	1	1		1	1	1	1									1	1	1	1		1	1	1	1	1	1	1	1	1	1	1	1	1	1	1	1		1	1	1	1		1	1	1	1	1	1	1	1	1	1	1
OG5_126816	1	1	1	1	1	1	1	1	1	1	1	1	1	1	1	1	1			1			1	1	1	1	1	1	1	1									1	1			1	1	1						1		1	1	1	1	1	1	1	1	1	1	1	1	1	1	1	1	1	1	1	1	1	1		1	1	1	1	1	1	1	1	1	1	1	1	1	1	1	1	1	1	1	1	1	1	1	1		1	1	1	1									1	1	1	1		1	1	1	1	1	1	1	1	1	1	1	1	1	1	1	1		1	1	1	1	1	1	1	1	1	1	1	1	1	1	1	1
OG5_126818																	1	1	1		1		1		1	1	1	1	1	1	1	1	1	1	1	1	1	1	1	1	1		1	1	1	1	1	1	1	1		1				1	1	1	1	1	1	1	1	1	1	1	1	1	1	1	1	1	1	1	1	1	1	1	1	1	1	1	1	1	1	1	1	1	1	1	1	1	1			1	1	1			1		1	1	1	1	1	1	1	1	1	1					1	1			1	1	1	1	1	1	1	1	1		1	1	1				1	1					1	1		1	1	1		
OG5_126820	1	1	1	1	1	1	1	1	1	1	1	1	1	1	1	1	1	1	1	1	1	1	1	1	1	1	1	1	1	1	1	1	1	1	1	1	1	1	1	1	1	1	1	1	1	1	1	1	1	1	1	1	1	1	1	1		1	1	1	1	1	1	1	1	1	1	1	1	1	1	1	1	1	1	1	1	1	1	1	1	1	1	1	1		1	1	1	1	1		1	1	1	1	1	1	1	1	1	1	1	1	1	1	1	1	1	1	1	1	1	1	1	1	1	1	1	1	1	1	1	1	1	1	1	1	1	1	1	1	1		1	1	1	1	1	1	1	1	1		1	1	1	1	1	1
OG5_126821															1																																						1	1	1	1	1	1	1	1	1	1	1	1	1	1	1	1	1	1	1	1	1	1	1	1	1	1	1	1	1	1	1	1	1	1	1	1	1	1	1	1	1	1	1	1	1	1	1	1	1	1	1	1	1	1	1	1	1	1	1	1	1	1	1	1	1	1	1	1	1	1	1	1	1	1	1	1	1	1	1	1	1		1	1	1	1	1	1	1	1	1	1	1	1	1	1	1	1
OG5_126822																																																					1	1	1	1	1	1	1	1	1	1	1	1	1	1	1	1	1	1	1	1	1	1	1	1	1	1	1	1	1	1	1	1	1								1	1	1				1		1	1		1	1	1	1	1	1	1	1	1	1	1	1	1	1	1	1	1	1	1	1	1	1	1	1	1	1	1	1	1	1		1	1	1	1				1	1	1	1	1	1	1	1	1
OG5_126823				1	1				1								1		1	1						1		1	1					1	1	1	1	1	1		1	1	1	1	1	1	1	1	1	1	1					1	1	1	1	1	1	1	1	1	1	1	1	1		1	1	1	1	1	1	1	1	1	1	1	1	1	1		1	1	1	1	1	1	1	1	1	1	1	1	1	1	1		1	1	1	1	1	1	1	1	1	1	1	1					1	1	1	1	1	1	1	1	1	1	1	1	1	1	1	1	1		1	1	1	1	1	1	1	1	1	1	1	1	1	1	1	1
OG5_126826																				1			1	1		1	1			1	1	1	1	1	1	1	1	1	1		1	1	1	1	1	1	1	1	1	1							1	1	1	1	1	1	1	1	1	1	1	1	1	1	1	1	1	1	1	1	1	1	1	1	1	1	1	1	1	1	1	1	1	1	1	1	1	1	1	1	1	1	1		1	1	1	1														1	1	1	1	1	1	1	1	1	1		1	1	1	1	1	1	1	1	1	1				1	1	1			1	1	1	1
OG5_126827										1							1	1			1		1	1	1	1	1	1	1	1	1		1					1	1	1			1	1	1	1			1	1		1	1	1	1	1	1	1	1	1	1	1	1	1	1	1	1	1	1	1	1	1	1	1	1	1	1	1	1	1	1	1	1	1	1																																	1			1	1	1		1	1			1	1	1	1	1		1	1	1	1								1		1		1
OG5_126828																																																			1		1	1	1	1	1	1	1	1	1	1	1	1	1	1	1	1	1	1	1	1	1	1	1	1	1	1	1	1	1	1	1	1	1	1	1	1	1	1	1	1	1	1	1	1	1	1	1		1	1	1	1	1	1	1	1	1	1	1	1	1				1	1	1	1	1	1	1	1	1	1	1	1	1	1	1	1	1	1	1	1	1	1		1	1	1	1	1	1	1	1	1	1	1
OG5_126829																																																								1	1	1	1	1	1	1	1	1	1	1	1	1	1	1	1	1	1	1	1	1	1	1	1	1	1	1	1	1	1	1	1	1	1	1	1	1	1			1	1	1	1		1	1	1	1	1	1	1	1	1	1	1	1					1	1	1	1	1	1	1	1	1	1	1	1	1	1	1	1	1		1	1	1	1				1	1	1		1	1	1	1	1
OG5_126830																																																					1	1	1	1	1	1	1	1	1	1	1	1		1	1	1	1	1	1	1	1	1	1	1	1	1	1	1	1	1	1	1	1	1	1	1	1	1	1	1	1	1	1	1	1	1	1			1	1	1			1	1					1	1			1	1	1	1	1	1	1	1	1	1	1	1	1	1	1	1	1						1	1	1	1	1	1	1	1	1	1	1	1
OG5_126834	1	1	1	1	1	1	1	1	1	1	1	1	1	1	1	1																																					1	1	1	1	1		1	1	1	1	1	1	1	1	1	1		1	1	1	1	1	1	1	1	1	1	1	1	1	1	1	1	1	1	1	1	1	1		1	1	1	1	1	1	1	1		1	1	1	1	1	1	1	1	1	1	1	1	1	1	1	1	1	1	1	1	1	1	1	1	1	1	1	1		1	1	1			1	1	1	1	1	1		1		1	1	1	1	1	
OG5_126835	1		1	1	1	1	1	1	1	1	1	1	1	1			1	1	1		1	1	1	1	1	1	1	1	1	1	1	1	1			1	1	1	1	1	1	1	1	1	1	1	1	1	1	1		1				1	1	1	1	1	1	1	1	1	1	1	1	1	1	1	1	1	1	1	1	1	1	1	1	1	1	1	1	1	1	1	1	1	1	1	1					1	1	1			1	1	1	1	1	1	1	1	1	1	1	1					1	1	1	1	1	1	1	1	1	1	1	1	1	1	1	1	1		1	1	1	1				1	1	1	1	1	1	1	1	1
OG5_126837	1	1	1	1	1	1		1	1		1	1		1			1		1		1		1					1		1	1	1	1				1	1	1	1			1	1	1	1		1	1	1							1	1	1	1	1	1	1	1	1	1	1	1	1	1	1	1	1	1	1	1	1	1	1	1	1	1	1	1	1																1	1		1		1	1	1	1				1				1	1	1	1	1	1	1	1	1	1	1	1	1	1	1	1	1		1	1	1	1				1	1	1	1	1	1	1	1	1
OG5_126839			1	1	1	1	1	1	1	1				1	1		1	1	1	1	1	1		1	1	1	1	1	1	1	1	1	1	1	1	1	1	1	1	1	1	1	1	1	1	1	1	1	1	1	1	1				1	1	1	1	1	1	1	1	1	1	1	1	1	1	1	1	1	1	1	1	1	1	1		1	1	1	1	1	1	1	1	1	1	1	1		1	1	1	1	1	1	1		1	1	1	1	1	1	1	1	1	1	1	1	1				1	1	1	1	1	1	1	1	1	1	1	1	1	1	1	1	1		1	1	1	1	1	1	1	1	1	1	1	1	1	1	1	1
OG5_126840	1	1	1	1	1	1	1	1							1	1																																					1	1	1	1	1	1	1	1	1	1	1	1	1	1	1	1	1	1	1	1	1	1	1	1	1	1	1	1	1	1	1	1	1	1	1	1	1	1	1		1	1	1	1	1		1		1	1	1	1	1	1	1	1	1	1	1	1	1	1	1	1	1	1	1	1	1	1	1	1	1	1	1	1	1	1	1	1	1		1	1	1	1				1	1	1	1	1	1	1	1	1
OG5_126841																																																								1	1	1	1	1	1	1	1	1	1	1	1	1	1	1	1	1	1	1	1	1	1	1	1	1	1	1	1		1	1	1	1	1	1	1	1	1	1	1	1	1	1	1		1	1	1	1	1	1	1	1	1	1	1	1					1	1	1	1	1	1	1	1	1	1	1	1	1	1	1	1	1		1	1	1	1				1	1	1	1	1	1	1	1	1
OG5_126842	1	1	1	1	1	1	1		1	1	1	1	1	1	1		1	1	1	1	1	1	1	1	1	1	1	1	1	1	1	1	1			1	1	1	1	1	1	1	1	1	1	1	1	1	1	1	1	1	1	1	1	1	1	1	1	1	1	1	1	1	1	1	1	1	1	1	1	1	1	1	1	1	1	1	1	1	1	1	1	1	1	1	1	1	1	1	1	1	1	1	1	1	1	1	1		1	1	1	1	1	1	1	1	1	1	1	1	1				1	1	1	1	1	1	1	1	1	1	1	1	1	1	1	1	1		1	1	1	1	1	1	1	1	1	1	1	1	1	1	1	1
OG5_126843																															1																						1	1	1	1	1	1	1	1	1	1	1	1	1	1	1	1	1	1	1	1	1	1	1	1	1	1	1	1	1	1	1	1	1	1	1	1	1	1	1		1	1	1	1	1	1	1		1	1	1	1	1	1	1	1	1	1	1	1	1	1	1	1	1	1	1	1	1	1	1	1	1	1	1	1	1	1	1	1	1		1	1	1	1	1	1	1	1	1	1	1	1	1	1	1	1
OG5_126845	1		1					1				1	1	1	1																																						1	1	1	1	1	1	1	1	1	1	1	1	1	1	1	1	1	1	1		1	1	1	1	1	1	1	1	1	1	1	1	1	1	1		1	1	1	1	1	1	1	1	1	1	1		1	1	1	1	1	1	1	1	1	1	1	1	1	1	1	1	1	1	1	1	1	1	1	1	1	1	1	1	1	1	1	1	1		1	1	1	1	1	1	1	1	1	1		1	1	1	1	1
OG5_126846																																																					1	1	1	1	1	1	1		1	1	1	1	1	1	1	1	1		1	1	1	1	1	1	1	1	1	1	1	1	1	1	1	1	1	1	1	1	1	1	1	1	1	1	1	1	1		1	1	1	1	1	1	1	1	1	1	1	1	1	1	1	1	1	1	1	1	1	1	1	1	1	1	1	1	1	1	1	1	1			1	1	1	1	1	1	1	1		1	1	1	1	1	1
OG5_126847				1	1		1		1	1	1		1				1	1			1	1	1	1	1	1	1	1	1	1	1	1	1				1	1	1	1	1		1	1	1	1	1	1	1	1	1				1	1	1	1	1	1	1	1	1	1	1	1	1	1	1	1	1	1	1	1	1	1	1	1	1	1	1	1	1	1												1	1		1		1	1		1	1	1	1	1	1	1	1	1	1	1	1	1	1	1	1	1	1	1	1	1	1	1	1	1	1	1	1	1	1		1	1	1	1				1	1	1	1	1	1	1	1	1
OG5_126848	1	1	1	1	1	1	1	1	1	1	1	1	1	1	1		1	1	1	1	1	1	1	1	1	1	1	1	1	1	1	1	1	1	1	1	1	1	1	1			1	1	1	1	1	1	1	1	1	1	1	1	1	1	1	1	1	1	1	1	1	1	1	1	1	1	1	1	1	1	1		1	1	1	1	1	1	1	1	1	1	1	1	1	1	1	1	1		1	1	1	1	1	1	1		1	1	1	1	1	1	1	1	1	1	1	1	1	1	1	1	1	1	1	1	1	1	1	1	1	1	1	1	1	1	1	1	1		1	1	1	1	1	1	1	1	1	1	1	1	1	1	1	1
OG5_126849				1										1							1										1		1				1	1	1				1	1	1	1	1	1	1				1	1	1	1	1	1	1	1	1	1	1	1	1	1	1	1	1	1	1	1	1	1	1	1	1	1	1	1	1	1	1	1	1	1	1	1	1	1	1		1	1	1	1	1	1			1	1	1	1	1	1	1	1	1	1	1	1	1	1	1	1	1	1	1	1	1	1	1	1	1	1	1	1	1	1	1	1	1	1	1	1	1	1	1	1	1	1	1	1	1	1	1	1	1	1
OG5_126850																													1																								1	1	1	1	1	1	1	1	1	1	1	1	1	1	1	1	1	1	1	1	1	1	1	1	1	1	1	1	1	1	1	1	1							1	1	1	1	1	1	1	1		1	1	1	1	1	1	1	1	1	1	1	1					1	1	1	1	1	1	1	1	1	1	1	1	1	1	1	1	1		1	1	1					1	1	1	1	1	1	1	1	1
OG5_126851	1	1	1	1	1	1	1	1	1	1	1	1	1	1	1		1	1	1	1	1	1	1	1	1	1	1	1	1	1	1	1	1	1	1	1	1	1	1	1	1	1	1	1	1	1	1	1	1	1	1	1				1	1	1	1	1	1	1	1	1	1	1	1	1	1	1	1	1	1	1	1	1	1	1	1	1	1	1	1	1	1	1	1	1	1	1	1	1	1	1	1	1	1	1	1		1	1	1	1	1	1	1	1	1	1	1	1		1	1	1	1	1	1	1	1	1	1	1	1	1	1	1	1	1	1	1	1		1	1	1	1		1	1	1	1	1	1	1	1	1	1	1
OG5_126852	1	1	1	1	1	1	1	1	1	1	1	1	1	1	1	1																																					1	1	1	1	1	1	1	1	1	1	1	1	1	1	1	1	1	1	1	1	1	1	1	1	1	1	1	1	1	1	1	1	1	1	1	1	1	1	1		1	1	1	1	1	1	1	1	1	1	1	1	1	1	1	1	1	1	1	1	1	1	1	1	1	1	1	1	1	1	1	1	1	1	1	1	1	1	1	1	1		1	1	1	1	1	1	1	1	1	1	1	1	1	1	1	1
OG5_126853						1	1				1		1						1		1		1	1	1	1		1	1	1	1	1	1				1	1	1	1	1		1	1	1	1		1	1	1			1	1	1	1	1	1	1	1	1	1	1	1	1	1	1	1	1	1	1	1		1	1	1	1	1	1	1	1	1	1	1	1								1	1	1	1	1		1		1	1		1	1	1	1	1	1	1	1	1	1	1	1	1	1	1	1	1	1	1	1	1	1	1			1	1	1	1	1		1	1	1	1				1	1	1	1	1	1	1	1	1
OG5_126855		1	1	1	1	1		1	1	1	1		1	1	1		1	1	1		1	1	1	1	1	1	1	1	1	1	1	1	1				1	1	1	1	1	1	1	1	1	1	1		1	1	1	1				1	1	1	1	1	1	1	1	1	1	1	1	1	1	1	1	1	1	1	1	1	1	1	1	1	1	1	1	1	1		1		1	1	1		1	1	1	1	1		1		1	1		1	1	1	1	1	1	1	1	1					1	1	1	1	1	1	1	1	1	1	1	1	1	1	1	1	1		1	1	1	1				1	1	1	1	1	1	1	1	1
OG5_126856																																																					1	1	1	1	1	1	1	1	1	1	1	1	1	1	1	1	1	1	1	1	1	1	1	1	1	1	1	1	1	1	1	1	1	1	1	1	1	1	1		1	1	1	1	1		1		1	1		1	1	1	1	1	1	1	1	1					1	1	1	1	1	1	1	1	1	1	1	1	1	1	1	1	1		1	1	1	1				1	1	1	1	1	1	1	1	1
OG5_126857		1	1	1	1	1	1		1	1	1			1	1	1					1			1	1	1	1	1	1	1	1	1					1	1	1	1		1	1	1	1	1		1		1		1				1	1	1	1	1	1	1	1	1	1	1	1	1	1	1	1	1	1	1	1	1	1	1	1	1	1	1	1	1	1	1	1	1	1	1	1					1	1		1		1	1	1	1		1	1	1	1				1	1	1	1	1	1	1	1	1	1	1	1	1	1	1		1	1	1	1	1		1	1	1	1				1	1	1			1	1	1	1
OG5_126858		1	1	1	1		1	1	1	1	1	1	1				1	1	1	1	1	1	1	1	1	1	1	1	1	1	1	1	1	1	1	1	1	1	1	1	1	1	1	1	1	1	1	1	1	1	1	1	1	1	1	1	1	1	1	1	1	1	1	1	1	1	1	1		1	1	1	1	1	1	1	1	1	1	1	1	1	1	1	1	1	1	1	1	1	1		1	1	1				1					1	1	1	1	1	1	1	1	1		1	1	1	1	1	1	1	1	1	1	1	1	1	1	1	1	1	1	1	1		1	1	1	1					1	1	1	1	1	1	1	1
OG5_126859																																																					1	1	1	1	1	1	1	1	1	1	1	1	1	1	1	1	1	1	1	1	1	1	1	1	1	1	1	1	1	1	1	1	1								1	1		1	1		1			1	1		1	1	1	1	1	1	1						1	1	1	1	1	1	1	1	1	1	1	1	1	1	1	1	1	1	1	1	1	1	1	1	1	1	1	1					1	
OG5_126860										1													1		1						1		1				1	1	1							1	1		1	1								1	1	1	1	1	1	1	1	1	1	1		1		1								1	1	1		1																	1	1				1	1	1	1									1			1	1	1		1				1	1		1	1	1	1	1	1	1				1	1	1	1	1	1	1	1	1
OG5_126861																																																								1	1	1	1	1	1	1	1	1	1	1	1	1	1	1	1	1	1	1	1	1	1	1	1	1	1	1	1	1	1														1			1																1	1	1	1	1	1	1	1		1	1	1	1	1	1	1	1	1	1						1	1	1			1	1	1	1
OG5_126862	1	1	1	1	1	1	1	1	1	1	1	1	1	1	1		1	1	1	1	1			1	1		1				1	1	1	1	1	1	1	1	1	1	1	1	1	1	1	1	1	1	1	1						1	1	1	1	1	1	1	1	1	1	1	1	1	1	1	1	1	1	1	1	1	1	1	1	1	1	1	1	1	1	1	1	1	1	1	1	1	1			1	1	1	1		1	1	1	1	1	1	1	1	1	1	1	1	1				1	1	1	1	1	1	1	1	1	1	1	1	1	1	1	1	1		1	1	1	1	1			1	1	1	1	1	1	1	1	1
OG5_126863	1	1	1	1	1	1	1	1	1	1	1	1	1	1	1		1	1	1	1	1		1	1	1	1	1	1	1	1	1	1	1	1	1	1	1	1	1	1	1	1	1	1	1	1	1	1	1	1	1	1	1	1	1	1	1	1	1	1	1	1	1	1	1	1	1	1	1	1	1	1	1	1	1	1	1	1	1	1	1	1	1	1	1	1	1	1	1	1	1	1	1	1	1	1	1	1	1		1	1	1	1	1	1	1	1	1	1	1	1	1	1	1	1	1	1	1	1	1	1	1	1	1	1	1	1	1	1	1	1	1		1	1	1	1	1	1	1	1	1	1	1	1	1	1	1	1
OG5_126864																							1			1						1	1	1	1	1	1	1	1				1	1	1	1	1		1	1						1	1	1	1	1	1	1	1	1	1	1	1	1	1	1	1	1	1	1	1	1	1	1	1	1	1	1	1	1		1	1	1	1	1	1	1	1	1	1	1	1	1	1		1	1	1	1	1	1	1	1	1	1		1					1	1	1	1	1	1	1	1	1	1		1	1	1	1	1	1		1	1	1	1	1	1	1	1	1	1		1	1	1	1	1
OG5_126865													1				1	1	1	1	1	1	1	1		1	1	1	1	1	1	1	1	1	1	1	1	1	1	1	1	1	1	1	1	1	1	1	1	1	1	1	1	1	1	1		1	1	1	1	1	1	1	1	1	1	1		1	1	1	1	1	1	1	1	1	1	1	1	1	1	1	1	1	1	1	1	1	1	1	1	1	1	1	1	1	1		1	1	1	1	1	1	1	1	1	1	1	1	1	1	1	1		1	1	1	1	1	1	1	1	1	1	1	1	1	1	1	1		1	1	1	1	1	1	1	1	1	1	1	1	1	1	1	1
OG5_126867	1	1	1	1	1	1		1	1	1	1	1	1	1	1	1																																					1	1	1	1	1	1	1	1	1	1	1	1	1	1	1	1	1	1	1	1	1	1	1	1	1	1	1	1	1	1	1	1	1	1	1	1	1	1	1		1	1	1	1	1		1	1	1	1	1	1	1	1	1	1	1	1	1	1	1	1	1	1	1	1	1	1	1	1	1	1	1	1	1	1	1	1	1	1	1			1	1	1	1	1	1	1	1	1	1	1	1	1	1	1
OG5_126868																																																					1	1	1	1	1	1	1	1	1	1	1	1	1	1	1	1	1	1	1	1	1	1	1	1	1	1	1	1	1	1	1	1	1		1	1	1	1	1	1	1	1	1	1	1	1	1		1		1	1	1	1	1	1	1	1	1	1	1	1	1	1	1	1	1	1	1	1	1	1	1	1	1	1	1	1	1	1	1		1	1	1	1	1	1	1	1	1	1	1	1	1	1	1	1
OG5_126869																																																					1	1	1	1	1	1	1	1	1	1	1	1	1	1	1	1	1	1	1	1	1	1	1	1	1	1	1	1	1	1	1	1	1	1	1	1	1	1	1					1	1		1		1	1		1	1	1	1	1	1	1	1	1	1				1	1	1	1	1	1	1	1	1	1	1	1	1	1	1	1	1		1	1	1	1	1	1	1	1	1	1		1	1	1	1	1
OG5_126870	1			1	1	1	1	1	1	1	1	1	1	1	1		1	1	1			1	1	1	1	1	1		1		1		1	1	1	1	1	1	1			1	1	1	1	1	1			1			1	1	1	1	1	1	1	1	1	1	1	1	1	1	1	1	1	1	1	1	1	1	1	1	1	1	1	1	1	1	1	1															1					1		1	1	1	1				1					1	1	1	1	1	1	1	1	1	1	1	1	1	1	1	1		1	1	1	1				1	1	1			1	1	1	1
OG5_126871							1	1	1	1	1	1	1	1																		1											1	1	1	1	1	1	1	1	1		1	1	1	1	1	1	1	1	1	1	1	1	1	1	1	1	1	1	1	1	1	1	1	1	1	1	1	1	1	1	1	1	1	1	1	1	1	1	1		1	1	1	1	1	1	1	1	1	1	1	1	1	1	1	1	1	1	1	1	1	1		1	1	1	1	1	1	1	1	1	1	1	1	1	1	1	1	1	1			1	1	1	1	1	1	1	1	1	1	1	1	1	1	1
OG5_126872				1	1	1	1		1	1	1					1																																					1	1	1	1	1	1	1	1	1	1	1	1	1	1	1	1		1	1	1		1	1	1	1	1	1	1	1	1	1	1	1	1	1	1	1	1	1		1	1	1	1	1	1	1		1	1	1	1	1	1	1	1	1	1	1	1	1	1	1	1	1	1	1	1	1	1	1	1	1	1	1	1	1	1	1	1	1		1	1	1	1				1	1	1	1	1	1	1	1	1
OG5_126873										1									1			1			1	1	1	1	1											1			1	1	1							1	1	1	1	1	1	1	1	1	1	1	1	1	1	1	1	1	1	1	1	1	1	1	1	1	1	1	1	1	1	1		1	1																1	1		1	1	1	1	1	1	1	1	1		1	1	1	1	1	1	1	1	1	1	1	1	1	1	1	1	1	1	1	1		1	1	1	1				1	1	1	1	1	1	1	1	1
OG5_126874	1	1	1	1	1	1	1	1	1	1	1	1	1	1	1	1																																					1	1	1	1	1	1	1		1	1	1	1	1	1	1	1	1	1	1	1	1	1	1	1	1	1	1	1	1	1	1	1	1	1	1	1	1	1	1	1	1	1	1	1	1	1	1	1	1	1	1	1	1	1	1	1	1	1	1	1	1	1	1	1	1	1	1	1	1	1	1	1	1	1	1	1	1	1	1	1	1		1	1	1	1	1	1	1	1	1	1	1	1	1	1	1	1
OG5_126877																																																					1	1	1	1	1	1		1	1	1	1	1	1	1	1	1	1	1	1	1	1	1	1	1	1	1	1	1	1	1	1	1	1	1	1	1	1	1	1		1	1	1	1	1	1	1	1	1	1	1	1	1	1	1	1	1	1	1	1	1	1	1	1	1	1	1	1	1	1	1	1	1	1	1	1	1	1	1	1	1		1	1	1	1	1	1	1	1	1	1	1	1	1	1	1	1
OG5_126878	1	1	1	1	1	1	1	1	1	1	1	1	1	1	1	1										1				1																							1	1	1	1	1	1	1	1	1	1	1	1	1	1	1	1	1	1	1	1	1	1	1	1	1	1	1	1	1	1	1	1	1	1	1	1	1	1	1	1	1	1	1	1	1	1	1	1	1	1	1	1	1	1	1	1	1	1		1	1	1	1	1	1	1	1	1	1	1	1	1	1	1	1	1	1	1	1	1	1			1	1	1	1	1	1	1	1	1	1	1	1	1	1	1
OG5_126879																																																								1	1	1	1	1	1	1	1	1	1	1	1	1	1	1	1	1	1	1	1	1	1	1	1	1	1	1	1	1	1							1	1	1	1			1	1		1	1	1			1	1	1	1								1	1	1	1	1	1	1	1	1	1	1	1	1	1	1	1	1		1	1	1	1				1	1	1	1	1	1	1	1	1
OG5_126880				1	1	1				1				1												1		1											1				1	1	1	1				1		1	1	1	1	1	1	1	1	1	1	1	1	1	1	1	1	1	1	1	1	1	1	1	1	1	1	1	1	1	1	1	1	1	1								1	1	1	1	1		1		1	1		1	1	1	1	1	1	1	1	1	1				1	1	1	1	1	1	1	1	1	1	1	1	1	1	1	1	1	1	1	1	1	1				1	1	1	1	1	1	1	1	1
OG5_126882	1	1	1	1	1	1	1	1			1			1	1	1																																					1	1	1	1	1	1	1	1	1	1	1	1	1	1	1	1	1	1	1	1	1	1	1	1	1	1	1	1	1	1	1	1	1	1	1	1	1	1	1	1	1	1	1	1	1	1	1		1	1	1	1	1	1	1	1	1	1	1	1	1	1	1	1	1	1	1	1	1	1	1	1	1	1	1	1	1	1	1	1	1	1	1	1	1	1		1	1	1	1	1	1	1	1	1	1	1
OG5_126883																																																					1	1	1	1	1	1	1	1	1	1	1	1	1	1	1	1	1	1	1	1	1	1	1	1	1	1	1	1	1	1	1	1	1	1	1	1	1	1	1	1	1	1	1	1	1	1	1		1	1	1	1	1	1	1	1	1	1	1	1	1	1	1	1	1	1	1	1	1	1	1	1	1	1	1	1	1	1	1	1	1		1	1	1	1	1	1	1	1	1	1	1	1	1	1	1	1
OG5_126884																	1	1	1	1	1	1	1	1	1	1	1	1	1	1	1	1	1	1	1	1	1	1	1	1	1	1	1	1	1	1	1	1	1	1	1	1				1	1	1	1	1	1	1	1	1	1	1	1	1	1	1	1	1	1	1	1	1	1	1	1	1	1	1	1	1	1	1	1	1	1	1	1	1				1	1	1	1		1	1	1	1	1	1	1	1	1	1	1	1					1	1	1	1	1	1	1	1	1	1	1	1	1	1	1	1	1		1	1	1	1				1	1	1	1	1	1	1	1	1
OG5_126885																																																								1	1	1	1	1	1	1	1	1	1	1	1	1	1	1	1	1	1	1	1	1	1	1	1	1	1	1		1	1	1	1	1	1	1	1	1	1	1	1	1	1	1	1		1	1	1										1					1	1	1	1	1	1	1	1	1	1	1	1	1	1		1		1	1	1	1				1	1	1	1	1	1	1	1	1
OG5_126886																															1										1	1											1	1	1	1	1	1	1	1	1	1	1	1	1	1	1	1	1	1	1	1	1	1	1	1	1	1	1	1	1	1	1	1	1	1	1	1	1	1	1	1	1	1		1	1	1	1		1	1	1	1	1	1	1	1	1	1	1	1	1	1	1	1	1	1	1	1	1	1	1	1	1	1	1	1	1	1	1	1	1		1	1	1	1	1	1	1	1	1	1	1	1	1	1	1	1
OG5_126887	1					1	1		1	1	1	1	1	1	1		1	1	1	1	1	1	1	1	1	1	1	1	1	1	1	1	1			1	1	1	1	1	1	1	1	1	1	1	1	1	1	1		1				1	1	1	1	1	1	1	1	1	1	1	1	1	1	1	1	1	1	1	1	1	1	1	1	1	1	1	1	1	1	1	1	1	1	1	1			1	1	1	1	1	1		1	1	1	1	1	1	1	1	1	1	1	1					1	1	1	1	1	1	1	1	1	1	1	1	1	1	1	1	1		1	1	1	1				1	1	1	1	1	1	1	1	1
OG5_126888																																																					1	1	1	1	1	1	1	1	1	1	1	1	1	1	1	1	1	1	1	1	1	1	1	1	1	1	1	1	1	1	1	1	1	1	1	1	1	1	1		1	1	1	1	1	1	1	1	1	1	1	1	1	1	1	1	1	1	1	1	1	1	1	1	1	1	1	1	1	1	1	1	1	1	1	1	1	1	1	1	1		1	1	1	1		1	1	1	1	1	1	1	1	1	1	1
OG5_126889														1			1	1	1		1	1	1	1	1	1	1	1	1	1	1	1	1	1	1	1	1	1	1	1	1	1	1	1	1	1	1	1	1	1	1	1				1	1	1	1	1	1	1	1	1	1	1	1	1	1	1	1	1	1	1	1	1	1	1	1	1	1		1	1	1	1	1	1	1	1	1	1				1	1	1	1		1	1		1	1	1	1	1	1	1	1	1	1				1	1	1	1	1	1	1	1	1	1	1	1	1	1	1	1	1		1	1	1	1				1	1	1	1	1	1	1	1	1
OG5_126890	1	1	1	1	1	1	1	1	1	1	1	1	1	1	1	1																																					1	1	1	1	1	1	1		1	1	1	1	1	1	1	1	1	1	1	1	1	1	1	1	1	1	1	1	1	1	1	1	1	1	1	1	1	1	1		1	1	1	1	1	1	1	1	1	1	1	1	1	1	1	1	1	1	1	1	1	1	1	1	1	1	1	1	1	1	1	1	1	1	1	1	1	1	1	1	1	1	1	1	1	1	1	1	1	1	1	1	1	1	1	1	1	1
OG5_126891																																																					1	1	1	1	1	1	1	1	1	1	1	1	1	1	1	1	1	1	1	1	1	1	1	1	1	1	1	1	1	1	1	1	1	1	1	1	1	1	1		1			1	1		1		1	1			1	1	1	1	1	1	1	1	1				1	1	1	1	1	1	1	1	1	1	1	1	1	1	1	1	1		1	1	1	1				1	1	1	1	1	1	1	1	1
OG5_126892	1	1	1	1	1	1		1		1	1	1	1	1	1		1	1	1		1	1	1	1	1	1	1	1	1		1	1	1				1	1	1	1	1	1	1	1	1	1	1		1	1	1	1	1	1	1		1	1	1	1	1	1	1	1	1															1	1	1	1		1	1	1	1	1	1	1								1		1	1		1										1	1	1		1	1	1	1	1	1	1	1	1	1	1		1	1	1	1		1	1	1	1				1	1	1	1	1	1	1	1	1
OG5_126893	1		1	1	1	1	1	1	1	1	1	1	1	1	1		1	1	1	1	1			1	1		1				1	1	1	1	1	1	1	1	1		1	1	1	1	1	1	1	1	1	1						1	1	1	1	1	1	1	1	1	1	1	1	1	1	1	1	1	1	1	1	1	1	1	1	1	1	1	1	1	1	1	1	1	1	1	1	1	1			1	1	1	1		1	1	1	1	1	1	1	1	1	1	1	1					1	1	1	1	1	1	1	1	1	1	1	1	1	1	1	1	1		1	1	1	1				1	1	1	1	1	1	1	1	1
OG5_126894	1			1	1	1	1	1	1	1	1	1	1	1			1	1	1		1	1	1	1	1	1	1	1	1	1	1	1	1			1	1	1	1	1	1	1	1	1	1	1	1	1	1	1		1				1	1	1	1	1	1	1		1	1	1	1	1	1	1	1	1	1	1	1	1	1	1	1	1	1	1		1																	1	1		1														1	1	1	1	1	1	1	1	1	1	1	1	1	1	1	1		1	1	1	1				1	1	1	1	1	1	1	1	1
OG5_126895									1	1				1					1	1	1	1	1			1	1	1	1		1	1	1	1	1	1	1	1	1	1			1	1	1	1	1	1	1	1	1	1	1	1	1	1	1	1	1	1	1	1	1	1	1	1	1	1	1	1	1	1	1	1	1	1	1	1	1	1	1	1	1	1	1	1	1	1	1	1	1	1	1	1	1	1	1	1	1		1	1	1	1	1	1	1	1	1	1	1	1	1				1	1	1	1	1	1	1	1	1	1	1	1	1	1	1	1	1		1	1	1	1	1	1	1	1	1	1	1	1	1	1	1	1
OG5_126896	1	1	1	1	1	1		1	1	1	1	1	1	1	1	1																																					1	1	1	1	1	1	1	1	1	1	1	1	1	1	1	1	1	1	1	1	1	1	1	1	1	1	1	1	1	1	1	1	1	1	1	1	1	1	1		1	1	1	1	1	1	1	1	1	1	1	1	1	1	1	1	1	1	1	1	1	1	1	1	1	1	1	1	1	1	1	1	1	1	1	1	1	1	1	1	1		1	1	1	1		1	1		1	1	1	1	1	1	1	1
OG5_126897																	1	1						1	1	1	1		1	1		1	1	1	1	1	1	1	1		1	1			1	1				1		1				1	1	1	1	1	1	1	1	1	1	1	1	1	1	1	1	1	1	1	1	1	1	1	1	1	1	1	1	1	1	1	1	1	1	1	1	1				1	1	1	1		1	1	1	1	1	1	1	1	1	1	1	1					1	1	1	1	1	1	1	1	1	1	1	1	1	1	1	1	1		1	1	1	1				1			1	1	1	1	1	1
OG5_126898																																																								1	1	1	1	1	1	1	1	1	1	1	1	1	1	1	1	1	1	1	1	1	1	1	1	1	1	1	1	1	1	1	1	1	1	1	1	1				1	1	1	1		1	1	1	1	1	1	1	1	1	1	1	1	1	1	1	1	1	1	1	1	1	1	1	1	1	1	1	1	1	1	1	1	1		1		1	1				1	1	1	1	1	1	1	1	1
OG5_126899	1			1	1	1	1	1		1	1	1	1		1		1	1	1		1	1	1	1	1	1	1			1	1	1	1				1	1	1	1	1	1	1	1	1	1			1	1		1				1	1	1	1	1	1	1		1	1	1	1	1	1	1	1	1	1	1	1	1	1	1	1	1	1	1	1	1	1														1		1	1		1														1	1	1	1	1	1	1	1	1	1	1	1	1	1	1	1		1	1	1	1					1	1	1	1	1	1	1	1
OG5_126900	1	1	1	1	1	1	1	1	1	1	1	1	1	1	1	1																																					1	1	1	1	1	1	1	1	1	1	1	1	1	1	1	1	1	1	1	1	1	1	1	1	1	1	1	1	1	1	1	1	1	1	1	1	1	1	1	1	1	1	1	1	1	1	1	1	1	1	1	1	1	1	1	1	1	1	1	1	1	1	1	1	1	1	1	1	1	1	1	1	1	1	1	1	1	1	1	1	1		1	1	1	1	1	1	1	1	1	1	1	1	1	1	1	1
OG5_126901																																																					1	1	1	1	1	1	1	1	1	1	1	1	1	1	1	1	1	1	1	1	1	1	1	1	1	1	1	1	1	1	1	1	1	1	1	1	1	1	1		1	1	1	1	1	1	1		1	1	1	1	1	1	1	1	1	1	1	1	1	1	1	1	1	1	1	1	1	1	1	1	1	1	1	1	1	1	1	1	1		1	1	1	1	1	1	1	1	1	1	1	1	1	1	1	1
OG5_126903																1	1		1	1	1	1	1	1	1	1	1	1	1	1		1	1				1	1	1	1			1	1	1	1		1	1	1		1	1	1	1	1	1	1	1	1	1	1	1	1	1	1	1	1	1	1	1	1	1	1	1	1	1	1	1	1	1	1	1	1	1	1	1	1	1	1	1		1	1	1	1	1		1		1	1		1	1	1	1	1	1	1	1	1	1				1	1	1	1	1	1	1	1	1	1	1	1	1	1	1	1	1		1	1	1	1				1	1	1	1	1	1	1	1	1
OG5_126904																	1	1	1	1	1		1		1			1	1			1	1	1	1	1	1	1	1	1	1	1	1	1	1	1	1	1	1	1	1	1				1	1	1	1	1	1	1	1	1	1	1	1	1		1	1	1	1	1	1	1	1	1	1	1	1	1	1	1	1	1	1	1	1	1	1	1	1	1	1	1	1	1			1	1	1	1	1	1	1	1	1	1	1	1						1	1	1	1	1	1	1	1	1	1	1	1	1	1	1	1		1	1	1	1					1	1	1	1	1	1	1	1
OG5_126907	1		1			1	1	1	1	1	1	1	1	1	1	1																																					1	1	1	1	1	1	1	1	1	1	1	1	1	1	1	1	1	1	1	1		1	1	1	1	1	1	1	1	1	1	1	1	1	1	1	1	1	1	1	1	1		1	1	1	1	1	1	1	1	1	1	1	1	1	1	1	1	1	1	1	1	1	1	1	1	1		1	1	1	1	1	1	1	1	1	1	1	1		1	1	1	1	1	1	1	1	1	1	1	1	1	1	1	1
OG5_126908	1	1	1	1	1	1	1	1	1	1	1	1	1	1	1	1	1	1	1	1	1	1	1	1	1	1	1	1	1	1		1	1	1	1	1	1	1	1	1	1	1	1	1	1	1	1	1	1	1		1	1	1	1	1	1	1	1	1	1	1	1	1	1	1	1	1	1		1	1	1	1	1	1	1	1	1	1	1	1	1	1	1	1	1	1	1	1	1	1	1	1	1	1	1	1	1		1	1	1	1	1	1	1	1	1	1	1	1	1	1	1	1	1	1	1	1	1	1	1	1	1	1	1	1	1	1	1	1	1		1	1	1	1	1	1	1	1	1	1	1	1	1	1	1	1
OG5_126910																				1																							1	1	1	1			1	1						1	1	1	1	1	1	1	1	1	1	1	1	1	1	1	1	1	1	1	1	1	1	1	1	1	1	1	1	1	1								1	1	1	1	1		1		1	1		1	1	1	1	1	1	1	1	1					1	1	1	1	1	1	1	1	1	1	1	1	1	1	1	1	1		1	1	1	1	1	1	1	1	1	1	1	1	1	1	1	1
OG5_126912	1	1	1	1	1	1	1	1	1	1	1	1	1	1	1	1																																					1	1	1	1	1	1	1	1	1	1	1	1	1	1	1	1	1	1	1	1	1	1	1	1	1	1	1	1	1	1	1	1	1	1	1	1	1	1	1	1	1	1	1	1	1	1	1	1	1	1	1	1	1	1	1	1	1	1	1	1	1	1	1	1	1	1	1	1	1	1	1	1	1	1	1	1	1	1	1	1	1		1	1	1	1	1	1	1	1	1	1	1	1	1	1	1	1
OG5_126913	1	1	1	1	1	1	1	1	1	1	1	1	1	1	1	1	1	1	1	1	1	1	1	1	1	1	1	1	1	1	1	1	1	1	1	1	1	1	1	1	1	1	1	1	1	1	1	1	1	1	1	1	1	1	1	1	1	1	1	1	1	1	1	1	1	1	1	1	1	1	1	1	1	1	1	1	1	1	1	1	1	1	1	1	1	1	1	1	1	1	1		1	1	1	1	1	1	1		1	1	1	1	1	1	1	1	1	1	1	1	1	1	1	1	1	1	1	1	1	1	1	1	1	1	1	1	1	1	1	1	1		1	1	1	1	1	1	1	1	1	1	1		1	1	1	1
OG5_126914															1										1		1																										1	1	1	1	1	1	1	1	1	1	1	1	1	1	1	1	1	1	1	1	1	1	1	1	1	1	1	1	1	1	1	1	1	1	1	1	1	1	1		1	1	1	1	1	1	1		1	1	1	1	1	1	1	1	1	1	1	1	1	1	1	1	1	1	1	1	1	1	1	1	1	1	1	1	1	1	1	1	1	1	1	1	1	1				1	1	1	1	1	1	1	1	1
OG5_126915																	1	1	1	1	1		1	1	1	1	1	1	1	1	1	1	1	1	1	1	1	1	1	1	1	1	1	1	1	1	1	1	1	1	1	1	1	1	1	1	1	1	1	1	1	1	1	1	1	1	1	1	1	1	1	1	1	1	1	1	1	1	1	1	1	1	1	1	1	1	1	1	1	1	1	1	1	1	1	1	1	1	1		1	1	1	1	1	1	1	1	1	1	1	1	1	1	1	1	1	1	1	1	1	1	1	1	1	1	1	1	1	1	1	1	1		1	1	1	1				1	1	1	1	1	1	1	1	1
OG5_126916																	1	1	1	1	1	1	1	1	1	1	1	1	1	1	1	1	1	1	1	1	1	1	1	1	1	1	1	1	1	1	1	1	1	1		1	1	1	1	1	1	1	1	1	1	1	1	1	1	1	1	1	1	1	1	1	1		1	1	1	1	1	1	1	1	1	1		1	1	1	1	1	1	1	1	1	1	1	1	1	1		1	1	1	1	1	1	1	1	1	1	1	1	1	1	1	1	1	1	1	1	1	1	1	1	1	1	1	1	1	1	1	1	1		1	1	1	1	1	1	1	1	1	1	1	1	1	1	1	1
OG5_126918	1	1	1	1	1	1	1	1	1	1	1	1	1	1	1																																						1	1		1	1	1	1		1	1	1	1	1	1	1	1	1	1	1	1	1	1	1	1	1	1	1	1	1	1	1		1	1	1	1	1	1	1	1	1	1	1	1	1	1	1		1	1	1	1	1	1	1	1	1	1		1	1	1	1	1	1	1	1	1		1		1	1	1	1	1	1	1	1	1	1	1	1	1	1	1		1	1	1	1	1	1	1	1	1	1	1
OG5_126920		1	1	1	1	1	1	1	1	1	1	1	1	1	1		1	1	1	1	1	1	1	1	1	1	1		1	1	1	1	1	1	1	1	1	1	1	1	1	1	1	1	1	1	1	1	1	1	1	1	1	1	1	1	1	1	1	1	1	1	1		1	1	1	1	1	1	1	1	1	1	1	1	1	1	1	1	1	1	1	1	1	1	1	1	1	1	1	1	1	1	1	1	1	1	1		1	1	1	1	1	1	1	1	1	1	1	1	1	1	1	1	1	1	1	1	1	1	1	1	1	1	1	1	1	1	1	1	1		1	1	1	1	1	1	1	1	1	1	1	1	1	1	1	1
OG5_126922	1	1	1	1	1	1	1	1	1	1	1	1	1	1	1	1																																					1	1	1	1	1	1	1	1	1	1	1	1	1	1	1	1		1	1	1	1	1	1	1	1	1	1	1	1	1	1	1	1	1	1	1	1	1	1	1	1	1	1	1	1	1	1	1	1	1	1	1	1	1	1	1	1	1		1	1	1	1	1	1	1	1	1	1	1	1	1	1	1	1	1	1	1	1	1	1		1	1	1	1				1	1	1	1	1	1	1	1	1
OG5_126923	1	1	1	1	1	1	1	1	1	1	1	1	1	1	1	1																																				1	1	1	1	1	1	1	1	1	1	1	1	1	1	1	1	1	1	1	1	1	1	1	1	1	1	1	1	1	1	1	1	1	1	1	1	1	1	1	1	1	1	1	1	1	1	1	1	1	1	1	1	1	1	1	1	1	1	1	1	1	1	1	1	1	1	1	1	1	1	1	1	1	1	1	1	1	1	1	1	1	1		1	1	1	1	1	1	1	1	1	1	1	1	1	1	1	1
OG5_126925																																																								1	1	1	1	1	1	1	1	1	1	1	1	1	1	1	1	1	1	1	1	1	1	1	1	1	1	1	1	1	1																1	1		1									1					1	1	1	1	1	1	1	1	1	1	1	1	1	1	1	1		1	1	1	1				1	1	1	1	1	1	1	1	1
OG5_126926	1	1	1	1	1	1	1	1	1	1	1	1	1	1	1	1	1																																				1	1	1	1	1	1	1	1	1	1	1	1	1	1	1	1	1	1	1	1	1	1	1	1	1	1	1	1	1	1	1	1	1	1	1	1	1	1	1	1	1	1	1	1	1	1	1	1	1	1	1	1	1	1	1	1	1	1	1	1	1	1	1	1	1	1	1	1	1	1	1	1	1	1	1	1	1	1	1	1	1		1	1	1	1	1	1	1	1	1	1	1	1	1	1	1	1
OG5_126927	1		1	1	1	1	1	1	1	1	1	1	1	1	1		1	1	1	1	1		1	1	1		1				1	1	1	1	1	1	1	1	1	1	1	1	1	1	1	1	1	1	1	1		1				1	1	1	1	1	1	1	1	1	1	1	1	1	1	1	1	1	1	1	1	1	1	1	1	1	1	1	1	1	1	1	1	1	1	1	1		1			1	1	1	1		1	1	1	1	1	1	1	1	1	1	1	1					1	1	1	1	1	1	1	1	1	1	1	1	1	1	1	1	1		1	1	1	1				1	1	1	1	1	1	1	1	1
OG5_126928		1		1	1	1	1	1							1							1		1	1	1	1	1	1		1		1				1	1	1				1	1	1	1	1	1	1	1		1	1	1	1		1	1	1	1	1	1	1	1	1	1	1	1	1	1	1	1	1	1	1	1	1	1	1	1	1	1																			1	1		1		1	1	1	1									1	1	1	1	1	1	1	1	1	1	1	1	1	1	1	1		1	1	1	1				1					1	1	1	1
OG5_126929									1								1								1	1			1																1			1	1				1	1	1		1	1	1	1	1	1	1	1	1	1	1	1	1	1	1	1	1	1	1	1	1	1	1	1	1	1	1																		1	1				1	1											1	1	1	1	1	1	1	1	1	1	1	1	1	1		1		1	1	1	1				1	1	1	1	1	1	1	1	1
OG5_126930	1	1	1	1	1	1	1	1	1	1	1	1	1	1	1	1																																					1	1	1	1	1	1	1	1	1	1	1	1	1	1	1	1		1	1	1	1	1	1	1	1	1	1	1	1	1	1	1	1	1	1	1	1	1	1	1	1	1	1	1	1	1	1	1	1	1	1	1	1	1	1	1	1	1	1	1	1	1	1	1	1	1	1	1	1	1	1	1	1	1	1	1	1	1	1	1	1		1	1	1	1	1	1	1	1	1	1	1	1	1	1	1	1
OG5_126931	1	1	1	1	1	1	1	1	1	1	1	1	1	1	1	1																																					1	1	1	1	1	1	1	1	1	1	1	1	1	1	1	1	1	1	1	1	1	1	1	1	1	1	1	1	1	1	1	1	1	1	1	1	1	1	1		1	1	1	1	1	1	1	1	1	1	1	1	1	1	1	1	1	1	1	1	1	1	1	1	1	1	1	1	1	1	1	1	1	1	1	1	1	1	1	1	1		1	1	1	1	1	1	1	1	1	1	1	1	1	1	1	1
OG5_126932	1	1	1	1	1	1	1	1	1	1	1	1	1	1	1		1	1	1	1	1		1	1	1	1	1	1	1	1	1	1	1	1	1	1	1	1	1	1	1	1	1	1	1	1	1	1	1	1	1	1	1	1	1	1	1	1	1	1	1	1	1	1	1	1	1	1	1	1	1	1		1	1	1	1	1	1	1	1	1	1	1	1	1	1	1	1	1	1	1	1	1	1	1	1	1	1		1	1	1	1	1	1	1	1	1	1	1	1	1	1	1	1	1	1	1	1	1	1	1	1	1	1	1	1	1	1	1	1	1	1	1	1	1	1	1	1	1	1	1	1	1	1	1	1	1	1
OG5_126934																	1	1		1	1	1	1	1	1	1	1	1	1	1	1	1	1				1	1	1	1	1	1	1	1	1	1	1		1	1	1		1	1	1	1	1	1	1	1	1	1	1	1	1		1	1	1	1	1	1		1	1	1	1	1	1	1	1	1	1	1	1	1	1	1	1	1	1		1	1	1	1	1		1		1	1	1	1	1	1	1	1	1	1	1	1	1	1	1	1		1	1	1	1	1	1	1	1	1	1	1	1	1	1	1	1			1	1	1	1	1	1	1	1	1	1	1	1	1	1	1
OG5_126935				1	1			1	1	1	1			1	1	1	1	1	1		1	1	1	1	1				1		1					1	1	1	1	1		1			1		1	1				1	1	1	1	1					1			1																1			1				1	1	1	1						1	1				1		1	1	1	1	1	1	1	1		1	1					1	1	1	1	1	1	1	1	1		1				1	1		1	1						1	1	1	1	1	1	1	1	1
OG5_126936																			1	1				1	1	1	1	1	1	1	1	1	1	1	1	1	1	1	1	1		1	1	1	1	1	1		1	1	1	1	1	1	1	1	1	1	1	1	1	1	1		1	1	1	1	1	1	1	1	1	1	1	1	1	1	1	1	1	1	1	1	1	1	1	1	1	1	1		1	1	1	1	1	1	1		1	1	1	1	1	1	1	1	1	1	1	1	1	1	1	1	1	1	1	1	1	1	1	1	1	1	1	1	1	1	1	1	1		1	1	1	1	1	1	1	1	1	1	1	1	1	1	1	1
OG5_126937	1		1	1	1	1	1	1	1	1	1	1	1	1	1		1	1	1		1	1	1	1	1	1	1				1	1	1	1	1	1	1	1	1	1	1	1	1	1	1	1	1	1	1	1		1	1	1	1	1	1	1	1	1	1	1	1	1	1	1	1	1	1	1	1	1	1	1	1	1	1	1		1	1	1	1	1	1	1	1	1	1	1	1		1	1	1	1	1	1	1		1	1	1	1	1	1	1	1	1	1		1					1	1	1	1	1	1	1	1	1	1	1	1	1	1	1	1	1		1	1	1	1					1	1	1	1	1	1	1	1
OG5_126938																																																					1	1	1	1	1	1	1	1	1	1	1	1		1	1	1	1	1	1	1	1	1	1	1	1	1	1	1	1		1	1	1	1	1	1	1	1	1	1	1	1	1	1	1	1	1	1	1	1	1	1	1	1	1	1	1	1	1	1	1	1	1	1	1	1	1	1	1	1	1	1	1	1	1	1	1	1	1	1	1		1	1	1	1	1	1	1	1	1	1	1	1	1	1	1	1
OG5_126939																							1								1			1	1		1		1								1	1								1	1	1	1	1	1	1	1	1	1	1	1	1		1	1	1	1	1	1	1	1	1	1	1	1	1	1	1		1	1	1	1	1	1					1	1		1		1	1		1	1	1	1	1	1	1	1	1					1	1	1	1	1	1	1	1	1	1	1	1	1	1	1	1	1		1	1	1	1					1	1	1	1	1	1		1
OG5_126940	1	1	1	1	1	1	1	1	1	1	1	1	1	1	1	1																																					1	1	1	1	1	1	1	1	1	1	1	1	1	1	1	1	1	1	1	1	1	1	1	1	1	1	1	1	1	1	1	1	1	1	1	1	1	1	1		1	1	1	1	1	1	1	1	1	1	1	1	1	1	1	1	1	1	1	1	1	1	1	1	1	1	1	1	1	1	1	1	1	1	1	1	1	1	1	1	1		1	1	1	1	1	1	1	1	1	1	1	1	1	1	1	1
OG5_126941										1	1		1				1	1	1	1	1		1	1	1	1	1	1	1	1	1	1	1	1	1	1	1	1	1	1		1	1	1	1	1	1	1	1	1			1	1	1	1	1		1	1	1	1	1		1	1	1	1		1	1	1	1	1	1	1	1	1	1		1		1	1	1	1	1	1	1	1	1		1	1	1	1	1	1			1	1	1	1	1	1	1	1	1	1	1	1	1	1	1	1	1	1	1	1	1	1	1	1	1	1	1	1	1	1	1	1	1	1	1	1	1	1	1	1	1		1	1	1	1	1	1	1	1
OG5_126942																							1							1		1	1				1	1	1				1	1	1	1			1	1						1	1	1	1	1	1	1	1	1	1	1	1		1																																1			1														1	1	1	1	1	1	1	1	1	1	1	1	1	1	1	1	1	1	1	1	1					1	1	1	1	1	1	1	1
OG5_126943																																	1																				1	1	1	1	1	1	1	1	1	1	1	1	1	1	1	1	1	1	1	1	1	1	1	1	1	1	1	1	1	1	1	1	1	1	1	1	1	1	1		1	1	1	1	1	1	1		1	1	1		1	1	1	1	1	1	1	1	1				1	1	1	1	1	1	1	1	1	1	1	1	1		1	1	1		1	1	1	1				1								
OG5_126945								1		1							1	1						1				1	1	1		1	1				1	1					1	1	1			1	1	1	1					1	1	1	1	1	1	1	1	1	1	1	1	1	1	1	1	1	1	1	1	1	1	1	1	1	1	1		1															1		1	1		1														1	1	1	1	1	1	1	1	1	1		1	1	1	1	1	1	1	1	1	1					1	1	1	1	1	1	1	1
OG5_126947																	1	1	1	1	1	1	1	1	1	1	1	1	1	1	1	1	1	1	1	1	1	1	1	1	1	1	1	1	1	1	1	1	1	1	1	1				1	1	1	1	1	1	1	1	1	1	1	1	1	1	1	1	1	1	1	1	1	1	1	1	1	1	1	1	1	1	1	1	1	1	1	1	1				1	1	1	1		1	1	1	1	1	1	1	1	1	1	1	1					1	1	1	1	1	1	1	1	1	1	1	1		1	1	1	1		1	1	1	1				1	1	1	1	1	1	1	1	1
OG5_126948																																																					1	1	1	1	1		1	1	1	1	1		1	1	1	1	1	1	1	1	1	1	1	1	1	1	1	1	1	1	1	1	1	1	1	1	1	1	1	1	1	1	1	1	1	1	1		1	1		1	1	1	1	1	1	1	1	1	1				1	1	1	1	1	1	1	1	1	1	1	1	1	1	1	1	1		1	1	1	1		1	1	1	1	1	1		1	1	1	1
OG5_126949							1										1	1	1	1	1	1	1	1	1	1	1	1	1	1	1	1	1	1	1	1	1	1	1	1	1	1	1	1	1	1	1	1	1	1	1	1	1	1	1	1	1	1	1	1	1		1	1	1	1	1	1	1	1	1	1	1	1	1	1	1	1	1	1	1	1	1	1	1	1	1	1	1	1	1		1	1	1	1	1	1	1		1	1	1	1	1	1	1	1	1	1	1	1	1	1	1	1	1	1	1	1	1	1	1	1	1	1	1	1	1	1	1	1	1		1	1	1	1	1	1	1	1	1	1	1	1	1	1	1	1
OG5_126950																	1			1																	1																			1	1	1	1	1	1	1	1	1	1	1	1	1	1	1	1	1	1	1	1	1	1	1	1	1	1	1	1	1	1	1	1	1	1	1	1	1	1	1	1	1	1	1	1		1	1	1		1	1	1	1	1	1	1	1	1	1	1	1	1	1	1	1	1	1	1	1	1	1	1	1	1	1	1	1	1		1	1	1	1		1	1	1	1	1	1	1				1
OG5_126951	1	1	1	1	1	1	1	1	1	1	1	1	1	1	1	1																																					1	1	1	1	1	1	1	1	1	1	1	1	1	1	1	1	1		1	1	1	1	1	1	1	1	1	1	1	1	1	1	1	1	1	1	1	1	1	1	1	1	1	1	1	1	1	1	1	1	1	1	1	1	1	1	1	1	1	1	1	1	1	1	1	1	1	1	1	1	1	1	1	1	1	1	1	1	1	1	1		1	1	1	1	1	1	1	1	1	1	1	1	1	1	1	1
OG5_126952							1		1	1	1			1			1	1	1	1	1	1	1	1	1	1	1	1	1	1	1	1	1	1	1	1	1	1	1	1	1	1	1	1	1	1	1	1	1	1	1	1	1	1	1	1	1	1	1	1	1	1	1	1	1	1	1	1	1	1	1	1	1	1	1	1	1	1	1	1	1	1	1	1	1	1	1	1	1	1	1	1	1	1	1	1	1	1	1		1	1	1	1	1	1	1	1	1	1	1	1	1				1	1	1	1	1	1	1	1	1	1	1	1	1	1	1	1	1		1	1	1					1	1	1	1	1	1	1	1	1
OG5_126953	1	1	1	1	1	1	1	1	1	1	1	1	1	1	1	1																																					1	1	1	1	1	1	1	1	1	1	1	1	1	1	1	1	1	1	1	1	1	1	1	1	1	1	1	1	1	1	1	1	1	1	1	1	1	1	1		1	1	1	1	1	1	1	1	1	1	1	1	1	1	1	1	1	1	1	1	1	1	1	1	1	1	1	1	1	1	1	1	1	1	1	1	1	1	1	1	1		1	1	1	1	1	1	1	1	1	1	1	1	1	1	1	1
OG5_126954																	1	1	1	1	1	1	1	1	1	1	1	1	1	1	1	1	1	1	1	1	1	1	1	1	1		1	1	1	1	1	1	1	1	1	1				1	1	1	1	1	1	1	1	1	1	1	1	1	1		1	1	1	1	1	1	1	1	1	1	1	1	1	1	1	1	1	1	1	1	1	1				1	1	1	1		1	1	1	1	1	1	1	1	1	1	1	1					1	1	1	1	1	1	1	1	1	1	1	1	1	1	1	1	1		1	1	1	1				1	1	1	1	1	1	1	1	1
OG5_126955										1											1							1	1								1	1	1	1				1												1	1	1	1	1	1	1	1	1	1	1	1	1	1	1	1	1	1	1	1	1	1	1	1	1	1	1	1	1	1	1	1	1	1	1	1	1				1	1	1	1		1	1	1	1	1	1	1	1	1	1	1	1					1	1	1	1	1	1	1	1	1	1	1	1	1	1	1	1	1		1	1	1	1				1	1	1	1	1	1	1	1	1
OG5_126956	1	1	1	1	1	1		1	1	1	1	1	1		1		1		1			1	1		1	1	1		1	1	1	1	1				1	1	1	1			1	1	1	1		1	1	1			1	1	1	1	1	1	1	1	1	1	1	1	1	1	1	1	1		1	1	1	1	1	1	1	1	1	1	1	1	1	1	1	1	1	1	1	1	1		1	1	1	1	1	1	1		1	1	1	1	1	1	1	1	1	1	1	1	1	1	1	1	1	1	1	1	1	1	1	1	1	1	1	1	1	1	1	1	1		1	1	1	1		1	1	1	1	1	1	1	1	1	1	1
OG5_126957	1	1	1	1	1	1	1	1	1	1	1	1	1	1	1	1																																					1	1	1	1	1	1	1	1	1	1	1	1	1	1	1	1	1		1	1	1	1	1	1	1	1	1	1	1		1	1	1	1	1	1	1	1	1		1	1	1	1	1	1	1	1	1	1	1	1	1	1	1	1	1	1	1	1	1	1	1	1	1	1	1	1	1	1	1	1	1	1	1	1	1	1	1	1	1		1	1	1	1	1	1	1	1	1	1	1	1	1	1	1	1
OG5_126959							1	1			1				1		1	1	1	1	1	1	1	1	1	1	1	1	1	1	1	1	1	1	1	1	1	1	1	1	1	1	1	1	1	1	1	1	1	1	1	1	1	1	1	1	1	1	1	1	1	1	1	1	1	1	1	1	1	1	1	1	1	1	1	1	1	1	1	1	1	1	1	1	1	1	1	1	1	1	1	1	1	1	1	1	1	1	1		1	1	1	1	1	1	1	1	1	1	1	1	1	1	1	1	1	1	1	1	1	1	1	1	1	1	1	1	1	1	1	1	1		1	1	1	1	1	1	1	1	1	1	1	1	1	1	1	1
OG5_126960			1	1	1		1		1	1							1	1			1		1	1	1	1	1				1	1	1				1	1	1	1			1	1	1	1		1	1	1						1													1											1				1		1	1	1	1	1	1		1	1	1	1	1	1			1	1	1	1	1	1	1	1	1	1	1	1					1	1	1	1	1	1	1	1	1	1	1	1	1	1	1	1	1		1	1	1	1				1	1	1	1	1	1	1	1	1
OG5_126964	1	1	1	1	1	1	1	1	1	1	1	1	1	1	1	1																																					1	1	1	1	1	1	1	1	1	1	1	1	1	1	1	1	1	1	1	1	1	1	1	1	1	1	1	1	1	1	1	1	1	1	1	1	1	1	1	1	1	1	1	1	1	1	1	1	1	1	1	1	1	1	1	1	1	1	1	1	1	1	1	1	1	1	1	1	1	1	1	1	1	1	1	1	1	1	1	1	1		1	1	1	1	1	1	1	1	1	1	1	1	1	1	1	1
OG5_126965	1	1	1	1	1	1	1	1	1	1	1	1	1	1	1	1																																					1	1	1	1	1	1	1	1	1	1	1	1	1	1	1	1	1		1	1	1	1	1	1	1	1	1	1	1	1	1	1		1	1	1	1	1	1		1	1	1	1	1	1	1	1	1	1	1	1	1	1	1	1	1	1	1	1	1	1	1	1	1	1	1	1	1	1	1	1	1	1	1	1	1	1	1	1	1		1	1	1	1		1	1	1	1	1	1	1	1	1	1	1
OG5_126966		1	1	1	1	1	1	1	1	1	1		1	1	1		1	1	1		1		1	1	1	1	1	1	1	1	1	1	1				1	1	1	1	1	1	1	1	1	1	1		1	1			1	1	1	1	1	1	1	1	1	1	1	1	1	1	1	1	1	1	1	1	1	1	1	1	1	1	1	1	1	1	1	1	1	1	1	1	1	1	1	1	1	1	1	1	1	1	1		1	1	1	1	1	1	1	1	1	1	1	1	1	1	1	1	1	1	1	1	1	1	1	1	1	1	1	1	1	1	1	1	1		1	1	1	1	1	1	1	1	1	1	1	1	1	1	1	1
OG5_126967																																																								1	1	1	1	1	1	1	1	1	1	1	1	1	1	1	1	1	1	1	1	1	1	1	1	1	1	1	1	1	1	1	1	1	1	1	1					1	1		1		1	1		1	1	1	1	1	1	1		1					1	1	1	1	1	1	1	1	1	1	1	1	1	1	1	1	1	1	1	1	1	1				1	1	1	1	1	1	1	1	1
OG5_126968		1	1	1	1	1			1					1			1	1	1	1	1	1		1	1	1	1	1	1	1	1	1	1	1	1	1	1	1	1	1			1	1	1	1	1	1	1	1		1				1	1	1	1	1	1	1	1	1	1	1	1	1	1	1	1	1	1	1	1	1	1	1	1	1	1	1	1	1	1	1	1	1	1	1	1		1			1	1	1	1		1	1	1	1	1	1	1	1	1	1	1	1	1					1	1	1	1	1	1	1	1	1	1	1	1	1	1	1	1		1	1	1	1				1	1	1	1	1	1	1	1	1
OG5_126969																																																					1	1	1	1	1	1	1	1	1	1	1	1	1	1	1	1	1	1	1	1	1	1	1	1	1	1	1	1	1	1	1	1	1	1	1	1	1	1	1	1	1	1	1	1	1	1	1		1	1	1		1	1	1	1	1	1	1	1	1				1	1	1	1	1	1	1	1	1	1	1	1	1	1	1	1	1			1	1	1				1	1	1	1	1	1	1	1	1
OG5_126970	1	1	1	1	1	1	1	1	1	1	1	1	1	1	1		1	1	1	1	1	1	1	1	1	1	1	1	1	1	1	1	1				1	1	1	1	1	1	1	1	1	1	1	1	1	1	1	1	1	1	1	1	1	1	1	1	1	1	1	1	1	1	1	1	1	1	1	1	1	1	1	1	1	1	1	1	1	1	1	1	1	1	1	1	1	1	1		1	1	1	1	1	1	1		1	1	1	1	1	1	1	1	1	1	1	1	1	1	1	1	1	1	1	1	1	1	1	1	1	1	1	1	1	1	1	1	1		1	1	1	1		1	1	1	1	1	1	1	1	1	1	1
OG5_126971																																																					1	1	1	1		1	1	1	1	1	1	1	1	1	1	1	1	1	1	1	1	1	1	1	1	1	1	1	1	1	1	1	1	1	1	1	1	1	1	1	1	1		1	1	1	1		1	1	1	1	1	1	1	1	1	1	1	1	1	1	1	1	1	1	1	1	1	1	1	1	1		1	1	1	1	1	1	1		1	1	1	1	1	1	1	1	1	1	1	1	1	1	1	1
OG5_126972				1	1	1											1	1	1	1	1	1	1	1	1	1	1	1	1	1	1		1				1	1	1	1	1	1	1	1	1	1	1	1	1	1		1	1	1	1	1	1	1	1	1	1	1	1	1	1	1	1	1	1	1	1	1	1	1	1	1	1	1	1	1	1	1	1	1	1	1	1	1	1	1	1		1	1	1	1	1	1	1		1	1	1	1	1	1	1	1	1	1	1	1	1	1	1	1	1	1	1	1	1	1	1	1	1	1	1	1	1	1	1	1	1		1	1	1	1	1	1	1	1	1	1	1	1	1	1	1	1
OG5_126973				1	1						1			1									1					1	1		1	1	1	1	1	1				1		1					1	1								1	1	1	1	1	1	1	1	1	1	1	1	1	1	1	1	1	1	1	1	1	1	1	1	1	1	1	1	1	1	1	1	1	1	1	1	1	1	1	1	1	1	1	1		1	1	1	1	1	1	1	1	1	1	1	1					1	1	1	1	1	1	1	1	1	1	1	1	1	1	1	1	1		1	1	1	1				1	1	1	1	1	1	1	1	1
OG5_126975																																																					1	1	1	1	1	1	1	1	1		1	1	1	1	1	1	1	1	1	1	1	1	1	1	1	1	1	1	1	1	1	1									1	1	1				1		1	1		1	1	1	1	1	1	1	1	1		1	1	1	1	1	1	1	1	1	1	1	1	1	1	1	1	1	1	1	1		1	1	1	1	1	1	1	1	1	1	1	1	1	1	1	1
OG5_126976									1																1		1				1	1					1	1	1				1	1		1				1		1				1	1	1	1	1	1	1	1	1	1	1	1	1	1	1	1	1	1	1	1	1	1	1	1	1				1	1																1	1																1	1	1	1	1	1	1	1	1	1	1	1	1	1	1	1		1															1
OG5_126978							1		1	1	1			1			1	1	1	1	1	1	1	1	1	1	1	1	1	1	1	1	1	1	1	1	1	1	1	1	1	1	1	1	1	1	1	1	1	1	1	1				1	1	1	1	1	1	1	1	1	1	1		1	1	1	1	1	1	1	1	1	1	1	1	1	1	1	1	1	1	1	1	1	1	1	1	1	1	1	1	1	1	1	1		1	1	1	1	1	1	1	1	1	1	1	1	1				1	1	1	1	1	1	1	1	1	1	1	1	1	1	1	1	1		1	1	1	1				1	1	1	1	1	1	1	1	1
OG5_126980									1	1		1	1				1	1		1	1		1	1	1	1	1	1	1	1	1	1	1				1	1	1	1	1	1	1	1	1	1	1	1	1	1	1	1	1	1	1	1	1	1	1	1	1	1	1	1	1	1	1	1	1	1	1	1	1	1	1	1	1	1	1	1	1	1	1	1	1	1	1	1	1	1	1		1	1	1	1	1	1	1		1	1	1	1	1	1	1	1	1	1	1	1	1	1	1	1	1	1	1	1	1	1	1	1	1	1	1	1	1	1	1	1	1		1	1	1	1		1	1	1	1	1	1	1	1	1	1	1
OG5_126981																																																					1	1	1	1	1	1	1	1	1	1	1	1	1	1	1	1	1	1	1	1	1	1	1	1	1	1	1	1	1	1	1	1	1														1			1		1	1	1	1	1	1	1	1	1	1	1	1	1	1	1	1	1	1	1	1		1	1	1	1	1	1	1	1	1		1	1	1	1	1	1	1	1	1	1	1	1	1	1	1	1
OG5_126982	1			1	1	1	1	1		1	1	1	1		1		1	1	1		1	1	1	1	1	1	1					1	1			1	1	1	1	1	1	1	1	1	1	1			1	1		1				1		1	1	1	1	1	1	1	1	1	1	1	1	1	1	1	1	1	1	1	1	1	1	1	1	1		1	1	1	1	1	1	1	1					1	1		1		1	1		1														1	1	1	1	1	1	1	1	1	1	1	1	1	1	1	1		1	1	1	1				1	1	1	1	1	1	1	1	1
OG5_126983	1	1	1	1	1	1	1	1	1	1	1	1	1	1	1	1																																					1	1	1	1	1	1	1	1	1	1	1	1	1	1	1	1			1	1	1	1	1	1	1	1	1	1	1	1	1	1	1	1	1	1	1	1	1		1	1	1	1	1	1	1	1	1	1	1	1	1	1	1	1	1	1	1	1	1	1	1	1	1	1	1	1	1	1	1	1	1	1	1	1	1	1	1	1	1	1	1	1	1	1	1	1	1	1	1	1	1	1	1	1	1	1
OG5_126984						1						1					1		1		1		1		1	1	1	1	1	1	1											1	1	1		1		1	1	1	1		1	1	1	1	1	1	1	1	1	1	1	1	1	1	1	1	1	1	1	1	1	1	1	1	1	1	1	1	1	1	1		1	1	1	1	1	1	1	1	1	1	1	1	1	1		1	1	1	1	1	1	1	1	1	1	1	1	1	1	1	1	1	1	1	1	1	1	1	1	1	1	1	1	1	1	1	1	1	1		1	1	1	1	1	1	1		1	1	1	1	1	1	1	1
OG5_126985																	1	1	1	1	1	1	1	1	1	1	1	1	1	1	1	1	1	1	1	1	1	1	1	1	1	1	1	1	1	1	1	1	1	1		1				1	1	1	1	1	1	1	1	1	1	1	1	1	1	1	1	1		1	1	1	1	1	1	1	1	1	1	1	1	1	1	1	1	1	1				1	1	1		1		1	1		1	1	1	1	1	1	1	1	1					1	1	1	1	1	1	1	1	1	1	1	1	1	1	1	1	1						1			1	1	1	1	1	1	1	1	1
OG5_126986	1	1	1	1	1	1	1	1	1	1	1	1	1	1	1	1																																					1	1	1	1	1	1	1	1	1	1	1	1	1	1	1	1	1	1	1		1	1	1	1	1	1	1	1	1	1	1	1	1	1	1	1	1	1	1	1	1			1	1	1	1	1	1	1	1	1	1	1	1	1	1	1	1	1	1	1	1	1	1	1	1	1		1	1	1	1	1	1	1	1	1	1	1	1		1	1	1	1	1	1	1	1	1	1	1	1	1	1	1	1
OG5_126987																																																								1	1	1	1	1	1	1	1	1	1	1	1	1	1	1	1	1	1	1	1	1	1	1	1	1	1	1	1	1	1											1	1		1		1	1		1	1	1	1	1	1	1	1	1	1				1	1	1	1	1	1	1	1	1	1	1	1	1	1	1	1	1		1	1	1	1				1	1	1	1	1	1	1	1	1
OG5_126988	1	1	1	1	1	1	1	1	1	1	1	1	1	1	1	1																																					1	1		1	1	1	1	1	1	1	1	1	1	1	1	1	1	1	1	1	1	1	1	1	1	1	1	1	1	1	1	1	1	1	1	1	1	1	1		1	1		1	1	1	1		1	1	1	1	1	1	1	1	1	1	1	1	1	1	1	1	1	1	1	1		1	1	1	1	1	1	1	1	1	1	1	1		1	1	1	1	1	1	1	1	1	1	1	1	1	1	1	1
OG5_126990																																																								1	1	1	1	1	1	1	1	1	1	1	1	1	1	1	1	1	1	1	1	1	1	1	1	1	1	1	1	1	1	1	1	1	1	1	1	1	1	1	1	1	1	1	1		1	1	1	1	1	1	1	1	1	1	1	1	1	1	1	1	1	1	1	1	1	1	1	1	1	1	1	1	1	1	1	1	1		1	1	1	1				1	1	1	1	1	1	1	1	1
OG5_126991																			1	1				1	1			1	1			1	1	1	1	1	1	1	1	1	1	1	1	1	1	1	1	1	1	1	1	1				1	1	1	1	1	1	1	1	1	1	1	1	1	1	1	1	1	1	1	1	1	1	1	1	1	1	1	1	1	1	1	1	1	1	1	1	1	1			1	1	1	1		1	1	1	1						1								1	1	1	1	1	1	1	1	1	1	1	1	1	1	1	1		1	1	1	1				1	1	1	1	1	1	1	1	1
OG5_126992	1																		1	1	1				1	1	1	1	1	1		1	1	1	1	1	1	1	1			1	1		1	1	1	1		1	1		1	1	1	1	1	1	1	1	1	1	1	1	1		1	1	1	1	1	1	1	1	1	1	1	1	1	1	1	1	1	1	1	1	1	1	1	1	1	1	1	1	1	1	1	1			1	1	1	1									1					1	1	1	1	1	1	1	1	1	1	1	1	1	1	1	1		1	1	1	1		1	1	1	1	1	1	1	1	1	1	1
OG5_126993	1	1	1	1	1	1	1	1	1	1	1	1	1	1	1	1																																					1	1	1	1	1	1	1	1	1	1	1	1	1	1	1	1	1	1	1	1	1	1	1	1	1	1	1	1	1	1	1	1	1	1	1	1	1	1	1	1	1	1	1	1	1	1	1	1	1	1	1	1	1	1	1	1	1	1	1	1	1	1	1	1	1	1	1	1	1	1	1	1	1	1	1	1	1	1	1	1	1		1	1	1	1	1	1	1	1	1	1	1	1	1	1	1	1
OG5_126994																																1	1	1	1	1	1	1	1				1	1	1	1			1	1						1	1	1	1	1	1	1	1	1	1	1	1	1	1	1	1	1	1		1	1	1	1	1	1	1	1	1	1	1	1	1	1	1	1	1	1	1	1		1	1	1	1		1	1	1	1	1	1	1	1	1	1	1	1	1	1	1	1	1	1	1	1	1	1	1	1	1	1	1	1	1	1	1		1		1	1	1	1		1	1	1	1	1		1	1	1	1	1
OG5_126998	1	1	1	1	1	1	1								1																																						1	1	1	1	1	1	1	1	1	1	1		1	1	1	1	1	1	1	1	1	1	1	1	1	1	1	1	1	1	1	1	1		1	1	1	1	1	1	1	1	1	1	1	1	1	1	1	1	1	1	1	1	1	1	1	1	1	1	1	1	1	1	1	1	1	1	1		1	1	1	1	1	1	1	1	1	1	1		1	1	1	1		1	1	1	1	1	1	1	1	1	1	1
OG5_126999																				1			1		1			1		1	1		1							1			1	1	1	1		1	1	1			1	1	1	1	1	1	1	1	1	1	1	1	1	1	1	1	1	1	1	1	1	1	1	1	1	1	1	1	1	1	1	1	1								1	1	1	1	1		1					1									1	1	1	1		1	1	1	1	1	1	1	1	1	1	1	1	1	1		1		1	1	1	1				1	1	1	1	1	1	1	1	1
OG5_127000																																																								1	1	1	1	1	1	1	1	1	1	1	1	1	1	1	1	1	1	1	1	1	1	1	1	1	1	1	1	1	1								1	1	1	1	1		1		1	1			1	1	1	1	1	1	1	1					1	1	1	1	1	1	1	1	1	1	1	1	1	1	1	1	1		1	1	1	1				1			1		1	1	1	1
OG5_127001				1	1					1							1							1	1		1	1	1		1	1	1				1		1		1		1	1	1	1							1	1	1	1	1	1	1	1	1	1		1	1	1	1	1	1			1								1	1	1		1															1			1		1	1	1	1	1	1	1	1	1	1	1	1	1	1	1	1	1	1	1	1	1	1	1	1	1	1	1	1	1	1		1	1	1	1				1	1	1	1	1	1	1	1	1
OG5_127002																	1	1	1	1	1	1	1	1	1	1	1	1	1	1	1	1	1			1	1	1	1		1	1	1	1	1	1	1	1	1	1	1		1	1	1	1	1	1	1	1	1	1		1	1	1	1	1	1	1	1	1		1	1	1	1	1	1	1	1	1	1	1	1	1	1	1	1	1	1		1	1	1	1	1	1	1		1	1	1	1	1	1	1	1	1	1	1	1	1	1	1	1	1	1	1	1	1	1	1	1	1	1	1	1	1	1	1	1	1	1	1	1	1			1	1	1	1	1	1	1	1	1	1	1
OG5_127004		1		1	1	1	1		1	1				1			1	1			1			1	1	1					1	1	1				1	1	1				1	1	1	1	1		1	1							1	1	1	1	1	1	1	1	1	1	1	1	1	1	1	1		1	1	1	1	1	1	1	1	1	1	1	1											1	1		1		1	1		1	1	1	1	1	1	1	1	1					1	1	1	1	1	1	1	1	1	1	1	1	1	1	1	1	1		1	1	1	1				1	1		1	1	1	1		1
OG5_127005	1	1	1	1	1	1	1	1			1	1	1		1	1																																					1	1	1	1		1		1	1	1	1	1	1	1	1	1	1	1	1	1	1	1	1	1	1	1	1	1	1	1	1	1	1	1	1	1	1	1	1	1	1	1		1	1	1	1	1	1	1	1	1	1	1	1	1	1	1	1	1	1	1	1	1	1	1	1	1	1	1	1	1	1	1	1	1	1	1	1	1	1		1	1	1	1	1	1	1	1	1	1	1	1	1	1	1	1
OG5_127006	1	1		1	1	1	1	1	1	1	1	1	1	1	1		1	1	1			1	1	1	1	1	1	1	1		1	1	1				1			1	1	1	1	1	1	1	1	1	1	1		1	1	1	1	1	1	1	1	1	1	1	1	1	1	1	1			1	1	1	1	1	1	1	1	1	1	1	1	1	1	1												1	1				1	1		1		1	1	1	1				1					1	1	1	1	1	1	1	1	1	1	1	1	1	1	1	1		1	1	1	1				1	1	1	1	1	1	1	1	1
OG5_127007	1	1	1	1	1	1							1	1	1						1			1	1	1	1	1	1			1	1				1	1	1	1		1		1	1	1			1	1		1				1		1	1	1	1	1	1	1	1	1	1	1	1	1	1	1	1	1	1	1	1	1	1	1				1												1	1				1	1		1														1	1	1	1	1	1	1	1	1	1	1	1	1	1	1	1	1	1	1	1	1				1	1	1		1				
OG5_127008	1	1	1	1	1	1	1	1	1	1	1	1	1	1	1	1																																					1	1		1	1	1	1		1	1	1	1	1	1	1	1		1	1	1	1		1	1	1	1	1	1	1	1	1	1	1	1	1	1	1	1	1		1	1	1	1	1	1	1	1	1	1	1	1	1	1	1	1	1	1		1	1	1	1	1	1	1	1	1		1	1	1	1	1	1	1	1	1	1	1	1	1	1	1	1	1		1	1		1	1	1	1	1	1	1	1
OG5_127011	1			1	1	1	1	1	1	1	1	1	1	1	1		1	1	1		1	1	1	1	1	1	1	1	1	1	1	1	1			1	1	1	1	1	1	1	1	1	1	1	1	1	1	1		1				1	1	1	1	1	1	1	1	1	1	1	1	1	1	1	1	1	1	1	1	1	1	1	1	1	1	1	1	1	1	1	1	1	1	1	1					1	1	1	1		1	1	1	1	1	1	1	1	1	1	1	1					1	1	1	1	1	1	1	1	1	1	1	1	1	1	1	1	1		1	1	1	1				1	1	1	1	1	1	1	1	1
OG5_127012																																																					1	1	1	1	1	1	1	1	1	1	1	1	1	1	1	1	1	1	1	1	1	1	1	1	1	1	1	1	1	1	1	1	1	1	1	1	1	1	1		1	1	1	1	1	1	1		1	1	1	1	1					1	1	1	1	1	1	1		1	1	1	1	1	1	1	1	1	1	1	1	1	1	1	1		1	1	1	1	1	1	1	1	1	1	1	1	1	1	1	1
OG5_127013																																																					1	1	1	1	1	1		1	1	1	1	1	1	1	1		1	1	1	1	1	1	1	1	1	1	1	1	1	1	1	1	1	1	1	1	1	1	1	1	1	1	1	1	1	1	1	1	1	1	1	1	1	1	1	1	1	1	1	1	1	1	1	1	1	1	1	1	1	1	1	1	1	1	1	1		1	1	1	1		1	1	1	1	1	1	1	1	1	1	1	1	1	1	1	1
OG5_127014	1	1	1	1	1	1	1	1	1	1	1	1	1	1	1	1																																					1	1		1		1	1	1	1	1	1	1	1	1		1		1	1	1	1	1	1	1	1	1	1	1	1	1	1	1	1	1	1	1	1	1	1		1	1	1	1	1	1	1	1	1		1	1	1	1	1	1	1	1	1	1	1	1	1	1	1	1	1	1	1	1	1	1	1	1	1	1	1	1	1	1	1		1	1	1	1	1	1	1	1	1	1	1	1	1	1	1	1
OG5_127015	1		1			1	1	1	1	1	1	1	1	1	1									1				1	1	1																							1	1	1	1	1	1	1	1	1	1	1	1	1	1	1	1	1	1	1	1	1	1	1	1	1	1	1	1	1	1	1	1	1	1	1	1	1	1	1		1	1	1	1	1	1	1		1	1	1	1	1	1	1	1	1	1	1	1	1	1	1	1	1	1	1	1	1	1	1	1	1	1	1	1	1	1	1	1	1	1	1	1	1	1				1	1	1	1	1	1	1	1	1
OG5_127016	1	1	1	1	1	1	1	1	1	1	1	1	1	1	1	1																																					1	1	1	1	1	1	1		1	1	1	1	1	1	1	1	1	1	1	1	1	1	1	1	1	1	1	1	1	1	1	1		1	1	1	1	1	1	1	1	1	1	1	1	1	1	1	1	1	1	1	1	1	1	1	1	1	1	1	1	1	1	1	1	1	1	1	1	1	1	1	1	1	1	1	1	1	1	1	1		1	1	1	1	1	1	1	1	1	1	1	1	1	1	1	1
OG5_127019							1		1	1							1				1		1	1		1	1	1	1		1	1	1				1	1	1	1	1		1	1	1	1		1	1	1						1	1		1	1	1	1	1	1	1	1	1	1	1	1	1	1	1	1	1	1	1	1	1	1	1	1	1		1											1	1		1		1	1		1	1	1	1	1	1	1	1	1	1	1	1	1	1	1	1	1		1	1	1	1	1	1	1	1	1	1	1	1		1	1	1	1				1	1	1	1	1	1	1	1	1
OG5_127020							1	1	1	1	1				1		1	1	1	1	1	1			1	1	1	1	1	1	1	1	1	1	1	1	1	1	1	1	1	1	1	1	1	1	1		1	1	1	1	1	1	1	1		1		1	1	1	1	1	1	1	1	1		1	1	1	1	1	1	1	1	1	1	1	1	1	1	1	1	1	1	1	1	1	1	1	1	1	1	1	1	1	1		1	1	1	1	1	1	1	1	1	1	1	1	1	1	1	1	1	1	1	1	1	1	1	1	1	1	1	1	1	1	1	1	1		1	1	1	1		1	1	1	1		1	1	1	1	1	1
OG5_127021							1										1						1		1		1						1				1	1	1				1	1	1	1		1	1								1	1	1	1	1	1	1	1	1	1	1	1	1	1	1	1	1	1	1	1	1	1	1	1	1	1	1	1	1																1			1														1	1	1	1	1	1	1	1	1	1	1	1	1	1	1	1		1	1	1	1	1	1	1	1	1	1		1	1	1	1	1
OG5_127022	1	1	1	1	1		1	1				1			1																																						1	1	1	1	1	1	1	1	1	1	1	1	1	1	1	1	1	1	1	1	1	1	1	1	1	1	1	1	1	1	1	1	1	1	1	1	1	1	1		1	1	1	1	1	1	1	1	1	1	1	1	1	1	1	1	1	1	1	1	1	1	1	1	1	1	1	1	1	1	1	1	1	1	1	1	1	1	1	1	1		1	1	1	1	1	1	1	1	1	1	1	1	1	1	1	1
OG5_127023						1										1	1	1	1		1	1	1	1	1			1	1		1	1	1	1	1	1				1	1	1					1	1				1	1	1	1	1	1	1	1	1	1	1	1	1	1	1	1	1	1	1	1	1	1	1	1	1	1	1	1	1	1	1	1	1	1	1	1	1	1	1	1	1	1	1	1	1	1	1	1		1	1	1	1	1	1	1	1	1	1	1	1	1				1	1	1	1	1	1	1	1	1	1	1	1	1	1	1	1	1		1	1	1	1				1	1	1	1	1	1	1	1	1
OG5_127024																								1																													1	1	1	1	1	1	1	1	1	1	1	1	1	1	1	1	1	1	1	1	1	1	1	1	1	1	1	1	1	1	1	1	1	1	1	1	1	1	1		1	1	1	1	1		1		1	1		1	1	1	1	1	1	1	1	1	1	1	1	1	1	1	1	1	1	1	1	1	1	1	1	1	1	1	1	1	1		1	1	1	1	1	1	1	1	1	1	1	1	1	1	1	1
OG5_127025	1	1	1	1	1						1	1	1		1	1																																					1	1	1	1	1	1	1	1	1	1	1	1	1	1	1	1	1		1	1	1	1	1	1	1	1	1	1	1	1	1	1		1	1	1	1	1	1		1	1	1	1	1	1	1	1	1	1	1	1	1	1	1	1	1	1	1	1	1	1	1	1	1	1	1	1	1	1	1	1	1	1	1	1	1	1	1	1	1		1	1	1	1		1	1	1	1	1	1	1	1	1	1	1
OG5_127027												1	1	1			1	1	1	1	1	1	1	1	1	1	1	1	1	1	1	1	1			1	1	1	1	1	1	1	1	1	1	1	1	1	1	1	1	1	1	1	1	1	1	1	1	1	1	1		1	1	1	1	1	1	1	1	1	1	1	1	1	1	1	1	1	1	1	1	1	1	1	1	1	1	1	1					1	1		1		1	1		1	1	1	1	1	1	1	1	1	1	1	1	1	1	1	1	1	1	1	1	1	1	1	1	1	1	1	1	1	1		1	1	1	1		1	1		1	1	1	1	1	1	1	1
OG5_127028																	1	1	1	1	1	1	1	1	1	1	1	1	1	1	1	1	1	1	1	1	1	1	1	1	1	1	1	1	1	1	1	1	1	1	1	1				1		1	1	1	1	1	1	1	1	1	1	1		1	1	1	1	1	1	1	1	1	1	1	1	1	1	1	1	1	1	1	1	1	1	1	1			1	1	1	1		1	1		1	1	1	1	1	1	1	1	1					1	1	1	1		1	1	1	1	1	1	1	1	1	1	1	1		1	1	1	1				1	1	1	1	1	1	1	1	1
OG5_127029	1	1	1	1	1	1	1	1	1	1	1	1	1	1	1	1																																					1	1	1	1	1		1	1	1	1	1	1	1	1	1		1	1	1	1	1	1	1	1	1	1	1	1	1	1	1	1	1	1	1	1	1	1	1	1	1	1		1	1	1	1	1	1	1	1	1	1	1	1	1	1	1	1	1	1	1	1	1	1	1	1	1	1	1	1	1	1	1	1	1	1	1	1	1	1		1	1	1	1	1	1	1	1	1	1	1	1	1	1	1	1
OG5_127030																																																					1	1	1	1	1	1	1	1	1	1	1	1	1	1	1	1	1	1	1	1	1	1	1	1	1	1	1	1				1												1	1		1		1	1		1									1	1	1	1		1	1	1	1	1	1	1	1	1	1	1	1	1	1		1		1	1			1	1	1	1	1	1	1	1	1	1	1	1
OG5_127033	1	1	1	1	1	1	1	1	1	1	1	1	1	1	1	1																																					1	1	1	1	1	1	1	1	1	1	1	1	1	1	1	1	1	1	1	1	1	1	1	1	1	1	1	1	1	1	1	1	1	1	1	1	1	1	1		1	1	1	1	1	1	1	1	1	1	1	1	1	1	1	1	1	1	1	1	1	1	1	1	1	1	1	1	1	1	1	1	1	1	1	1	1	1	1	1	1		1	1	1	1	1	1	1	1	1	1	1	1	1	1	1	1
OG5_127035	1	1	1	1	1	1	1	1	1	1	1	1	1	1	1	1	1	1					1	1	1	1	1	1	1	1		1	1				1	1	1		1	1	1	1	1	1		1	1	1			1	1	1	1	1	1	1	1	1	1	1	1		1		1	1	1	1	1	1		1	1	1	1	1	1	1	1	1	1	1											1	1		1		1	1				1	1	1	1					1	1	1	1	1	1	1	1	1	1		1	1	1	1	1	1	1	1	1		1	1	1	1				1	1	1	1	1		1		
OG5_127036	1	1	1	1	1	1	1	1	1	1	1	1	1	1	1	1	1	1	1	1	1	1	1	1	1	1	1	1	1	1	1	1	1	1	1	1	1	1	1	1	1	1	1	1	1	1	1	1	1	1	1	1	1	1	1	1	1	1	1	1	1	1	1	1	1	1	1	1	1		1	1	1	1	1	1	1	1	1	1	1	1	1	1	1	1	1	1	1	1	1		1	1	1	1	1	1	1		1	1	1	1	1	1	1	1	1	1	1	1	1	1	1	1		1	1	1	1	1	1	1	1	1	1	1	1	1	1	1	1		1	1	1	1	1	1	1	1	1	1	1	1	1	1	1	1
OG5_127037								1									1	1				1		1	1	1	1	1	1		1	1	1				1	1	1				1	1						1		1	1	1	1	1	1									1	1	1	1	1	1	1	1	1	1	1	1	1	1	1				1			1	1		1									1		1	1		1	1	1	1	1	1	1	1	1	1				1	1	1	1	1	1		1	1	1	1		1	1	1	1	1		1	1	1	1				1	1	1	1	1	1	1	1	1
OG5_127039	1	1	1	1	1	1	1	1	1	1	1	1	1	1	1	1																																					1	1	1	1	1	1	1	1	1	1	1	1	1	1	1	1	1	1	1	1		1	1	1	1	1	1	1	1	1	1	1	1	1	1	1	1	1	1	1	1	1	1	1	1	1	1	1	1	1	1	1	1	1	1	1	1	1	1	1	1	1	1	1	1	1	1	1	1	1	1	1	1	1	1	1	1	1	1	1	1		1	1	1	1	1	1	1	1	1	1	1	1	1	1	1	1
OG5_127040	1	1	1	1	1	1	1	1	1	1	1	1	1	1			1	1	1		1	1	1	1	1	1	1	1	1	1	1	1	1				1	1	1	1	1	1	1	1	1	1	1	1	1	1		1	1	1	1	1	1	1	1	1	1		1	1	1	1	1	1		1	1	1	1	1	1	1	1	1	1	1	1	1	1	1	1	1	1	1	1	1	1		1	1	1	1	1	1	1		1	1	1	1	1	1	1	1	1	1	1	1	1				1	1	1	1	1	1	1	1	1	1	1	1	1	1	1		1		1		1	1				1	1	1	1	1	1	1	1	1
OG5_127041	1	1	1	1	1	1	1	1	1		1	1	1	1	1		1	1	1		1	1	1		1	1	1	1	1	1	1						1	1	1	1	1	1	1	1	1	1	1	1	1	1	1	1				1	1	1	1	1	1	1	1	1	1	1	1	1	1	1	1	1	1	1	1	1	1	1	1	1				1	1								1	1	1	1	1	1	1		1	1	1	1									1	1	1	1		1	1	1	1	1	1	1	1	1	1	1	1	1	1	1	1		1	1	1	1		1	1	1	1	1	1	1	1	1	1	1
OG5_127043			1	1	1	1			1	1					1				1			1	1	1	1	1	1	1	1	1		1	1				1	1	1	1	1	1	1	1	1	1	1	1	1	1		1	1	1	1	1	1	1	1	1	1	1		1	1	1	1	1		1	1	1	1	1	1	1	1	1	1	1	1	1		1	1														1					1									1	1	1	1		1	1	1	1	1	1	1	1	1	1	1	1	1	1	1	1		1	1	1	1				1	1	1	1	1	1	1	1	1
OG5_127044																																																					1	1	1	1	1	1	1	1	1	1	1	1	1	1	1	1	1	1	1	1		1	1	1	1	1	1	1	1	1	1	1	1	1	1	1	1	1	1	1	1	1	1	1	1	1	1		1	1	1	1	1	1	1	1	1	1	1	1	1	1	1	1	1	1	1	1	1	1	1	1	1	1	1	1	1	1	1	1	1		1	1	1	1		1	1	1	1	1	1	1	1	1	1	1
OG5_127045	1					1		1	1	1			1			1	1	1	1	1	1	1	1	1	1	1	1	1	1	1	1	1	1		1	1	1	1	1	1	1	1	1	1	1	1	1	1	1	1	1	1	1	1	1	1	1	1		1	1	1	1	1	1	1	1	1			1	1	1	1	1	1	1	1	1	1	1	1	1		1	1	1	1	1	1	1		1	1	1	1	1	1	1		1	1	1	1	1	1	1	1	1	1	1	1	1	1	1	1	1	1	1	1	1	1	1	1	1	1	1	1	1	1	1	1	1		1	1	1	1	1	1	1	1	1	1	1	1	1	1	1	1
OG5_127046	1	1	1	1	1	1	1	1	1	1	1	1	1	1	1	1																																					1	1		1		1	1	1	1	1	1	1	1	1	1	1	1	1	1	1		1	1	1		1	1	1	1	1	1		1	1	1	1	1	1	1		1	1		1	1	1	1	1	1	1	1	1	1	1	1	1	1	1		1	1	1	1	1	1	1	1	1		1	1	1	1	1	1	1	1	1	1	1	1		1	1	1	1		1	1	1	1	1	1	1	1	1	1	1
OG5_127047																																																								1	1	1	1	1	1	1	1	1	1	1	1	1	1	1	1	1	1	1	1	1	1	1	1	1	1	1	1	1	1	1	1	1	1	1	1					1	1		1		1	1		1	1	1	1	1	1	1	1	1	1				1	1	1	1	1	1	1	1	1	1	1	1	1	1	1	1	1		1	1	1	1				1	1	1	1	1	1	1	1	1
OG5_127048																																																								1	1	1	1	1	1	1	1	1	1	1	1	1	1	1	1	1	1	1	1	1	1	1	1	1	1	1	1	1	1	1	1	1	1		1	1	1	1	1	1		1	1		1	1	1															1	1	1	1	1	1	1	1	1	1	1		1	1	1	1		1	1	1	1	1	1	1	1	1	1						1
OG5_127049	1	1		1	1			1	1	1					1		1								1	1	1			1	1													1	1	1				1		1				1	1	1	1	1	1	1	1	1	1	1	1	1	1	1	1	1	1	1	1	1	1	1	1		1	1	1	1	1	1	1	1	1	1	1					1	1		1		1	1		1	1	1	1	1	1	1	1	1	1				1	1	1	1	1	1	1	1	1	1	1	1	1	1	1	1	1		1	1	1	1				1	1	1	1	1	1	1	1	1
OG5_127050	1	1	1	1	1	1	1	1	1	1	1	1	1	1	1	1																																					1	1	1	1	1	1	1	1	1	1	1	1	1	1	1	1	1	1	1	1	1	1	1	1	1	1	1	1	1	1	1	1	1	1	1	1	1	1	1	1	1	1	1	1	1	1	1	1	1	1	1	1	1	1	1	1	1	1		1	1	1	1	1		1	1	1	1	1	1	1	1	1	1	1	1	1	1	1	1		1	1	1	1	1	1	1	1	1	1	1	1	1	1	1	1
OG5_127051	1	1	1	1	1	1	1	1	1	1	1	1	1	1	1	1																																					1	1	1	1	1	1	1	1	1	1	1	1	1	1	1	1	1	1	1	1	1	1	1	1	1	1	1	1	1	1	1	1	1	1	1	1	1	1	1	1	1	1	1	1	1	1	1	1	1	1	1	1	1	1	1	1	1	1	1	1	1	1	1	1	1	1	1	1	1	1	1	1	1	1	1	1	1	1	1	1	1		1	1	1	1	1	1	1	1	1	1	1	1	1	1	1	1
OG5_127053																																																					1	1	1	1	1	1	1	1	1	1	1	1	1	1	1	1		1	1	1	1	1	1	1	1	1	1	1	1	1	1	1	1		1	1	1	1	1	1	1	1	1	1	1	1	1		1	1	1	1	1	1	1	1	1	1		1	1	1	1	1	1	1	1	1		1	1	1	1	1	1	1	1	1	1	1	1		1	1	1	1	1	1	1	1	1	1		1	1	1	1	1
OG5_127057																	1															1	1																			1				1	1	1	1	1	1	1	1	1	1	1	1	1	1	1	1	1	1	1	1	1	1	1	1	1	1	1	1	1	1	1	1	1	1	1	1		1			1	1	1	1		1	1	1	1	1	1	1	1	1	1	1	1					1	1	1	1	1	1	1	1	1	1	1	1	1	1	1	1	1		1	1	1	1					1	1	1	1	1	1	1	1
OG5_127058									1	1									1	1	1		1	1	1	1	1	1	1	1	1	1	1				1	1	1	1	1	1	1	1	1	1	1	1	1	1		1	1	1	1	1	1	1	1	1	1	1	1	1	1	1	1	1	1	1	1	1	1	1	1	1	1	1	1	1	1	1	1	1	1	1	1	1	1	1	1	1	1	1	1	1	1	1	1		1	1	1	1	1	1	1	1	1	1	1	1	1	1	1	1	1	1	1	1	1	1	1	1	1	1	1	1	1	1	1	1	1		1	1	1	1	1	1	1	1		1	1	1	1	1	1	1
OG5_127059																																																					1	1	1	1	1	1	1	1	1	1		1	1	1	1	1	1	1	1	1	1	1	1	1	1	1	1	1	1	1	1	1	1	1	1	1	1	1	1	1	1	1	1	1	1	1	1		1	1	1		1	1	1	1	1	1		1	1	1	1	1		1	1	1	1	1	1	1	1	1	1	1	1	1	1	1	1		1	1	1	1				1	1	1	1	1	1	1	1	1
OG5_127060																					1		1	1	1	1	1	1	1		1	1	1				1	1	1	1			1	1	1	1			1	1		1	1	1	1		1	1	1	1	1	1	1	1	1	1	1	1	1	1	1	1	1	1	1	1	1	1	1	1	1	1	1	1	1																1	1		1									1	1	1	1		1	1	1	1	1	1	1	1	1	1	1	1	1		1	1		1	1	1	1					1	1		1	1	1	1	1
OG5_127061	1	1	1	1	1	1	1	1	1	1	1	1	1	1	1	1				1				1		1		1	1	1									1											1	1		1	1	1	1	1	1	1	1	1	1	1	1	1	1	1	1	1	1	1	1	1	1	1	1	1	1	1	1	1	1	1	1	1	1	1	1	1	1	1		1	1	1	1	1	1	1		1	1	1	1	1	1	1	1	1	1	1	1	1	1	1	1	1	1	1	1	1	1	1	1	1	1	1	1	1	1	1	1	1		1	1	1	1	1	1	1	1	1	1	1	1	1	1	1	1
OG5_127062																					1					1	1																													1	1																				1			1	1	1	1	1									1	1	1				1		1	1		1	1	1	1	1	1	1	1	1					1	1	1	1	1	1	1	1	1	1	1		1	1	1	1	1		1	1	1	1				1	1	1			1	1	1	1
OG5_127063																																																					1	1	1	1	1	1	1	1	1	1	1	1	1	1	1	1	1	1	1	1	1	1	1	1	1	1	1	1	1	1	1	1	1								1	1	1	1	1		1		1	1		1	1	1	1	1	1	1	1	1	1	1	1	1	1	1	1	1	1	1	1	1	1	1	1	1	1	1	1	1	1		1	1	1	1				1	1	1		1	1	1	1	1
OG5_127064	1	1	1	1	1	1	1	1	1	1	1	1	1	1	1	1																																					1	1	1	1	1	1	1	1	1	1	1	1	1	1	1	1	1		1		1	1	1	1	1	1	1	1	1	1	1	1	1	1	1	1	1	1	1		1	1	1	1	1	1	1	1	1	1	1	1	1	1	1	1	1	1	1	1	1	1	1	1	1	1	1	1	1	1	1	1	1	1	1	1	1	1	1	1	1		1	1	1	1	1	1	1	1	1	1	1	1	1	1	1	1
OG5_127067																							1	1							1	1	1				1	1	1				1	1	1	1	1	1	1	1			1	1	1	1	1	1	1	1	1	1	1	1	1	1	1	1	1	1	1	1	1	1	1	1	1	1	1	1	1	1	1	1	1																1	1		1	1	1	1	1	1	1	1		1				1	1	1	1	1	1		1	1	1	1	1		1	1		1		1	1						1	1	1	1	1	1	1	1	1
OG5_127068	1		1	1																																																	1	1	1	1	1	1	1	1	1	1	1	1	1	1	1	1	1	1	1	1	1	1	1	1	1	1	1	1	1	1	1	1	1	1	1	1	1	1	1	1	1	1	1	1	1	1	1		1	1	1	1	1	1	1	1	1	1	1	1	1				1	1	1	1	1	1	1	1	1	1	1	1	1	1	1	1	1						1	1	1	1	1	1	1	1	1	1	1	1
OG5_127069																																																								1	1	1	1	1	1	1	1		1	1	1	1	1	1	1	1	1	1	1	1	1	1	1	1	1	1	1	1	1								1	1	1				1			1		1									1					1	1	1	1	1	1	1	1	1	1	1	1	1	1	1	1		1	1	1	1	1	1	1	1	1	1	1	1	1	1	1	1
OG5_127070																																																					1	1	1	1	1	1	1	1	1	1	1	1	1	1	1	1	1	1	1	1	1	1	1	1	1	1	1	1	1	1	1	1	1	1	1	1	1	1	1	1	1	1	1	1	1	1	1		1	1	1	1	1	1	1	1	1	1	1	1	1	1	1	1	1	1	1		1	1	1	1	1	1	1	1	1	1	1	1	1		1	1	1	1	1	1	1	1	1	1	1	1	1	1	1	1
OG5_127072	1	1	1													1																																					1	1	1	1	1	1	1	1	1	1	1	1	1		1	1		1	1	1	1	1	1	1	1	1	1	1	1	1	1	1	1	1	1	1	1	1	1		1	1	1	1	1	1	1	1	1	1	1	1	1	1	1	1	1	1	1	1	1	1	1	1	1	1	1	1		1	1	1	1	1	1	1	1	1	1	1	1		1	1	1	1		1	1		1	1	1	1	1	1	1	1
OG5_127073																							1								1						1	1	1				1	1		1			1	1			1	1	1	1	1	1	1	1	1	1	1	1	1	1	1	1	1	1	1	1	1	1	1	1	1	1	1	1	1	1		1															1		1	1		1	1	1	1	1	1	1	1	1	1				1	1	1	1	1	1	1	1	1	1	1	1	1	1	1		1		1		1	1		1	1	1	1	1	1	1	1	1	1	1
OG5_127074	1	1	1	1	1	1	1	1		1		1	1	1	1		1		1				1		1			1		1	1						1	1	1	1		1	1	1	1	1		1		1		1				1	1	1	1	1	1	1	1	1	1	1	1	1	1	1	1	1		1	1	1	1	1	1	1	1	1	1	1		1	1	1	1	1	1								1		1	1		1	1	1	1	1	1	1	1	1					1	1	1	1	1	1	1	1	1	1	1	1	1	1	1	1	1		1	1	1	1				1	1	1	1	1	1	1	1	1
OG5_127075																																																					1	1	1	1		1	1	1	1	1	1	1	1	1	1	1	1	1	1	1	1	1	1	1	1	1	1	1	1	1	1	1	1	1	1	1	1	1	1		1	1	1	1	1	1	1		1	1	1	1	1	1	1	1	1	1	1	1	1	1	1	1	1	1	1	1	1	1	1	1	1	1	1	1	1	1	1	1	1		1	1	1	1	1	1	1	1	1	1	1	1	1	1	1	1
OG5_127076	1	1	1	1	1	1	1	1	1	1	1	1	1	1	1		1	1	1		1	1	1	1	1	1	1	1	1	1	1	1	1				1	1	1	1	1	1	1	1	1	1	1	1	1	1	1	1	1	1	1	1	1	1	1	1	1	1	1	1	1	1	1	1	1	1	1	1	1	1	1	1	1	1	1	1	1	1		1	1	1	1	1	1	1	1					1	1		1		1	1		1	1	1	1	1	1	1	1	1	1	1	1	1		1	1	1	1	1	1	1	1	1	1	1	1	1	1	1	1		1	1	1	1					1	1	1	1	1	1	1	1
OG5_127077																	1	1	1		1	1	1		1	1	1	1	1	1	1	1	1	1	1	1	1	1	1	1	1	1	1	1	1	1	1	1	1	1		1				1	1	1	1	1	1	1	1	1	1	1	1	1	1	1	1	1	1		1	1	1	1		1	1	1	1	1	1	1	1	1	1	1	1	1	1			1	1	1	1		1	1	1	1	1	1	1	1	1	1	1	1					1	1	1	1	1	1	1	1	1	1	1	1	1	1	1	1	1		1	1	1	1				1	1	1	1	1	1	1	1	1
OG5_127078																	1	1	1	1	1	1	1	1	1	1	1	1	1	1	1	1	1	1	1	1	1	1	1	1	1	1	1	1	1	1	1	1	1	1	1	1	1	1	1	1	1	1	1	1	1	1	1	1	1	1	1	1	1	1	1	1	1	1	1	1	1	1	1	1	1	1	1	1	1	1	1		1	1	1	1	1	1	1	1	1	1	1		1	1	1	1	1	1	1	1	1	1	1	1						1	1	1	1	1	1		1	1	1	1	1	1	1	1	1		1	1	1	1				1	1	1	1	1	1	1	1	1
OG5_127079	1	1			1	1	1				1		1	1	1		1	1	1		1		1		1	1	1		1	1	1	1					1	1	1	1			1	1	1	1	1	1		1			1	1	1	1	1	1	1	1	1	1	1	1	1	1	1		1	1	1	1	1	1	1	1	1	1	1	1	1	1	1	1	1	1	1	1	1	1	1	1	1	1	1	1	1	1	1		1	1	1	1	1	1	1	1	1	1	1	1		1	1	1	1	1	1	1	1	1	1	1	1	1	1	1	1	1	1	1	1		1	1	1	1	1	1	1	1	1	1	1	1	1	1	1	1
OG5_127080	1	1	1	1	1	1	1	1	1	1	1	1	1	1	1	1																																					1	1	1	1	1	1	1	1	1	1	1		1	1	1	1	1		1	1	1	1	1	1	1	1	1	1	1	1	1	1	1	1	1	1	1	1	1		1	1	1	1	1	1	1	1	1	1	1	1	1	1	1	1	1	1	1	1	1			1	1	1	1	1	1	1	1	1	1	1	1	1	1	1	1	1	1		1	1	1	1		1	1	1	1	1	1	1	1	1	1	1
OG5_127081																																																					1	1	1	1	1	1	1	1	1	1		1	1	1	1	1		1	1	1	1	1	1	1	1	1	1	1	1	1	1	1	1	1	1	1	1	1	1	1	1	1	1	1	1	1	1		1	1	1	1	1	1	1	1	1	1	1	1	1	1	1	1	1	1	1	1	1	1	1	1	1	1	1	1	1	1	1	1	1		1	1	1	1				1		1	1	1	1	1	1	1
OG5_127087																	1	1							1	1	1	1	1				1				1	1	1				1	1	1	1		1		1																								1																												1											1					1	1	1	1	1	1	1	1	1	1	1	1	1	1	1	1		1	1	1													
OG5_127088																																																					1	1	1	1		1	1	1	1		1	1	1	1	1	1	1	1	1	1	1	1	1	1	1	1	1	1																					1	1		1	1	1	1	1	1	1	1	1	1				1	1	1	1	1	1	1	1	1	1	1	1	1	1	1	1	1		1		1	1		1	1		1	1	1	1	1	1	1	1
OG5_127089	1	1	1	1	1	1	1	1	1	1	1	1	1	1	1	1																																					1	1	1	1		1	1	1	1	1	1	1	1	1	1	1		1	1	1	1	1	1	1	1	1	1	1	1	1	1	1	1	1	1	1	1	1	1	1	1	1	1	1	1	1	1	1	1	1	1	1	1	1	1	1	1	1	1	1	1	1	1	1	1	1	1	1	1	1	1	1	1	1	1	1	1	1	1	1	1		1	1	1	1		1	1	1	1	1	1	1	1	1	1	1
OG5_127090	1	1	1	1	1	1	1	1	1	1	1	1	1	1	1	1																																					1	1	1	1	1	1	1	1	1	1	1	1	1	1	1	1	1	1	1	1	1	1	1	1	1	1	1	1	1	1	1	1	1	1	1	1	1	1	1	1	1	1	1	1	1	1	1	1	1	1	1	1	1	1	1	1	1	1	1	1	1	1	1	1	1	1	1	1	1	1	1	1	1	1	1	1	1	1	1	1	1		1	1	1	1	1	1	1	1	1	1	1	1	1	1	1	1
OG5_127091																					1								1		1	1					1	1	1	1		1	1	1	1		1		1				1	1	1	1	1	1	1	1	1	1	1	1	1	1	1	1	1	1	1	1	1	1	1	1	1	1	1	1	1	1	1	1	1	1	1	1	1	1	1		1	1	1	1	1	1	1		1	1	1	1	1	1	1	1	1	1	1	1	1				1	1	1	1	1	1	1	1	1	1	1	1	1	1	1	1	1		1	1	1	1	1	1	1	1	1	1	1	1	1	1	1	1
OG5_127092																																																								1	1	1	1	1	1	1	1	1	1	1	1	1	1	1	1	1	1	1	1	1	1	1	1	1	1	1	1	1	1							1	1	1	1	1	1				1	1	1	1														1	1	1	1	1	1	1	1		1		1	1	1	1	1		1	1	1	1				1	1	1		1	1	1	1	1
OG5_127093	1		1	1	1	1	1	1	1	1				1	1		1	1	1		1		1	1	1			1	1		1	1	1				1	1	1	1	1	1	1	1	1	1		1	1	1						1	1			1						1	1	1	1	1	1	1	1	1	1	1	1	1	1	1	1	1	1	1																	1	1		1		1	1	1	1									1	1	1	1	1	1	1	1	1	1	1	1	1	1		1	1	1	1	1	1				1	1	1	1	1	1	1	1	1
OG5_127094																	1	1			1		1		1		1	1	1		1	1					1	1											1				1	1	1	1	1	1	1	1	1	1	1	1	1	1	1	1	1	1	1	1	1	1	1	1	1	1	1	1	1	1	1	1	1														1		1	1		1	1					1	1	1	1				1	1	1	1	1	1	1	1	1	1	1		1	1	1		1		1	1	1	1				1			1	1	1	1	1	1
OG5_127096	1	1	1	1	1	1	1	1	1	1	1	1	1	1	1	1																																					1	1	1	1	1	1	1	1	1	1	1	1	1	1	1	1	1	1	1	1	1	1	1	1	1	1	1	1	1	1	1	1	1	1	1	1	1	1	1	1	1	1	1	1	1	1	1		1	1	1	1	1	1	1	1	1	1	1	1	1	1	1	1	1	1	1	1	1	1	1	1	1	1	1	1	1	1	1	1	1		1	1	1	1	1	1	1	1	1	1	1	1	1	1	1	1
OG5_127097										1							1	1			1			1	1	1	1				1	1	1				1	1	1				1	1	1	1				1						1	1	1			1	1	1		1	1	1	1	1	1	1	1	1	1	1	1	1	1	1	1	1	1	1	1	1	1	1	1	1	1	1					1	1		1		1	1		1														1	1	1	1	1	1	1	1	1	1	1	1	1	1	1	1		1	1	1	1				1	1	1	1	1	1	1	1	1
OG5_127098																						1																															1	1	1	1	1	1	1	1	1	1	1	1	1	1	1	1		1	1	1	1	1	1	1	1	1	1	1	1	1	1	1	1	1	1	1	1	1	1	1	1	1	1	1	1	1	1		1	1	1		1	1	1	1	1	1	1	1					1	1	1	1	1	1	1	1	1	1	1	1	1	1	1	1	1		1	1	1	1				1	1	1	1	1	1	1	1	1
OG5_127099																	1	1	1	1	1	1	1		1	1	1	1	1	1	1	1	1	1	1	1	1	1	1	1	1	1	1	1	1	1	1	1	1	1	1	1				1	1	1	1	1	1	1	1	1	1	1	1	1	1	1	1	1	1	1	1	1	1	1	1	1	1	1	1		1	1	1	1	1	1	1	1	1	1	1	1	1	1	1		1	1	1	1	1	1	1	1	1	1	1	1					1	1	1	1	1	1	1	1	1	1	1	1	1	1	1	1	1		1	1	1	1				1	1	1	1	1	1	1	1	1
OG5_127100	1	1	1	1	1	1	1	1	1	1	1	1	1	1	1		1	1																																			1	1	1	1	1	1	1	1	1	1	1	1	1	1	1	1	1		1	1	1	1	1	1	1	1	1	1	1	1	1	1	1	1	1	1	1	1	1	1	1	1	1	1	1	1	1	1	1	1	1	1	1	1	1	1	1	1	1	1	1	1	1	1	1	1	1	1	1	1	1	1	1	1	1	1	1	1	1	1	1		1	1	1	1	1	1	1	1	1	1	1	1	1	1	1	1
OG5_127101																																																								1	1	1	1	1	1	1	1	1	1	1	1	1	1	1	1	1	1	1	1	1	1	1	1	1	1	1	1	1	1											1	1		1		1	1											1	1	1	1		1	1	1	1	1	1	1	1	1	1	1	1	1	1	1	1		1		1	1				1	1	1	1	1	1	1	1	1
OG5_127102	1	1	1	1	1	1	1	1	1	1	1	1	1	1	1	1																																					1	1	1	1	1	1	1	1	1	1	1	1	1	1	1	1	1	1	1	1	1	1	1	1	1	1	1	1	1	1	1	1	1	1	1	1	1	1	1		1	1	1	1	1	1	1		1	1	1	1	1	1	1	1	1	1	1	1	1	1	1	1	1	1	1	1	1	1	1	1	1	1	1	1	1	1	1	1	1		1	1	1	1	1	1	1	1	1	1	1	1	1	1	1	1
OG5_127103						1			1	1	1		1	1		1	1	1	1	1	1	1	1	1	1	1	1	1	1	1	1	1	1	1	1	1	1	1	1	1	1	1	1	1	1	1	1	1	1	1	1	1				1	1	1	1	1	1	1		1	1	1	1	1	1		1	1		1	1	1	1	1	1	1	1	1	1	1	1	1	1	1	1	1	1	1				1	1	1	1		1	1	1	1	1	1	1	1	1	1		1					1	1	1	1	1	1	1	1	1	1	1	1	1	1	1	1	1		1	1	1	1					1	1	1	1	1	1	1	1
OG5_127104																																																					1	1	1	1	1		1	1	1	1	1	1	1	1	1	1		1	1	1	1	1	1	1	1	1	1	1	1	1	1	1	1	1	1	1	1	1	1	1	1	1	1	1	1	1	1		1	1	1	1	1	1	1	1	1	1	1	1	1	1	1	1	1	1	1	1	1	1	1	1	1	1	1	1	1	1	1	1	1		1	1	1	1	1	1	1	1	1	1	1	1	1	1	1	1
OG5_127105			1			1	1	1	1	1	1	1	1	1	1		1	1			1	1		1	1		1	1	1	1	1	1	1	1	1		1			1		1					1		1			1	1	1	1	1	1	1	1	1	1	1	1	1	1	1	1	1	1	1	1	1	1	1	1	1	1	1	1	1	1	1	1	1	1	1	1	1	1	1	1		1	1	1	1	1	1	1		1	1	1	1	1	1	1	1	1	1	1			1	1	1	1	1	1	1	1	1	1	1	1	1	1	1	1	1	1	1	1		1	1	1	1	1	1	1	1	1	1	1	1	1	1		1
OG5_127106	1	1	1	1	1	1	1	1	1	1	1	1	1	1	1		1	1	1	1	1			1	1		1				1	1	1	1	1	1	1	1	1	1	1	1	1	1	1	1	1	1	1	1						1	1	1	1	1	1	1	1	1	1	1	1	1		1	1	1	1	1	1	1	1	1	1	1	1	1	1	1	1	1	1	1	1	1	1		1			1	1	1	1		1	1	1	1	1	1	1	1	1	1	1	1	1					1	1	1	1	1	1	1	1	1	1	1	1	1	1	1	1		1	1	1	1				1	1	1	1	1	1	1	1	1
OG5_127107																																																					1	1	1	1	1	1	1	1	1	1	1	1	1	1	1	1	1	1	1	1	1	1	1	1	1	1	1	1	1	1	1	1	1	1	1	1	1	1	1		1	1	1	1	1	1	1		1	1	1	1	1	1	1	1	1	1	1	1		1	1	1	1	1	1	1	1	1	1	1	1	1	1	1	1	1	1	1	1	1	1	1	1	1				1	1	1	1	1	1	1	1	1
OG5_127109	1	1	1	1	1	1	1		1	1	1	1	1	1	1	1	1	1	1		1	1	1	1	1				1			1	1				1	1		1	1				1	1	1	1		1						1	1	1	1	1	1	1	1	1	1	1	1	1	1	1	1	1		1	1	1	1	1	1	1	1	1	1	1	1	1	1	1	1	1	1	1	1	1	1	1	1	1	1			1	1	1	1	1	1	1	1	1		1	1				1	1	1	1	1	1	1	1	1	1	1	1	1	1	1	1	1				1	1	1	1	1	1	1	1			1	1	1	1
OG5_127110																																																								1	1	1	1	1	1	1	1	1	1	1	1	1	1	1	1	1	1	1	1	1	1	1	1	1	1	1	1	1	1								1	1	1	1	1	1	1		1	1	1	1	1	1	1	1	1	1	1	1					1	1	1	1	1	1	1	1	1	1	1	1	1	1	1	1	1		1	1	1	1				1	1	1	1	1	1	1	1	1
OG5_127111																												1																									1	1	1	1	1	1	1	1	1	1	1	1	1	1	1	1	1	1	1	1	1	1	1	1	1	1	1	1	1	1	1	1	1														1		1	1			1	1	1	1	1	1	1	1	1					1	1	1	1	1	1	1	1	1	1	1	1	1	1	1	1		1	1	1	1				1	1		1	1	1	1	1	1
OG5_127112												1	1		1		1	1																			1		1	1			1	1	1	1			1				1	1	1	1	1	1	1	1	1	1	1	1	1	1	1	1	1	1	1	1	1	1	1	1	1	1	1	1	1	1		1	1											1	1		1		1	1		1	1	1	1	1	1	1	1	1	1	1	1	1	1	1	1	1	1	1	1	1	1	1	1	1	1	1	1	1	1		1	1	1	1				1	1	1		1	1	1	1	1
OG5_127113																				1								1	1		1	1	1	1	1		1	1	1				1	1	1	1	1	1	1	1			1	1	1	1	1	1	1	1	1	1	1	1	1	1	1	1	1	1	1	1	1	1	1	1	1	1	1	1	1	1	1	1	1	1	1	1	1	1	1	1	1	1	1	1	1	1	1		1	1	1	1	1	1	1	1	1	1	1	1	1	1	1	1	1	1	1	1	1	1	1	1	1	1	1	1	1	1	1	1	1			1	1	1	1	1	1	1	1	1	1	1	1	1	1	1
OG5_127114	1	1	1	1	1	1	1	1	1	1	1	1	1	1	1	1																																					1	1	1	1	1	1	1	1	1	1	1	1	1	1	1	1	1	1	1	1	1	1	1	1	1	1	1	1	1	1	1	1	1	1	1	1	1	1	1		1	1	1	1	1	1	1	1	1	1	1	1	1	1	1	1	1	1	1	1	1	1	1	1	1	1	1	1	1	1	1	1	1	1	1	1	1	1	1	1	1		1	1	1	1	1	1	1	1	1	1	1	1	1	1	1	1
OG5_127117					1																		1	1	1	1		1	1	1	1					1																	1	1	1	1	1	1	1	1	1	1	1	1	1	1	1	1	1	1	1	1	1	1	1	1	1	1	1	1	1	1	1	1	1	1	1	1	1	1	1	1	1	1	1	1	1	1	1		1	1	1	1	1	1	1	1	1	1	1	1		1	1	1	1	1	1	1	1	1	1	1	1	1	1	1	1	1	1		1		1	1	1	1		1	1	1	1	1	1	1	1	1	1	1
OG5_127118																																																					1	1	1	1	1	1	1	1	1	1	1	1	1	1	1	1	1	1	1	1	1	1	1	1	1	1	1	1	1	1	1	1	1	1	1	1	1	1	1		1	1	1	1	1	1	1		1	1		1	1	1	1	1	1	1	1	1	1					1	1	1	1	1	1	1	1	1	1	1	1	1	1	1	1		1	1	1	1				1	1	1	1	1	1	1	1	1
OG5_127120																																																								1	1	1	1	1	1	1	1	1	1	1	1	1	1	1	1	1	1	1	1	1	1	1	1	1	1	1	1	1	1								1	1	1	1	1		1		1	1		1	1	1	1	1	1	1	1	1					1	1	1	1	1	1	1	1	1	1	1	1	1	1	1	1	1		1	1	1	1				1	1	1	1	1	1	1	1	1
OG5_127121																	1		1	1	1		1	1	1	1	1			1	1	1	1				1	1	1					1	1	1			1	1	1	1				1	1	1	1	1	1	1	1	1		1	1	1	1		1	1	1	1	1	1	1	1	1	1	1	1	1	1	1	1	1	1	1	1	1					1	1	1			1	1	1	1	1	1	1	1	1	1	1	1	1	1	1	1	1	1	1	1	1	1	1	1	1	1	1	1	1	1	1	1	1		1	1	1	1	1	1	1	1	1	1	1	1	1	1	1	1
OG5_127122	1	1	1	1	1	1	1	1	1	1	1	1	1				1	1	1	1	1	1	1	1	1		1	1	1	1	1	1	1			1	1	1	1	1	1	1	1	1	1	1	1	1	1	1		1	1	1	1	1																								1	1	1	1																1		1	1		1	1	1	1	1	1	1	1	1	1				1	1	1	1	1	1	1	1	1	1	1	1	1	1	1	1	1		1	1	1	1				1	1	1	1	1	1	1	1	1
OG5_127124																																																					1	1	1	1	1	1	1	1	1	1	1	1	1	1	1	1	1	1	1	1	1	1	1	1	1	1	1	1	1	1	1	1	1														1					1									1	1	1	1	1	1	1	1	1	1	1	1	1	1	1	1	1	1	1	1	1		1	1	1	1				1								
OG5_127125	1	1	1	1	1	1	1							1	1				1																									1												1	1	1	1	1	1	1		1	1	1	1	1		1	1	1	1	1	1	1	1	1	1	1				1	1	1	1	1	1	1	1	1	1	1	1	1	1	1	1		1	1	1	1	1	1	1	1	1	1	1	1	1	1	1	1	1	1	1	1	1	1	1	1	1	1	1	1	1	1	1	1	1		1	1	1	1				1	1	1	1	1	1	1	1	1
OG5_127126																	1	1	1	1	1	1	1	1	1	1	1	1	1	1	1	1	1	1	1	1	1	1	1	1	1	1	1	1	1	1	1	1	1	1	1	1				1	1	1	1	1	1	1	1	1	1	1	1	1	1	1	1	1	1	1	1	1	1	1	1	1	1	1	1	1	1	1	1	1	1	1	1					1	1	1	1		1	1	1	1	1	1	1	1	1	1	1	1					1	1	1	1	1	1	1	1	1	1	1	1	1	1	1	1	1		1	1	1	1				1	1	1	1	1	1	1	1	1
OG5_127127	1	1	1	1	1	1	1	1	1	1	1	1	1	1	1	1																																					1	1	1	1	1	1	1	1	1	1	1	1	1	1	1	1	1	1	1	1	1	1	1	1	1	1	1	1	1	1	1	1	1	1	1	1	1	1	1	1	1	1	1	1	1	1	1	1	1	1	1	1	1	1	1	1	1	1		1	1	1	1	1	1	1	1	1	1	1	1	1	1	1	1	1	1	1	1	1	1		1	1	1	1	1	1	1	1	1	1	1	1	1	1	1	1
OG5_127128	1	1	1		1	1									1																																						1	1	1	1	1	1		1	1	1	1	1	1	1	1	1	1	1	1	1	1	1	1	1	1	1	1	1	1	1	1	1	1	1	1	1	1	1	1	1	1	1	1	1	1	1	1	1	1	1	1	1	1	1	1	1	1	1	1	1	1	1	1	1		1	1	1	1	1	1	1	1	1	1	1	1	1	1	1	1		1	1	1	1	1	1	1	1	1	1	1	1	1	1	1	1
OG5_127129				1	1	1	1		1	1							1	1	1					1	1			1	1			1	1				1	1	1	1				1	1	1			1	1						1				1						1	1	1		1	1	1	1	1	1	1	1	1	1	1	1	1	1			1	1	1	1	1	1					1	1		1		1	1		1	1	1	1	1	1	1	1	1	1	1	1	1	1	1	1	1	1	1	1	1	1	1	1	1	1	1	1	1	1		1	1	1					1	1		1	1	1	1	1	1
OG5_127130																																																					1	1	1	1	1	1	1	1	1	1	1	1	1	1	1	1	1	1	1	1	1	1	1	1	1	1	1	1	1	1	1	1	1	1	1	1	1	1	1	1	1	1	1	1	1	1	1	1	1	1	1	1	1	1	1	1	1	1	1	1	1	1	1	1	1	1	1	1	1	1	1	1	1	1	1	1	1	1	1	1	1		1	1	1	1	1	1	1	1	1	1	1	1	1	1	1	1
OG5_127131																																																					1	1	1	1	1	1	1	1	1	1	1	1	1	1	1	1	1	1	1	1	1	1	1	1	1	1	1	1	1	1	1	1	1	1	1	1	1	1	1		1	1	1	1	1		1			1			1	1	1	1	1	1	1	1					1	1	1	1	1	1	1	1	1	1	1	1	1	1	1	1	1		1	1	1	1	1			1								
OG5_127132	1	1	1	1	1	1					1	1	1		1	1																																					1	1	1	1	1	1	1	1	1	1	1	1	1	1	1	1		1	1	1	1	1	1	1	1	1	1	1	1	1	1	1	1	1	1	1	1	1	1	1	1	1	1	1	1	1	1	1	1	1	1	1	1	1	1	1	1	1	1	1	1	1	1	1	1	1	1	1		1	1	1	1	1	1	1	1	1	1	1	1	1	1	1	1	1				1	1	1	1	1	1	1	1	1
OG5_127133																	1	1	1	1	1	1	1	1	1	1	1	1	1	1	1	1	1	1	1	1	1	1	1	1	1	1	1	1	1	1	1	1	1	1	1	1				1	1	1	1	1	1	1	1	1	1	1	1	1	1	1	1	1	1	1	1	1	1	1	1	1	1	1	1	1	1	1	1	1	1	1	1					1	1	1	1		1	1	1	1	1	1	1	1	1	1	1	1						1	1	1	1	1	1	1	1	1	1	1		1	1	1	1		1	1	1	1	1			1	1	1	1	1	1	1	1	1
OG5_127134																																																					1	1	1	1	1	1		1	1	1	1	1	1	1	1	1	1	1	1	1	1	1	1	1	1	1	1	1	1	1	1	1	1	1	1	1	1	1	1		1	1	1	1	1	1	1	1	1	1	1	1	1	1	1	1	1	1	1	1	1	1	1	1	1	1	1	1	1	1	1	1	1	1		1	1	1	1	1	1		1	1	1	1	1	1	1	1	1	1	1	1	1	1	1	1
OG5_127135																															1																										1	1	1	1	1	1	1	1	1	1	1	1	1	1	1	1	1	1	1	1	1	1	1	1	1	1	1		1	1	1	1	1	1	1					1	1				1	1		1									1					1	1	1	1	1	1	1	1	1	1	1	1	1	1		1		1	1	1	1		1		1	1	1		1	1	1	1	1
OG5_127137																																																					1	1	1	1	1	1		1	1	1	1	1	1	1	1	1	1	1	1	1	1	1	1	1	1	1	1	1	1	1	1	1	1	1	1	1	1	1	1		1	1	1	1	1	1	1	1	1	1	1	1	1	1	1	1	1	1	1	1	1	1	1	1	1	1	1	1	1	1	1	1	1	1	1	1	1	1	1	1	1		1	1	1	1				1	1	1	1	1	1	1	1	1
OG5_127138	1	1	1	1	1	1	1								1																																						1	1	1	1	1	1	1	1	1	1	1	1	1	1	1	1	1			1		1	1	1	1	1	1	1	1	1	1	1	1	1	1	1	1	1	1	1	1	1		1	1	1	1	1	1	1	1	1	1	1	1	1	1	1		1	1	1	1	1	1	1	1	1		1	1	1	1	1	1	1	1	1	1	1	1		1	1	1	1		1	1	1	1	1	1	1	1	1	1	1
OG5_127140	1	1					1	1					1	1					1		1				1	1	1	1	1	1	1	1	1				1	1	1				1	1	1	1			1	1		1	1	1	1	1	1	1	1	1	1	1	1	1		1	1		1	1	1	1	1	1	1	1	1	1	1	1	1	1											1	1	1							1				1	1	1	1				1	1	1	1	1	1	1	1	1	1	1	1	1	1						1	1		1	1	1	1					1	1	1	1		1		
OG5_127141	1					1																																															1	1	1	1	1	1	1	1	1	1	1	1	1	1	1	1		1	1	1	1	1	1	1	1	1	1	1	1	1	1	1	1	1	1	1	1	1	1	1	1	1	1	1	1	1	1		1	1	1	1	1	1	1		1	1	1	1	1	1	1	1	1	1	1	1	1	1	1	1	1	1	1	1	1	1	1	1	1		1	1	1	1	1	1	1	1	1	1	1	1	1	1	1	1
OG5_127142																																																								1	1	1	1	1	1	1	1	1	1	1	1	1		1	1	1	1	1	1	1	1	1	1	1	1	1	1	1	1											1	1		1		1	1		1	1	1	1	1	1	1	1	1					1	1	1	1	1	1	1	1	1	1	1	1	1	1	1	1	1		1	1	1	1				1	1	1	1	1	1	1	1	1
OG5_127144																																																								1	1	1	1	1	1	1	1	1	1	1	1	1	1	1	1	1	1	1	1	1	1	1	1	1	1	1	1			1	1	1	1	1	1		1			1	1		1		1	1		1	1	1	1	1	1	1	1						1	1	1	1	1	1	1	1	1	1	1	1	1	1	1	1	1		1	1	1	1				1	1	1		1	1	1	1	1
OG5_127145																																											1	1	1	1			1	1							1	1	1	1	1	1	1	1	1	1	1	1	1	1	1	1	1	1	1	1	1	1	1	1	1	1	1		1																1	1			1	1	1	1	1	1	1	1					1	1	1	1	1	1	1	1	1	1	1	1	1	1	1	1	1		1	1	1	1				1	1	1	1	1	1	1	1	1
OG5_127146																																																					1	1	1	1	1	1	1	1	1	1	1	1	1	1	1	1	1	1	1	1	1	1	1	1	1	1	1	1	1	1	1	1	1	1	1	1	1	1	1		1	1	1	1	1	1	1	1	1	1	1	1	1	1	1	1	1	1	1	1	1	1	1	1	1	1	1	1	1	1	1	1	1	1	1	1	1	1	1	1	1		1	1	1	1	1	1	1	1	1	1	1	1	1	1	1	1
OG5_127148																																																					1	1	1	1	1	1		1	1	1	1		1	1	1	1	1	1	1	1	1	1	1	1	1	1	1	1	1	1	1	1	1	1	1	1	1	1	1	1	1	1	1	1	1	1	1		1	1	1	1		1	1	1	1					1	1	1		1	1	1	1	1	1	1	1	1	1	1	1	1	1	1	1			1	1	1	1	1	1	1	1	1	1	1	1	1	1	1
OG5_127149	1	1	1	1	1	1	1	1	1	1	1	1	1	1	1	1											1		1				1									1							1	1		1	1	1	1	1		1	1	1	1	1	1	1	1	1	1	1	1	1	1	1	1	1	1	1	1	1	1		1	1	1		1	1	1	1	1	1	1		1	1	1	1	1	1	1	1	1	1	1	1	1	1	1	1	1	1	1	1	1	1	1	1	1	1	1	1	1	1	1	1	1	1	1	1	1		1	1	1			1	1	1	1	1	1	1	1	1	1	1	1	1	1	
OG5_127151	1	1	1	1	1	1	1	1	1	1	1	1	1	1	1		1	1	1		1	1		1		1	1	1	1		1	1	1				1	1	1	1	1	1	1	1	1	1	1	1	1	1		1	1	1	1	1	1	1	1	1	1	1	1	1	1	1	1	1	1	1	1	1	1	1	1	1	1	1	1	1	1	1	1	1	1	1	1	1	1	1	1		1	1	1		1		1			1		1	1	1	1	1	1	1	1	1	1	1	1	1	1	1	1	1	1	1	1	1	1	1	1	1	1	1	1	1	1		1	1	1	1		1	1	1	1	1	1	1	1	1	1	1
OG5_127152	1			1	1	1	1	1	1	1	1	1	1	1	1		1	1	1	1	1	1	1	1	1	1	1	1	1	1	1	1	1			1	1	1	1	1	1	1	1	1	1	1	1	1	1	1		1				1	1	1	1	1	1	1	1	1	1	1	1	1	1	1	1	1	1	1	1	1	1	1	1	1	1	1	1	1	1	1	1	1	1	1	1	1		1	1	1	1	1			1	1	1	1	1	1	1	1	1	1	1	1					1	1	1	1	1	1	1	1	1	1	1	1	1	1	1	1	1		1	1	1	1				1	1	1	1	1	1	1	1	1
OG5_127153																																																					1	1	1	1	1	1	1	1	1	1	1	1	1	1	1	1		1	1	1	1	1	1	1	1	1	1	1	1	1	1	1	1	1	1	1	1	1	1	1	1	1	1	1	1	1	1	1	1	1	1	1	1	1	1	1	1	1	1	1	1	1	1	1	1	1	1	1	1	1		1	1	1	1	1	1	1	1	1	1		1	1	1	1	1	1	1	1	1	1	1	1	1	1	1	1
OG5_127154	1	1	1	1	1	1	1	1	1	1	1	1	1	1	1	1		1			1			1	1				1		1																						1	1	1	1	1	1	1	1	1	1		1	1	1	1	1	1	1	1	1	1	1	1	1	1	1	1	1	1	1	1	1	1	1	1	1	1	1	1	1	1	1	1	1	1	1	1		1	1	1	1	1	1	1	1	1	1	1	1	1	1	1	1	1	1	1	1	1	1	1	1	1	1	1	1	1	1	1	1	1		1	1	1	1	1	1	1		1	1	1	1	1	1	1	1
OG5_127155	1	1	1	1	1	1	1	1	1	1	1	1	1	1	1	1																																					1	1	1	1	1	1	1	1	1	1	1	1	1	1	1	1	1	1	1	1	1	1	1	1	1	1	1	1	1	1	1	1	1	1	1	1	1	1	1	1	1	1	1	1	1	1	1			1	1	1	1	1	1	1	1	1	1	1	1	1	1	1	1	1	1	1	1	1	1	1	1	1	1	1	1	1	1	1	1		1		1	1	1	1	1	1	1	1	1	1	1	1	1	1
OG5_127156																																																					1	1	1	1	1	1	1	1	1		1	1	1	1	1	1	1	1	1	1	1	1	1	1	1	1	1	1	1	1	1	1	1	1	1	1	1	1	1		1	1	1	1	1	1	1		1	1	1	1	1	1	1	1	1	1		1	1	1	1	1	1	1	1	1	1	1	1	1	1	1		1	1	1	1	1	1		1	1	1	1	1	1	1	1	1	1	1	1	1	1	1	1
OG5_127157				1	1						1							1	1		1	1		1	1	1	1			1	1	1	1			1	1		1	1	1		1	1	1	1	1			1		1	1	1	1	1	1	1	1	1	1	1	1	1	1	1	1	1	1	1	1	1	1	1	1	1	1	1	1	1	1	1	1	1	1														1			1		1	1	1	1	1	1	1	1	1	1				1	1	1	1	1	1	1	1	1	1	1	1	1	1	1	1	1		1		1	1		1	1	1					1	1	1	1
OG5_127158																																																					1	1	1	1	1	1	1	1	1	1	1	1	1	1	1	1	1	1	1	1	1	1	1	1	1	1	1	1	1	1	1	1	1	1	1	1	1	1	1	1	1	1	1	1	1	1	1	1	1		1	1	1	1	1	1	1	1	1			1	1	1		1	1	1	1	1	1	1	1	1	1	1	1	1	1	1	1		1	1				1	1	1	1	1	1	1	1	1	1	1
OG5_127160																																																					1	1	1	1	1	1	1	1	1	1	1	1	1	1	1	1	1	1	1	1	1	1	1	1	1	1	1	1	1	1	1	1	1	1	1	1	1	1	1		1	1	1	1	1	1	1	1	1	1	1	1	1	1	1	1	1	1	1	1	1				1	1	1	1	1	1	1	1	1	1	1	1	1	1	1	1	1		1	1	1	1	1	1	1	1	1	1	1	1	1	1	1	1
OG5_127161																	1	1	1	1	1	1	1	1	1	1	1	1	1	1	1	1	1			1	1	1	1	1	1	1	1	1	1	1	1	1	1	1	1	1	1	1	1		1				1	1		1	1	1	1	1		1	1	1	1	1	1	1	1	1	1	1	1	1	1	1	1	1	1	1	1	1	1	1				1	1	1	1		1	1	1	1	1	1	1	1	1	1		1	1	1	1	1	1	1	1	1	1	1	1	1	1	1	1	1	1	1	1	1	1		1	1	1					1	1	1	1	1	1	1	1	1
OG5_127162																	1			1				1	1		1				1		1				1	1					1	1	1	1			1	1						1	1	1	1	1	1	1	1	1	1	1	1	1	1	1	1	1		1	1	1	1	1	1	1	1	1	1	1	1	1	1	1	1	1	1		1	1		1	1	1	1		1	1	1	1	1	1	1	1	1	1	1	1	1	1	1	1	1	1	1	1	1	1	1	1	1	1	1	1	1	1	1	1	1		1	1	1	1				1	1	1	1	1	1	1	1	1
OG5_127163																																																					1	1	1	1	1	1	1	1	1	1	1	1	1	1	1	1	1	1	1	1	1	1	1	1	1	1	1	1	1	1	1	1	1	1	1	1	1	1	1	1	1	1	1	1	1	1	1		1	1	1	1	1	1	1	1	1	1	1	1	1	1	1	1	1	1	1	1	1	1	1	1	1	1	1	1	1	1	1	1	1		1	1	1	1	1	1	1	1	1	1	1	1	1	1	1	1
OG5_127165																	1	1	1		1	1	1		1	1	1	1	1	1	1	1	1	1	1	1	1	1	1	1	1	1	1	1	1	1	1	1	1	1		1				1	1	1	1	1	1	1	1	1	1	1	1	1	1	1	1	1	1	1	1	1	1	1	1	1	1	1	1	1	1	1	1	1	1	1	1		1	1	1	1	1	1	1		1	1	1	1	1	1	1	1	1	1	1	1					1	1	1	1	1	1	1	1	1	1	1	1	1	1	1	1	1		1	1	1	1				1	1	1	1	1	1	1		
OG5_127166	1	1	1	1	1	1	1	1	1	1	1	1	1	1	1	1																																					1	1	1	1	1	1	1	1	1	1	1	1	1	1	1	1	1	1	1	1	1	1	1	1	1	1	1	1	1	1	1	1	1	1	1	1	1	1	1		1	1		1	1	1	1	1	1	1	1	1	1	1	1	1	1	1		1	1	1	1	1	1	1	1	1		1	1	1	1	1	1	1	1	1	1	1	1		1	1	1	1		1	1	1	1	1	1	1	1	1	1	1
OG5_127167																																																					1	1	1	1	1	1	1		1	1	1	1	1	1	1	1	1	1	1	1	1	1	1	1	1	1	1	1	1	1	1	1	1	1	1	1	1	1	1	1	1	1	1	1	1	1	1		1	1	1	1	1	1	1	1	1	1	1	1	1				1	1	1	1	1	1	1	1	1	1	1	1	1	1	1	1	1		1	1	1	1				1	1	1	1	1	1	1	1	1
OG5_127169		1	1	1	1				1					1	1		1	1	1	1	1		1	1	1	1	1		1		1	1	1				1	1	1	1			1	1	1	1	1	1	1	1		1				1	1	1	1	1	1	1		1	1	1	1	1		1	1	1	1		1	1	1	1	1	1	1	1	1	1	1	1	1	1	1	1	1					1	1		1		1	1		1	1	1	1	1	1	1		1	1				1	1	1	1	1	1	1	1	1	1	1	1	1	1	1	1	1		1	1	1	1				1	1	1	1	1	1	1	1	1
OG5_127170																	1	1	1	1	1	1	1	1	1	1	1	1	1	1	1	1	1	1	1	1	1	1	1	1	1	1	1	1	1	1	1	1	1	1	1	1				1	1	1	1	1	1	1	1	1	1	1	1	1	1	1	1	1	1	1	1	1	1	1	1	1	1	1	1	1	1	1	1	1	1	1	1	1				1	1	1	1		1	1	1	1	1	1	1	1	1	1	1						1	1	1	1	1	1	1	1	1	1	1	1	1	1	1	1	1		1	1	1	1				1	1	1	1	1	1	1	1	1
OG5_127172																																																					1	1	1	1	1	1	1	1	1	1	1	1	1	1	1	1	1	1	1	1	1	1	1	1	1	1	1	1	1	1	1	1	1	1	1	1	1	1	1		1	1	1	1	1		1		1		1	1	1	1	1	1	1	1	1	1	1	1	1	1	1	1	1	1	1	1	1	1	1	1	1	1	1	1	1	1	1		1	1	1	1		1	1	1	1	1	1	1	1	1	1	1
OG5_127174																	1	1	1		1	1	1	1	1	1	1	1	1	1	1	1	1				1	1	1	1	1	1	1	1	1	1	1	1	1	1		1	1	1	1	1	1	1	1	1	1	1	1	1	1	1	1	1	1	1	1	1	1	1	1	1	1	1	1	1	1	1	1	1	1		1	1	1	1	1	1	1	1	1	1	1	1	1		1	1		1	1	1	1	1	1	1	1	1	1	1	1	1	1	1	1	1		1	1	1	1	1	1	1	1	1	1	1	1		1	1	1	1				1	1	1	1	1	1	1	1	1
OG5_127175						1			1	1							1	1	1	1	1		1	1	1	1	1			1	1	1	1				1	1					1	1	1	1			1	1	1	1				1	1	1	1	1	1	1	1	1		1	1	1	1	1	1	1	1	1	1	1		1		1	1	1	1	1	1	1	1	1	1	1	1	1				1	1	1			1	1	1	1	1	1	1	1	1	1	1	1	1	1	1	1	1	1	1	1	1	1	1	1	1	1	1	1	1	1	1	1	1		1	1	1	1		1	1	1	1	1	1	1	1	1	1	1
OG5_127176				1	1	1	1	1			1	1	1	1		1																																					1	1	1	1	1	1	1	1	1	1	1	1	1	1	1	1	1	1	1	1	1	1	1	1	1	1	1	1	1	1	1	1	1	1	1	1	1	1	1	1	1	1	1	1	1	1	1		1	1	1	1	1	1	1	1	1	1	1	1	1	1	1	1	1	1	1	1		1	1	1	1	1	1	1	1	1	1	1	1		1	1	1	1		1	1	1	1	1	1	1	1	1	1	1
OG5_127177				1	1	1	1				1			1			1	1						1						1							1	1	1	1													1	1	1	1	1	1	1	1	1	1	1	1	1	1	1	1	1	1	1	1	1	1	1	1	1	1	1	1	1	1	1	1	1														1		1	1		1	1	1	1	1	1	1	1	1	1				1	1	1	1	1	1	1	1	1	1	1	1	1	1	1	1	1			1	1	1	1	1	1	1	1	1			1	1	1	1
OG5_127178																																																					1	1	1	1	1	1	1	1	1	1	1	1	1	1	1	1	1	1	1	1	1	1	1	1	1	1	1	1	1	1	1	1	1	1	1	1	1	1	1		1	1	1	1	1		1		1	1		1	1	1	1	1	1	1		1		1	1	1	1	1	1	1	1	1	1	1	1	1	1	1	1	1	1	1	1		1	1	1	1				1	1	1	1	1	1	1	1	1
OG5_127179																	1	1	1				1	1	1	1	1	1	1	1	1	1	1			1	1	1	1	1	1	1	1	1	1	1			1	1	1	1	1	1	1	1	1	1	1	1	1	1		1	1	1	1		1		1	1	1	1	1	1	1	1		1	1	1	1	1	1	1	1	1	1	1	1	1	1	1	1	1	1	1	1		1	1		1	1	1	1	1	1	1	1	1	1	1	1	1	1	1	1	1	1	1	1	1	1	1	1	1	1	1	1	1	1			1	1	1	1	1	1	1	1	1	1	1	1	1	1	1
OG5_127180																																																					1	1	1	1	1	1	1	1	1	1	1	1	1	1	1	1	1	1	1	1	1	1	1	1	1	1	1	1	1	1	1	1	1	1	1	1	1	1	1		1	1	1	1	1	1	1	1	1	1	1	1	1	1	1	1	1	1	1	1	1	1	1	1	1	1	1	1	1	1	1	1	1	1	1	1	1	1	1	1	1		1	1	1	1	1	1	1	1	1	1	1	1	1	1	1	1
OG5_127181	1	1	1						1	1	1	1	1	1	1		1	1	1		1										1											1				1							1	1	1	1	1	1	1	1	1	1	1	1	1	1	1	1	1		1	1	1	1	1	1	1	1	1	1	1	1	1	1	1	1	1	1	1	1	1		1	1	1	1	1	1	1		1	1	1	1		1	1	1	1				1	1	1	1	1	1	1	1	1	1	1	1	1	1	1	1	1	1	1	1	1		1	1	1	1				1	1	1	1	1	1	1	1	1
OG5_127182																								1	1	1	1		1		1	1	1				1	1	1		1		1	1	1	1			1	1						1	1	1	1	1	1	1	1	1	1	1	1	1	1	1	1	1	1	1	1	1	1	1	1	1	1	1		1												1	1		1			1		1														1	1	1	1	1	1	1	1	1	1	1	1	1	1	1	1		1	1	1	1				1	1	1			1	1	1	1
OG5_127183	1			1	1	1	1	1	1	1	1	1	1	1	1		1	1	1	1	1	1	1	1	1	1	1	1	1	1	1	1	1				1	1	1	1	1	1	1	1	1	1	1	1	1	1		1					1																							1					1											1	1		1		1	1		1														1	1	1	1	1	1	1	1	1	1	1	1	1	1	1	1		1	1	1	1				1	1	1	1	1	1	1	1	1
OG5_127186				1	1				1	1													1		1	1	1						1				1	1				1	1	1	1	1	1		1	1							1	1	1	1	1	1	1	1	1	1	1	1		1	1	1	1	1	1	1	1	1	1	1				1															1		1	1		1	1	1	1	1	1	1	1	1					1	1			1	1	1		1	1			1				1			1						1	1	1	1	1	1	1	1	1
OG5_127188																																																					1	1	1	1	1	1	1	1	1	1	1	1	1	1	1	1	1	1	1	1	1	1	1	1	1	1	1	1	1	1	1	1	1	1	1	1	1	1	1	1	1	1	1	1	1	1			1	1	1	1	1	1	1	1	1	1	1	1					1	1	1	1	1	1	1	1	1	1	1	1	1	1	1	1	1		1	1	1	1	1	1	1	1	1	1	1	1	1	1	1	1
OG5_127189					1																							1	1			1	1	1	1	1	1	1			1						1	1	1		1		1	1	1	1	1	1	1	1	1	1	1	1	1	1	1	1	1	1	1	1	1	1	1	1	1	1	1	1	1	1	1	1	1	1	1	1	1	1	1		1	1	1	1	1	1	1		1	1	1	1	1	1	1	1	1	1	1	1					1	1	1	1	1	1	1	1	1	1	1	1	1	1	1	1	1		1	1	1	1	1	1	1	1	1	1	1	1	1	1	1	1
OG5_127190																																											1										1	1		1	1	1	1	1	1	1	1	1	1	1	1	1	1	1	1	1	1	1	1	1	1	1	1	1	1	1	1	1	1	1	1	1	1	1	1	1	1	1	1	1	1	1	1		1	1	1	1	1	1	1	1	1	1	1	1	1	1	1	1	1	1	1	1	1	1	1	1	1	1	1	1	1	1	1	1	1		1	1	1	1				1	1	1	1		1	1	1	1
OG5_127191	1	1	1	1	1	1	1	1	1	1	1	1	1	1	1	1																																					1	1	1	1		1	1	1	1	1	1	1	1	1	1	1	1		1	1	1	1	1	1	1	1	1	1	1	1	1	1	1		1	1	1	1	1		1	1	1	1	1	1	1	1	1	1	1	1	1	1	1	1	1	1	1	1	1	1	1	1	1	1	1	1	1	1	1	1	1	1	1	1	1	1	1	1	1		1	1	1	1	1	1	1	1	1	1	1	1	1	1	1	1
OG5_127196							1										1								1														1																			1	1	1	1	1	1	1	1				1				1							1	1	1																				1																1	1	1	1	1	1	1	1	1	1	1	1	1	1	1	1	1	1	1	1	1				1	1				1	1	1	1
OG5_127198																	1	1	1	1	1	1	1	1	1	1	1	1	1	1	1	1	1	1	1	1	1	1	1	1	1	1	1	1	1	1	1	1	1	1	1	1				1	1	1	1	1	1	1	1	1	1	1		1	1	1	1	1	1	1	1	1	1	1	1	1	1	1	1	1	1	1	1	1	1	1	1	1				1	1	1	1		1	1	1	1														1	1	1	1	1	1		1	1	1	1	1	1	1	1	1		1	1	1	1				1	1	1	1	1	1	1	1	1
OG5_127199																																																					1	1		1		1	1	1	1	1	1			1	1	1		1	1	1		1	1	1	1	1	1	1	1	1	1	1	1		1	1	1	1	1	1	1	1		1	1	1	1		1	1	1	1	1	1	1	1	1	1		1	1	1	1	1	1	1	1	1		1	1	1	1	1	1	1	1	1	1	1	1		1		1	1				1	1	1		1	1	1	1	1
OG5_127201									1	1									1	1	1	1		1	1	1	1	1	1	1	1	1	1	1	1	1	1	1	1	1			1	1	1	1	1	1	1	1	1	1	1	1	1	1	1	1	1	1	1	1	1		1	1	1	1	1	1	1	1	1	1	1	1	1	1	1	1	1	1	1	1	1	1	1	1	1	1	1	1	1	1	1	1	1	1	1		1	1	1	1	1	1	1	1	1	1	1		1	1	1	1	1	1	1	1	1	1	1	1	1	1	1	1	1	1	1	1	1		1	1	1	1	1	1	1	1	1	1	1	1	1	1	1	1
OG5_127203																																																					1	1	1	1	1	1	1	1	1	1	1	1	1	1	1	1		1	1	1	1	1	1	1	1	1	1	1	1	1	1	1	1	1	1	1	1	1	1	1	1	1	1	1	1	1	1		1	1	1	1	1	1	1	1	1	1	1	1	1	1	1	1	1	1	1	1	1	1	1	1	1	1	1	1	1	1	1	1	1		1	1	1	1	1	1	1	1	1	1	1	1	1	1	1	1
OG5_127204	1						1	1	1	1	1	1	1	1			1	1					1		1	1					1						1	1		1		1	1	1	1	1	1	1	1	1						1		1	1	1	1	1	1	1	1	1	1	1	1	1	1		1	1	1	1	1	1	1	1	1	1		1		1	1	1	1	1	1					1	1		1		1	1		1														1	1	1	1	1	1	1	1	1	1	1	1	1	1	1	1		1	1	1	1					1	1	1	1	1	1	1	1
OG5_127205	1	1	1	1	1	1	1	1	1	1	1	1	1	1	1	1																																					1	1	1	1	1	1	1	1	1	1	1	1	1	1	1	1	1	1	1	1		1	1	1	1	1	1	1	1	1	1	1			1	1	1	1	1	1	1	1		1	1	1	1	1	1	1	1	1		1	1	1	1			1	1	1	1	1	1	1	1	1		1	1	1	1	1	1	1	1	1	1	1	1		1	1	1	1		1	1		1	1	1	1	1	1	1	1
OG5_127206																																																					1	1	1	1	1	1	1	1	1	1	1	1	1	1	1	1	1	1	1	1	1	1	1	1	1	1	1	1	1	1	1	1	1	1	1	1	1	1	1		1	1	1	1	1	1	1	1	1	1	1	1	1	1	1	1	1	1	1	1	1				1	1	1	1	1	1	1	1	1	1	1	1	1	1	1	1	1		1	1	1	1	1	1	1	1	1	1	1	1	1	1	1	1
OG5_127208		1	1	1	1	1		1	1	1				1	1		1	1												1																					1		1	1	1	1	1	1	1	1	1	1	1	1	1	1	1	1	1	1	1	1		1	1	1	1	1	1	1	1	1	1	1	1	1	1	1	1	1	1	1	1	1	1	1	1	1	1	1	1	1	1	1	1	1	1	1	1	1	1	1	1	1	1	1		1	1	1	1	1	1	1	1	1	1	1	1	1	1	1	1		1	1	1	1	1	1	1	1	1	1	1	1	1	1	1	1
OG5_127209								1	1			1	1						1		1				1	1	1	1	1	1		1	1	1	1	1	1	1	1	1	1	1	1	1	1	1	1	1	1	1		1				1	1					1				1	1	1		1	1	1	1	1	1	1	1	1	1	1				1		1	1	1	1	1	1	1				1	1	1			1	1	1	1	1	1	1	1	1	1	1	1	1				1	1	1	1	1	1	1	1	1	1	1	1	1	1	1		1		1							1	1	1	1	1	1	1	1	1
OG5_127211			1	1	1	1	1							1	1		1	1	1	1	1	1	1	1	1	1	1				1	1	1	1	1	1	1	1	1	1	1	1	1	1	1	1	1	1	1	1		1				1	1	1	1	1	1	1	1	1	1	1	1	1		1	1	1	1	1	1	1	1	1	1	1	1	1	1	1	1	1	1	1	1	1	1		1	1	1	1	1	1	1		1	1	1	1	1	1	1	1	1	1	1	1					1	1	1	1	1	1	1	1	1	1	1	1	1	1	1	1	1		1	1	1	1					1	1	1	1	1	1	1	1
OG5_127212																																																					1	1	1	1		1	1	1	1	1	1	1	1	1	1	1	1	1	1	1	1	1		1	1	1	1	1	1	1	1	1	1											1	1		1		1	1		1	1	1	1	1	1	1	1	1	1	1	1	1	1	1	1	1	1	1	1	1	1	1	1	1	1	1	1	1	1		1	1	1	1				1	1	1	1	1	1	1	1	1
OG5_127213																																																					1	1	1	1	1	1	1	1	1	1	1	1	1	1	1	1	1	1	1	1	1	1	1	1	1	1	1	1	1	1	1	1	1	1	1	1	1	1	1	1	1	1	1	1	1	1	1		1		1	1	1	1	1	1	1	1	1	1	1	1	1	1	1	1	1	1	1	1	1	1	1	1	1	1	1	1	1	1	1		1	1	1	1	1	1	1	1	1	1		1	1	1	1	1
OG5_127214									1																		1				1						1	1	1				1	1	1	1										1		1	1	1		1	1	1		1	1	1	1	1	1	1	1	1	1	1	1	1	1	1	1	1	1	1															1		1																	1	1	1	1	1	1	1	1		1	1	1	1	1	1	1		1	1	1	1				1					1	1	1	1
OG5_127215				1	1	1			1	1				1			1	1					1	1	1	1	1			1	1	1	1				1	1	1	1			1	1	1	1	1	1	1	1						1	1	1	1	1	1	1	1	1	1	1	1	1	1	1	1	1	1	1	1	1	1	1	1	1	1	1		1	1	1	1	1	1	1	1					1	1	1	1		1	1	1	1	1	1	1	1	1	1	1	1					1	1	1	1	1	1	1	1	1	1	1	1	1	1	1	1	1		1	1	1	1		1	1		1	1	1	1	1	1	1	1
OG5_127216				1	1												1			1			1		1				1	1		1	1	1	1	1				1							1									1	1	1	1	1	1	1	1	1	1	1	1	1	1	1	1	1	1	1	1	1	1	1	1	1	1	1	1	1	1	1	1	1	1	1	1					1	1		1		1	1		1	1	1	1	1	1	1	1	1					1	1	1	1	1	1	1	1	1	1	1	1	1	1	1	1	1		1	1	1	1		1	1	1	1	1	1	1	1	1	1	1
OG5_127220																																																								1	1	1	1	1	1	1	1	1	1	1	1	1	1	1	1	1	1	1	1	1	1	1	1	1	1	1	1	1	1	1	1	1	1	1	1	1	1	1	1	1	1	1	1		1	1	1	1	1	1	1	1	1	1	1	1					1	1	1	1	1	1	1	1	1	1	1	1	1	1	1	1	1		1	1	1	1				1	1	1	1	1	1	1	1	1
OG5_127221							1	1	1		1	1	1	1																																							1	1	1	1	1		1	1	1	1	1	1		1	1	1	1	1	1	1	1	1	1	1	1	1	1	1	1	1	1	1	1	1	1	1	1	1	1		1	1	1	1	1	1	1	1	1	1	1	1	1	1	1	1	1	1	1	1	1	1	1	1	1	1	1	1	1	1	1	1	1	1	1	1	1	1	1	1	1		1	1	1	1	1	1	1	1	1	1		1	1	1	1	1
OG5_127222										1													1								1	1	1	1	1	1	1	1	1				1	1	1	1	1	1	1	1						1	1	1	1	1	1	1	1	1	1	1	1	1	1	1	1	1	1		1	1	1	1	1	1	1	1	1	1	1	1	1	1	1	1	1		1			1	1	1	1		1	1	1	1	1	1	1	1	1	1	1	1					1	1	1	1	1	1	1	1	1	1	1	1	1	1	1	1	1		1	1	1	1				1	1	1	1	1	1	1	1	1
OG5_127223																																1	1																				1	1	1	1	1	1	1	1	1	1		1	1	1	1	1	1	1	1	1		1	1	1	1	1	1	1	1	1	1	1	1	1	1	1	1	1	1		1	1	1	1	1	1	1		1	1	1	1	1	1	1	1	1	1	1	1	1	1	1	1	1	1	1	1	1	1	1	1	1	1	1	1	1	1	1	1	1		1	1	1	1	1	1	1	1	1	1	1	1	1	1	1	1
OG5_127225																																																					1	1	1	1	1	1	1		1	1	1	1	1	1	1	1	1	1	1	1	1	1	1	1	1	1	1	1	1	1	1	1	1	1	1	1	1	1	1		1	1		1	1	1	1		1	1	1	1	1	1	1	1	1	1	1	1	1	1	1	1	1	1	1	1	1	1	1	1	1	1	1	1	1	1	1	1	1		1	1	1	1	1	1	1	1	1	1	1	1	1	1	1	1
OG5_127226						1			1	1							1		1		1	1	1	1								1	1							1			1	1	1	1		1	1	1			1	1	1	1	1	1	1	1	1	1	1	1	1	1	1	1	1	1	1	1	1	1	1	1	1	1	1	1	1	1	1	1	1								1	1	1	1	1		1		1	1		1		1	1	1	1								1	1	1	1	1	1	1	1	1	1	1	1	1	1	1	1	1		1	1	1	1				1	1	1	1	1	1	1	1	1
OG5_127227	1	1	1	1	1	1	1	1	1	1	1	1	1	1	1	1								1	1			1	1																								1	1	1	1	1	1	1	1	1	1	1	1	1	1	1	1	1	1	1	1	1	1	1	1	1	1	1	1	1	1	1	1	1	1	1	1	1	1	1		1	1	1	1	1	1	1		1	1	1	1	1	1	1	1	1	1	1	1	1	1	1	1	1	1	1	1	1	1	1	1	1	1	1	1	1	1	1	1	1	1	1	1	1	1	1	1	1	1	1	1	1	1	1	1	1	1
OG5_127228				1																																			1		1															1	1	1	1	1	1	1	1	1	1	1	1	1	1	1	1	1	1	1	1	1	1	1	1	1	1	1	1	1	1																																	1	1	1	1	1	1	1	1	1	1	1	1	1	1	1	1		1	1	1	1				1				1				
OG5_127229	1	1	1	1	1	1		1	1	1	1				1		1					1		1	1		1	1	1		1	1	1				1		1				1	1	1	1		1	1	1		1	1	1	1	1	1	1	1	1	1	1	1	1	1	1	1	1	1	1	1	1	1	1	1	1	1	1	1	1	1	1	1	1	1											1	1		1		1	1		1	1	1	1	1	1	1	1	1	1	1	1	1	1	1	1	1	1	1	1	1	1	1	1	1	1	1	1	1	1		1	1	1	1				1	1	1	1	1	1	1	1	1
OG5_127230																																																								1	1	1	1	1	1	1	1	1	1	1	1	1	1	1	1	1	1	1	1	1	1	1	1	1	1	1	1	1	1	1	1	1	1	1	1		1	1	1	1	1	1	1		1	1	1	1									1	1	1	1		1	1	1	1	1	1	1	1	1	1	1	1	1	1	1	1		1	1	1	1	1	1	1	1	1	1	1	1	1	1	1	1
OG5_127231	1	1	1	1	1	1	1	1	1	1	1	1	1	1	1	1																																					1	1		1	1	1	1	1	1	1	1	1	1	1	1	1	1	1	1	1	1	1	1	1	1	1	1	1	1	1	1	1	1	1	1	1	1	1	1		1	1	1	1	1	1	1		1	1	1	1	1	1	1	1	1	1	1	1	1	1	1	1	1	1	1	1	1	1	1	1	1	1	1	1	1	1	1	1	1		1	1	1	1	1	1	1	1	1	1	1	1	1	1	1	1
OG5_127233	1	1	1	1	1	1	1	1	1	1	1	1	1	1	1		1	1	1		1	1	1								1	1	1				1	1	1	1							1					1	1	1		1	1	1	1	1	1	1	1	1	1	1	1	1	1	1	1	1	1	1	1	1	1	1	1	1	1	1	1	1	1	1	1	1	1	1	1		1	1	1	1	1	1	1		1	1	1	1	1	1	1	1	1	1	1	1	1				1	1	1	1	1	1	1	1	1	1	1	1	1	1	1	1	1		1	1	1	1				1	1	1	1	1	1	1	1	1
OG5_127234	1	1	1	1	1	1	1	1			1			1	1	1	1	1	1			1	1	1	1	1		1			1	1	1	1	1		1	1	1	1			1		1	1	1	1	1	1			1	1	1	1	1	1	1	1	1	1	1	1	1		1	1	1		1	1	1	1	1	1	1	1	1	1	1	1	1	1	1	1	1	1	1	1	1	1	1	1	1	1	1	1	1	1	1	1	1	1	1	1	1	1	1	1	1	1	1				1	1	1	1	1	1	1	1	1	1	1	1	1	1	1	1	1			1	1	1	1	1	1		1	1	1	1	1	1	1	1
OG5_127236																																																					1	1	1	1	1	1	1	1	1	1	1	1	1	1	1	1	1		1	1	1	1	1	1	1	1	1	1	1	1	1	1	1	1	1	1	1	1	1	1	1	1	1	1	1	1	1	1	1	1	1	1	1	1	1	1	1	1	1	1	1	1	1	1	1	1	1	1	1	1	1	1	1	1	1	1	1	1	1	1	1		1	1	1	1	1	1	1	1	1	1	1	1	1	1	1	1
OG5_127237	1	1	1	1	1	1	1	1	1	1	1	1	1	1	1	1				1				1				1	1	1																					1		1	1	1	1	1	1	1	1	1	1	1	1	1	1	1	1		1	1	1	1	1	1	1	1	1	1	1	1	1	1	1	1	1	1	1	1	1	1		1	1	1	1	1	1	1		1	1	1	1	1	1	1	1	1	1	1	1	1	1	1	1	1	1	1	1	1	1	1	1	1	1	1	1	1	1	1	1	1		1	1	1	1	1	1	1	1	1	1	1	1	1	1	1	1
OG5_127238							1					1	1	1					1	1	1	1	1	1	1	1		1	1	1		1	1			1	1	1	1	1			1	1	1	1		1	1	1		1				1	1	1	1	1	1	1	1	1	1	1	1	1	1	1	1	1	1	1	1	1	1	1	1	1	1	1	1	1	1											1	1		1		1	1			1	1	1	1	1	1	1	1	1				1	1	1	1	1	1	1	1	1	1	1	1	1	1	1	1	1	1	1	1	1	1				1	1	1	1	1	1	1	1	1
OG5_127239		1										1							1								1				1											1			1				1	1							1	1	1	1	1		1	1	1	1	1	1	1	1	1	1	1	1	1	1	1	1	1	1	1	1	1	1	1											1	1					1		1	1	1	1	1	1	1	1	1	1				1	1	1	1	1	1	1	1	1	1	1	1	1	1	1	1	1		1	1	1	1	1				1	1			1	1	1	1
OG5_127242																												1	1																											1	1	1	1	1	1	1	1	1	1	1	1	1	1	1	1	1	1	1	1	1	1	1	1	1	1	1	1	1	1														1			1		1	1	1	1	1	1	1	1	1					1	1	1	1	1	1	1	1	1	1	1	1	1	1	1	1	1		1	1	1	1				1	1	1	1	1	1	1	1	1
OG5_127245						1											1	1										1	1				1				1	1	1			1	1	1	1	1		1	1		1		1	1	1	1	1	1	1	1	1		1	1	1	1	1	1	1	1	1	1	1	1	1	1	1	1	1	1	1	1	1	1	1	1	1	1	1	1	1					1	1		1		1	1	1	1		1	1	1	1				1					1			1	1	1		1	1	1			1	1	1	1		1	1						1	1	1	1	1	1	1	1	1
OG5_127248																																																								1	1	1	1	1	1	1	1	1	1	1	1	1	1	1	1	1	1	1	1	1	1	1	1	1	1	1	1	1	1	1	1	1	1	1	1	1	1	1	1	1	1	1	1			1	1										1					1	1	1	1	1	1	1	1	1	1	1	1	1	1	1	1			1	1	1		1	1		1	1	1	1	1	1	1	1
OG5_127249																		1	1		1	1	1		1	1	1	1	1	1	1	1	1	1	1	1	1	1	1	1	1	1	1	1	1	1	1	1	1	1		1				1	1	1	1	1	1	1	1	1	1	1	1	1	1	1	1	1	1	1	1	1	1	1	1	1	1	1	1	1	1	1	1	1	1	1	1	1	1			1	1	1	1		1	1	1	1														1	1	1	1	1	1	1	1	1	1	1	1	1	1	1	1		1	1	1	1				1	1	1	1	1	1	1	1	1
OG5_127250	1	1	1	1	1	1	1	1	1	1	1	1	1	1	1	1			1																																		1	1	1	1	1	1	1	1	1	1	1	1	1	1	1	1	1	1	1	1	1	1	1	1	1	1	1	1	1	1	1	1	1	1	1	1	1	1	1	1	1	1	1	1	1	1	1	1	1	1	1	1	1	1	1	1	1	1	1	1	1	1	1	1	1	1	1	1	1	1	1	1	1	1	1	1	1	1	1	1	1		1	1	1	1	1	1	1	1	1	1	1	1	1	1	1	1
OG5_127251																																																							1	1	1	1	1	1	1		1	1	1	1	1	1	1	1	1	1	1	1	1	1	1	1	1	1	1	1	1	1	1	1	1	1	1	1	1	1	1	1	1	1	1	1	1		1	1	1	1	1	1	1	1	1	1	1	1	1	1	1	1	1	1	1	1	1	1	1	1	1	1	1	1	1	1	1	1	1		1	1	1	1		1	1	1	1	1	1	1	1	1	1	1
OG5_127253				1								1			1						1					1		1	1			1					1	1		1			1	1	1	1				1						1																																								1	1				1	1		1	1	1	1	1	1	1	1	1					1	1	1	1	1	1	1	1	1	1	1	1	1	1	1	1	1		1	1	1	1					1	1	1	1	1	1	1	1
OG5_127254																	1	1	1	1	1	1	1	1	1	1	1	1	1	1	1	1	1	1	1	1	1	1	1	1	1	1	1	1	1	1	1	1	1	1	1	1	1	1	1	1	1	1	1	1	1		1	1	1	1	1	1	1	1	1	1		1	1	1	1	1	1	1	1	1	1			1	1	1	1	1	1	1	1	1	1				1		1	1	1	1	1	1	1	1	1	1	1	1	1	1	1	1	1	1	1	1	1	1	1	1	1	1	1	1	1	1	1	1	1		1	1	1	1		1	1	1	1	1	1	1	1	1	1	1
OG5_127255																	1	1	1	1	1	1	1	1	1	1	1	1	1	1	1	1	1	1	1	1	1	1	1	1	1	1	1	1	1	1	1	1	1	1	1	1					1	1	1	1	1	1	1	1	1	1	1	1	1	1	1	1	1	1	1	1	1	1	1	1	1	1	1	1	1	1	1	1	1	1	1	1				1	1	1	1		1	1	1	1							1							1	1	1	1	1	1	1	1	1	1	1	1	1	1	1	1		1	1	1	1				1	1	1	1	1	1	1	1	1
OG5_127256																																																					1	1	1	1	1	1	1	1	1	1	1	1	1	1	1	1	1	1	1	1	1	1	1	1	1	1	1	1	1	1	1	1	1	1	1	1	1	1	1	1	1	1		1	1	1	1		1	1	1	1	1	1	1	1	1	1	1	1	1				1	1	1	1	1	1	1	1	1	1	1	1	1	1	1	1	1		1	1	1	1				1	1	1	1	1	1	1	1	1
OG5_127257				1	1	1											1	1														1	1				1	1	1					1		1				1		1				1	1	1	1	1	1	1	1	1	1	1	1	1	1	1	1	1	1	1	1	1	1	1	1		1	1	1	1	1											1	1		1		1	1		1														1	1	1	1	1	1	1	1	1	1	1	1	1	1	1	1		1	1	1	1				1	1	1	1	1	1	1	1	1
OG5_127258				1	1	1	1		1	1				1			1	1		1			1	1	1	1	1				1	1	1	1	1	1	1	1	1	1	1	1	1	1	1	1	1	1	1	1		1	1	1	1	1	1	1	1	1	1	1	1	1	1	1		1	1	1	1	1	1	1	1	1	1	1	1	1	1	1	1	1	1														1		1	1		1														1	1		1	1	1	1	1	1	1	1	1	1	1	1	1	1	1	1	1	1				1	1	1	1	1	1	1	1	1
OG5_127259										1							1	1					1																														1	1	1	1	1	1	1	1	1	1	1	1	1	1	1	1	1	1	1	1	1	1	1	1	1	1	1	1	1	1	1		1	1	1	1	1	1	1	1	1	1	1	1	1	1	1	1	1	1	1	1	1	1	1	1	1	1	1	1	1	1	1	1	1	1	1	1	1	1	1	1	1	1	1	1	1	1	1	1	1		1	1	1	1	1	1	1	1	1	1	1	1	1	1	1	1
OG5_127260								1																	1	1		1																												1	1	1	1	1		1	1		1	1	1	1	1	1	1	1	1	1	1	1	1	1	1	1	1	1	1	1	1																																	1	1	1	1	1	1	1	1	1	1	1	1	1	1	1	1	1		1	1	1								1	1	1	1	1
OG5_127261																																																					1	1	1	1	1	1	1	1	1	1	1	1	1	1	1	1	1	1	1	1	1	1	1	1	1	1	1	1	1	1	1	1	1	1	1	1	1	1	1		1	1	1	1	1	1	1		1	1	1	1	1	1	1	1	1	1	1	1	1	1	1	1	1	1	1	1	1	1	1	1	1	1	1	1	1	1	1	1	1		1	1	1	1	1	1	1	1	1	1	1	1	1	1	1	1
OG5_127262																																																					1	1	1	1	1	1	1	1	1	1	1	1	1	1	1	1	1	1	1	1		1	1	1	1	1	1	1	1	1	1	1	1	1	1	1	1	1	1	1	1	1	1	1	1	1	1	1	1	1	1	1	1	1	1	1	1	1	1	1	1	1	1	1		1	1	1	1	1	1	1	1	1	1	1	1	1	1	1	1		1	1	1	1	1	1	1		1	1	1	1	1	1	1	1
OG5_127263							1		1										1						1		1					1	1							1					1								1	1	1	1	1	1	1	1	1	1	1	1	1	1	1	1	1	1	1	1	1	1	1	1	1	1	1	1	1	1	1	1	1	1	1	1	1	1	1		1	1	1	1	1	1	1		1	1	1	1	1	1	1	1	1	1	1	1	1	1	1	1	1	1	1	1	1	1	1	1	1	1	1	1		1	1	1	1		1	1	1	1	1	1	1	1	1	1	1	1	1	1	1	1
OG5_127264													1						1				1	1	1			1	1			1	1				1	1	1				1	1	1											1						1	1		1	1	1	1		1	1	1	1	1	1	1	1	1	1	1				1	1	1	1	1	1	1	1		1	1	1	1	1	1	1		1	1	1	1	1	1	1	1	1	1	1	1					1	1	1	1	1	1	1	1	1	1	1	1	1	1	1	1	1		1	1	1	1				1	1	1	1	1	1	1	1	1
OG5_127265																				1											1						1	1															1	1	1	1	1	1	1	1	1	1	1	1	1	1	1	1	1	1	1	1	1	1	1	1	1	1	1	1	1	1	1	1	1	1	1	1	1	1	1		1			1	1		1		1	1		1	1	1	1	1	1	1	1	1	1	1	1	1	1	1	1	1	1	1	1	1	1	1	1	1	1	1	1	1	1		1	1	1	1		1	1	1	1	1	1	1	1	1	1	1
OG5_127267							1		1	1							1				1		1	1	1	1	1			1	1		1				1	1	1	1	1	1	1	1	1	1	1	1	1	1						1		1	1	1	1	1	1	1	1	1	1	1	1	1	1	1	1	1	1	1	1	1	1	1			1																		1	1											1					1	1	1	1	1	1	1	1	1	1	1	1	1	1	1	1		1	1	1	1				1	1	1		1				
OG5_127268																	1	1	1	1	1	1	1	1	1	1	1	1	1	1	1	1	1	1	1	1	1	1	1	1	1	1	1	1	1	1	1	1	1	1	1	1				1	1	1	1	1	1	1	1		1	1	1	1	1	1	1	1	1	1	1	1	1	1	1	1	1	1		1	1		1	1	1	1	1	1				1	1	1			1	1	1	1	1	1	1	1	1	1	1	1					1	1	1	1	1	1	1	1	1	1	1	1	1	1	1	1	1		1	1	1	1				1	1	1	1	1	1	1	1	1
OG5_127269	1	1	1	1	1	1	1								1																																						1	1	1	1	1	1	1	1	1	1	1	1	1	1	1	1	1		1	1	1	1	1	1	1	1	1	1	1	1	1	1	1		1	1	1	1	1		1	1		1	1		1		1	1	1	1	1	1	1	1	1	1		1	1				1	1	1	1		1	1	1	1	1	1	1	1	1	1	1	1		1		1	1				1	1	1	1	1	1	1	1	1
OG5_127271	1	1	1				1	1															1	1	1						1						1	1	1		1	1	1	1	1	1			1	1			1	1	1		1	1	1	1	1	1	1	1	1	1	1	1	1	1	1	1	1	1	1	1	1	1	1	1	1	1	1	1	1																1	1		1														1	1	1	1	1	1	1	1	1	1	1	1	1	1	1	1		1	1	1	1				1	1		1	1	1	1	1	1
OG5_127272	1	1	1	1	1	1	1	1	1	1	1	1	1	1	1	1	1	1			1	1		1	1		1	1	1		1																				1		1	1	1	1	1	1	1	1	1	1	1	1	1	1	1	1	1	1	1	1	1	1	1	1	1	1	1	1	1	1	1	1	1	1	1	1	1	1	1	1	1	1	1	1	1	1	1		1	1	1	1	1	1	1	1	1	1	1	1	1	1	1	1	1	1	1	1	1	1	1	1	1	1	1	1	1	1	1	1	1		1	1	1	1	1	1	1	1	1	1	1	1	1	1	1	1
OG5_127273																																																					1	1	1	1	1	1	1	1	1	1	1	1	1	1	1	1		1	1	1	1	1	1	1	1	1	1	1	1	1	1	1	1	1	1	1	1	1	1		1	1	1	1	1	1	1		1	1	1	1	1	1	1	1	1	1		1	1				1	1	1	1	1	1	1	1	1	1	1	1	1	1	1	1	1	1	1	1	1	1				1	1	1	1	1	1	1	1	1
OG5_127274	1	1	1	1	1	1	1	1	1	1	1	1	1		1	1																																					1	1	1		1	1	1	1	1		1	1	1	1	1	1	1	1	1	1	1	1	1	1	1	1	1	1	1	1	1	1	1	1	1	1	1	1	1		1	1	1		1	1	1		1			1	1	1		1		1	1	1	1	1	1	1	1	1	1	1	1	1	1	1	1	1	1	1	1	1	1	1	1		1	1	1	1		1	1	1	1	1	1	1	1	1	1	1
OG5_127275	1	1	1	1	1		1	1	1	1	1	1	1	1			1	1	1	1	1	1	1	1	1		1	1	1	1	1	1	1			1	1	1	1	1	1	1	1	1	1	1	1	1	1	1		1																																																	1	1		1														1	1	1	1	1	1	1	1	1	1	1	1	1	1	1	1		1	1	1	1				1	1	1	1	1	1	1	1	1
OG5_127277																																																					1	1	1	1	1	1	1	1	1	1	1	1	1	1	1	1	1	1	1	1	1	1	1	1	1	1	1	1	1	1		1	1		1	1														1		1									1					1	1	1	1	1	1	1	1	1	1	1	1	1	1	1	1		1	1	1	1				1		1	1	1	1	1	1	1
OG5_127278																																																					1	1	1	1	1	1		1	1	1	1	1		1	1	1	1	1	1	1	1	1	1	1	1	1	1	1	1	1	1	1	1							1	1	1	1	1	1			1	1	1		1	1	1	1	1	1	1	1	1	1				1	1	1	1	1	1	1	1	1	1	1	1	1	1	1	1	1		1	1	1	1	1	1	1	1	1	1	1	1	1	1	1	1
OG5_127279																																																					1	1	1	1	1	1	1	1	1	1	1		1	1	1	1	1	1	1	1	1	1	1	1	1	1	1	1	1	1	1	1	1	1	1	1	1	1	1		1	1	1	1	1	1	1		1	1	1	1	1	1	1	1	1	1	1		1	1	1	1	1	1	1	1	1	1	1	1	1	1	1	1	1	1	1	1	1		1	1	1	1	1	1	1	1	1	1	1	1	1	1	1	1
OG5_127280																				1																																				1	1	1	1	1	1	1	1	1	1	1	1	1		1	1	1	1	1	1	1	1	1	1	1				1		1	1	1	1	1	1	1		1	1	1	1	1	1			1	1										1	1	1	1		1	1	1	1	1	1	1	1	1	1	1	1	1	1	1	1		1	1	1	1				1		1	1	1	1	1	1	1
OG5_127281		1	1	1	1	1		1	1	1	1	1	1	1	1				1					1	1			1	1	1	1	1	1				1	1	1	1	1	1		1			1					1	1	1	1	1		1	1	1	1	1	1	1	1	1	1	1		1	1	1	1	1	1	1	1	1	1	1				1															1			1		1	1	1	1	1	1	1		1	1					1	1	1	1	1	1	1	1	1	1		1	1	1	1	1		1	1	1	1					1	1		1		1	1	1
OG5_127282	1	1	1	1	1	1	1	1	1	1	1	1	1	1			1		1		1	1	1	1	1		1	1	1				1				1	1		1		1			1				1			1				1		1	1	1	1		1	1		1	1	1	1	1	1	1	1	1	1	1	1	1	1	1	1	1		1												1	1		1			1		1		1	1	1	1					1	1	1	1	1	1	1	1	1	1	1	1	1	1		1	1	1		1		1	1	1	1					1	1		1	1	1	1	1
OG5_127283									1	1							1			1			1	1								1	1	1	1	1	1	1	1				1	1	1	1		1	1	1						1	1	1	1	1	1	1	1	1	1	1	1	1			1				1	1	1	1	1	1	1	1	1	1		1	1	1	1	1	1					1	1				1			1	1	1	1	1	1	1	1	1					1	1	1	1	1	1	1	1	1	1	1	1	1	1	1	1	1		1		1	1				1	1	1	1	1	1	1	1	1
OG5_127284																	1	1	1	1	1	1	1	1	1	1	1	1	1	1	1	1	1	1	1	1	1	1	1	1	1	1	1	1	1	1	1	1	1	1	1	1				1	1	1	1	1	1	1	1	1	1	1	1	1	1	1	1	1	1	1	1	1	1	1	1	1	1	1	1	1		1	1	1	1	1	1	1				1	1	1	1		1	1	1	1	1	1	1	1	1	1		1						1	1	1	1	1	1	1	1	1	1	1	1	1	1	1	1		1	1	1	1				1	1	1	1	1	1	1	1	1
OG5_127285	1	1	1	1	1	1	1		1	1		1	1		1	1					1	1		1	1				1		1						1	1	1	1									1				1	1	1	1	1	1	1	1	1	1	1	1	1	1	1	1	1	1	1	1	1	1	1	1	1	1	1	1	1	1	1	1	1	1	1	1	1	1	1		1	1	1	1	1	1	1		1	1	1	1	1	1	1	1	1	1	1	1	1	1	1	1	1	1	1	1	1	1	1	1	1	1	1	1	1	1	1	1	1		1	1	1	1	1	1	1	1	1	1	1	1	1	1	1	1
OG5_127286																																																									1	1	1	1	1	1	1	1	1	1	1	1	1	1	1	1	1	1	1	1	1	1	1	1	1	1	1	1	1							1	1	1	1	1	1	1	1		1	1	1	1	1	1	1	1	1	1	1	1					1	1	1	1	1	1	1	1	1	1	1	1	1	1	1	1	1		1	1	1	1				1	1	1	1	1	1	1	1	1
OG5_127287																																																								1	1	1	1	1	1		1	1	1	1	1	1	1	1	1	1	1	1	1	1	1	1	1	1	1	1	1	1	1	1	1	1	1	1	1		1	1	1	1	1	1	1		1	1	1	1	1	1	1	1	1	1	1	1	1				1	1	1	1	1	1	1	1	1	1	1	1	1	1	1	1	1		1	1	1	1	1	1	1	1	1	1	1	1	1	1	1	1
OG5_127288	1	1	1	1	1	1	1	1	1	1	1	1	1	1	1	1																																					1	1		1	1	1	1	1	1	1	1	1	1	1	1	1	1	1	1	1	1	1	1	1	1	1	1	1	1	1	1	1	1	1	1	1	1	1	1	1	1	1		1	1	1	1	1	1	1	1	1									1					1	1	1	1	1	1	1	1	1	1	1	1	1	1	1	1		1	1	1	1	1	1	1	1	1	1	1	1	1	1	1	1
OG5_127289		1		1	1	1			1	1					1		1	1	1		1	1	1	1			1	1	1	1	1	1	1			1	1	1	1	1	1	1	1	1	1	1	1	1	1	1		1					1	1	1	1	1	1	1	1	1	1	1	1	1	1	1	1	1	1	1	1	1	1	1	1	1	1	1	1	1	1	1	1	1	1	1	1				1	1	1	1		1	1	1	1	1	1	1	1	1	1	1	1					1	1	1	1	1	1	1	1	1	1	1	1	1	1	1	1	1		1	1	1	1				1	1		1	1	1	1	1	1
OG5_127291								1							1		1	1			1		1									1	1				1	1	1				1	1	1	1	1	1	1	1						1	1	1	1	1	1	1	1	1	1	1	1	1	1	1	1	1	1	1	1	1	1	1	1	1	1	1	1	1	1	1	1	1	1	1	1	1				1	1	1	1		1	1	1	1	1	1	1	1	1	1	1	1	1				1	1	1	1	1	1	1	1	1	1	1	1	1	1	1	1	1		1	1	1	1	1	1	1	1	1	1	1	1	1	1	1	1
OG5_127295									1	1													1									1	1	1	1	1	1	1	1				1	1	1	1	1	1	1	1						1	1	1		1	1	1	1	1	1	1	1	1	1	1	1	1		1	1	1	1	1	1	1	1	1	1	1		1	1	1	1	1	1	1				1	1	1	1		1	1	1	1	1	1	1	1	1	1	1	1		1	1	1	1	1	1	1	1	1	1	1	1	1	1	1		1	1	1	1		1	1	1	1				1	1	1	1	1	1	1	1	1
OG5_127296																																																									1	1	1	1	1	1	1	1	1	1	1	1	1	1	1	1	1	1	1	1	1	1	1	1	1	1	1	1	1																																	1	1	1	1	1	1	1	1	1	1	1	1	1	1	1	1		1	1	1					1								
OG5_127297																																																					1	1	1	1	1	1	1	1	1	1	1	1	1	1	1	1	1	1	1	1	1	1	1	1	1	1	1	1	1	1	1	1	1	1	1	1	1	1	1	1	1	1	1	1	1	1	1		1	1	1	1	1	1	1	1	1	1	1	1	1	1		1		1	1	1	1	1	1	1	1	1	1	1	1	1	1	1	1		1	1	1	1	1	1	1	1	1	1	1	1	1	1	1	1
OG5_127299																																																								1	1	1	1	1	1	1	1	1	1	1	1	1	1	1	1	1	1	1	1	1	1	1	1	1	1	1	1	1	1	1	1	1	1	1	1		1	1	1	1	1	1	1		1	1	1	1														1	1	1	1	1	1	1	1	1	1	1	1	1	1	1	1		1	1	1	1		1	1	1	1	1	1	1	1	1	1	1
OG5_127300	1	1	1	1	1	1	1	1	1	1	1	1	1	1	1	1																																					1	1	1	1	1	1	1	1	1	1	1	1	1		1	1	1	1	1	1	1	1	1	1	1	1	1	1	1	1	1		1	1	1	1	1	1	1		1	1	1	1	1	1	1		1	1	1	1	1	1	1	1	1	1	1	1	1	1	1	1	1	1	1	1	1	1	1	1	1	1	1	1	1	1	1	1	1	1					1	1	1	1	1	1	1	1	1	1	1	1
OG5_127301	1	1	1	1	1	1	1	1	1	1	1	1	1	1	1	1								1				1	1	1																					1		1	1	1	1	1	1	1	1	1	1	1	1	1	1	1	1	1	1	1	1	1	1	1	1	1	1	1	1	1	1	1	1	1	1	1	1	1	1	1	1	1	1	1	1	1	1	1		1	1	1	1	1	1	1	1	1	1	1	1	1	1	1	1	1	1	1	1	1	1	1	1	1	1	1	1	1	1	1	1	1		1	1	1	1	1	1	1	1	1	1	1	1	1	1	1	1
OG5_127303																						1						1	1											1												1	1	1	1	1	1	1	1	1	1	1		1	1	1	1	1	1	1	1	1	1	1	1	1	1	1	1	1	1	1	1	1	1								1	1	1	1	1	1	1		1	1	1	1	1	1	1	1	1	1	1	1	1	1	1	1	1	1	1	1	1	1	1	1	1	1	1	1	1	1	1	1	1		1		1	1		1	1	1	1	1	1	1	1	1	1	1
OG5_127304																																																								1	1	1	1	1	1	1	1	1	1	1	1	1	1	1	1	1	1	1	1	1	1	1	1	1	1	1	1	1	1									1	1				1			1			1	1	1	1	1	1	1	1	1	1		1	1	1	1	1	1	1	1	1	1	1	1	1	1	1	1	1	1	1	1	1	1	1				1	1	1	1	1	1	1	1	1
OG5_127307																																																								1	1	1	1	1	1	1	1	1	1	1	1		1	1	1	1	1	1	1	1	1	1	1	1	1	1	1	1												1	1		1		1	1																	1	1	1	1	1	1	1	1	1	1	1	1	1		1		1	1	1	1				1	1	1	1	1	1	1	1	1
OG5_127308																																																					1	1	1	1	1	1	1	1	1	1	1	1	1	1	1	1	1	1	1	1	1	1	1	1	1	1	1	1	1	1	1	1	1	1	1	1	1	1	1		1	1	1	1	1	1	1		1	1	1		1	1	1	1	1	1	1	1					1	1	1	1	1	1	1	1	1	1	1	1	1	1	1	1	1		1	1	1	1					1	1	1	1	1	1	1	1
OG5_127309																	1	1	1	1	1			1	1	1		1	1	1	1	1	1	1	1	1	1	1	1	1	1	1	1	1	1	1		1	1	1	1	1	1	1	1	1	1	1	1	1	1	1	1	1	1	1	1	1	1	1	1	1	1	1	1	1	1	1		1	1	1	1	1									1	1	1	1	1				1	1			1	1	1	1	1	1	1	1	1	1	1	1	1	1	1	1	1	1	1	1	1	1	1	1	1	1	1	1	1		1	1	1	1				1	1	1	1	1	1	1	1	1
OG5_127310																																																					1	1	1	1	1	1	1	1	1	1	1	1		1	1	1	1	1	1	1	1	1	1	1	1	1	1	1	1	1	1	1	1	1	1	1	1	1	1		1	1	1	1	1	1	1		1	1	1	1	1	1	1	1	1	1	1	1	1	1	1	1	1	1	1	1	1	1	1	1	1	1	1	1	1	1	1	1	1		1	1	1	1	1	1	1	1	1	1	1	1	1	1	1	1
OG5_127311																																																								1	1	1	1	1	1	1	1	1	1	1	1	1	1	1	1	1	1	1	1	1	1	1	1	1	1	1	1	1	1	1	1	1	1	1	1	1	1			1	1	1	1			1	1					1	1				1					1	1	1	1	1	1	1	1	1	1	1	1	1	1	1	1									1	1	1	1	1	1	1	1	1
OG5_127312	1	1	1	1	1	1	1	1	1	1	1	1	1	1	1	1																																					1	1	1	1	1	1	1	1	1	1	1	1	1	1	1	1		1	1	1	1	1	1	1	1	1	1	1	1	1	1	1	1	1	1	1	1	1	1	1	1	1	1	1	1	1	1		1	1	1	1	1	1	1	1	1	1	1	1	1	1	1	1	1	1	1	1	1	1	1	1	1	1	1	1	1	1	1	1	1		1	1	1	1	1	1	1	1	1	1	1	1	1	1	1	1
OG5_127313																																																								1	1	1	1	1	1	1	1	1	1	1	1	1	1	1	1	1	1	1	1	1	1	1	1	1	1	1	1	1	1	1	1	1	1	1	1	1	1	1	1	1	1	1	1		1	1	1	1	1	1	1	1	1	1	1	1		1	1	1	1		1	1	1	1	1	1	1	1	1	1	1	1		1			1	1	1	1	1	1	1	1	1	1	1	1	1	1	1	1
OG5_127315																									1						1					1													1							1																								1	1	1	1																1		1			1	1	1	1	1	1	1	1	1					1	1	1	1	1	1	1	1	1	1	1	1	1	1	1		1		1	1						1	1	1	1	1	1	1	1	1
OG5_127316																	1	1	1	1	1	1	1	1	1	1	1	1	1	1	1	1	1	1	1	1	1	1	1	1	1	1	1	1	1	1	1	1	1	1	1	1				1	1	1	1	1	1	1	1	1	1	1	1	1	1		1	1	1	1		1	1	1	1	1	1	1	1	1	1	1	1	1	1	1	1	1				1	1	1	1		1	1	1	1														1	1	1	1	1	1	1	1	1	1	1	1	1	1	1	1		1	1	1	1	1			1	1	1	1	1	1	1	1	1
OG5_127317																									1	1	1				1		1						1							1	1		1							1	1	1	1	1	1	1	1	1	1	1	1	1	1	1	1	1	1	1	1	1	1	1	1	1	1	1	1	1	1														1		1	1																1	1	1	1	1	1	1	1	1	1		1		1	1	1	1	1	1	1	1				1			1	1	1	1	1	1
OG5_127318																																															1									1	1	1	1	1	1	1	1	1	1	1	1	1	1	1	1	1	1	1	1	1	1	1	1	1				1	1																1	1			1	1	1	1	1	1	1	1	1				1								1						1											1	1	1						
OG5_127319																																																					1	1	1	1	1	1	1	1	1	1		1	1	1	1	1	1	1	1	1	1	1	1	1	1	1	1	1	1	1	1	1	1	1	1	1	1	1	1		1	1	1	1	1	1	1		1	1	1	1	1	1	1	1	1	1	1	1	1	1	1	1	1	1	1	1	1	1	1	1	1	1	1	1	1	1	1	1	1		1	1	1	1				1	1	1	1	1	1	1	1	1
OG5_127320																																																					1	1	1	1	1	1		1	1	1	1	1	1	1	1	1	1	1	1	1	1	1	1	1	1	1	1	1	1	1	1	1	1	1	1	1	1	1	1	1	1	1	1	1	1	1	1		1	1	1	1	1	1	1	1	1	1	1	1	1				1	1	1	1	1	1	1	1	1	1	1	1	1	1	1	1	1		1	1	1	1				1	1	1	1	1	1	1	1	1
OG5_127321																																																					1	1		1	1	1	1	1	1	1	1	1	1	1	1	1	1	1	1	1	1	1	1	1	1	1	1	1	1	1	1	1	1								1						1		1	1																1	1	1	1	1	1	1	1	1	1	1	1	1	1	1	1		1	1	1	1				1	1	1	1	1	1	1	1	1
OG5_127322	1	1	1	1	1	1	1	1	1	1	1	1	1	1	1	1																																					1	1	1	1	1	1	1	1	1	1	1		1	1	1	1		1	1	1	1	1	1	1	1	1	1	1	1	1	1	1	1	1	1	1	1	1	1		1	1	1	1	1	1	1	1	1	1	1	1	1	1	1	1	1	1	1	1	1	1	1	1	1	1	1	1	1	1	1	1	1	1	1	1	1	1	1	1	1		1	1	1	1	1	1	1	1			1	1	1	1	1	1
OG5_127323																																																					1	1	1	1	1	1	1	1	1	1		1	1	1	1	1	1	1	1	1	1	1	1	1	1	1	1	1	1	1	1	1	1		1	1	1	1	1		1	1	1	1	1		1		1	1	1	1	1	1	1	1	1	1	1	1		1	1	1	1	1	1	1	1	1	1	1	1	1	1	1	1	1	1	1	1		1	1	1	1		1	1	1	1	1	1	1	1	1	1	1
OG5_127324		1			1	1	1	1	1	1	1	1	1	1	1							1						1	1											1												1	1	1	1	1	1	1	1	1	1	1		1	1	1	1	1	1	1	1	1		1	1	1	1	1	1	1	1	1	1	1	1	1	1	1	1	1	1	1	1	1	1	1	1	1	1		1	1	1	1	1	1	1	1	1	1	1	1	1	1	1	1	1	1	1	1	1	1	1	1	1	1	1	1	1	1	1	1	1		1	1	1	1		1	1	1	1	1	1	1	1	1	1	1
OG5_127325					1		1	1	1	1							1	1						1				1	1		1	1	1				1	1	1	1			1	1	1	1			1	1							1	1	1	1	1	1	1	1	1	1	1	1	1	1	1	1		1	1	1	1	1	1	1	1	1	1	1																	1	1		1	1	1	1	1	1	1	1	1					1	1	1	1	1	1	1	1	1	1	1	1	1	1	1	1	1		1	1	1	1				1			1	1	1	1	1	1
OG5_127328	1	1	1	1	1	1	1	1	1	1	1	1	1	1	1	1			1																					1												1	1	1	1	1	1	1	1	1	1	1	1	1	1	1	1	1	1	1	1	1	1	1	1	1	1	1	1	1	1	1	1	1	1	1	1	1	1	1	1					1	1	1	1		1	1	1	1	1	1	1	1	1	1	1	1	1	1	1	1		1	1	1	1	1	1	1	1	1	1	1	1	1	1	1	1		1	1	1	1				1	1	1		1	1	1	1	1
OG5_127329																				1	1		1		1	1					1					1	1	1									1	1								1	1	1	1	1	1	1	1	1	1	1	1	1	1	1	1	1	1	1	1	1	1	1	1	1	1	1	1	1	1								1	1	1	1	1		1		1	1		1	1	1	1	1	1	1	1	1					1	1	1	1	1	1	1	1	1	1	1	1	1	1	1	1	1	1	1	1	1	1				1	1	1	1	1	1	1	1	1
OG5_127330	1		1	1	1		1	1	1	1	1	1	1			1	1	1	1	1	1	1	1	1	1	1	1	1	1	1	1	1	1	1	1	1	1	1	1	1	1	1					1	1			1	1				1	1	1	1	1	1	1	1	1	1	1	1	1	1	1	1	1	1	1	1	1	1	1			1	1	1	1	1	1	1	1	1	1	1	1				1	1	1			1	1	1	1														1	1	1	1	1	1	1	1	1	1	1	1	1	1	1	1		1	1	1	1				1	1	1	1	1	1	1	1	1
OG5_127331																																																					1	1	1	1	1	1	1	1	1	1	1	1	1	1	1	1	1	1	1	1	1	1	1	1	1	1	1	1	1	1	1	1	1	1	1	1	1	1	1		1	1	1	1	1	1	1		1	1	1	1	1	1	1	1	1	1	1	1	1	1	1	1	1	1	1	1	1	1	1	1	1	1	1	1	1	1	1	1	1		1	1	1	1	1	1	1	1	1	1	1	1	1	1	1	1
OG5_127332	1		1	1	1			1						1	1				1	1			1	1							1	1	1	1	1	1	1	1	1	1	1	1	1	1	1	1	1	1	1	1						1	1	1	1	1	1	1	1	1	1	1	1	1	1	1	1	1	1	1	1	1	1	1	1	1	1	1	1	1	1	1	1	1	1	1	1		1	1	1	1	1	1	1		1	1	1	1	1	1	1	1	1	1	1	1					1	1	1	1	1	1	1	1	1	1	1	1	1	1	1	1	1		1	1	1	1					1		1	1	1	1	1	1
OG5_127333																																																					1	1	1	1	1	1	1	1	1	1	1	1	1	1	1	1	1	1	1	1	1	1	1	1	1	1	1	1	1	1	1	1	1	1	1	1	1	1	1	1	1	1	1	1	1	1	1			1	1	1	1	1	1	1	1	1		1	1				1	1	1	1	1	1		1	1	1	1	1	1	1	1	1	1	1	1	1	1	1				1	1	1		1	1	1	1	1
OG5_127334		1		1	1				1					1	1		1	1	1		1		1	1	1	1	1		1		1	1	1				1	1	1	1			1	1	1	1	1	1		1		1				1	1	1	1	1	1	1		1	1	1	1	1	1	1	1	1	1	1	1	1	1	1	1	1	1	1		1	1														1		1	1		1	1	1	1	1	1	1	1	1					1	1	1	1	1	1	1	1	1	1	1		1	1	1	1	1	1	1	1	1	1				1	1	1	1	1	1	1	1	1
OG5_127339	1	1	1	1	1	1	1	1	1	1	1	1	1	1	1	1																																					1	1	1	1	1	1	1	1	1	1		1	1	1	1	1	1	1	1	1	1	1	1	1	1	1	1	1	1	1	1	1	1	1	1	1	1	1	1	1	1	1	1	1	1	1	1	1	1	1	1	1	1	1	1	1	1	1	1	1	1	1	1	1	1	1	1	1	1	1	1	1	1	1	1	1	1	1	1	1	1		1	1	1	1	1	1	1	1	1	1	1	1	1	1	1	1
OG5_127342				1	1		1										1	1		1				1	1					1	1	1	1				1	1									1									1	1	1	1	1	1	1	1	1	1	1	1	1	1	1	1	1	1	1	1	1	1	1	1	1	1	1	1														1		1		1			1	1	1	1	1	1	1	1	1	1				1	1	1	1	1	1	1	1	1	1	1	1	1	1	1	1	1		1	1	1	1				1	1	1				1		1
OG5_127343	1	1	1	1	1	1	1			1	1		1		1		1	1																																			1	1	1	1	1	1	1	1	1		1	1	1	1	1	1	1	1	1	1	1	1	1	1	1	1	1	1	1	1	1	1	1	1	1	1	1	1	1	1	1	1	1	1	1	1	1	1	1	1	1	1	1	1	1	1	1	1	1	1	1	1	1	1		1	1	1	1	1	1	1	1	1	1	1	1	1	1	1	1		1	1	1	1	1	1	1	1	1	1	1	1	1	1	1	1
OG5_127345	1		1	1	1	1	1	1	1	1	1	1	1	1	1																																						1	1	1	1	1	1	1	1	1	1	1	1	1	1	1	1		1	1	1	1	1	1	1	1	1	1	1	1	1	1	1	1	1	1	1	1	1	1		1	1	1	1	1	1	1	1	1	1	1	1	1	1	1	1	1	1	1	1	1	1	1	1	1	1	1	1		1	1	1	1	1	1	1	1	1	1	1	1		1	1	1	1	1	1	1		1	1	1	1	1	1	1	1
OG5_127346																																																								1	1									1	1	1	1	1	1	1	1	1	1	1	1	1	1	1	1	1	1									1	1	1	1	1		1			1		1		1	1	1	1	1	1	1	1					1	1	1	1	1	1	1	1	1	1	1	1	1	1	1	1	1	1	1	1	1	1				1	1	1	1	1	1	1	1	1
OG5_127347													1	1			1	1	1	1	1		1	1	1	1	1		1		1	1	1	1	1	1	1	1	1	1	1	1	1	1	1	1	1	1	1	1						1	1	1	1	1	1	1	1	1	1	1	1	1	1	1	1	1		1	1	1	1	1	1	1				1	1	1	1	1	1	1	1					1	1		1		1	1		1														1	1	1	1	1	1	1	1	1	1	1	1	1	1	1	1		1	1	1	1				1	1	1	1	1	1	1	1	1
OG5_127348					1				1								1	1	1	1	1		1	1	1		1				1	1	1	1	1	1	1	1	1	1			1	1	1	1	1	1	1	1							1	1	1	1	1	1	1	1	1	1	1	1	1	1	1	1	1	1	1	1	1	1	1	1	1	1	1	1	1	1	1	1	1	1	1					1	1				1	1		1	1	1	1	1	1	1	1	1					1	1	1	1	1	1	1	1	1	1	1	1	1	1	1	1	1	1	1	1	1	1				1	1	1	1	1	1	1	1	1
OG5_127349	1	1	1	1	1	1	1	1	1	1	1	1	1	1	1	1			1																																		1	1	1	1	1	1	1	1	1	1	1	1	1	1	1	1	1		1	1		1	1	1	1	1	1	1	1	1	1	1	1	1	1	1	1	1	1	1	1	1	1	1	1	1	1		1	1	1	1	1	1	1	1	1	1	1	1	1	1	1	1	1	1	1	1	1	1	1	1	1	1	1	1	1	1	1	1	1		1	1	1	1	1	1	1	1	1	1	1	1	1	1	1	1
OG5_127351	1	1	1	1	1	1	1	1	1	1	1	1	1	1	1	1					1										1																1						1	1	1	1	1	1	1	1	1	1		1	1	1	1	1	1		1	1	1	1	1	1	1	1	1	1	1	1	1	1	1	1	1	1	1	1	1	1	1	1	1	1	1	1	1		1	1	1	1	1	1	1	1	1	1	1	1	1	1	1	1	1	1	1	1	1	1	1	1	1	1	1	1	1	1	1	1	1		1	1	1	1	1	1	1	1	1	1	1	1	1	1	1	1
OG5_127352	1	1	1	1	1	1	1	1	1	1	1	1	1	1	1	1																																					1	1	1	1	1	1	1	1	1	1	1	1	1	1	1	1	1	1	1	1		1	1	1	1	1	1		1	1	1	1	1	1	1	1	1	1	1		1	1	1	1	1	1	1	1	1	1	1	1	1	1	1	1	1	1	1	1	1	1	1	1	1	1	1	1	1	1	1	1	1	1	1	1	1	1	1	1	1		1	1	1	1	1	1	1	1	1	1	1	1	1	1	1	1
OG5_127353																																																					1	1	1	1	1	1	1	1	1	1	1	1	1	1	1	1	1	1	1	1	1	1	1	1	1	1	1	1	1	1	1	1	1	1	1	1	1	1	1		1	1	1	1	1	1	1		1	1	1	1	1	1	1	1	1	1	1	1	1	1	1	1		1	1	1	1	1	1	1	1	1	1	1	1	1	1	1	1		1	1	1	1	1	1	1	1	1	1	1	1	1	1	1	1
OG5_127354																																																					1	1	1	1	1	1	1	1	1	1	1	1	1	1	1	1	1	1	1	1	1	1	1	1	1	1	1	1	1	1	1	1	1	1	1	1	1	1	1		1	1	1	1	1	1	1		1	1	1	1	1	1	1	1	1	1	1	1	1	1	1	1	1	1	1	1	1	1	1	1	1	1	1	1	1	1	1	1	1		1	1	1	1				1	1	1	1	1	1	1	1	1
OG5_127355	1	1	1	1	1	1	1	1			1	1	1		1	1	1	1	1	1	1	1			1	1	1	1	1	1	1	1	1				1	1	1	1	1	1	1	1	1	1	1	1	1	1	1	1				1	1				1		1			1	1	1		1	1			1	1	1	1	1	1	1	1	1		1																				1		1	1	1	1				1				1		1	1	1	1	1	1	1	1	1		1	1	1		1		1							1	1	1						1
OG5_127356	1	1	1			1	1	1			1	1	1		1	1									1			1																									1	1	1	1	1	1	1		1	1	1		1	1	1	1	1	1	1	1	1	1	1	1	1	1	1	1	1	1	1	1	1	1	1	1	1	1	1		1	1		1	1	1	1		1	1	1	1	1	1	1		1	1	1	1	1	1	1	1	1	1	1	1	1	1	1	1	1	1	1	1	1	1	1	1	1		1	1	1	1	1	1	1	1	1	1	1	1	1	1	1	1
OG5_127358																																																								1	1	1	1	1	1	1	1	1	1	1	1	1	1		1	1	1		1	1	1	1	1	1	1	1		1		1	1	1	1	1	1								1		1	1		1														1	1	1	1	1	1	1	1	1	1	1	1	1	1	1	1		1	1	1	1				1	1	1	1	1	1	1	1	1
OG5_127359																				1							1				1																						1	1	1	1	1	1	1	1	1	1	1	1	1	1	1	1	1	1	1	1	1	1	1	1	1	1	1	1	1	1	1	1	1	1	1	1	1	1	1	1	1	1	1	1	1	1	1		1	1	1		1	1	1	1	1	1	1	1	1	1	1	1	1	1	1	1	1	1	1	1	1	1	1	1	1	1	1	1	1		1	1	1	1	1	1	1	1	1	1	1	1	1	1	1	1
OG5_127360							1			1					1		1		1						1	1			1	1	1	1	1				1	1														1	1	1	1	1	1	1	1	1	1	1	1	1	1	1	1	1	1	1	1	1	1	1	1	1	1	1	1		1	1	1		1	1	1	1	1	1	1		1	1	1	1	1	1	1		1	1	1	1	1	1	1	1	1	1	1	1	1	1	1	1	1	1	1	1	1	1	1	1	1	1	1	1	1	1	1	1	1		1	1	1	1	1	1	1	1	1	1	1	1	1	1	1	1
OG5_127361																	1	1	1	1	1	1	1	1	1	1	1	1	1	1	1	1	1	1	1	1	1	1	1	1	1	1	1	1	1	1	1	1	1	1	1	1				1	1	1	1	1	1	1	1	1	1	1	1	1	1	1	1	1	1	1	1	1	1	1	1	1				1	1	1	1	1	1	1	1					1	1	1	1		1	1	1	1														1	1	1	1	1	1	1	1	1	1	1	1	1	1	1	1		1	1	1					1	1	1	1	1	1	1	1	1
OG5_127362					1												1	1		1				1	1	1	1			1	1	1	1	1	1	1	1	1	1	1			1	1	1	1	1	1	1	1						1	1	1	1	1	1	1	1	1	1	1	1	1	1	1	1	1	1	1	1	1	1	1	1	1	1	1	1	1	1	1	1	1	1	1	1	1	1			1	1	1	1		1	1	1	1	1	1	1	1	1	1	1	1					1	1	1	1	1	1	1	1	1	1	1	1	1	1	1	1	1		1	1	1	1				1	1	1	1	1	1	1	1	1
OG5_127363																			1					1	1						1	1	1	1	1	1	1	1	1		1								1							1	1	1	1		1	1	1	1	1	1	1	1	1	1	1	1		1	1	1	1	1	1	1	1	1	1	1	1	1	1	1	1	1	1	1				1	1	1	1		1	1	1	1	1	1	1	1	1	1	1	1					1	1	1	1	1	1	1	1	1	1	1	1	1	1	1	1	1	1	1	1	1	1				1	1	1	1	1	1	1	1	1
OG5_127364																																																					1	1	1	1	1	1	1	1	1	1		1	1	1	1	1	1	1	1	1	1	1	1	1	1	1	1	1	1	1	1	1	1	1	1	1	1	1	1	1	1	1	1	1	1	1	1		1	1	1	1	1	1	1	1	1	1	1	1	1	1	1	1	1	1	1	1	1	1	1	1	1	1	1	1	1	1	1	1	1		1	1	1	1	1			1		1	1	1	1	1	1	1
OG5_127365																																1	1	1	1	1				1																1	1	1	1	1	1	1	1	1	1	1	1	1	1	1	1	1	1	1	1	1	1	1	1	1	1	1	1	1	1	1	1	1	1	1	1	1				1	1	1	1		1	1	1	1	1	1	1	1	1	1	1	1					1	1	1	1	1	1		1	1	1	1	1	1	1	1	1	1		1	1	1	1	1			1	1		1	1	1	1	1	1
OG5_127366																								1													1	1	1																	1		1	1	1	1	1	1	1	1	1	1	1		1	1	1		1	1	1	1	1	1	1	1	1	1	1	1	1	1	1	1	1	1	1					1	1	1		1	1	1	1	1	1	1	1	1	1	1	1					1	1	1	1		1	1	1	1	1	1	1	1	1	1	1	1		1	1	1	1				1	1	1	1	1	1	1	1	1
OG5_127367	1	1	1	1	1	1	1	1	1	1	1	1	1	1	1	1																																					1	1	1	1	1	1	1	1	1	1	1	1	1	1	1	1	1	1	1	1	1	1	1	1	1	1	1	1	1	1	1	1	1	1	1	1	1	1	1	1	1	1	1	1	1	1	1		1	1	1	1	1	1	1	1	1	1		1	1	1	1	1	1	1	1	1	1	1	1	1	1	1	1	1	1	1	1	1	1		1	1	1	1	1	1	1	1	1	1	1	1	1	1	1	1
OG5_127368																																																					1	1	1	1	1	1	1	1	1	1	1	1	1	1	1	1	1	1	1	1	1	1	1	1	1	1	1	1	1	1	1	1	1	1	1	1	1	1	1		1	1	1	1	1	1	1		1	1	1	1	1	1	1	1	1	1	1	1	1	1	1	1	1	1	1	1	1	1	1	1	1	1	1	1	1	1	1	1	1		1	1	1	1				1	1	1	1	1	1	1	1	1
OG5_127369	1	1	1	1	1	1	1	1	1	1	1	1	1	1	1	1																																					1	1	1	1	1	1	1	1	1	1	1	1	1	1	1	1	1	1	1	1		1	1	1	1	1	1	1	1	1	1	1	1	1	1	1	1	1	1		1	1	1	1	1	1	1		1	1	1	1	1	1	1	1	1	1	1	1	1	1	1	1	1	1	1	1	1	1	1	1	1	1	1	1	1	1	1	1	1		1	1	1	1	1	1	1	1	1	1	1	1	1	1	1	1
OG5_127370																																																								1	1	1	1	1	1	1		1	1	1	1	1	1	1	1	1	1	1	1	1	1	1	1	1	1	1	1	1	1											1	1	1	1		1	1	1	1														1	1	1	1	1	1	1	1	1	1	1	1	1	1	1	1		1	1	1	1				1		1	1	1	1	1	1	1
OG5_127371												1								1														1	1					1		1														1	1	1		1	1	1	1	1	1	1	1	1	1	1	1	1	1	1	1	1	1	1	1	1	1	1	1	1	1	1	1	1	1	1	1		1	1	1	1	1				1	1		1	1	1	1	1	1	1	1	1					1	1	1	1	1	1	1	1	1	1	1	1	1	1	1	1	1		1	1	1	1	1	1	1	1	1	1		1	1	1	1	1
OG5_127373																	1	1	1	1	1		1		1	1	1	1	1	1	1	1	1	1	1	1	1	1	1	1	1	1	1	1	1	1	1	1	1	1	1	1	1	1	1		1	1	1	1	1	1	1	1	1	1	1			1	1	1	1	1	1	1	1	1	1	1	1	1	1	1	1											1	1				1	1		1									1	1	1	1		1	1	1		1	1	1	1	1	1	1	1	1	1		1		1	1	1	1				1	1	1	1	1	1	1	1	1
OG5_127375	1	1	1	1	1	1	1	1	1	1	1	1	1	1	1	1	1		1				1								1		1																				1	1	1	1		1			1	1	1	1	1	1	1		1	1	1		1	1	1	1	1	1	1	1	1	1	1	1	1	1	1	1	1	1	1		1	1	1	1	1	1	1		1	1	1	1	1	1	1	1	1	1	1	1	1	1	1	1	1	1	1	1	1	1	1	1	1	1	1	1	1	1	1	1	1		1	1	1	1	1	1	1	1	1	1	1	1	1	1	1	1
OG5_127376	1	1	1	1	1	1	1	1	1	1	1	1	1	1																																							1	1		1	1	1	1		1		1		1	1	1	1	1	1	1				1	1	1	1	1	1	1	1	1	1			1			1	1	1	1	1		1	1		1		1	1	1	1	1	1	1	1	1	1		1	1				1	1	1	1			1	1	1	1		1	1	1	1	1	1		1	1	1	1		1	1	1	1	1	1	1	1	1	1	1
OG5_127378																																																					1	1	1	1	1	1	1	1	1	1	1	1	1	1	1	1		1	1	1	1	1	1	1	1	1	1	1	1	1	1	1	1												1					1											1	1	1	1		1	1	1	1	1	1	1	1	1	1	1	1	1	1		1		1	1	1	1				1	1	1	1	1	1	1	1	1
OG5_127379							1		1	1	1	1	1				1				1		1		1	1	1	1	1	1	1	1	1				1		1	1	1	1	1	1	1	1		1	1	1	1	1				1	1	1	1	1	1	1	1	1	1	1	1	1			1	1	1		1	1	1	1	1	1	1	1	1	1	1														1		1	1			1	1	1	1	1	1	1	1		1	1	1	1	1	1	1	1	1	1	1	1	1	1	1	1	1	1	1	1		1	1	1	1				1	1	1	1	1	1	1	1	1
OG5_127380	1	1	1	1	1	1		1	1						1	1																											1	1	1	1			1	1			1	1	1	1	1	1	1	1	1	1	1	1	1	1	1	1	1	1	1	1	1	1	1	1	1	1	1	1	1	1	1	1	1	1	1	1	1	1	1	1	1	1	1	1	1	1	1	1	1	1	1	1	1	1	1	1	1	1	1	1	1	1	1	1	1	1	1	1	1	1	1	1	1	1	1	1	1	1	1	1	1		1	1	1	1		1	1	1	1	1	1	1	1	1	1	1
OG5_127381		1	1	1		1	1		1	1							1	1					1	1	1	1	1	1	1	1	1		1				1	1					1	1	1	1		1	1	1		1	1	1	1	1	1	1	1	1	1	1	1	1	1	1	1	1	1	1	1	1		1	1	1	1	1	1	1	1	1	1	1												1	1		1					1	1	1	1	1	1	1	1	1	1	1	1	1	1	1	1	1		1	1	1	1	1	1	1	1	1	1	1	1		1	1	1	1				1	1	1	1	1	1	1	1	1
OG5_127382																																																					1	1	1	1	1	1	1	1	1	1	1	1	1	1	1	1	1		1	1	1	1	1	1	1	1	1	1	1	1	1	1	1	1	1	1	1	1	1					1	1	1	1		1	1	1	1	1	1	1	1	1	1	1	1	1	1	1	1	1	1	1	1	1	1	1	1	1	1	1	1	1	1	1	1	1		1	1	1	1		1	1	1	1	1	1	1	1	1	1	1
OG5_127383																	1	1	1	1	1	1	1	1	1	1	1	1	1	1	1	1	1	1	1	1	1	1	1	1	1	1	1	1	1	1	1	1	1	1		1				1	1	1	1	1	1		1	1	1	1	1	1		1	1	1	1	1	1	1	1	1	1		1	1	1	1	1	1	1	1	1	1	1	1				1	1	1			1	1	1	1	1	1	1	1	1	1	1	1												1	1	1	1	1	1	1	1	1			1	1	1	1				1	1	1	1	1	1	1	1	1
OG5_127384																																																					1	1	1	1	1	1	1	1	1	1	1	1	1	1	1	1	1	1	1	1	1	1	1	1	1	1	1	1		1		1	1	1	1	1	1	1	1		1	1	1	1	1	1	1	1	1	1	1	1	1	1	1	1	1	1	1	1	1	1	1	1	1	1	1	1	1	1	1	1	1	1	1	1	1	1	1	1	1		1	1	1	1				1	1	1	1	1	1	1	1	1
OG5_127385										1							1	1						1	1	1	1			1	1	1	1				1	1	1				1	1	1	1	1	1	1	1							1	1	1	1	1	1	1	1	1	1		1	1	1	1	1	1	1	1	1	1	1	1	1	1	1	1	1	1	1	1	1	1	1	1		1	1	1	1	1	1	1		1	1	1	1	1	1	1	1	1	1	1	1					1	1	1	1	1	1	1	1	1	1	1	1	1	1	1	1	1		1	1	1	1	1	1	1	1	1	1	1	1	1	1	1	1
OG5_127386																																																					1	1	1	1	1	1	1	1	1	1	1	1	1	1	1	1	1	1	1	1	1	1	1	1	1	1	1	1	1	1	1	1	1	1	1	1	1	1	1		1	1	1	1	1	1	1		1	1	1	1	1	1	1	1	1	1	1	1	1				1	1	1	1	1	1	1	1	1	1	1	1	1	1	1	1	1		1	1	1	1	1	1	1	1	1	1	1	1	1	1	1	1
OG5_127387																																																					1	1	1	1	1	1	1	1	1	1	1	1	1	1	1	1		1	1	1	1	1	1	1	1	1	1	1	1	1	1	1	1	1	1	1	1	1	1	1	1	1	1	1	1	1	1		1	1	1	1	1	1	1	1	1	1	1	1	1	1	1	1	1	1	1	1	1	1	1	1	1	1	1	1	1	1	1	1	1		1	1	1	1				1	1	1	1	1	1	1	1	1
OG5_127389																	1	1	1	1	1	1	1	1	1	1	1	1	1	1	1	1	1	1	1	1	1	1	1	1	1	1	1	1	1	1	1	1	1	1	1	1				1	1	1	1	1	1		1	1		1		1		1	1	1	1		1	1	1	1	1	1	1	1		1		1	1	1	1	1	1					1	1				1			1														1	1	1	1	1	1	1	1	1		1	1	1	1	1	1		1	1									1		1	1	1	1
OG5_127390																																																					1	1	1	1	1	1	1	1	1	1	1	1	1	1	1	1	1	1	1	1	1	1	1	1	1	1	1	1	1	1	1	1	1	1	1	1	1	1	1	1	1	1	1	1	1	1	1			1	1	1	1	1	1	1	1	1	1	1	1	1	1	1	1	1	1	1	1	1	1	1	1	1	1	1	1	1	1	1	1		1	1	1	1									1	1	1	1
OG5_127391																																																					1	1	1	1	1	1	1	1	1	1	1	1	1	1	1	1	1	1	1	1	1	1	1	1	1	1	1	1	1	1	1	1	1	1	1	1	1	1	1	1	1	1	1	1	1	1	1				1	1	1	1	1	1	1	1	1		1					1	1	1		1	1		1	1	1	1	1	1	1	1	1		1	1	1	1		1	1	1	1	1	1	1	1	1	1	1
OG5_127392																																																								1	1	1	1	1	1	1	1	1	1	1	1	1	1	1	1	1	1	1	1	1	1	1	1	1	1	1	1	1	1														1		1	1											1					1	1	1	1	1	1	1	1	1	1	1	1	1	1	1	1		1	1	1	1	1	1	1	1					1	1	1	1
OG5_127394																								1				1	1	1		1	1				1	1					1	1	1	1		1		1			1	1	1	1	1	1	1	1	1	1	1	1	1	1	1	1	1	1	1	1	1	1	1	1	1	1	1	1	1	1	1	1	1	1	1	1	1	1	1		1								1	1		1	1	1	1	1	1	1	1	1	1				1	1	1	1	1	1	1	1	1	1	1	1	1	1	1	1	1		1	1	1	1				1	1	1		1	1	1	1	1
OG5_127395	1		1	1	1	1	1	1	1	1	1	1	1	1			1	1	1	1	1		1	1	1	1	1	1	1		1	1	1	1	1	1	1	1	1	1	1	1	1	1	1	1	1	1	1	1						1		1	1	1	1	1	1	1	1	1	1	1	1	1	1	1	1	1	1	1	1	1	1	1				1	1	1	1	1	1	1	1					1	1		1		1	1		1														1	1	1	1	1	1	1	1	1	1	1	1	1	1	1	1		1	1	1	1					1	1	1	1	1	1	1	1
OG5_127396																																																					1	1	1	1	1	1	1	1	1	1	1	1	1	1	1	1	1	1	1	1	1	1	1	1	1	1	1	1	1	1	1	1	1														1		1	1		1	1	1	1	1	1	1	1	1	1	1	1	1	1	1	1	1	1	1	1	1	1	1	1	1	1	1	1	1	1		1	1	1	1	1	1	1	1	1	1	1	1				
OG5_127397		1							1	1			1		1		1		1					1	1	1		1	1		1									1	1	1	1	1	1		1					1	1	1	1	1	1	1	1	1	1	1	1	1	1	1	1	1	1	1	1	1	1	1	1	1	1	1	1	1	1	1	1	1	1																1	1		1													1	1	1	1	1	1	1	1	1	1	1	1	1	1	1	1	1									1	1	1	1	1	1	1	1	1
OG5_127399																	1	1																																							1	1	1	1	1	1	1	1	1	1	1	1	1	1	1	1	1	1	1	1	1	1	1	1	1	1	1	1	1																	1				1	1	1	1								1	1	1	1	1	1	1	1	1	1	1	1	1	1	1		1			1														
OG5_127400									1	1											1											1					1	1	1	1	1	1	1	1	1	1			1	1						1	1	1	1	1	1	1	1	1	1	1	1	1	1	1	1	1	1	1	1	1	1	1	1	1	1	1	1	1	1											1	1		1		1	1		1	1	1	1	1	1	1	1	1					1	1	1	1	1	1	1	1	1	1	1	1	1	1	1	1	1		1	1	1	1				1	1	1	1	1	1	1	1	1
OG5_127401			1	1	1	1	1	1	1	1				1	1		1	1	1				1	1	1	1	1				1	1	1	1		1	1	1	1	1			1	1	1	1	1	1		1						1	1	1	1	1	1	1	1	1	1	1	1	1	1	1	1	1	1	1	1	1	1	1	1	1	1	1	1	1	1	1	1	1	1	1	1					1	1	1	1		1	1	1	1	1	1	1	1	1	1	1	1					1	1	1	1	1	1	1	1	1	1	1	1	1	1	1	1	1		1	1	1	1				1	1	1	1	1	1	1	1	1
OG5_127402																																																					1	1	1	1	1	1	1	1	1	1	1	1	1	1	1	1	1	1	1	1	1	1	1	1	1	1	1	1	1	1	1	1	1	1	1	1	1	1	1	1	1	1	1	1	1	1	1		1	1	1	1	1	1	1	1	1	1	1	1	1				1	1	1	1	1	1	1	1	1	1	1	1	1	1	1	1	1		1	1	1	1	1	1	1	1	1	1	1	1	1	1	1	1
OG5_127403																																																					1	1	1	1		1	1	1	1	1	1	1	1	1	1	1		1	1	1	1	1	1	1	1	1	1	1	1	1	1	1	1																	1									1		1					1	1	1	1	1	1	1	1		1	1	1	1	1	1	1		1	1	1	1				1								
OG5_127404																	1	1	1		1	1	1		1	1	1	1	1	1	1	1	1	1	1	1	1	1	1	1	1	1	1	1	1	1	1	1	1	1		1				1	1	1	1	1	1	1	1	1	1	1	1	1	1		1	1	1	1	1	1	1	1	1	1	1	1	1	1	1	1	1	1	1	1	1	1	1			1	1	1			1		1	1	1	1	1	1	1	1	1	1					1	1	1	1		1	1	1	1	1	1	1	1	1	1	1	1		1	1	1	1					1	1	1	1	1	1	1	1
OG5_127405	1	1	1	1	1	1	1	1	1	1	1	1	1	1	1	1			1																					1													1	1	1	1	1	1	1	1	1	1	1	1	1	1	1	1	1	1	1	1	1	1	1	1	1	1	1	1	1	1	1	1	1	1	1	1	1	1	1	1	1	1	1			1	1		1	1	1	1	1	1	1	1	1	1	1	1	1	1	1	1	1	1	1	1	1	1	1	1	1	1	1	1	1	1	1	1	1		1	1	1	1	1	1	1	1	1	1	1	1	1	1	1	1
OG5_127406																	1																																				1	1	1	1	1	1	1	1	1	1	1	1	1	1	1	1	1	1	1	1	1	1	1	1	1	1	1	1	1	1	1	1	1														1		1			1									1					1	1	1	1	1	1	1	1	1	1	1	1	1	1	1	1		1	1	1	1				1		1	1	1	1	1	1	1
OG5_127407	1	1	1	1	1	1	1	1			1	1	1	1	1	1																																					1	1	1	1	1	1	1	1	1	1	1	1	1	1	1	1	1	1	1	1	1	1	1	1	1	1	1	1	1	1	1	1	1	1	1	1	1	1	1		1	1	1	1	1	1	1		1	1	1	1	1	1	1	1	1	1	1	1	1	1	1	1	1	1	1	1	1	1	1	1	1	1	1	1	1	1	1	1	1		1	1	1	1	1	1	1	1	1	1	1	1	1	1	1	1
OG5_127410																	1	1		1				1													1	1	1								1						1	1	1	1	1	1	1	1	1	1	1	1	1	1	1	1	1	1	1	1	1	1	1	1	1	1	1	1	1	1	1	1	1														1		1	1		1	1	1	1	1	1	1	1	1	1	1	1	1	1								1	1	1	1	1													1	1	1	1	1	1	1	1	1
OG5_127411	1	1	1	1	1	1		1	1	1	1	1	1	1	1	1																																					1	1	1	1	1	1	1	1	1	1	1	1	1	1	1	1	1	1	1	1	1	1	1	1	1	1	1	1	1	1	1	1	1	1	1	1	1	1	1	1	1	1	1	1	1	1	1	1	1	1	1	1	1	1	1	1	1	1	1	1	1	1	1	1	1	1	1	1	1	1	1	1	1	1	1	1	1	1	1	1	1		1	1	1	1	1	1	1	1	1	1	1	1	1	1	1	1
OG5_127412		1	1	1	1				1	1				1	1		1	1	1		1		1	1	1	1	1		1		1	1	1				1	1	1	1			1	1	1	1	1	1		1		1				1	1	1	1	1	1	1	1	1	1	1	1	1	1		1	1	1	1	1	1	1	1		1	1	1		1	1	1	1	1	1	1	1					1	1		1		1	1		1	1	1	1	1	1	1	1	1					1	1	1	1	1	1	1	1	1	1	1		1	1	1	1	1		1	1	1	1					1	1	1	1	1	1	1	1
OG5_127413																	1	1	1	1	1	1	1	1	1	1	1	1	1	1	1	1	1	1	1	1	1	1	1	1	1	1	1	1	1	1	1	1	1	1	1	1				1	1	1	1	1	1	1	1	1	1	1	1	1	1	1	1	1	1	1	1	1	1	1	1	1	1	1	1	1	1	1	1	1	1	1	1	1				1	1	1	1		1	1	1	1														1	1	1	1	1	1	1	1	1	1	1	1	1	1	1	1		1	1	1	1				1	1	1	1	1	1	1	1	1
OG5_127414	1	1	1	1	1	1	1	1	1	1	1	1	1	1	1					1			1	1	1	1	1			1		1	1				1	1	1				1	1	1	1	1	1	1	1	1					1	1	1	1	1	1	1	1	1	1	1	1	1	1	1	1	1	1	1	1	1	1	1	1	1	1	1	1	1	1	1	1	1	1	1	1					1	1	1			1	1	1	1														1	1	1	1	1	1	1	1	1	1	1	1	1	1	1	1		1	1	1	1		1	1	1	1	1	1	1	1	1	1	1
OG5_127415	1	1	1	1	1	1	1	1	1		1	1	1	1	1	1			1									1	1													1						1				1	1	1	1	1		1	1	1	1	1	1	1	1	1	1	1			1	1	1		1	1	1	1	1	1	1	1	1	1	1	1	1	1	1	1	1	1	1	1	1	1	1	1	1				1	1	1	1	1	1	1	1	1	1	1	1	1	1	1	1	1	1	1	1	1	1	1	1	1	1	1	1	1	1	1		1	1	1	1		1	1	1	1	1			1	1	1	1
OG5_127416																																																					1	1	1	1	1	1	1	1	1	1	1	1	1	1	1	1	1	1	1	1	1	1	1	1	1	1	1	1	1	1	1	1	1	1	1	1	1	1	1	1	1	1	1	1	1	1			1	1	1		1	1	1	1	1	1	1	1	1	1	1	1	1	1	1	1	1	1	1	1	1	1	1	1	1	1	1	1	1		1	1	1	1	1	1	1		1	1		1	1	1	1	1
OG5_127417																	1	1		1				1	1	1	1	1		1			1				1	1	1		1	1	1	1	1	1	1	1	1	1			1	1	1	1	1								1	1	1		1	1	1	1	1	1	1	1	1	1	1	1	1	1	1	1	1	1	1	1	1	1	1	1	1	1	1		1	1	1		1	1	1	1	1	1	1	1	1	1	1	1	1				1	1	1	1	1	1	1	1	1	1	1	1	1	1	1	1	1		1	1	1	1	1	1	1	1	1	1	1	1	1	1	1	1
OG5_127419	1	1	1	1	1	1	1	1	1	1	1	1	1	1	1	1																																					1	1	1	1	1		1	1	1	1			1	1	1	1	1	1	1	1	1		1	1	1	1	1	1	1	1	1	1	1	1	1	1	1	1	1		1	1		1	1	1	1		1	1	1	1	1	1	1	1	1	1		1	1	1	1	1	1	1	1	1	1	1	1	1	1	1	1	1	1	1	1	1	1	1	1	1	1	1	1	1	1	1	1	1	1	1	1	1	1	1
OG5_127420																																																					1	1	1	1	1	1	1	1	1	1	1	1	1	1	1	1	1	1	1	1	1	1	1	1	1	1	1	1				1	1	1	1	1	1	1	1	1	1	1	1	1	1	1	1		1	1	1	1									1			1		1	1	1		1	1	1	1	1	1	1	1	1	1	1	1		1	1	1	1		1	1	1		1	1	1	1	1	1	1
OG5_127422												1	1																																								1	1	1	1	1	1	1	1	1	1	1	1	1	1	1	1	1	1	1	1	1	1	1	1	1	1	1	1	1	1	1	1	1	1	1	1	1	1	1	1	1	1	1	1	1	1	1		1	1	1	1	1	1	1	1	1	1	1	1	1				1	1	1	1	1	1	1	1	1	1	1	1	1	1	1	1	1		1	1	1	1				1	1	1	1	1	1	1	1	1
OG5_127423																	1	1	1	1	1	1	1	1	1	1	1	1	1	1	1	1	1	1	1	1	1	1	1	1	1	1	1	1	1	1	1	1	1	1	1	1				1	1	1	1	1	1	1	1	1	1	1	1	1	1	1	1	1	1	1	1	1	1	1	1	1	1	1	1	1	1	1	1	1	1	1	1					1	1	1			1	1	1	1														1	1	1	1	1	1	1	1	1	1	1	1	1	1	1	1		1	1	1	1				1	1	1	1	1	1	1	1	1
OG5_127424	1			1	1	1	1	1				1																																									1	1	1	1	1	1	1	1	1	1	1	1	1	1	1	1	1	1	1	1	1	1	1	1	1	1	1	1	1	1	1	1	1	1	1	1	1	1	1		1	1	1	1	1	1	1		1	1	1	1	1	1	1	1	1	1	1	1	1	1	1	1	1	1	1	1	1	1	1	1	1	1	1	1	1	1	1	1	1		1	1	1	1				1	1	1	1	1	1	1	1	1
OG5_127425																																																					1	1	1	1	1	1	1	1	1	1	1		1	1	1	1	1	1	1	1	1	1	1	1	1	1	1	1	1	1	1	1	1	1	1	1	1	1	1					1	1		1		1	1				1	1	1	1				1	1	1	1	1	1	1	1	1	1	1	1	1	1	1	1	1	1	1	1	1		1	1	1	1				1	1	1		1	1	1	1	1
OG5_127426																																																					1	1	1	1	1	1	1	1	1	1	1	1	1	1	1	1	1	1	1	1	1	1	1	1	1	1	1	1	1	1	1	1	1																					1	1	1	1					1	1	1	1	1	1	1	1	1	1	1	1	1	1	1	1	1	1		1		1	1	1	1					1	1	1	1	1	1	1	1
OG5_127428																																																					1	1	1	1	1	1	1	1	1	1	1	1	1	1	1	1	1	1	1	1	1	1	1	1	1	1	1	1	1	1	1	1	1	1	1	1	1	1	1	1	1	1	1	1	1	1	1	1	1	1	1	1	1	1	1	1	1	1	1	1	1	1	1	1	1	1	1	1	1	1	1	1	1	1	1	1	1	1	1	1	1		1	1	1	1	1	1	1	1	1	1	1	1	1	1	1	1
OG5_127429	1	1	1	1	1	1		1	1	1	1	1	1	1	1	1					1																			1			1	1	1	1			1	1			1	1	1	1	1		1	1	1	1	1	1	1	1	1	1	1		1		1	1	1	1	1	1	1	1	1	1	1	1	1	1	1	1	1	1	1	1	1	1	1	1	1	1	1		1	1	1	1	1	1	1	1	1	1	1	1	1	1	1	1	1	1	1	1	1	1	1	1	1	1	1	1	1	1	1	1	1		1	1	1	1	1	1	1	1	1	1	1	1	1	1	1	1
OG5_127430																																																					1	1	1	1	1	1	1	1	1	1	1	1	1	1	1	1	1	1	1	1	1	1	1	1	1	1	1	1	1	1	1	1	1	1	1	1	1	1	1		1	1		1	1	1	1		1	1	1	1	1	1	1	1	1	1	1	1	1				1	1	1	1	1	1	1	1	1	1	1	1	1	1	1	1	1		1	1	1	1			1	1	1	1	1	1	1	1	1	1
OG5_127431																																																					1	1	1		1	1	1	1	1	1	1	1	1	1	1	1	1	1	1	1	1	1	1	1	1	1	1	1	1	1	1	1	1									1	1				1		1	1			1	1	1	1	1	1	1	1	1	1	1	1	1	1	1	1	1	1	1	1	1	1	1	1	1	1	1	1	1		1	1	1	1				1	1	1						1
OG5_127432																																																								1	1	1	1	1	1	1	1	1	1	1	1	1	1	1	1	1	1	1	1		1	1	1	1	1	1	1	1	1	1	1	1	1	1	1	1	1	1	1		1	1	1		1	1	1	1	1	1	1	1	1	1	1	1	1	1	1	1	1	1	1	1	1	1	1	1	1	1	1	1	1	1	1	1	1		1	1	1	1				1	1	1	1	1	1	1	1	1
OG5_127433	1	1	1	1	1	1	1	1	1	1	1	1	1	1	1	1									1	1																											1	1	1	1	1	1	1	1	1	1	1	1	1	1	1	1		1	1	1	1	1	1	1	1	1	1	1	1	1	1	1	1	1	1	1	1	1	1	1	1	1	1	1	1	1	1	1	1	1	1	1	1	1	1	1	1	1	1	1	1	1	1	1		1	1	1	1	1	1	1	1	1	1	1	1		1	1	1		1	1	1	1	1	1	1	1	1	1	1	1	1	1	1	1
OG5_127434																																																					1	1	1	1	1	1	1	1	1	1	1	1	1	1	1	1	1	1	1	1	1	1	1	1	1	1	1	1	1	1	1	1	1	1	1	1	1	1	1	1	1	1	1	1	1	1	1		1	1	1	1	1	1	1	1	1	1	1	1	1	1	1	1	1	1	1	1	1	1	1	1	1	1	1	1		1	1	1	1		1	1	1	1	1	1	1	1	1	1	1	1	1	1	1	
OG5_127436													1								1		1	1				1	1		1	1	1	1	1	1	1	1	1	1	1	1	1	1	1	1	1	1	1	1	1	1				1	1	1	1		1	1	1	1	1	1	1	1	1	1	1	1		1	1	1	1	1	1	1	1	1	1	1	1											1	1					1			1	1	1	1	1	1	1	1	1	1	1	1	1	1	1	1	1	1	1	1	1	1	1	1	1	1	1	1	1		1	1	1	1								1				1
OG5_127438																																																					1	1	1	1		1	1	1	1	1	1	1	1	1		1	1		1	1	1	1	1	1	1	1	1	1	1	1	1	1	1	1	1	1	1	1	1		1	1	1	1	1	1	1		1	1	1	1	1	1	1	1	1	1	1	1	1	1	1	1	1	1	1	1	1	1	1	1	1	1	1	1	1	1	1	1	1	1	1	1	1	1	1			1	1	1	1	1	1	1	1	1
OG5_127440								1	1			1	1	1				1					1	1			1	1												1						1	1				1		1	1	1	1	1	1	1	1	1	1	1	1	1	1	1	1	1	1	1	1	1	1	1	1	1	1	1	1	1	1	1	1	1	1	1	1	1	1	1	1	1	1	1	1	1	1	1		1	1	1	1	1	1	1	1	1	1	1	1	1	1	1	1	1	1	1	1	1	1	1	1	1	1	1	1			1	1	1		1	1	1	1	1	1	1	1	1	1	1	1	1	1	1	1
OG5_127441																			1									1			1																		1	1						1	1	1	1	1	1	1	1	1	1	1	1	1	1	1	1	1	1	1	1	1	1	1	1	1	1	1	1	1	1	1	1	1	1	1	1		1	1	1	1	1	1	1		1	1	1	1	1	1	1	1	1	1		1	1	1	1	1	1	1	1	1	1	1	1	1	1	1	1	1	1	1	1	1	1		1	1	1	1	1	1	1		1	1	1	1	1	1	1	1
OG5_127442																																																					1	1		1	1	1	1	1	1	1	1	1	1	1	1	1	1	1	1	1		1	1	1	1	1	1	1	1	1	1	1	1	1	1	1	1	1	1	1	1	1	1	1	1	1	1		1	1	1	1	1	1	1	1	1	1	1	1	1	1	1	1	1	1	1	1	1	1	1	1	1	1	1	1	1	1	1	1	1		1	1	1	1			1	1		1		1	1	1		1
OG5_127443	1	1	1	1	1	1	1	1	1	1	1	1	1	1		1																																					1	1	1	1	1	1	1	1	1	1	1	1	1	1	1	1	1	1	1	1	1	1	1	1	1	1	1	1	1	1	1		1	1	1	1	1	1	1	1	1	1	1	1	1	1	1		1	1	1	1	1	1	1	1	1	1	1	1		1	1	1	1	1	1	1	1	1	1	1	1	1	1	1	1	1	1	1	1		1	1	1	1	1	1	1	1	1	1	1	1	1	1	1	1
OG5_127446																																						1	1																	1	1	1	1	1	1	1	1	1	1	1	1	1			1	1		1	1	1	1	1	1	1	1	1		1	1	1	1	1	1	1	1		1	1	1	1	1	1	1		1	1	1		1	1	1	1	1	1		1					1	1	1	1	1	1	1	1	1	1	1	1	1	1	1	1	1		1	1	1	1				1	1	1	1		1	1	1	1
OG5_127447	1	1	1	1	1	1	1	1	1	1	1	1	1	1	1	1																																					1	1	1	1	1	1	1			1		1	1	1	1	1	1	1	1	1	1	1	1	1	1	1	1	1	1	1	1	1	1	1	1	1	1	1	1	1	1	1	1	1	1	1	1	1	1	1	1	1	1	1	1	1	1	1	1	1	1	1	1	1	1	1	1	1	1	1	1	1	1	1	1	1		1	1	1	1		1	1	1	1	1	1	1	1	1	1	1	1	1	1	1	1
OG5_127448																																																					1	1		1	1	1	1	1	1	1	1	1	1	1	1	1		1	1	1			1	1	1	1	1	1	1	1	1	1	1		1	1	1	1	1	1	1	1	1	1	1	1	1		1	1	1	1	1	1	1	1	1	1		1	1				1	1	1	1		1	1	1	1	1	1	1	1	1	1	1	1		1	1	1	1				1	1	1	1	1	1	1	1	1
OG5_127449																																																	1				1	1	1	1	1	1	1	1	1	1	1	1	1	1	1	1	1	1	1	1	1	1	1	1	1	1	1	1	1	1	1	1	1	1	1	1	1	1	1	1	1	1	1	1	1	1	1		1	1	1	1	1	1	1	1	1	1	1	1	1	1	1	1	1	1	1	1	1	1	1	1	1	1	1	1	1	1	1	1	1		1	1	1	1	1	1	1		1	1	1	1	1	1	1	1
OG5_127451																																																					1	1	1	1	1	1	1	1	1	1	1	1	1	1	1	1	1	1	1	1	1	1	1	1	1	1	1	1	1	1	1	1	1	1	1	1	1	1	1		1	1	1	1	1	1	1			1	1	1	1	1	1	1	1	1	1	1	1	1	1	1	1	1	1	1	1	1	1	1	1	1	1	1	1	1	1	1	1		1	1	1					1	1		1	1	1	1	1	1
OG5_127452																																																					1	1	1	1	1	1	1	1	1	1		1	1	1	1	1	1	1	1	1	1	1	1	1	1	1	1	1	1	1	1	1	1	1	1	1	1	1	1							1	1		1	1	1	1	1	1	1	1	1	1	1	1	1	1	1	1	1	1	1	1	1	1	1	1	1	1	1	1	1	1	1	1	1		1	1	1	1				1	1	1	1	1	1	1	1	1
OG5_127453																																																					1	1	1	1	1	1	1	1	1	1	1		1	1	1	1	1	1	1	1	1	1	1	1	1	1	1	1	1	1	1	1	1	1	1	1	1	1	1		1	1	1	1	1	1	1		1	1	1	1	1	1	1	1	1	1	1	1	1				1	1	1	1	1	1	1	1	1	1	1	1	1	1	1	1	1		1	1	1	1	1	1	1	1	1	1		1	1	1	1	1
OG5_127454																																																					1	1	1	1	1	1	1	1	1	1	1	1	1	1	1	1	1	1	1	1	1	1	1	1	1	1	1	1	1	1	1	1	1	1	1	1	1	1	1		1	1	1	1	1	1	1		1	1	1	1	1	1	1	1	1		1	1	1	1	1	1	1	1	1	1	1	1	1	1	1	1	1	1	1	1	1	1	1		1	1	1	1				1	1	1		1	1	1	1	1
OG5_127455	1	1	1	1	1	1	1	1	1	1	1	1	1	1		1																																					1	1	1	1	1	1	1	1	1	1	1	1	1	1	1	1		1	1	1		1	1	1	1	1	1	1	1	1		1	1	1	1	1	1	1	1		1	1	1	1	1	1	1	1	1	1	1	1	1	1	1	1	1	1	1	1	1	1	1	1	1	1	1	1		1	1	1	1	1	1	1	1	1	1	1	1		1	1	1	1	1	1	1	1	1	1	1	1	1	1	1	1
OG5_127456	1		1	1	1			1	1	1	1	1																												1													1	1	1	1	1	1	1	1	1	1	1	1	1	1	1	1	1	1	1	1	1	1	1	1	1	1	1	1	1	1	1	1	1	1	1	1	1	1	1	1	1	1	1		1	1	1	1	1	1	1	1	1	1	1	1	1	1	1	1	1	1	1	1	1	1	1	1	1	1	1	1	1	1	1	1	1	1	1	1	1		1	1	1	1	1	1	1	1	1	1	1	1	1	1	1	1
OG5_127457																																																					1	1	1	1		1	1	1	1	1	1	1	1	1	1	1	1	1	1	1	1	1	1	1	1	1	1	1	1	1	1	1	1	1	1	1	1	1	1		1	1	1	1	1	1	1		1	1	1		1	1	1	1	1	1	1	1	1				1	1	1	1	1	1	1	1	1	1	1	1	1	1	1	1	1		1	1	1	1		1	1	1	1	1	1	1	1	1	1	1
OG5_127463							1										1	1	1					1	1		1	1				1	1	1	1	1	1	1	1				1	1	1	1	1	1	1	1						1	1	1	1	1	1	1	1	1	1	1	1	1		1	1	1			1	1	1	1	1	1	1	1	1	1	1	1	1	1	1	1	1							1	1		1	1	1	1	1	1	1	1	1	1	1	1	1	1	1	1	1	1	1	1		1	1	1	1	1	1	1	1	1	1	1	1		1		1	1				1	1	1	1	1	1	1	1	1
OG5_127464	1	1	1	1	1	1	1	1	1	1	1			1	1	1																																					1	1	1	1	1	1	1	1	1	1	1	1	1	1	1	1	1	1	1	1	1	1	1	1	1	1	1	1	1	1	1	1	1	1	1	1	1	1	1	1	1	1	1	1	1	1	1		1	1	1	1	1	1	1	1	1	1	1	1	1	1	1	1	1	1	1	1	1	1	1	1	1	1	1	1	1	1	1	1	1		1	1	1	1	1	1	1	1	1	1	1	1	1	1	1	1
OG5_127465	1	1	1	1	1	1	1	1	1	1	1	1	1	1	1	1																																					1	1	1	1	1	1	1	1	1	1	1	1	1	1	1	1	1	1	1	1	1	1	1	1	1	1	1	1	1	1	1	1	1	1	1	1	1	1	1		1	1	1	1	1	1	1		1	1	1	1	1	1	1	1	1	1	1	1	1	1	1	1	1	1	1	1	1	1	1	1	1	1	1	1	1	1	1	1	1		1	1	1	1	1	1	1	1	1	1	1	1	1	1	1	1
OG5_127466	1			1	1		1	1	1	1	1	1	1			1	1	1	1	1	1	1	1	1	1	1	1		1	1	1	1	1	1	1	1	1	1	1	1	1	1					1	1		1	1	1				1	1	1	1	1	1	1	1	1	1	1	1	1	1	1	1	1	1	1	1	1	1	1	1	1	1	1	1	1	1	1	1	1	1	1	1							1	1		1	1	1	1														1	1	1	1	1	1	1	1	1	1	1	1	1	1	1	1	1	1	1	1	1				1	1	1	1	1	1	1	1	1
OG5_127468		1															1	1	1				1	1	1	1	1	1	1	1		1	1	1	1	1				1	1	1										1				1	1	1	1	1	1	1	1	1	1	1	1	1	1	1	1	1	1	1	1	1	1	1	1		1	1	1		1	1	1	1	1	1	1	1	1	1	1	1	1	1	1		1	1	1	1	1	1	1	1	1	1	1	1	1	1	1	1	1	1	1	1	1	1	1	1	1	1	1	1	1	1	1	1	1		1	1	1	1				1	1	1	1	1	1	1	1	1
OG5_127469																																																					1	1	1	1	1	1	1	1	1	1	1	1	1	1		1	1	1	1	1	1		1	1	1	1	1	1	1	1	1	1	1							1	1	1		1	1	1	1		1	1	1	1	1	1	1	1	1	1		1	1	1	1	1		1	1	1	1		1	1	1	1	1	1	1	1	1	1	1		1	1	1	1				1	1	1	1	1	1	1	1	1
OG5_127471	1	1			1	1		1								1								1				1			1						1	1	1	1			1	1	1	1		1	1	1			1	1	1	1	1	1	1	1	1	1	1		1	1	1		1	1	1	1	1	1	1	1	1	1		1	1	1	1	1	1	1	1	1	1	1	1	1	1	1	1	1	1	1	1		1	1	1	1	1	1	1	1	1	1	1	1	1	1	1	1	1	1	1	1	1	1	1	1	1	1	1	1	1	1	1	1	1		1	1	1	1	1	1	1		1	1	1	1	1	1	1	1
OG5_127472	1	1	1	1	1	1	1	1	1	1	1	1	1	1	1	1																																					1	1	1	1	1	1		1	1	1	1	1	1	1	1	1	1	1		1	1	1	1	1	1	1	1	1	1	1	1	1	1	1	1	1	1	1	1	1	1	1	1	1	1	1	1		1	1	1	1	1	1	1	1	1	1	1	1	1	1	1	1	1	1	1	1	1	1	1	1	1	1	1	1	1	1	1	1	1		1	1	1	1	1	1	1	1	1	1	1	1	1	1	1	1
OG5_127473																																																									1	1	1	1	1	1	1	1	1	1	1	1	1	1	1	1	1	1	1	1	1	1	1	1	1	1	1	1	1		1	1	1	1	1	1	1	1	1	1	1	1	1		1	1	1										1					1	1	1		1	1	1	1	1	1	1	1	1	1	1	1		1	1	1	1	1	1	1	1	1	1	1	1	1	1	1	1
OG5_127474																																																					1	1	1	1	1	1	1	1	1	1	1	1	1	1	1	1	1	1	1	1	1	1	1	1	1	1	1	1	1	1	1	1	1	1	1	1	1	1	1	1	1	1	1	1	1	1	1		1	1	1	1	1	1	1	1	1	1	1	1	1				1	1	1	1	1	1	1	1	1	1	1	1	1	1	1	1	1		1	1	1	1				1	1	1	1	1	1	1	1	1
OG5_127475																																																									1		1					1	1	1			1	1	1	1	1	1	1	1	1	1	1		1	1	1		1											1	1																								1				1		1	1														1	1				1	1	1	1
OG5_127476	1	1	1	1	1	1	1	1	1	1	1	1	1	1	1	1								1																						1				1			1	1	1	1	1	1	1	1	1	1		1	1	1	1	1	1	1	1	1	1	1	1	1	1	1	1	1	1	1	1	1	1	1	1	1	1	1	1	1	1	1	1	1	1	1	1		1	1	1	1	1	1	1	1	1	1	1	1	1	1	1	1		1	1	1	1	1	1	1	1	1	1	1	1	1	1	1	1		1	1	1	1	1	1	1	1		1	1	1	1	1	1	1
OG5_127477																							1				1	1				1	1	1	1				1		1	1					1	1	1	1	1					1	1	1	1	1	1	1	1	1	1	1	1	1	1	1	1	1	1	1	1	1	1	1	1	1				1															1		1	1																1	1	1	1	1	1	1	1		1		1	1	1		1		1	1	1	1					1	1	1	1	1	1		1
OG5_127478																	1	1	1	1	1	1	1	1	1	1	1	1	1	1	1	1	1	1	1	1	1	1	1	1	1	1	1	1	1	1	1	1	1	1	1	1				1	1	1	1	1	1	1	1	1	1	1	1	1	1	1	1	1	1	1	1	1	1	1	1	1	1	1	1	1	1	1	1	1	1	1	1	1				1	1	1	1		1	1	1	1														1	1	1	1	1	1	1	1	1	1	1	1	1	1	1	1				1	1				1	1	1	1	1	1	1	1	1
OG5_127479	1	1	1	1	1	1	1	1			1	1	1	1	1	1			1		1	1																		1												1	1	1	1	1	1	1	1	1	1	1	1	1	1	1	1	1	1	1	1	1	1	1	1	1	1	1	1	1	1	1	1	1	1	1	1	1	1	1	1					1	1	1	1		1	1	1	1	1	1	1	1	1	1	1	1	1	1	1	1	1	1	1	1	1	1	1	1	1	1	1	1	1	1	1	1	1			1	1	1					1	1		1	1	1	1	1
OG5_127480																																																					1	1	1	1	1	1	1	1	1	1	1	1	1	1	1	1	1	1	1	1	1	1	1	1	1	1	1	1	1	1	1	1	1	1	1	1	1	1	1		1	1	1	1	1	1	1		1	1	1	1	1	1	1	1	1	1	1	1	1	1	1	1	1	1	1	1	1	1	1	1	1	1	1	1	1	1	1	1	1		1	1	1	1				1	1	1	1	1	1	1	1	1
OG5_127481																																																								1	1	1	1	1	1	1	1	1	1	1	1	1	1	1	1	1	1	1	1	1	1	1	1		1	1	1	1	1	1	1	1	1	1	1	1	1	1	1	1	1	1	1		1	1	1	1	1	1	1	1	1	1	1	1	1	1	1	1	1	1	1	1	1	1	1	1	1	1	1	1	1		1	1	1		1	1	1	1				1	1	1	1	1	1	1	1	1
OG5_127483	1					1	1	1	1	1		1		1	1	1																																					1	1	1	1	1	1	1	1	1	1	1	1	1	1	1	1	1		1	1	1	1	1	1	1	1	1	1	1	1	1	1	1	1	1	1	1	1	1		1	1	1	1	1	1	1	1	1	1	1	1	1	1	1	1	1	1	1	1	1	1	1	1	1	1	1	1	1	1	1	1	1	1	1	1	1	1	1	1	1		1	1	1	1	1	1	1	1	1	1	1	1	1	1	1	1
OG5_127484																																																					1	1	1	1		1	1	1	1	1	1	1	1	1	1	1	1	1	1	1	1		1	1	1	1	1	1	1	1	1		1	1	1	1	1	1	1		1	1		1	1	1	1	1	1	1	1	1	1	1	1	1	1	1	1	1	1	1	1	1	1	1	1	1		1	1	1	1	1	1	1	1	1	1	1	1		1	1	1	1				1	1	1	1	1	1	1	1	1
OG5_127486	1		1	1	1	1	1	1	1	1	1	1	1	1			1	1	1	1	1		1	1	1	1	1	1	1		1	1	1	1	1	1	1	1	1	1	1	1	1	1	1	1	1	1	1	1						1		1	1	1	1	1	1	1	1	1	1	1	1	1	1	1	1	1	1	1	1	1	1	1				1	1	1	1	1	1	1	1					1	1		1		1	1	1	1														1	1	1	1	1	1	1	1	1	1	1	1	1	1	1	1		1	1	1	1				1	1	1	1	1	1	1	1	1
OG5_127487																																																					1	1	1	1	1	1	1	1	1	1	1	1	1	1	1	1	1	1	1	1	1	1	1	1	1	1	1	1	1	1	1	1	1	1	1	1		1	1	1	1	1	1	1	1	1	1		1	1	1	1	1	1	1	1	1	1	1	1					1	1	1	1	1	1	1	1	1	1	1	1	1	1	1	1	1		1	1	1		1	1	1	1	1	1	1	1	1	1	1	1
OG5_127488	1	1	1	1	1	1	1	1	1	1	1	1	1	1	1	1																																					1	1	1	1	1	1	1	1	1	1	1	1	1	1	1	1	1	1	1	1	1	1	1	1	1	1		1	1	1	1	1	1	1	1	1	1	1	1	1	1	1	1	1	1	1	1	1	1	1	1	1	1	1	1	1	1	1	1	1	1	1	1	1	1	1	1	1	1	1	1	1	1	1	1	1	1	1	1	1	1		1	1	1	1	1	1	1	1	1	1	1	1	1	1	1	1
OG5_127489																																																					1	1		1	1	1	1	1	1	1		1	1	1	1	1	1	1	1	1	1	1	1	1	1	1	1	1	1	1	1	1	1								1									1		1	1	1	1	1	1	1	1	1	1				1	1	1	1	1	1	1	1	1	1	1	1	1	1	1	1	1		1	1	1	1				1	1	1		1	1	1	1	1
OG5_127490	1	1	1	1	1	1	1	1	1	1	1	1	1	1	1	1																																			1		1	1	1	1	1	1	1	1	1	1	1	1	1	1	1	1	1	1	1	1	1	1	1	1	1	1	1	1	1	1	1	1	1	1	1	1	1	1	1		1	1	1	1	1	1	1		1	1	1	1	1	1	1	1	1	1	1	1	1	1	1	1	1	1	1	1	1	1	1	1	1	1	1	1	1	1	1	1	1		1	1	1	1	1	1	1	1	1	1	1	1	1	1	1	1
OG5_127491																	1	1		1	1				1	1	1			1		1					1	1	1	1			1	1	1	1				1	1					1		1	1	1	1	1	1	1	1	1	1	1	1	1	1	1	1	1	1	1	1	1	1						1		1	1	1	1	1		1	1	1	1	1	1	1		1	1	1										1											1	1	1	1	1	1	1	1	1										1	1	1			1	1	1	1
OG5_127493																																																								1	1	1	1	1	1	1	1	1	1	1	1	1	1	1	1	1	1	1	1	1	1	1	1	1	1	1	1	1	1	1	1	1	1	1	1		1	1	1	1	1				1	1		1	1	1	1	1	1	1	1	1					1	1	1	1	1	1	1	1	1	1	1	1	1	1	1	1	1		1	1	1	1				1	1	1	1	1	1	1		1
OG5_127494																																																								1	1	1		1	1	1	1	1	1	1	1	1	1	1	1	1	1	1	1	1	1	1	1	1	1	1	1	1	1		1	1	1				1	1	1				1		1	1		1	1	1	1	1	1	1	1	1	1				1	1	1	1	1	1	1	1	1	1	1	1	1	1	1	1	1		1	1	1	1				1	1	1	1	1	1	1	1	1
OG5_127495																																																								1	1	1	1	1	1	1	1	1	1	1	1	1	1	1	1	1	1	1	1	1	1	1	1	1	1	1	1	1	1														1		1	1		1	1	1	1	1	1	1	1	1					1	1	1	1	1	1	1	1	1	1	1	1		1	1	1	1		1	1	1	1		1	1	1	1	1	1	1	1	1	1	1
OG5_127496																																																					1	1	1	1	1	1	1	1	1	1	1	1	1	1	1	1	1	1	1	1	1	1	1	1	1	1	1	1	1	1	1	1	1	1	1	1	1	1	1		1	1	1	1	1	1	1		1	1	1	1	1	1	1	1	1	1	1	1	1	1	1	1	1	1	1	1	1	1	1	1	1	1	1	1	1	1	1	1	1		1		1	1				1	1	1	1	1	1	1	1	1
OG5_127497	1	1	1	1	1	1	1	1	1	1	1	1	1	1	1																																						1	1	1	1		1	1	1	1	1		1	1	1		1	1	1	1	1	1	1	1	1	1	1	1	1	1	1	1	1	1	1	1	1	1	1	1		1	1	1	1	1	1	1	1	1	1	1	1	1	1	1	1	1	1	1	1	1	1	1	1	1	1	1	1	1	1	1	1	1	1	1	1	1	1	1	1	1		1	1	1	1	1	1	1	1	1	1	1	1	1	1	1	1
OG5_127498																																																					1	1		1	1	1	1	1	1	1	1	1		1	1	1	1	1	1	1	1	1	1	1	1	1	1	1	1	1	1	1	1	1	1	1	1	1	1	1	1	1	1	1	1	1	1		1	1	1	1	1	1	1	1	1	1	1	1	1	1	1	1	1	1	1	1		1	1	1	1	1	1	1	1	1	1	1	1		1	1	1	1				1	1	1	1	1	1	1	1	1
OG5_127499																																																					1	1	1	1	1	1	1	1	1	1	1	1	1	1	1	1	1	1	1	1	1	1	1	1	1	1	1	1	1	1	1	1	1	1	1	1	1	1	1	1	1	1	1	1	1	1	1	1	1	1	1	1	1	1	1	1	1	1	1	1	1	1	1	1	1	1	1	1	1	1	1	1	1	1	1	1	1	1	1	1	1		1	1	1	1	1	1	1	1	1	1	1	1	1	1	1	1
OG5_127500																															1																									1	1	1	1	1	1	1	1	1	1	1	1	1	1	1	1	1	1	1	1	1	1	1	1	1	1	1	1	1	1														1					1	1	1	1	1	1	1	1	1					1	1	1	1	1	1	1	1	1	1	1	1	1	1	1	1	1		1	1	1	1				1	1	1	1	1	1	1	1	1
OG5_127501																	1	1		1	1		1								1	1	1				1	1	1										1		1	1				1	1	1		1	1	1	1	1	1	1	1	1			1	1	1	1	1	1	1	1	1	1	1	1	1	1	1																1	1		1	1	1	1	1	1	1	1						1	1	1	1	1	1	1	1	1	1	1	1	1	1	1	1	1		1	1	1	1		1	1	1	1	1	1	1	1	1	1	1
OG5_127503									1								1	1					1	1								1	1				1	1	1	1	1	1	1	1	1	1		1	1	1			1	1	1	1		1	1	1	1	1	1	1																1	1	1		1	1														1			1				1	1	1	1									1	1	1	1	1	1	1	1	1	1	1	1	1	1	1	1	1	1	1	1	1					1	1			1	1	1	1
OG5_127505		1	1	1	1		1		1	1					1		1				1	1	1	1	1	1	1	1	1	1	1						1	1	1	1			1	1	1	1	1		1	1	1	1	1	1	1	1	1									1	1			1	1	1	1	1	1	1	1	1	1		1	1	1										1			1	1	1	1		1	1			1	1	1	1	1	1	1	1	1				1	1	1	1	1	1	1	1	1	1	1	1	1	1	1	1	1	1	1	1	1	1				1	1	1	1	1		1		
OG5_127506																																																					1	1	1	1	1	1	1	1	1	1	1	1	1	1	1	1	1	1	1	1	1	1	1	1	1	1	1	1	1	1		1	1	1	1	1	1	1	1	1	1	1	1	1	1	1	1		1	1	1	1	1	1	1	1	1	1	1	1	1				1	1	1	1	1	1	1	1	1	1	1	1	1	1	1	1	1		1	1	1	1				1	1	1	1	1	1	1	1	1
OG5_127507	1		1	1	1	1	1										1	1	1		1	1	1	1	1	1		1	1	1	1	1	1	1	1		1	1	1		1	1	1	1	1	1	1	1	1	1						1	1	1	1	1	1	1	1	1	1	1	1	1	1	1	1	1	1	1	1	1	1	1	1	1	1	1	1	1	1	1	1	1	1	1	1					1	1		1		1	1		1														1	1	1	1	1	1	1	1	1	1	1	1	1	1	1	1		1	1	1	1					1	1	1	1	1	1	1	1
OG5_127508		1			1		1																																														1	1	1	1	1	1	1	1	1	1	1	1	1	1	1	1	1	1	1	1	1	1	1	1	1	1	1	1	1	1	1	1	1	1	1	1	1	1	1		1	1	1	1	1	1	1		1	1	1	1	1	1	1	1	1	1	1	1	1	1	1	1		1	1	1	1	1	1	1	1	1	1	1	1	1	1	1	1		1	1	1	1				1	1	1	1	1	1	1	1	1
OG5_127509																																1	1	1	1	1		1	1				1	1	1	1	1	1	1	1						1	1	1	1	1	1	1	1	1	1	1	1	1		1	1	1	1	1	1	1	1	1	1	1	1	1	1	1	1		1	1	1	1	1		1			1	1	1	1		1	1	1	1	1	1	1	1	1	1	1	1					1	1	1	1	1	1	1	1	1	1	1	1	1	1	1	1	1		1		1	1					1	1	1	1	1	1	1	1
OG5_127510														1			1	1	1	1			1	1	1	1	1			1	1	1	1	1	1	1	1	1	1	1	1	1	1	1	1	1	1	1	1	1						1	1	1	1	1	1	1	1	1	1	1	1	1	1	1	1	1	1	1	1	1	1	1	1	1			1	1	1	1	1	1	1	1	1					1	1		1		1	1		1		1	1	1	1									1	1	1	1	1	1	1	1	1	1	1	1	1	1	1	1		1	1	1	1					1	1	1	1	1	1	1	1
OG5_127511																																																					1	1	1	1	1	1	1	1	1	1	1	1	1	1	1	1		1	1	1	1	1	1	1	1	1	1	1	1	1	1	1	1	1	1	1	1	1	1		1	1	1	1	1	1	1		1	1	1	1	1	1	1	1	1	1	1	1	1	1	1	1	1	1	1	1	1	1	1	1	1	1	1	1	1	1	1	1	1		1	1	1	1	1	1	1	1	1	1	1	1	1	1	1	1
OG5_127512	1	1	1	1	1	1	1	1	1	1	1	1	1	1	1	1																																					1	1	1	1	1	1	1	1	1	1	1	1	1	1	1	1	1	1	1	1	1	1	1	1	1	1	1	1	1		1	1	1	1	1	1	1	1	1		1	1	1	1	1	1	1		1	1	1	1	1	1	1	1	1	1	1	1	1	1	1	1	1	1	1	1	1	1	1	1	1	1	1	1	1	1	1	1	1		1	1	1	1	1	1	1	1	1	1	1	1	1		1	1
OG5_127513	1	1	1	1	1	1	1	1	1	1	1	1	1	1	1	1																																					1	1	1	1	1	1	1	1	1	1	1	1	1	1	1	1	1	1	1	1		1	1	1	1	1	1	1	1	1	1		1	1	1		1	1	1	1	1	1	1	1	1	1	1		1	1	1	1	1	1	1	1	1	1	1	1	1	1	1	1	1	1	1	1	1	1	1	1	1	1	1	1	1	1	1	1	1		1	1	1	1	1	1	1	1	1	1	1	1	1	1	1	1
OG5_127514																																																					1	1	1	1	1	1	1	1	1	1	1	1	1	1	1	1	1	1	1	1	1	1	1	1	1	1	1	1	1	1	1	1	1	1	1	1	1	1	1	1	1	1	1	1	1	1	1	1	1	1	1	1	1	1	1	1	1	1	1	1	1	1	1	1	1	1	1	1	1	1	1	1	1	1	1	1	1	1	1	1	1		1	1	1	1	1	1	1	1	1	1	1	1	1	1	1	1
OG5_127515																	1	1					1	1								1	1	1	1	1	1	1	1	1			1	1	1	1	1	1	1	1						1	1	1	1	1	1	1	1		1	1	1	1	1		1	1			1	1	1	1	1	1		1	1	1	1	1	1	1	1	1	1					1	1				1	1		1	1	1	1	1	1	1	1	1					1	1	1	1	1	1	1	1	1	1	1	1	1	1	1	1	1		1	1	1	1					1	1	1	1	1	1	1	1
OG5_127516																																																					1	1	1	1	1	1	1	1	1	1	1	1	1	1	1	1	1	1	1	1	1	1	1	1	1	1	1	1	1	1	1	1	1	1	1	1	1	1	1		1	1	1	1	1	1	1	1	1	1	1	1	1	1	1	1	1	1	1	1	1				1	1	1	1	1	1	1	1	1	1	1	1	1	1	1	1	1			1	1	1	1	1	1	1	1	1	1	1	1	1	1	1
OG5_127517																	1	1	1	1	1	1	1	1	1	1	1	1	1	1	1	1	1	1	1	1	1	1	1	1	1	1	1	1	1	1	1	1	1	1	1	1				1	1	1	1		1	1	1	1	1	1	1	1		1	1	1	1	1	1	1	1	1	1	1	1	1	1	1	1	1	1	1	1	1	1	1				1	1	1					1	1														1	1	1	1	1	1	1	1	1	1	1	1	1	1	1	1		1	1	1	1					1	1	1	1		1	1	1
OG5_127521																																																					1	1	1	1	1	1	1	1	1	1	1	1	1	1	1		1	1	1	1	1	1		1	1	1	1	1	1	1	1	1	1	1	1	1	1	1	1	1		1	1			1			1	1	1	1	1	1	1	1	1	1	1	1		1	1	1		1	1	1	1	1	1	1	1	1	1	1	1	1	1	1	1		1	1	1	1				1	1	1		1	1	1	1	1
OG5_127522																																																					1	1	1	1	1									1	1	1	1	1	1	1	1	1	1	1	1	1	1	1	1	1			1	1	1	1	1	1	1		1			1	1		1		1	1		1									1					1	1	1	1	1	1	1	1	1	1	1	1	1	1	1	1		1	1	1	1		1	1	1		1	1		1	1	1	
OG5_127523																					1	1	1		1		1					1	1	1	1	1					1	1														1	1	1		1	1	1	1	1	1	1	1	1	1	1	1	1	1	1	1	1	1	1	1	1	1	1	1	1	1	1	1	1	1	1	1					1	1	1	1		1	1	1	1	1	1	1	1	1	1	1	1	1	1	1	1	1	1	1	1		1	1	1	1	1	1	1	1	1	1	1	1		1	1	1	1				1	1	1	1	1	1	1	1	1
OG5_127524				1	1															1			1		1				1	1		1	1	1	1	1				1							1									1	1	1	1	1	1	1	1	1	1	1	1	1	1	1	1	1		1	1	1	1	1	1	1	1	1	1	1	1	1	1	1	1	1	1					1	1		1		1	1		1	1	1	1	1	1	1	1	1					1	1	1	1	1	1	1	1	1	1	1	1	1	1	1	1	1	1	1	1	1	1		1	1	1	1	1	1	1	1	1	1	1
OG5_127525																																																								1	1	1	1	1	1	1	1	1	1	1	1	1		1	1	1	1	1	1	1	1	1	1	1	1	1	1	1	1								1	1	1	1	1	1	1		1	1		1									1					1	1	1	1	1	1	1	1	1	1	1	1	1	1	1	1		1	1	1	1	1	1	1	1		1	1	1	1	1	1	1
OG5_127526							1	1	1	1	1	1			1											1	1			1							1	1												1						1	1	1	1	1	1	1	1	1	1	1	1	1	1	1	1	1	1	1	1	1	1	1	1	1	1	1		1	1														1		1	1		1	1	1	1	1	1	1	1	1	1	1	1	1	1	1	1	1	1	1	1	1	1	1	1	1	1	1	1	1	1		1	1	1	1		1	1	1	1	1			1	1	1	1
OG5_127528	1	1	1	1	1		1	1	1	1	1	1	1	1	1																																						1	1	1	1	1	1	1	1	1	1	1	1	1	1	1	1	1	1		1	1	1	1	1	1	1	1	1	1	1	1	1	1	1	1	1	1	1	1	1	1	1	1	1	1	1	1		1	1	1	1	1	1	1	1	1	1	1	1	1	1	1	1	1	1	1	1	1	1	1	1	1	1	1	1	1	1	1	1	1		1	1	1	1	1	1	1	1	1	1	1	1	1	1	1	1
OG5_127529																									1																												1	1	1	1	1	1	1	1	1	1	1	1	1	1	1	1	1	1	1	1	1	1	1	1	1	1	1	1	1	1	1	1	1	1	1	1	1	1	1	1	1	1	1	1	1	1	1		1	1	1	1	1	1	1	1	1	1	1	1	1				1	1	1	1	1	1	1	1	1	1	1	1	1	1	1	1	1		1	1	1	1				1	1	1	1	1	1	1	1	1
OG5_127531																	1	1	1	1	1	1	1	1	1	1	1	1	1	1	1	1	1	1	1	1	1	1	1	1	1	1	1	1	1	1	1	1	1	1	1	1				1	1	1	1	1	1	1	1	1	1	1	1	1	1	1	1	1	1	1	1	1	1	1	1	1	1	1	1	1	1		1	1	1	1	1					1	1	1	1		1	1	1	1														1	1	1	1	1	1	1	1	1	1	1	1	1	1	1	1		1	1						1	1	1	1	1	1	1	1	1
OG5_127532	1	1	1	1	1	1	1	1	1	1	1	1	1	1	1	1	1	1	1	1	1	1	1	1	1	1	1	1	1	1	1	1	1	1	1	1	1	1	1	1	1	1	1	1	1	1	1	1	1	1	1	1	1	1	1	1																												1																	1			1									1	1	1	1		1	1	1	1	1	1	1	1	1	1	1	1	1	1	1	1		1	1	1	1	1	1	1	1	1	1	1	1	1	1	1	1
OG5_127533		1	1	1	1				1					1	1				1	1	1		1		1	1	1		1	1	1									1				1	1	1		1	1	1		1				1	1	1	1	1	1	1	1	1	1	1	1	1	1	1	1	1		1	1	1	1	1	1	1	1	1	1	1	1	1	1	1	1	1	1	1	1			1	1	1	1				1	1	1	1	1	1	1	1	1	1	1				1	1	1	1	1	1	1	1	1	1	1	1	1	1	1	1	1		1	1	1	1										1		
OG5_127534	1	1	1	1	1	1	1	1	1	1	1	1	1	1	1	1	1	1	1																																	1	1	1	1	1	1	1	1	1	1	1	1	1	1	1	1	1		1	1	1	1	1	1	1	1	1	1	1	1	1	1	1	1	1	1	1	1	1	1	1	1	1	1	1	1	1	1		1	1	1	1	1	1	1	1	1	1	1	1		1	1	1	1	1	1	1	1	1	1	1	1	1	1	1	1	1	1	1	1			1	1	1				1	1	1	1	1	1	1	1	1
OG5_127535																																																								1		1	1	1	1	1	1	1	1	1	1	1		1	1	1		1	1	1	1	1	1	1	1	1	1	1		1	1	1	1	1	1	1	1			1	1	1	1		1	1	1	1	1	1	1	1	1	1	1	1					1	1	1	1	1	1	1	1	1	1	1	1	1	1	1	1	1		1	1	1	1		1	1	1	1	1	1	1	1	1	1	1
OG5_127536	1	1	1	1	1	1	1	1	1	1	1	1	1	1		1						1						1																									1	1	1	1	1	1	1	1	1	1	1	1	1	1	1	1	1	1	1	1		1	1	1	1	1	1	1	1	1	1	1	1		1	1	1	1	1	1	1	1	1	1	1	1	1		1	1	1	1	1	1	1	1	1	1	1	1					1	1	1	1	1	1	1	1	1	1	1	1	1	1	1	1	1		1	1	1	1	1	1	1	1	1	1	1	1	1	1		1
OG5_127537																																																					1	1	1	1	1	1	1	1	1	1	1	1	1	1	1	1	1	1	1	1	1	1	1	1	1	1	1	1	1	1	1	1	1	1	1	1	1	1	1	1	1	1	1	1	1	1	1			1	1	1	1	1	1	1	1	1	1	1	1	1	1	1		1	1	1	1	1	1	1	1	1	1	1	1	1	1	1	1		1		1	1				1	1	1	1	1	1	1	1	1
OG5_127538										1															1																												1	1	1	1	1	1	1	1	1	1	1	1	1	1	1	1	1	1	1	1	1	1		1	1	1	1	1	1	1	1	1	1	1	1	1	1	1	1	1	1	1	1	1	1	1	1		1	1	1	1	1	1	1	1	1	1	1	1	1	1	1	1	1	1	1	1	1	1	1	1	1	1	1	1	1	1	1	1	1		1	1	1	1	1	1	1	1	1	1	1	1	1	1	1	1
OG5_127539																																																					1	1	1	1	1	1	1	1	1	1	1	1	1	1	1	1		1	1	1	1	1	1	1	1	1	1	1	1	1	1	1	1	1	1	1	1	1	1	1	1	1	1	1	1	1	1		1	1	1	1	1	1	1	1	1	1	1	1	1				1	1	1	1	1	1	1	1	1	1	1	1	1	1	1	1	1		1	1	1	1	1	1	1	1	1	1	1	1	1	1	1	1
OG5_127540																																																					1	1	1	1	1	1	1	1	1	1		1	1	1	1	1	1	1	1	1	1	1	1	1	1	1	1	1	1	1	1	1	1											1	1		1		1	1		1									1				1	1	1	1	1	1	1	1	1	1	1	1	1	1	1	1	1		1	1	1	1				1	1	1	1	1	1	1	1	1
OG5_127541																	1		1		1	1		1	1	1	1	1	1	1	1						1	1	1	1			1	1	1	1		1	1	1		1	1	1	1	1	1	1	1	1	1	1		1	1	1	1	1		1	1	1	1	1	1	1	1	1	1	1	1	1	1	1	1	1	1	1	1	1	1		1	1	1	1	1		1		1	1		1	1	1	1	1	1	1	1	1	1	1	1	1		1	1	1		1	1	1	1	1	1	1	1	1	1	1	1		1	1	1	1					1	1	1	1	1	1	1	1
OG5_127542									1	1	1			1			1	1	1	1	1	1	1	1	1	1	1	1	1	1	1	1	1	1	1	1	1	1	1	1	1	1	1	1	1	1	1	1	1	1	1	1					1																							1				1		1	1	1	1	1	1		1	1	1				1		1			1	1	1	1	1	1	1	1	1	1				1	1			1	1	1	1	1	1	1	1	1	1	1	1	1		1	1	1	1				1	1	1	1	1	1	1	1	1
OG5_127549	1	1	1	1	1	1	1	1	1	1	1	1	1	1	1	1																																					1	1	1	1	1	1	1	1	1	1	1	1	1	1		1	1		1	1		1	1	1	1	1	1	1	1	1	1	1	1		1	1	1	1	1	1	1	1	1	1	1	1	1		1	1	1	1	1	1	1	1	1	1	1	1	1	1	1	1	1	1	1	1	1	1	1	1	1	1	1	1	1	1	1	1	1		1	1	1	1				1	1		1	1	1	1	1	1
OG5_127550																																																					1	1	1	1	1	1	1	1	1	1	1	1	1	1	1	1	1	1	1	1	1	1	1	1	1	1	1	1	1	1	1	1	1	1	1	1	1	1	1	1	1	1	1	1	1	1	1		1	1	1	1	1	1	1	1	1	1	1	1	1	1	1	1		1	1	1	1	1	1	1	1	1	1	1	1	1	1	1	1		1	1	1	1	1	1	1	1	1	1	1	1	1	1	1	1
OG5_127551																																																					1	1	1	1	1				1		1		1	1	1	1	1		1	1	1	1	1	1	1	1	1	1	1	1	1	1	1	1	1	1	1	1	1	1	1	1	1	1	1	1	1		1	1	1	1	1	1	1	1	1	1	1	1	1				1	1	1	1	1	1	1	1	1	1	1	1	1	1	1	1	1		1	1	1	1		1	1	1	1	1	1	1	1	1	1	1
OG5_127553	1	1				1		1	1		1	1	1					1																																		1	1	1	1	1	1	1	1	1	1	1	1	1	1	1	1	1	1	1	1	1	1	1	1	1	1	1	1	1	1	1	1	1	1	1	1	1	1	1	1		1	1	1	1	1	1	1		1	1	1	1	1	1	1	1	1	1	1	1	1	1	1	1		1	1	1	1	1	1	1	1	1	1	1	1	1	1	1	1		1	1	1	1				1	1	1		1	1	1	1	1
OG5_127554		1															1	1	1	1	1	1	1	1	1			1	1		1	1	1	1	1	1	1	1	1	1	1	1	1	1	1	1			1	1		1	1	1	1	1	1	1	1	1	1			1	1	1	1	1	1	1	1	1	1			1	1		1	1	1	1	1	1	1	1	1	1	1	1	1					1	1	1	1		1		1	1	1					1	1	1	1	1	1	1	1	1	1	1	1	1	1	1	1	1	1	1	1	1	1	1	1		1		1	1				1	1	1	1	1		1	1	1
OG5_127555																	1	1																									1	1	1	1			1	1			1	1	1	1	1	1	1	1	1	1	1	1	1	1	1	1	1	1	1	1	1	1	1	1	1	1	1	1	1	1	1	1	1	1	1	1	1	1	1		1	1	1	1	1	1	1		1	1	1	1	1	1	1	1	1	1	1	1	1					1	1	1	1	1	1	1	1	1	1	1	1	1	1	1	1		1	1	1	1				1	1	1	1	1	1	1	1	1
OG5_127556																																							1														1	1	1	1	1	1	1	1	1		1	1	1	1	1	1	1	1	1	1	1	1	1	1	1	1	1	1	1	1		1	1																1	1		1	1	1	1	1	1	1	1	1	1	1	1	1	1	1	1	1	1	1	1	1	1	1	1	1	1	1	1	1	1		1	1	1	1				1								
OG5_127557																																																					1	1	1	1	1	1	1	1	1	1	1	1	1	1	1	1	1	1	1	1	1	1	1	1	1	1	1	1	1	1	1	1	1	1	1	1	1	1	1		1	1	1	1	1	1	1		1	1	1	1	1		1	1	1	1	1	1	1				1	1	1	1	1	1	1	1	1	1	1	1	1	1	1	1	1		1	1	1	1				1	1	1	1	1	1	1	1	1
OG5_127559																																																								1	1	1	1	1	1	1	1	1	1	1	1	1	1	1	1	1	1	1	1	1	1	1	1	1	1	1		1	1														1		1	1			1	1	1	1	1	1	1	1	1	1	1	1	1	1	1	1	1	1	1	1	1	1	1	1	1	1	1	1	1		1	1	1	1				1	1	1		1	1	1	1	1
OG5_127560																																																					1	1	1	1	1	1	1	1	1	1	1	1	1	1	1	1	1	1	1	1	1	1	1	1	1	1	1	1	1	1	1	1	1														1		1				1	1	1	1	1	1	1	1	1				1	1	1	1	1	1	1	1	1	1	1	1	1	1	1	1	1		1	1	1	1				1	1	1	1	1	1	1	1	1
OG5_127561							1										1							1																																	1	1	1	1	1	1	1	1	1	1	1	1	1	1	1	1	1	1	1	1	1	1	1	1	1	1	1	1	1														1			1			1					1	1	1					1	1	1	1	1	1	1	1	1		1	1	1	1	1	1	1		1	1	1	1				1					1			
OG5_127562																																																					1	1	1	1	1	1	1	1	1	1	1	1	1	1	1	1	1	1	1	1	1	1	1	1	1	1	1	1	1	1	1	1	1	1	1	1	1	1	1		1	1	1	1	1	1	1		1	1	1	1	1	1	1	1	1	1	1	1	1	1	1	1	1	1	1	1	1	1	1	1	1	1	1	1	1	1	1	1	1		1	1	1	1	1	1	1	1	1	1	1	1	1	1	1	1
OG5_127563	1	1	1	1	1	1	1	1						1	1																																						1	1	1	1	1	1	1	1	1	1	1		1	1	1	1		1	1	1	1	1	1	1	1	1	1	1	1	1	1	1	1	1	1	1	1	1	1	1	1	1	1	1	1	1	1	1	1	1	1	1	1	1	1	1	1	1	1	1	1	1	1	1	1	1	1	1	1	1	1	1	1	1	1	1	1	1	1	1	1		1	1	1	1	1	1	1	1	1	1	1	1	1	1	1	1
OG5_127564	1	1	1	1	1	1	1	1	1	1	1	1	1	1	1	1																																					1	1	1	1	1	1	1	1	1	1	1	1	1	1	1	1	1	1	1	1	1		1	1	1	1	1	1	1	1	1	1	1	1	1	1	1	1	1	1	1	1	1	1	1	1			1	1	1	1	1	1	1	1	1	1		1	1	1	1	1	1	1	1	1	1	1	1	1	1	1	1	1	1	1	1	1	1		1	1	1	1		1	1	1	1	1	1	1	1	1	1	1
OG5_127565	1	1	1	1	1	1	1	1	1		1	1	1	1	1				1		1	1	1		1				1		1									1	1	1				1						1				1	1	1	1	1	1	1	1	1	1	1	1	1	1		1	1	1		1	1	1	1	1	1	1	1		1															1		1	1		1	1	1	1	1	1	1	1	1					1	1	1	1	1	1	1	1	1	1	1	1	1	1	1	1	1		1	1	1	1				1	1	1	1	1	1	1	1	1
OG5_127567	1	1	1	1	1	1	1	1	1	1	1	1	1	1	1	1																																					1	1	1	1	1	1	1	1	1	1	1	1	1	1	1	1	1	1	1	1	1	1	1	1	1	1	1	1	1			1	1	1	1	1	1	1	1		1	1	1	1	1	1	1		1	1	1	1	1	1	1	1	1	1		1	1	1	1	1	1	1	1	1	1	1	1	1	1	1	1	1	1	1	1	1	1		1	1	1	1	1	1	1	1	1	1	1	1	1	1	1	1
OG5_127568																																																								1	1	1	1	1	1	1	1		1	1	1	1	1	1	1	1	1	1	1	1	1	1	1	1	1	1	1	1	1	1	1	1	1	1	1	1	1	1	1	1	1	1	1		1	1	1	1	1	1	1	1	1	1	1	1					1	1	1	1	1	1	1	1	1	1	1	1	1	1	1	1	1		1	1	1	1							1	1	1	1		1
OG5_127569																															1		1														1	1									1	1	1	1	1	1	1	1	1	1	1	1	1	1	1	1	1	1	1	1	1	1	1	1	1	1	1	1	1														1		1	1		1	1	1	1	1	1	1	1	1					1	1	1	1	1	1	1	1	1	1	1	1	1	1	1	1	1		1	1	1	1				1	1	1		1	1	1	1	1
OG5_127570																									1															1																1	1	1	1	1	1	1	1	1	1	1	1	1	1		1		1	1	1	1	1	1	1	1	1	1	1	1		1	1	1	1	1	1	1				1	1	1	1		1	1	1	1	1	1	1	1	1	1	1	1					1	1	1	1	1	1	1	1	1	1	1	1	1	1	1	1	1	1	1	1	1	1					1	1	1	1	1	1	1	1
OG5_127571																	1				1		1		1	1	1		1	1	1	1	1				1	1	1		1	1	1	1	1			1	1				1	1	1	1	1	1	1	1	1	1	1	1	1	1	1	1	1	1		1	1	1	1	1	1	1	1	1	1	1	1	1																		1		1									1	1	1	1		1	1	1	1	1	1	1	1	1	1	1	1	1	1	1	1		1	1	1	1					1	1			1	1	1	1
OG5_127572																	1							1								1	1	1	1		1	1	1				1	1	1	1	1	1	1	1						1	1	1	1	1	1	1	1	1	1	1	1	1	1	1	1	1	1	1	1	1	1	1		1	1	1		1	1	1	1	1	1	1	1		1			1	1	1	1		1	1	1	1	1	1	1	1	1	1	1	1					1	1	1	1	1	1	1	1	1	1	1	1	1	1	1	1	1		1	1	1	1				1	1	1	1	1	1	1	1	1
OG5_127573	1	1	1		1							1			1	1																																					1	1	1	1	1	1	1	1	1			1	1	1	1	1	1	1	1	1	1	1	1	1	1	1	1	1	1	1	1	1	1	1	1	1	1	1	1	1	1	1	1	1	1	1	1	1	1	1	1	1	1	1	1	1	1	1	1	1	1	1	1	1	1	1	1	1	1	1	1	1	1	1	1	1	1	1	1	1	1		1	1	1	1	1	1	1	1	1	1	1	1	1	1	1	1
OG5_127574																			1													1	1	1	1	1	1	1	1		1	1							1							1	1	1	1	1	1		1	1	1	1	1	1	1	1	1	1	1	1	1	1	1	1	1	1	1	1	1	1	1	1	1	1	1	1	1					1	1	1	1		1	1	1	1	1	1	1	1	1	1	1	1					1	1	1	1	1	1	1	1	1	1	1	1	1	1	1	1	1		1	1	1	1				1	1	1	1	1	1	1	1	1
OG5_127575																	1	1	1	1	1	1	1	1	1	1	1	1	1	1	1	1	1	1	1	1	1	1	1	1	1		1	1	1	1	1	1	1	1	1	1				1	1	1	1	1	1	1	1	1	1	1	1	1		1	1	1	1	1	1	1	1	1	1	1	1	1	1	1	1	1	1	1	1	1	1	1					1	1			1		1	1														1	1	1	1	1	1	1	1	1	1	1	1	1	1	1	1	1	1	1	1	1					1	1		1	1	1		1
OG5_127576																																																								1	1	1	1	1	1	1		1	1	1	1	1	1	1	1	1	1	1	1	1	1	1	1	1	1	1	1	1	1		1	1	1														1															1	1	1		1	1	1	1	1	1	1	1	1	1		1	1	1	1	1	1					1	1			1		1	
OG5_127577																																																					1	1	1	1	1	1	1	1	1	1	1	1	1	1	1	1	1	1	1	1	1	1	1	1	1	1		1	1	1	1	1	1	1	1	1		1	1	1	1	1	1	1	1	1	1	1	1	1	1	1	1	1	1	1	1	1	1	1	1	1	1	1	1	1	1	1	1	1	1	1	1	1	1	1	1	1	1	1	1		1	1	1	1	1	1	1	1	1	1	1		1	1	1	1
OG5_127578																																																					1	1	1	1	1	1	1	1	1	1	1	1	1	1	1	1		1	1	1	1	1	1	1	1	1	1	1	1	1	1	1	1	1	1	1	1	1	1		1	1	1	1	1	1	1	1	1	1	1	1	1	1	1	1	1	1	1	1	1	1	1	1	1	1	1	1	1	1	1	1	1	1	1	1	1	1	1	1	1		1	1	1	1		1	1	1	1	1	1	1	1	1	1	1
OG5_127579																	1		1	1			1	1	1			1		1	1		1				1		1				1	1	1	1		1	1	1			1	1	1	1	1	1	1	1	1	1	1	1	1	1	1	1	1	1	1	1	1	1	1	1	1	1	1	1	1	1	1	1	1								1	1	1	1	1		1					1									1	1	1	1		1	1	1	1	1	1	1	1	1	1	1	1	1	1		1		1	1	1	1				1	1	1	1	1	1	1	1	1
OG5_127580																																																					1	1	1	1	1	1	1	1	1	1	1	1	1	1	1	1	1		1	1	1	1	1	1	1	1	1	1	1	1	1	1	1	1	1	1	1	1	1		1	1	1	1	1	1	1			1	1	1	1	1	1	1	1	1	1	1		1	1	1	1	1	1	1	1	1	1	1	1	1	1	1	1	1	1	1	1		1	1	1	1				1	1				1	1	1	1
OG5_127581																																																								1	1	1	1	1	1	1	1	1	1	1	1	1	1	1	1	1	1	1	1	1	1	1	1	1	1	1	1	1	1	1	1	1	1	1	1	1				1	1	1			1	1	1															1	1	1	1	1	1	1	1	1	1	1	1	1	1	1	1		1	1	1	1				1	1	1	1	1				
OG5_127582																	1	1													1		1				1	1									1										1	1	1		1	1	1	1	1	1	1	1	1	1	1	1	1	1	1	1	1	1	1	1	1	1	1	1	1																1	1																1	1	1	1	1	1	1	1	1	1	1	1	1	1	1	1									1				1		1	1	
OG5_127584																	1	1	1					1	1							1					1	1	1				1	1	1	1	1	1	1	1						1	1	1	1	1	1	1	1	1	1	1	1	1		1	1	1		1	1	1	1	1	1	1	1	1		1	1														1			1																1	1	1	1	1	1	1	1	1	1	1	1	1	1	1	1	1	1	1	1	1							1	1	1	1	1	1
OG5_127585									1	1				1	1											1											1	1															1	1	1	1	1	1	1	1	1	1	1	1	1	1	1	1	1		1	1	1	1	1	1	1	1	1	1	1	1	1	1	1	1	1	1	1	1	1	1	1	1	1	1	1	1	1		1	1	1	1	1	1	1	1	1	1	1	1	1	1	1	1	1	1	1	1	1	1	1	1	1	1	1	1	1	1	1	1	1		1	1	1	1	1	1	1	1	1	1	1	1	1	1	1	1
OG5_127587																																																				1				1	1	1	1	1	1	1	1	1	1	1	1	1	1	1	1	1	1	1	1	1	1	1	1	1	1	1	1	1	1							1	1	1	1	1	1		1	1	1		1	1	1	1	1	1	1	1		1		1	1	1	1	1	1	1	1	1	1	1	1	1	1	1	1	1	1	1	1		1		1	1				1	1	1	1	1	1	1	1	1
OG5_127589		1	1	1	1	1	1				1				1	1																																					1	1	1	1	1	1	1	1	1	1	1	1	1	1	1	1	1	1	1	1	1	1	1	1	1	1	1	1	1	1	1	1	1	1	1	1	1	1	1	1	1	1	1	1	1	1	1		1	1	1	1	1	1	1	1	1	1	1	1	1	1	1	1	1	1	1	1	1	1	1	1	1	1	1	1	1	1	1	1	1		1	1	1	1		1	1	1	1	1	1	1	1	1	1	1
OG5_127590		1												1			1							1							1																									1	1	1	1	1	1	1	1	1	1	1	1	1	1			1			1	1	1	1	1	1	1	1	1	1	1	1	1	1	1	1	1		1	1	1	1	1	1			1	1	1	1	1	1	1	1	1	1	1	1	1	1	1	1	1	1	1	1	1	1	1	1	1	1	1	1	1	1	1	1	1		1	1	1	1		1	1	1	1	1	1	1	1	1	1	1
OG5_127592	1	1	1	1		1	1		1			1	1			1																																					1	1	1	1	1	1	1		1	1	1	1	1	1		1	1	1	1	1	1	1	1	1	1	1	1	1	1	1	1	1	1	1	1	1	1	1	1	1	1	1	1	1	1	1	1	1	1	1	1	1	1	1	1	1	1	1	1	1	1	1	1	1	1	1	1	1	1	1	1	1	1	1	1	1	1	1	1	1	1		1	1	1	1	1	1	1	1	1	1	1	1	1	1	1	1
OG5_127593									1	1	1		1	1	1																																						1	1	1	1		1	1	1	1	1	1	1	1	1	1	1	1	1	1	1	1	1	1	1	1	1	1	1	1	1	1	1	1	1	1	1	1	1	1	1	1	1	1	1	1	1	1	1	1	1	1	1	1	1	1	1	1	1	1	1	1	1	1	1	1	1	1	1	1	1	1	1	1	1	1	1	1	1	1	1	1		1	1	1	1	1	1	1	1	1	1	1	1	1	1	1	1
OG5_127594																																																					1	1	1	1	1	1	1	1	1	1	1	1	1	1	1	1		1	1	1	1	1	1	1	1	1	1	1	1	1	1	1	1	1	1	1	1	1	1		1	1	1			1	1		1	1	1	1										1	1	1		1			1	1	1	1	1	1	1	1	1	1	1	1	1		1	1	1	1	1	1	1		1	1	1	1	1	1	1	1
OG5_127595																																																								1	1	1		1	1	1	1		1	1	1	1	1	1	1	1	1	1	1	1	1	1	1	1	1	1	1	1	1	1	1	1	1	1	1		1	1		1	1		1			1		1									1					1	1	1	1	1	1	1	1	1	1	1	1	1	1	1	1		1	1	1	1				1		1		1	1	1	1	1
OG5_127596																																																					1	1	1	1	1	1	1	1	1	1	1	1	1	1	1	1		1	1	1	1	1	1	1	1	1	1	1	1	1	1	1	1	1	1	1	1	1	1	1	1	1	1	1	1	1	1				1	1	1	1	1		1	1	1	1	1	1	1	1	1	1	1	1	1	1	1	1	1	1	1	1	1	1	1	1	1		1	1	1	1	1	1	1								1	
OG5_127597																																																					1	1	1	1	1	1	1	1	1	1	1	1	1	1	1	1	1	1	1	1	1	1	1	1	1	1	1	1	1	1	1		1	1	1	1	1	1	1	1	1	1	1	1	1	1	1	1	1	1	1	1	1	1	1	1	1	1	1	1	1	1	1	1	1	1	1	1	1	1	1	1	1	1	1	1	1	1	1	1	1		1	1	1	1	1	1	1	1	1	1	1	1	1	1	1	1
OG5_127598	1	1	1	1	1	1	1	1	1	1	1	1	1	1		1																																					1	1	1	1	1		1	1	1	1	1	1	1	1	1	1	1	1	1	1	1	1	1	1	1	1	1	1	1	1	1	1	1	1	1	1	1	1	1	1	1	1	1	1	1	1	1	1	1	1	1	1	1	1	1	1	1	1		1		1	1	1		1	1	1	1	1	1	1	1	1	1	1	1	1	1	1	1		1	1	1	1	1	1	1	1	1	1	1	1	1	1	1	1
OG5_127600		1		1	1		1				1	1		1	1																			1																			1	1	1	1	1	1	1	1	1	1	1	1	1	1	1	1	1	1	1	1	1	1	1	1	1	1	1	1	1	1	1	1	1	1	1	1	1	1	1		1	1	1	1	1	1	1	1	1	1	1	1	1	1	1	1	1	1	1	1	1	1	1	1	1	1	1	1	1	1	1	1	1	1	1	1	1	1	1	1	1		1	1	1	1	1	1	1	1	1	1	1	1	1	1	1	1
OG5_127602	1	1	1	1	1	1		1				1			1																																						1	1	1	1	1	1	1	1	1	1	1	1	1	1	1	1	1	1	1	1		1	1	1	1	1	1	1	1	1	1	1	1	1	1	1	1	1	1	1	1	1	1	1	1	1	1			1	1	1	1	1	1	1	1	1	1	1	1				1	1	1	1	1	1	1	1	1	1	1	1	1	1	1	1	1		1	1	1	1	1	1	1	1	1	1	1	1	1	1	1	1
OG5_127603																	1	1	1	1	1	1	1	1	1	1	1	1	1	1	1	1	1	1	1	1	1	1	1	1	1	1	1	1	1	1	1	1	1	1	1	1					1	1	1	1	1	1	1	1	1		1	1		1	1	1	1	1	1	1	1	1	1	1	1	1	1	1	1														1		1	1		1														1	1	1	1	1	1	1	1	1	1	1	1	1	1	1	1	1	1		1	1				1	1	1	1	1	1	1	1	1
OG5_127604																																																								1	1	1	1	1	1	1	1	1	1	1	1	1	1	1	1	1	1	1	1	1	1	1	1	1	1	1	1	1	1	1	1	1	1	1	1	1	1	1	1	1	1	1	1		1	1	1	1	1	1	1	1	1	1	1	1					1	1	1	1	1	1	1	1	1	1	1	1	1	1	1	1	1		1	1	1	1				1	1	1		1	1	1	1	1
OG5_127606		1																																							1	1											1	1	1	1	1	1	1	1	1	1	1	1	1	1	1	1	1	1	1	1		1	1	1	1	1	1	1	1	1	1		1	1	1	1	1	1	1	1	1	1	1	1	1	1	1	1	1	1	1	1	1	1	1	1	1	1	1	1	1	1	1	1	1	1	1	1	1	1	1	1	1	1	1	1	1	1	1	1	1		1	1	1	1	1	1	1	1	1	1	1	1	1	1	1	1
OG5_127608																																																					1	1	1	1	1	1	1		1	1	1	1	1	1	1	1	1	1	1	1	1	1	1	1	1	1	1	1	1	1	1	1	1	1	1	1	1	1	1		1	1	1	1	1	1	1		1	1	1	1	1	1	1	1	1	1	1	1	1				1	1	1	1	1	1	1	1	1	1	1	1	1	1	1	1	1	1	1	1	1	1	1	1	1	1	1	1	1	1	1	1	1	1
OG5_127609																																																					1	1	1	1	1	1	1		1		1	1	1	1	1	1	1	1	1	1	1	1	1	1	1	1	1	1	1	1	1	1	1	1	1	1	1	1	1		1	1	1	1	1		1		1	1		1	1	1	1	1	1	1	1	1	1	1	1	1	1	1	1	1	1	1	1	1	1	1	1	1	1	1	1	1	1		1	1	1	1					1	1	1	1	1	1	1	1
OG5_127610														1			1						1					1	1		1											1	1	1				1					1	1	1	1		1	1		1		1	1	1	1	1	1		1	1	1	1	1	1	1	1	1	1	1				1		1	1	1	1	1	1	1	1	1	1	1	1	1	1		1	1	1	1														1	1	1	1	1	1	1	1	1	1	1	1	1	1				1	1	1	1				1	1	1	1	1	1	1	1	1
OG5_127611																					1				1	1			1		1																									1	1	1	1	1	1	1	1	1	1	1	1	1		1	1	1	1	1	1	1	1	1	1	1	1	1	1	1	1	1	1	1	1	1	1		1	1	1	1	1	1	1		1	1	1	1	1	1	1	1	1	1	1	1	1				1	1	1	1	1	1	1	1	1	1	1	1	1	1	1	1	1		1	1	1	1	1	1	1	1	1	1			1	1	1	1
OG5_127612																																																					1	1	1	1	1	1	1	1	1	1	1	1	1	1	1	1	1	1	1	1	1	1	1	1	1	1	1	1	1	1	1	1	1	1	1	1	1	1	1	1	1	1	1	1	1	1	1		1		1	1	1	1	1	1	1	1	1	1	1				1	1	1	1	1	1	1	1	1	1	1	1	1	1	1	1	1		1	1	1	1				1		1	1	1	1	1	1	1
OG5_127613		1															1	1	1	1			1		1	1	1	1	1	1	1																		1		1	1	1	1	1	1	1	1	1	1	1	1	1	1	1	1	1	1	1	1	1	1	1	1	1	1	1	1	1	1	1	1	1	1	1	1	1	1	1	1	1					1	1				1	1		1		1	1	1	1				1	1	1	1	1		1	1	1	1	1	1	1	1	1	1	1	1	1	1			1	1				1	1	1	1	1				1		
OG5_127614																																																					1	1		1	1	1	1	1	1	1	1	1	1	1	1	1	1	1	1	1	1	1	1	1	1	1	1	1	1	1	1	1	1														1			1											1					1	1		1	1	1	1	1	1	1	1	1	1	1	1	1		1	1	1	1				1					1	1	1	1
OG5_127615																																																					1	1	1	1	1	1	1	1	1	1	1	1	1	1	1	1	1	1	1	1	1	1	1	1	1	1	1	1	1	1	1	1	1	1	1	1	1	1	1	1	1	1	1	1	1	1	1		1	1	1	1	1	1	1	1	1	1	1	1	1	1	1	1	1	1	1	1	1	1	1	1	1	1	1	1	1	1	1	1	1		1	1	1	1				1	1	1		1	1	1	1	1
OG5_127616													1																																								1	1	1	1	1	1	1	1	1	1	1	1	1	1	1	1	1	1	1	1	1	1	1	1	1	1	1	1	1	1	1	1	1	1	1	1	1	1	1		1	1	1	1	1	1	1		1	1	1	1	1	1	1	1	1	1	1	1	1				1	1	1	1	1	1	1	1	1	1	1	1	1	1	1	1	1		1	1	1	1				1	1	1	1	1	1	1	1	1
OG5_127617																																																					1	1	1	1	1	1	1	1	1	1	1	1	1	1	1	1	1	1	1	1	1	1	1	1	1	1	1	1	1	1	1	1	1	1	1	1	1	1	1	1	1	1	1	1	1	1	1			1	1	1	1	1	1	1	1	1	1	1	1	1	1	1	1	1	1	1	1	1	1	1	1	1	1	1	1	1	1	1	1		1	1	1	1									1	1	1	1
OG5_127619																																																					1	1	1	1	1	1	1	1	1	1	1	1	1	1	1	1	1	1	1	1	1	1	1	1	1	1	1	1	1	1	1	1	1	1	1	1	1	1	1	1	1	1	1	1	1	1	1		1	1	1	1	1	1	1	1	1	1	1	1	1	1	1	1	1	1	1		1	1	1	1	1	1	1	1	1	1	1	1	1		1	1	1	1	1	1	1	1	1	1	1	1	1	1	1	1
OG5_127621																	1	1	1	1	1	1	1	1	1	1	1	1	1	1	1	1	1	1	1	1	1	1	1	1	1	1	1	1	1	1	1	1	1	1	1	1				1	1	1		1	1	1	1	1	1	1	1	1	1	1	1	1	1	1	1	1	1	1	1		1	1	1	1	1	1	1	1	1	1	1	1						1	1		1	1	1	1									1					1	1	1	1	1	1	1	1	1	1	1	1	1	1	1	1		1	1	1	1				1	1	1	1	1	1	1	1	1
OG5_127622	1	1	1	1	1	1	1	1	1		1			1	1																																						1	1	1	1	1	1		1	1	1	1	1	1	1	1	1	1	1	1	1	1	1	1	1	1	1	1	1	1	1	1	1	1	1	1	1	1	1	1	1	1	1	1	1	1	1		1	1	1	1	1	1	1	1	1	1	1	1	1	1	1	1	1		1	1	1	1	1	1	1	1	1	1	1	1	1	1	1	1		1	1	1	1	1	1	1	1	1	1	1	1	1	1	1	1
OG5_127623																																																					1	1	1	1	1	1	1	1	1	1		1	1	1	1	1	1	1	1	1	1	1	1	1	1	1	1	1	1	1	1	1	1	1	1	1	1	1	1		1	1	1	1	1	1	1	1	1	1	1	1	1	1	1	1	1	1	1	1	1	1	1	1	1	1	1	1	1	1	1	1	1	1	1	1	1	1	1	1	1		1	1	1	1				1	1	1	1	1	1	1	1	1
OG5_127625																																																					1	1	1	1	1	1	1	1	1	1	1	1	1	1	1	1	1	1	1	1	1	1	1	1	1	1	1	1	1	1	1		1	1	1	1	1	1	1	1	1	1	1	1		1	1			1	1											1	1	1		1	1	1	1	1	1	1	1	1	1	1	1	1	1	1	1			1	1	1	1	1	1	1			1	1	1	1	1	1
OG5_127626	1		1	1	1	1	1	1	1	1	1	1	1	1	1	1				1	1	1			1			1			1						1	1	1				1	1	1	1	1	1	1	1	1		1	1	1	1	1	1		1	1	1	1	1	1	1	1	1			1		1	1	1	1	1	1	1	1	1	1	1	1	1														1				1	1								1						1	1	1	1	1	1	1	1	1	1	1	1	1	1	1	1		1	1	1	1	1	1	1	1	1	1			1	1	1	1
OG5_127627									1	1	1												1	1	1	1		1	1	1		1	1				1	1	1				1	1	1	1		1	1	1						1	1	1	1	1	1		1	1		1	1	1	1	1	1	1	1	1	1	1	1	1	1	1			1	1		1	1	1	1	1	1					1	1				1			1		1	1	1	1								1	1	1	1	1	1	1	1	1	1	1	1	1	1	1	1	1	1	1	1	1	1					1	1	1	1	1	1	1	1
OG5_127629																																																					1	1	1	1	1	1	1	1	1	1	1	1	1	1	1	1	1	1	1	1	1	1	1	1	1	1	1	1	1	1	1	1	1								1	1	1	1	1		1		1	1			1	1	1	1	1	1	1	1	1	1	1	1	1	1	1	1	1	1	1	1	1	1	1	1	1	1	1	1	1		1		1	1				1	1	1	1	1	1	1	1	1
OG5_127630	1	1			1	1			1	1					1							1									1																						1	1	1	1	1	1	1	1	1	1	1	1	1	1	1	1	1	1	1	1	1	1	1	1	1	1	1	1	1	1	1	1	1	1	1	1	1	1	1	1	1	1	1	1	1	1	1			1	1	1	1	1	1	1	1	1	1	1	1	1	1	1	1	1	1	1	1	1	1	1	1	1	1	1	1	1	1	1	1		1	1	1	1		1	1	1		1	1	1	1	1	1	1
OG5_127631							1	1	1		1	1	1	1	1	1																																					1	1	1	1	1	1	1	1	1	1	1	1	1	1	1	1	1	1	1	1	1	1	1	1	1	1	1	1	1	1	1	1	1	1	1	1	1	1	1		1	1	1	1	1	1	1		1	1	1	1	1	1	1	1	1	1	1	1	1	1	1	1	1	1	1	1	1	1	1	1	1	1	1	1	1	1	1	1	1		1	1	1	1	1	1	1	1	1	1	1	1	1	1		1
OG5_127632																																																					1	1	1	1	1	1	1	1	1	1	1	1	1	1	1	1		1	1	1	1	1	1	1	1	1	1	1	1	1	1	1	1	1	1	1	1	1	1		1	1	1	1	1	1	1		1	1	1	1	1	1	1	1	1	1	1	1	1				1	1	1	1	1	1	1	1	1	1	1	1	1	1	1	1	1		1	1	1	1	1	1	1	1	1	1	1	1	1	1	1	1
OG5_127633																																																								1	1	1	1	1	1	1	1	1	1	1	1	1	1	1	1	1		1	1	1	1	1	1	1	1	1	1	1	1	1	1	1	1	1	1	1	1	1	1	1	1	1	1		1	1	1	1	1	1	1	1	1	1	1	1					1	1	1	1	1	1	1	1	1	1	1	1	1	1	1	1	1		1	1	1	1	1	1	1	1	1	1	1	1	1	1	1	1
OG5_127637																																																					1	1	1	1	1	1		1	1	1	1	1	1	1	1	1	1	1	1	1	1	1	1	1	1	1	1	1	1	1	1	1	1																			1	1	1	1	1	1	1	1	1	1				1	1	1	1	1	1	1	1	1	1	1	1	1	1	1	1	1		1	1	1	1				1	1	1			1	1	1	1
OG5_127638																																																								1	1	1	1	1	1	1	1	1	1	1	1	1		1	1	1		1	1	1	1	1	1	1	1	1	1	1	1	1	1	1	1	1	1	1	1	1	1	1	1	1	1		1	1	1	1	1	1	1	1	1	1	1	1					1	1	1	1	1	1	1	1	1	1	1	1	1	1	1	1	1		1	1	1	1				1	1	1	1	1	1	1	1	1
OG5_127639																																																					1	1	1	1	1	1	1	1	1	1	1	1	1	1	1	1	1		1	1	1	1	1	1	1	1	1	1	1	1	1	1	1	1	1	1	1	1	1	1	1	1	1	1	1	1	1		1	1	1		1	1	1	1	1	1	1	1	1	1	1	1	1				1	1		1	1	1	1	1		1	1	1			1	1	1	1				1	1	1	1	1	1	1	1	1
OG5_127640																																																					1	1	1	1		1	1	1	1	1	1	1	1	1	1	1	1	1	1	1	1	1	1	1	1	1	1	1			1	1	1								1	1	1	1	1		1		1	1		1									1	1	1	1		1	1	1	1	1	1	1	1	1	1	1	1	1	1	1	1						1	1	1	1	1	1		1				1
OG5_127641																							1													1											1									1	1	1	1	1	1	1	1	1	1	1	1	1	1	1	1	1	1	1	1	1	1	1	1	1	1	1	1	1	1	1	1	1	1	1	1	1	1	1	1	1	1	1	1		1	1	1	1	1	1	1	1	1	1	1	1	1				1	1	1	1		1	1	1	1	1	1	1	1	1	1	1	1		1	1	1	1		1	1	1	1	1		1	1	1	1	1
OG5_127642																																																								1	1	1	1	1	1	1	1	1	1	1	1	1	1	1	1	1		1	1	1	1	1	1	1	1	1	1			1	1	1	1	1	1					1	1					1																1	1	1	1	1	1	1	1	1	1	1	1	1	1		1	1	1	1	1	1									1	1	1	1
OG5_127643																																																					1	1	1	1	1	1	1	1	1	1	1	1	1	1	1	1	1	1	1	1	1	1	1	1	1	1	1	1	1	1	1	1	1	1	1	1	1	1	1		1	1	1	1	1	1	1		1	1	1		1	1	1	1	1	1	1	1					1	1	1	1	1	1	1	1	1	1	1	1	1	1	1	1	1		1	1	1	1				1	1	1	1	1	1	1	1	1
OG5_127645	1	1	1					1						1										1				1			1		1										1	1									1	1	1	1	1			1	1	1	1		1	1	1		1	1	1	1	1	1	1	1	1	1	1	1	1	1	1		1								1	1	1	1	1		1		1	1			1	1	1	1	1	1	1	1					1	1	1	1	1	1	1	1	1	1	1	1	1	1	1	1	1		1	1	1	1				1	1	1		1	1		1	1
OG5_127647																	1	1	1	1	1	1	1	1	1	1	1	1	1	1	1	1	1	1	1	1	1	1	1	1	1	1	1	1	1	1	1	1	1	1	1	1				1	1	1	1	1	1	1	1	1	1	1	1	1		1	1	1	1	1	1	1	1	1	1	1	1	1	1	1												1	1		1		1	1		1														1	1	1		1	1	1	1	1	1	1	1	1	1	1	1		1	1	1	1				1	1	1	1	1	1	1	1	1
OG5_127648																																																					1	1	1	1	1	1	1	1	1	1	1	1	1	1	1	1	1	1	1	1	1	1	1	1	1	1	1	1	1	1	1	1	1	1	1	1	1	1	1	1	1	1	1	1	1	1	1		1	1	1	1	1	1	1	1	1	1	1	1	1				1	1	1	1	1	1	1	1	1	1	1	1	1	1	1	1	1		1	1	1	1	1	1	1	1	1	1	1	1	1	1	1	1
OG5_127650																																																					1	1	1	1	1	1		1	1	1	1	1	1	1	1	1	1	1	1	1	1	1	1	1	1	1	1	1	1	1	1	1	1	1	1	1	1	1	1		1	1		1	1	1	1		1	1	1	1	1	1	1	1	1	1	1	1	1	1	1	1	1	1	1	1	1	1	1	1	1	1	1	1		1	1	1	1		1	1	1	1	1	1	1		1	1	1	1	1	1	1	1
OG5_127651																																1	1				1	1	1				1	1												1	1	1	1	1	1	1	1	1	1	1	1	1	1	1	1	1	1	1	1	1	1	1	1	1	1	1	1	1															1		1	1		1	1	1	1		1	1	1	1					1	1	1	1	1	1	1	1	1	1	1	1	1	1	1	1	1		1	1	1	1				1	1	1	1	1	1	1	1	1
OG5_127652																																																					1	1	1	1	1	1	1	1	1	1	1	1	1	1	1	1		1	1	1	1	1	1	1	1	1	1	1	1	1	1	1	1	1	1	1	1	1	1		1	1	1	1	1	1	1		1	1	1	1	1	1	1	1	1	1	1	1	1	1	1	1	1	1	1	1	1	1	1	1	1	1	1	1	1	1	1	1	1		1	1	1	1	1	1	1	1	1	1	1	1	1	1	1	1
OG5_127653	1	1	1	1	1	1	1	1			1			1	1	1																																					1	1	1	1	1	1	1	1	1	1	1	1	1	1			1	1	1	1	1	1	1	1	1	1	1	1	1	1	1	1	1	1	1	1	1	1	1	1	1	1	1	1	1	1	1		1	1	1	1	1	1	1	1	1	1	1	1	1	1	1	1	1	1	1	1	1	1	1	1	1	1	1	1	1	1	1	1			1	1	1	1	1	1	1	1	1	1	1	1	1	1	1	1
OG5_127654																																																					1	1	1	1	1	1	1	1	1	1	1	1	1	1	1	1	1		1	1		1	1	1	1	1	1	1	1	1	1	1	1	1	1	1	1	1	1		1	1	1	1	1		1		1	1	1	1	1	1	1	1	1	1	1	1	1				1	1	1	1	1	1	1	1	1	1	1	1	1	1	1	1	1		1	1	1	1				1	1	1	1	1	1	1	1	1
OG5_127656	1		1	1	1	1	1	1	1	1	1	1	1	1			1	1	1		1	1	1	1	1	1	1	1	1		1	1	1				1	1	1	1	1	1	1	1	1	1			1	1		1																																												1	1				1	1		1									1					1	1	1	1	1	1	1	1	1	1	1	1	1	1	1	1		1	1	1	1				1	1	1	1	1	1	1	1	1
OG5_127661																																														1							1	1		1	1	1	1	1	1	1		1	1	1	1	1		1	1	1	1	1	1	1	1	1	1	1	1	1		1	1	1		1	1	1	1		1	1	1	1	1		1			1	1		1	1	1	1	1	1	1	1	1				1	1	1	1	1	1	1	1	1	1	1	1	1	1	1	1	1		1		1	1				1	1	1		1	1	1	1	1
OG5_127662																	1	1	1	1	1	1	1	1	1	1	1	1	1	1	1	1	1	1	1	1	1	1	1	1	1	1	1	1	1	1	1	1	1	1	1	1				1	1	1	1	1	1	1	1	1	1	1	1	1		1	1	1	1	1	1	1	1	1	1		1	1	1	1	1																	1		1														1	1	1	1	1	1	1	1	1	1	1	1	1	1	1	1		1	1	1	1				1	1	1	1	1	1	1	1	1
OG5_127663																	1	1	1	1	1	1	1	1	1	1	1	1	1	1	1	1	1	1	1	1	1	1	1	1	1	1	1	1	1	1	1	1	1	1	1	1				1	1	1	1	1	1	1		1	1	1	1	1	1		1	1	1	1	1	1	1	1	1					1	1	1	1	1	1	1	1					1	1	1	1	1	1	1	1	1														1	1	1	1	1	1	1	1	1	1	1	1	1	1	1	1		1	1	1	1					1	1	1	1	1	1	1	1
OG5_127665																																																					1	1	1	1	1	1	1	1	1	1	1	1	1	1	1	1	1	1	1	1	1	1	1	1	1	1	1	1	1	1	1	1	1	1	1	1	1	1	1	1	1	1	1	1	1	1	1		1	1	1	1	1	1	1	1	1	1	1	1	1	1	1	1	1	1	1	1	1	1	1	1	1	1	1	1		1	1	1	1		1	1	1	1	1	1	1	1	1	1	1	1	1	1	1	1
OG5_127666																																																					1	1	1	1	1	1	1	1	1	1	1	1	1	1	1	1	1	1	1	1	1	1	1	1	1	1	1	1	1	1	1	1	1	1	1	1	1	1	1		1	1	1	1	1	1			1	1	1	1	1	1	1	1	1	1	1	1	1				1	1	1	1	1	1	1	1	1	1	1	1	1	1	1	1	1		1	1	1	1					1	1	1	1	1	1	1	1
OG5_127668	1			1	1	1	1	1	1	1	1	1	1	1			1	1	1		1	1	1	1	1	1	1	1	1	1	1	1	1			1	1	1	1	1	1	1	1	1	1	1	1	1	1	1		1				1																																													1	1																1	1	1	1	1	1	1	1	1	1	1	1	1	1	1	1		1	1	1	1				1	1	1	1	1	1	1	1	1
OG5_127670																								1							1	1	1	1	1	1	1	1	1				1	1	1	1	1	1	1	1						1	1	1	1	1	1	1	1	1	1	1	1	1	1	1	1	1	1	1	1	1	1	1	1	1	1	1	1	1	1	1	1	1	1	1	1	1	1	1	1	1	1	1	1		1	1	1	1	1	1	1	1	1	1	1						1	1	1	1	1	1	1	1	1	1	1	1	1	1	1	1	1		1	1	1	1				1	1	1	1	1	1	1	1	1
OG5_127671											1								1		1					1	1										1	1	1														1	1	1	1	1	1	1	1	1	1	1	1	1	1	1	1	1	1	1	1	1	1	1	1	1	1	1	1	1	1	1	1	1	1	1	1	1	1	1		1	1	1	1	1	1	1		1	1	1	1	1	1	1	1	1	1	1	1	1					1	1	1	1	1	1	1	1	1	1	1	1	1	1	1	1							1	1	1	1	1	1	1	1	1	1	1
OG5_127672	1	1	1	1	1	1					1	1	1		1	1																																					1	1	1	1		1	1	1	1	1	1	1	1	1	1	1	1	1	1	1		1	1	1	1	1	1	1	1	1	1	1	1	1	1	1	1	1	1	1	1	1	1	1	1	1	1		1	1	1	1	1	1	1	1	1	1	1	1	1	1	1	1	1	1	1	1	1	1	1	1	1	1	1	1	1	1	1	1	1		1	1	1	1				1	1	1	1	1	1	1	1	1
OG5_127673	1	1	1	1	1	1	1	1							1	1																																	1				1	1	1	1	1	1	1	1	1	1	1	1	1		1	1		1	1	1		1	1	1	1	1	1	1	1		1	1	1	1	1	1	1	1	1	1	1	1		1	1	1	1		1	1	1	1	1	1	1	1	1	1	1	1	1	1	1	1	1	1	1	1	1	1	1	1	1	1	1	1	1	1	1	1	1		1	1	1	1	1	1	1	1	1	1	1	1	1	1	1	1
OG5_127674																																																					1	1	1	1		1	1	1	1	1	1	1	1	1	1	1	1	1	1	1	1	1	1	1	1	1	1	1	1	1	1	1		1	1	1	1	1	1	1	1	1	1	1	1	1	1		1	1	1										1	1	1	1		1	1	1	1	1	1	1	1	1	1	1	1	1	1	1	1		1		1	1	1	1	1	1			1	1	1	1	1	
OG5_127675									1	1							1	1	1	1	1	1	1	1	1	1	1	1	1	1	1	1	1	1	1	1	1	1	1	1	1	1	1	1	1	1	1	1	1	1	1	1				1	1		1	1	1		1	1	1	1	1	1	1	1	1	1	1	1	1	1	1	1	1	1	1	1	1	1	1	1	1	1	1	1	1					1	1	1	1		1	1	1	1														1	1	1	1	1	1	1	1	1	1	1	1	1	1	1	1									1	1	1	1	1	1	1	1	1
OG5_127676																				1				1				1	1																						1		1	1	1	1		1	1	1	1	1	1	1	1	1	1	1	1	1	1	1	1	1	1	1	1	1	1	1				1	1	1	1	1	1	1	1	1				1	1	1	1		1	1	1	1	1	1	1	1	1	1	1	1	1	1	1	1	1	1	1	1	1	1	1	1	1	1	1	1	1	1	1	1	1									1		1	1	1	1	1	1	1
OG5_127677																				1													1																				1	1	1	1	1	1	1	1	1	1	1	1	1	1	1	1	1	1	1			1	1	1	1	1	1	1	1	1	1	1	1	1	1	1	1	1	1					1	1	1	1		1	1	1	1	1	1	1	1	1	1	1	1	1	1	1	1	1	1	1	1	1	1	1	1	1	1	1	1	1	1	1	1	1		1	1	1	1	1	1	1	1	1	1	1	1	1	1	1	1
OG5_127678																																																					1	1	1	1	1	1	1	1	1	1	1	1	1	1	1	1	1	1	1	1	1	1	1	1	1	1	1	1	1	1	1	1	1								1	1	1	1	1		1		1	1		1														1	1	1	1	1	1	1	1	1	1	1	1	1	1	1	1		1	1	1	1					1	1			1	1	1	1
OG5_127679							1					1	1	1																																							1	1	1	1	1	1	1	1	1	1	1	1	1	1	1	1		1	1	1	1	1	1	1	1	1	1	1	1	1	1	1	1	1	1	1	1	1	1	1	1	1	1	1	1	1	1	1	1	1	1	1	1	1	1	1	1	1	1	1	1	1	1	1	1	1	1	1	1	1	1	1	1	1	1	1	1	1	1	1	1		1	1	1	1	1	1	1	1	1	1	1	1	1	1	1	1
OG5_127680																	1	1	1	1	1	1	1	1	1	1	1	1	1	1	1	1	1	1	1	1	1	1	1		1	1	1	1	1	1	1	1	1	1	1	1	1	1		1	1		1	1	1	1	1	1	1		1	1	1	1	1	1		1	1	1	1	1	1	1	1	1	1	1	1	1	1	1	1	1	1	1				1	1	1					1	1														1	1	1	1	1	1	1	1	1	1	1	1	1	1	1	1		1	1	1	1					1	1		1	1			
OG5_127681																													1																												1	1	1	1	1	1	1	1	1	1	1	1	1	1	1	1	1	1	1	1	1	1	1	1	1	1	1	1	1		1												1		1	1		1	1	1	1	1	1		1	1						1	1	1	1	1	1	1	1	1	1	1	1	1	1	1	1		1	1	1	1				1	1	1		1	1	1	1	1
OG5_127682																																																								1	1	1	1	1	1	1	1	1	1	1	1	1	1	1	1	1		1	1	1	1	1	1	1	1	1	1	1	1	1	1	1	1	1	1	1	1	1	1	1	1	1	1		1	1	1	1	1	1	1	1	1	1	1	1		1	1	1	1	1						1	1	1	1	1	1	1	1	1	1		1	1	1	1	1	1	1	1	1	1	1	1	1	1	1	1
OG5_127683																																																					1	1	1	1	1	1	1	1	1	1	1	1	1	1	1	1	1	1	1	1	1	1	1	1	1	1	1	1	1		1	1	1	1	1	1	1	1	1		1	1	1	1	1	1	1		1	1	1	1	1	1	1	1	1	1	1	1	1	1	1	1	1	1	1	1	1	1	1	1	1	1	1	1	1	1	1	1	1		1	1	1	1	1	1	1	1	1	1	1	1	1	1	1	1
OG5_127684	1	1	1	1	1	1		1	1	1		1	1			1																																					1	1	1	1	1	1	1	1	1	1	1	1	1	1	1	1	1	1	1	1	1	1	1	1	1	1	1	1	1	1	1	1	1	1	1	1	1	1	1		1	1		1	1	1	1		1	1	1	1	1	1	1	1	1	1	1	1	1	1	1	1	1	1	1	1	1	1	1	1	1	1	1	1	1	1	1	1	1		1	1	1	1		1	1	1	1	1	1	1	1	1	1	1
OG5_127685																																																					1	1	1	1	1	1	1	1	1	1	1	1	1	1	1	1	1	1	1	1	1	1	1	1	1	1	1	1	1	1	1	1	1	1	1	1	1	1	1		1	1	1	1	1	1	1		1	1	1	1	1	1	1	1	1	1	1	1	1				1	1	1	1	1	1	1	1	1	1	1	1	1	1	1	1	1		1	1	1	1		1	1	1	1	1		1	1	1	1	1
OG5_127686																																																					1	1	1	1	1	1	1	1	1			1		1	1	1	1	1	1	1	1	1	1	1	1	1	1	1	1		1	1	1	1	1	1	1	1	1	1	1	1	1	1	1	1	1		1	1	1	1	1	1	1	1	1	1	1	1	1	1	1	1	1	1	1	1	1	1	1	1	1	1	1	1	1	1	1	1	1		1	1	1	1	1	1	1	1	1	1	1	1	1	1	1	1
OG5_127687																																																					1	1	1	1	1	1	1	1	1	1	1	1	1	1	1	1	1	1	1	1	1	1	1	1	1	1	1	1	1	1	1	1	1	1	1	1	1	1	1		1	1	1	1	1		1		1	1		1	1	1	1	1	1	1	1	1	1	1	1	1	1	1	1	1	1	1	1	1	1	1	1	1	1	1	1	1	1		1	1	1	1	1	1	1	1	1	1	1	1	1	1	1	1
OG5_127688	1	1	1	1	1	1								1	1	1																																					1	1	1	1	1	1	1	1	1	1	1	1	1	1	1	1		1	1	1	1	1	1	1	1	1	1	1	1	1	1	1	1	1	1	1	1	1	1		1	1		1	1	1		1	1	1	1	1	1	1	1	1	1	1		1	1	1	1	1	1	1	1	1	1	1	1	1	1	1	1	1	1	1	1	1	1		1	1	1	1		1	1	1	1	1	1	1	1	1	1	1
OG5_127689																																																					1	1	1	1	1	1	1	1	1	1	1	1	1	1	1	1	1		1	1		1	1	1	1	1	1	1	1	1	1	1	1	1	1	1	1	1	1		1	1	1	1	1	1	1		1	1		1	1	1	1	1	1	1	1	1	1	1	1	1	1	1	1	1	1	1	1	1	1	1	1	1	1	1	1	1	1		1	1	1	1	1	1	1	1	1	1	1	1	1	1	1	1
OG5_127690																																																					1	1	1	1	1	1	1	1	1	1	1	1	1	1	1	1	1	1	1	1	1	1	1	1	1	1	1	1	1	1	1	1	1	1	1	1	1	1	1		1	1	1	1	1	1	1		1	1	1	1	1	1	1	1	1	1	1	1	1				1	1	1	1	1	1	1	1	1	1	1	1	1	1	1	1	1		1	1	1	1		1	1	1	1	1	1	1	1	1	1	1
OG5_127691	1	1	1	1	1	1	1	1	1	1	1	1	1	1	1	1																																					1	1		1	1	1	1	1	1	1	1	1		1		1	1	1					1	1	1	1	1	1	1	1	1	1	1	1	1	1	1	1	1	1	1	1		1	1		1	1	1	1	1	1	1	1	1	1	1	1		1	1	1	1	1	1	1	1	1		1	1	1	1	1		1	1	1	1	1	1		1	1	1	1	1	1	1		1	1	1	1	1	1	1	1
OG5_127692																																																					1	1	1	1	1	1	1		1	1	1	1	1	1	1	1	1	1	1	1	1	1	1	1	1	1	1	1	1	1	1	1	1	1	1	1	1	1	1	1	1	1	1	1	1	1	1		1	1	1	1	1	1	1	1	1	1		1	1	1	1	1	1	1	1	1	1	1	1	1	1	1	1	1	1	1	1	1	1		1	1	1	1	1	1	1	1	1	1	1	1	1	1	1	1
OG5_127693																																																																																																1	1				1	1																1	1	1	1	1	1	1	1	1	1	1	1	1	1	1	1		1	1	1	1					1	1	1	1	1	1	1	1
OG5_127696																																																					1	1	1	1	1	1	1	1	1	1	1	1	1	1	1	1	1	1	1	1	1	1	1	1	1	1	1	1	1	1	1	1	1	1	1	1	1	1	1	1	1	1	1	1	1	1	1				1															1	1	1	1	1	1	1	1	1	1	1	1	1	1	1	1		1	1	1	1				1					1	1		
OG5_127697																																																					1	1	1	1	1	1	1	1	1	1	1	1	1	1	1	1	1	1	1	1	1	1	1	1	1	1	1	1	1	1	1		1											1			1		1	1		1														1	1	1	1	1	1	1	1	1	1	1	1		1	1	1			1	1	1		1	1	1	1		1	1	1	1	1	1
OG5_127698																																																					1	1	1	1	1	1	1	1	1	1	1	1	1	1	1	1		1	1	1	1	1	1	1	1	1	1	1	1	1	1	1	1	1	1	1	1	1	1	1	1	1	1	1	1	1	1	1	1	1	1	1	1	1	1	1	1	1	1	1	1	1	1	1		1	1	1	1	1	1	1	1	1	1	1	1	1	1	1	1		1	1	1	1	1	1	1	1	1	1	1	1	1	1	1	1
OG5_127700																																																					1	1	1	1	1	1	1	1	1	1	1	1	1	1	1	1		1	1	1	1	1	1	1	1	1	1	1	1	1	1	1	1	1	1	1	1	1	1	1	1	1	1	1	1	1	1	1	1	1	1	1	1	1	1	1	1	1	1	1	1	1	1	1	1	1	1	1	1	1	1	1	1	1	1	1	1	1	1	1	1		1	1	1	1	1	1	1	1	1	1	1	1	1	1	1	1
OG5_127701									1																																												1	1	1	1	1	1	1	1	1	1	1	1	1	1	1	1	1	1	1	1	1	1	1	1	1	1	1	1	1	1	1	1	1	1	1	1	1	1	1		1	1	1	1	1	1	1	1	1	1	1	1	1	1	1	1	1	1	1	1	1	1	1	1	1	1	1	1	1	1	1	1	1	1	1	1	1	1	1	1	1		1	1	1	1	1	1	1	1	1		1	1	1	1	1	1
OG5_127702							1																																																	1	1	1	1	1	1	1	1	1	1	1	1	1	1	1	1	1	1	1	1	1	1	1	1	1	1	1	1	1	1	1	1	1	1	1	1	1	1	1	1	1	1	1	1		1	1	1	1	1	1	1	1	1	1	1	1					1	1	1	1	1	1	1	1	1	1	1	1	1	1	1	1	1		1	1	1	1				1	1		1	1	1	1	1	1
OG5_127703	1	1	1	1	1	1		1			1	1	1	1		1																																					1	1	1	1	1	1	1	1	1	1	1	1	1	1	1	1	1	1	1	1	1	1		1	1	1	1	1	1	1	1	1	1	1	1	1	1	1	1	1	1	1	1	1	1	1	1		1	1	1	1	1	1	1	1	1	1	1	1	1	1	1	1	1	1	1	1	1	1	1	1	1	1	1	1	1	1	1	1	1		1	1	1	1									1	1	1	1
OG5_127705				1		1										1																																					1	1	1	1	1	1	1	1	1	1	1	1	1	1	1	1	1	1	1	1	1	1	1	1	1	1	1	1	1	1	1	1	1	1	1	1	1	1	1	1	1	1	1	1	1	1	1	1	1	1	1	1	1	1	1	1	1	1			1	1		1	1	1	1	1	1	1	1	1	1	1	1	1	1	1	1	1	1		1	1	1	1	1	1	1	1	1	1	1	1	1	1	1	1
OG5_127706	1			1	1	1	1	1	1	1	1	1	1	1			1	1	1		1	1	1	1	1	1	1	1	1	1	1	1	1			1	1	1	1	1	1	1	1	1	1	1	1	1	1	1		1				1	1	1	1	1	1	1	1	1	1	1	1	1		1	1	1	1	1	1	1	1	1	1	1	1	1		1																	1	1		1														1	1	1	1	1	1	1	1	1	1	1	1	1	1	1	1		1	1	1	1				1	1	1	1	1	1	1	1	1
OG5_127707	1		1	1	1	1	1	1	1	1	1	1	1	1	1		1	1	1		1	1	1	1	1	1	1	1	1		1	1	1				1	1	1	1	1	1	1	1	1	1			1	1		1					1	1	1	1	1		1			1	1	1	1	1	1	1	1	1	1	1	1	1	1	1				1																	1	1		1		1	1	1	1	1								1	1	1	1	1	1		1	1	1	1	1	1	1	1	1		1	1	1	1				1	1	1	1	1	1	1	1	1
OG5_127708				1	1	1		1	1					1	1		1	1			1			1	1			1	1			1	1				1	1	1	1			1	1	1		1					1				1	1	1	1	1	1	1	1	1	1	1	1	1	1		1	1	1	1	1	1	1	1	1	1	1	1	1	1												1	1		1		1	1		1	1	1	1	1	1	1	1	1					1	1	1	1	1	1	1	1	1	1	1	1	1	1	1	1	1		1	1	1	1				1	1	1			1	1	1	1
OG5_127709																																																										1	1	1	1	1	1	1	1	1	1	1	1	1	1	1		1	1	1	1	1	1	1	1	1		1	1											1	1								1	1	1	1	1	1	1	1					1	1	1	1	1	1	1	1	1	1	1	1	1	1	1	1	1		1	1	1	1	1	1	1	1	1	1	1	1	1	1	1	1
OG5_127711	1	1	1	1	1	1	1	1	1	1	1	1	1	1	1	1																																					1	1	1	1	1	1	1	1	1	1	1	1	1	1	1	1	1	1	1	1	1		1	1	1	1	1	1	1	1	1	1	1	1	1	1	1	1	1		1	1	1	1	1				1		1	1	1	1	1	1	1	1		1	1	1	1	1	1	1	1	1		1	1	1	1	1	1	1	1	1	1	1	1	1	1		1	1				1	1	1			1	1	1	1
OG5_127713	1	1	1	1	1	1	1	1	1	1	1	1	1	1	1	1																																					1	1	1	1		1	1	1	1			1	1	1	1	1	1	1	1	1		1	1	1	1	1	1	1	1	1	1	1	1	1	1	1	1	1	1		1	1	1		1	1	1		1	1	1	1	1	1	1	1	1	1	1	1	1	1	1	1		1	1	1	1	1	1	1	1	1	1	1	1	1	1	1	1		1		1	1	1	1	1	1	1	1	1	1	1	1	1	1
OG5_127714																																																					1	1		1	1			1			1	1	1	1	1	1	1	1	1	1	1	1	1	1	1	1	1	1	1	1	1	1	1	1	1	1	1	1	1		1	1	1	1	1	1	1		1	1	1	1	1	1	1	1	1	1	1	1	1	1	1	1	1	1	1	1	1	1	1	1	1	1	1	1	1	1	1	1	1		1	1	1	1	1	1	1	1	1	1	1	1	1	1	1	1
OG5_127715	1	1	1	1	1	1	1	1	1	1	1	1	1	1	1		1	1	1		1	1	1	1	1	1	1	1	1	1	1	1	1				1	1	1	1	1	1	1	1	1	1			1	1		1											1		1	1	1	1		1	1	1	1	1	1	1	1	1	1	1																					1	1		1									1	1	1	1		1	1	1	1	1	1	1	1	1	1	1	1	1	1	1	1		1	1	1	1				1	1	1	1	1	1	1	1	1
OG5_127716																																																								1	1	1	1	1	1	1	1	1	1	1	1	1	1	1	1	1	1	1	1	1	1	1	1	1	1	1	1	1		1	1	1	1	1	1	1	1	1	1	1	1	1			1	1	1	1														1	1	1	1	1	1	1	1	1	1	1	1	1	1	1	1		1	1	1	1	1	1	1	1	1	1	1	1	1	1	1	1
OG5_127717												1																																												1	1	1	1	1	1	1	1	1	1	1	1		1	1	1	1	1	1	1	1	1	1	1	1	1	1	1	1	1	1	1	1	1	1	1		1	1	1	1	1		1		1	1	1	1	1	1	1	1	1	1	1	1	1				1	1	1	1	1	1	1	1	1	1	1	1	1	1	1	1	1		1	1	1	1				1	1	1	1	1	1	1	1	1
OG5_127718																															1																						1	1	1	1	1	1	1	1	1	1	1	1	1	1	1	1	1	1	1	1	1	1	1	1	1	1	1	1	1	1	1	1	1	1	1	1	1	1	1	1	1	1	1	1	1	1	1		1	1	1	1	1	1	1	1	1	1	1	1	1	1	1	1	1	1	1	1	1	1	1	1	1	1	1	1	1	1	1	1	1			1	1	1	1	1	1	1	1	1	1	1	1	1	1	1
OG5_127721																																																					1	1	1	1	1	1	1	1	1	1	1	1	1	1	1	1	1	1	1	1	1	1	1	1	1	1	1	1	1	1	1	1	1	1	1	1	1	1	1	1	1	1	1	1	1	1	1		1	1	1		1	1	1	1	1	1	1	1	1				1	1	1	1	1	1	1	1	1	1	1	1	1	1	1	1	1		1	1	1	1				1	1	1	1	1	1	1	1	1
OG5_127722												1							1	1	1		1	1	1	1	1	1	1	1	1	1	1	1	1	1	1	1	1	1	1	1	1	1	1	1	1	1	1	1	1	1	1	1	1	1	1	1	1	1	1	1	1		1	1	1	1	1		1	1	1	1	1	1	1	1	1		1	1		1		1	1	1	1	1	1							1	1		1	1	1	1														1	1	1	1	1	1	1	1	1	1	1	1	1	1	1	1		1	1						1	1	1	1	1	1	1	1	1
OG5_127723																																																					1	1	1	1	1	1	1	1	1	1	1	1	1	1	1	1	1	1		1	1	1	1	1		1	1	1	1	1	1	1	1	1	1	1	1	1	1		1	1	1	1	1		1		1	1		1	1	1	1	1	1	1	1	1	1				1	1	1	1	1	1	1	1	1	1	1	1	1	1	1	1	1		1	1	1	1	1			1	1	1	1	1	1	1	1	1
OG5_127725	1			1	1	1	1	1	1	1	1	1	1	1			1	1	1		1	1	1	1	1	1	1	1	1	1	1	1	1			1	1	1	1	1	1	1	1	1	1	1	1	1	1	1		1				1	1	1		1	1		1	1	1	1	1	1			1	1	1	1	1	1	1	1	1	1	1	1		1																	1	1		1														1	1	1	1	1	1	1	1	1	1	1	1	1	1	1	1		1	1	1	1				1	1	1	1	1	1	1	1	1
OG5_127728											1		1				1	1	1	1	1	1	1		1	1	1	1	1	1	1	1	1	1	1	1	1	1	1	1	1	1	1	1	1	1	1	1	1	1	1	1				1	1	1	1	1	1	1	1		1	1	1	1	1	1	1	1	1	1	1	1	1	1	1	1	1	1	1	1	1														1			1		1									1					1	1	1	1	1	1	1	1	1	1	1	1	1	1	1	1		1											1	1	1	1	1
OG5_127729																																																					1	1	1	1	1	1	1	1	1	1	1	1	1	1	1	1		1		1		1	1	1	1	1	1	1	1	1	1	1	1		1	1	1	1	1		1	1		1	1	1	1		1	1	1	1	1	1	1	1	1	1			1	1	1	1	1	1	1	1	1	1	1	1	1	1	1	1	1	1	1	1	1		1	1	1	1		1	1	1	1	1	1	1	1	1	1	1
OG5_127730																																																					1	1	1	1		1	1	1	1	1	1	1	1	1	1	1	1	1	1	1	1		1	1	1	1	1	1	1	1	1	1	1	1	1	1	1	1	1		1	1	1	1	1	1	1	1	1	1	1	1	1	1	1	1	1	1	1	1	1	1		1	1	1	1	1		1	1	1	1	1	1	1	1	1	1	1	1		1	1	1	1	1	1	1	1	1	1	1	1	1	1	1	1
OG5_127731																																																					1	1	1	1	1	1	1	1	1	1	1	1	1	1	1	1	1	1	1	1	1	1	1	1	1	1	1	1			1	1	1	1	1	1	1	1	1	1				1	1	1	1		1	1	1		1	1	1	1	1	1	1	1					1	1	1	1	1	1	1	1	1	1	1	1	1	1	1	1	1	1	1	1			1	1	1	1	1	1	1	1	1	1	1	1
OG5_127732																																																					1	1	1	1	1	1	1	1	1	1	1	1	1	1	1	1	1		1	1	1	1	1	1	1	1	1	1	1	1	1	1	1		1	1	1	1	1	1	1	1	1	1	1	1	1	1	1	1	1	1	1	1	1	1	1	1	1	1	1	1	1	1		1	1		1	1	1	1	1	1	1	1	1	1	1	1	1		1	1	1	1	1			1	1	1	1	1	1	1	1	1
OG5_127733																																																					1	1	1	1	1	1		1	1	1	1	1	1	1	1	1			1	1	1	1	1	1	1	1	1	1	1	1	1	1	1	1	1	1	1	1	1	1	1	1	1	1	1	1	1	1	1	1	1	1	1	1	1	1	1	1	1	1	1	1	1	1	1	1	1	1	1	1	1	1	1	1	1	1	1	1	1	1	1		1	1	1	1		1	1	1	1	1	1	1	1	1	1	1
OG5_127734		1	1	1	1		1		1	1	1	1	1	1	1																																						1	1	1	1		1	1	1	1	1	1	1	1	1	1	1		1	1	1	1	1	1	1	1	1	1	1	1	1	1	1	1	1	1	1	1	1	1	1	1	1	1	1	1	1	1		1	1	1	1	1	1	1	1	1	1	1	1	1	1	1	1		1	1	1	1	1	1	1	1	1	1	1	1	1	1	1	1		1	1	1	1	1	1	1	1	1	1	1	1	1	1	1	1
OG5_127737																																																					1	1	1	1	1	1	1	1	1	1	1	1	1		1			1	1	1	1	1	1	1	1	1		1	1	1	1	1																				1	1	1	1	1	1	1	1	1	1					1	1	1	1	1	1	1	1	1	1	1	1	1	1	1	1		1	1	1	1				1	1	1		1	1	1	1	1
OG5_127738																																																								1	1	1	1	1	1	1	1	1	1	1	1	1		1	1	1	1	1	1	1	1	1	1	1	1	1	1	1	1											1	1		1		1	1		1	1	1	1	1	1	1	1	1					1	1	1	1	1	1	1	1	1	1	1	1	1	1	1	1	1		1	1	1	1				1	1	1	1		1	1	1	1
OG5_127739																																																					1	1	1	1	1	1	1	1	1	1	1	1	1	1	1	1	1	1	1	1	1	1	1	1	1	1	1	1	1	1	1	1	1		1	1	1	1	1	1	1	1	1	1	1	1	1		1	1	1	1	1	1	1	1	1	1	1	1	1				1	1	1	1	1	1	1	1	1	1	1	1	1	1	1	1	1	1	1	1	1	1				1	1	1	1	1	1	1	1	1
OG5_127740																																																								1	1	1	1		1	1	1	1	1	1	1	1	1	1	1	1	1	1	1	1	1	1	1	1	1	1	1	1	1											1	1		1		1	1			1	1	1	1	1	1	1	1					1	1	1	1	1	1	1	1	1	1	1	1	1	1	1	1	1				1	1				1								1
OG5_127742	1	1	1				1	1	1	1		1			1				1		1	1									1	1	1				1	1	1	1											1	1				1	1	1	1	1	1	1	1	1	1	1	1	1	1	1	1	1	1	1	1	1	1	1	1	1	1	1	1	1	1	1	1	1	1	1	1								1		1	1		1														1	1	1	1	1	1	1	1	1	1	1	1	1	1	1	1		1	1	1	1				1	1		1	1	1	1	1	1
OG5_127743				1	1	1								1																															1		1	1					1	1	1	1											1		1											1																					1	1		1														1	1	1	1	1	1	1	1	1	1	1	1	1	1	1	1		1	1	1	1					1	1			1	1	1	1
OG5_127744																															1																						1	1	1	1	1		1	1	1	1	1	1	1	1	1	1	1	1	1	1	1	1	1	1	1	1	1	1	1	1	1	1	1	1	1	1	1	1	1		1	1	1	1	1	1	1		1	1	1	1	1	1	1	1	1	1	1	1	1	1	1	1	1	1	1	1	1	1	1	1	1	1	1	1	1	1	1	1	1		1	1	1	1	1	1	1	1	1	1	1	1	1	1	1	1
OG5_127746																																																									1	1	1	1	1	1	1	1	1	1	1	1	1	1	1	1	1	1	1	1	1	1	1	1	1	1	1	1	1														1		1	1		1														1	1	1	1	1	1	1	1	1	1	1	1	1	1	1	1		1	1	1	1				1	1	1			1	1	1	1
OG5_127747																																																								1	1	1	1	1	1	1	1	1	1	1	1	1	1	1	1	1	1	1	1	1	1	1	1	1	1	1	1	1	1	1	1	1	1	1	1		1	1	1	1	1	1	1		1	1	1	1	1	1	1	1	1	1	1	1					1	1	1	1	1	1	1	1	1	1	1	1	1	1	1	1	1		1		1	1	1	1	1	1	1	1	1	1	1	1	1	1
OG5_127748	1	1	1	1	1		1	1				1		1	1																																						1	1	1	1	1	1	1	1	1	1	1		1	1	1	1		1	1	1		1	1	1	1	1	1	1	1	1	1	1	1		1	1	1	1	1	1	1	1	1	1	1	1	1		1	1	1	1	1	1	1	1	1	1	1	1	1	1	1	1	1	1	1	1	1	1	1	1	1	1	1	1	1	1	1	1	1		1	1	1	1		1	1	1	1	1	1	1	1	1	1	1
OG5_127749							1																1																														1	1	1	1	1	1	1	1	1	1	1	1	1	1	1	1	1	1	1	1		1	1	1	1	1		1	1	1	1	1	1	1	1	1	1	1	1	1	1	1	1	1	1	1	1		1	1	1	1	1	1	1	1	1	1	1	1	1	1	1	1	1	1	1	1	1	1	1	1	1	1	1	1	1	1	1	1	1		1	1	1	1	1	1	1	1	1	1	1	1	1	1	1	1
OG5_127751					1																																																1	1	1	1	1	1	1	1	1	1	1	1	1	1	1	1	1	1	1	1	1	1	1	1	1	1	1	1	1	1	1	1		1	1	1	1	1	1	1	1	1	1	1	1	1			1	1	1	1									1	1	1	1		1	1	1	1	1	1	1	1	1	1	1	1	1	1	1	1		1	1	1	1	1	1	1	1	1	1	1	1	1	1	1	1
OG5_127752	1		1	1	1	1		1	1	1				1	1		1		1						1	1	1		1	1		1	1				1	1	1	1	1		1	1	1	1		1	1	1		1				1	1	1	1	1	1	1	1	1	1				1											1	1	1				1	1	1	1	1	1					1	1		1					1	1	1	1	1	1	1	1	1	1	1	1	1	1	1	1	1	1	1	1	1	1	1	1	1	1	1	1	1	1		1	1	1	1				1	1	1		1		1		
OG5_127754																																																					1	1	1	1	1	1	1	1	1	1	1	1	1	1	1	1	1	1	1	1	1	1	1	1	1	1	1	1	1	1	1	1	1	1	1	1	1	1	1	1	1	1	1	1	1	1	1		1	1	1	1	1	1	1	1	1	1	1	1	1	1	1	1	1	1	1	1	1	1	1	1	1	1	1	1	1	1	1	1	1		1	1	1	1	1	1	1	1	1	1	1	1	1	1	1	1
OG5_127755																																																					1	1	1	1	1	1	1	1	1	1	1		1		1	1	1	1	1	1	1	1	1	1	1	1	1	1	1	1	1	1	1	1	1	1	1	1	1		1	1	1	1	1	1	1	1	1	1	1	1	1	1	1	1	1	1	1	1	1	1	1	1	1	1	1	1	1	1	1	1	1	1	1	1	1	1	1	1	1		1	1	1	1	1	1	1	1	1	1	1	1	1	1	1	1
OG5_127757																																																					1	1	1	1	1	1	1	1	1	1	1	1	1	1	1	1		1	1	1	1	1	1	1	1	1	1	1	1	1	1	1		1	1	1	1	1	1	1	1	1	1	1	1	1	1	1	1	1	1	1	1	1	1	1	1	1	1	1	1	1	1	1		1	1	1	1	1	1	1	1	1	1	1	1	1	1	1	1		1	1	1	1	1	1	1	1	1	1	1	1	1	1	1	1
OG5_127758																																																					1	1	1	1	1	1	1		1	1	1	1	1	1	1	1	1	1	1	1	1	1	1	1	1	1	1	1	1	1		1	1									1	1	1	1		1		1	1		1		1	1	1	1								1	1	1	1	1	1	1	1	1	1	1	1	1	1	1	1	1		1	1	1	1				1	1	1	1	1	1	1	1	1
OG5_127759																1																																					1	1	1	1		1	1	1	1	1	1	1	1	1	1	1	1	1	1	1	1	1	1	1	1	1	1	1	1	1	1	1	1	1	1	1	1	1	1		1	1	1	1	1	1	1	1	1	1	1	1	1	1	1	1	1	1	1	1	1	1	1	1	1	1	1	1	1	1	1	1	1	1	1	1	1	1	1	1	1		1	1		1	1	1	1	1	1	1	1	1	1	1	1	1
OG5_127760																																																					1	1	1	1	1	1	1	1	1	1		1	1	1	1	1	1	1	1	1	1	1		1	1	1		1	1	1	1	1	1	1	1	1	1	1	1	1	1	1	1	1	1	1	1		1	1	1	1	1	1	1	1	1	1	1	1	1	1	1	1		1	1	1	1	1	1	1	1	1	1	1	1	1	1	1	1		1	1	1	1	1	1	1	1	1	1	1	1	1	1	1	1
OG5_127761																																																					1	1	1	1	1	1	1	1	1	1	1	1	1	1	1	1	1	1	1	1	1	1	1	1	1	1	1	1	1	1	1	1	1	1	1	1	1	1	1		1	1	1	1	1	1	1	1	1	1	1	1	1	1	1	1	1	1	1	1	1	1	1	1	1	1	1	1	1	1	1	1	1	1	1	1	1	1	1	1	1		1	1	1	1	1	1	1	1	1	1	1	1	1	1	1	1
OG5_127762																																																					1	1	1	1	1	1	1	1	1	1	1	1	1	1	1	1	1		1	1		1	1	1	1	1	1	1	1	1	1	1	1	1	1	1	1	1	1	1	1	1	1	1	1	1	1	1	1	1	1	1	1	1	1	1	1	1	1	1	1	1	1	1	1	1	1	1	1	1	1	1	1	1	1	1	1	1	1	1	1		1	1	1	1	1	1	1	1	1	1	1	1	1	1	1	1
OG5_127763										1							1	1	1		1	1	1	1	1	1		1	1	1	1	1	1				1	1	1	1	1	1	1	1	1	1			1	1	1	1					1	1	1	1	1	1	1	1	1	1	1	1	1	1	1	1	1	1	1	1	1	1	1	1	1	1			1								1	1	1	1	1				1	1		1		1	1	1	1									1	1	1	1	1	1	1	1	1	1	1	1	1	1	1	1		1	1	1	1				1	1	1	1	1	1	1	1	1
OG5_127764	1	1	1	1	1	1				1																																											1	1	1	1	1	1	1	1	1	1	1	1	1	1	1	1	1	1	1	1	1	1	1	1	1	1	1	1	1	1	1	1	1	1	1	1		1	1	1	1	1	1	1	1	1	1		1	1	1	1	1	1	1	1	1	1	1	1	1	1	1	1	1	1	1	1	1	1	1	1	1	1	1	1	1	1	1	1	1		1	1	1	1	1	1	1	1	1	1	1	1	1	1	1	1
OG5_127765									1	1									1																																		1	1	1	1	1	1	1	1	1	1	1	1	1	1	1	1	1	1	1	1	1	1	1	1	1	1	1	1	1	1	1	1	1	1	1	1	1	1	1	1	1	1	1	1	1	1	1		1	1	1	1	1	1	1	1	1	1	1	1	1	1	1	1	1	1	1	1	1	1	1	1	1	1	1	1	1	1	1	1	1		1	1	1	1	1	1	1	1	1	1	1	1	1	1	1	1
OG5_127766																1																	1	1	1	1	1	1	1														1	1	1	1	1	1	1	1	1	1	1	1	1	1	1	1	1		1	1	1	1	1	1		1	1	1	1	1	1	1	1	1	1	1	1	1	1	1	1	1	1	1	1	1	1		1	1	1	1	1	1	1	1	1	1	1	1	1	1	1	1	1	1	1	1	1	1	1	1	1	1	1	1	1	1	1	1	1		1				1	1	1	1	1	1	1	1	1	1	1	1
OG5_127767																																																					1	1	1	1	1	1	1	1	1	1	1	1	1	1	1	1	1	1	1	1	1	1		1	1	1	1	1	1	1	1	1	1	1	1	1	1	1	1		1	1	1	1	1	1	1			1	1	1	1	1	1	1	1	1	1	1	1	1	1	1	1	1	1	1	1	1	1	1	1	1	1	1	1	1	1	1	1		1	1	1	1					1	1	1	1	1	1	1	1
OG5_127768																																																								1		1	1	1	1	1	1	1	1	1	1	1	1	1	1	1	1	1	1	1	1	1	1	1	1	1	1	1	1	1	1	1	1	1	1	1	1	1	1	1	1	1	1		1	1	1	1										1	1	1		1	1	1	1	1	1	1	1	1	1	1	1	1	1	1	1			1	1	1				1	1	1	1	1	1	1	1	1
OG5_127769																																																					1	1	1	1	1	1	1	1	1	1	1	1	1	1	1	1		1	1	1	1	1	1	1	1	1	1	1					1																	1																1	1	1	1	1	1	1	1	1			1	1	1	1	1		1	1	1	1									1	1	1	1
OG5_127770																																																					1	1	1	1	1	1	1	1	1	1	1	1	1	1	1	1		1	1	1	1	1	1	1	1	1	1	1	1	1	1	1	1		1	1	1	1	1		1	1	1	1	1	1	1		1	1	1	1	1	1	1	1		1	1	1	1				1	1	1	1	1	1	1	1	1	1	1	1		1	1	1	1		1	1	1	1				1	1	1		1	1	1	1	1
OG5_127771																																																								1	1	1	1	1	1	1	1	1	1	1	1	1	1	1		1	1	1	1	1	1	1	1	1	1	1		1	1	1	1	1	1	1	1		1	1		1	1	1	1		1	1	1	1	1	1	1	1	1	1	1	1	1				1	1	1	1	1	1	1	1	1	1	1	1	1	1	1	1	1		1	1	1	1				1	1	1	1	1	1	1	1	1
OG5_127772							1		1														1	1																		1								1						1	1	1	1	1	1	1	1	1	1	1	1	1	1	1	1	1		1	1	1	1	1	1	1	1	1	1	1	1	1	1	1	1	1	1	1	1	1	1	1	1	1	1		1	1	1	1	1	1	1	1	1	1	1	1					1	1	1	1	1	1	1	1	1	1	1	1	1	1	1	1	1		1	1	1	1				1	1	1	1	1	1	1	1	1
OG5_127773																																																								1	1	1	1		1	1		1	1	1	1	1	1	1	1	1	1	1	1	1	1	1	1	1	1	1	1	1	1	1	1	1	1	1	1		1	1	1	1	1	1	1		1	1	1	1	1	1	1	1	1	1	1	1	1				1	1	1	1	1	1	1	1	1	1	1	1	1	1	1	1	1		1	1	1	1	1	1	1		1	1	1		1	1	1	1
OG5_127774																																																					1	1	1	1	1	1	1	1	1	1	1	1	1	1	1	1	1	1	1	1	1	1	1	1	1	1	1	1	1	1	1	1																	1	1		1														1	1	1	1	1	1	1	1	1	1	1	1	1	1	1	1		1	1	1	1					1	1	1	1	1	1	1	1
OG5_127775																			1	1	1		1	1	1	1	1	1	1	1	1	1	1	1	1	1	1	1	1	1	1	1	1	1	1	1	1	1	1	1	1	1				1	1	1	1	1	1	1	1		1	1	1	1		1	1	1	1	1		1	1	1	1		1	1	1	1		1	1	1	1	1	1					1	1	1	1	1	1	1	1	1														1	1	1	1	1	1	1	1	1	1	1	1	1	1	1	1		1	1			1			1	1	1	1	1	1	1	1	1
OG5_127778																	1	1																																						1	1	1	1	1	1	1	1	1	1	1	1	1	1	1	1	1	1	1	1	1	1	1	1	1	1	1	1	1	1	1	1	1	1	1	1	1	1	1	1	1	1	1	1		1	1	1	1	1	1	1	1		1	1	1					1	1	1	1	1	1	1	1	1	1	1	1	1	1	1	1	1			1	1	1					1	1		1	1	1	1	1
OG5_127779																																																					1	1	1	1	1	1	1	1	1	1	1	1	1	1	1	1	1	1	1	1	1	1	1	1	1	1	1	1	1	1	1	1	1	1	1	1	1	1	1		1	1	1	1	1	1	1		1	1	1	1	1	1	1	1	1	1	1	1	1	1	1	1		1	1	1	1	1	1	1	1	1	1	1	1	1	1	1	1		1	1	1	1	1	1	1	1	1	1	1	1	1	1	1	1
OG5_127780																																																					1	1	1	1	1	1	1	1	1	1	1	1	1	1	1	1		1	1	1	1	1	1	1	1	1	1	1	1	1	1	1	1	1	1	1	1	1	1		1	1	1	1	1	1	1		1	1	1		1	1	1	1	1	1	1	1	1	1	1	1		1	1	1	1	1	1	1	1	1	1	1	1	1		1	1		1	1	1	1				1	1	1	1	1	1	1	1	1
OG5_127781																																						1															1	1	1	1	1	1	1	1	1	1		1	1	1	1	1	1	1	1	1	1	1	1	1	1	1	1	1	1	1	1	1	1	1	1	1	1	1	1	1	1	1	1	1	1	1	1	1	1	1	1	1									1	1	1	1		1	1	1	1	1	1	1	1	1	1	1	1	1	1	1	1		1	1	1	1	1	1	1	1	1	1	1	1	1	1	1	1
OG5_127782				1																																																	1	1	1	1	1	1	1	1	1	1	1	1	1	1	1	1	1	1	1	1		1	1	1	1	1	1	1	1	1	1	1	1	1	1	1	1	1	1		1	1	1	1	1	1	1	1	1	1	1	1	1	1	1	1	1	1	1	1	1	1	1	1	1	1	1	1	1	1	1	1	1	1	1	1	1	1	1	1	1		1	1	1	1	1	1	1	1	1	1	1	1	1	1	1	1
OG5_127784																																1			1																		1	1	1	1	1	1	1	1	1	1	1	1	1	1			1	1	1	1	1	1	1	1	1	1	1	1	1	1	1	1	1	1	1	1	1	1	1	1	1	1	1	1	1	1	1	1	1	1	1	1	1	1	1	1	1	1	1	1	1	1	1	1	1	1	1	1	1	1	1	1	1	1	1	1	1	1	1	1	1		1	1	1	1		1	1	1	1	1	1	1	1	1	1	1
OG5_127785																																																					1	1	1	1	1	1	1	1	1	1	1	1	1	1	1	1	1	1	1	1	1	1	1	1	1	1	1	1	1	1	1	1	1	1	1	1	1	1	1		1	1		1	1	1	1		1	1	1	1	1	1	1	1	1	1	1	1	1	1	1	1	1	1	1	1	1	1	1	1	1	1	1	1	1	1	1	1	1		1	1	1	1	1	1	1	1	1	1	1	1	1	1	1	1
OG5_127786									1																																												1	1	1	1		1	1	1	1	1	1	1	1	1	1	1	1	1	1	1	1	1	1	1	1	1	1	1	1	1	1	1	1	1	1	1	1	1	1	1	1	1	1	1	1	1	1	1	1	1	1	1	1	1	1	1	1	1	1	1	1	1	1	1	1	1	1	1	1	1	1	1	1	1	1	1	1	1	1	1	1		1	1	1	1	1	1	1	1	1	1	1	1	1	1	1	1
OG5_127787																																																								1	1	1	1	1	1	1	1	1	1	1	1	1		1	1	1	1	1	1	1	1	1	1	1	1	1	1	1	1																1	1			1					1	1	1					1	1	1	1	1	1	1	1	1	1	1	1	1	1	1	1	1		1	1	1	1				1		1	1	1	1	1	1	1
OG5_127788																																														1							1	1			1	1	1	1	1	1	1	1	1	1	1	1	1	1	1	1	1	1	1	1	1	1	1	1	1	1	1	1	1																												1	1				1	1	1	1	1	1	1	1	1	1	1	1	1	1	1	1		1	1	1	1				1								
OG5_127789																					1																			1									1				1	1	1	1	1	1	1	1	1	1	1	1	1	1	1	1	1	1	1	1	1	1	1	1	1	1	1	1	1	1	1	1	1	1	1	1	1	1	1		1	1		1	1		1			1	1	1	1	1	1	1	1	1	1	1	1	1	1	1	1	1	1	1	1	1	1	1	1	1	1	1	1	1	1	1	1		1	1	1	1	1	1	1	1	1	1	1	1	1	1	1	
OG5_127790																																																					1	1	1	1	1	1	1	1	1	1	1	1	1	1	1	1	1	1	1	1	1	1	1	1	1	1	1	1	1	1	1	1	1	1	1	1	1	1	1		1	1	1	1	1	1	1	1	1	1	1	1	1	1	1	1	1	1	1	1	1	1	1	1	1	1	1	1	1	1	1	1	1	1	1	1	1	1	1	1	1		1	1	1	1	1	1	1	1	1	1	1	1	1	1	1	1
OG5_127791		1	1							1																																											1	1	1	1		1	1	1	1	1	1	1	1	1		1	1	1	1	1	1	1	1	1	1	1	1	1	1	1	1	1	1	1	1	1	1	1	1		1	1	1	1	1	1		1	1	1	1	1	1	1	1	1	1	1	1	1	1	1	1	1	1	1	1	1	1	1	1	1	1	1	1	1	1	1	1	1	1		1	1	1	1	1	1	1	1	1	1	1	1	1	1	1	1
OG5_127792																																																					1	1	1	1	1	1	1	1	1	1		1	1	1	1	1	1	1	1	1	1	1	1	1	1	1	1	1	1	1	1		1	1	1	1	1	1	1	1	1	1	1	1	1	1	1		1	1	1	1	1	1	1	1	1	1	1	1	1				1	1	1	1	1	1	1	1	1	1	1	1	1	1	1	1	1			1	1	1	1	1	1	1	1	1	1	1	1	1	1	
OG5_127793							1										1	1	1	1	1	1	1	1	1	1	1	1	1	1	1	1	1	1	1	1	1	1	1	1	1	1	1	1	1	1	1	1	1	1	1	1				1	1	1	1	1	1	1	1		1	1		1	1	1	1	1	1			1	1	1	1	1				1	1	1	1	1	1	1	1					1	1		1		1	1		1														1	1	1	1	1	1	1	1	1	1	1	1	1	1	1	1		1	1	1	1					1	1	1	1	1	1	1	1
OG5_127794																																																					1	1	1	1	1	1	1	1	1	1	1	1	1	1	1	1	1		1	1	1	1	1	1	1	1	1	1	1	1		1	1								1	1	1	1	1		1			1		1	1	1	1	1	1	1	1	1	1	1	1	1	1	1	1	1	1	1	1	1	1	1	1	1	1	1	1	1	1	1	1	1	1	1	1	1	1	1	1	1	1	1	1	1	1	1
OG5_127795																																					1																			1	1	1	1	1	1	1	1	1	1	1	1	1	1	1	1	1	1	1	1	1	1	1	1	1				1	1																1				1	1	1	1	1	1	1	1					1	1	1	1		1	1	1	1	1	1	1	1	1	1	1	1		1	1	1	1				1					1			
OG5_127796																																																					1	1	1	1	1	1	1	1	1	1	1	1	1	1	1	1	1		1	1		1	1	1	1	1	1	1	1	1	1	1	1	1	1	1	1	1	1		1	1	1	1	1	1	1		1	1	1	1	1	1	1	1	1	1	1	1	1	1	1	1	1	1	1	1	1	1	1	1	1	1	1	1	1	1	1	1	1		1	1	1	1	1	1	1	1	1	1	1	1	1	1	1	1
OG5_127797																																																					1	1	1	1	1	1	1	1	1	1		1	1	1	1	1	1	1	1	1	1	1	1	1	1	1	1	1	1	1	1	1	1	1	1	1	1	1	1		1	1	1	1	1	1	1		1	1	1	1	1	1	1	1	1	1	1	1	1	1	1	1	1	1	1	1	1	1	1	1	1	1	1	1	1	1	1	1	1		1	1	1	1		1	1	1	1	1	1	1	1	1	1	1
OG5_127799																																																					1	1	1	1	1	1	1	1	1	1	1	1	1	1	1	1	1	1	1	1	1	1	1	1	1	1	1	1	1	1	1	1	1	1	1	1	1	1	1		1	1	1	1	1	1	1		1	1	1	1	1	1	1	1	1	1	1	1	1	1	1	1	1	1	1	1	1		1	1	1	1	1	1	1	1	1	1	1		1	1	1	1	1	1	1		1	1	1	1	1	1	1	1
OG5_127802	1	1	1	1	1	1		1	1	1	1	1	1	1	1		1	1	1		1	1	1	1	1	1	1	1	1	1	1	1	1			1	1	1	1	1	1	1		1	1			1				1				1		1	1	1	1			1		1	1	1		1		1	1							1																			1						1	1	1	1	1	1	1	1					1	1	1	1	1	1	1	1	1	1		1	1	1	1		1		1	1	1	1					1	1	1	1	1	1	1	1
OG5_127803																																																					1	1	1	1		1	1	1	1	1	1	1	1	1	1	1	1	1	1	1	1	1	1	1	1	1	1	1	1	1	1	1	1								1	1	1				1		1	1		1	1	1	1	1	1	1	1	1	1				1	1	1	1	1	1	1	1	1	1	1	1	1	1	1	1	1		1	1	1	1				1	1	1	1		1	1	1	1
OG5_127804																									1																															1	1	1	1	1	1	1	1	1	1	1	1	1	1	1	1	1	1	1	1	1	1	1	1	1	1	1	1	1	1	1	1	1	1	1	1	1	1	1	1	1	1	1	1	1	1	1	1	1	1	1	1		1	1	1	1		1	1	1	1	1	1	1	1	1	1	1	1	1	1	1	1	1	1	1	1		1	1	1	1		1	1	1	1	1	1	1	1	1	1	1
OG5_127805		1	1			1		1	1	1		1																																								1	1	1	1	1	1	1	1	1	1	1	1	1	1	1	1	1	1	1	1	1	1	1	1	1	1	1	1	1	1	1	1	1	1	1	1	1	1	1	1		1	1	1	1	1		1		1	1		1	1	1	1	1	1	1	1	1	1	1	1	1	1	1	1	1	1	1	1	1	1	1	1	1	1	1	1	1	1		1	1	1	1				1	1	1			1	1	1	1
OG5_127806																																																								1	1	1	1	1	1	1	1	1	1	1	1	1	1	1	1	1	1	1	1	1	1	1	1	1	1	1	1	1	1	1	1	1	1	1	1		1	1	1	1	1	1			1	1	1	1	1	1	1	1	1	1	1	1	1	1	1	1	1	1	1	1	1	1	1	1	1	1	1	1	1	1	1	1	1	1	1	1	1	1				1	1	1	1	1	1	1	1	1
OG5_127807		1	1	1	1	1	1	1	1						1									1	1												1	1								1		1					1	1	1	1	1	1		1	1		1	1	1	1	1	1	1	1	1	1	1	1	1	1	1	1	1	1	1	1	1	1	1											1	1		1		1	1		1	1	1	1	1	1	1	1	1	1	1	1	1	1	1	1	1	1	1	1	1	1	1	1	1	1	1	1	1	1		1	1	1	1				1	1	1	1	1	1	1	1	1
OG5_127808																																																					1	1	1	1	1	1	1	1	1	1	1	1	1	1	1	1	1	1	1	1	1	1	1	1	1	1	1	1	1	1	1	1	1	1	1	1	1	1	1	1	1	1	1	1	1	1	1		1	1	1	1	1	1	1	1	1	1	1	1	1	1	1	1	1	1	1	1	1	1	1	1	1	1	1	1	1	1	1	1	1			1	1	1	1	1	1	1	1	1	1	1	1	1	1	1
OG5_127811																																																					1	1	1		1	1	1	1	1		1				1	1	1	1	1	1	1	1	1	1	1	1	1	1	1	1		1									1						1		1	1																1	1	1	1	1	1	1	1	1	1	1	1	1	1	1	1		1	1	1	1				1	1	1	1	1	1	1	1	1
OG5_127812																																																					1	1	1	1	1	1	1	1	1	1		1	1	1	1	1		1	1	1	1	1	1	1	1	1	1	1	1	1	1	1	1	1	1	1	1	1	1		1	1	1	1	1	1	1	1	1	1	1	1	1	1	1	1	1	1	1	1		1	1	1	1	1	1	1	1	1	1	1	1	1	1	1	1	1	1	1	1		1	1	1	1	1	1	1	1	1	1	1	1	1	1	1	1
OG5_127813																																																					1	1	1	1		1	1	1	1	1	1	1	1	1	1	1		1	1	1	1		1	1	1	1		1	1	1	1	1	1	1	1	1	1	1	1	1	1	1	1	1	1	1	1		1		1	1	1	1	1	1	1	1	1	1	1					1	1	1	1	1	1	1	1	1	1	1	1	1	1	1	1		1	1	1	1	1			1	1	1	1	1	1	1	1	1
OG5_127814																																																					1	1	1	1	1	1	1	1	1	1	1	1	1	1	1	1		1	1	1	1	1	1	1	1	1	1	1	1	1	1	1	1	1	1	1	1	1	1	1	1	1	1	1	1	1	1	1	1	1	1	1	1	1	1	1	1	1	1	1	1	1		1	1	1	1	1	1	1	1	1	1	1	1	1	1		1	1	1		1	1	1	1		1	1		1		1	1	1	1	1	1
OG5_127816																																																					1	1	1	1		1	1	1	1	1	1	1	1	1	1	1	1	1	1	1	1	1	1	1	1	1	1	1	1	1	1	1	1	1	1	1	1	1	1	1	1	1	1	1	1	1	1			1	1	1	1	1	1	1	1	1	1	1	1				1							1	1	1	1	1	1	1	1	1			1	1	1	1				1	1	1	1	1	1	1	1	1
OG5_127819										1		1	1			1																																					1	1	1	1	1	1	1	1	1	1	1	1	1	1	1	1	1	1	1	1	1	1	1	1	1	1	1	1	1	1	1	1	1	1	1	1	1	1	1	1	1	1	1	1	1	1	1	1	1	1	1	1	1	1	1	1	1	1	1	1	1	1	1	1	1	1	1	1	1	1	1	1	1	1	1	1	1	1	1	1	1		1	1	1	1	1	1	1	1		1	1	1	1	1	1	1
OG5_127820						1	1	1	1	1	1			1		1																																					1	1	1	1	1	1	1	1	1	1	1	1	1	1	1	1		1	1		1	1	1	1	1	1	1	1	1	1	1	1	1		1	1	1	1	1	1	1	1		1	1	1	1		1	1	1	1	1	1	1	1	1	1	1	1	1	1	1	1	1	1	1	1	1	1	1	1	1	1	1	1	1	1	1	1	1		1	1	1	1				1	1		1	1	1	1	1	1
OG5_127822																																																					1	1	1	1	1	1	1	1	1	1	1	1	1	1	1	1	1	1	1	1	1	1	1	1	1	1	1	1	1	1	1	1	1	1	1	1	1	1	1		1	1	1	1	1	1	1		1	1	1	1	1	1	1	1	1	1	1	1	1				1	1	1	1	1	1	1	1	1	1	1	1	1	1	1	1	1		1	1	1	1		1	1	1	1	1	1	1	1	1	1	1
OG5_127823									1												1												1																							1	1	1	1	1	1	1	1	1	1	1	1	1	1	1	1	1	1	1	1	1	1	1	1	1	1	1	1	1																	1	1		1														1	1	1	1	1	1	1	1	1	1	1	1	1	1	1	1		1							1	1	1	1	1	1	1	1	1
OG5_127826								1																			1																									1	1	1	1	1	1	1	1	1	1		1	1	1	1	1	1	1	1	1	1	1	1	1	1	1	1	1	1			1	1	1														1		1			1	1	1	1	1	1	1	1	1	1	1	1	1	1	1	1	1	1	1	1		1	1	1	1	1	1	1	1	1	1	1	1	1	1				1			1	1				1
OG5_127827																																																								1	1	1	1	1	1	1	1	1	1	1	1	1	1	1	1	1	1	1	1	1	1	1	1	1	1	1	1	1	1								1	1	1	1	1		1		1	1		1	1	1	1	1	1	1	1	1	1	1	1	1	1	1	1	1	1	1	1	1	1	1	1	1	1	1	1	1	1		1	1	1	1				1	1	1						1
OG5_127828													1			1							1																														1	1		1		1	1	1	1	1	1	1	1	1	1	1	1	1	1	1	1	1	1	1	1	1	1	1	1	1	1	1	1	1	1	1	1	1	1		1	1	1	1	1	1	1	1	1	1	1	1	1	1	1	1	1	1	1	1	1	1	1	1		1	1	1	1	1	1	1	1	1	1	1	1	1	1	1	1		1	1	1	1	1	1	1	1	1	1	1	1	1	1	1	1
OG5_127829																																																								1	1	1	1	1	1	1	1	1	1	1	1	1	1	1	1	1		1	1	1	1	1	1	1	1	1	1	1	1	1	1	1	1	1	1	1				1	1	1	1			1	1	1														1	1	1	1	1	1	1	1	1	1	1	1	1	1	1	1		1	1	1	1				1	1	1	1		1	1	1	1
OG5_127831																																																					1	1	1	1		1	1	1	1	1	1		1	1		1	1		1	1	1	1	1	1	1	1	1	1	1	1	1	1	1	1	1	1	1	1	1		1	1	1	1	1	1	1	1	1	1	1	1	1	1	1	1	1	1	1	1	1	1	1	1	1	1	1	1	1	1	1	1	1	1	1	1	1	1	1	1	1		1	1	1	1	1	1	1	1		1	1	1	1	1	1	1
OG5_127832					1																																																1	1	1	1	1	1	1	1	1	1	1	1	1	1	1	1	1	1	1	1	1	1	1	1	1	1	1	1	1	1	1	1	1	1	1	1	1	1	1	1	1	1	1	1	1	1	1	1	1	1	1	1	1	1	1	1	1	1	1	1	1	1	1	1	1	1	1	1	1	1	1	1	1	1	1	1	1	1	1	1	1		1	1	1	1	1	1	1	1	1	1	1	1	1	1	1	1
OG5_127833																																																					1	1	1	1	1	1	1	1	1	1	1	1	1	1	1	1	1	1	1	1	1	1	1	1	1	1	1	1	1	1	1	1	1	1	1	1	1	1	1		1	1	1	1	1	1	1		1	1	1	1	1	1	1	1	1	1	1	1	1				1	1	1	1	1	1	1	1	1	1	1	1	1	1	1	1	1		1	1	1	1		1	1	1	1	1	1	1	1	1	1	1
OG5_127834	1		1																																																		1	1	1	1	1	1	1	1	1	1	1	1	1	1	1	1		1	1	1	1	1	1	1	1	1	1	1	1	1	1	1	1	1	1	1	1	1	1		1	1	1	1	1	1	1	1	1	1	1	1	1	1	1	1	1	1	1	1	1	1	1	1	1	1	1	1	1	1	1	1	1	1	1	1	1	1	1	1	1		1	1	1	1	1	1	1	1	1	1	1	1	1	1	1	1
OG5_127835																																																									1	1	1	1	1	1	1	1	1	1	1	1	1	1	1	1	1	1	1	1	1	1	1	1	1	1	1	1	1	1	1	1	1	1	1	1	1	1	1	1	1	1	1			1																1	1	1	1	1	1	1	1	1	1	1	1	1	1	1	1	1	1	1	1	1			1						1	1	1	1
OG5_127836								1									1	1							1							1	1				1	1	1								1									1	1	1	1	1	1	1	1	1	1	1	1	1	1	1	1	1	1	1	1	1	1	1	1	1	1	1	1	1		1	1	1	1	1	1					1	1		1		1	1		1	1	1	1	1	1	1	1	1						1	1	1	1	1	1	1	1	1	1	1	1	1	1	1	1		1	1	1	1				1	1	1	1	1	1	1	1	1
OG5_127837																										1	1	1		1	1	1	1										1	1	1	1			1			1	1	1	1			1	1	1	1	1	1	1	1	1	1			1	1	1		1	1	1	1	1	1	1	1	1	1	1															1		1	1				1	1	1	1				1				1	1	1	1	1	1	1	1	1				1				1			1						1	1	1	1	1	1	1	1	1
OG5_127838																1																																					1	1	1	1	1	1	1	1	1	1	1	1	1	1	1	1		1	1	1	1	1	1	1	1	1	1	1	1	1	1	1	1	1	1	1	1	1	1	1	1	1	1	1	1	1	1		1	1	1	1	1	1	1	1	1	1	1	1	1	1	1	1	1	1	1	1	1	1	1	1	1	1	1	1	1	1	1	1	1		1	1	1	1	1	1	1	1	1	1	1	1	1	1	1	1
OG5_127840																																																					1	1		1	1	1	1	1	1	1	1	1	1	1	1	1		1	1	1	1	1	1	1	1	1	1	1	1	1	1	1	1	1	1	1	1	1	1		1	1	1	1	1	1	1	1	1	1	1	1	1	1	1	1	1	1	1	1	1	1	1	1	1	1	1	1	1	1	1	1	1	1	1	1	1	1	1	1	1		1	1	1	1		1	1	1	1	1		1	1	1	1	1
OG5_127842																																1																					1	1	1	1	1	1	1	1	1	1	1	1	1	1	1	1	1	1	1	1	1			1	1	1	1	1	1	1	1	1	1	1	1	1	1	1	1						1				1	1		1	1	1	1	1	1	1		1	1	1	1	1	1	1	1	1	1	1	1	1	1	1	1	1	1	1	1	1	1		1	1	1	1				1	1	1	1	1	1	1	1	1
OG5_127843																																																					1	1	1		1	1	1	1	1	1	1	1	1	1	1	1	1	1	1	1	1		1	1	1	1	1	1	1	1	1	1	1	1	1	1	1	1	1	1	1	1	1	1	1	1	1	1	1	1	1	1	1	1	1	1	1	1	1	1	1					1	1	1	1	1	1	1	1	1	1	1	1	1	1	1	1		1	1	1	1	1	1	1	1	1	1	1	1	1	1	1	1
OG5_127844				1	1	1		1	1					1	1		1	1			1			1	1			1	1			1	1				1	1	1	1			1	1	1		1					1				1	1	1	1	1	1	1	1		1	1	1	1	1	1	1	1	1	1	1	1	1	1	1	1	1	1	1	1													1		1		1	1		1	1	1	1	1	1	1	1	1					1	1	1	1	1	1	1	1	1	1	1	1	1	1	1	1	1		1	1	1	1				1	1	1			1	1	1	1
OG5_127845																																																					1	1	1	1	1	1	1	1	1	1	1	1	1	1	1	1	1	1	1	1	1	1	1	1	1	1	1	1	1	1	1	1	1																												1					1	1	1	1	1	1	1	1	1	1	1	1	1	1	1	1		1	1	1	1		1	1	1			1	1				
OG5_127846																																																								1	1	1	1	1	1	1		1	1	1	1	1	1	1	1	1	1	1	1	1	1	1	1	1	1	1	1	1	1								1	1	1						1	1		1														1	1	1	1	1	1	1	1	1	1	1	1	1	1	1	1		1	1	1	1	1	1	1	1	1	1	1	1	1	1	1	1
OG5_127847																																																					1	1	1	1	1						1			1	1	1	1	1	1	1		1	1	1	1	1	1		1	1			1														1		1	1			1	1	1	1	1	1	1	1		1	1	1	1	1	1	1	1	1	1	1	1	1	1	1	1	1	1	1	1	1	1	1	1	1					1	1			1	1	1	1
OG5_127848					1			1		1	1			1	1																																						1	1	1	1	1	1	1		1			1	1	1	1	1		1	1	1	1	1	1	1	1	1	1	1	1	1	1	1	1	1	1	1	1	1	1	1	1	1	1	1	1	1	1	1	1	1	1	1	1	1	1	1	1	1	1	1	1	1	1	1	1	1	1	1	1	1	1	1	1	1	1	1	1	1	1	1	1		1	1	1	1	1	1	1	1	1	1	1	1	1	1	1	1
OG5_127854																																																					1	1	1	1	1	1	1	1	1	1	1	1	1	1	1	1	1		1				1	1	1	1	1	1	1	1	1	1	1	1	1	1	1	1	1		1	1	1	1	1	1	1		1	1	1	1	1	1	1	1	1	1	1	1	1	1	1	1	1	1	1	1	1	1	1	1	1	1	1	1	1	1	1	1	1		1	1	1	1	1	1	1	1	1	1	1	1	1	1	1	1
OG5_127855												1	1																																								1	1	1	1	1	1		1	1	1	1	1	1	1		1		1	1	1	1	1	1	1	1	1	1	1	1	1	1	1	1	1	1	1	1	1	1	1	1	1	1	1	1	1	1	1	1	1	1	1	1	1	1	1	1	1	1	1	1	1	1	1	1	1	1	1	1	1	1	1	1	1	1	1	1	1	1	1	1		1	1	1	1	1	1	1	1	1	1	1	1	1	1	1	1
OG5_127856																																																					1	1	1	1	1	1	1	1	1	1	1	1		1	1	1	1	1	1	1	1	1	1	1	1	1	1	1	1	1	1	1	1	1	1	1	1	1	1		1	1	1	1	1	1	1		1	1	1	1	1	1	1	1	1	1	1	1	1	1	1	1	1	1	1	1	1	1	1	1	1	1	1	1	1	1	1	1	1		1	1	1	1	1	1	1	1	1	1	1	1	1	1	1	1
OG5_127859																																																								1	1	1	1	1	1	1	1	1	1	1	1	1	1	1	1	1	1	1	1	1	1	1	1		1	1	1	1		1	1	1	1	1	1		1	1	1	1	1				1	1		1	1	1	1	1	1	1	1	1					1				1		1		1	1			1	1	1						1	1												1
OG5_127861				1									1																																							1				1	1	1	1	1	1	1	1	1	1	1	1	1	1	1	1	1	1	1	1	1	1	1	1	1	1	1	1	1	1								1	1	1	1	1		1		1	1		1	1	1	1	1	1	1	1	1	1	1	1	1	1	1	1	1	1	1	1	1	1	1	1	1	1	1	1	1	1		1	1	1	1				1	1	1	1	1	1	1	1	1
OG5_127862	1		1	1	1	1	1	1	1	1	1	1	1	1	1		1	1	1		1	1	1	1	1	1	1	1	1		1	1	1				1	1	1	1	1	1	1	1	1	1			1	1		1					1	1	1	1	1		1	1		1	1	1	1	1	1	1	1	1	1	1	1	1	1	1				1																	1	1		1														1	1	1	1	1	1	1	1	1	1	1	1	1	1	1	1		1	1	1	1				1	1	1	1	1	1	1	1	1
OG5_127864	1			1	1	1	1	1		1	1	1	1		1		1	1	1		1	1	1	1	1	1	1				1	1	1				1	1	1	1	1	1	1	1	1	1			1	1		1																																																	1	1		1														1	1	1	1	1	1	1	1	1	1	1	1	1	1	1	1		1	1	1	1				1	1	1	1	1	1	1	1	1
OG5_127865																									1								1																							1	1	1	1	1	1	1	1	1	1	1		1		1	1	1	1	1	1	1	1	1	1	1	1	1	1		1														1			1		1	1	1	1	1	1	1	1	1					1	1	1	1	1	1	1	1	1	1	1	1	1	1	1	1	1	1	1	1						1	1	1	1	1	1	1	1	1
OG5_127866																																																					1	1	1	1	1	1	1	1	1	1	1	1	1	1	1	1		1	1	1	1	1	1	1	1	1	1	1	1	1	1	1	1	1	1	1	1	1	1		1	1	1	1	1	1	1	1	1	1	1	1	1	1	1	1	1	1	1	1	1	1	1	1	1	1	1	1	1	1	1	1	1	1	1	1	1	1	1	1	1		1	1	1	1	1	1	1	1		1	1	1	1	1	1	1
OG5_127867																	1	1	1	1	1	1	1	1	1	1	1	1	1	1	1	1	1	1	1	1	1	1	1	1	1	1	1	1	1	1	1	1	1	1	1	1				1	1	1		1	1	1	1		1	1	1	1	1	1	1	1	1	1	1	1	1	1	1	1	1	1	1	1	1																			1		1		1				1						1	1	1	1	1	1	1	1	1	1	1	1	1	1	1	1		1	1	1					1	1	1		1	1	1		
OG5_127869																																																					1	1	1	1	1	1	1	1	1	1		1	1	1	1	1	1	1		1	1		1	1	1	1	1	1	1	1	1	1	1		1	1	1	1	1		1	1	1	1	1	1	1	1	1	1	1	1	1	1	1	1	1	1	1	1	1	1	1	1	1	1	1	1	1	1	1	1	1	1	1	1	1	1	1	1	1		1	1	1	1	1	1	1	1	1	1	1	1	1	1	1	1
OG5_127870																																																								1	1	1	1	1	1	1	1	1	1	1	1	1	1	1	1	1	1	1	1	1	1	1	1	1	1	1	1	1		1	1	1	1	1	1					1	1		1		1	1	1	1	1	1	1	1	1	1	1	1	1	1	1	1	1	1	1	1	1	1	1	1	1	1	1		1	1	1	1	1		1	1	1	1		1	1	1	1	1	1	1	1	1	1	1
OG5_127871																																																					1	1	1	1	1	1	1	1	1		1	1	1	1	1	1	1	1	1	1	1	1	1	1	1	1	1	1	1	1	1	1	1	1	1	1	1	1	1	1	1	1	1	1	1	1	1		1	1	1	1	1	1	1	1	1	1	1	1	1	1		1	1	1	1	1	1	1	1	1	1	1	1	1	1	1	1	1	1		1	1	1	1	1	1	1	1	1	1	1	1	1	1	1	1
OG5_127872																					1			1	1	1					1		1						1	1			1	1	1	1				1		1							1				1											1			1																																									1	1	1	1	1	1	1	1	1	1	1	1	1	1	1	1		1	1	1	1					1	1			1	1	1	1
OG5_127874																																																					1	1	1	1	1	1	1	1	1	1	1	1	1	1	1	1	1		1	1	1	1	1	1	1	1	1	1	1	1	1	1	1	1	1	1	1	1	1	1	1	1	1	1	1	1	1		1	1	1	1	1	1	1	1	1	1	1	1	1	1	1	1	1	1	1	1		1	1	1	1	1	1	1	1	1	1	1	1		1	1	1	1	1	1	1		1	1	1	1	1	1	1	1
OG5_127875																																																					1	1	1	1	1	1	1	1	1	1	1	1	1	1	1	1	1	1	1	1	1	1	1	1	1	1	1	1	1	1		1	1	1	1	1	1	1	1		1	1	1	1	1		1		1	1		1									1	1	1	1		1	1	1	1	1	1	1	1	1	1	1	1	1	1	1	1		1	1	1	1	1	1	1	1	1	1		1	1	1	1	1
OG5_127876																																																					1	1	1	1	1	1	1	1	1	1	1	1	1	1	1	1	1	1	1	1	1	1	1	1	1	1	1	1				1	1	1	1	1	1	1	1		1	1	1	1	1	1	1		1	1	1		1	1	1	1	1	1	1	1		1	1	1	1	1	1	1	1	1	1	1	1	1	1	1	1	1	1	1	1	1	1	1	1	1				1	1	1		1	1	1	1	1
OG5_127877																																					1	1	1				1	1	1		1									1		1	1	1	1	1	1	1	1	1	1	1	1		1	1	1	1	1	1	1	1	1	1	1	1	1	1																		1		1									1					1	1	1	1	1	1	1	1	1	1	1	1	1	1	1	1		1	1	1	1		1	1	1	1	1	1	1	1	1	1	1
OG5_127878																																																					1	1	1	1	1	1	1	1	1	1	1	1	1	1	1			1	1	1	1	1	1	1	1	1	1	1	1	1	1		1	1	1	1	1	1	1	1	1	1	1	1	1	1			1	1	1	1	1	1	1	1	1	1	1	1	1	1	1	1	1	1	1	1		1	1	1	1	1	1	1	1	1	1	1	1		1	1	1	1				1	1	1	1	1	1	1	1	1
OG5_127879																	1	1													1	1	1	1	1	1				1			1	1	1	1		1	1	1			1	1	1	1	1	1	1	1	1	1	1	1	1	1	1	1	1	1	1	1	1	1	1	1	1	1	1	1	1	1	1	1	1										1	1	1		1		1	1	1	1	1	1	1	1	1	1	1	1	1				1	1	1	1	1	1	1	1	1	1	1	1	1	1	1	1	1		1	1	1	1				1		1	1	1	1	1	1	1
OG5_127880																																																								1		1	1	1	1	1	1	1	1	1	1	1	1	1	1	1	1	1	1	1	1	1	1	1	1	1	1	1															1			1											1					1	1	1	1	1	1	1	1	1	1	1	1	1	1	1	1			1	1	1				1	1	1	1	1	1	1	1	1
OG5_127881																																																					1	1	1	1	1	1	1	1	1	1	1	1	1	1	1	1		1	1	1	1	1	1	1	1	1	1	1	1	1	1	1	1	1	1	1	1	1	1		1	1	1	1	1	1			1	1	1	1	1	1	1	1	1	1	1	1	1			1	1	1	1	1		1	1	1	1	1	1	1	1	1	1	1	1		1		1	1		1	1	1	1		1		1	1	1	1
OG5_127882																																																					1	1	1	1	1		1	1		1	1		1	1	1	1	1	1	1	1	1	1	1	1	1	1	1	1			1	1	1	1	1	1	1	1	1		1	1	1	1	1		1		1	1		1	1	1	1	1	1	1	1	1	1	1	1	1	1		1	1	1	1	1		1	1	1	1	1		1	1			1		1	1	1	1	1	1	1	1	1	1	1	1	1	1
OG5_127883																																																								1	1	1	1	1	1	1	1	1	1	1	1	1	1	1	1	1	1	1	1	1	1	1	1	1	1	1	1	1	1	1	1	1	1	1	1					1	1		1		1	1			1	1	1	1	1	1	1	1					1	1	1	1	1	1	1	1	1	1	1	1	1	1	1	1	1	1	1	1	1	1					1	1	1	1	1	1	1	1
OG5_127884																																																					1	1	1	1	1	1	1	1	1	1	1	1	1	1	1	1	1	1	1	1	1	1	1	1	1	1	1	1	1	1	1	1	1	1	1	1	1	1	1	1	1	1	1	1	1	1	1	1	1	1	1	1	1	1	1	1	1	1	1	1	1	1	1	1	1	1	1	1	1	1	1	1	1	1	1	1	1	1	1	1	1		1	1	1	1				1	1	1	1	1	1	1	1	1
OG5_127885																																																									1	1	1	1	1		1	1	1	1	1	1	1	1	1	1	1		1	1	1	1	1	1	1	1	1	1	1		1	1	1	1	1	1	1			1	1		1		1		1	1									1	1	1	1		1	1	1	1	1	1	1	1	1	1	1	1	1	1	1	1		1	1	1	1				1	1	1	1	1	1	1	1	1
OG5_127886																																																					1	1	1	1	1	1	1	1	1	1	1	1	1	1	1	1	1	1	1	1	1	1	1	1	1	1	1	1	1	1	1	1	1	1	1	1	1	1	1	1	1	1	1	1	1	1	1		1	1	1		1	1	1	1	1	1	1	1	1				1	1	1	1	1	1	1	1	1	1	1	1		1	1	1	1		1	1	1	1				1	1	1	1	1	1	1	1	1
OG5_127887		1		1	1	1	1		1	1				1			1	1	1		1		1	1	1		1	1			1	1	1			1	1	1	1	1	1	1	1	1	1	1	1		1	1						1																														1	1	1	1	1	1	1						1			1	1	1	1									1					1	1	1	1		1	1	1	1	1	1	1	1	1	1	1		1	1	1	1					1	1	1	1	1	1	1	1
OG5_127888																																																					1	1	1	1	1	1	1	1	1	1	1	1	1	1	1	1	1		1	1	1	1	1	1	1	1	1	1	1	1	1	1	1		1	1	1	1	1	1	1	1	1	1	1	1	1		1	1	1	1	1	1	1	1	1	1	1	1	1	1	1	1	1	1	1	1	1	1	1	1	1	1	1	1	1	1	1	1	1		1	1	1	1		1	1	1	1	1	1	1	1	1	1	1
OG5_127889																																																					1	1	1	1	1	1	1	1	1	1	1	1	1	1	1	1	1	1	1	1	1	1	1	1	1	1	1	1	1	1	1	1	1	1	1	1	1	1	1	1	1	1	1	1	1	1	1		1	1	1	1	1	1	1	1	1	1	1	1	1				1	1	1	1	1	1	1	1	1	1	1	1	1	1	1	1	1	1	1	1	1	1	1	1	1	1	1	1	1	1	1	1	1	1
OG5_127890																																																					1	1	1	1	1	1	1	1	1	1	1	1	1	1	1	1	1	1	1	1		1	1	1	1	1	1	1	1	1	1	1	1	1	1	1	1	1	1	1	1	1	1	1	1	1	1	1	1	1	1	1	1	1	1	1	1	1	1	1	1	1	1	1	1	1	1	1	1	1	1	1	1	1	1	1	1	1	1	1	1			1	1	1	1	1	1	1	1	1	1	1	1	1	1	1
OG5_127891																																																					1	1	1	1	1	1	1	1	1	1	1	1	1	1	1	1	1	1	1	1	1	1	1	1	1	1	1	1	1	1	1	1	1	1	1	1	1	1	1		1	1	1	1	1	1	1		1	1	1	1	1	1	1	1	1	1	1	1	1				1	1	1	1	1	1	1	1	1	1	1	1	1	1	1	1	1		1	1	1	1	1	1	1	1	1	1	1	1	1	1	1	1
OG5_127894																													1																											1										1	1	1	1	1	1	1		1	1	1	1	1	1							1	1	1	1	1	1		1	1	1	1	1			1		1		1										1	1	1		1	1	1	1	1	1	1	1	1	1	1	1	1	1	1	1	1	1	1	1	1					1	1	1	1	1	1	1	1
OG5_127895																																						1																		1	1	1	1	1	1	1	1	1	1	1	1	1	1	1	1	1	1	1	1	1	1	1	1	1	1		1	1		1	1	1	1	1	1		1	1	1			1	1	1	1	1	1	1									1	1	1	1		1	1	1	1	1	1	1	1	1	1	1	1	1	1	1	1		1	1	1	1	1			1	1		1		1	1	1	1
OG5_127898			1																																																		1	1	1	1	1	1	1	1	1	1	1	1	1	1	1		1	1	1	1	1	1	1	1	1	1	1	1	1	1	1	1	1	1	1	1	1	1	1		1	1	1	1	1	1	1		1	1	1	1	1	1	1	1	1	1	1	1	1	1	1	1	1	1	1	1	1	1	1	1	1	1	1	1	1	1	1	1	1		1	1	1	1	1	1	1	1	1	1	1	1	1	1	1	1
OG5_127900																																																					1	1	1	1	1	1	1	1	1	1	1	1	1	1	1	1		1	1	1	1	1	1	1	1	1	1	1	1	1	1	1	1	1	1	1	1	1	1	1	1	1		1	1	1	1		1	1	1	1	1	1	1	1	1	1	1	1					1	1	1	1	1	1	1	1	1	1	1	1	1	1	1	1	1		1	1	1	1				1	1	1	1	1	1	1	1	1
OG5_127901																																																					1	1	1	1	1	1	1	1	1	1	1		1	1	1	1	1	1	1	1	1	1	1	1	1	1	1	1	1	1	1	1	1														1		1	1		1	1	1	1	1	1	1	1	1					1	1	1	1	1	1	1	1	1	1	1	1				1	1		1	1	1	1				1		1	1		1	1	1	1
OG5_127902																																																					1	1	1	1	1	1	1	1	1	1	1	1	1	1	1	1	1	1	1	1	1	1	1	1	1	1	1	1	1	1	1	1	1	1	1	1	1	1	1	1	1	1	1	1	1	1	1		1	1	1	1	1	1	1	1	1	1	1	1	1	1	1	1		1	1	1	1	1	1	1	1	1	1	1	1	1	1	1	1		1	1	1	1	1	1	1	1	1	1	1	1	1	1	1	1
OG5_127903																																																					1	1	1	1	1	1	1	1	1	1	1	1	1	1	1	1	1	1	1	1	1	1	1	1	1	1	1	1	1	1	1	1	1	1	1	1	1	1	1	1	1	1	1	1	1	1	1		1	1	1	1	1	1	1	1	1	1	1	1	1	1	1	1	1	1	1	1	1	1	1	1	1	1	1	1	1	1	1	1	1		1	1	1	1	1	1	1	1	1	1	1	1	1	1	1	1
OG5_127904											1																																										1	1	1	1		1	1	1	1	1	1	1	1	1	1	1	1		1	1	1	1	1	1	1	1	1	1	1	1	1	1	1	1	1	1	1	1	1	1	1	1	1	1	1	1	1		1	1	1	1	1	1	1	1	1	1	1	1	1	1	1	1	1	1	1	1	1	1	1	1	1	1	1	1	1	1	1	1	1		1	1	1	1	1	1	1	1	1	1	1	1	1	1	1	1
OG5_127905				1	1		1		1	1							1	1	1		1		1		1						1	1	1				1	1	1										1							1	1	1	1	1	1	1	1		1	1	1	1		1	1	1	1	1	1	1	1	1	1	1	1	1	1	1	1		1									1	1		1		1	1		1	1	1	1	1	1	1		1					1	1	1	1	1	1	1		1	1	1	1	1	1	1	1	1									1	1	1	1	1	1	1	1	1
OG5_127906																																																					1	1	1	1	1	1	1	1	1	1	1	1	1	1	1	1	1	1	1	1	1	1	1	1	1	1	1	1	1	1	1	1	1	1	1	1	1	1	1		1	1	1	1	1	1	1	1	1	1	1	1	1	1	1	1	1	1	1	1	1	1	1	1	1	1	1	1	1	1	1	1	1	1	1	1	1	1	1		1			1	1	1	1	1	1	1	1	1	1	1	1	1	1	1
OG5_127909																																																					1	1	1	1	1	1	1	1	1	1	1	1	1	1	1	1	1	1	1	1		1	1	1	1	1	1	1	1	1	1	1	1	1	1	1	1	1	1	1	1	1	1	1	1		1		1	1	1	1	1	1	1	1	1	1	1	1	1	1	1	1	1	1	1	1	1	1	1	1	1	1	1	1	1	1	1	1	1		1	1	1	1	1	1	1	1	1	1	1	1	1	1	1	1
OG5_127910																																																					1	1	1	1	1	1	1	1	1		1	1	1	1	1	1	1	1	1	1	1	1	1	1	1	1	1	1	1	1	1	1	1						1					1	1	1	1		1	1	1			1	1	1	1				1	1	1	1	1	1	1	1	1	1	1	1	1	1	1	1	1	1	1	1	1		1	1	1	1				1	1	1	1	1	1	1		1
OG5_127911																																																								1	1	1	1	1	1	1	1	1	1	1	1	1	1	1	1	1	1	1	1	1	1	1	1	1	1	1	1	1	1	1	1	1	1	1	1		1	1	1	1	1		1		1	1		1									1					1	1	1	1	1	1	1	1	1	1	1	1	1	1	1	1		1	1	1	1	1	1	1	1	1	1	1	1	1	1	1	1
OG5_127912				1											1																																						1	1	1	1	1	1	1	1	1	1	1	1	1	1	1	1	1		1	1	1	1	1	1	1	1	1	1	1	1	1	1	1	1	1	1	1	1	1	1	1	1	1	1	1	1	1	1	1	1	1	1	1	1	1	1	1	1	1		1	1	1	1	1	1	1	1	1	1	1	1	1	1	1	1	1	1	1	1	1		1	1	1	1	1	1	1	1	1	1	1	1	1	1	1	1
OG5_127914																																																					1	1	1	1	1	1	1	1	1	1	1	1	1	1	1	1	1	1	1	1	1	1	1	1	1	1	1	1	1	1	1	1	1	1	1	1	1	1	1		1	1		1	1	1	1	1	1		1	1	1	1	1	1	1	1	1	1	1	1	1	1	1	1	1	1	1	1	1	1	1	1	1	1	1	1	1	1	1		1	1	1	1	1	1	1	1	1	1	1	1	1	1	1	1
OG5_127915																																1	1				1	1	1							1		1	1	1						1		1	1	1	1	1	1	1	1	1	1	1				1	1	1	1	1	1	1	1	1				1		1	1	1	1	1	1					1	1				1			1														1	1	1	1	1	1	1	1	1	1	1	1	1	1	1	1	1	1	1	1	1				1	1	1	1	1	1	1	1	1
OG5_127916																																																								1		1	1	1	1	1	1	1	1	1	1	1	1	1	1	1	1		1	1	1	1	1	1	1	1	1	1	1	1	1	1	1	1	1	1	1	1	1	1	1	1	1		1	1	1	1	1	1	1	1	1	1	1	1					1	1	1	1	1	1	1	1	1	1		1	1	1	1	1	1		1	1	1	1					1	1	1	1	1	1	1	1
OG5_127917																																																									1	1	1	1	1	1	1	1	1	1	1	1	1	1	1	1	1	1	1	1	1	1	1	1	1	1	1	1	1	1													1		1																	1	1	1	1	1	1	1	1	1	1	1	1	1	1		1		1	1	1	1				1	1	1		1				
OG5_127918																																																					1	1	1	1	1	1	1	1	1	1	1	1	1	1	1	1	1	1	1	1	1	1	1	1	1	1	1	1				1	1	1	1	1	1	1	1		1	1	1	1	1		1		1	1	1		1	1	1	1	1	1	1	1	1				1	1	1	1	1	1	1	1	1	1	1	1	1	1	1	1	1		1	1	1	1				1	1	1	1	1	1	1	1	1
OG5_127919																																																					1	1	1	1	1	1	1	1	1	1	1	1	1	1	1	1	1	1	1	1	1	1	1	1	1	1	1	1	1	1	1	1	1	1	1	1	1	1	1		1	1	1	1	1	1	1		1	1	1	1	1	1	1	1	1	1	1	1	1				1	1	1	1	1	1	1	1	1	1	1	1	1	1	1	1	1			1	1	1	1	1	1	1	1	1	1	1	1	1	1	1
OG5_127920																																																					1	1	1	1	1	1	1	1	1	1	1	1		1	1	1	1	1	1	1	1	1	1	1	1	1	1	1	1	1	1		1														1		1	1		1									1					1	1	1	1	1	1	1	1	1	1	1	1	1	1	1			1	1	1	1		1	1		1	1	1	1	1	1	1	1
OG5_127921																																																								1	1	1	1	1	1	1	1	1	1	1	1	1	1		1	1		1	1	1	1	1	1	1	1	1	1	1	1	1	1	1	1	1	1		1	1	1	1	1	1	1		1	1	1	1	1	1	1	1	1	1	1	1	1				1	1	1	1	1	1	1	1	1	1	1	1	1	1	1	1	1		1	1	1	1				1	1	1	1	1	1	1	1	1
OG5_127922																																																					1	1	1	1	1	1	1	1	1	1	1	1	1	1	1	1	1	1	1	1		1	1	1	1	1	1	1	1	1	1	1	1	1	1	1	1	1	1		1	1	1	1	1	1	1		1	1	1	1	1	1	1	1	1	1	1	1	1	1	1	1	1	1	1	1	1	1	1	1	1	1	1	1	1	1	1	1	1		1	1	1	1	1	1	1	1	1	1	1	1	1	1	1	1
OG5_127923																																																					1	1	1	1	1	1	1	1	1	1	1	1	1	1	1	1	1	1	1	1		1	1	1	1	1	1	1	1	1	1	1	1	1	1	1	1	1	1	1	1	1	1	1	1	1	1	1	1	1	1	1	1	1	1	1	1	1	1	1	1	1	1	1	1	1	1	1	1	1	1	1	1	1	1	1	1	1	1	1	1		1	1	1	1				1	1	1	1	1	1	1	1	1
OG5_127924																																																					1	1	1	1	1		1	1	1	1	1	1	1	1	1	1	1	1	1	1	1	1	1	1	1	1	1	1	1	1	1	1	1	1	1	1	1	1	1	1	1	1	1	1	1	1	1	1	1	1	1	1	1	1	1	1	1	1	1	1	1	1	1	1	1	1	1	1	1	1		1	1	1	1	1	1	1	1	1	1		1	1	1	1	1	1	1	1	1	1	1	1	1	1		
OG5_127926																																																					1	1	1	1	1	1	1	1	1	1	1	1	1	1	1	1	1		1	1	1	1	1	1	1	1	1	1	1	1	1	1	1	1	1	1	1	1	1	1	1	1	1	1	1	1	1		1	1	1	1	1	1	1	1	1	1	1	1	1				1	1	1	1	1	1	1	1	1	1	1	1	1	1	1	1	1	1	1	1	1	1				1	1	1	1	1	1	1	1	1
OG5_127927								1			1		1																1		1														1								1	1	1	1	1	1		1	1	1	1	1	1	1	1	1	1	1	1	1	1	1	1	1	1	1		1	1	1	1	1	1	1	1	1	1	1	1	1	1	1	1	1	1	1	1		1	1	1		1	1	1	1	1	1	1	1	1				1	1	1	1	1	1	1	1	1	1	1	1	1	1	1	1	1		1	1	1	1				1	1	1	1	1	1	1	1	1
OG5_127929																																																					1	1	1	1	1	1	1		1	1	1	1	1	1	1	1	1	1	1	1	1	1	1	1	1	1	1	1	1	1	1	1	1	1	1	1	1	1	1		1	1	1	1	1	1	1	1	1	1	1	1	1	1	1	1	1	1	1	1	1	1	1	1	1	1	1	1	1	1	1	1	1	1	1	1	1	1	1	1	1		1	1	1	1	1	1	1	1	1	1	1	1	1	1	1	1
OG5_127933																																																					1	1	1	1	1	1	1	1	1	1	1	1	1	1	1	1	1	1	1	1	1	1	1	1	1	1	1	1	1	1	1	1	1	1	1	1	1	1	1		1	1	1	1	1	1	1	1	1	1	1	1	1	1	1	1	1	1	1	1	1	1	1	1	1	1	1	1	1	1	1	1	1	1	1	1	1	1	1	1	1		1	1	1	1	1	1	1	1	1	1	1	1	1	1	1	1
OG5_127935																																																					1	1	1	1	1	1	1	1	1	1	1	1	1	1	1	1		1	1	1	1	1	1	1	1	1	1	1	1	1	1	1	1																1	1		1	1	1	1	1	1	1	1	1	1					1	1	1	1	1	1	1	1	1	1	1	1	1	1	1	1		1	1	1	1				1		1	1	1	1	1	1	
OG5_127936																																																					1	1	1	1	1	1	1	1	1	1	1	1	1	1	1	1	1	1	1	1	1	1	1	1	1	1	1	1	1	1	1	1	1	1	1	1	1	1	1	1	1	1	1	1	1	1	1	1	1	1	1	1	1	1	1	1	1	1	1	1	1	1	1	1	1	1	1	1		1	1	1	1	1	1	1		1	1	1	1		1	1	1	1		1	1	1	1	1	1	1	1	1	1	1
OG5_127937																																																									1	1	1	1	1	1	1	1	1	1	1	1	1	1	1	1	1	1	1	1	1	1	1	1	1	1	1	1	1																	1																1	1	1	1	1	1	1	1	1	1	1	1	1	1	1	1		1	1	1	1										1		1
OG5_127938																																																								1	1	1	1	1	1	1	1	1	1	1	1	1	1	1	1	1	1	1	1	1	1	1	1	1	1	1	1	1	1	1	1	1	1	1	1		1	1	1	1	1	1	1		1	1	1	1														1	1	1	1	1	1	1	1	1	1	1	1	1	1	1	1		1	1	1	1				1	1	1	1	1	1	1	1	1
OG5_127941																																																								1	1	1	1	1	1	1	1		1	1	1	1	1	1	1	1	1	1	1	1	1	1	1	1	1	1	1	1	1	1	1	1	1	1	1	1	1	1	1	1	1	1	1		1	1	1	1	1	1	1	1	1	1	1	1	1				1	1	1	1	1	1	1	1	1	1	1	1	1	1	1	1	1		1	1	1	1				1	1	1	1	1	1	1	1	1
OG5_127942																																																								1		1	1	1	1	1	1	1	1	1	1	1	1	1	1	1	1	1	1	1	1	1	1	1	1	1	1	1	1	1	1	1	1	1	1		1	1	1	1	1	1	1		1	1	1	1	1	1	1	1	1	1	1	1	1	1	1	1	1	1	1	1	1	1	1	1	1	1	1	1	1	1	1	1	1		1	1	1	1	1	1	1	1	1	1	1	1	1	1	1	1
OG5_127944	1					1									1																																						1	1	1	1	1		1	1	1	1	1	1	1	1		1	1	1	1	1	1	1	1	1	1	1	1	1	1	1	1	1	1	1	1	1	1	1	1		1	1	1	1	1	1	1	1	1	1	1	1	1	1	1	1	1	1	1	1	1	1	1		1	1	1	1	1	1	1	1	1	1	1	1	1	1	1	1	1		1	1	1	1	1	1	1	1	1	1	1	1	1	1	1	1
OG5_127945																																																					1	1	1	1	1	1	1	1	1	1	1	1	1	1	1	1	1	1	1	1	1	1	1	1	1	1	1	1	1	1	1	1	1	1	1	1	1	1	1		1	1	1	1	1	1	1		1	1	1	1	1	1	1	1	1	1	1	1	1	1	1	1		1	1	1	1	1	1	1	1	1	1	1	1	1	1	1	1		1	1	1	1	1	1	1	1	1	1	1	1	1	1	1	1
OG5_127946																																																					1	1	1	1	1	1	1	1	1	1	1	1	1	1	1	1	1	1	1	1	1	1	1	1	1	1	1	1	1	1	1	1		1	1	1	1	1	1	1	1	1	1	1	1	1	1		1	1	1	1	1	1	1	1	1	1	1	1	1	1	1	1	1	1	1	1	1	1	1	1	1	1	1	1	1	1	1	1	1		1	1	1	1		1	1	1	1	1	1	1	1	1	1	1
OG5_127947																																																								1	1	1	1	1	1	1	1	1	1	1	1	1	1	1	1	1	1	1	1	1	1	1	1	1	1	1		1	1									1	1							1				1	1										1	1	1	1	1	1	1	1	1	1	1	1		1	1	1	1	1	1	1	1	1				1		1						
OG5_127950																																																					1	1	1	1	1	1	1	1	1	1	1	1	1		1	1	1	1	1	1	1	1	1	1	1	1	1	1	1	1	1	1	1	1	1	1	1	1	1	1	1	1	1	1	1	1	1		1	1	1	1	1	1	1	1	1	1	1	1	1	1	1	1		1	1	1	1	1	1	1	1	1	1	1	1	1	1	1	1		1	1	1	1	1	1	1	1	1	1	1	1	1	1	1	1
OG5_127951																																																					1	1	1	1	1	1	1	1	1	1	1		1	1	1	1	1	1	1	1	1		1	1	1	1	1	1	1	1	1	1	1															1		1		1									1					1	1	1	1	1	1	1	1	1	1	1	1	1	1	1	1		1	1	1	1				1	1	1	1	1	1	1	1	1
OG5_127952	1	1		1	1	1	1	1			1	1	1	1																																							1	1		1	1	1	1	1	1		1		1		1	1	1		1	1	1		1	1	1	1	1	1	1	1	1	1	1	1	1	1	1	1	1	1	1	1			1	1	1		1	1	1	1	1	1	1	1	1	1		1	1	1	1	1	1	1	1	1			1	1	1	1	1	1	1	1	1	1	1		1	1	1	1	1			1	1	1	1	1	1	1		1
OG5_127953									1	1											1	1			1						1						1	1	1	1	1	1											1	1	1	1	1	1	1	1	1	1	1	1	1	1	1	1	1	1	1	1	1	1	1	1	1	1	1	1	1	1	1	1	1							1	1	1	1	1	1	1	1		1	1	1		1	1	1	1	1	1	1	1	1				1	1	1	1	1	1	1	1	1	1	1	1	1	1	1	1	1		1	1	1	1	1	1	1	1		1			1	1	1	1
OG5_127954																																																					1	1	1	1	1		1	1	1	1	1	1	1	1	1	1	1	1	1	1	1	1	1	1	1	1	1	1	1	1	1	1	1	1	1	1	1	1	1		1	1	1	1	1	1	1		1	1	1	1									1					1	1	1	1	1	1	1	1	1	1	1	1	1	1	1	1		1	1	1	1	1	1	1	1	1	1	1	1	1	1	1	1
OG5_127955	1	1	1	1	1	1			1	1	1	1	1																																		1		1							1	1	1	1	1	1	1	1	1	1	1	1	1		1	1	1	1	1	1	1	1	1	1	1	1	1	1	1	1																1				1	1	1	1	1	1	1	1					1	1	1	1	1	1	1	1	1	1	1	1	1	1	1	1	1		1	1	1	1		1	1	1					1	1	1	1
OG5_127957																																																					1	1	1	1	1	1	1	1	1	1	1	1	1	1	1	1	1	1	1	1	1	1	1	1	1	1	1	1	1	1	1	1	1	1	1	1	1	1	1		1	1	1	1	1	1	1		1	1	1	1	1	1	1	1	1	1	1	1	1	1	1	1		1	1	1	1	1	1	1	1	1	1	1	1	1	1	1	1		1	1	1	1	1	1	1	1	1	1	1	1	1	1	1	1
OG5_127958																																																					1	1	1	1	1	1	1	1	1	1	1	1	1	1	1	1	1	1	1	1	1	1	1	1	1	1	1	1	1	1		1	1	1	1	1	1	1	1	1	1	1	1	1	1	1	1		1	1	1	1	1	1	1	1	1	1	1	1	1	1	1	1	1	1	1	1	1	1	1	1	1	1	1	1	1	1	1	1	1		1	1	1	1	1	1	1	1		1	1	1	1	1	1	1
OG5_127960																																																					1	1	1	1	1	1	1	1	1	1	1	1	1	1	1	1	1	1	1	1	1	1	1	1	1	1	1	1	1	1	1	1	1	1	1	1	1	1	1	1	1	1	1	1	1	1	1		1	1	1	1	1	1	1	1	1	1	1	1	1	1	1	1	1	1	1	1	1	1	1	1	1	1	1	1	1	1	1	1	1		1	1	1	1	1	1	1	1	1	1	1	1	1	1	1	1
OG5_127961								1	1	1				1			1	1	1		1	1	1	1	1	1	1	1	1	1	1	1	1			1	1	1	1	1	1	1	1	1	1	1	1	1	1	1		1				1	1	1	1	1	1	1	1	1	1	1	1	1	1	1	1	1	1	1	1	1	1	1	1	1	1	1		1																	1	1		1														1	1	1	1	1	1	1	1	1	1	1	1	1	1	1	1		1	1	1	1				1	1	1	1	1	1	1	1	1
OG5_127962																									1				1																				1				1	1	1	1	1	1	1	1	1	1	1	1	1	1	1	1	1	1	1	1	1	1	1	1	1	1	1	1	1	1	1	1	1	1	1	1	1	1	1		1	1	1	1	1	1	1		1	1	1		1	1	1	1	1	1	1	1	1				1	1	1	1	1	1	1	1	1	1	1	1	1	1	1	1	1		1	1	1	1				1	1	1	1	1	1	1	1	1
OG5_127963																																																					1	1	1	1	1	1	1	1	1	1	1	1	1	1	1	1	1	1	1	1	1	1	1	1	1	1	1	1	1	1	1	1	1		1	1	1	1	1					1	1		1		1	1			1	1	1	1	1	1	1	1	1	1	1	1	1	1	1	1	1	1	1	1	1	1	1	1	1	1	1	1	1		1	1	1	1	1	1	1	1	1	1	1	1	1	1	1	
OG5_127964				1	1			1											1					1							1	1	1				1	1	1	1			1	1	1	1	1	1	1	1										1																																										1		1														1	1	1	1	1	1	1	1	1	1		1	1	1	1	1		1	1	1	1				1	1	1	1	1	1	1	1	1
OG5_127966																									1						1						1	1		1																1										1	1	1		1	1	1	1	1	1	1	1	1	1					1																	1			1	1	1	1	1	1	1	1	1					1	1	1	1	1	1	1	1	1	1	1	1	1	1	1	1	1		1	1	1	1				1	1	1	1	1	1	1	1	1
OG5_127968																																																																																1					1																	1																							1	1					1				1									1	1					1
OG5_127969																																																					1	1	1	1		1	1	1	1	1	1	1	1	1	1	1	1	1	1	1	1	1	1	1	1	1	1	1	1	1	1	1	1	1	1	1	1	1	1		1	1	1	1	1	1	1		1	1	1	1	1	1	1	1	1	1	1	1	1	1		1	1	1	1	1	1	1	1	1	1	1	1	1	1	1	1	1	1		1	1	1	1	1	1	1	1	1	1	1	1	1	1	1	1
OG5_127970																																																					1	1	1	1	1	1	1	1	1	1	1	1	1	1	1	1			1	1	1	1	1	1	1	1	1	1	1	1	1	1	1	1	1	1	1	1	1		1	1	1	1	1	1	1		1	1	1	1	1	1	1	1	1	1	1	1	1				1	1	1	1	1	1	1	1	1	1	1	1	1	1	1	1	1		1	1	1	1				1	1	1	1		1	1	1	1
OG5_127971																																					1																			1	1	1	1	1	1	1	1	1	1	1	1	1	1	1	1	1	1	1	1	1	1	1	1	1	1	1	1	1	1	1	1	1	1	1	1	1	1	1	1	1		1				1																1	1	1	1	1	1	1	1	1	1		1	1	1	1			1	1	1	1						1						
OG5_127973																																																					1	1	1	1	1	1	1	1	1	1	1	1	1	1	1	1	1	1	1	1	1	1	1	1	1	1	1	1	1	1	1	1	1														1		1	1																1	1	1	1	1	1	1	1		1	1	1	1	1	1	1			1	1	1				1				1	1	1	1	1
OG5_127975																																	1				1																			1	1	1	1	1	1	1	1	1	1	1	1	1	1	1	1	1	1			1	1	1	1	1	1	1	1	1	1	1	1	1	1	1	1	1				1	1	1	1		1	1	1	1	1	1	1	1	1	1	1	1					1	1	1	1	1	1	1	1	1	1	1	1	1	1	1	1	1		1	1	1	1				1	1	1	1	1	1	1	1	1
OG5_127977			1	1	1	1	1	1							1																																						1	1	1	1	1	1	1	1	1	1	1	1	1	1	1	1	1	1	1	1	1	1	1	1	1	1	1	1	1	1	1	1	1	1	1	1	1	1	1		1	1	1	1	1	1	1		1	1	1	1									1					1	1	1	1	1	1	1	1	1	1	1	1	1	1	1	1	1	1	1	1	1		1	1	1	1	1	1	1	1	1	1	1
OG5_127978																																																					1	1	1	1	1	1	1	1	1	1	1	1	1	1	1	1		1	1	1	1	1	1	1	1	1	1	1	1	1	1	1	1											1	1		1		1	1		1									1					1	1	1	1	1	1	1	1	1	1	1	1	1	1	1	1		1	1	1	1		1	1	1	1	1	1	1	1	1	1	1
OG5_127979																																																					1	1	1	1	1	1	1	1	1	1	1	1	1	1	1	1	1	1	1	1	1	1	1	1	1	1	1	1	1	1	1	1	1	1	1	1	1	1	1	1	1	1	1	1	1	1	1		1	1	1	1	1	1	1	1	1	1	1	1	1	1	1	1	1	1	1	1	1	1	1	1	1	1	1	1	1	1	1	1	1		1	1	1	1	1	1	1	1	1	1	1	1	1	1	1	1
OG5_127980																																																								1	1	1	1	1	1	1	1	1	1	1		1	1	1	1	1	1	1	1	1	1	1	1	1	1	1	1	1	1	1	1	1	1	1	1					1	1		1		1	1	1	1	1	1	1	1	1	1	1	1					1	1	1	1	1	1	1	1	1	1	1	1	1	1	1	1	1	1	1	1	1	1					1	1	1	1	1	1	1	1
OG5_127981	1							1	1	1		1	1	1																																							1	1	1	1	1	1	1	1	1	1	1			1	1	1	1		1	1	1	1	1	1	1	1	1	1	1	1	1	1	1	1	1	1	1	1	1	1	1	1		1	1	1	1	1	1	1	1	1	1	1	1	1	1	1	1	1	1					1	1	1	1	1	1	1	1	1	1	1	1	1	1	1	1		1	1	1	1		1	1	1	1	1	1	1	1	1	1	1
OG5_127982																																																					1	1	1	1	1	1	1	1	1	1	1	1	1	1		1		1	1	1		1	1	1	1	1	1	1	1	1	1	1	1	1	1	1	1	1	1	1	1	1	1	1	1	1	1		1	1	1	1	1	1	1	1	1	1	1	1	1	1	1	1	1	1	1	1	1	1	1		1	1	1	1	1	1	1	1	1		1	1	1	1				1	1	1	1	1	1	1	1	1
OG5_127984																																																					1	1	1	1	1	1	1	1	1	1	1	1	1	1	1	1	1	1	1	1	1	1	1	1	1	1	1	1	1	1	1	1	1	1	1	1	1	1	1	1	1	1	1	1	1	1	1	1	1	1	1	1	1	1	1	1	1	1	1	1	1	1	1	1	1	1	1	1	1	1	1	1	1	1	1	1	1	1	1	1	1			1	1	1				1	1	1	1	1	1	1	1	1
OG5_127985	1	1	1	1	1	1		1	1	1					1		1	1	1		1	1			1				1											1	1	1														1										1	1	1	1	1	1	1	1	1	1	1	1	1	1	1						1	1	1	1	1	1					1	1	1	1		1	1	1	1	1	1	1	1	1	1	1	1	1				1	1	1	1	1	1	1	1	1	1	1	1	1	1	1	1	1		1	1	1	1		1	1		1	1	1	1	1	1	1	1
OG5_127986																																																					1	1	1	1	1	1	1	1	1	1	1	1	1	1	1	1		1	1	1	1	1	1	1	1	1	1	1	1	1	1	1	1	1	1	1	1	1	1		1	1	1	1		1	1	1	1	1	1	1	1	1	1	1	1	1	1		1	1	1	1	1		1	1	1	1	1	1	1	1		1	1	1	1	1	1		1	1	1	1		1	1	1	1	1	1	1	1	1	1	1
OG5_127987																																																					1	1		1	1		1	1	1	1	1	1	1	1	1	1	1	1	1	1	1		1	1	1	1	1	1	1	1	1	1	1	1	1	1	1	1	1		1	1		1	1	1	1		1	1	1	1	1	1	1	1	1	1		1	1				1	1	1	1			1	1	1	1		1		1	1	1	1		1	1	1	1		1	1	1	1	1		1	1	1	1	1
OG5_127988																																																					1	1	1	1	1	1	1	1	1	1	1	1	1	1	1	1	1	1	1	1	1	1	1	1	1	1	1	1	1	1	1	1	1	1	1	1	1	1	1	1	1	1	1	1	1	1	1	1	1	1	1	1	1	1	1	1	1	1	1	1	1				1	1	1	1		1	1	1	1	1	1	1	1	1	1	1	1		1	1	1	1	1	1	1		1	1	1	1	1	1	1	
OG5_127990																																																					1	1	1	1	1	1	1	1	1	1	1		1	1	1	1	1	1	1	1	1	1	1	1	1	1	1	1	1	1	1	1	1	1	1	1	1	1	1	1	1	1	1	1	1	1	1		1	1	1	1	1	1	1	1	1	1	1	1	1	1	1	1	1	1	1	1	1	1	1	1	1	1	1	1	1	1	1	1	1		1	1	1	1				1	1	1	1	1	1	1	1	1
OG5_127991							1		1	1	1										1	1	1		1			1	1	1	1										1	1	1	1	1					1						1	1	1	1	1	1	1		1	1	1	1	1	1		1	1	1	1	1	1	1	1	1	1	1	1	1	1	1	1	1	1	1	1	1					1	1				1	1			1									1	1	1		1	1	1	1	1	1		1				1		1	1	1	1	1	1	1	1	1	1	1	1	1	1	1	1	1	1	1	1
OG5_127992																																																					1	1		1	1	1	1	1	1	1	1	1	1	1	1	1	1	1	1	1	1	1	1	1	1	1	1	1	1	1	1	1	1								1	1	1				1			1			1	1	1	1	1	1	1	1	1				1	1	1	1	1	1	1	1	1	1	1	1	1	1	1	1	1		1	1	1	1				1	1	1			1	1	1	1
OG5_127993																																																					1	1	1	1	1	1	1	1	1	1	1	1	1	1	1	1	1		1	1	1	1	1	1	1	1	1	1	1	1	1	1	1	1	1	1	1	1	1	1	1	1	1	1	1	1	1	1	1	1	1	1	1	1	1	1	1	1	1	1	1	1	1	1	1	1	1	1	1	1	1	1	1	1	1	1	1	1	1	1	1		1	1	1	1				1	1	1	1	1	1	1	1	1
OG5_127994							1		1	1	1										1							1	1																											1	1	1	1	1	1	1		1	1	1	1	1	1	1	1	1	1	1	1	1	1	1	1	1			1	1	1	1	1	1	1	1	1	1	1	1	1	1	1	1	1		1	1	1	1	1	1	1	1	1	1	1	1					1	1	1	1	1	1	1	1	1	1	1	1	1	1	1		1		1	1	1	1	1	1	1	1	1			1	1	1	1	1
OG5_127996																																					1																1	1	1	1	1	1	1	1	1	1	1	1	1	1	1	1	1	1	1	1	1	1	1	1	1	1	1	1	1	1	1	1	1	1						1	1	1	1	1	1	1	1		1	1	1	1	1	1	1	1	1	1	1	1	1				1	1	1	1	1	1	1	1	1	1	1	1	1	1	1	1	1			1	1	1	1	1	1		1	1	1	1	1	1	1	1
OG5_127997							1										1	1	1	1	1		1	1	1	1	1	1	1	1	1	1	1	1	1	1	1	1	1	1		1	1	1	1	1	1	1	1	1	1						1	1	1	1	1	1		1	1	1		1	1	1	1	1	1	1	1	1	1	1	1	1	1	1		1	1											1	1		1		1	1		1														1	1	1	1	1	1	1	1	1	1	1	1	1	1	1	1		1		1	1				1	1			1	1	1	1	1
OG5_127998									1											1																																	1	1	1	1		1	1	1	1	1	1	1	1	1	1	1		1	1	1	1	1	1	1	1	1	1	1	1	1	1	1	1	1	1	1	1	1	1		1	1	1	1	1	1	1	1	1	1	1	1	1	1	1	1	1	1	1	1	1	1	1	1		1	1	1	1	1	1	1	1	1	1	1	1	1	1	1	1		1	1	1	1	1	1	1	1	1	1	1	1	1	1	1	1
OG5_127999			1																																																						1	1	1	1	1	1	1	1	1	1	1	1	1	1	1	1	1	1	1	1	1	1	1	1	1	1	1	1	1	1	1	1	1	1	1		1	1	1			1	1		1	1	1	1	1	1	1	1	1	1	1	1	1	1	1	1		1	1	1	1	1	1	1	1	1	1	1	1	1	1	1	1		1	1	1	1	1	1	1	1	1	1	1	1	1	1	1	1
OG5_128000																																																					1	1	1	1	1	1	1	1	1	1	1	1	1	1	1	1	1	1	1	1	1	1	1	1	1	1	1	1	1	1	1	1	1	1	1	1	1	1	1	1	1	1	1	1	1	1	1		1	1	1		1	1	1	1	1	1	1	1	1				1	1	1	1	1	1	1	1	1	1	1	1	1	1	1	1	1		1	1	1	1		1	1	1	1	1	1	1	1	1	1	1
OG5_128001																																																					1	1	1	1	1	1	1	1	1	1		1	1	1	1	1	1	1	1	1	1	1	1	1	1	1	1	1	1	1	1	1	1	1	1	1	1	1	1		1	1	1	1	1	1	1		1	1	1	1	1	1	1	1	1	1	1	1	1	1	1	1	1	1	1	1	1	1	1	1	1	1	1	1	1	1	1	1	1		1	1	1	1	1	1	1	1	1	1	1	1	1	1	1	1
OG5_128002		1	1	1	1			1																									1																				1	1		1	1	1		1	1	1	1	1	1	1	1	1	1		1	1		1	1	1	1	1	1		1	1	1	1	1	1	1	1	1	1	1		1	1	1	1	1	1	1		1	1	1	1	1	1	1	1	1	1	1	1	1	1	1	1	1	1	1	1		1	1	1	1	1	1	1	1	1	1	1	1		1	1	1	1	1	1	1	1	1	1	1	1	1	1	1	1
OG5_128003			1					1																																													1	1	1	1	1	1	1	1	1	1	1	1	1	1	1	1		1	1	1	1	1	1	1	1	1	1	1	1	1	1	1	1								1	1	1	1	1	1	1	1	1	1	1	1	1	1	1	1	1	1	1	1	1	1	1	1	1	1	1	1	1	1	1	1	1	1	1	1	1	1	1	1	1		1	1	1	1	1	1	1	1	1	1	1	1	1	1	1	1
OG5_128004																																																					1	1	1	1	1	1	1	1	1	1	1	1	1	1	1	1	1	1	1	1	1	1	1	1	1	1	1	1	1	1	1	1	1	1	1	1	1	1	1		1	1	1	1	1	1	1	1	1	1	1	1	1	1	1	1	1	1	1	1	1	1	1	1	1	1	1	1	1	1	1	1	1	1	1	1	1	1	1	1	1			1	1	1	1	1	1	1	1	1		1	1	1	1	1
OG5_128005																																																					1	1	1	1	1	1	1	1	1	1	1	1	1	1	1	1	1	1	1	1	1	1	1	1	1	1	1	1	1	1	1	1	1	1	1	1	1	1	1	1	1	1	1	1	1	1	1	1	1	1	1	1									1	1	1	1		1	1	1	1	1	1	1	1	1	1	1	1	1	1	1	1		1	1	1	1	1	1	1	1	1	1	1	1	1	1	1	1
OG5_128006																																1	1	1	1	1	1	1	1										1							1	1	1	1	1	1	1	1	1	1	1	1	1			1	1			1	1	1	1	1	1	1	1	1	1	1	1	1	1	1	1	1		1			1	1	1	1		1	1	1	1	1	1	1	1	1	1	1	1					1	1	1	1	1	1	1	1	1	1	1	1	1	1	1	1	1		1	1	1	1				1	1	1	1	1	1	1	1	1
OG5_128007																																																					1	1	1	1	1	1	1	1	1	1	1	1	1	1	1	1	1	1	1	1	1	1	1	1	1	1	1	1	1	1	1	1	1	1	1	1	1	1	1		1	1	1	1	1	1	1		1	1		1	1	1	1		1	1	1	1					1	1	1	1	1	1	1	1	1	1	1	1	1	1	1	1	1		1	1	1	1				1	1	1	1	1	1	1	1	1
OG5_128009																																																					1	1	1	1	1	1	1	1	1	1	1	1	1	1	1	1	1	1	1	1	1	1	1	1	1	1	1	1	1	1	1	1	1	1	1	1	1	1	1		1	1	1	1	1	1	1		1	1	1	1	1	1	1	1	1	1	1	1	1	1	1	1	1	1	1	1	1	1	1	1	1	1	1	1	1	1	1	1	1		1	1	1	1	1	1	1	1	1	1	1	1	1	1	1	1
OG5_128010																																																					1	1	1	1	1	1	1	1	1	1	1	1	1	1	1	1		1	1	1	1	1	1	1	1	1	1	1	1	1	1	1	1	1	1	1	1	1	1	1	1	1	1	1	1	1			1	1	1	1	1	1	1	1	1	1	1	1	1	1	1	1	1	1	1	1	1	1	1	1	1	1	1	1	1	1	1	1	1		1	1	1	1				1	1	1	1	1	1	1	1	1
OG5_128011																	1	1	1	1	1		1	1	1	1	1	1	1	1	1	1	1	1	1	1	1	1	1	1	1	1	1	1	1	1	1	1	1	1	1	1					1	1	1	1	1	1	1	1	1	1	1	1	1	1	1	1	1	1	1	1	1	1	1	1	1	1	1	1	1											1					1	1		1														1	1	1	1	1	1	1	1	1	1						1		1		1	1				1	1	1	1	1	1	1	1	1
OG5_128015						1		1		1	1		1	1			1	1	1		1	1	1	1	1	1	1	1	1	1	1	1	1				1	1	1	1	1	1	1	1	1	1			1	1																																		1		1	1	1	1												1			1														1	1	1	1	1	1	1	1	1	1	1	1	1	1	1	1		1	1	1	1					1		1		1	1	1	1
OG5_128016	1	1		1	1	1	1	1	1	1	1	1	1	1	1		1	1	1		1	1	1	1	1	1	1			1	1	1	1				1	1	1	1	1	1	1	1	1	1	1	1	1	1		1																												1														1	1						1	1		1														1	1	1	1	1	1	1	1	1	1	1	1	1	1	1	1		1	1	1	1				1	1	1	1	1	1	1	1	1
OG5_128018	1		1	1	1	1	1	1	1	1	1	1	1		1		1	1	1	1	1	1	1	1	1	1	1	1	1	1	1	1	1	1	1	1	1	1	1	1	1	1	1	1	1	1	1		1	1		1																												1				1												1	1				1	1		1														1	1	1	1	1	1	1	1	1	1	1	1	1	1	1	1		1	1	1	1				1	1	1	1	1	1	1	1	1
OG5_128020																	1	1										1	1																								1	1	1	1										1	1	1		1	1	1		1	1	1	1	1	1	1	1	1	1	1	1	1	1	1	1	1	1	1	1	1	1	1	1	1	1		1	1	1	1	1	1	1	1	1	1	1	1	1					1	1	1	1	1	1	1	1	1	1		1	1	1	1	1		1	1	1	1				1	1	1	1	1	1	1	1	1
OG5_128022																																																					1	1	1	1	1	1	1	1	1	1	1	1	1	1	1	1	1	1	1	1	1	1		1	1	1	1	1	1	1	1	1	1	1	1	1	1	1	1	1	1	1	1	1	1	1	1		1	1	1		1	1	1	1	1	1	1	1	1	1	1	1	1	1	1	1	1	1	1	1	1	1	1	1	1	1	1	1	1		1	1	1	1		1	1	1	1	1	1	1	1	1	1	1
OG5_128023																			1	1	1			1							1	1	1	1	1	1	1	1	1	1	1	1	1	1	1	1	1	1	1	1	1	1				1	1		1	1	1	1	1	1	1	1	1	1	1	1	1	1	1	1	1	1	1	1	1	1	1	1	1	1	1																1	1		1							1							1	1	1	1	1	1	1	1	1	1	1		1	1	1	1		1	1	1	1				1	1	1	1	1	1	1	1	1
OG5_128024																			1																																					1	1	1	1	1	1		1	1	1	1	1	1	1	1	1	1	1	1	1	1	1	1	1	1	1	1	1	1	1																												1					1	1	1	1	1	1	1	1	1	1	1	1	1	1	1	1		1	1	1		1	1	1	1								
OG5_128025																																																					1	1	1	1	1	1	1	1	1	1	1	1	1	1	1	1	1	1	1	1	1	1	1	1	1	1	1	1	1	1	1	1	1								1	1	1				1		1	1		1	1	1	1	1	1	1	1	1	1	1	1	1	1	1	1	1	1	1	1	1	1	1	1	1	1	1	1	1	1			1	1	1					1	1	1	1	1	1	1	1
OG5_128026																	1	1	1	1	1	1	1	1	1	1	1	1	1	1	1	1	1	1	1	1	1	1	1	1	1	1	1	1	1	1	1	1	1	1	1	1					1	1	1	1	1	1			1	1	1	1			1	1		1	1	1	1	1	1	1	1	1	1	1	1																1	1		1														1	1	1	1	1	1	1	1	1	1	1	1	1	1	1	1		1		1	1				1	1	1	1	1	1	1	1	1
OG5_128027																																																								1	1	1	1		1	1	1	1	1	1	1	1	1	1	1	1	1	1	1	1	1	1	1	1	1	1	1	1	1							1						1	1					1	1	1	1	1	1	1	1	1	1				1	1	1	1	1	1	1	1	1	1	1	1	1	1	1	1	1		1	1	1	1				1	1	1	1	1	1	1	1	1
OG5_128028																																																					1	1	1	1	1	1	1	1	1	1	1	1	1	1	1	1	1	1	1	1	1	1	1	1	1	1	1	1	1	1	1	1	1	1	1	1	1	1	1	1	1	1	1	1	1	1	1		1	1	1	1	1	1	1	1	1	1	1	1	1	1	1	1	1	1	1	1	1	1	1	1	1	1	1	1	1	1	1	1	1		1	1	1	1				1	1	1	1	1	1	1	1	1
OG5_128029																				1					1		1		1			1	1	1	1	1				1																1	1	1	1	1	1	1	1	1	1	1	1	1	1	1	1	1	1	1	1	1	1	1	1	1	1	1	1	1	1														1		1	1		1	1	1	1	1	1	1	1	1					1	1	1	1	1	1	1	1	1	1	1	1	1	1	1	1	1		1	1	1	1				1	1	1	1	1	1	1	1	1
OG5_128032										1															1	1	1	1	1				1				1	1					1	1		1				1						1	1		1	1		1	1	1	1	1	1	1		1	1	1	1	1	1	1	1	1	1	1	1	1	1																1		1	1				1	1	1	1								1	1	1	1	1	1	1	1	1	1	1	1	1	1	1	1	1	1	1	1	1	1					1	1	1	1	1	1	1	1
OG5_128033																																																					1	1	1	1			1	1	1	1	1	1	1	1	1	1	1	1	1	1	1	1	1	1	1	1	1	1	1	1	1	1	1														1			1			1	1	1	1	1	1	1	1					1	1	1	1	1	1	1	1	1	1	1	1	1	1	1	1	1		1	1	1	1	1	1	1	1	1	1	1	1	1	1	1	1
OG5_128034																																																					1	1	1	1	1	1	1	1	1	1	1	1	1	1	1	1	1	1	1	1	1	1	1	1	1	1	1	1	1	1	1	1	1																1	1		1	1	1	1	1	1	1	1		1	1	1	1	1	1	1	1	1	1	1	1	1	1	1	1	1	1	1	1	1		1	1	1	1		1	1	1	1	1			1	1	1	1
OG5_128035		1	1																																																		1	1	1	1	1	1	1	1	1	1	1	1	1	1	1	1	1	1	1	1	1	1	1	1	1	1	1	1	1	1	1	1	1	1	1	1	1	1	1		1	1	1	1	1		1		1	1		1	1	1	1		1	1	1	1	1	1	1	1	1	1	1	1	1	1	1	1	1	1	1	1	1	1	1	1	1		1	1	1	1				1	1	1	1	1	1	1	1	1
OG5_128036																																																								1	1	1	1	1			1		1	1	1	1	1	1	1	1	1	1	1	1	1	1	1	1				1	1	1	1	1	1	1	1	1	1	1	1	1	1	1	1				1															1	1	1	1	1	1	1	1	1	1	1		1	1	1	1		1	1	1	1				1	1	1	1	1				
OG5_128037																																																					1	1	1	1	1	1		1	1	1	1	1	1	1	1	1		1	1	1	1	1	1	1	1	1	1	1	1	1	1	1	1		1	1	1	1	1		1	1		1	1		1					1	1	1	1	1	1	1	1	1		1	1	1	1	1	1	1	1	1	1	1	1	1	1	1	1	1	1	1	1		1	1	1	1				1	1	1	1	1	1	1	1	1
OG5_128038																																																								1	1	1	1	1	1	1	1	1	1	1	1	1	1	1	1	1	1	1	1	1	1	1	1	1	1	1	1	1	1							1	1	1	1	1	1	1	1		1	1	1	1	1	1	1	1	1	1	1	1						1	1	1	1	1	1	1	1	1	1	1	1	1	1	1	1		1	1	1	1				1	1	1	1	1	1	1	1	1
OG5_128039																																																					1	1	1	1	1	1	1	1	1	1	1	1	1	1	1	1	1		1	1	1	1	1	1	1	1	1	1	1	1	1	1	1	1	1	1	1	1	1		1	1	1	1	1	1	1		1	1	1	1	1	1	1	1	1	1	1	1	1	1	1	1	1	1	1	1	1	1	1	1	1	1	1	1	1	1	1	1	1		1	1	1	1		1	1	1	1	1	1	1	1	1	1	1
OG5_128040																																																					1	1	1	1	1	1	1	1	1	1	1	1	1	1	1	1	1	1	1	1	1	1	1	1	1	1	1	1	1	1	1	1	1	1	1	1	1	1	1	1	1	1	1	1	1	1	1		1	1	1	1	1	1	1	1	1	1	1	1	1	1	1	1	1	1	1	1	1	1	1	1	1	1	1	1	1	1	1	1	1		1	1	1	1				1	1	1	1	1	1	1	1	1
OG5_128041																																																					1	1	1	1	1	1	1	1	1	1	1	1	1	1	1	1	1	1	1	1	1	1	1	1	1	1	1	1	1	1	1	1	1	1	1	1	1	1	1	1	1	1	1	1	1	1	1		1	1	1	1	1	1	1	1	1	1	1	1	1				1	1	1	1	1	1	1	1	1	1	1	1	1	1	1	1	1		1	1	1	1	1	1	1	1	1	1	1	1	1	1	1	1
OG5_128042																											1																										1	1	1	1	1	1	1	1	1	1	1	1	1	1	1	1	1	1	1	1	1	1	1	1	1	1	1	1	1	1	1	1	1	1	1	1	1	1	1	1	1	1	1	1	1	1	1			1	1	1	1	1	1	1	1	1	1	1	1	1		1	1	1	1	1	1	1	1	1	1	1	1	1		1	1	1	1		1	1	1	1		1	1	1	1	1	1	1	1	1	1	1
OG5_128043																																																							1	1	1	1	1	1	1	1	1	1	1	1	1	1	1	1	1	1	1	1	1	1	1	1	1	1	1	1	1	1	1	1	1	1	1	1	1	1	1	1	1	1	1	1	1		1	1	1	1	1	1	1		1	1	1	1	1				1	1	1	1	1	1	1	1	1	1	1	1	1	1	1	1	1		1	1	1	1		1	1	1	1	1	1	1	1	1	1	1
OG5_128044																																																					1	1	1	1	1	1	1	1	1	1		1	1	1	1	1	1	1	1	1	1	1	1	1	1	1	1	1	1	1	1	1	1																	1		1	1	1	1	1	1	1	1	1	1	1	1	1	1	1	1	1	1	1	1	1	1	1	1	1	1	1	1	1	1		1	1	1	1				1	1	1			1	1	1	1
OG5_128045									1	1			1				1				1		1														1	1	1	1									1								1	1	1	1	1	1	1		1	1	1	1	1		1	1			1	1	1	1	1	1	1	1	1	1	1								1	1	1	1	1		1		1	1		1		1	1	1	1								1	1	1	1	1	1	1	1	1	1	1	1	1	1	1	1	1	1	1	1	1	1				1	1	1	1	1	1	1	1	1
OG5_128046																	1	1	1	1	1	1	1	1	1	1	1	1	1	1	1	1	1	1	1	1	1	1	1	1	1	1	1	1	1	1	1	1	1	1	1	1				1	1	1	1	1	1	1	1	1	1	1	1	1	1	1	1	1	1		1	1	1	1	1	1	1	1	1	1	1																1			1													1	1	1	1	1	1	1	1	1	1	1	1	1	1	1	1	1		1	1	1	1				1				1	1	1		1
OG5_128047																																																					1	1	1	1	1	1	1	1	1		1	1	1	1	1	1	1	1	1	1	1	1	1	1	1	1	1	1	1	1	1	1	1	1	1	1	1	1	1	1	1	1	1	1	1	1	1		1	1	1		1	1	1	1	1	1	1	1		1	1	1	1	1	1	1	1	1	1	1	1	1	1	1	1	1	1	1	1		1	1	1	1				1	1	1	1	1	1	1	1	1
OG5_128048																																																					1	1	1	1	1		1	1	1	1	1	1	1	1	1	1	1	1	1	1	1	1	1	1	1	1	1	1	1	1	1	1	1														1	1	1	1			1	1	1	1	1	1	1	1	1				1	1	1	1	1	1	1	1	1	1	1	1	1	1	1	1	1		1	1	1	1				1			1	1	1	1	1	1
OG5_128049																																																					1	1	1	1	1	1	1	1	1	1	1	1	1	1	1	1	1	1	1	1	1	1	1	1	1	1	1	1	1	1	1	1	1	1	1	1	1	1	1	1	1	1	1	1	1	1	1			1									1		1					1	1	1	1	1	1	1	1	1	1	1		1	1	1	1		1	1	1	1				1	1	1	1	1	1	1	1	1
OG5_128050																																																					1	1	1	1	1	1	1	1	1	1	1	1	1	1	1	1	1	1	1	1	1	1		1	1	1	1	1	1	1	1	1	1	1	1	1	1	1	1	1	1	1	1	1	1	1	1		1	1	1	1	1	1	1	1	1	1	1	1	1				1	1	1	1	1	1	1	1	1	1	1	1	1	1	1	1	1		1	1	1	1		1	1	1	1	1	1	1	1	1	1	1
OG5_128051															1																										1															1	1	1	1	1	1	1	1	1	1	1	1	1	1	1	1	1	1	1	1	1	1	1	1	1	1	1	1	1	1	1	1	1	1	1	1		1	1	1	1	1	1	1		1	1	1	1	1	1	1	1	1	1	1	1					1	1	1	1	1	1	1	1	1	1	1	1	1	1	1	1	1		1	1	1	1				1	1	1	1	1	1	1	1	1
OG5_128052																																																					1	1	1	1	1	1	1	1	1	1	1	1	1	1	1	1	1	1	1	1	1	1	1	1	1	1	1	1	1	1	1	1	1	1	1	1	1	1	1	1	1	1	1	1	1	1	1		1	1	1	1	1	1	1	1	1	1	1	1	1	1	1	1	1	1	1	1	1	1	1	1	1	1	1	1	1	1	1	1	1		1	1	1	1	1	1	1	1	1	1	1	1	1	1	1	1
OG5_128053																																																					1	1	1	1	1	1	1	1	1	1	1	1	1	1	1	1	1	1	1	1	1	1	1	1	1	1		1	1	1	1	1	1	1	1	1	1	1	1		1	1	1	1	1	1	1		1	1	1		1	1	1	1	1	1	1	1	1	1	1	1	1	1	1	1	1	1	1	1	1	1	1	1	1	1	1	1	1		1	1	1	1		1	1	1	1	1	1	1	1	1	1	1
OG5_128055																																																					1	1	1	1	1	1	1	1	1	1	1	1	1	1	1	1	1		1	1	1	1	1	1	1	1	1	1	1	1	1	1	1	1	1	1	1	1	1		1	1	1	1	1	1	1		1	1	1	1	1	1	1	1	1	1	1	1	1	1	1	1		1	1	1	1	1	1	1	1	1	1	1	1	1	1	1	1		1	1	1	1	1	1	1	1	1	1	1	1	1	1	1	1
OG5_128056																																																					1	1	1	1		1	1	1	1	1	1	1	1	1	1	1	1	1	1	1	1	1		1	1	1	1	1	1	1	1	1	1	1	1	1	1	1	1	1	1	1	1	1	1	1	1	1	1	1	1	1	1	1	1	1	1	1	1	1	1	1	1	1	1	1	1	1	1	1	1	1	1	1	1	1	1	1	1	1	1		1	1	1		1	1	1	1	1	1		1	1	1	1	1
OG5_128057																																																								1	1	1	1	1	1	1	1	1	1	1	1	1	1	1	1	1	1	1	1	1	1	1	1	1	1	1	1	1	1								1	1	1	1	1	1	1		1	1	1															1	1	1	1	1	1	1	1	1	1	1	1	1	1	1	1		1	1	1	1				1	1	1	1	1	1	1	1	1
OG5_128058																																																					1	1	1	1	1	1	1	1	1	1	1	1	1	1	1	1	1	1	1	1	1	1	1	1	1	1	1	1	1	1	1	1	1	1	1	1	1	1	1		1	1		1	1	1	1	1	1	1	1	1	1	1	1	1	1	1	1	1	1	1	1	1	1	1	1	1	1	1	1	1	1	1	1	1	1	1	1	1	1		1	1	1	1	1	1	1	1	1	1	1	1	1	1	1	1
OG5_128059																																																									1	1	1		1	1	1	1		1	1	1	1	1	1	1	1		1	1	1	1	1	1			1	1		1	1	1	1	1	1					1	1	1			1		1	1														1	1	1	1	1	1	1	1	1	1	1		1	1	1	1		1	1	1	1				1	1	1	1	1	1	1	1	1
OG5_128060																																																					1	1	1	1	1	1	1	1	1	1	1	1	1	1	1	1	1	1	1	1	1	1	1	1	1	1	1	1	1	1	1	1	1	1	1	1	1	1	1	1				1	1	1	1		1	1	1	1	1	1	1	1	1	1	1	1	1				1	1	1	1	1	1	1	1	1	1	1	1	1	1	1	1	1		1	1	1	1				1	1		1	1	1	1	1	1
OG5_128061																																																					1	1	1	1	1	1	1	1	1	1	1	1	1	1	1	1		1	1	1	1	1	1	1	1	1	1	1	1	1	1	1	1	1	1	1	1	1	1		1	1	1	1	1	1	1		1	1	1	1	1	1	1	1	1	1		1	1	1	1	1	1	1	1	1	1	1	1	1	1	1	1	1	1	1	1	1	1		1	1	1	1	1	1	1	1	1	1	1	1	1	1	1	1
OG5_128062																																																					1	1	1	1	1	1	1	1	1	1	1	1	1	1	1	1	1		1		1	1	1	1	1	1	1	1	1	1	1	1	1	1	1	1	1	1	1	1	1	1	1	1	1	1	1		1	1	1	1	1	1	1	1	1	1	1	1	1	1	1	1	1	1	1	1	1	1	1	1	1	1	1	1	1	1	1	1	1		1	1	1	1	1	1	1	1	1	1			1	1	1	1
OG5_128063				1	1	1	1	1	1	1	1	1	1	1	1		1	1	1		1	1	1	1	1	1	1		1	1	1	1	1				1	1	1	1	1	1	1	1	1	1			1	1																														1																					1	1		1		1	1	1	1									1	1	1	1	1	1	1	1	1	1	1	1	1	1	1	1		1	1	1	1				1	1	1	1	1	1	1	1	1
OG5_128064							1																																														1	1		1	1	1	1		1	1	1	1	1	1	1	1		1	1	1	1		1	1	1	1	1	1	1	1	1	1	1	1	1	1	1	1	1	1	1	1	1	1	1	1	1	1	1	1	1	1	1	1	1	1	1	1		1	1	1	1	1	1	1	1	1		1	1	1	1	1	1	1	1	1	1	1	1		1	1	1	1		1	1	1	1	1	1	1	1	1	1	1
OG5_128065	1	1	1	1	1	1	1	1	1		1	1	1	1	1	1																																									1								1	1	1	1	1	1	1	1	1	1	1	1	1	1	1	1				1		1	1	1	1	1	1	1				1	1	1			1	1	1		1	1	1	1	1	1	1	1					1	1	1	1	1	1	1	1	1	1	1	1	1	1	1	1	1									1	1	1	1	1	1	1	1	1
OG5_128066																																																					1	1	1	1	1	1	1	1	1	1	1	1	1	1	1	1			1			1	1	1	1	1	1	1	1	1	1	1	1	1	1	1		1	1		1	1		1		1	1		1	1	1	1	1	1	1	1	1	1	1	1	1	1	1	1	1	1	1	1	1	1	1	1	1	1	1	1	1	1	1	1	1		1	1	1	1				1	1	1		1	1	1	1	1
OG5_128067																	1	1			1	1	1	1	1	1	1		1	1	1	1	1				1	1	1	1	1	1	1	1	1	1	1	1	1	1		1	1	1	1	1	1		1	1			1	1		1	1	1		1	1	1	1		1	1	1	1	1	1				1		1	1	1	1	1	1					1	1					1										1		1	1	1		1	1	1	1	1	1	1	1	1	1	1	1	1	1	1	1			1	1	1									1	1		1
OG5_128068					1		1					1	1		1		1	1	1	1	1		1	1	1		1				1	1	1				1	1	1	1	1	1	1	1	1	1	1	1	1	1						1	1																											1									1						1		1												1					1	1	1	1	1	1	1	1	1			1	1	1	1	1		1	1	1										1	1	1	1
OG5_128069																																																								1	1	1	1	1	1	1	1	1	1	1	1	1		1	1	1	1	1	1	1	1	1	1	1	1	1	1		1	1	1	1	1	1	1	1	1	1	1	1	1	1	1		1	1	1	1														1	1	1	1	1	1	1	1	1	1	1	1		1	1	1		1		1	1	1	1	1	1	1	1	1	1	1	1	1	1
OG5_128070																																						1															1	1	1	1	1	1		1	1	1	1	1	1	1	1	1	1		1	1	1	1	1	1	1	1	1	1	1	1	1	1	1	1	1	1	1	1	1	1	1	1	1	1	1	1	1		1		1		1	1	1	1	1	1	1	1	1				1	1	1	1	1	1	1	1	1	1	1	1	1	1	1	1	1		1	1	1	1				1	1	1	1	1	1	1	1	1
OG5_128072	1			1	1	1	1	1		1	1	1	1	1	1				1		1	1	1	1	1	1	1			1	1						1		1	1	1	1	1	1	1	1		1	1	1		1																							1					1																					1	1		1														1	1	1	1	1	1	1	1	1	1	1	1	1	1	1	1		1	1	1	1				1	1	1	1	1	1	1	1	1
OG5_128073																																																					1	1	1	1		1	1	1	1	1	1	1	1	1	1	1	1		1	1	1	1	1	1	1	1	1	1	1	1	1	1	1	1	1	1	1	1	1		1	1	1	1	1	1	1		1	1	1	1	1	1	1	1	1	1	1	1	1					1	1	1	1	1	1	1	1	1	1	1	1	1	1	1	1		1	1	1	1					1	1	1	1	1	1	1	1
OG5_128074																																																					1	1	1	1	1	1	1	1	1	1	1	1	1	1	1	1	1		1	1		1	1	1	1	1	1	1	1		1	1	1	1	1	1	1	1	1	1	1	1	1	1	1	1	1		1	1	1	1	1	1	1	1	1	1	1	1	1	1	1	1	1	1	1	1	1	1	1	1	1	1	1	1	1	1	1	1	1		1	1	1	1	1	1	1	1	1	1	1	1	1	1	1	1
OG5_128076																																																								1	1	1		1	1	1	1	1	1	1	1	1	1	1	1	1	1	1	1	1	1	1	1	1	1	1	1	1	1								1	1	1				1		1	1		1									1	1	1	1		1	1	1	1	1	1	1	1	1	1	1	1	1	1	1	1		1	1	1	1				1	1	1	1	1	1	1	1	1
OG5_128077																	1																																				1	1	1	1	1	1	1	1	1	1	1	1	1	1	1	1	1	1	1	1	1	1	1	1	1	1	1	1		1	1	1	1	1	1			1	1		1	1		1	1	1	1		1	1	1		1	1	1	1	1	1	1	1		1	1	1	1	1	1	1	1	1	1	1	1	1	1	1	1	1	1	1	1		1	1	1	1		1	1		1	1	1	1	1	1	1	1
OG5_128078																	1	1	1	1	1	1	1	1	1	1	1		1	1	1	1	1	1	1	1	1	1	1	1	1	1	1	1	1	1	1	1	1	1	1	1				1	1		1	1	1		1			1	1	1		1	1	1	1	1	1	1	1	1	1	1				1															1		1	1		1	1	1	1	1	1	1	1	1					1	1	1	1	1		1	1	1	1	1	1	1	1	1	1	1		1		1	1				1	1	1	1	1	1	1	1	1
OG5_128080																																																					1	1	1	1	1	1	1	1	1			1	1	1	1	1	1		1	1		1	1	1	1	1	1	1	1	1	1	1	1	1	1	1	1	1	1	1	1	1	1	1	1	1		1	1	1	1	1	1	1	1	1	1	1	1	1	1				1	1	1	1	1	1	1	1	1	1	1	1	1	1	1	1	1		1	1	1	1	1	1	1	1	1	1	1	1	1	1	1	1
OG5_128081																																																					1	1	1	1	1	1		1	1	1	1	1	1	1	1	1			1	1	1	1	1	1	1	1	1	1	1	1	1	1	1	1	1	1	1	1	1	1	1	1	1	1	1	1	1	1	1	1	1	1	1	1	1	1	1	1	1	1	1	1	1	1	1	1	1	1	1	1	1	1	1	1	1	1	1	1	1	1	1		1	1	1	1				1	1	1	1	1	1	1	1	1
OG5_128082																																																								1	1	1	1	1	1	1	1	1	1	1	1	1	1	1	1	1	1	1	1	1	1	1	1	1	1	1	1	1	1														1		1	1																1	1	1	1	1	1	1	1	1	1	1	1	1	1	1	1		1	1	1	1				1			1	1	1	1	1	1
OG5_128083																																																								1	1	1	1	1	1	1	1	1	1	1	1	1	1	1	1	1	1	1	1	1	1	1	1	1	1	1	1	1	1	1	1	1	1	1	1		1	1	1	1	1	1	1		1	1	1		1	1	1	1	1	1	1	1					1	1	1	1	1	1		1	1	1	1	1	1	1	1	1	1		1	1	1	1		1	1									
OG5_128085																																																					1	1	1	1	1	1	1	1	1	1	1	1	1	1	1	1	1	1	1	1	1	1	1	1	1	1	1	1	1	1	1	1	1	1	1	1	1	1	1		1	1	1	1	1	1	1		1	1	1	1	1	1	1	1	1	1	1	1	1				1	1	1	1	1	1	1	1	1	1	1	1	1	1	1	1	1		1	1	1	1				1	1	1	1	1	1	1	1	1
OG5_128086																																																					1	1	1	1	1	1	1	1	1	1	1	1	1	1	1	1	1	1	1	1	1	1	1	1	1	1	1	1	1	1	1	1	1	1	1	1	1	1	1		1	1	1	1	1	1	1		1	1	1	1	1	1	1	1	1	1	1	1	1	1		1	1	1	1	1	1	1	1	1	1	1	1	1		1	1	1	1		1	1	1	1				1	1	1	1	1	1	1	1	1
OG5_128087																																																								1			1	1	1			1	1	1	1	1			1	1	1	1	1	1	1	1	1	1	1	1	1	1	1	1	1	1	1	1	1	1				1	1				1	1	1	1														1	1	1		1	1	1	1	1	1	1	1	1	1	1	1		1	1	1	1				1	1	1	1		1	1	1	1
OG5_128088																													1																								1	1	1	1	1	1	1	1	1	1	1	1	1	1	1	1	1	1	1	1	1	1	1	1	1	1	1	1	1	1	1	1	1	1	1	1	1	1	1	1	1	1	1	1	1	1	1		1	1	1	1	1	1	1	1	1	1	1	1	1	1	1	1	1	1	1	1	1	1	1	1	1	1	1	1	1	1	1	1	1		1	1	1	1				1	1	1	1	1	1	1	1	1
OG5_128089														1															1																				1				1	1	1	1	1	1	1	1	1	1	1		1	1	1	1	1	1	1	1		1	1	1	1	1	1	1	1	1		1	1	1	1	1	1	1	1		1	1	1	1	1	1	1		1	1	1	1	1	1	1	1	1	1		1	1	1	1	1	1	1	1	1	1	1	1	1	1	1	1	1	1	1	1	1	1		1	1	1	1	1	1	1	1	1	1	1	1	1	1	1	1
OG5_128090																																																					1	1	1	1	1	1	1	1	1	1	1	1	1	1	1	1	1	1	1	1	1	1	1	1	1	1	1	1	1	1	1	1	1	1	1	1	1	1	1	1	1	1	1	1	1	1	1		1	1	1		1	1	1	1	1	1	1	1	1				1	1	1	1	1	1	1	1	1	1	1	1	1	1	1	1	1		1	1	1	1				1	1	1	1	1	1	1	1	1
OG5_128092																																																					1	1	1	1	1	1	1		1	1	1		1	1	1	1	1	1	1	1	1	1	1	1	1	1	1		1	1		1	1	1	1	1	1	1	1	1						1	1		1	1	1	1										1	1	1		1	1	1	1	1	1	1	1	1	1	1	1	1	1	1	1		1	1	1		1	1	1		1	1	1	1	1	1	1	1
OG5_128093																																											1	1	1	1			1	1						1	1	1	1	1	1	1	1	1	1		1	1	1	1	1	1	1	1	1	1	1	1	1	1	1	1	1	1	1	1	1	1	1	1	1		1	1	1	1	1	1	1		1	1	1	1	1	1	1	1	1	1	1	1	1	1	1	1	1	1	1	1	1	1	1	1	1	1	1	1	1	1	1	1	1		1	1	1	1				1	1	1	1	1	1	1	1	1
OG5_128094																																																					1	1	1	1	1	1	1	1	1	1	1	1	1	1	1	1	1	1	1	1	1	1	1	1	1	1	1	1	1	1	1	1	1		1	1	1	1	1		1	1	1	1	1	1	1		1	1	1	1	1	1	1	1	1	1	1	1	1	1	1	1	1	1	1	1	1	1	1	1	1	1	1	1	1	1	1	1			1	1	1	1	1	1	1	1	1	1	1	1	1	1	1	1
OG5_128095																																																					1	1	1	1	1	1	1	1	1	1	1	1	1	1	1	1	1	1	1	1	1	1	1	1	1	1	1	1	1	1	1	1	1		1	1	1	1	1	1	1	1	1	1	1	1	1		1	1	1	1	1	1	1	1	1	1	1	1	1				1	1	1	1	1	1	1	1	1	1	1	1	1	1	1	1	1		1	1	1	1				1	1	1	1	1	1	1	1	1
OG5_128096																																																					1	1	1	1	1	1	1	1	1	1	1	1	1	1	1	1	1	1	1	1	1	1	1	1	1	1	1	1	1	1	1	1	1	1	1	1	1	1	1		1	1	1	1	1	1	1		1	1	1	1	1	1	1	1	1	1	1	1	1				1	1	1	1	1	1	1	1	1	1	1	1	1	1	1	1	1			1	1	1		1	1	1	1	1	1	1	1	1	1	1
OG5_128097							1		1																																							1					1	1	1	1	1	1	1	1	1	1	1	1	1	1	1	1	1	1	1	1	1	1	1	1	1	1	1	1	1	1	1	1	1	1	1	1	1	1	1					1	1		1		1	1		1	1	1	1		1	1	1	1	1	1	1	1	1	1	1	1	1	1	1	1	1	1	1	1	1	1	1	1	1		1	1	1	1				1	1	1	1	1	1	1	1	1
OG5_128098																																																					1	1	1	1		1	1	1	1		1	1	1	1	1	1	1	1	1	1	1	1	1	1	1	1	1	1	1	1	1		1	1	1	1	1	1	1		1	1	1	1	1	1	1		1		1	1	1	1	1	1	1	1		1	1	1	1	1	1	1	1	1	1	1	1	1	1	1	1	1	1	1	1	1	1	1	1	1	1	1	1	1	1	1	1	1		1	1	1	1	1
OG5_128099																																																					1	1	1	1	1	1		1	1	1	1		1	1	1	1	1	1	1	1	1	1	1	1	1	1	1	1	1	1	1	1	1																												1					1	1	1	1	1	1	1	1	1	1	1	1	1	1	1	1		1	1	1	1	1	1	1	1								
OG5_128100	1		1	1	1	1	1	1	1	1	1	1	1	1			1	1	1		1		1	1	1	1	1	1	1		1	1	1				1	1	1	1		1	1	1	1	1			1	1											1	1																		1																			1		1	1		1														1	1	1	1	1	1	1	1	1	1	1	1	1	1	1	1	1	1	1	1	1				1	1	1	1	1	1	1	1	1
OG5_128101																																																									1								1	1	1	1	1	1	1	1	1	1	1	1	1	1	1	1	1	1		1	1																	1		1														1	1	1	1	1	1	1	1	1	1	1	1	1	1	1	1	1	1	1	1	1									1	1	1	1
OG5_128104																																																					1	1	1	1	1				1	1	1	1	1	1	1	1	1	1	1	1	1	1	1	1	1	1	1	1	1	1	1		1	1	1	1	1	1	1	1	1	1	1	1	1	1	1			1	1	1	1	1	1	1	1	1	1	1	1	1	1	1	1	1	1	1	1	1	1	1	1	1	1	1	1		1	1	1		1	1	1	1					1	1	1	1	1	1	1	
OG5_128105																																																					1	1	1	1	1	1	1	1	1		1	1	1	1	1	1	1	1	1	1	1	1	1	1	1	1	1	1	1	1	1	1		1	1	1	1	1	1					1	1		1			1		1	1	1	1	1	1	1	1	1	1				1	1	1	1	1	1	1	1	1	1	1	1	1	1	1	1	1		1	1	1	1				1			1					
OG5_128106																																																					1	1	1	1	1	1	1	1	1	1	1	1	1	1	1	1	1	1	1	1	1		1	1	1	1	1	1	1	1	1	1	1	1	1	1	1	1	1		1	1	1	1	1	1	1		1	1	1	1	1	1	1	1	1	1	1	1	1	1	1	1	1	1	1	1	1	1	1	1	1	1	1	1	1	1	1	1	1			1	1	1		1	1	1	1	1	1	1	1	1	1	1
OG5_128108	1		1	1	1	1				1		1		1			1		1												1	1	1																							1	1	1	1	1	1	1	1	1		1	1	1	1		1	1	1	1		1	1	1	1	1	1	1		1															1		1	1		1		1	1	1	1								1	1	1	1	1	1	1	1	1	1	1	1	1	1	1	1	1		1	1	1	1				1	1	1	1	1	1	1		1
OG5_128109																																																								1	1	1	1	1	1		1		1	1	1	1	1	1	1	1	1	1	1	1	1	1	1	1	1	1	1																1						1	1	1	1	1	1	1	1					1	1	1	1	1	1	1	1	1	1	1	1	1	1	1	1	1		1	1	1	1					1	1		1	1	1	1	1
OG5_128110	1		1				1	1	1	1	1	1	1	1	1		1	1			1										1	1	1				1	1	1		1	1	1	1	1	1	1	1	1	1					1	1	1	1	1	1	1	1	1	1	1	1	1	1	1	1	1	1	1	1	1	1	1	1	1	1	1	1	1	1	1											1	1				1	1		1														1	1	1	1	1	1	1	1	1	1	1	1	1	1	1	1									1	1	1	1	1	1	1	1	1
OG5_128111	1																																																				1	1	1	1	1	1	1	1	1	1	1	1	1	1	1	1	1	1	1			1	1	1	1	1	1	1	1	1	1	1	1	1	1	1	1	1	1	1	1	1	1	1	1	1	1		1	1	1	1	1	1	1	1	1	1	1	1	1	1	1	1	1	1	1	1	1	1	1	1	1	1	1	1	1	1	1	1	1		1	1	1	1				1	1	1		1	1	1	1	1
OG5_128113	1				1																				1		1																													1										1	1	1	1	1	1	1	1	1	1	1	1	1	1	1																			1		1	1			1	1	1	1	1	1	1	1					1	1	1	1	1	1	1		1				1	1	1		1		1	1	1	1				1	1	1	1	1	1	1	1	1
OG5_128114																	1	1			1				1	1		1	1	1	1		1											1	1		1			1		1					1	1	1	1	1		1	1	1	1	1	1	1	1	1	1	1	1	1	1	1	1	1	1	1	1	1	1	1														1		1	1											1	1	1	1			1	1		1	1	1	1	1	1	1	1		1	1			1	1						1						1		
OG5_128115																																																					1	1	1	1	1	1	1		1	1	1	1	1	1	1	1	1	1	1	1	1	1	1	1	1	1	1	1	1	1	1		1														1			1		1	1	1	1	1	1	1	1	1					1	1	1	1	1	1	1	1	1	1	1	1	1		1	1	1		1	1	1	1						1	1	1	1	1	1	1
OG5_128116																							1									1	1	1	1	1	1	1	1				1	1	1	1	1	1	1	1						1	1	1	1	1	1	1	1	1	1	1	1	1	1	1	1	1		1	1	1	1	1	1	1	1	1		1	1														1		1	1		1	1	1	1	1	1	1	1	1					1	1	1	1	1	1	1	1	1	1	1	1	1	1	1	1	1		1	1	1	1					1	1	1	1	1	1	1	1
OG5_128118																																										1	1	1	1	1			1	1			1	1	1	1	1	1	1	1	1			1	1	1	1	1			1	1		1	1	1	1	1	1	1	1	1	1	1									1	1	1	1	1		1		1	1		1	1	1	1	1	1	1	1	1					1	1	1	1	1	1	1	1	1	1	1		1	1	1		1		1	1	1	1				1	1	1	1	1	1	1	1	1
OG5_128119																																																					1	1	1	1	1	1	1	1	1	1	1	1	1	1	1	1	1	1	1	1	1	1	1	1	1	1	1	1	1	1	1	1	1	1	1	1	1	1	1	1	1	1	1			1	1	1	1	1	1	1	1	1	1	1	1	1	1	1	1	1	1	1	1	1	1	1	1	1	1	1	1	1	1	1	1	1	1	1	1		1	1	1	1		1	1	1	1	1	1	1	1	1	1	1
OG5_128120																																																					1	1	1	1	1	1	1	1	1	1	1	1	1	1		1	1	1	1	1	1	1	1	1	1	1	1	1	1	1	1	1	1								1		1	1	1				1	1		1	1					1	1	1	1				1	1	1	1	1	1	1	1	1	1	1	1	1	1	1	1	1			1	1	1				1	1	1	1	1	1	1	1	1
OG5_128121	1	1	1	1	1	1	1	1			1	1	1		1																																						1	1	1	1		1	1	1	1	1	1	1	1	1	1	1		1	1	1	1	1		1	1	1	1	1	1	1	1	1	1	1	1	1	1	1	1	1	1	1	1	1	1	1	1		1	1	1	1									1					1	1	1		1	1	1	1	1	1	1	1	1	1	1	1		1	1	1	1		1	1	1	1	1	1	1	1	1	1	1
OG5_128124							1															1	1																																	1		1	1	1	1	1	1	1	1	1	1	1	1	1	1	1	1		1	1	1	1	1	1	1	1	1	1	1	1	1	1	1	1	1	1	1	1	1	1	1	1	1		1	1	1	1	1	1	1	1	1	1	1	1					1	1	1	1	1	1	1	1	1	1	1	1	1	1	1	1	1		1	1	1	1	1	1	1	1	1	1	1	1	1	1	1	1
OG5_128125																																																					1	1	1	1	1	1	1	1	1	1	1	1	1	1	1	1	1	1	1	1	1	1	1	1	1	1	1	1	1	1	1	1	1								1	1	1	1	1		1		1	1	1	1	1	1	1	1	1	1	1	1	1				1	1	1	1	1	1	1	1	1	1	1	1	1	1	1	1	1		1	1	1	1				1	1	1	1	1	1	1	1	1
OG5_128126																																																					1	1	1	1	1	1	1	1	1	1	1	1	1	1	1	1	1		1			1	1	1	1	1	1	1	1	1		1	1	1	1	1	1	1	1		1	1	1	1	1	1	1		1	1	1	1	1	1	1	1	1	1	1	1	1	1	1	1	1	1	1	1	1	1	1	1	1	1	1	1	1	1	1	1	1		1	1	1	1	1	1	1	1	1	1	1	1	1	1	1	1
OG5_128127																																																								1	1	1	1	1	1	1	1	1	1	1	1	1	1	1	1	1	1	1	1	1	1	1	1	1	1	1	1	1	1	1	1	1	1	1	1	1	1	1	1	1	1	1	1		1	1	1	1	1	1	1	1	1	1	1	1					1	1	1	1	1	1	1	1	1	1	1	1	1	1	1	1	1		1	1	1	1				1	1	1	1	1	1	1	1	1
OG5_128128																																																					1	1	1	1	1		1	1	1	1	1	1	1	1	1	1	1	1	1	1	1	1	1	1	1	1	1	1	1	1	1	1	1	1	1	1	1	1	1	1	1	1	1	1	1	1	1		1	1	1	1	1	1	1	1	1	1	1	1	1	1	1	1	1	1	1	1	1	1	1	1	1	1	1	1	1	1	1	1	1		1	1	1	1				1	1	1		1	1	1	1	1
OG5_128129																																																					1	1	1	1	1	1	1	1	1	1	1	1	1	1	1	1	1	1	1		1	1	1	1	1	1	1	1	1	1	1	1	1	1	1	1	1	1	1	1	1	1	1	1	1	1	1		1	1	1	1	1	1	1	1	1	1	1		1				1	1	1	1	1	1	1	1	1	1	1	1	1	1	1	1	1		1	1	1	1				1	1	1	1	1	1	1	1	1
OG5_128130																																																					1	1	1	1	1	1	1	1	1	1	1	1	1	1	1	1	1		1	1	1	1	1	1	1	1		1	1	1	1	1	1	1	1	1	1	1	1		1	1	1	1	1	1	1		1	1	1	1	1	1	1	1	1	1	1	1	1	1	1	1	1	1	1	1	1	1	1	1	1	1	1	1	1	1	1	1	1		1	1	1	1				1	1	1	1	1	1	1	1	1
OG5_128131																																																								1	1	1	1	1	1	1	1	1	1	1	1	1	1	1	1	1	1	1	1	1	1	1	1	1	1	1	1	1	1	1	1	1	1	1	1	1						1	1		1	1	1	1	1	1	1	1	1	1	1	1		1	1	1	1	1	1	1	1	1	1	1	1	1	1	1	1	1	1	1	1		1	1	1	1				1	1	1	1	1	1	1	1	1
OG5_128132																																																					1	1	1	1	1	1	1	1	1	1	1	1	1	1	1	1		1	1	1	1	1		1	1	1	1	1	1	1	1	1	1	1	1	1	1	1	1	1	1	1	1	1	1	1	1		1	1	1	1	1	1	1	1	1	1	1	1	1	1	1	1	1	1	1	1	1	1	1	1	1	1	1	1	1	1	1	1	1		1	1	1	1		1	1	1	1	1	1	1	1	1	1	1
OG5_128133																																																									1	1	1	1	1	1	1	1	1	1	1	1	1	1	1	1	1	1	1	1	1	1	1	1	1	1	1	1	1	1	1	1	1	1	1	1	1	1	1	1	1	1	1		1	1	1	1	1	1	1	1	1	1	1	1					1	1	1	1	1	1	1	1	1	1	1	1	1	1	1	1	1		1	1	1	1	1	1	1	1	1	1	1	1	1	1	1	1
OG5_128134																																																					1	1	1	1	1	1	1	1	1	1	1	1	1	1	1	1	1	1	1	1		1	1	1	1	1	1	1	1	1	1	1	1	1	1	1	1	1	1	1	1	1	1	1	1	1	1		1	1	1	1	1	1	1	1	1	1	1	1	1	1	1	1	1	1	1		1	1	1	1	1	1	1	1	1	1	1	1	1			1	1	1	1	1	1	1	1	1	1	1	1	1	1	1
OG5_128135																																																					1	1	1	1	1	1	1	1	1	1	1	1	1	1	1	1	1	1	1	1		1	1	1	1	1	1	1	1	1	1	1	1	1	1	1	1	1	1		1	1	1	1	1	1	1		1	1	1	1	1	1	1	1	1	1	1	1	1				1	1	1	1	1	1	1	1	1	1	1	1	1	1	1	1	1		1	1	1	1		1	1	1	1	1	1	1	1	1	1	1
OG5_128137														1																																							1	1	1	1	1	1	1	1	1	1	1	1	1	1	1	1	1	1	1	1	1	1	1	1	1	1	1	1	1	1	1	1	1	1	1	1	1	1	1		1	1	1	1	1		1		1	1		1	1	1	1	1	1	1	1	1	1	1	1	1	1	1	1	1	1	1	1	1	1	1	1	1	1	1	1	1	1		1	1	1	1				1	1	1	1	1	1	1	1	
OG5_128138																																																					1	1	1	1	1	1	1	1	1	1	1	1	1	1	1	1	1	1	1	1	1	1	1	1	1	1	1	1	1	1	1	1	1	1	1	1	1	1	1		1	1	1	1	1	1	1			1	1		1	1	1	1	1	1	1	1	1				1	1	1	1	1	1	1	1	1	1	1	1	1	1	1	1	1	1	1	1	1	1				1	1	1	1	1	1	1	1	1
OG5_128139											1	1	1				1	1							1	1	1	1	1	1	1									1	1	1					1						1	1	1	1	1	1	1	1	1	1	1	1	1	1	1	1	1	1	1	1	1	1	1	1	1	1	1	1				1	1																				1	1	1	1	1	1	1	1	1	1	1	1	1	1	1	1	1	1	1	1	1	1	1	1	1	1	1	1	1		1	1	1	1		1	1									
OG5_128147																																																								1		1	1	1	1	1	1	1	1	1	1	1	1	1	1	1	1	1	1	1	1	1	1	1	1	1	1	1	1														1			1				1	1	1	1					1		1		1	1	1			1	1	1	1	1	1	1	1	1	1	1									1				1				
OG5_128148																																																					1	1	1	1	1	1	1	1	1	1	1	1	1	1	1	1		1	1	1	1	1	1	1	1	1	1	1	1	1	1		1	1	1	1	1	1	1		1	1	1	1	1	1	1		1	1	1	1	1	1	1	1	1	1	1	1	1	1	1	1	1	1	1	1	1	1	1	1	1	1	1	1	1	1	1	1	1		1	1	1	1		1	1	1	1	1	1	1	1	1	1	1
OG5_128149																									1						1		1																				1	1	1	1	1	1	1	1	1	1	1	1	1	1	1	1	1	1	1	1	1	1	1	1	1	1	1	1	1	1	1	1	1	1	1	1	1	1	1		1			1	1				1	1		1	1	1	1	1	1	1	1	1	1				1	1	1	1	1	1	1	1	1	1	1	1	1	1	1	1	1		1	1	1	1		1	1		1	1			1	1	1	1
OG5_128151																																																								1	1	1	1	1	1	1	1	1	1	1	1	1	1	1	1	1	1	1	1	1	1	1	1	1	1	1	1	1	1																		1										1					1	1	1	1	1	1	1	1	1	1	1	1	1	1	1	1		1	1	1	1		1	1	1					1	1		1
OG5_128152																																																								1	1	1	1	1	1	1	1	1	1	1	1	1		1	1	1	1	1	1	1	1	1	1	1	1	1	1	1	1	1	1	1	1	1	1	1	1			1	1	1			1	1	1	1														1	1	1	1	1	1	1	1	1	1	1	1	1	1	1	1		1	1	1	1				1		1	1	1	1	1	1	1
OG5_128153																																							1		1					1		1								1	1	1	1	1	1	1	1	1	1	1	1	1	1	1	1	1		1	1	1	1	1	1	1	1	1	1	1	1								1	1	1	1	1				1	1			1	1	1	1	1	1	1	1					1	1	1	1	1	1	1	1	1	1	1	1	1	1	1	1	1		1	1	1	1				1	1	1	1	1				
OG5_128154																																																					1	1	1	1	1	1	1	1	1	1	1	1	1	1	1	1	1	1	1	1	1	1	1	1	1	1	1	1	1	1	1	1	1								1	1	1				1		1	1											1			1		1	1						1				1	1			1									1					1	1	1	1
OG5_128156																																																					1	1	1	1	1	1	1	1	1	1	1	1	1	1	1	1	1	1	1	1	1	1	1	1	1	1	1	1	1	1	1	1	1		1	1	1	1	1		1	1	1	1	1	1	1		1	1	1	1	1	1	1	1	1	1		1	1	1	1	1	1	1	1	1		1	1	1	1	1	1	1	1	1	1	1	1		1	1	1	1		1	1	1	1	1	1	1	1	1	1	1
OG5_128158																																																							1		1	1	1	1	1	1	1	1	1	1	1	1	1	1	1	1	1	1	1	1	1	1	1	1	1	1	1		1	1	1	1	1	1	1		1	1	1	1	1	1			1	1	1	1	1	1	1	1	1	1		1					1	1	1	1	1	1	1	1	1	1	1	1	1	1	1	1	1		1	1	1	1				1	1	1		1	1	1	1	
OG5_128161							1																										1			1																	1	1	1	1	1	1	1	1	1	1	1	1	1	1	1	1	1	1	1	1	1	1	1	1	1	1	1	1	1	1	1	1															1					1	1	1	1	1	1	1		1	1	1	1	1	1	1	1	1	1	1	1	1	1	1	1	1	1	1	1	1	1	1	1	1	1	1	1	1	1	1	1	1	1	1	1	1	1	1
OG5_128162																	1																																				1	1	1	1	1	1	1	1	1	1	1	1	1	1	1	1	1	1	1	1	1	1	1	1	1	1	1	1	1	1		1	1														1		1	1		1														1	1	1	1	1	1	1	1	1	1	1	1	1	1	1	1		1	1	1	1				1	1	1		1	1	1	1	1
OG5_128164																																																					1	1	1	1	1	1	1	1	1	1	1	1	1	1	1		1	1	1	1	1	1	1	1	1	1	1	1	1	1	1	1	1	1	1	1	1	1	1		1	1	1	1	1	1	1		1	1	1	1	1	1	1	1	1	1	1	1	1	1	1	1	1	1	1	1	1	1	1	1	1	1	1	1	1	1	1	1	1		1	1	1	1				1	1	1	1	1	1	1	1	1
OG5_128165																																																					1	1	1	1	1	1	1	1	1	1	1	1	1	1		1	1	1	1	1		1	1	1	1	1	1	1	1	1	1	1	1	1	1	1	1	1	1		1	1	1	1	1	1	1		1	1	1	1	1	1	1	1	1	1	1	1	1	1	1	1		1	1	1	1	1	1	1	1	1	1	1	1	1	1	1	1		1	1	1	1	1	1	1	1	1	1	1	1	1	1	1	1
OG5_128167																																																								1		1	1	1	1	1	1	1	1	1	1	1	1	1	1	1	1	1	1	1	1	1	1	1	1	1	1	1	1											1	1				1	1																1	1	1	1	1	1	1	1	1	1	1	1	1	1	1	1		1	1	1	1				1	1	1	1	1	1	1	1	1
OG5_128168																																																								1	1	1	1	1	1	1	1	1	1	1	1	1		1	1	1	1	1	1	1	1	1	1	1	1	1	1	1	1														1		1	1			1	1	1	1	1	1	1	1					1	1	1	1	1	1	1	1	1	1	1	1	1	1	1	1	1		1		1	1				1	1	1	1	1	1	1	1	1
OG5_128169																																																					1	1	1	1	1	1	1	1	1	1	1	1	1	1	1	1		1	1	1		1		1	1	1	1	1	1	1	1	1	1	1	1	1	1	1	1		1	1	1	1	1	1	1	1	1	1	1	1	1	1	1	1	1	1	1	1	1	1	1	1	1	1	1	1	1	1	1	1	1	1	1	1	1	1	1	1	1		1	1	1	1				1	1	1	1	1	1	1	1	1
OG5_128171																																																					1	1	1	1	1	1	1	1	1	1	1	1	1	1	1	1	1	1	1	1	1	1	1	1	1	1	1	1		1	1	1	1	1	1	1	1	1	1	1	1	1		1	1	1	1		1	1	1	1	1	1	1	1	1	1		1	1	1	1	1	1	1	1	1	1	1	1	1	1	1	1	1	1	1	1	1	1		1	1	1	1		1	1		1	1	1	1	1	1	1	1
OG5_128172																																																								1	1	1	1	1	1	1	1	1	1	1	1	1	1	1	1	1	1	1	1	1	1	1	1	1	1	1	1	1	1	1	1	1	1	1	1	1	1	1	1	1	1	1	1		1	1	1	1	1	1	1	1	1	1	1	1	1				1	1	1	1	1	1	1	1	1	1	1	1	1	1	1	1	1	1	1	1	1	1	1	1	1	1		1		1	1	1	1	1
OG5_128173																	1										1												1				1	1	1	1			1	1						1	1	1	1	1	1	1	1	1	1	1	1	1	1	1	1	1	1	1	1	1	1	1	1	1	1	1	1	1	1	1	1	1	1	1	1					1	1		1		1			1	1	1	1	1	1	1	1	1					1	1	1	1	1	1	1	1	1	1	1	1	1	1	1	1	1		1	1	1	1				1			1					
OG5_128174																																																					1	1	1	1	1	1	1	1	1	1	1	1	1	1	1	1	1		1	1	1	1	1	1	1	1	1	1	1	1	1	1	1	1	1	1	1	1	1	1	1	1	1	1	1	1			1	1	1		1	1	1	1	1	1	1	1	1				1	1	1	1	1	1	1	1	1	1	1	1	1	1		1	1			1	1	1				1	1	1	1	1	1	1	1	1
OG5_128175																																																					1	1	1	1	1	1	1	1	1	1	1	1	1	1	1	1		1	1	1	1	1	1	1	1	1	1	1	1	1	1	1	1	1	1	1	1	1	1	1	1	1	1	1	1	1	1		1	1	1	1	1	1	1	1	1	1	1	1	1	1	1	1	1	1	1	1	1	1	1	1	1	1	1	1	1	1	1	1	1		1	1	1	1				1	1	1	1	1	1	1	1	1
OG5_128176	1			1	1		1	1			1	1	1	1	1		1	1	1		1	1	1	1	1	1	1	1	1	1	1	1	1			1	1	1	1	1	1	1						1				1					1	1	1		1	1	1	1	1	1	1	1	1	1	1	1	1	1	1	1	1	1	1	1	1	1	1	1	1																1	1		1														1	1	1	1	1	1	1	1	1	1	1	1	1	1	1	1		1	1	1	1												1
OG5_128177																																																					1	1	1	1	1	1	1	1	1		1	1	1	1	1	1	1	1	1	1		1	1	1	1	1	1	1	1	1	1	1	1	1	1	1	1	1	1		1	1	1	1	1	1	1		1	1	1	1	1	1	1	1	1	1	1	1	1	1	1	1	1	1	1	1	1	1	1	1	1	1	1	1	1	1	1	1	1		1	1	1	1	1	1	1	1	1	1	1	1	1	1	1	1
OG5_128178																																																					1	1	1	1	1	1	1	1	1	1	1	1	1	1	1	1	1		1	1	1	1	1	1	1	1	1	1	1	1	1	1	1	1	1	1	1	1	1	1	1	1	1			1	1			1	1	1	1	1	1	1	1	1	1	1	1	1	1	1		1	1	1	1	1	1	1	1	1	1	1	1	1	1	1	1			1	1	1				1	1	1	1	1	1	1	1	1
OG5_128179																																																					1	1	1	1		1	1	1	1	1	1	1	1	1	1	1			1	1	1	1	1	1	1	1	1	1	1	1	1	1	1	1	1	1	1	1	1	1	1	1	1	1	1	1			1	1	1	1	1	1	1	1	1	1	1	1	1				1	1	1	1	1	1	1	1	1	1	1	1	1	1	1	1	1		1	1	1	1				1	1	1	1	1	1	1	1	1
OG5_128180																																																					1	1	1	1	1	1	1	1	1	1	1	1	1	1	1	1	1	1	1	1	1	1	1	1	1	1	1	1	1	1	1	1	1	1	1	1	1	1	1	1	1	1	1	1	1	1	1		1	1	1		1	1	1	1	1	1	1	1	1				1	1	1	1	1	1	1	1	1	1	1	1	1	1	1	1	1		1	1	1	1				1	1	1	1	1	1	1	1	1
OG5_128181																																																					1	1	1	1	1	1	1	1	1	1	1	1	1	1	1	1	1	1	1	1	1	1	1	1	1	1	1	1	1	1	1	1	1	1	1	1	1	1	1		1	1	1	1	1		1		1	1	1		1	1	1	1	1	1	1	1	1				1	1	1	1	1	1	1	1	1	1	1	1	1	1	1	1	1	1	1	1	1	1				1	1	1	1	1	1	1	1	1
OG5_128182																																																					1	1	1	1	1	1	1	1	1	1	1	1	1		1	1		1	1	1	1	1	1	1	1	1	1	1	1	1	1		1	1	1	1	1	1	1	1	1	1	1	1	1	1	1		1	1	1	1	1	1	1	1	1	1	1	1	1	1	1	1		1	1	1	1	1	1	1	1	1	1	1	1	1	1	1	1		1	1	1	1				1	1	1	1	1	1	1	1	1
OG5_128184																																																								1	1	1		1	1	1	1	1	1	1	1	1	1	1	1	1	1	1	1	1	1	1	1	1	1	1	1	1	1	1	1	1	1	1	1	1	1	1	1	1	1	1	1		1	1	1	1	1	1	1	1	1	1		1		1	1	1	1	1	1	1	1	1	1	1	1	1	1	1	1		1	1	1		1	1	1	1	1	1	1	1	1	1	1	1	1	1	1	1
OG5_128185																																																					1	1	1	1	1	1	1	1	1	1	1	1	1	1	1	1	1	1	1	1	1	1	1	1	1	1	1	1			1	1	1	1	1	1	1	1	1	1				1	1	1	1		1	1	1										1	1	1	1		1	1	1	1	1	1	1	1	1	1	1	1	1	1	1	1	1	1		1	1				1		1	1	1	1	1	1	1
OG5_128187																																																								1		1	1	1	1	1	1	1	1	1	1	1	1	1	1	1	1	1	1	1	1	1	1	1	1	1	1	1	1	1	1	1	1	1	1		1	1	1	1	1	1	1		1	1	1		1	1	1	1	1	1	1	1	1				1	1	1	1	1	1	1	1	1	1	1	1	1	1	1	1	1		1	1	1	1				1	1	1	1	1	1	1	1	1
OG5_128188																																																					1	1	1	1	1	1	1	1	1	1		1	1	1	1	1	1		1	1	1	1	1	1	1	1	1	1	1	1	1	1	1	1	1	1	1	1	1	1	1	1	1	1	1	1	1		1	1	1	1	1	1	1	1	1	1		1	1	1	1	1	1	1	1	1	1	1	1	1	1	1	1	1	1	1	1	1	1		1	1	1	1				1	1	1	1	1	1	1	1	
OG5_128192																																									1												1	1	1	1	1	1	1		1	1	1	1		1	1	1	1	1	1	1	1		1	1	1	1	1	1	1	1			1																	1			1	1	1	1	1	1	1	1	1	1	1	1	1	1	1	1	1	1	1	1	1	1	1	1	1		1	1	1			1	1	1					1					1		
OG5_128196	1	1	1	1	1	1	1	1			1	1	1	1	1				1		1	1	1		1		1	1	1								1	1			1	1							1							1																																													1																	1	1	1	1	1	1		1	1	1		1	1		1	1		1	1	1	1								1	1	1	1	1
OG5_128198																																																								1	1	1	1	1	1	1	1	1	1	1	1	1	1	1	1	1	1	1	1	1	1	1	1	1	1	1	1	1	1	1	1	1	1	1	1		1	1	1	1	1	1	1		1	1	1	1	1	1	1	1	1	1	1	1						1	1	1	1	1	1	1	1	1	1	1	1	1	1	1	1			1	1	1				1	1	1	1	1	1	1	1	1
OG5_128199				1	1	1								1																	1	1	1				1	1	1						1		1									1	1	1	1	1	1	1	1	1	1	1	1	1	1	1	1	1	1	1	1	1	1	1	1	1				1																	1	1				1	1	1	1									1			1	1	1	1	1	1	1	1	1	1	1		1		1		1	1							1	1				1
OG5_128200																																																								1	1	1	1	1	1		1	1	1	1	1	1	1		1	1	1	1	1	1	1	1	1	1	1	1	1	1	1	1	1	1	1	1	1	1	1	1	1	1	1	1	1		1	1	1	1														1	1	1	1	1	1	1	1	1	1	1	1	1	1	1	1		1	1	1	1		1	1	1		1			1	1	1	1
OG5_128201																																																					1	1	1	1	1	1	1	1	1	1	1	1	1	1	1	1	1	1	1	1	1	1	1	1	1	1	1	1	1	1	1	1	1	1	1	1	1	1	1	1	1	1	1	1	1	1	1		1	1	1	1									1					1	1	1	1	1	1	1	1	1	1	1	1	1	1	1	1			1	1	1		1	1			1	1	1	1	1	1	1
OG5_128203																																																								1	1	1	1	1	1	1	1	1	1	1	1	1	1	1	1	1	1	1	1	1	1	1	1	1	1	1	1	1	1	1	1	1	1	1	1		1	1	1	1	1	1	1		1	1	1	1														1	1	1	1	1	1	1	1	1	1	1	1	1	1	1	1	1	1	1	1	1				1	1	1	1	1				
OG5_128206																																																					1	1		1	1	1	1	1	1	1	1	1	1	1	1	1	1	1	1	1	1	1	1	1	1	1	1	1	1	1	1	1	1														1			1																1	1	1	1	1	1	1	1	1	1	1	1	1	1		1		1	1	1	1				1	1	1	1	1	1	1		1
OG5_128207																																																					1	1	1	1	1	1	1	1	1	1	1		1	1	1	1	1	1	1	1	1	1	1	1	1	1		1	1	1	1	1	1	1	1	1		1	1	1	1	1	1	1	1	1	1		1	1	1	1	1	1	1	1	1	1	1	1	1	1	1	1	1	1	1	1	1	1	1	1	1	1	1	1	1	1	1	1	1		1	1	1	1				1	1	1	1	1	1	1	1	1
OG5_128208																																																					1	1	1	1	1	1	1	1	1	1	1	1	1	1	1	1		1	1	1	1	1	1	1	1	1	1	1	1	1	1	1	1	1	1	1	1	1	1	1	1	1	1	1	1	1			1	1	1	1	1	1	1	1	1	1	1	1	1	1	1	1	1	1	1	1	1	1	1	1	1	1	1	1	1	1	1	1	1			1	1	1	1	1	1	1	1	1	1	1	1	1	1	1
OG5_128209																																																					1	1	1	1	1	1	1	1	1	1	1	1	1	1	1	1	1	1	1	1	1	1	1	1	1	1	1	1	1	1	1	1	1	1	1	1	1	1	1	1	1	1	1	1	1	1					1											1	1	1		1	1	1	1	1	1	1	1	1	1	1	1	1	1	1	1		1	1	1	1				1	1	1			1	1	1	1
OG5_128210																																																				1	1	1	1	1	1	1	1	1	1	1		1	1	1	1	1	1	1	1	1	1	1	1	1	1	1	1	1	1	1	1	1	1	1	1	1		1	1	1	1	1	1	1	1	1	1		1	1	1	1									1	1	1	1	1	1	1	1	1	1	1	1	1	1	1	1	1	1	1	1	1		1	1	1	1	1	1	1	1		1	1	1	1	1	1	1
OG5_128212																																																					1	1	1	1	1	1	1	1	1	1	1	1	1	1	1	1		1	1	1	1	1	1	1	1	1	1	1	1	1	1	1	1	1	1	1	1	1	1		1	1		1	1	1			1	1	1	1	1	1	1	1	1	1	1	1	1	1	1	1		1	1	1		1		1	1	1	1	1	1	1	1	1	1		1	1	1	1	1	1	1	1	1	1	1	1	1	1	1	1
OG5_128213																								1	1	1	1	1	1	1		1	1			1												1			1	1	1	1	1	1	1	1	1	1	1	1	1	1	1	1	1	1		1	1	1	1	1	1	1	1	1	1	1	1	1	1	1	1	1	1	1	1	1	1					1	1		1			1		1									1	1	1	1		1	1	1		1		1	1	1	1	1	1	1	1		1		1	1	1	1					1	1	1	1	1	1	1	1
OG5_128215																																																					1	1	1	1	1	1	1	1	1	1	1	1	1	1	1	1	1	1	1	1	1	1	1	1	1	1	1	1	1	1	1	1	1	1	1	1	1	1	1		1	1	1	1	1	1	1		1	1	1	1	1	1	1	1	1	1	1	1	1				1	1	1	1	1	1	1	1	1	1	1	1	1	1	1	1	1		1	1		1				1	1	1	1	1	1	1	1	1
OG5_128216																																																					1	1	1	1	1	1	1	1	1	1	1	1	1	1	1	1	1	1	1	1	1	1	1	1	1	1	1	1				1	1	1	1	1	1	1	1		1	1	1	1	1		1		1	1		1	1	1	1	1	1	1	1	1	1	1	1	1	1	1	1	1	1	1	1	1	1	1	1	1	1	1	1	1	1		1	1	1	1	1	1	1		1	1	1	1	1	1	1	1
OG5_128217																																																								1	1	1	1	1	1	1	1	1	1	1	1	1	1	1	1	1	1	1	1	1	1	1	1	1	1	1	1	1	1	1	1	1	1	1	1	1						1	1		1	1	1		1	1	1	1	1	1	1	1					1	1	1	1	1	1	1	1	1	1	1	1	1	1	1	1	1		1	1	1	1				1	1	1		1	1	1	1	1
OG5_128218																																																					1	1			1	1	1	1	1	1	1	1	1	1	1	1	1	1	1	1	1	1	1	1	1	1	1	1	1	1	1	1	1														1						1	1	1	1	1	1	1	1						1	1	1	1	1	1	1	1	1	1	1	1	1	1	1	1		1	1	1	1												
OG5_128219																																																					1	1	1	1	1	1		1	1	1	1	1	1	1	1	1	1	1	1	1	1		1	1	1	1	1	1	1	1	1	1	1	1	1	1	1	1	1	1	1	1	1	1	1		1		1	1	1	1									1	1	1	1	1	1	1	1	1	1	1	1	1	1	1	1	1	1	1	1	1		1	1	1	1				1	1	1	1	1	1	1	1	1
OG5_128220	1		1	1	1	1		1	1	1				1	1		1	1	1		1	1	1	1	1	1	1	1	1	1	1	1	1				1	1	1	1	1	1	1	1	1	1	1		1	1		1	1	1	1										1																				1																	1																1	1	1	1	1	1	1	1	1	1	1	1	1	1		1		1	1	1	1					1	1				1		1
OG5_128221																																																								1	1	1	1	1	1	1	1	1	1	1	1	1	1	1	1	1	1	1	1	1	1	1	1	1	1	1	1	1	1	1	1	1	1	1	1	1	1	1	1	1	1	1	1		1	1	1		1	1	1	1	1	1	1	1	1				1	1	1	1	1	1	1	1	1	1	1	1	1	1	1	1	1		1	1	1	1				1	1	1			1	1	1	1
OG5_128222																																																					1	1	1	1	1	1	1	1	1	1	1	1	1	1	1	1	1	1	1	1	1	1	1	1	1	1	1	1	1	1	1	1	1	1	1	1	1	1	1		1	1	1	1	1	1	1	1	1	1	1	1	1	1	1	1	1	1	1	1	1				1	1	1	1	1	1	1	1	1	1	1	1	1	1	1	1	1			1	1	1		1	1	1	1	1	1	1	1	1	1	1
OG5_128223																																																					1	1	1	1	1	1	1	1	1	1	1	1	1	1	1	1	1	1	1	1		1	1	1	1	1	1	1	1	1	1	1	1														1		1	1		1	1	1	1	1	1	1	1	1	1	1	1	1	1	1	1	1	1	1	1	1	1	1	1	1	1	1	1	1	1		1	1	1	1				1	1	1	1	1	1	1	1	1
OG5_128224							1																																														1	1	1	1	1	1	1	1	1		1	1	1	1	1	1		1	1		1		1	1	1		1	1	1	1	1	1		1	1	1	1	1	1		1	1		1	1	1	1	1	1	1	1	1	1	1	1	1	1	1		1	1				1	1	1	1		1	1	1	1	1		1	1	1	1	1	1		1		1	1		1	1	1	1	1		1	1	1	1	1
OG5_128225																																																					1	1	1	1	1	1	1	1	1	1	1	1	1	1	1	1	1		1	1	1	1	1	1	1	1	1	1	1	1	1	1	1	1	1	1	1	1	1	1	1	1	1	1	1	1	1		1		1	1	1	1	1	1	1	1	1	1	1	1	1	1	1	1	1	1	1	1	1	1	1	1	1	1	1	1	1	1	1		1	1	1	1		1	1	1	1	1	1	1	1	1	1	1
OG5_128226						1										1																																								1	1	1	1	1	1	1	1	1	1	1	1	1	1	1	1	1	1	1	1	1	1	1	1	1	1	1	1	1	1	1	1		1	1	1		1	1	1	1	1		1		1	1	1	1	1	1	1	1	1	1		1	1	1	1	1	1	1	1	1	1	1	1	1	1	1	1	1	1	1	1	1	1		1	1	1	1		1	1	1	1	1	1	1	1	1	1	1
OG5_128227																																																					1	1	1	1	1	1	1	1	1	1	1	1	1	1	1	1	1	1	1	1	1	1	1	1	1	1	1	1	1	1	1	1	1	1	1	1	1	1	1		1	1		1	1	1	1		1	1	1	1	1	1	1	1	1	1	1	1	1	1	1	1		1	1	1	1	1	1	1	1	1	1	1	1	1	1	1	1			1	1	1				1		1	1	1	1	1	1	1
OG5_128228																							1									1	1	1	1	1	1	1	1				1	1	1	1	1	1	1	1						1	1	1	1	1	1	1	1	1	1	1	1	1	1	1	1	1	1	1	1	1	1	1	1	1				1	1	1	1	1	1	1	1					1	1		1		1	1		1		1	1	1	1									1	1	1	1	1	1	1	1	1	1	1	1	1	1	1	1		1	1	1	1				1	1	1	1	1	1	1	1	1
OG5_128229																																																					1	1	1	1	1	1	1	1	1	1		1	1	1	1	1		1	1	1	1	1	1	1	1	1	1	1	1	1	1	1		1	1	1	1	1	1	1	1	1	1	1	1	1	1		1	1	1	1	1	1	1	1	1	1	1	1	1		1	1	1	1	1	1	1	1	1	1	1	1	1	1	1	1	1	1	1		1	1	1	1		1	1	1		1	1	1	1	1	1	1
OG5_128230																																																								1	1	1	1	1	1	1	1	1	1	1	1	1		1	1	1	1	1	1	1	1	1	1	1	1	1	1	1	1	1	1	1	1	1	1	1				1	1	1	1			1	1	1	1	1	1	1	1	1	1	1	1					1	1	1	1	1	1	1	1	1	1	1	1	1	1	1	1		1	1	1	1		1	1	1	1	1			1	1	1	1
OG5_128231																																																					1	1	1	1	1	1	1	1	1	1	1	1	1	1	1	1	1	1	1	1	1	1	1	1	1	1	1	1	1	1	1	1	1	1	1	1	1	1	1	1	1	1	1	1	1	1	1		1		1		1	1	1	1	1	1	1	1	1	1	1	1		1	1	1	1	1	1	1	1	1	1	1	1	1	1	1	1		1	1	1	1		1	1	1	1		1	1	1	1	1	1
OG5_128232																																																					1	1	1	1	1	1			1	1	1	1	1	1	1		1	1	1	1	1	1	1	1	1	1	1	1	1	1	1	1	1	1	1	1	1	1	1		1	1	1	1	1	1	1		1	1	1	1	1	1	1	1	1	1	1	1	1	1	1	1	1	1	1	1	1	1	1	1	1	1	1	1	1	1	1	1	1		1	1	1	1	1	1	1	1		1		1	1	1	1	1
OG5_128236																																																					1	1	1	1	1	1		1	1	1	1	1	1	1	1	1	1	1	1	1	1	1	1	1	1	1		1	1	1	1	1	1	1	1	1	1	1	1		1	1	1	1	1	1	1	1	1	1	1	1	1	1	1	1	1	1	1	1	1	1	1	1	1	1	1	1	1	1	1	1	1	1	1	1	1	1	1	1	1		1	1	1	1				1	1	1	1	1	1	1	1	1
OG5_128238																																																					1	1		1	1	1	1	1	1	1	1	1	1	1	1	1	1		1	1	1	1	1	1	1	1	1	1	1	1	1	1	1	1	1	1	1	1	1		1	1	1			1	1		1	1	1	1	1	1	1	1	1	1	1		1	1	1	1	1	1	1	1	1	1	1	1	1	1	1	1	1	1	1	1	1		1	1	1	1	1	1	1	1	1	1	1	1	1	1	1	1
OG5_128239																																																					1	1	1	1	1	1	1	1	1	1	1	1	1	1	1	1	1		1	1	1	1	1	1	1	1	1	1	1	1	1	1	1		1	1	1	1	1		1	1	1	1	1		1		1	1			1	1	1	1	1	1	1	1					1	1	1	1	1	1	1	1	1	1	1	1	1	1	1	1	1		1		1	1				1		1	1	1	1	1	1	1
OG5_128240																																																					1	1	1	1	1	1	1	1	1	1	1	1	1	1	1	1	1	1	1	1	1	1	1	1	1	1	1	1	1	1	1	1	1	1	1	1	1	1	1		1	1	1	1	1	1	1		1	1			1	1	1	1	1	1	1		1				1	1	1	1	1	1	1	1	1	1	1	1	1	1	1	1	1	1	1	1	1	1				1	1	1	1	1	1	1	1	1
OG5_128241																																																					1	1	1	1	1	1	1	1	1	1	1	1	1	1	1	1	1		1	1		1	1	1	1	1	1	1	1	1	1	1	1	1	1	1	1	1	1		1	1	1	1	1	1	1		1	1	1	1	1	1	1	1	1	1	1	1	1	1	1	1		1	1	1	1	1	1	1	1	1	1	1	1	1	1	1	1		1	1	1	1	1	1	1	1	1	1	1	1	1	1	1	1
OG5_128243																																																					1	1	1	1	1	1	1	1	1	1	1	1	1	1	1	1	1	1	1	1			1	1	1	1	1	1	1	1	1	1	1	1	1	1	1	1	1	1	1	1	1	1	1	1	1		1		1	1	1	1	1	1	1	1		1	1				1	1	1	1	1	1	1	1	1	1	1	1	1	1	1	1	1		1	1	1		1	1	1	1	1	1	1	1	1	1	1	1
OG5_128245																								1	1		1					1	1						1														1	1	1	1	1	1	1	1	1		1	1	1	1	1	1	1	1	1	1	1	1	1	1	1	1	1	1	1	1		1	1	1	1	1	1	1	1								1		1	1				1	1	1	1				1					1	1	1	1	1	1	1	1	1	1	1	1	1	1	1	1		1	1	1	1				1				1				1
OG5_128246																																																								1	1	1	1	1	1	1		1	1	1	1	1	1	1	1	1	1	1	1	1	1	1	1	1	1	1	1			1	1	1	1	1	1		1	1	1	1	1				1	1		1														1	1	1	1	1	1	1	1	1	1	1	1	1	1	1	1		1	1	1	1				1			1	1	1	1	1	1
OG5_128247																																																					1	1	1	1	1	1	1	1	1	1		1	1	1	1		1	1	1	1	1	1	1	1	1	1		1	1	1	1	1	1	1	1	1	1	1	1	1	1	1	1	1	1	1	1		1	1	1	1	1	1	1	1	1	1	1	1	1				1	1	1	1	1	1	1	1	1	1	1	1	1	1	1	1	1		1	1	1	1				1		1	1	1	1	1	1	1
OG5_128248		1	1					1	1		1	1	1																								1																1	1	1	1	1	1	1	1	1	1	1	1	1	1	1	1	1	1	1	1	1	1	1	1	1	1	1	1	1	1	1	1	1														1		1	1		1	1	1	1	1	1	1	1	1					1	1	1	1	1	1	1	1	1	1	1		1	1	1		1		1	1	1	1				1	1	1	1	1	1	1	1	1
OG5_128249		1								1														1	1														1	1									1																	1	1					1	1		1	1	1	1	1															1		1	1				1	1																1	1	1	1	1	1	1	1	1	1	1	1	1	1	1	1	1	1	1	1	1	1	1	1		1	1	1	1				1
OG5_128250																																																					1	1	1	1	1	1	1	1	1	1	1	1	1	1	1	1	1	1	1	1	1	1	1	1	1	1	1	1		1	1	1	1	1	1	1	1	1	1	1				1	1	1	1		1	1		1	1	1	1	1	1	1	1	1	1				1	1	1	1	1	1	1	1	1	1	1	1	1	1	1	1	1	1	1	1	1	1				1	1	1	1	1	1	1	1	1
OG5_128251																																																					1	1	1	1	1	1	1	1	1	1	1	1	1	1	1	1	1	1	1	1	1	1	1	1	1	1	1	1	1	1	1	1	1		1	1	1	1	1	1	1	1		1	1	1	1		1	1		1	1	1	1	1	1	1		1	1	1		1	1	1	1	1	1		1	1	1	1	1	1	1	1	1	1	1		1	1	1	1			1	1	1	1	1	1	1	1	1	1
OG5_128252				1	1				1	1				1												1	1			1																	1									1	1	1	1	1	1	1	1	1	1	1	1	1	1	1	1	1	1	1	1	1	1	1	1	1	1	1	1	1	1														1		1	1			1	1	1	1	1	1		1	1	1	1	1	1	1	1	1	1	1	1	1	1	1	1	1	1	1	1	1	1		1	1	1	1		1	1	1					1	1	1	1
OG5_128253																																																					1	1	1	1	1	1	1	1	1	1	1	1	1	1	1		1	1	1	1	1	1	1	1	1	1	1	1	1	1	1		1		1	1	1	1	1		1	1	1	1	1	1	1	1	1	1	1	1	1	1	1	1	1	1	1	1	1	1	1	1	1	1	1	1	1	1	1	1	1	1	1	1	1	1	1	1	1		1	1	1	1				1	1	1	1	1	1	1	1	1
OG5_128254																																																					1	1	1	1	1	1	1	1	1	1	1	1	1	1	1	1	1		1	1	1	1	1	1	1	1	1	1	1	1	1		1	1	1	1	1	1	1	1	1	1	1	1	1	1	1		1	1	1	1	1	1	1	1	1	1	1	1	1				1	1	1	1	1	1	1	1	1	1	1	1	1	1	1	1	1			1	1	1				1	1	1		1	1	1	1	1
OG5_128255																																																					1	1		1		1	1	1	1	1	1	1	1	1	1	1	1	1	1	1	1	1	1	1	1	1	1	1	1	1	1	1	1	1	1	1	1	1	1		1	1	1	1	1	1	1	1	1	1	1	1	1	1	1	1	1	1		1						1	1	1	1	1	1	1	1	1	1	1	1	1	1	1	1		1	1	1	1	1	1	1	1	1	1	1	1	1	1	1	1
OG5_128256																																																					1	1	1	1	1	1	1	1	1	1	1	1	1	1	1	1	1	1	1	1		1	1	1	1	1	1	1	1	1	1	1	1	1	1	1	1	1	1		1	1	1	1	1		1		1	1	1	1	1	1	1	1	1		1	1		1	1	1		1	1	1	1	1	1	1	1	1	1	1	1	1	1	1	1		1	1	1	1				1	1	1	1	1	1	1	1	1
OG5_128257																																																								1	1	1	1	1	1	1	1	1	1	1	1	1	1		1	1	1	1	1	1		1	1		1	1	1	1	1		1	1	1	1	1	1	1	1	1	1	1	1	1	1		1	1	1		1	1	1	1			1	1					1	1	1	1	1	1	1	1	1	1	1				1	1			1	1	1					1		1	1	1	1	1	1
OG5_128258																																1	1	1		1	1	1	1																	1	1	1	1	1	1	1	1	1	1	1	1	1		1	1	1	1	1	1	1	1	1	1	1	1	1	1	1	1	1	1	1	1	1	1	1				1	1	1	1		1	1	1	1	1	1	1	1	1	1	1	1						1	1	1	1	1	1	1	1	1	1	1	1	1	1	1	1		1	1	1	1				1	1	1	1	1	1	1	1	1
OG5_128259									1																																												1	1	1	1	1	1	1	1	1	1	1	1	1	1	1	1	1	1	1	1	1	1	1	1	1	1	1	1	1	1	1	1	1	1	1	1	1	1	1	1	1	1	1	1	1	1	1		1	1	1	1	1	1	1	1	1	1	1	1	1				1	1	1	1	1	1	1	1	1	1	1	1	1	1	1	1	1		1	1	1	1				1	1	1	1	1	1	1	1	1
OG5_128260																																																					1	1	1	1	1	1	1	1	1	1	1	1	1	1	1	1	1	1	1	1	1	1	1	1	1	1	1	1	1	1	1	1	1		1	1	1	1	1	1	1	1	1	1	1	1	1		1	1	1										1	1	1	1		1	1	1	1	1	1	1	1	1	1	1		1	1	1	1		1	1	1	1	1	1	1	1		1	1	1	1	1	1	1
OG5_128262	1	1	1	1	1	1								1	1																																								1	1	1	1	1		1		1		1	1	1	1		1	1	1	1		1	1	1	1	1	1	1	1	1	1	1	1	1	1	1	1	1	1	1	1	1	1	1	1	1		1	1	1	1									1					1	1	1		1	1		1	1	1	1	1		1	1	1		1	1	1	1		1	1		1	1	1	1	1	1	1	1
OG5_128263																																																							1	1		1	1	1	1	1	1	1	1	1	1	1	1	1	1	1	1	1	1	1	1	1	1	1	1	1	1	1	1											1	1		1		1	1		1									1					1	1	1	1	1	1	1	1	1	1	1	1	1	1	1	1		1	1	1	1				1	1	1	1	1	1	1	1	1
OG5_128264																																																					1	1	1	1	1	1		1	1	1	1	1	1	1	1	1	1	1	1	1	1	1	1	1	1	1	1	1	1	1	1	1	1	1	1		1	1	1	1	1	1	1	1	1	1	1		1	1	1		1	1	1	1	1	1	1	1	1				1	1	1	1	1	1	1	1	1	1	1	1	1	1	1	1	1		1	1	1	1				1	1	1	1	1	1	1	1	1
OG5_128266																																																								1	1	1	1	1	1	1	1	1	1	1	1	1	1	1	1	1	1	1	1	1	1	1	1	1	1	1	1	1	1	1	1	1	1	1	1	1	1	1	1	1	1	1	1		1	1	1	1														1	1	1	1	1	1	1	1	1	1	1	1	1	1	1	1		1	1	1	1				1	1	1	1	1	1	1	1	1
OG5_128267																																																								1	1	1	1	1	1	1	1	1	1	1	1	1	1	1	1	1	1	1	1	1	1	1	1	1	1	1	1	1	1														1					1														1	1	1	1	1	1	1	1	1	1	1	1	1	1	1	1		1	1	1	1				1	1	1			1	1	1	1
OG5_128268																																																					1	1	1	1	1	1	1	1	1	1	1		1	1	1	1	1	1	1	1	1	1	1	1	1	1	1	1	1		1	1	1								1			1	1		1		1	1			1	1	1	1	1	1		1		1			1	1	1	1	1		1	1	1	1	1	1	1	1	1	1	1		1	1	1	1				1	1	1	1	1	1	1	1	1
OG5_128269																																																					1	1	1	1		1	1	1	1	1	1	1	1	1	1	1	1	1	1	1	1	1	1	1	1	1	1	1	1	1	1	1	1														1			1			1	1	1	1	1	1	1	1	1				1	1	1	1	1	1	1	1	1	1	1	1	1	1	1	1	1		1	1	1	1				1	1	1	1		1	1	1	1
OG5_128270																																																					1	1	1	1	1	1	1	1	1	1	1	1	1	1	1	1	1	1	1	1	1	1	1	1	1	1	1	1	1	1		1		1	1	1	1	1	1		1	1	1	1	1	1	1		1	1	1	1	1	1	1	1	1	1	1	1	1	1	1	1	1	1	1	1	1	1	1	1	1	1	1	1	1	1	1	1	1		1	1	1	1				1	1	1	1		1	1	1	1
OG5_128271																	1		1		1	1			1							1	1				1	1	1			1	1	1	1	1					1	1						1	1	1	1	1	1	1	1	1	1	1	1	1	1	1	1	1	1	1	1	1	1	1	1	1	1	1	1																1	1																1	1	1	1	1	1	1	1	1	1	1	1	1	1	1	1		1	1	1	1		1	1	1	1		1	1		1		
OG5_128272																																																					1	1	1	1		1	1	1	1	1		1	1	1	1	1	1	1	1	1	1	1	1	1	1	1	1	1	1	1	1	1	1	1	1	1	1	1	1	1	1	1	1	1	1	1	1		1	1	1	1	1	1	1	1	1	1	1	1	1	1	1	1	1	1	1	1	1	1	1	1	1	1	1	1	1	1	1	1	1		1	1	1	1				1	1	1	1	1	1	1	1	1
OG5_128273						1	1		1		1	1	1		1		1	1					1	1	1	1	1	1	1	1	1		1				1		1			1		1	1		1		1				1	1	1	1																																													1	1											1					1	1	1	1	1	1	1	1	1	1		1		1	1	1				1	1					1		1	1				1
OG5_128278																																																					1	1	1	1	1	1	1	1	1	1	1	1	1	1	1	1	1	1	1	1	1	1	1	1	1	1	1	1	1	1	1	1	1	1	1	1	1	1	1	1	1	1	1	1	1	1	1		1	1	1	1	1	1	1	1	1	1	1	1	1				1	1	1	1	1	1	1	1	1	1	1	1	1	1	1	1	1		1	1	1	1				1		1	1	1	1	1	1	1
OG5_128279																																																								1	1	1	1	1	1	1	1	1	1	1	1	1	1	1	1	1	1	1	1	1	1	1	1	1	1	1	1	1																	1	1		1	1	1	1	1	1	1	1	1					1	1	1	1	1	1	1	1	1	1	1	1	1	1	1	1	1		1	1	1	1				1	1	1	1		1	1	1	1
OG5_128280																																																								1	1		1	1	1	1	1	1	1	1	1	1	1	1	1	1	1	1	1	1	1	1		1	1	1		1	1											1	1		1			1											1					1	1	1	1	1	1	1	1	1	1	1	1	1	1	1	1		1	1						1	1	1	1	1	1	1	1	1
OG5_128281																																																					1	1	1	1	1	1	1	1	1	1	1	1	1	1	1	1		1	1	1	1	1	1	1	1	1	1	1	1	1	1	1	1		1	1	1	1	1					1	1				1	1		1	1	1	1	1	1	1	1	1					1	1	1	1	1	1	1	1	1	1	1	1	1	1	1	1	1		1	1	1	1				1			1	1	1	1	1	1
OG5_128282																																																								1	1	1	1	1	1	1	1	1	1	1	1	1	1	1	1	1	1	1	1	1	1	1	1	1	1	1	1	1	1	1	1	1	1	1	1	1	1	1	1	1	1	1	1		1	1	1	1	1	1	1	1	1	1	1	1					1	1	1	1	1		1	1	1	1	1	1	1	1	1	1	1		1	1	1	1	1	1	1	1		1	1	1	1	1	1	1
OG5_128283																																																					1	1	1	1	1	1	1	1	1	1	1	1	1	1	1	1	1	1	1	1	1	1	1	1	1	1	1	1	1	1	1	1	1	1	1	1	1	1	1	1	1	1		1		1	1		1	1	1		1	1	1	1	1	1	1	1	1				1	1	1	1	1	1	1	1	1	1	1	1	1	1	1	1	1	1	1	1	1	1				1	1	1	1	1	1		1	1
OG5_128284																	1														1												1	1	1								1	1	1	1	1	1	1	1	1	1	1	1	1	1	1	1	1	1		1		1		1	1	1	1	1				1	1	1	1	1	1	1	1			1	1	1	1		1		1	1		1	1	1	1	1	1	1	1	1					1	1	1	1	1	1	1	1	1	1	1	1	1	1	1	1	1		1	1	1	1		1	1		1			1	1	1	1	1
OG5_128285																																																								1	1	1	1	1	1	1	1	1	1	1	1	1	1	1	1	1	1	1	1	1	1	1	1	1	1	1	1	1	1	1	1	1	1	1	1		1	1	1			1	1		1	1		1	1	1	1	1	1	1	1	1	1	1	1	1	1	1	1	1	1	1	1	1	1	1	1	1	1	1	1	1	1		1	1	1	1				1	1	1	1	1	1	1	1	1
OG5_128288																																																								1	1	1	1	1	1	1	1	1	1	1	1	1	1	1	1	1	1	1	1	1	1	1	1	1	1	1	1	1	1																	1											1					1	1	1	1	1	1	1	1	1	1	1	1	1	1	1	1			1	1	1				1	1	1	1	1	1	1	1	1
OG5_128289							1																		1																												1	1	1	1		1	1	1	1	1	1		1	1	1	1	1		1		1	1	1	1	1	1	1		1	1	1	1	1	1	1	1	1	1	1		1	1	1	1	1	1	1		1	1	1	1	1	1	1	1	1	1	1	1	1	1	1	1	1	1	1	1	1	1	1	1	1	1	1	1	1	1	1	1	1		1	1	1	1					1		1	1	1	1	1	
OG5_128290																																																								1	1	1	1	1	1	1		1	1	1	1	1	1	1	1	1	1	1	1	1	1	1	1	1	1	1	1	1	1																																	1	1	1	1	1	1	1	1	1	1	1	1	1	1	1	1		1	1	1	1				1	1	1	1	1	1	1	1	1
OG5_128291																																																					1	1	1	1	1	1	1	1	1	1	1	1	1	1	1	1	1	1	1	1	1	1	1	1	1	1	1	1	1			1	1	1	1	1	1	1	1	1					1	1	1		1	1	1	1		1	1	1	1				1				1	1	1	1	1	1	1	1	1	1	1	1	1	1	1	1	1		1	1	1	1				1	1	1	1	1	1	1	1	1
OG5_128292																																																					1	1	1	1		1	1	1	1	1	1	1	1	1	1	1	1		1	1	1	1	1	1	1	1	1	1	1	1	1	1	1	1	1	1	1	1	1		1	1	1	1	1	1			1	1	1	1	1	1	1	1	1	1	1	1	1	1	1	1	1	1	1	1	1	1	1	1	1	1	1	1	1	1	1	1	1		1	1	1	1				1	1	1	1	1	1	1	1	1
OG5_128294																																																					1	1	1	1	1	1	1		1	1	1	1	1	1	1	1	1	1	1	1	1	1	1	1	1	1	1	1	1	1	1	1	1	1	1	1	1	1	1		1	1	1	1	1	1			1	1	1	1	1	1	1	1	1	1	1	1					1	1	1	1	1	1	1	1	1	1	1	1	1	1	1	1	1	1	1	1	1	1		1	1		1	1	1	1	1	1	1	1
OG5_128297		1																																																			1	1	1	1	1	1	1	1	1	1		1	1	1	1	1	1	1	1	1		1	1	1	1	1	1	1	1	1	1	1	1	1	1	1	1	1	1		1	1	1	1	1	1	1		1		1		1	1	1	1	1	1	1	1		1	1	1	1	1	1	1	1	1	1	1	1	1	1	1	1	1	1	1	1		1	1	1	1				1	1	1	1	1	1	1	1	1
OG5_128298																																																					1	1	1	1	1	1	1	1	1	1	1	1	1	1	1	1	1	1	1	1		1	1	1	1	1	1	1	1	1	1	1	1	1	1	1	1	1	1		1	1	1	1	1	1	1		1	1	1	1	1	1	1	1	1	1	1	1	1	1	1	1	1	1	1	1	1	1	1	1	1	1	1	1	1	1	1	1	1			1	1	1				1	1	1	1	1	1	1	1	1
OG5_128299																	1		1	1		1	1		1	1	1	1	1	1		1	1	1	1	1	1	1	1	1	1	1	1	1	1	1	1	1	1	1	1	1				1	1	1	1	1	1	1	1	1	1	1	1	1	1	1	1	1	1	1	1	1	1	1	1		1	1	1	1	1	1	1	1	1	1	1	1						1				1	1															1	1	1	1	1	1	1	1	1	1	1	1	1	1	1	1									1								
OG5_128301																																																								1	1	1	1	1	1	1	1	1	1	1	1	1	1	1	1	1	1	1	1	1	1	1	1	1	1	1	1	1	1	1	1	1	1	1	1	1	1	1	1	1	1	1	1		1		1	1														1	1	1	1	1	1	1	1	1	1	1	1	1	1	1	1		1	1	1	1				1	1	1	1	1	1	1	1	1
OG5_128303																																																					1	1	1	1	1	1	1	1	1	1	1	1	1	1	1	1	1		1	1	1	1	1	1	1	1	1	1	1	1	1	1	1	1	1	1		1	1		1	1	1	1	1	1	1		1		1	1	1	1	1	1	1	1	1	1	1	1	1	1	1	1	1	1		1	1	1	1	1	1	1	1	1	1	1	1		1	1	1	1				1	1	1	1	1	1	1	1	1
OG5_128304	1			1	1	1	1	1	1	1	1	1	1	1	1		1	1	1	1	1	1	1	1	1	1	1	1	1	1	1	1	1				1	1	1	1	1	1	1	1	1	1	1	1	1	1		1					1																							1						1	1	1	1	1	1					1	1		1		1	1		1														1	1	1	1	1	1	1	1	1	1	1	1	1	1	1	1		1	1	1	1				1	1	1	1	1	1	1	1	1
OG5_128306																																																					1	1	1	1	1	1	1		1	1	1	1	1	1	1	1	1		1	1	1	1	1	1	1	1	1	1	1	1	1	1	1	1	1	1	1	1	1	1	1	1	1	1	1	1	1		1	1	1		1	1	1	1	1	1	1	1	1				1	1	1	1	1	1	1	1	1	1	1	1	1	1	1	1	1		1	1	1	1				1	1	1	1	1	1	1	1	1
OG5_128307																													1																								1	1	1	1	1	1			1	1	1	1	1	1	1	1	1	1	1	1	1	1	1	1	1	1	1	1	1	1	1	1	1	1	1	1	1	1	1	1	1	1	1	1	1	1	1		1	1	1		1	1	1	1	1	1	1	1					1	1	1	1	1	1	1	1	1	1	1	1	1	1	1	1	1		1		1	1				1	1	1	1	1	1	1	1	1
OG5_128308																																																					1	1	1	1	1	1	1	1	1	1	1	1	1	1	1	1	1	1	1	1	1	1	1	1	1	1	1	1	1	1	1	1	1	1	1	1	1	1	1	1	1	1	1	1	1	1	1		1	1	1	1									1					1	1	1	1	1	1	1	1	1	1	1	1	1	1	1	1		1	1	1	1	1	1	1	1	1	1	1	1	1	1	1	1
OG5_128309																																																					1	1	1	1	1	1	1	1	1	1	1	1	1	1	1		1	1	1	1	1	1	1	1	1	1	1	1	1	1	1	1	1							1	1	1	1	1	1	1	1		1	1	1	1	1	1	1	1	1	1	1	1	1	1	1	1	1	1	1	1	1	1	1	1	1	1	1	1	1	1	1	1	1		1	1	1	1		1	1	1	1	1	1	1	1	1	1	1
OG5_128310																																																								1		1		1	1		1	1	1	1	1	1	1	1	1	1	1	1	1	1	1	1	1	1	1	1		1	1												1				1			1									1					1	1	1	1	1	1	1	1	1	1	1	1	1	1	1	1		1	1	1	1				1	1	1		1	1	1	1	1
OG5_128311																																																					1	1	1	1	1	1	1	1	1	1	1	1	1	1	1	1	1		1	1		1	1	1	1	1	1	1	1	1	1	1	1	1	1	1	1	1	1	1				1	1	1	1			1	1		1	1	1	1	1	1	1	1					1	1	1	1	1	1	1	1	1	1	1		1	1	1	1	1		1	1	1	1	1	1	1	1	1	1	1	1	1	1	1	1
OG5_128313																																																					1	1	1	1	1	1	1	1	1	1	1	1	1	1	1	1	1		1	1		1	1	1	1	1	1	1	1	1	1	1	1	1	1	1	1	1	1		1	1	1	1	1	1	1		1	1	1	1	1	1	1	1	1	1	1	1	1	1	1	1	1	1	1	1	1	1	1	1	1	1	1	1	1	1	1	1	1			1	1	1				1	1	1	1	1	1	1	1	1
OG5_128316								1																																													1	1	1	1	1	1	1	1	1	1	1	1	1		1	1			1			1	1	1	1	1	1	1	1	1				1	1	1	1	1	1								1		1	1		1	1	1	1	1	1	1	1	1	1	1	1	1	1	1	1	1	1	1	1	1	1	1	1		1	1	1		1		1	1	1	1				1	1	1	1	1	1	1	1	1
OG5_128317																																																					1	1	1	1	1	1	1	1	1	1	1	1	1	1	1	1	1	1	1	1	1		1	1	1	1	1	1	1	1	1	1	1	1	1	1	1	1	1	1	1	1	1	1	1	1	1			1	1										1					1	1	1	1	1	1	1	1	1	1	1	1	1	1	1	1		1	1	1	1				1	1	1	1		1	1	1	1
OG5_128318																																																					1	1	1	1	1	1	1	1	1	1	1	1	1		1	1	1	1	1	1	1	1	1	1	1	1	1	1	1	1	1	1	1	1	1	1	1	1	1		1	1		1	1		1		1	1		1	1	1	1	1	1	1	1	1	1				1	1	1	1	1	1	1	1	1	1	1	1		1	1	1	1		1	1	1	1	1	1	1	1	1	1	1	1	1	1	1	1
OG5_128319																																																								1		1	1	1	1	1	1	1	1	1	1	1			1	1	1	1	1	1	1	1	1	1	1	1	1	1	1	1	1	1	1	1	1		1	1	1	1	1	1	1		1	1	1	1	1	1	1	1	1	1	1	1	1	1	1	1	1	1	1	1	1	1	1	1	1	1	1	1	1	1	1	1	1		1	1	1	1		1	1	1	1	1	1	1	1	1	1	1
OG5_128320						1	1	1	1	1	1	1	1	1	1																																						1	1	1	1	1	1	1	1	1	1	1	1	1	1	1	1	1		1	1		1	1	1	1	1	1	1	1	1	1	1	1																1	1	1	1	1	1	1	1	1	1	1	1	1					1	1	1	1	1	1	1	1	1	1	1	1	1	1	1	1			1	1	1					1	1	1	1	1		1	1
OG5_128321																																																							1	1		1	1	1	1	1	1	1	1	1	1	1	1	1	1	1	1	1	1	1	1	1	1	1	1	1	1	1	1	1	1	1	1	1	1	1	1	1	1	1	1	1	1		1	1	1		1	1	1	1	1	1	1	1	1				1	1	1	1	1	1	1	1	1	1	1	1	1	1	1	1	1		1	1	1	1				1	1	1			1	1	1	1
OG5_128322																																																					1	1	1	1	1	1	1	1	1	1	1	1	1	1	1	1	1	1	1	1	1	1	1	1	1	1	1	1	1	1	1	1	1	1	1	1	1	1	1	1	1	1	1	1	1	1	1		1	1	1		1	1	1	1	1	1	1	1	1					1	1	1	1	1	1	1	1	1	1	1	1	1	1	1	1			1	1	1		1	1	1	1	1	1	1	1	1	1	1
OG5_128324																																																					1	1	1	1	1	1	1	1	1	1	1	1	1	1	1	1	1	1	1	1	1	1	1	1	1	1	1	1	1	1	1	1	1														1		1	1		1	1	1	1	1	1	1	1	1					1	1	1	1	1	1	1	1	1	1	1	1	1	1	1	1	1		1	1	1	1	1	1	1	1	1	1	1	1	1	1	1	1
OG5_128325																																																					1	1	1	1	1	1	1	1	1	1	1	1	1	1	1	1	1	1	1	1	1	1	1	1	1	1	1	1	1	1	1	1	1								1	1	1	1	1		1		1	1			1	1	1	1	1	1	1	1	1				1	1	1	1	1	1	1	1	1	1	1	1	1	1	1	1	1		1	1	1	1				1								
OG5_128328																																																					1	1	1	1	1	1	1	1	1	1	1	1	1	1	1	1	1	1	1	1	1	1	1	1	1	1	1	1	1	1	1	1	1	1	1	1	1	1	1								1		1	1		1	1	1	1	1	1	1	1	1	1				1	1	1	1	1	1	1	1	1	1	1	1	1	1	1	1	1		1	1	1	1				1	1	1	1	1	1	1	1	1
OG5_128331	1	1	1	1	1	1	1	1	1	1	1	1	1		1											1	1			1																	1									1	1	1	1	1	1	1	1	1	1	1	1	1		1	1	1	1	1	1	1	1	1		1	1	1	1	1	1																1	1			1	1	1	1	1	1	1	1	1	1	1	1	1	1	1	1	1	1	1	1	1	1	1	1	1	1	1	1	1							1	1	1					1	1	1	1
OG5_128332																																																					1	1	1	1	1	1	1	1	1	1		1	1	1	1	1	1	1	1	1	1	1		1	1	1	1	1	1	1	1	1	1	1	1	1	1	1	1		1	1	1	1	1		1		1	1	1	1	1	1	1	1	1	1	1	1	1	1	1	1		1	1	1	1	1	1	1	1	1	1	1	1	1	1	1	1		1	1	1	1				1	1	1		1	1	1	1	1
OG5_128333					1			1	1					1			1							1	1		1										1	1	1				1	1	1	1		1	1	1						1										1		1		1	1	1	1	1	1	1	1	1	1					1												1	1		1		1	1																1	1	1	1	1	1	1	1	1	1	1	1	1	1		1		1	1	1	1		1	1	1	1	1	1	1	1	1	1	1
OG5_128334																																																					1	1	1	1	1	1	1	1	1	1	1	1	1	1	1	1	1	1	1	1	1	1	1	1	1	1	1	1	1	1	1	1	1							1	1	1	1	1	1	1	1		1	1	1	1	1	1	1	1	1	1	1	1	1				1	1	1	1	1	1	1	1	1	1	1	1	1	1	1	1	1		1	1	1	1	1	1	1	1	1	1	1	1	1	1	1	1
OG5_128335																																																					1	1	1	1	1	1	1	1	1	1		1	1		1	1	1	1	1	1	1	1	1	1	1	1	1	1	1	1	1	1	1	1	1	1	1	1	1	1	1	1	1	1	1	1	1		1	1	1		1	1	1	1	1	1	1	1	1				1	1	1	1	1	1	1	1	1	1	1	1	1	1	1	1	1	1	1	1	1	1				1	1	1	1	1	1	1	1	1
OG5_128336																																											1	1		1			1	1						1	1	1	1	1	1	1	1	1	1				1											1				1																	1	1		1	1	1	1	1	1	1	1	1					1	1	1	1	1	1	1	1	1	1	1	1	1	1	1		1		1	1	1	1				1	1	1	1	1	1	1	1	1
OG5_128337				1	1	1								1																		1	1				1	1	1				1	1	1		1					1				1	1	1	1	1	1	1	1	1	1	1	1	1	1	1	1	1	1	1	1	1	1	1	1	1	1	1	1	1												1	1		1		1	1		1	1	1	1	1	1	1	1	1					1	1	1	1	1	1	1	1	1	1	1	1	1	1	1	1	1		1	1	1	1				1	1	1			1	1	1	1
OG5_128339																																																								1	1	1	1		1	1	1	1	1	1	1	1	1	1	1	1	1	1	1	1	1	1	1	1	1	1	1	1	1														1		1	1			1	1	1	1	1	1	1	1					1	1	1	1	1	1	1	1	1	1	1	1	1	1	1		1		1	1	1	1				1	1	1	1	1	1	1	1	1
OG5_128340																																																					1	1	1	1		1	1	1	1	1		1	1	1	1	1	1	1	1	1	1	1	1	1	1	1	1	1				1	1	1	1	1	1	1	1	1	1	1	1	1	1	1	1		1	1	1	1	1	1	1	1	1	1	1	1	1	1	1	1	1	1	1	1	1	1	1	1	1	1	1	1	1	1	1	1	1		1	1	1	1				1	1	1	1	1	1	1	1	1
OG5_128342	1			1				1				1	1																																											1	1	1	1	1	1	1	1	1	1	1	1	1	1	1	1	1	1	1	1	1	1	1	1	1	1	1	1	1	1														1		1	1										1		1	1	1		1	1	1	1	1	1		1	1	1	1	1	1	1	1	1		1	1	1	1				1	1	1	1	1	1	1	1	1
OG5_128343																																																					1	1		1	1	1	1	1	1	1	1	1	1	1	1	1		1	1	1	1	1	1	1	1	1	1	1	1	1	1	1	1	1	1	1	1	1	1		1	1		1	1	1	1		1	1	1	1	1	1	1	1	1	1	1	1					1	1	1	1		1	1	1	1	1	1	1	1	1	1	1	1	1	1	1	1	1				1	1	1	1	1	1	1	1	1
OG5_128345								1									1	1	1		1		1	1	1	1	1	1	1	1		1	1	1	1	1	1	1	1	1	1	1	1	1	1	1	1	1	1	1	1	1				1	1									1	1	1	1	1	1	1	1	1		1	1	1	1	1	1	1	1	1	1	1	1	1	1	1	1								1		1	1		1														1	1	1	1	1	1	1	1	1	1	1	1	1	1	1	1										1	1	1	1	1	1	1	1
OG5_128346	1	1	1	1	1			1		1	1		1																																								1	1	1	1	1		1	1	1	1	1	1	1		1	1	1	1	1	1	1		1	1	1	1	1	1	1	1	1	1	1	1	1	1	1	1	1	1	1	1		1	1	1	1		1	1	1	1									1	1	1	1		1	1	1		1	1	1	1	1		1	1	1	1	1	1		1	1	1	1				1	1	1	1	1	1	1	1	1
OG5_128347																																																					1	1	1	1	1	1	1	1	1	1	1	1	1	1	1	1	1			1	1			1	1	1		1	1	1	1	1	1	1	1	1	1	1	1	1	1	1		1	1		1			1	1	1	1	1	1	1	1	1	1	1	1				1	1	1	1	1	1	1	1	1	1	1	1	1	1	1	1	1		1	1	1	1					1	1	1	1	1	1	1	1
OG5_128348																																																					1	1	1	1	1	1	1	1	1	1	1	1	1	1	1	1	1		1		1	1	1	1	1	1	1	1	1	1	1	1	1	1	1	1	1	1	1	1	1	1	1	1	1	1	1		1	1	1	1	1	1	1	1	1	1	1	1	1	1	1	1	1	1	1	1		1	1	1	1	1	1	1	1	1	1	1	1		1	1	1	1				1	1	1	1	1	1	1	1	1
OG5_128349																					1		1								1	1	1				1	1					1	1	1	1	1			1						1	1	1	1	1	1	1	1	1	1	1	1			1	1	1	1	1	1	1	1	1	1	1	1	1	1	1	1		1	1	1	1	1							1	1		1				1	1	1	1	1	1	1	1					1	1	1	1	1	1	1	1	1	1	1	1	1	1	1	1	1		1		1		1			1		1	1	1	1	1	1	1
OG5_128350																																																								1	1	1	1	1	1	1	1	1	1	1	1	1	1		1	1		1	1	1	1	1	1	1	1	1	1	1	1	1	1	1	1	1	1					1	1		1		1	1	1	1	1	1	1	1	1	1	1	1	1	1	1	1	1	1	1	1	1	1	1	1	1	1	1	1	1	1	1	1	1		1	1	1	1					1	1			1	1	1	
OG5_128351																																																								1	1	1	1	1	1	1	1	1	1	1	1	1	1	1	1	1	1	1	1	1	1	1	1	1	1	1	1	1	1	1	1	1	1	1	1	1	1	1	1	1	1	1	1			1	1															1	1	1	1	1	1	1	1	1	1	1	1	1	1	1	1		1	1	1	1		1	1						1	1	1	1
OG5_128353																																																					1	1	1	1	1	1	1	1	1		1	1	1	1	1	1	1	1	1	1	1	1	1	1	1	1	1	1	1	1	1	1	1	1	1	1	1	1	1		1	1	1	1	1		1		1	1			1	1	1	1	1	1	1	1	1				1	1	1	1	1	1	1	1	1	1	1	1	1	1	1	1	1		1	1	1	1				1	1	1	1	1	1	1	1	1
OG5_128354																																																					1	1	1	1	1	1	1	1	1	1	1	1	1	1	1	1		1	1	1	1	1	1	1	1	1	1	1	1	1	1		1	1	1	1	1	1	1		1	1	1	1	1	1	1		1	1	1	1	1	1	1	1	1	1	1	1	1				1	1	1	1	1	1	1	1	1	1	1	1	1	1	1	1	1		1	1	1	1				1	1	1	1	1	1	1	1	
OG5_128357																																																					1	1	1	1	1	1	1	1	1	1	1	1	1	1	1	1	1	1	1	1	1	1	1	1	1	1	1	1	1	1	1	1	1	1	1	1	1	1	1	1	1	1	1	1	1	1	1		1	1	1		1	1	1	1	1	1	1	1	1				1	1	1	1	1	1	1	1	1	1	1	1	1	1	1	1	1		1	1	1	1				1	1	1		1	1	1	1	1
OG5_128358				1	1	1	1		1	1							1	1	1				1	1	1	1	1				1	1	1	1		1	1	1	1	1				1	1	1	1	1		1						1	1				1		1			1	1	1		1	1	1	1	1	1		1	1	1	1	1		1		1	1	1	1								1		1					1	1														1						1	1	1	1	1	1		1	1					1	1						1		1		1		1
OG5_128359																																																					1	1	1	1	1	1	1		1	1	1	1	1	1	1	1		1	1	1		1	1	1	1	1	1	1	1	1	1	1	1	1	1	1	1	1	1	1	1	1	1	1	1	1	1		1	1	1	1	1	1	1	1	1	1	1	1					1	1	1	1	1	1	1	1	1	1	1	1	1	1	1	1	1		1	1	1	1				1	1	1		1	1	1	1	1
OG5_128360																																																					1	1	1	1	1	1	1		1	1	1	1	1	1	1	1	1		1	1		1	1	1	1	1	1	1	1	1	1	1	1	1	1	1	1	1	1	1	1	1	1	1	1	1	1		1	1	1		1	1	1	1	1	1	1	1	1				1	1	1	1	1	1	1	1	1	1	1	1	1	1	1	1	1		1	1	1	1				1	1	1	1	1	1	1	1	1
OG5_128362																																																					1	1	1	1	1	1	1	1	1	1	1	1	1	1	1	1	1	1	1	1	1	1	1	1	1	1	1	1	1	1	1	1	1											1	1		1	1	1				1	1	1	1	1	1	1		1					1	1	1	1	1	1	1	1	1	1	1		1	1	1	1		1	1	1	1		1	1	1	1				1	1	1	
OG5_128363																																																					1	1	1	1	1	1	1	1	1		1	1	1	1	1	1	1	1	1	1	1	1	1	1	1	1	1	1	1	1	1		1														1			1																1	1	1	1	1	1	1	1	1	1	1	1	1	1	1	1		1	1	1	1		1	1						1	1	1	1
OG5_128366																																					1																1	1	1	1	1	1	1	1	1	1	1	1	1	1	1	1	1	1	1	1	1	1	1	1	1	1	1	1	1	1	1	1	1	1	1	1	1	1	1		1	1	1	1	1	1	1		1	1	1	1									1					1	1	1	1	1	1	1	1	1	1	1	1	1	1	1	1		1	1	1	1	1	1	1		1	1	1	1	1	1	1	1
OG5_128367																											1													1								1					1	1	1	1	1	1	1	1	1	1	1	1	1			1	1		1	1		1	1	1	1	1	1	1	1	1	1	1	1							1				1	1	1	1		1	1	1	1	1	1	1	1	1	1	1	1	1				1	1	1	1	1	1	1	1	1	1	1	1	1	1	1	1	1		1	1	1	1		1	1	1	1	1	1	1	1		1	1
OG5_128371																																																								1	1	1	1	1	1	1	1	1	1	1	1	1	1	1	1	1	1	1	1	1	1	1	1	1	1	1	1	1	1	1	1	1	1	1	1	1				1	1		1		1	1	1	1	1	1	1	1	1	1		1					1	1	1	1	1	1	1	1	1	1	1	1	1	1	1	1	1		1	1	1	1					1	1	1	1	1	1	1	1
OG5_128372																																		1	1		1	1	1				1	1	1	1			1	1						1	1	1	1	1	1		1	1	1	1	1			1	1	1	1	1	1	1	1	1	1	1	1	1	1	1	1								1	1	1			1	1		1	1		1	1	1	1	1	1	1			1				1	1	1	1	1	1	1	1	1	1	1	1	1	1	1	1	1		1	1	1	1		1	1	1	1	1	1	1	1	1	1	1
OG5_128373																																																					1	1	1	1	1	1	1	1	1	1	1	1	1	1	1	1		1	1	1		1	1	1	1	1	1	1	1	1	1	1	1														1		1	1		1	1	1	1	1	1	1	1	1	1	1	1	1	1	1	1	1	1	1	1	1	1	1	1	1	1	1	1	1	1		1	1	1	1	1	1	1	1	1	1		1	1	1	1	1
OG5_128374																																																					1	1	1	1	1	1	1	1	1	1	1	1	1	1	1	1	1	1	1	1	1	1	1	1	1	1	1	1	1	1	1	1	1	1	1	1	1	1	1		1	1	1	1	1		1		1	1		1	1	1	1	1	1	1	1	1	1	1	1	1		1	1	1	1	1	1	1	1		1		1	1		1	1	1	1	1	1	1				1	1	1	1		1	1	1	1
OG5_128377																																																								1	1	1	1	1	1	1	1	1	1	1	1	1		1	1	1	1		1	1	1	1	1	1			1	1												1	1					1		1	1					1		1						1	1	1		1	1	1	1	1	1	1	1	1	1	1	1		1	1	1	1				1	1	1		1	1	1	1	1
OG5_128378																																																					1	1	1	1	1	1	1	1	1	1		1	1	1	1	1	1	1	1	1	1	1	1	1	1	1	1	1	1	1	1	1	1	1	1	1	1	1	1		1	1	1	1	1	1	1		1	1	1	1									1					1	1	1	1	1	1	1	1	1	1	1	1	1	1	1	1		1	1	1	1				1	1	1	1	1	1	1	1	1
OG5_128379																																																								1	1	1	1	1	1	1	1	1	1	1	1	1	1	1	1	1	1	1	1	1	1	1	1	1	1	1	1		1											1	1				1	1																1	1	1	1	1	1	1	1	1	1	1	1	1	1	1	1		1	1	1	1				1	1	1	1	1	1	1	1	1
OG5_128380																																																					1	1	1	1	1	1	1	1	1	1	1	1	1	1	1		1	1	1	1	1	1	1	1	1	1	1	1	1	1	1	1	1																1	1		1	1	1	1	1	1	1	1	1	1				1	1	1	1	1	1	1	1	1	1	1	1	1	1	1	1	1	1	1	1	1	1				1	1	1	1	1	1	1	1	1
OG5_128381																																																					1	1	1	1	1	1	1	1	1	1		1	1	1		1	1	1	1	1	1	1	1	1	1	1	1	1	1	1	1	1	1	1	1	1	1	1	1	1	1	1		1	1	1	1		1	1	1	1	1					1	1		1				1	1	1	1	1	1	1	1	1	1	1	1	1	1	1	1	1		1	1	1	1				1	1	1	1	1	1	1	1	1
OG5_128382																																																					1	1	1	1	1	1	1	1	1	1	1	1	1	1	1	1	1	1	1	1	1	1	1	1	1	1	1	1	1	1	1	1	1											1	1				1	1		1	1	1	1	1	1	1	1	1	1				1	1	1	1	1	1	1	1	1	1	1	1	1	1	1	1	1		1	1	1	1				1			1	1	1	1	1	1
OG5_128383						1																																															1	1	1	1		1	1	1	1	1	1	1	1		1	1		1	1	1	1	1	1	1	1	1	1	1	1	1	1	1	1	1	1	1	1	1	1	1	1	1	1			1	1				1	1	1	1	1	1	1	1	1	1	1	1	1	1	1	1	1	1	1		1	1	1	1	1	1	1	1	1	1	1		1	1	1	1		1	1	1	1	1			1	1	1	1
OG5_128384																																																					1	1	1	1	1	1	1	1	1	1	1	1	1	1	1	1	1		1	1	1	1	1	1	1	1	1	1	1	1	1	1	1	1	1	1	1	1	1		1	1	1	1	1	1	1		1	1	1	1									1					1	1	1	1	1	1	1	1	1	1	1	1	1	1	1	1	1		1	1	1		1	1	1		1	1	1	1	1		1
OG5_128386																																																					1	1	1	1	1	1	1	1	1	1		1	1	1	1	1	1	1	1	1	1	1	1	1	1	1		1	1	1	1	1	1								1	1	1	1	1		1		1	1	1	1	1	1	1	1	1	1	1	1	1					1	1	1	1	1	1	1	1	1	1	1	1	1	1	1	1	1	1	1	1	1	1	1	1	1	1	1	1	1	1	1	1	1
OG5_128388																																																					1	1		1		1	1	1	1	1	1	1		1	1	1	1	1	1	1	1	1	1	1	1	1	1	1	1	1	1	1	1							1	1	1	1	1	1	1	1		1	1	1	1	1	1	1	1	1	1	1	1	1	1	1	1	1	1	1	1	1	1	1	1	1	1	1	1	1	1	1	1	1		1	1	1	1				1	1	1	1	1	1	1	1	1
OG5_128390																																																								1	1	1	1	1	1	1	1	1	1	1	1	1	1	1	1	1	1	1	1			1	1	1	1	1	1	1	1	1	1	1	1	1	1	1	1	1	1	1	1	1	1		1	1	1	1	1					1			1	1	1	1	1	1	1	1	1	1		1	1	1	1	1	1	1	1	1	1		1	1	1	1				1	1	1	1	1	1	1	1	1
OG5_128391																																																					1	1	1	1	1	1	1	1	1	1	1	1	1	1	1	1	1	1	1	1	1	1	1	1	1	1	1	1	1	1	1	1	1														1			1											1	1	1	1		1	1	1	1	1	1	1	1	1	1	1	1	1	1	1	1		1	1	1	1				1					1	1	1	1
OG5_128392																											1																													1	1	1	1	1	1	1	1	1	1	1	1	1	1	1	1	1	1	1	1	1	1	1	1	1	1	1	1	1	1	1	1	1	1	1	1		1	1	1	1	1	1	1		1	1	1	1	1	1	1	1	1	1	1	1					1	1	1	1	1	1	1	1	1	1	1	1	1	1	1	1	1		1	1	1	1				1		1	1	1	1	1	1	1
OG5_128393																																																								1	1	1	1	1	1	1	1	1	1	1	1	1	1	1	1	1	1	1	1	1	1	1	1	1	1	1	1	1	1											1	1					1		1									1					1	1	1	1	1	1	1	1	1	1		1	1	1	1	1		1	1	1	1				1	1	1	1	1	1	1	1	1
OG5_128397																																																					1	1	1	1	1		1	1	1	1	1	1	1			1	1	1	1	1	1		1	1	1	1	1	1	1	1	1	1	1	1	1	1	1	1	1		1	1	1	1	1	1	1		1	1	1	1									1	1	1	1		1	1	1	1	1	1	1	1	1	1	1	1	1	1	1	1		1	1	1	1				1	1		1	1	1	1	1	1
OG5_128398																																																								1	1		1	1	1	1	1	1	1	1	1	1	1	1	1	1	1	1	1	1	1	1	1	1	1	1	1	1	1								1	1		1	1				1	1	1	1	1	1	1	1	1	1	1	1					1	1	1	1	1	1	1	1	1	1	1	1	1	1	1	1	1		1	1	1					1	1	1	1	1	1	1	1	1
OG5_128399																																																					1	1	1	1		1	1	1	1	1	1	1	1	1	1	1	1	1	1	1		1	1	1	1	1	1	1	1	1	1	1	1	1	1	1	1	1	1	1	1	1	1				1		1	1			1	1	1	1	1	1	1	1					1	1	1	1	1	1	1	1	1	1	1	1	1	1	1	1	1		1	1	1	1			1		1	1	1	1	1	1	1	1
OG5_128400																																																								1	1	1	1	1	1	1	1	1	1	1	1	1	1	1	1	1	1	1	1	1	1	1	1	1	1	1	1	1	1	1	1	1	1	1	1	1	1			1	1	1	1			1	1	1														1	1	1	1	1	1	1	1	1	1	1	1	1	1	1	1		1	1	1	1		1	1	1	1	1		1	1	1	1	1
OG5_128401																																																					1	1	1	1	1		1	1	1	1	1	1	1	1	1		1		1		1	1	1	1	1	1	1	1	1	1	1	1	1	1	1	1	1	1	1	1	1	1	1	1	1	1	1		1	1	1	1									1					1	1	1	1	1	1	1	1	1	1	1	1	1	1	1	1		1	1	1	1		1	1	1	1	1	1	1	1	1	1	1
OG5_128402																																		1	1	1	1	1	1				1	1	1	1			1	1						1		1	1	1	1	1			1	1	1	1	1	1	1	1	1	1	1	1	1	1	1	1	1	1	1	1	1	1	1	1	1	1	1		1	1	1	1	1	1	1					1									1	1	1	1		1	1	1	1	1	1	1	1	1	1	1	1	1	1	1	1		1		1	1	1	1	1	1	1	1	1	1	1	1	1	1
OG5_128403																																																					1	1	1	1	1	1	1	1	1	1	1	1	1	1	1	1		1	1	1		1	1	1	1	1	1	1	1	1	1	1	1	1	1	1	1	1	1	1	1	1	1	1	1	1	1		1		1	1	1	1	1	1	1	1	1	1	1	1	1	1	1	1	1	1	1	1	1	1	1	1	1	1	1	1	1	1	1		1	1	1	1				1		1	1	1	1	1	1	1
OG5_128404																	1							1				1	1			1	1				1	1	1	1			1	1	1	1	1		1	1			1	1	1										1	1	1	1	1	1	1	1	1	1	1	1	1	1	1		1	1		1																	1			1		1	1	1	1				1					1	1	1	1	1	1	1	1	1	1		1	1	1	1	1		1	1	1	1				1	1	1	1	1	1	1	1	1
OG5_128405																																																									1	1	1	1	1	1	1	1	1	1	1	1	1	1	1	1	1	1	1	1	1	1	1	1	1	1	1	1	1	1	1	1	1	1	1		1	1	1	1	1	1	1		1	1		1	1	1	1	1	1	1	1	1					1	1	1	1	1	1	1	1	1	1	1	1	1	1	1	1	1		1	1	1	1				1	1	1	1	1	1	1	1	1
OG5_128406																	1	1						1																																1	1	1		1	1	1			1		1	1	1	1	1	1	1	1	1	1	1	1	1	1	1	1	1	1	1	1	1	1	1	1	1		1	1	1	1	1		1		1	1	1	1	1	1	1	1	1	1	1	1					1	1	1	1	1	1	1	1	1	1	1	1	1	1	1	1	1		1	1	1	1		1	1	1	1	1	1	1	1	1	1	1
OG5_128407																																																								1	1	1	1	1	1	1	1	1	1	1	1	1	1	1	1	1	1	1	1	1	1	1	1	1	1	1	1	1	1	1	1	1	1	1	1	1	1	1	1	1	1		1		1	1	1		1	1	1	1	1	1		1	1				1	1	1	1	1	1	1	1	1	1	1	1	1	1	1	1	1		1	1	1	1				1	1	1	1	1	1	1	1	1
OG5_128408												1																																									1	1		1	1	1	1		1	1	1	1	1	1	1	1	1	1	1	1	1	1	1	1	1	1	1	1	1	1	1	1					1							1	1		1		1	1		1	1	1	1	1	1	1	1	1					1	1	1	1	1	1	1	1	1	1	1	1	1	1	1	1	1		1	1	1	1				1	1	1	1	1	1	1	1	1
OG5_128410										1							1	1		1				1	1	1	1	1		1	1	1	1			1	1	1	1	1			1	1	1	1	1	1	1	1						1		1	1	1	1	1	1	1	1	1	1	1		1	1	1	1	1	1	1	1	1	1	1	1	1	1	1	1																																	1	1	1	1	1	1	1	1	1	1	1	1	1	1		1		1	1	1	1	1	1	1	1					1			
OG5_128411																																					1	1	1				1	1	1	1			1	1						1							1			1	1	1		1	1	1		1	1	1	1	1	1		1	1	1																		1	1		1	1	1	1	1	1	1	1	1					1	1	1	1	1	1	1	1	1	1	1	1	1	1	1	1	1		1	1	1	1				1	1	1	1	1	1	1	1	1
OG5_128412																																																					1	1	1	1	1	1	1	1	1	1		1	1	1	1	1	1	1	1	1	1	1	1	1	1	1	1	1	1	1	1	1	1								1			1	1		1		1	1		1	1	1	1	1	1	1	1	1	1				1	1	1	1	1	1	1	1	1	1	1	1	1	1	1	1	1		1	1	1	1				1	1	1	1	1	1	1	1	1
OG5_128413																																																					1	1	1	1	1	1	1	1	1	1	1	1	1	1	1	1	1	1	1	1	1	1	1	1	1	1	1	1	1	1	1	1	1	1	1	1	1	1	1	1	1	1	1	1	1	1	1		1	1	1	1														1	1	1	1	1	1	1	1	1	1	1	1	1	1	1	1		1	1	1	1	1	1	1	1	1	1	1	1	1	1	1	1
OG5_128414																																																					1	1	1	1	1	1	1	1	1	1	1		1		1	1	1	1	1	1	1	1	1	1		1	1	1	1	1	1	1	1		1	1	1	1	1		1	1	1			1				1	1		1	1	1	1	1	1	1	1		1	1	1	1	1	1	1	1	1		1	1	1	1	1	1	1	1	1	1		1		1	1		1	1		1		1	1	1	1	1	1
OG5_128416																																																								1	1									1	1	1	1	1	1	1	1	1	1	1	1	1	1	1			1	1	1														1			1																1	1	1	1	1	1	1	1	1	1	1	1	1	1	1	1		1	1	1					1	1	1	1	1	1	1	1	1
OG5_128417																																																								1	1	1	1	1	1	1	1	1	1	1	1	1	1	1	1	1	1	1	1	1	1	1	1	1	1	1	1	1	1	1	1	1	1	1	1		1	1	1	1	1	1	1		1	1	1		1	1	1	1	1	1	1	1					1	1	1	1	1	1	1	1	1		1	1	1	1	1	1	1		1	1	1	1					1	1	1	1	1	1	1	1
OG5_128418																																																								1	1	1	1	1	1	1	1	1	1	1	1	1	1	1	1	1	1	1	1	1	1	1	1	1	1	1	1	1		1	1	1	1	1	1	1	1	1	1	1	1	1	1		1	1	1	1	1	1	1	1	1	1	1	1	1				1	1	1	1	1	1	1	1	1	1	1	1	1	1	1	1	1		1	1	1	1				1	1	1	1	1	1	1	1	1
OG5_128419																																																					1	1	1	1	1	1	1		1	1	1	1	1	1	1			1	1	1	1	1		1	1	1	1	1	1	1	1	1	1		1	1	1	1	1	1	1	1	1	1	1	1	1		1	1	1	1	1	1	1	1	1	1	1	1	1				1	1	1	1	1	1	1	1	1	1	1	1	1	1	1	1	1		1	1	1	1				1	1	1	1	1	1	1	1	1
OG5_128420																																																								1		1	1	1	1					1	1	1	1	1	1	1	1	1	1	1	1	1	1	1				1																	1	1		1									1					1	1	1	1	1	1	1	1	1	1	1	1	1	1	1	1		1	1	1	1		1	1	1	1	1			1	1	1	1
OG5_128421																																									1	1					1									1	1	1	1	1	1	1	1	1	1	1	1	1	1	1	1	1	1	1	1	1	1	1	1	1	1	1	1	1	1	1	1	1	1	1	1		1	1	1	1	1		1			1		1	1	1	1	1	1	1	1	1		1	1	1	1	1	1	1	1	1	1	1	1	1	1	1	1	1	1	1	1		1	1	1	1									1	1	1	1
OG5_128422																																																								1		1	1	1	1	1	1	1	1	1	1	1	1	1	1	1	1	1	1	1	1	1	1	1	1	1		1	1	1	1	1	1	1	1		1	1	1	1	1	1	1		1	1	1	1	1	1	1	1	1	1	1	1	1	1	1	1		1	1	1	1	1	1	1	1	1	1	1	1	1	1	1	1		1	1	1	1				1	1	1	1	1	1	1	1	1
OG5_128424	1	1	1	1	1	1	1	1	1	1	1	1	1	1	1		1		1			1	1					1												1								1									1	1	1	1	1	1	1	1		1	1	1	1	1	1	1	1	1	1	1	1	1	1	1	1	1	1	1	1																	1		1	1	1	1	1	1	1	1	1					1	1	1	1	1	1	1	1	1	1	1	1	1	1	1	1	1		1	1	1	1				1								
OG5_128425											1																																													1	1	1	1	1	1	1	1		1	1			1	1	1	1	1		1	1		1	1	1	1	1	1	1		1	1	1	1	1	1		1			1	1	1	1	1	1	1	1	1	1	1	1	1	1	1	1	1	1	1	1	1	1	1	1	1	1	1	1	1	1	1	1	1	1	1	1	1	1		1	1	1	1		1	1		1	1	1	1	1		1	1
OG5_128426																																1	1	1		1																				1	1	1	1	1	1	1	1	1	1	1	1		1	1	1	1	1	1	1	1	1	1	1	1	1	1	1	1	1	1	1	1	1	1	1					1	1	1	1		1	1	1		1	1	1	1	1	1	1	1					1	1	1	1	1	1	1	1	1	1	1	1	1	1	1	1	1		1	1	1	1				1	1	1	1	1	1	1	1	1
OG5_128427											1						1	1							1	1					1						1	1	1		1		1	1	1	1	1	1	1	1			1	1	1	1	1	1	1	1	1	1	1	1	1	1	1		1	1	1	1	1	1	1	1	1	1	1	1	1	1		1												1	1		1		1												1					1	1	1	1	1	1	1	1	1	1	1	1	1	1	1	1		1	1	1	1				1	1	1	1	1	1	1	1	1
OG5_128428																																								1													1	1	1	1	1	1	1	1	1	1	1	1	1	1	1	1	1	1	1	1	1	1	1	1	1	1	1	1	1	1	1	1	1														1			1		1									1					1	1	1	1	1	1	1	1	1	1	1	1	1	1	1	1			1	1	1		1	1	1					1			
OG5_128429																																																					1	1	1	1	1	1	1	1	1		1	1	1	1	1	1	1		1	1	1	1	1	1	1	1	1	1		1	1	1	1	1	1	1	1	1	1					1	1	1	1		1	1	1	1	1	1	1	1	1	1	1	1	1	1	1	1	1	1	1	1	1	1	1	1	1	1	1	1	1	1	1	1	1		1	1	1	1				1	1	1	1		1	1	1	1
OG5_128430																																																					1	1	1	1		1	1	1	1	1	1	1	1	1	1	1	1	1	1	1		1	1	1	1	1	1	1	1	1	1	1	1	1	1	1	1	1	1	1	1	1	1	1	1	1	1		1	1	1										1					1	1	1	1	1	1	1	1	1	1	1	1	1	1	1	1	1	1	1	1	1				1	1	1	1	1	1	1	1	1
OG5_128431																																																							1	1			1			1	1	1	1	1	1	1	1	1	1	1	1	1	1	1	1	1	1	1	1	1	1	1	1																1	1			1	1	1	1	1	1	1	1					1	1	1	1	1	1	1	1	1	1	1	1	1	1	1	1	1		1	1	1	1	1	1	1	1				1	1	1	1	1
OG5_128432																									1																															1	1	1	1	1	1	1	1	1	1	1	1	1		1	1	1	1	1	1	1	1	1	1	1	1	1	1	1	1	1	1	1	1	1	1		1	1	1		1	1	1		1		1	1	1	1	1	1	1	1	1	1						1	1	1	1	1	1	1	1	1	1	1	1	1	1	1	1	1	1	1	1	1				1	1	1	1	1	1	1	1	1
OG5_128433																																																					1	1	1	1	1	1	1	1	1	1	1	1	1	1	1	1	1	1	1	1	1	1	1	1	1	1	1	1	1	1	1	1	1												1														1		1					1	1	1	1	1	1	1	1	1	1	1	1	1		1	1		1	1	1	1				1								
OG5_128434	1			1	1	1	1	1	1	1	1	1	1	1	1	1	1	1	1		1	1	1	1	1	1	1			1	1	1	1				1	1	1	1	1	1	1	1	1	1		1	1			1					1																																												1			1														1	1	1	1	1	1	1	1	1	1	1	1	1	1	1	1		1	1	1	1					1	1	1	1	1	1	1	1
OG5_128435							1																	1	1		1					1	1								1		1	1	1	1	1	1	1	1						1																								1						1	1	1	1	1	1	1				1	1	1	1		1	1	1	1	1	1	1	1	1	1	1	1					1	1	1	1	1	1	1	1	1	1	1	1	1	1	1		1		1	1	1	1				1	1	1			1	1	1	1
OG5_128436																																																																																																						1																							1	1										1														
OG5_128438																																																					1	1	1	1	1	1	1	1	1	1	1	1	1	1	1	1	1	1	1	1	1	1	1	1	1	1	1	1	1	1	1	1	1											1	1		1		1	1		1	1	1	1	1	1	1	1	1	1				1	1	1	1	1	1	1	1	1	1	1	1	1	1	1	1	1		1	1	1	1				1	1	1	1	1	1	1	1	1
OG5_128439																																																								1		1	1		1	1	1	1	1	1	1	1	1	1	1	1	1	1	1	1	1	1	1	1			1	1	1							1						1				1	1	1	1	1	1	1	1	1	1	1	1					1	1	1	1	1	1	1	1	1	1	1	1	1	1	1	1		1	1	1	1				1	1	1	1	1	1	1	1	1
OG5_128440																																																					1	1	1	1	1	1	1	1	1	1	1	1	1	1	1	1	1	1	1		1	1	1	1	1	1	1	1	1	1	1	1	1	1	1	1	1	1	1	1	1	1	1	1	1	1	1		1	1	1										1					1	1	1	1	1	1	1	1	1	1	1	1	1	1	1	1	1	1	1	1	1		1	1	1	1	1	1	1	1	1	1	1
OG5_128442																																																								1	1	1	1	1	1	1	1	1	1	1	1	1	1	1	1	1	1	1	1	1	1	1	1	1	1	1	1	1															1			1																1	1	1	1	1	1	1	1	1	1	1	1	1	1	1	1									1	1	1	1	1	1	1	1	1
OG5_128444																																																					1	1	1	1	1	1	1	1	1	1	1		1	1	1	1	1	1	1	1	1	1	1	1	1	1	1	1	1	1	1	1	1	1	1	1	1	1	1		1	1	1	1	1		1		1	1	1	1	1	1	1	1	1	1	1	1	1			1	1	1	1	1		1	1	1	1	1	1	1	1	1	1	1	1			1	1					1	1	1	1	1	1	1	1	1
OG5_128447																																																					1	1	1	1	1	1	1	1	1	1	1		1	1	1	1	1	1	1	1		1	1	1	1	1	1	1	1	1	1	1	1											1	1		1		1	1				1	1	1	1				1	1	1	1	1	1	1	1	1	1	1	1	1	1	1	1	1	1	1	1	1		1	1	1	1				1	1	1	1	1	1	1	1	1
OG5_128448																																																					1	1	1	1	1	1	1	1	1	1	1	1	1	1	1	1	1	1	1	1	1	1	1	1	1	1	1	1	1	1	1	1	1																1	1			1	1	1	1	1	1	1	1	1	1	1	1	1	1	1	1	1	1	1	1	1	1	1	1	1	1	1	1	1		1	1	1	1	1	1	1	1	1	1	1	1	1	1	1	1
OG5_128449																							1		1	1	1	1	1	1	1																	1	1							1	1	1	1	1	1	1	1	1	1	1	1	1	1	1	1	1	1			1	1	1	1	1	1	1	1	1	1	1	1	1	1	1	1	1				1	1	1				1	1		1	1	1	1	1	1	1	1					1	1	1	1	1	1	1	1	1	1	1	1	1	1	1	1	1	1	1	1	1	1				1	1	1			1	1	1	1
OG5_128452																							1																										1								1	1	1	1	1	1	1	1	1	1	1	1	1	1	1	1	1	1	1	1	1	1	1	1	1	1	1	1	1	1	1	1	1	1	1		1	1	1	1	1				1	1	1	1														1	1	1	1	1	1	1	1	1	1	1	1	1	1	1	1		1	1	1	1	1	1	1		1		1	1	1	1	1	1
OG5_128453																																																								1	1	1	1	1	1	1	1	1	1	1	1	1	1		1	1	1		1	1	1	1	1	1	1	1	1	1	1	1	1	1	1	1	1							1	1		1	1	1	1	1	1	1	1	1	1	1	1					1	1	1	1	1	1	1	1	1	1	1	1	1	1	1	1	1		1	1	1	1				1	1	1	1	1	1	1	1	1
OG5_128454																																																					1	1	1					1						1	1	1	1	1	1	1	1	1	1	1	1	1	1		1	1	1		1																												1	1	1	1		1	1	1	1	1	1	1	1	1	1	1	1	1	1	1	1	1	1		1	1				1		1	1	1	1	1	1	1
OG5_128455																																																					1	1	1	1	1	1	1	1	1	1	1	1	1	1	1	1	1	1		1	1	1	1	1	1	1	1	1			1	1	1								1	1	1	1	1		1		1	1	1	1	1	1	1	1	1	1	1	1	1	1	1	1	1	1	1	1	1	1	1	1	1	1	1	1	1	1	1	1	1		1	1	1	1				1	1	1	1	1	1	1	1	1
OG5_128456																																																					1	1	1	1	1	1	1	1	1		1	1		1				1	1	1	1	1	1	1	1	1	1							1	1	1	1	1	1		1	1	1	1	1	1	1		1	1	1	1														1	1	1	1	1	1	1	1	1	1	1	1	1	1	1	1	1	1	1	1	1				1	1	1	1	1	1	1	1	1
OG5_128457																																																								1	1	1	1	1	1	1	1	1	1	1	1	1		1	1	1		1	1	1	1	1	1	1	1	1	1	1	1	1	1	1	1	1	1					1	1	1			1	1	1	1	1	1	1	1	1	1		1					1	1	1	1	1	1	1	1	1	1	1	1	1	1	1	1	1		1	1	1	1				1	1	1		1	1	1	1	1
OG5_128458																																																							1	1	1	1	1	1	1	1	1	1	1	1	1	1	1	1	1	1	1	1	1	1	1	1	1		1	1	1	1	1											1	1				1	1			1					1	1	1					1	1	1	1	1	1	1	1	1	1	1	1		1	1	1	1		1	1	1	1				1	1	1	1		1	1	1	1
OG5_128459																																																					1	1	1	1	1	1	1	1	1	1	1	1	1	1	1	1	1	1	1	1	1	1	1	1	1	1	1	1	1	1	1	1	1		1	1	1	1	1		1	1	1	1	1	1	1		1	1	1	1									1	1	1	1		1	1	1	1	1	1	1	1	1	1	1	1	1	1	1	1		1	1	1	1				1	1	1	1	1	1	1	1	1
OG5_128460																																																					1	1	1	1	1	1	1	1	1	1	1	1	1	1	1	1	1	1	1	1	1	1	1	1	1	1	1	1	1	1	1	1	1	1	1	1	1	1	1		1	1	1	1	1		1			1		1										1	1	1		1	1	1	1	1	1	1	1	1	1	1	1	1	1	1	1		1	1	1	1					1	1	1	1	1	1	1	1
OG5_128461																																																									1	1	1	1	1	1	1	1	1	1	1		1	1	1	1	1	1	1	1	1	1	1	1	1	1	1	1	1	1	1	1	1	1	1					1	1				1	1		1	1	1	1	1	1	1		1					1	1	1	1	1	1	1	1	1	1	1	1	1	1	1	1	1		1	1	1	1				1		1	1	1				
OG5_128464	1			1	1	1	1	1		1	1	1	1		1		1	1	1		1	1	1	1	1	1	1				1	1	1				1	1	1	1	1	1	1	1	1	1			1	1		1				1										1	1	1			1	1		1	1	1	1	1	1	1																					1	1		1														1	1	1		1	1	1	1	1	1	1	1	1	1	1	1	1	1	1	1	1					1	1	1	1	1	1	1	1
OG5_128465									1	1							1							1	1	1			1		1	1	1				1	1	1					1	1	1			1								1									1			1	1	1	1	1	1	1	1	1	1	1	1	1	1		1																	1	1				1	1	1	1				1					1	1	1	1	1	1		1	1	1		1	1	1	1	1		1		1	1					1	1		1	1	1	1	1
OG5_128466															1		1								1								1						1	1	1					1			1	1						1	1									1	1	1		1	1	1	1	1	1	1	1	1	1	1	1	1		1		1	1	1	1	1	1	1				1	1	1			1		1	1		1	1	1	1				1					1	1	1	1	1	1	1	1	1	1	1	1	1	1		1		1	1	1	1					1	1						
OG5_128467																																																					1	1	1	1	1				1	1	1	1	1	1	1	1		1	1	1	1	1	1	1	1	1	1	1	1	1	1	1		1	1		1	1	1	1	1	1	1	1		1	1		1	1	1	1	1	1	1	1	1	1	1	1		1	1	1	1	1	1	1	1	1	1	1	1	1	1	1	1	1	1	1	1		1	1	1	1				1	1	1	1	1	1	1	1	1
OG5_128468								1	1		1	1	1						1						1						1																					1	1	1	1	1	1									1	1	1	1	1	1	1	1	1	1	1	1	1	1	1		1	1													1	1		1		1	1										1	1	1	1	1		1	1	1	1	1	1	1	1	1	1	1	1	1	1	1	1		1	1	1	1		1	1	1	1	1	1	1	1	1	1	1
OG5_128470																					1																																			1	1	1	1	1	1	1	1	1	1	1	1	1		1	1	1	1	1	1	1	1	1	1	1	1	1	1	1	1																	1																1	1	1	1	1	1	1	1	1	1	1	1	1	1	1	1		1	1	1	1				1								
OG5_128472																																																								1	1									1	1	1		1	1	1	1	1	1	1	1	1	1	1	1	1	1	1	1	1	1	1	1	1	1	1				1	1	1			1	1	1	1	1					1	1	1					1	1	1	1	1	1	1	1	1	1	1	1	1	1	1	1	1		1	1						1	1	1	1	1	1	1	1	1
OG5_128473																																																								1	1	1	1	1	1	1			1	1	1	1	1	1	1	1	1	1	1	1	1	1	1	1	1	1	1	1	1														1		1	1		1														1	1	1	1	1	1	1	1	1	1	1	1	1	1	1	1		1	1	1	1				1	1	1			1	1	1	1
OG5_128475																																																								1	1	1	1	1	1	1	1	1	1	1	1	1	1	1	1	1	1	1	1	1	1	1	1	1	1	1	1	1	1	1	1	1	1	1	1	1	1			1	1	1			1	1	1	1	1	1	1	1	1	1	1	1					1	1	1	1	1	1	1	1	1	1	1	1	1	1	1	1	1		1	1	1	1				1	1	1	1	1	1	1	1	1
OG5_128476																																																					1	1	1	1	1	1	1	1	1	1	1	1	1	1	1	1	1	1	1	1	1	1	1	1	1	1	1		1	1	1		1																	1			1	1	1	1	1	1	1	1	1	1	1	1	1	1	1	1	1	1	1	1	1	1	1	1	1		1	1	1			1	1	1		1	1	1			1		1	1	1	
OG5_128477																																																								1	1	1	1	1	1	1	1	1	1	1	1	1	1	1	1	1	1	1	1	1	1	1	1	1	1	1	1	1	1							1				1	1	1	1		1	1	1		1	1	1	1	1	1	1	1	1				1	1	1	1	1	1	1	1	1	1	1	1	1	1	1	1	1		1	1	1	1				1	1	1	1	1	1	1	1	1
OG5_128478																																																									1	1	1	1	1	1	1		1	1	1	1	1	1	1	1	1	1	1	1	1	1	1	1	1	1		1	1														1		1	1				1	1		1									1	1	1	1	1	1	1	1	1	1	1	1	1	1	1	1		1	1	1	1								1	1	1	1	1
OG5_128479																																																								1	1	1	1	1	1	1	1	1	1	1	1	1	1	1	1	1	1	1	1	1	1	1	1	1	1	1	1	1	1	1	1	1	1	1	1	1	1	1	1	1	1	1	1		1	1	1										1					1	1	1	1	1	1	1	1	1	1	1	1	1	1	1	1		1	1	1	1				1	1	1		1	1	1	1	1
OG5_128481																																																					1	1	1	1	1	1	1	1	1	1	1	1	1	1		1	1		1	1		1	1	1	1	1	1	1	1	1	1		1	1	1	1	1	1	1					1	1	1	1		1	1	1	1	1	1	1	1	1	1	1	1	1				1	1	1	1	1	1	1	1	1	1	1	1	1	1	1	1	1		1	1	1	1				1	1	1	1	1	1	1	1	1
OG5_128483																																																					1	1	1	1	1	1	1	1	1	1	1	1	1	1	1	1	1	1	1	1	1	1	1	1	1	1	1	1	1	1	1	1	1	1	1	1	1	1	1		1	1	1	1	1		1		1	1			1	1	1	1	1	1	1	1					1	1	1	1	1	1	1	1	1	1	1	1		1	1	1	1			1	1	1				1	1	1		1	1	1	1	1
OG5_128484																																																					1	1	1	1		1	1	1	1	1	1	1	1	1	1	1			1	1	1	1	1	1	1	1	1	1	1	1	1	1	1								1	1					1		1	1		1	1	1	1	1	1	1	1	1	1				1	1	1	1	1	1	1	1	1	1	1		1	1	1	1	1		1	1	1	1	1	1	1	1	1	1	1	1	1		1	1
OG5_128485																																																					1	1	1	1	1	1	1	1	1	1	1	1	1	1	1	1	1	1	1	1		1	1	1	1	1	1	1	1	1	1	1	1																1	1		1									1					1	1	1	1	1	1	1	1	1	1	1	1	1	1	1	1		1	1	1	1	1	1	1		1	1	1	1	1	1	1	1
OG5_128486				1																								1	1																											1	1	1	1	1	1	1	1	1	1	1	1	1	1	1	1	1	1	1	1	1	1	1	1	1	1	1	1	1		1	1	1	1	1	1	1				1	1	1	1		1	1	1	1	1	1	1	1	1	1	1	1					1	1	1	1	1	1	1	1	1	1	1	1	1	1	1	1	1		1		1	1				1		1	1	1	1	1	1	1
OG5_128487																																																					1	1	1	1	1	1	1	1	1	1	1	1	1	1	1	1		1	1	1	1	1	1	1	1	1		1	1	1	1	1	1	1	1	1	1	1	1					1	1		1		1	1	1	1	1	1	1	1	1	1	1	1	1				1	1	1	1	1	1	1	1	1	1	1	1	1	1	1	1	1		1	1	1	1				1		1	1	1	1	1	1	1
OG5_128488																																																								1		1	1	1	1	1	1	1	1	1	1	1	1	1	1	1	1	1	1	1	1	1	1	1				1	1																1			1	1	1	1	1	1	1	1	1						1	1	1	1	1	1	1	1	1	1	1	1	1	1	1	1		1	1	1	1				1	1	1	1	1	1	1	1	1
OG5_128490							1																																														1	1	1	1	1	1	1	1	1	1	1	1	1	1	1	1			1	1		1	1	1	1	1	1	1	1	1	1	1	1	1	1	1	1	1	1	1	1	1		1	1	1	1			1	1	1	1	1	1	1	1	1		1	1					1	1	1	1	1	1		1	1		1			1	1	1		1	1	1	1		1			1	1	1	1	1	1	1	1
OG5_128493																																																					1	1		1	1	1	1	1	1	1	1	1	1	1	1	1	1	1	1	1	1	1	1	1	1	1	1	1	1	1	1	1	1								1	1	1	1	1		1		1	1		1	1	1	1	1	1	1	1	1	1				1	1	1	1	1	1	1	1	1	1	1	1	1	1	1	1	1		1	1	1	1				1	1		1	1	1	1	1	1
OG5_128494																																																					1	1	1	1	1	1	1	1	1	1	1	1	1	1	1	1	1	1	1	1	1	1	1	1	1	1	1	1	1	1	1	1	1													1	1		1	1	1	1	1	1	1	1	1	1	1	1	1				1	1	1	1	1	1	1	1	1	1	1	1	1	1	1	1	1		1	1	1	1				1	1	1		1	1	1	1	1
OG5_128496																																																								1					1														1											1	1	1	1	1	1		1	1	1	1	1	1	1		1	1	1	1	1	1	1	1	1	1	1	1	1				1	1	1	1	1	1	1	1	1	1	1	1	1	1	1	1	1		1	1	1	1				1	1	1			1	1	1	1
OG5_128498															1																																						1	1	1	1	1	1	1	1	1	1	1	1	1	1	1	1	1	1	1	1		1	1	1	1	1	1	1	1	1	1	1	1													1	1		1	1	1	1	1	1	1	1	1	1	1	1	1	1	1	1	1	1	1	1	1	1	1	1	1	1	1	1	1	1	1	1	1		1	1	1	1				1	1	1	1	1	1	1	1	1
OG5_128499																																																								1	1	1	1	1	1	1	1	1	1	1	1	1	1	1	1	1	1	1	1	1	1	1	1	1	1	1	1	1	1	1	1	1	1	1	1	1				1	1	1	1		1	1	1		1	1	1	1	1	1	1	1					1	1	1	1	1	1	1	1	1	1	1	1	1	1	1	1	1		1	1	1	1				1	1	1		1	1	1	1	1
OG5_128500																																																					1	1	1	1		1	1	1	1	1	1	1	1	1	1	1	1	1	1	1	1	1	1	1	1	1	1	1	1	1	1	1	1							1				1	1	1	1		1	1	1	1	1					1	1	1	1	1	1	1	1	1	1	1	1	1		1	1	1	1	1	1	1	1	1	1		1	1	1	1				1		1		1	1	1	1	1
OG5_128501																																																					1	1	1	1	1	1	1	1	1	1	1	1	1	1	1	1	1	1	1	1	1	1	1	1	1	1	1	1	1	1	1	1	1	1	1	1	1	1	1		1	1	1	1	1	1	1		1	1	1	1									1					1	1	1	1	1	1	1	1	1	1	1		1	1	1	1		1	1	1	1	1	1	1	1	1	1	1	1	1	1	1	1
OG5_128502				1	1	1		1	1	1	1			1	1										1		1		1			1	1				1	1	1							1	1			1			1	1	1	1		1	1	1	1				1	1	1	1	1	1	1	1	1	1	1	1	1	1		1				1																	1												1	1	1	1			1	1		1	1	1	1	1			1	1	1	1	1		1	1	1	1				1				1	1	1	1	1
OG5_128503							1	1						1							1	1		1	1	1	1	1	1	1										1									1		1	1						1	1	1	1	1	1	1	1	1	1	1	1	1	1	1	1	1	1	1	1	1	1	1	1	1	1	1	1								1	1	1	1	1		1		1	1		1														1	1	1	1	1	1	1	1	1	1	1	1	1	1	1	1		1	1	1	1				1	1	1	1	1	1	1	1	1
OG5_128504				1	1	1	1		1	1				1	1		1	1	1		1		1	1	1							1	1	1	1	1	1	1	1	1	1	1							1							1	1				1		1			1	1	1		1	1	1	1	1	1		1	1	1	1	1		1		1	1	1	1									1	1			1		1	1														1					1	1	1	1	1	1	1		1	1					1	1						1		1	1	1		1
OG5_128507		1	1	1	1	1			1	1																																											1	1	1	1	1	1	1	1	1	1	1	1	1	1	1	1	1	1	1	1	1	1			1	1	1	1	1	1	1	1	1									1	1				1		1	1		1	1	1	1	1	1	1	1	1	1				1	1	1	1	1	1	1	1	1	1	1	1	1	1	1	1	1		1	1	1	1				1	1	1	1	1	1	1	1	1
OG5_128511																															1																						1	1	1	1	1	1	1	1	1		1	1	1	1	1	1	1	1	1	1		1	1	1	1	1	1	1	1	1	1	1									1	1	1				1		1	1		1	1	1	1	1	1	1	1	1	1	1	1	1	1	1	1	1	1	1	1	1	1	1	1	1	1	1	1	1	1	1		1	1	1				1	1	1	1	1	1	1	1	1
OG5_128513																																																								1	1	1	1	1	1	1	1	1	1	1	1	1		1	1	1	1	1	1	1	1	1	1	1	1	1	1	1	1	1	1	1	1	1	1		1	1		1	1	1	1		1	1	1	1	1	1	1	1	1	1	1	1	1	1	1	1	1	1	1	1	1	1	1	1	1	1	1	1	1	1	1	1	1		1	1	1	1				1	1	1	1	1	1	1	1	1
OG5_128514																																																								1	1	1	1	1	1	1		1	1	1	1	1	1	1	1	1	1	1	1	1	1	1	1	1	1	1	1	1	1								1	1	1				1		1	1		1	1	1	1	1	1	1	1	1	1				1	1	1	1	1	1	1	1	1	1	1	1	1	1	1	1	1		1	1	1	1				1	1	1	1	1	1	1	1	1
OG5_128515																																																					1	1	1		1	1	1	1	1	1	1	1	1	1	1	1	1	1	1	1	1	1	1	1	1	1	1	1	1	1	1	1	1	1	1	1	1	1	1		1	1	1	1	1	1			1	1	1	1									1					1	1	1		1	1	1	1	1	1		1	1	1	1	1		1		1	1		1	1	1	1	1	1	1	1	1	1	1
OG5_128517																																																								1	1	1	1	1	1	1	1	1	1	1	1	1	1	1	1	1	1	1	1	1	1	1	1	1	1	1	1	1	1							1	1	1	1	1	1	1	1		1	1	1	1	1	1	1	1	1	1	1	1	1				1	1	1	1	1	1	1	1	1	1	1	1	1	1	1	1	1		1	1	1	1				1	1	1		1	1	1	1	1
OG5_128519																													1																								1	1	1	1	1	1	1	1	1	1	1	1	1	1	1	1	1	1	1	1	1	1	1	1	1	1	1	1	1	1	1	1	1														1		1			1	1	1	1	1	1	1	1	1	1				1	1	1	1	1	1	1	1	1	1	1	1	1	1	1	1	1		1	1	1	1				1		1	1	1	1	1	1	1
OG5_128520																																																									1	1	1	1	1	1	1	1	1	1	1	1	1	1	1	1	1	1	1	1	1	1	1	1	1	1	1	1	1																																	1	1	1	1	1	1	1	1	1	1	1	1	1	1	1	1		1	1	1	1				1								
OG5_128521																																																									1	1	1	1	1	1	1	1	1	1	1	1	1	1	1	1	1	1	1	1	1	1	1	1	1	1	1		1								1	1		1	1				1	1		1	1	1	1	1	1	1	1	1					1	1	1	1	1	1	1	1	1	1	1	1	1	1	1	1	1	1	1	1	1	1				1	1	1	1	1	1	1	1	1
OG5_128522				1										1			1							1	1		1				1	1	1			1	1	1	1	1	1			1	1	1	1	1		1						1	1	1	1	1	1	1	1	1	1	1	1		1	1	1	1	1	1	1	1	1	1	1	1	1	1	1	1	1																			1	1	1	1	1	1	1	1	1						1	1	1	1	1	1	1	1	1	1	1	1	1	1	1	1		1	1	1	1				1				1				
OG5_128527																																																					1	1	1	1	1	1	1	1	1	1	1	1	1	1	1	1	1	1	1	1	1	1	1	1	1	1	1	1	1	1	1	1	1							1							1		1	1	1	1	1	1	1	1	1	1	1	1	1	1	1	1		1	1	1	1	1	1	1	1	1	1	1	1	1	1	1	1		1		1	1		1	1	1	1	1	1		1	1	1	1
OG5_128529																																																					1	1	1	1			1	1	1	1	1	1	1	1	1	1	1		1	1			1	1	1	1	1	1	1		1	1	1	1	1	1	1	1	1	1	1	1	1	1	1	1			1	1	1	1	1	1	1	1	1	1	1	1	1				1	1	1	1	1	1	1	1	1	1	1	1	1	1	1	1	1		1	1	1	1				1		1	1	1	1	1	1	
OG5_128530																																																					1	1	1	1	1	1	1	1	1	1	1	1	1	1	1		1		1	1		1	1	1	1	1	1	1	1	1	1	1	1	1	1	1	1	1	1	1	1	1	1	1	1	1	1		1	1	1	1														1	1	1	1	1	1	1	1	1	1	1	1	1	1	1	1		1	1	1	1				1	1	1	1	1	1	1	1	1
OG5_128536																																																					1	1	1	1	1	1	1	1	1	1	1	1	1	1	1		1	1	1	1	1	1	1	1	1	1	1	1	1	1	1	1	1											1	1		1		1	1		1	1	1	1	1	1	1	1	1	1	1	1	1	1	1	1	1	1	1	1	1	1	1	1	1	1	1	1		1		1	1	1	1				1	1	1	1	1	1	1	1	1
OG5_128537																																																					1	1	1	1	1	1	1	1	1	1	1	1	1	1	1	1	1	1	1	1	1	1	1	1	1	1	1	1	1	1	1	1	1														1			1		1	1	1	1	1	1	1	1	1					1	1	1	1	1	1	1	1	1	1	1	1	1	1	1	1	1		1	1	1	1				1	1	1	1	1	1	1	1	1
OG5_128538																															1																									1	1	1	1	1	1	1	1	1	1	1	1	1	1	1	1	1	1	1	1	1	1	1	1	1	1	1	1	1	1	1	1	1	1	1	1	1	1	1	1	1	1	1				1	1										1					1	1	1	1	1	1	1	1	1	1	1	1	1	1	1	1		1	1	1	1				1	1	1	1	1	1	1	1	1
OG5_128540																																																					1	1	1	1	1	1	1	1	1	1	1	1	1	1	1	1		1	1	1	1	1	1	1	1	1	1		1	1	1	1	1	1	1	1	1	1	1					1	1		1			1			1					1		1	1	1	1	1	1	1	1	1	1	1	1	1	1	1	1	1	1		1	1	1		1	1	1	1		1	1	1	1	1	1	1	1	1	1	1
OG5_128541																			1																																					1	1	1	1	1	1	1	1	1	1	1	1	1	1	1	1	1	1	1	1	1	1	1	1	1	1	1	1	1	1	1	1	1	1	1	1		1	1	1	1	1		1			1		1	1	1	1	1	1	1	1	1					1	1	1	1	1	1	1	1	1	1	1	1	1	1	1	1	1		1	1	1	1				1	1	1	1	1	1	1	1	1
OG5_128543																																											1	1	1	1			1	1						1	1	1	1	1	1	1	1	1	1	1	1	1	1	1	1	1	1	1	1	1	1	1	1	1	1	1	1	1	1	1	1	1	1	1	1	1	1	1	1			1			1	1	1		1	1	1	1	1	1	1	1					1	1	1	1	1	1	1	1	1	1	1	1	1	1	1	1	1		1	1	1	1		1	1	1								1
OG5_128544	1			1	1	1	1	1	1	1	1	1	1	1			1	1	1		1	1	1	1	1	1	1	1		1	1	1	1				1	1	1	1	1	1	1	1	1	1	1	1	1	1		1																																																	1	1		1														1	1	1	1	1	1	1	1	1	1	1	1	1	1	1	1		1	1	1	1				1	1	1	1	1	1	1	1	1
OG5_128545	1		1		1	1	1	1	1		1	1	1				1	1	1		1	1	1		1	1		1	1	1	1		1				1	1	1	1		1	1	1	1	1	1	1	1	1		1				1	1										1	1	1		1	1		1	1	1		1	1	1				1																	1	1		1														1	1	1	1	1	1	1	1			1		1	1		1	1	1	1	1	1					1	1	1	1	1	1	1	1
OG5_128547																																																					1	1	1	1	1	1	1	1	1	1	1	1	1	1	1	1	1	1	1	1	1	1	1	1	1	1	1	1	1	1	1	1															1			1		1	1	1	1	1	1	1		1					1	1	1	1	1	1	1	1	1		1	1	1	1	1		1		1		1	1					1	1	1	1	1	1	1	1
OG5_128548																																																					1	1	1	1	1	1	1	1	1	1	1	1	1	1	1	1	1	1	1	1			1	1	1	1	1	1	1	1	1	1	1								1	1	1	1	1		1		1	1		1	1	1	1	1	1	1	1	1	1				1	1	1	1	1	1	1	1	1	1	1	1	1	1	1	1	1		1	1	1	1				1	1	1	1	1	1	1	1	1
OG5_128549																																																								1	1	1	1	1	1	1	1	1	1	1	1	1		1	1	1	1	1	1	1	1	1	1	1	1			1	1	1	1	1	1	1	1	1	1	1	1	1	1	1	1			1	1		1	1	1	1	1	1	1	1	1	1	1	1	1	1	1			1	1	1	1	1	1	1	1	1	1	1	1		1	1	1	1					1	1	1	1	1	1	1	1
OG5_128552																																1																					1	1	1	1	1	1	1	1	1	1		1	1	1	1	1		1	1	1	1	1	1	1	1	1	1	1	1	1	1	1	1														1			1																	1	1	1	1	1	1	1	1	1	1	1	1	1		1		1	1						1	1	1			1	1	1	1
OG5_128555	1	1	1	1	1	1	1	1			1			1	1																																									1	1	1	1	1	1	1	1	1	1	1	1	1		1	1	1	1	1	1	1	1	1	1	1	1	1	1	1	1	1	1	1	1	1	1	1					1	1	1		1	1	1	1									1					1	1	1	1	1	1	1	1	1	1	1	1	1	1	1	1		1	1	1	1				1	1	1	1	1	1	1	1	1
OG5_128556																																																							1	1	1	1	1	1	1	1	1	1	1	1	1	1	1	1	1	1	1	1	1	1	1	1	1	1			1	1															1			1																1	1	1	1	1	1	1	1	1	1	1	1	1	1	1	1		1		1	1					1			1	1	1	1	1
OG5_128558																																																					1	1	1	1	1	1	1	1	1		1	1	1	1	1	1	1	1	1	1	1	1	1	1	1	1	1	1	1	1	1	1	1	1	1	1	1	1	1		1	1	1	1	1	1	1		1	1	1	1									1					1	1	1	1	1	1	1	1	1	1	1	1	1	1	1	1		1	1	1	1				1	1	1	1	1	1	1	1	1
OG5_128559		1	1	1	1	1									1							1		1		1																														1		1	1	1	1	1	1	1	1	1	1	1		1	1	1	1	1	1	1	1	1	1	1	1	1	1	1																	1	1																1	1	1	1	1	1	1	1	1	1	1	1	1	1	1	1	1	1		1	1					1	1	1	1	1	1	1	1
OG5_128560																																																					1	1	1	1	1	1	1	1	1	1	1	1	1	1	1	1	1	1	1	1	1	1	1	1	1	1	1	1	1	1	1	1	1								1			1	1	1	1		1	1	1	1	1	1	1	1	1	1	1	1	1				1	1	1	1	1	1	1	1	1	1	1	1	1	1	1	1	1		1	1	1	1				1	1	1	1	1	1	1	1	1
OG5_128561																																																								1	1	1	1	1	1	1	1	1	1	1	1	1	1	1	1	1	1	1	1	1	1	1	1	1	1	1	1	1	1											1	1		1		1	1		1	1	1	1	1	1	1	1	1					1	1	1	1	1	1	1	1	1	1	1	1	1	1	1	1	1		1	1	1	1		1	1			1	1	1	1	1	1	1
OG5_128564																																																					1	1	1	1	1	1	1	1	1	1	1	1	1	1	1	1	1	1	1	1	1	1	1	1	1	1	1	1	1	1	1	1	1														1		1	1		1	1	1	1	1	1	1	1	1					1	1	1	1	1	1	1	1	1	1	1	1	1	1	1	1	1		1	1	1	1				1	1	1	1	1	1	1	1	1
OG5_128565																																																					1	1	1	1		1	1	1	1	1	1	1	1	1	1	1	1	1	1	1	1	1	1	1	1	1	1	1	1	1	1	1	1	1	1	1	1	1	1	1	1	1	1	1	1	1	1		1		1										1					1	1	1	1	1	1	1	1	1	1	1	1	1	1	1	1		1	1	1	1	1	1	1	1	1				1	1	1	1
OG5_128567																																																					1	1	1	1	1		1	1	1	1	1	1	1	1	1	1	1	1	1	1	1	1	1	1	1	1	1	1	1	1		1	1							1	1	1					1		1	1	1		1	1	1	1	1	1		1	1	1	1	1	1	1	1	1	1	1	1	1	1	1	1	1	1	1	1	1	1		1		1	1	1	1	1	1	1	1	1	1	1	1	1	1
OG5_128568																																																					1	1	1	1	1		1	1		1	1	1	1	1	1	1		1	1	1	1	1	1	1	1	1	1	1			1	1	1	1	1	1	1	1	1		1	1	1	1	1		1		1	1		1	1	1	1	1	1	1	1	1	1	1	1	1	1		1	1	1		1		1	1	1	1	1		1	1			1	1	1	1	1	1	1	1	1	1	1	1	1	1		1
OG5_128569																																																								1		1	1	1	1			1	1	1	1	1		1	1	1	1		1	1	1	1	1	1	1	1	1	1	1	1	1	1	1	1	1	1	1	1	1		1	1	1			1	1	1	1	1	1	1	1	1	1	1						1	1	1	1	1	1	1	1	1	1	1	1	1	1	1	1		1	1	1	1				1	1		1	1	1	1	1	1
OG5_128571																																1	1																								1	1	1	1	1	1	1	1	1	1	1	1	1	1	1	1	1	1	1	1	1	1	1	1	1	1	1	1	1	1	1	1	1	1	1	1	1	1	1	1	1	1			1	1	1	1									1					1	1	1	1	1	1	1	1	1	1	1	1	1	1	1	1		1	1	1	1				1	1	1	1	1	1	1	1	1
OG5_128573																																																								1	1	1	1	1	1	1	1		1	1	1	1	1	1	1	1	1	1	1	1	1	1	1	1	1	1	1	1	1																	1			1					1		1	1					1	1	1	1	1	1	1	1	1	1	1	1	1	1	1	1		1	1	1	1				1	1	1	1	1	1	1	1	1
OG5_128574																																																								1	1	1	1	1	1	1	1	1	1	1	1	1		1	1	1		1	1	1	1	1	1	1	1	1	1	1	1	1	1	1	1	1	1					1	1								1	1	1	1	1	1	1	1					1	1	1	1	1	1	1	1	1	1	1	1		1	1	1	1		1	1	1	1									1	1	1	1
OG5_128575																																									1												1	1	1	1	1	1		1	1	1	1	1	1	1	1	1	1	1	1	1	1	1	1	1	1	1	1	1	1	1	1		1								1	1	1	1	1		1		1	1		1	1	1	1	1	1	1	1	1	1				1	1	1	1	1	1	1	1	1	1	1	1	1	1	1	1	1		1	1	1	1				1	1	1	1	1	1	1	1	1
OG5_128576																																																								1	1	1	1	1	1	1	1	1	1	1	1	1	1	1	1	1	1	1	1	1	1	1	1	1	1	1	1	1	1																1	1		1														1	1	1	1	1	1	1	1	1	1	1	1	1	1	1	1		1	1	1	1				1	1	1	1	1	1	1	1	1
OG5_128577																																																								1	1	1	1	1	1	1	1	1	1	1	1	1	1	1	1	1	1	1	1	1	1	1	1	1	1	1	1	1	1																1	1		1	1	1	1	1	1	1	1	1					1	1	1	1	1	1	1	1	1	1	1	1	1	1	1	1	1	1	1	1	1	1				1								
OG5_128580																																																					1	1	1	1	1	1	1	1	1	1	1	1	1	1	1	1	1	1	1	1			1	1	1	1	1	1	1	1	1	1									1	1	1	1	1	1	1		1	1	1	1	1	1	1	1	1	1	1	1	1				1	1	1	1	1	1	1	1	1	1	1	1	1	1	1	1	1	1	1	1	1	1				1	1	1	1	1	1	1	1	1
OG5_128581																																																					1	1	1	1	1	1	1	1	1	1	1	1	1	1	1	1		1	1	1		1	1	1	1	1	1	1	1	1	1	1	1		1	1	1	1	1	1				1	1	1	1		1	1	1			1	1	1	1				1	1	1	1	1	1	1	1		1	1	1	1	1	1	1	1	1	1	1	1		1	1	1	1				1	1	1	1	1	1	1	1	1
OG5_128583									1	1							1	1	1				1		1	1	1				1	1	1	1		1	1	1	1	1			1	1	1	1	1	1		1						1	1				1		1			1	1	1		1	1	1	1	1	1		1	1	1	1	1	1	1	1	1	1	1	1									1	1					1	1														1					1	1	1	1	1	1	1		1						1	1					1	1		1	1	1		
OG5_128586																																																								1	1	1	1	1	1	1		1	1		1	1	1	1	1	1	1	1	1	1	1	1	1	1	1	1	1		1	1	1	1	1	1	1		1			1	1	1	1		1	1	1	1	1	1	1	1	1	1	1	1					1	1	1	1	1	1	1	1	1	1	1	1	1	1	1	1	1		1	1	1	1				1	1	1	1	1	1	1	1	1
OG5_128587																																																					1	1	1	1	1	1	1	1	1	1	1	1	1	1	1	1	1	1	1	1	1	1	1	1	1	1	1	1	1	1	1	1	1	1	1	1	1	1	1	1	1	1	1	1	1	1	1		1	1	1	1									1					1	1	1	1	1	1	1	1	1	1	1	1	1	1	1	1		1	1	1	1				1	1	1	1	1	1	1	1	1
OG5_128588																																					1																1	1	1	1	1	1	1	1	1	1	1	1	1	1	1	1	1	1	1	1	1	1	1	1	1	1	1	1	1	1	1	1	1								1	1	1	1	1		1		1	1		1	1	1	1	1	1	1	1	1					1	1	1	1	1	1	1	1	1	1	1	1	1	1	1	1	1		1	1	1	1												
OG5_128591				1	1		1	1	1	1	1	1	1	1				1			1										1		1							1																1	1	1	1	1	1	1		1	1	1	1	1	1	1	1	1	1	1	1	1	1	1	1	1	1		1	1	1									1	1	1	1		1		1	1		1									1					1	1	1	1	1	1	1	1	1	1	1	1	1	1	1	1		1	1							1	1		1	1	1	1	1
OG5_128593				1																																																					1	1	1	1	1	1	1	1	1	1	1	1	1	1	1	1	1	1	1	1	1	1	1	1				1																																		1	1	1	1	1	1	1	1	1	1		1	1	1		1			1		1												
OG5_128594				1	1	1				1				1			1							1	1						1	1	1			1	1	1	1				1	1	1	1				1						1	1					1				1	1		1	1	1	1	1	1	1	1	1	1	1	1	1	1																			1	1				1	1	1	1									1	1	1	1	1	1		1	1	1	1	1	1	1	1	1		1	1	1	1				1			1	1	1	1	1	1
OG5_128595																																																								1	1	1	1	1	1		1		1	1	1	1	1		1	1	1	1	1	1	1	1	1	1	1	1	1	1	1	1	1	1	1	1	1		1	1	1	1	1	1	1		1	1	1	1									1					1	1	1			1	1	1	1	1	1	1	1	1	1	1		1	1	1	1	1	1	1		1	1	1	1	1	1	1	1
OG5_128596																																																								1	1	1	1	1	1				1	1	1	1		1	1	1		1	1	1	1	1	1	1	1	1	1	1	1	1	1	1	1	1	1		1	1		1	1	1	1		1	1	1	1	1	1	1	1	1	1		1					1	1	1	1		1	1	1	1	1	1	1	1	1	1	1	1		1	1	1	1		1	1	1	1	1	1	1	1	1	1	1
OG5_128598																																																					1	1	1	1	1	1	1	1	1	1	1	1	1	1	1	1	1	1	1	1	1	1	1	1	1	1	1	1	1	1	1	1	1								1	1	1						1	1	1	1	1	1	1	1	1	1	1	1	1				1	1	1	1	1	1	1	1	1	1	1	1	1	1	1	1	1		1	1	1	1				1	1	1	1	1	1	1	1	1
OG5_128599																																																								1	1	1	1	1	1	1	1	1	1		1	1	1	1	1	1	1	1	1	1	1	1	1	1	1	1	1	1	1	1	1	1	1	1	1		1	1	1	1	1	1	1		1	1	1	1									1					1	1	1	1	1	1	1	1	1	1	1	1	1	1	1	1	1	1	1	1	1	1	1	1	1	1	1	1	1	1	1	1	1
OG5_128600													1	1																																	1		1				1	1	1	1	1	1	1	1	1	1	1	1	1	1	1	1		1	1	1	1	1	1	1	1	1	1	1	1	1	1	1	1											1	1		1		1	1		1	1	1	1	1	1	1	1	1	1					1	1	1	1	1	1	1	1	1	1	1	1	1	1	1	1	1	1		1	1				1	1	1	1	1	1	1	1	1
OG5_128601																																																					1	1	1	1	1	1	1	1	1	1	1	1	1	1	1	1	1	1	1	1	1	1	1	1	1	1	1	1	1	1	1	1																	1	1		1									1					1	1	1	1	1	1	1	1	1	1	1	1	1	1	1	1		1	1	1	1		1	1	1	1	1	1	1	1	1	1	1
OG5_128605																																																					1	1	1	1	1	1	1	1	1	1	1	1	1	1	1	1	1	1	1	1		1	1	1	1	1	1	1	1	1	1	1	1	1	1	1	1	1	1	1	1	1		1	1	1			1	1	1	1									1					1	1	1		1	1	1	1	1	1	1	1	1	1	1	1		1	1	1	1	1	1	1	1	1	1		1	1	1	1	1
OG5_128606																																																								1	1	1	1	1		1		1		1	1	1	1	1	1	1	1	1		1	1	1	1	1	1	1	1	1	1	1	1	1	1	1	1	1	1	1		1	1	1			1	1	1	1									1					1	1	1	1	1	1	1	1	1	1	1	1	1	1	1	1		1	1	1	1	1	1	1		1	1		1	1	1	1	1
OG5_128608																																																								1	1	1	1	1	1	1	1	1	1	1	1	1		1	1	1	1	1	1	1	1	1	1	1	1	1	1	1	1							1	1	1	1			1	1				1															1	1	1	1	1	1	1	1	1	1	1	1	1	1	1	1		1	1	1	1	1	1	1	1			1			1	1	
OG5_128609																																																								1	1		1	1	1					1		1	1		1	1	1	1	1	1	1	1	1		1	1	1	1	1		1	1	1	1	1		1	1	1			1	1		1	1	1	1	1	1	1		1	1							1	1	1	1	1			1	1	1	1	1	1	1	1	1	1		1		1	1					1	1			1	1	1	1
OG5_128610																																																									1		1	1	1	1	1	1	1	1	1	1		1	1	1	1	1	1	1	1	1	1	1	1	1	1	1																					1	1	1	1	1	1	1	1					1	1	1	1	1	1	1	1	1	1	1	1	1	1	1	1	1		1	1	1	1												1
OG5_128611																																																					1	1	1	1	1	1	1	1	1	1	1	1	1	1	1		1		1			1	1	1	1	1		1				1			1	1	1	1	1	1	1	1	1	1	1	1	1		1	1	1	1									1					1	1	1	1	1	1	1	1	1	1	1	1	1	1	1	1		1	1	1	1		1	1	1	1	1	1	1	1	1	1	1
OG5_128612	1	1	1	1	1	1	1	1	1	1	1	1	1	1	1		1	1	1		1			1	1	1	1	1	1	1	1	1	1				1	1	1	1	1	1	1	1	1	1	1		1	1	1	1																																			1	1	1												1			1														1	1	1	1	1	1	1	1	1	1	1	1	1	1	1	1		1	1	1	1				1		1	1		1	1		1
OG5_128613																																																					1	1	1	1	1	1	1	1	1	1	1	1	1	1	1	1	1	1	1	1	1	1	1	1	1	1	1	1	1	1	1	1	1	1	1	1	1	1	1	1	1	1	1	1	1	1	1		1	1	1										1					1	1	1	1	1	1	1	1	1	1	1	1	1	1	1	1		1	1	1	1				1	1	1	1	1	1	1	1	1
OG5_128614																															1																										1	1	1	1	1	1	1	1	1	1	1	1	1	1	1	1	1	1	1	1	1	1	1	1	1	1	1	1	1																1																	1	1	1	1	1	1	1	1	1	1	1	1	1	1	1	1		1	1	1	1												
OG5_128615																																																					1	1	1	1	1	1	1	1	1	1	1	1	1	1	1	1	1	1	1	1	1	1	1	1	1	1	1		1	1	1	1		1	1	1	1	1	1		1	1	1	1	1	1			1	1	1	1									1					1	1	1	1	1	1	1	1	1	1	1		1	1	1	1	1	1	1	1	1	1	1	1	1	1	1	1	1	1	1	1	1
OG5_128616																								1																																1	1	1	1	1	1	1	1	1	1	1	1	1	1	1	1	1	1	1	1	1	1	1	1	1	1	1	1	1	1																1	1		1	1	1	1	1	1	1	1	1					1	1	1	1	1	1	1	1	1	1	1	1	1	1	1	1	1		1	1	1	1				1	1	1	1	1	1	1	1	1
OG5_128617																																																					1	1	1	1	1	1		1	1	1	1	1	1	1	1	1	1	1	1	1	1	1	1	1	1	1	1	1	1	1	1	1	1							1							1		1	1											1					1	1	1	1	1	1	1	1	1	1	1	1	1	1	1	1		1	1	1	1				1	1	1		1	1	1	1	1
OG5_128618	1			1	1	1	1	1		1	1	1	1		1		1	1	1		1	1	1	1	1	1	1		1	1	1	1	1				1	1	1	1	1	1	1	1	1	1		1	1	1		1																												1																					1	1		1														1	1	1	1	1	1	1	1	1	1	1	1	1	1	1	1		1	1	1	1				1	1	1	1	1	1	1	1	1
OG5_128620																										1																1																																							1	1	1																		1	1			1	1	1	1	1	1	1	1					1	1	1	1	1	1	1		1	1	1	1	1	1	1	1	1		1	1	1	1				1	1	1	1	1				
OG5_128622																																																								1	1	1	1	1	1	1	1	1	1	1	1	1	1	1		1	1	1	1	1	1	1	1	1	1	1	1	1	1	1	1	1	1	1	1		1	1	1	1	1		1		1	1			1	1	1	1	1	1	1	1					1	1	1	1	1	1	1	1	1	1	1	1	1	1	1	1	1		1	1	1	1				1			1	1	1	1	1	1
OG5_128623																																																					1	1	1	1		1	1	1	1	1	1		1	1	1	1	1	1	1	1	1	1	1	1	1	1	1	1	1	1	1	1	1							1							1		1	1		1	1	1	1	1	1	1	1	1	1				1	1	1	1	1	1	1	1	1	1	1	1	1	1	1	1	1		1	1	1	1				1	1	1	1	1	1	1	1	1
OG5_128624																																																									1	1	1	1	1	1	1	1	1	1	1	1		1	1	1	1	1	1	1	1	1	1	1	1	1	1	1	1	1	1	1	1	1	1							1				1	1	1														1	1	1			1	1	1	1	1	1	1	1	1	1	1		1	1		1				1	1	1		1	1	1	1	1
OG5_128626																	1	1	1	1	1	1	1	1	1	1	1	1	1	1	1	1	1	1	1	1	1	1	1	1	1	1	1	1	1	1	1	1	1	1	1	1				1	1	1		1	1			1	1	1	1		1	1	1	1			1	1	1	1	1	1	1	1	1	1	1																1	1		1														1	1	1		1	1	1	1	1	1	1	1	1	1	1	1												1	1				
OG5_128627																				1																			1														1	1	1	1	1	1	1	1	1	1		1	1	1	1	1	1		1	1		1	1	1	1	1	1	1	1	1	1	1	1	1	1	1	1	1	1		1	1	1	1	1	1	1		1	1	1										1					1	1	1	1	1	1	1	1	1	1		1	1	1	1	1		1	1	1	1				1	1	1	1	1	1	1	1	1
OG5_128628																																																					1	1	1		1	1	1	1	1		1	1	1	1	1	1	1	1	1	1	1	1	1	1	1	1	1	1	1	1	1	1	1											1					1	1	1	1	1	1	1	1	1	1	1	1		1	1	1	1	1	1	1	1	1	1	1	1	1	1	1	1	1	1	1	1		1	1	1	1				1	1	1	1	1	1	1	1	
OG5_128630																																																					1	1	1	1	1	1	1	1	1	1	1	1	1	1	1	1		1	1	1	1			1		1	1	1	1	1	1	1	1								1	1	1				1						1	1	1	1	1	1	1	1	1				1	1	1	1	1	1	1	1	1	1	1	1	1	1	1	1	1	1	1	1	1	1				1	1	1	1		1	1	1	1
OG5_128631																																																					1	1	1	1	1	1	1	1	1	1	1	1	1	1	1	1		1	1	1	1	1	1	1	1	1	1	1	1		1	1	1									1	1				1		1	1		1	1	1	1	1	1	1	1	1		1	1	1	1	1	1	1	1	1	1	1	1	1	1	1	1	1	1	1	1		1	1	1	1	1	1	1	1	1	1	1	1	1	1	1	1
OG5_128632																															1																									1	1	1	1	1	1	1	1	1	1	1	1	1	1	1	1	1	1	1	1	1	1	1	1	1	1	1	1	1	1														1		1	1		1									1					1	1	1	1	1	1	1	1	1	1	1	1	1	1	1	1			1	1	1	1			1	1	1		1	1	1	1	1
OG5_128634																																																					1	1	1	1		1	1	1	1	1	1	1	1	1	1	1	1	1	1	1	1	1	1	1	1	1	1	1	1	1	1	1	1	1	1	1	1	1	1	1	1	1	1	1	1	1	1		1	1	1	1									1					1	1	1	1	1	1	1	1	1	1	1	1	1	1	1	1		1	1	1	1	1	1	1	1	1	1	1	1	1	1	1	1
OG5_128635																																																								1	1	1	1	1	1	1	1	1	1	1	1	1	1	1	1	1	1	1	1	1	1	1	1	1			1	1	1														1		1	1		1									1											1	1	1	1	1	1	1	1	1			1	1	1	1	1	1	1	1	1	1	1	1	1	1	1	1
OG5_128638			1	1			1		1	1	1	1	1	1	1																																						1	1	1	1								1			1						1								1	1				1	1	1	1	1	1	1	1	1	1	1	1	1	1		1	1	1	1	1	1	1	1	1	1	1	1	1	1		1	1	1	1	1	1	1	1	1	1	1	1	1	1	1	1	1	1			1	1	1	1	1	1	1	1	1	1		1	1	1	1
OG5_128639									1															1		1											1	1		1			1	1	1	1			1	1		1					1	1	1	1	1	1	1	1	1	1	1	1			1		1	1				1		1	1	1																	1		1	1																1	1	1	1	1	1	1	1	1	1	1	1	1	1	1	1		1	1	1	1				1	1	1	1	1	1	1	1	1
OG5_128643																																																								1	1	1	1	1	1	1	1	1	1	1	1	1	1		1	1	1	1	1	1	1	1	1	1	1		1	1	1	1	1	1	1	1	1		1	1	1			1			1	1	1	1									1	1	1	1		1	1	1	1	1	1	1	1	1	1	1	1	1	1	1	1		1	1	1					1	1	1	1	1	1	1	1	1
OG5_128644																																																					1	1	1	1	1	1	1	1	1	1	1	1	1	1	1	1	1		1	1	1	1	1	1	1	1	1	1	1	1	1	1	1	1	1	1	1	1	1		1	1	1	1	1	1	1		1	1	1	1									1					1	1	1	1	1	1	1	1	1	1	1	1	1	1	1	1		1	1	1	1		1	1	1	1	1	1	1	1	1	1	1
OG5_128646																																																								1	1			1	1		1	1	1	1	1	1	1	1	1	1	1	1	1	1	1	1	1	1	1	1	1	1	1											1	1				1	1		1														1	1	1	1	1	1	1	1		1	1	1	1	1	1	1		1	1	1	1				1	1	1	1	1	1	1	1	1
OG5_128648																																																								1	1	1	1	1	1	1	1	1	1	1	1	1	1	1	1	1	1	1	1	1	1	1	1	1	1	1	1	1	1								1						1			1		1														1	1	1	1	1	1	1	1	1	1	1			1	1	1		1		1	1		1	1	1	1	1		1	1	1	1	1
OG5_128649	1						1	1	1	1	1	1	1	1		1																																								1	1	1	1	1	1	1	1	1		1	1	1	1	1	1	1	1	1	1	1	1	1	1	1	1	1	1	1	1														1		1	1		1									1					1	1	1	1	1	1	1	1	1	1	1	1	1	1	1	1		1		1	1				1	1	1	1	1	1	1	1	1
OG5_128651																																																					1	1	1	1	1		1	1	1	1		1	1	1	1	1	1	1	1	1	1	1	1	1	1	1	1	1	1	1	1	1	1								1			1	1		1		1	1	1	1	1	1	1	1	1	1	1	1	1				1	1	1	1	1	1	1	1	1	1	1	1	1	1	1	1	1	1		1	1	1				1	1	1		1	1	1	1	
OG5_128652																																																					1	1	1	1	1	1	1	1	1	1	1	1	1	1	1	1	1	1	1	1	1	1	1	1	1	1	1	1	1	1	1	1	1	1	1	1	1	1	1	1	1	1	1	1	1	1	1		1	1	1										1					1	1	1	1	1	1	1	1	1	1	1	1	1	1	1	1			1	1	1				1	1	1	1	1	1	1	1	1
OG5_128655							1																																														1	1	1	1	1	1	1	1	1	1	1	1	1	1	1	1	1	1	1	1	1	1	1	1	1	1	1	1	1	1	1	1	1								1	1	1	1	1	1			1	1	1		1	1	1	1	1	1	1	1	1	1	1	1	1	1	1	1	1	1	1	1	1	1	1	1	1	1	1	1	1									1		1	1		1	1	1	
OG5_128656																																																					1	1	1	1	1	1	1	1	1	1	1	1	1	1	1	1	1		1	1	1	1	1	1	1	1	1	1	1	1	1	1	1	1	1	1	1	1	1		1	1	1	1	1	1	1		1	1	1	1									1					1	1	1	1	1	1	1	1	1	1	1	1	1	1	1	1		1	1	1	1				1	1	1	1	1	1	1	1	1
OG5_128657																																																					1	1	1	1	1	1	1	1	1	1	1	1	1	1	1	1	1		1	1	1	1	1	1	1	1	1	1	1	1	1	1	1																1	1		1	1	1	1	1	1	1	1	1	1				1	1	1	1	1	1	1	1	1	1	1	1	1	1	1	1	1		1	1	1	1				1	1	1	1	1	1	1	1	1
OG5_128659																																																								1	1	1	1	1	1	1	1	1	1	1	1	1		1	1	1			1	1	1	1	1	1	1	1	1	1	1	1	1	1	1	1	1	1	1	1		1	1	1	1			1	1															1	1	1	1	1	1	1	1	1	1	1	1	1	1	1	1		1	1	1	1				1	1	1	1	1	1	1	1	1
OG5_128660																																																			1		1	1	1	1	1	1	1	1	1	1	1	1	1	1	1	1	1	1	1	1	1	1	1	1	1	1	1	1	1	1	1	1	1	1	1	1	1	1	1		1	1	1	1	1	1	1		1	1	1										1					1	1	1	1	1	1	1	1	1	1	1	1	1	1	1	1		1	1	1	1				1	1	1	1	1	1	1	1	1
OG5_128661																																																								1	1	1	1	1	1	1	1			1	1	1	1	1	1	1	1	1		1	1	1	1	1	1	1	1	1	1	1	1	1	1	1	1		1	1	1	1	1		1		1	1		1	1	1	1	1	1	1	1	1					1	1	1	1	1	1	1	1	1	1	1	1	1	1	1	1	1	1	1	1	1	1					1	1	1	1	1	1	1	1
OG5_128662																					1			1					1	1		1	1				1	1	1	1	1	1	1	1	1	1		1	1	1																1	1	1	1	1	1	1	1	1	1	1	1	1	1	1																1	1				1	1			1	1	1	1	1	1	1						1	1	1	1	1	1	1	1	1	1	1	1	1	1	1	1	1		1	1	1	1				1			1	1		1		
OG5_128663	1			1	1	1	1	1	1	1	1	1	1	1			1	1	1		1	1	1	1	1	1	1	1		1	1						1	1	1	1	1	1	1	1	1	1	1	1	1	1																														1																1						1		1														1	1	1	1	1		1	1	1	1	1	1	1	1	1	1		1	1	1	1					1	1	1	1	1	1	1	1
[truncated: 557,744 more chars]
