# Supplementary material for: Phylogenetic Portrait of the Saccharomyces cerevisiae Functional Genome
Source: G3 (Bethesda). 2013 Aug 1;3(8):1335–40. doi: 10.1534/g3.113.006585 (PMC3737173; doi:10.1534/g3.113.006585)
Supplement: Supporting Information [file supp_g3.113.006585_FileS2.zip › Downloadable Data/03-OG_vs_Species-Sorted.txt]

	Ignicoccus hospitalis KIN4/I	Staphylothermus marinus F1	Hyperthermus butylicus DSM 5456	Metallosphaera sedula DSM 5348	Sulfolobus solfataricus P2	Caldivirga maquilingensis IC-167	Nitrosopumilus maritimus SCM1	Archaeoglobus fulgidus DSM 4304	Halobacterium sp. NRC-1	Haloquadratum walsbyi DSM 16790	Methanobrevibacter smithii ATCC 35061	Methanocaldococcus jannaschii DSM 2661	Methanococcus maripaludis S2	Thermoplasma volcanium GSS1	Candidatus Korarchaeum cryptofilum OPF8	Nanoarchaeum equitans Kin4-M	SPACE	Mycobacterium tuberculosis H37Rv	Mycobacterium leprae Br4923	Aquifex aeolicus VF5	Chlamydophila pneumoniae CWL029	Chlorobium tepidum TLS	Dehalococcoides ethenogenes 195	Synechococcus sp. WH 8102	Deinococcus radiodurans R1	Bacillus anthracis str. 'Ames Ancestor'	Listeria monocytogenes EGD-e	Staphylococcus aureus subsp. aureus Mu50	Clostridium perfringens str. 13	Clostridium botulinum A3 str. Loch Maree	Streptococcus pneumoniae TIGR4	Rhodopirellula baltica SH 1	Brucella suis 1330	Agrobacterium tumefaciens str. C58	Rickettsia prowazekii str. Madrid E	Rickettsia typhi str. Wilmington	Wolbachia endosymbiont of Culex quinquefasciatus Pel	Burkholderia pseudomallei 1710b	Burkholderia mallei ATCC 23344	Ralstonia solanacearum GMI1000	Geobacter sulfurreducens PCA	Campylobacter jejuni subsp. jejuni NCTC 11168	Wolinella succinogenes DSM 1740	Shigella flexneri 2a str. 301	Escherichia coli str. K-12 substr. W3110	Salmonella enterica subsp. enterica serovar Typhi str. CT18	Yersinia enterocolitica subsp. enterocolitica 8081	Coxiella burnetii RSA 493	Francisella tularensis subsp. tularensis SCHU S4	Vibrio cholerae O1 biovar El Tor str. N16961	Yersinia pestis CO92	Treponema pallidum subsp. pallidum str. Nichols	Thermotoga maritima MSB8	SPACE	Entamoeba histolytica HM-1:IMSS	Dictyostelium discoideum AX4	Nematostella vectensis	Caenorhabditis elegans	Caenorhabditis briggsae AF16	Brugia malayi	Trichoplax adhaerens	Tetrahymena thermophila SB210	Guillardia theta	Thalassiosira pseudonana CCMP1335	Cyanidioschyzon merolae strain 10D	Monosiga brevicollis MX1	Ixodes scapularis	Anopheles gambiae str. PEST	Culex pipiens	Aedes aegypti	Drosophila melanogaster	Acyrthosiphon pisum	Apis mellifera	Bombyx mori	Pediculus humanus	SPACE	Danio rerio	Tetraodon nigroviridis	Takifugu rubripes	Ciona intestinalis	Gallus gallus	Canis lupus familiaris	Monodelphis domestica	Ornithorhynchus anatinus	Equus caballus	Macaca mulatta	Homo sapiens	Pan troglodytes	Mus musculus	Rattus norvegicus	SPACE	Schistosoma mansoni	Plasmodium falciparum 3D7	Theileria parva strain Muguga	Cryptosporidium parvum Iowa II	Neospora caninum	Toxoplasma gondii	Theileria annulata strain Ankara	Phytophthora ramorum	Babesia bovis T2Bo	Trypanosoma cruzi strain CL Brener	Trypanosoma brucei	Leishmania infantum	Trichomonas vaginalis G3	Giardia lamblia ATCC 50803	Enterocytozoon bieneusi	Encephalitozoon intestinalis	SPACE	Neurospora crassa OR74A	Coccidioides immitis RS	Coccidioides posadasii RMSCC 3488	Aspergillus oryzae RIB40	Aspergillus fumigatus Af293	Emericella nidulans	Yarrowia lipolytica CLIB122	Saccharomyces cerevisiae S288c	Kluyveromyces lactis NRRL Y-1140	Candida glabrata CBS 138	Eremothecium gossypii	Debaryomyces hansenii CBS767	Scheffersomyces stipitis CBS 6054	Candida albicans	Schizosaccharomyces pombe	Gibberella zeae PH-1	Laccaria bicolor S238N-H82	Phanerochaete chrysosporium	Cryptococcus neoformans var. grubii H99	Cryptococcus bacillisporus	SPACE	Chlamydomonas reinhardtii	Volvox carteri f. nagariensis	Ostreococcus tauri	Micromonas sp. RCC299	Arabidopsis thaliana	Ricinus communis	Oryza sativa Japonica Group	Physcomitrella patens subsp. patens
OG5_126558																																																								1	1	1	1	1	1	1		1		1	1	1	1	1	1	1	1	1	1		1	1	1	1	1	1	1	1	1	1	1	1	1	1		1	1	1	1	1	1	1	1	1	1	1	1	1	1				1	1	1	1	1	1	1	1	1	1	1	1	1	1	1	1	1	1	1	1		1	1	1	1				1
OG5_126561																									1																												1		1	1	1	1	1	1	1	1		1	1	1	1	1	1	1	1	1	1	1	1		1	1	1	1	1	1	1	1	1	1	1	1	1	1		1		1	1	1	1	1	1	1	1	1	1		1				1	1	1	1	1	1	1	1	1	1	1	1	1	1	1	1	1	1	1	1		1	1	1	1	1	1	1	1
OG5_126567																																																								1	1										1				1	1		1	1		1	1	1	1												1							1										1			1	1	1	1	1		1	1	1		1	1		1	1					1			1	1	1	1
OG5_126569																																																							1	1	1	1	1	1	1	1	1	1	1	1	1	1	1	1	1	1	1	1	1		1	1	1	1	1	1	1	1	1	1	1	1	1	1		1	1		1	1	1	1	1	1	1	1	1	1	1	1	1		1	1	1	1	1	1	1	1	1	1	1	1	1	1	1	1	1	1	1	1		1	1	1	1	1	1	1	1
OG5_126570																																																							1	1	1	1	1	1	1	1		1	1	1	1	1	1	1	1	1	1	1	1		1	1	1	1	1	1	1	1	1	1	1	1	1	1		1	1		1	1	1	1	1	1	1	1	1	1	1				1	1	1	1	1	1	1	1	1	1	1	1	1	1	1	1	1	1	1	1		1	1	1	1	1	1	1	1
OG5_126572																																																							1	1	1	1	1	1	1	1	1	1	1	1	1	1	1	1	1	1	1	1	1		1	1	1	1	1	1	1	1	1	1	1	1	1	1		1	1		1	1	1	1	1	1	1	1	1	1	1	1	1		1	1	1	1	1	1	1	1	1	1	1	1	1	1	1	1	1	1	1	1		1	1	1	1	1	1	1	1
OG5_126573																																																							1	1	1	1	1	1	1	1	1	1	1	1	1	1	1	1	1	1	1	1	1		1	1	1	1	1	1	1	1	1	1	1	1	1	1		1	1		1	1	1	1	1	1	1	1	1	1	1		1		1	1	1	1	1	1	1	1	1	1	1	1	1	1	1	1	1	1	1	1		1	1	1	1	1	1	1	1
OG5_126574		1							1									1								1				1	1			1																					1	1	1	1	1	1		1		1	1	1	1	1	1	1	1	1	1	1	1		1	1	1	1	1	1	1	1	1	1	1	1	1	1		1	1		1	1	1		1		1	1	1		1	1	1		1	1	1	1	1	1	1	1	1	1	1	1	1	1	1	1	1	1	1	1		1	1	1	1	1	1	1	1
OG5_126577	1		1	1				1		1										1	1		1		1		1							1																1		1			1	1	1	1	1	1	1	1		1		1	1	1	1	1	1	1	1	1	1		1	1	1	1	1	1	1	1	1	1	1	1	1	1		1	1	1	1	1	1	1	1	1	1	1	1		1	1	1		1	1	1	1	1	1	1	1	1	1	1	1	1	1	1	1	1	1	1	1		1	1	1	1	1	1	1	1
OG5_126579						1	1		1	1	1										1			1	1	1	1	1		1	1	1	1	1				1	1	1	1				1	1					1				1	1	1	1	1	1	1	1		1	1	1	1	1	1	1	1	1	1	1	1		1	1	1	1	1	1	1	1	1	1	1	1	1	1		1	1	1	1	1	1	1	1	1		1	1	1					1	1	1	1	1	1	1	1	1	1	1	1	1	1	1	1	1	1	1	1		1	1	1	1	1	1	1	1
OG5_126583	1	1	1	1	1	1			1	1				1	1			1	1							1	1	1		1	1		1	1				1	1	1				1	1	1	1				1		1		1	1	1	1	1	1	1	1		1	1	1	1	1	1	1	1	1	1	1	1		1	1	1	1	1	1	1	1	1	1	1	1	1	1		1				1	1		1		1	1	1	1	1		1		1	1	1	1	1	1	1	1	1	1	1	1	1	1	1	1	1	1	1	1		1	1	1	1	1	1	1	1
OG5_126585		1			1	1	1				1	1	1	1	1	1						1				1		1	1	1		1			1		1	1			1	1	1	1	1	1	1	1		1	1	1	1		1	1	1	1	1	1	1	1		1		1	1	1	1	1	1	1	1	1	1		1	1	1	1	1	1	1	1	1	1	1	1	1	1		1	1	1	1	1	1	1	1		1	1	1	1	1				1	1	1	1	1	1	1	1		1		1	1	1	1	1	1	1	1	1		1	1	1	1	1	1	1	1
OG5_126588																																																							1	1	1	1	1	1	1	1	1	1	1	1	1	1	1		1	1	1	1	1		1	1	1	1	1	1	1	1	1	1	1	1	1	1		1	1	1	1	1	1	1	1	1	1	1	1	1	1	1	1		1	1	1	1	1	1	1	1	1	1	1	1	1	1	1	1	1	1	1	1		1	1	1	1	1	1	1	1
OG5_126590																																																																1			1		1		1			1						1										1									1										1					1	1	1				1	1	1			1	1				1	1	1		1	1	1	1
OG5_126593	1	1	1	1	1	1		1	1	1		1	1	1	1	1		1	1	1	1	1	1	1	1	1	1	1	1			1	1	1	1	1	1	1	1	1	1	1	1	1	1	1	1	1		1	1	1	1		1	1	1	1	1	1	1	1		1	1	1	1	1	1	1	1	1	1	1	1		1	1	1	1	1	1	1	1	1	1	1	1	1	1		1	1	1	1	1	1	1	1	1	1	1	1	1	1		1		1	1	1	1	1	1	1	1	1	1	1	1	1	1	1	1	1	1	1	1		1	1	1	1	1	1	1	1
OG5_126595																																																							1	1	1	1	1	1	1	1		1	1	1	1	1	1	1	1	1	1	1	1		1	1	1	1	1	1	1	1	1	1	1	1	1	1		1	1	1	1	1	1	1	1	1	1	1	1	1	1	1	1		1	1	1	1	1	1	1	1	1	1	1	1	1	1	1	1	1	1	1	1		1	1	1	1	1	1	1	1
OG5_126596										1	1							1		1	1	1		1	1	1	1		1	1	1	1	1	1	1			1	1	1	1			1	1	1	1	1	1	1	1		1		1	1	1	1	1	1	1	1		1	1	1	1	1	1	1	1	1	1	1	1		1	1	1	1	1	1	1	1	1	1	1	1	1	1		1	1		1	1	1		1				1	1			1		1	1	1	1	1	1	1	1	1	1	1	1	1	1	1	1	1	1	1	1		1	1	1	1	1	1	1	1
OG5_126599																								1	1							1		1				1	1	1	1			1	1	1	1		1	1	1	1			1	1	1	1	1	1	1	1	1	1	1	1	1	1	1	1	1	1	1	1	1		1	1	1	1	1	1	1	1	1	1	1	1	1	1		1	1	1	1	1	1	1	1	1	1	1	1	1	1	1	1		1	1	1	1	1	1	1	1	1	1	1	1	1	1	1	1	1	1	1	1		1	1	1	1	1	1	1	1
OG5_126600																																																							1	1	1	1	1	1	1	1		1	1	1	1	1	1	1	1	1	1	1	1		1	1	1	1	1	1	1	1	1	1	1	1	1	1		1	1	1	1	1	1	1	1	1		1	1	1					1	1	1	1	1	1	1	1	1	1	1	1	1	1	1	1	1	1	1	1		1	1	1	1	1	1	1	1
OG5_126601									1									1	1	1		1																			1						1				1				1	1	1	1	1	1	1	1		1	1	1	1	1	1	1	1	1	1	1	1		1	1	1	1	1	1	1	1	1	1	1	1	1	1		1	1	1	1	1	1	1	1	1	1	1	1	1	1	1	1		1	1	1	1	1	1	1	1	1	1	1	1	1	1	1	1	1	1	1	1		1	1	1	1	1	1	1	1
OG5_126605																																																							1	1	1	1	1	1	1	1	1	1	1	1	1	1	1	1	1	1	1	1	1		1	1	1	1	1	1	1	1	1	1	1	1	1	1		1	1	1	1	1	1	1	1	1	1	1	1	1	1	1	1		1	1	1	1	1	1	1	1	1	1	1	1	1	1	1	1	1	1	1	1		1	1	1	1	1	1	1	1
OG5_126609	1			1	1		1	1	1	1	1		1					1	1		1	1	1		1	1	1	1		1		1	1	1				1	1	1	1		1	1	1	1	1	1	1	1	1				1	1	1	1	1	1	1	1		1			1	1	1	1	1	1	1	1	1		1	1	1	1	1	1	1	1	1	1	1	1	1	1			1						1				1						1	1	1	1	1	1	1	1		1	1				1	1	1	1	1	1		1	1	1	1	1	1	1	1
OG5_126610																																																							1	1	1	1	1	1	1	1		1	1	1	1	1	1	1	1	1	1	1	1		1	1	1	1	1	1	1	1	1	1	1	1	1	1		1	1		1	1	1	1	1	1	1	1	1	1		1	1		1	1	1	1	1	1	1	1	1	1	1	1	1	1	1	1	1	1	1	1		1	1	1	1	1	1	1	1
OG5_126611																																																							1	1	1	1	1	1	1	1	1	1	1	1	1	1	1	1	1	1	1	1	1		1	1	1	1	1	1	1	1	1	1	1	1	1	1		1	1	1	1	1	1	1	1	1	1	1	1	1	1	1	1		1	1	1	1	1	1	1	1	1	1	1	1	1	1	1	1	1	1	1	1		1	1	1	1	1	1	1	1
OG5_126613		1	1	1	1	1	1	1	1	1			1	1				1		1	1	1	1	1	1	1	1	1	1	1	1	1	1	1	1	1	1	1	1	1	1	1	1	1	1	1	1	1	1	1	1	1			1	1	1	1	1	1	1	1		1	1	1	1	1	1	1	1	1	1	1	1		1	1	1	1	1	1	1	1	1	1	1	1	1	1		1	1	1	1	1	1	1	1	1	1	1	1	1					1	1	1	1	1	1	1	1	1	1	1	1	1	1	1	1	1	1	1	1		1	1	1	1	1	1	1	1
OG5_126615					1		1	1			1		1									1			1	1	1	1	1	1	1	1	1	1				1	1					1	1	1	1		1		1		1			1	1	1	1	1	1				1	1	1	1	1	1	1	1	1	1	1		1	1	1	1	1	1	1	1	1	1	1	1	1	1		1	1						1		1	1	1			1	1		1	1	1	1	1	1	1	1	1	1	1				1	1	1	1	1	1		1	1			1	1	1	1
OG5_126616																		1	1	1	1	1	1	1	1	1	1	1	1	1	1	1	1	1	1	1	1	1	1	1	1	1	1	1	1	1	1	1	1	1	1	1	1			1	1	1	1	1	1	1		1	1	1	1	1	1	1	1	1	1	1	1		1	1	1	1	1	1	1	1	1	1	1	1	1	1		1	1	1	1	1	1	1	1	1	1	1	1	1					1	1	1	1	1	1	1	1	1	1	1	1	1	1	1	1	1	1	1	1		1	1	1	1	1	1	1	1
OG5_126620	1	1	1	1	1	1	1	1	1	1	1	1	1	1	1			1	1	1		1	1	1	1	1	1	1	1	1		1	1	1	1	1	1	1	1	1	1	1	1	1	1	1	1	1	1	1	1	1	1		1	1	1	1	1	1	1	1		1	1	1	1	1	1	1	1	1	1	1	1		1	1	1	1	1	1	1	1	1	1	1	1	1	1		1	1		1	1	1	1	1	1	1	1	1	1	1	1	1		1	1	1	1	1	1	1	1	1	1	1	1	1	1	1	1	1	1	1	1		1	1	1	1	1	1	1	1
OG5_126621									1	1								1	1			1		1	1							1		1				1		1															1	1	1	1	1	1	1	1		1	1	1	1	1	1	1	1	1	1	1	1		1	1	1	1	1	1	1	1	1	1	1	1	1	1		1	1		1	1	1	1	1	1	1	1	1	1					1	1	1	1	1	1	1	1	1	1	1	1	1	1	1	1	1	1	1	1		1	1	1	1	1	1	1	1
OG5_126623																		1	1			1							1	1					1	1	1	1	1	1	1	1	1	1	1	1	1	1	1	1	1	1			1	1	1	1	1	1	1	1	1	1	1	1	1	1	1	1	1	1	1	1	1		1	1	1	1	1	1	1	1	1	1	1	1	1	1		1	1	1	1	1	1	1	1	1	1	1	1	1	1	1	1		1	1	1	1	1	1	1	1	1	1	1	1	1	1	1	1	1	1	1	1		1	1	1	1	1	1	1	1
OG5_126624		1	1	1	1	1			1	1	1		1					1		1	1			1	1	1	1	1	1	1	1	1	1	1				1	1	1	1	1	1	1	1	1	1	1	1	1	1	1	1		1	1	1	1	1	1	1	1		1	1	1	1	1	1	1	1	1	1	1	1		1	1	1	1	1	1	1	1	1	1	1	1	1	1		1			1	1	1		1		1	1	1		1				1	1	1	1	1	1	1	1	1	1	1	1	1	1	1	1	1	1	1	1		1	1	1	1	1	1	1	1
OG5_126626		1	1	1	1		1	1	1	1	1	1	1					1	1	1	1	1	1	1	1	1	1	1	1	1	1	1	1	1	1	1	1	1	1	1	1	1	1	1	1	1	1	1	1	1	1	1	1		1	1	1	1	1		1	1		1	1	1	1	1	1	1	1	1	1	1	1		1	1	1	1	1	1	1	1	1	1	1	1	1	1		1				1	1		1		1	1	1		1				1	1	1	1	1	1	1	1	1	1	1	1	1	1	1	1	1	1	1	1		1	1	1	1	1	1	1	1
OG5_126628										1					1			1	1	1	1	1	1	1	1	1	1	1	1	1	1	1	1	1			1	1	1	1	1	1	1	1	1	1	1	1	1	1	1	1	1		1	1	1	1	1	1	1	1		1	1	1	1	1	1		1	1	1	1	1		1	1	1		1	1	1	1	1	1	1	1	1	1		1	1	1	1	1	1	1	1	1	1	1	1	1	1	1	1		1	1	1	1	1	1	1	1	1	1	1	1	1	1	1	1	1	1	1	1		1	1	1	1	1	1	1	1
OG5_126631	1	1	1	1	1	1	1	1	1	1	1	1	1	1	1	1																									1		1												1	1	1	1	1	1	1	1		1	1	1	1	1	1		1	1	1	1	1		1	1	1	1	1	1	1	1	1	1	1	1	1	1		1	1	1	1	1	1	1	1	1	1	1	1	1	1	1	1		1	1	1	1	1	1	1	1	1	1	1	1	1	1	1	1	1	1	1	1		1	1	1	1	1	1	1	1
OG5_126632							1		1	1	1					1		1		1	1	1	1	1	1	1	1	1	1	1	1	1	1	1	1	1	1	1	1	1	1	1	1	1	1	1	1	1	1	1	1	1	1			1	1	1	1	1	1	1		1	1	1	1	1	1	1	1	1	1	1	1		1	1	1	1	1	1	1	1	1	1	1	1	1	1		1	1	1	1	1	1	1	1	1	1	1	1		1				1	1	1	1	1	1	1	1	1	1	1	1	1	1	1	1	1	1	1	1		1	1	1	1	1	1	1	1
OG5_126635																																																							1	1	1	1	1	1	1	1		1	1	1	1	1	1	1	1	1	1	1	1		1	1	1	1	1	1	1	1	1	1	1	1	1	1		1	1			1	1		1		1	1		1	1				1	1	1	1	1	1	1	1	1	1	1	1	1	1	1	1	1	1	1	1		1	1			1	1	1	1
OG5_126636																		1	1	1	1	1	1	1	1	1	1	1	1	1	1	1	1	1	1	1	1	1	1	1	1	1	1	1	1	1	1	1	1	1	1	1	1		1	1	1			1	1			1	1	1	1					1		1	1			1	1			1	1	1	1	1	1	1	1	1		1	1		1	1	1	1	1	1	1	1	1	1	1		1		1	1	1	1	1	1	1	1	1	1	1	1	1	1	1	1	1	1	1	1		1	1	1	1	1	1	1	1
OG5_126637	1	1	1	1	1	1	1	1	1	1	1	1	1	1	1	1		1	1	1	1	1	1	1	1	1	1	1	1	1	1	1	1	1	1	1		1	1	1		1		1	1	1	1	1	1	1	1	1	1		1	1	1	1	1	1	1	1	1	1	1	1	1	1	1	1	1	1	1	1	1		1	1	1	1	1	1	1	1	1	1	1	1	1	1		1	1	1	1	1	1	1	1	1	1	1	1	1	1	1	1		1	1	1	1	1	1	1	1	1	1	1	1	1	1	1	1	1	1	1	1		1	1	1	1	1	1	1	1
OG5_126638				1	1	1			1	1	1	1	1	1				1		1					1	1		1	1	1	1	1	1	1				1	1	1	1	1		1	1	1				1						1	1	1	1		1	1		1	1	1	1	1	1	1	1	1	1	1	1		1	1	1	1	1	1	1	1	1	1	1	1	1	1		1				1	1		1				1						1	1	1	1	1	1	1	1	1	1	1	1	1	1	1	1	1	1	1	1		1	1	1	1	1	1	1	1
OG5_126641	1	1	1	1	1	1	1	1	1	1	1	1	1	1	1	1		1	1	1	1	1	1	1	1	1	1	1	1	1	1	1	1	1	1	1	1	1	1	1	1	1	1	1	1	1	1	1	1	1	1	1	1		1	1	1	1	1	1	1	1	1	1	1	1	1	1	1	1	1	1	1	1	1		1	1	1	1	1	1	1	1	1	1	1	1	1	1		1	1	1	1	1	1	1	1	1	1	1	1	1	1	1	1		1	1	1	1	1	1	1	1	1	1	1	1	1	1	1	1	1	1	1	1		1	1	1	1	1	1	1	1
OG5_126644																								1	1	1	1	1	1	1		1		1				1	1	1	1			1	1	1	1	1		1	1	1			1	1	1	1	1	1	1	1		1	1	1	1	1	1	1	1	1	1	1	1		1	1	1	1	1	1	1	1	1	1	1	1	1	1		1	1	1	1	1	1	1	1	1	1	1	1	1	1	1	1		1	1	1	1	1	1	1	1	1	1	1	1	1	1	1	1	1	1	1	1		1	1	1	1	1	1	1	1
OG5_126645																																																							1	1	1	1	1	1	1	1		1	1	1	1	1	1	1	1	1		1	1		1	1	1	1	1	1	1	1	1	1	1	1	1	1		1				1	1		1		1	1	1	1	1				1	1	1	1	1	1	1	1	1	1	1	1	1	1	1	1	1	1	1	1		1	1	1	1	1	1	1	1
OG5_126646																																																								1	1	1	1	1	1	1			1	1	1	1	1	1	1	1	1	1	1		1	1	1	1	1	1	1	1	1	1	1	1	1	1		1	1	1	1	1	1	1		1									1	1	1	1	1	1	1	1	1	1	1	1	1	1	1	1	1	1	1	1		1		1	1	1	1	1	1
OG5_126647		1	1						1		1				1					1					1	1	1		1	1	1	1	1	1				1	1	1	1	1	1		1	1	1	1		1	1		1			1	1				1	1		1	1	1											1	1	1		1	1	1	1	1	1	1	1	1	1		1							1		1	1	1						1	1	1	1	1	1	1	1	1	1	1	1	1	1	1	1	1	1	1	1		1	1	1	1	1	1	1	1
OG5_126648		1	1	1	1	1	1		1	1				1	1			1					1		1	1	1	1				1		1				1	1	1				1	1	1	1		1	1	1		1								1	1		1	1			1	1	1	1	1	1	1	1		1	1	1	1	1	1	1	1	1	1	1	1	1	1		1	1	1		1	1	1	1	1									1	1	1	1	1	1	1	1	1	1		1	1	1	1	1	1	1	1	1		1	1	1	1	1	1	1	1
OG5_126649																																																							1	1	1	1	1	1	1	1	1	1	1	1	1	1	1	1	1	1	1	1	1		1	1	1	1	1	1	1	1	1	1	1	1	1	1		1			1				1		1	1	1	1	1	1	1		1	1	1	1	1	1	1	1	1	1	1	1	1	1	1	1	1	1	1	1		1	1	1	1	1	1	1	1
OG5_126650													1					1		1							1					1		1				1	1	1	1						1			1						1	1	1	1	1	1		1	1		1	1	1	1	1	1	1	1	1	1		1	1	1	1	1	1	1	1	1	1	1	1	1	1		1			1	1	1		1				1						1	1	1	1	1	1	1	1	1	1	1	1	1	1	1	1	1	1	1	1		1	1		1	1	1	1	1
OG5_126651	1	1	1	1	1	1	1	1	1		1			1	1			1	1	1		1		1	1	1	1	1		1	1	1	1	1				1	1	1	1	1	1	1	1	1	1		1	1	1		1		1	1	1	1	1	1	1	1		1	1	1	1	1	1	1	1	1	1	1	1		1	1	1	1	1	1	1	1	1	1	1	1	1	1		1				1	1		1		1	1	1	1					1	1	1	1	1	1	1	1	1	1	1	1	1	1	1	1	1	1	1	1		1	1	1	1	1	1	1	1
OG5_126653																																						1	1																	1	1	1	1	1	1	1		1	1	1	1	1	1	1	1	1	1	1	1		1	1	1	1	1	1	1	1	1	1	1	1	1	1									1										1	1	1	1	1	1	1	1	1	1	1	1	1	1	1	1	1	1	1	1		1	1	1	1	1	1	1	1
OG5_126654	1	1	1		1	1		1	1	1		1			1	1				1			1										1	1				1	1	1																1	1	1	1	1	1	1		1	1	1	1	1	1	1	1	1	1	1	1		1	1	1	1	1	1	1	1	1	1	1	1	1	1		1	1		1	1	1	1	1	1	1	1	1						1	1	1	1	1	1	1	1	1	1	1	1	1	1	1	1	1	1	1	1		1	1	1	1	1	1	1	1
OG5_126655																																																							1	1	1	1	1	1	1	1	1	1	1	1	1	1	1	1	1	1	1	1	1		1	1	1	1	1	1	1	1	1	1	1	1	1	1		1	1		1	1	1	1	1	1	1	1	1	1	1				1	1	1	1	1	1	1	1	1	1	1	1	1	1	1	1	1	1	1	1		1	1	1	1	1	1	1	1
OG5_126658				1	1	1				1			1	1												1		1		1		1		1				1	1	1				1	1	1	1	1	1	1	1				1		1	1	1	1	1					1	1	1	1	1	1	1	1	1	1		1	1	1	1	1	1	1	1	1	1	1	1	1	1		1							1							1	1		1	1	1	1	1	1	1	1	1	1	1	1	1	1		1	1	1	1	1									1
OG5_126659	1	1	1	1	1	1	1	1	1	1	1	1	1	1	1	1		1	1	1	1	1	1	1	1	1	1	1	1	1	1	1	1	1	1	1	1	1	1	1	1	1	1	1	1	1	1	1	1	1	1	1	1		1	1	1	1	1	1	1	1	1	1	1	1	1	1	1		1	1	1	1	1		1		1	1	1	1	1	1	1	1	1	1	1	1		1	1		1	1	1	1	1	1	1	1	1	1	1	1	1		1	1	1	1	1	1	1	1	1	1	1	1	1	1	1	1	1	1	1			1	1	1	1	1	1	1	1
OG5_126660																																																							1	1	1	1	1	1	1	1		1	1	1	1	1	1	1	1	1	1	1	1		1	1	1	1	1	1	1	1	1	1	1	1	1	1		1	1	1	1	1	1	1	1	1		1	1	1	1		1		1	1	1	1	1	1	1	1	1	1	1	1	1	1	1	1	1	1	1	1		1	1	1	1	1	1	1	1
OG5_126661		1			1	1	1			1				1				1	1			1				1		1			1	1	1	1				1	1	1	1	1		1	1	1	1									1		1	1		1				1	1														1	1														1				1		1		1						1	1	1	1	1	1	1	1	1	1	1	1	1	1	1	1	1	1	1	1		1	1	1	1	1	1	1	1
OG5_126662	1	1	1	1	1	1	1		1	1	1			1	1			1	1	1		1	1	1	1	1	1	1	1	1	1	1		1				1	1	1	1	1	1	1	1	1	1	1	1	1	1		1		1	1	1	1	1	1	1	1		1	1	1	1	1	1	1	1	1	1	1	1		1	1	1	1	1	1	1	1	1		1	1	1	1		1				1	1		1		1	1	1	1					1	1	1	1	1	1	1	1	1	1	1	1	1	1		1	1	1	1	1		1	1	1	1	1	1	1	1
OG5_126663																																																								1		1	1	1	1	1		1		1	1	1	1	1	1	1	1	1	1		1	1	1	1	1	1	1	1	1	1	1	1	1	1		1							1		1	1	1						1	1	1	1	1	1	1	1	1	1	1	1	1	1	1	1	1	1	1	1		1	1	1	1	1	1	1	1
OG5_126664				1	1	1		1			1		1	1	1			1	1	1		1	1		1	1	1	1	1	1			1	1	1	1		1	1	1	1			1	1	1	1	1	1	1	1					1			1											1														1																					1				1	1	1	1	1	1	1	1	1	1	1	1	1	1	1	1	1	1	1	1							1		
OG5_126665	1	1	1	1	1	1	1				1	1	1		1	1		1	1	1	1	1	1	1	1	1	1	1	1	1	1	1	1	1	1	1	1	1	1	1	1	1	1	1	1	1	1	1	1	1	1	1	1		1	1	1	1	1	1	1	1		1	1	1	1	1	1	1	1	1	1	1	1		1	1	1	1	1	1	1	1	1	1	1	1	1	1		1	1	1	1	1	1	1	1	1	1	1	1	1	1	1	1		1	1	1	1	1	1	1	1	1	1	1	1	1	1	1	1	1	1	1	1		1	1	1	1	1	1	1	1
OG5_126668	1	1	1	1	1	1	1	1	1	1	1	1	1	1	1	1		1	1	1	1	1	1	1	1	1	1	1	1	1	1	1	1	1	1	1	1	1	1	1	1	1	1	1	1	1	1	1	1	1	1	1	1		1	1	1	1	1	1	1	1		1	1	1	1	1	1	1	1	1	1	1	1		1	1	1			1	1		1	1	1	1	1	1		1	1	1	1	1	1	1	1	1	1	1	1	1	1	1	1		1	1	1	1	1	1	1	1	1	1	1	1	1	1	1	1	1	1	1	1		1	1	1	1	1	1	1	1
OG5_126671							1		1	1				1				1	1	1	1		1	1	1	1	1	1	1	1	1	1	1	1	1	1	1	1	1	1	1	1	1	1	1	1	1	1	1	1	1	1	1			1	1	1	1		1	1		1	1	1	1	1	1	1	1	1	1	1	1		1	1	1	1	1	1	1	1	1	1	1	1	1	1		1							1		1	1	1						1	1	1	1	1	1	1	1	1	1	1	1	1	1	1	1	1	1	1	1		1	1	1	1	1	1	1	1
OG5_126672																																																							1	1	1	1	1		1	1		1		1	1	1	1	1	1	1	1	1	1		1	1	1	1	1	1	1	1	1	1	1	1	1	1			1	1	1	1	1	1	1	1	1	1	1						1	1	1	1	1	1	1	1	1	1	1	1	1	1	1	1	1	1	1	1									
OG5_126673	1	1	1	1	1	1	1	1	1		1	1	1	1	1			1	1	1	1	1	1	1	1	1	1	1	1	1	1	1	1	1				1	1	1	1		1	1	1	1	1				1		1		1	1	1	1	1	1	1	1		1	1	1	1	1	1	1	1	1	1	1	1		1	1	1	1	1	1	1	1	1	1	1	1	1	1		1				1	1		1		1	1	1	1	1				1	1	1	1	1	1	1	1	1	1	1	1	1	1	1	1	1	1	1	1		1	1	1	1	1	1	1	1
OG5_126674											1		1					1		1		1				1	1		1	1	1							1			1						1				1					1	1	1	1	1	1	1		1	1	1	1	1	1	1	1	1	1	1	1		1	1	1	1	1	1	1	1	1	1	1	1	1	1		1	1	1	1	1	1	1	1	1	1	1	1	1					1	1	1	1	1	1	1	1	1	1	1	1	1	1	1	1	1	1	1	1		1	1	1	1	1	1	1	1
OG5_126676				1	1	1	1		1	1				1				1	1	1	1	1	1		1	1	1	1	1	1	1	1	1	1	1	1	1	1	1	1	1	1	1	1	1	1	1	1	1	1	1				1	1	1	1	1	1	1	1		1	1	1	1	1	1	1	1	1	1	1	1		1	1	1	1	1	1	1	1	1	1	1	1	1	1		1	1	1	1	1	1	1	1	1	1	1	1	1		1	1		1	1	1	1	1	1	1	1	1	1	1	1	1	1	1	1	1	1	1	1		1	1	1	1	1	1	1	1
OG5_126677	1	1	1	1	1	1	1	1	1	1	1			1	1	1		1	1	1	1	1	1	1	1	1	1	1	1	1	1	1	1	1	1	1	1	1	1	1	1	1	1	1	1	1	1	1	1	1	1	1	1		1	1	1	1	1	1	1	1	1	1	1	1	1	1	1	1	1	1	1	1	1		1	1	1	1	1	1	1	1	1	1	1	1	1	1		1	1	1	1	1	1	1	1	1	1	1	1	1	1	1	1		1	1	1	1	1	1	1	1	1	1	1	1	1	1	1	1	1	1	1	1		1	1	1	1	1	1	1	1
OG5_126678	1	1	1	1	1	1	1	1	1	1	1	1	1	1	1	1		1	1	1	1	1	1	1	1	1	1	1	1	1	1	1	1	1	1	1	1	1	1	1	1	1	1	1	1	1	1	1	1	1	1	1	1		1	1	1	1	1	1	1	1	1	1	1	1		1	1	1	1	1	1	1	1		1	1	1	1	1	1	1	1		1	1	1	1	1		1	1	1	1	1	1	1	1	1	1	1	1	1	1	1	1		1	1	1	1	1	1	1	1	1	1	1	1	1	1	1	1	1	1	1	1		1	1	1	1	1	1	1	1
OG5_126679	1	1	1	1	1	1	1	1	1	1	1	1		1	1			1	1	1	1	1	1	1	1	1	1	1	1	1	1	1	1	1	1	1	1	1	1	1	1	1	1	1	1	1	1	1	1	1	1	1	1			1	1	1	1	1	1	1		1	1	1	1	1	1	1	1		1	1	1		1	1	1	1	1	1	1	1	1	1	1	1	1	1		1	1	1	1	1	1	1	1	1	1		1	1		1	1		1	1	1	1	1	1	1	1	1	1	1	1	1	1	1	1	1	1	1	1		1	1	1	1	1	1	1	1
OG5_126680	1			1	1	1	1	1	1	1			1	1				1		1		1	1	1	1	1		1				1	1	1				1	1	1		1	1		1	1	1			1	1					1	1	1	1	1	1	1		1	1	1	1	1	1	1	1	1	1	1	1		1	1	1	1	1	1	1	1	1	1	1	1	1	1		1	1		1	1	1	1	1	1	1	1	1	1		1	1		1	1	1	1	1	1	1	1	1	1	1	1	1	1	1	1	1	1	1	1		1	1	1	1	1	1	1	1
OG5_126681	1	1	1	1	1	1	1	1	1	1	1	1	1	1	1	1		1	1	1	1	1	1	1	1	1	1	1	1	1	1	1	1	1	1	1	1	1	1	1	1	1	1	1	1	1	1	1	1	1	1	1	1		1	1	1	1	1	1	1	1	1	1	1	1	1	1	1	1	1	1	1	1	1		1	1	1	1	1	1	1	1	1	1	1	1	1	1		1	1		1	1	1	1	1	1	1	1	1	1	1		1		1	1	1	1	1	1	1	1	1	1	1	1	1	1	1	1	1	1	1	1		1	1	1	1	1	1	1	1
OG5_126683					1	1								1				1																										1	1	1	1	1	1							1	1	1	1	1	1			1		1	1	1	1	1	1	1	1	1	1		1	1	1	1	1	1	1	1	1	1	1	1	1	1						1	1		1	1	1	1	1	1		1	1		1	1	1	1	1	1	1	1	1	1	1	1	1	1	1	1		1	1	1					1	1	1	1	1
OG5_126684	1	1	1	1	1	1	1	1	1	1	1	1	1	1	1	1		1	1	1	1	1	1	1	1	1	1	1	1	1	1	1	1	1	1	1	1	1	1	1	1	1	1	1	1	1	1	1	1	1	1	1	1		1	1	1	1	1	1	1	1		1	1	1	1	1	1	1	1	1	1	1	1		1	1	1	1	1	1	1	1	1	1	1	1	1	1		1	1	1	1	1	1	1	1	1	1	1	1	1	1	1	1		1	1	1	1	1	1	1	1	1	1	1	1	1	1	1	1	1	1	1	1		1	1	1	1	1	1	1	1
OG5_126685		1	1	1	1	1			1	1		1	1	1	1			1	1		1			1	1	1	1	1	1	1	1	1	1	1				1	1	1	1	1		1	1	1	1	1	1	1	1		1		1	1	1	1	1	1	1	1		1	1	1	1	1	1	1	1	1	1	1	1		1	1	1	1	1	1	1	1	1	1	1	1	1	1		1	1		1	1	1	1	1	1	1	1	1	1	1		1		1	1	1	1	1	1	1	1	1	1	1	1	1	1	1	1	1	1	1	1		1	1	1	1	1	1	1	1
OG5_126686	1			1	1	1	1	1		1	1	1	1	1				1		1		1	1	1	1		1	1				1	1	1				1	1	1	1		1	1	1	1	1				1		1			1	1	1	1	1	1			1	1	1	1	1	1	1	1	1	1	1	1					1	1																		1		1								1	1	1	1	1	1	1	1	1	1	1	1	1	1	1	1	1	1	1	1		1	1	1	1	1	1	1	1
OG5_126687	1	1	1	1	1	1	1	1	1	1	1	1	1	1	1	1		1	1	1	1	1	1	1	1	1	1	1	1	1	1	1	1	1	1	1	1	1	1	1	1	1	1	1	1	1	1	1	1	1	1	1	1		1	1	1	1	1	1	1	1	1	1	1	1	1	1	1	1	1	1	1	1	1		1	1	1	1	1	1	1	1	1	1	1	1	1	1		1	1		1	1	1	1	1	1	1	1	1	1	1	1	1		1	1	1	1	1	1	1	1	1	1	1	1	1	1	1	1	1	1	1	1		1	1	1	1	1	1	1	1
OG5_126688	1	1	1	1	1	1	1	1	1	1	1	1	1	1	1	1		1	1	1	1	1	1	1	1	1	1	1	1	1	1	1	1	1	1	1	1	1	1	1	1	1	1	1	1	1	1	1	1	1	1	1	1		1	1	1	1	1	1	1	1	1	1	1	1	1	1	1	1	1	1	1	1	1		1	1	1	1	1	1	1	1	1	1	1	1	1	1		1	1	1	1	1	1	1	1	1	1	1	1	1	1	1	1		1	1	1	1	1	1	1	1	1	1	1	1	1	1	1	1	1	1	1	1		1	1	1	1	1	1	1	1
OG5_126691				1	1	1	1		1	1	1			1				1	1	1		1	1		1	1	1	1		1		1	1	1	1	1	1	1	1	1	1	1		1	1	1	1	1	1	1	1					1	1	1	1	1	1	1		1	1	1	1	1	1	1	1	1	1	1	1		1	1	1	1	1	1	1	1	1	1	1	1	1	1		1	1	1		1	1	1	1	1	1	1	1						1	1	1	1	1	1	1	1	1	1	1	1	1	1	1	1	1	1	1	1		1	1		1	1	1	1	1
OG5_126692																		1	1	1	1	1	1	1	1	1	1	1	1	1	1	1	1	1	1	1	1	1	1	1	1	1	1	1	1	1	1	1	1	1	1	1	1			1	1	1	1	1	1	1		1	1	1	1	1	1	1	1	1	1	1	1		1	1	1	1	1	1	1	1	1	1	1	1	1	1		1	1	1		1	1	1	1	1	1	1	1						1	1	1	1	1	1	1	1	1	1	1	1	1	1	1	1	1	1	1	1		1	1	1	1	1	1	1	1
OG5_126694	1	1	1	1	1	1	1	1	1	1	1	1	1	1	1	1																																							1	1	1	1	1	1	1	1	1	1	1	1	1	1	1		1	1	1	1	1		1	1	1	1	1	1	1	1	1	1	1	1	1	1		1	1		1	1	1	1	1	1	1	1	1	1	1	1	1		1	1	1	1	1	1	1	1	1	1	1	1	1	1	1	1	1	1	1	1		1	1	1	1	1	1	1	1
OG5_126696															1																																								1	1	1	1	1	1	1	1		1	1	1	1	1	1	1	1	1	1	1	1		1	1	1	1	1	1	1	1	1	1	1	1	1	1		1	1	1	1	1	1	1	1	1	1	1	1	1	1				1	1	1	1	1	1	1	1	1	1	1	1	1	1	1	1	1	1	1	1		1	1	1	1	1	1	1	1
OG5_126697	1	1	1	1	1	1	1	1	1	1	1	1	1	1	1			1		1		1	1	1	1	1	1	1	1	1	1	1	1	1	1	1	1	1	1	1	1	1	1	1	1	1	1	1	1		1	1	1		1	1	1	1	1	1	1	1		1	1	1	1	1	1	1	1	1		1	1		1	1	1	1	1	1	1	1	1	1	1	1	1	1		1							1		1	1	1	1					1	1	1	1	1	1	1	1	1	1	1	1	1	1	1	1	1	1	1	1		1	1	1	1	1	1	1	1
OG5_126698	1	1	1	1	1	1	1	1	1	1	1	1	1	1	1			1	1	1	1	1	1	1	1	1	1	1	1	1	1	1	1	1			1	1	1	1	1	1	1	1	1	1	1	1	1	1	1	1	1		1	1	1	1	1	1	1	1		1	1		1	1	1	1	1	1	1	1	1		1	1	1	1	1	1	1	1	1	1	1	1	1	1		1	1		1	1	1	1	1	1		1	1	1	1		1		1	1	1	1	1	1	1	1	1	1	1	1	1	1	1	1	1	1	1	1		1	1	1	1	1	1	1	1
OG5_126700	1	1	1	1	1	1	1	1	1	1	1	1	1	1	1	1		1	1	1	1	1	1	1	1		1	1	1	1	1	1	1	1	1	1	1	1	1	1	1	1	1	1	1	1	1	1	1	1	1	1	1		1	1	1	1	1	1	1	1	1	1	1	1	1	1	1	1	1	1	1	1	1		1	1	1	1	1	1	1	1	1	1	1	1	1	1		1	1	1	1	1	1	1	1	1	1	1	1	1	1	1	1		1	1	1	1	1	1	1	1	1	1	1	1	1	1	1	1	1	1	1	1		1	1	1	1	1	1	1	1
OG5_126701					1		1		1	1										1																																			1	1	1	1	1	1	1	1	1	1	1	1	1	1	1	1	1	1	1	1	1		1	1	1	1	1	1	1	1	1	1	1	1	1	1		1	1	1	1	1	1	1	1	1	1	1	1	1	1	1	1		1	1	1	1	1	1	1	1	1	1	1	1	1	1	1	1	1	1	1	1		1	1	1	1	1	1	1	1
OG5_126703																																1																							1	1	1	1	1	1	1	1			1	1	1	1	1	1	1	1	1	1	1		1	1		1	1	1	1	1	1	1	1	1	1	1		1	1	1	1	1	1	1	1	1	1	1	1	1	1	1	1		1	1	1	1	1	1	1	1	1	1	1	1	1	1	1	1	1	1	1	1		1	1	1	1	1	1	1	1
OG5_126704								1			1							1	1	1	1	1	1		1	1	1	1	1	1	1		1	1	1	1	1	1	1	1	1	1	1	1	1	1	1	1	1	1	1	1	1				1	1	1	1	1	1		1	1		1	1	1	1	1	1	1	1	1		1	1	1	1	1	1	1	1	1	1	1	1	1	1		1	1	1	1	1	1	1	1	1		1	1	1		1	1		1	1	1	1	1	1	1	1	1	1		1	1	1	1	1	1		1	1		1	1	1	1	1	1	1	1
OG5_126705	1			1	1																																																		1	1	1	1	1	1	1	1		1	1	1	1	1	1	1	1	1	1	1	1		1	1	1	1	1	1	1	1	1	1	1	1	1	1		1	1		1	1	1	1	1	1	1	1	1	1	1	1	1		1	1	1	1	1	1	1	1	1	1	1	1	1	1	1	1	1	1	1	1		1	1	1	1	1	1	1	1
OG5_126706																																																							1	1	1	1	1	1	1	1		1	1	1	1	1	1	1	1	1	1	1	1		1	1	1	1	1	1	1	1	1	1	1	1	1	1		1	1	1	1	1	1	1	1	1	1	1	1	1	1	1	1		1	1	1	1	1	1	1	1	1	1	1	1	1	1	1	1	1	1	1	1		1		1	1	1	1	1	1
OG5_126707																																																1							1	1	1	1	1	1	1	1			1	1	1	1	1	1	1	1	1	1	1		1	1	1		1	1	1	1	1	1	1	1	1	1			1		1	1	1	1	1		1	1	1	1	1	1	1		1	1	1	1	1	1	1	1	1	1	1	1	1	1	1	1	1	1	1	1		1	1	1	1	1	1	1	1
OG5_126708	1	1	1	1	1	1	1	1	1	1	1	1	1	1	1	1		1	1	1	1	1	1	1	1	1	1	1	1		1	1	1	1	1	1	1	1	1	1	1	1	1	1	1	1	1	1	1	1	1	1			1	1	1	1	1	1	1	1		1	1	1	1	1	1	1	1	1	1	1	1		1	1	1	1	1	1	1	1	1	1	1	1	1	1		1	1	1	1	1	1	1	1	1		1	1		1	1	1		1	1	1	1	1	1	1	1	1	1	1	1	1	1	1	1	1	1	1	1		1	1	1	1	1	1	1	1
OG5_126709																																																									1	1	1	1	1			1	1		1	1	1	1	1	1	1	1	1		1	1	1	1	1	1	1	1	1	1	1	1	1	1		1																	1	1	1	1	1	1	1	1	1	1	1	1	1	1	1	1	1	1	1	1		1		1	1	1	1	1	1
OG5_126710	1	1	1	1	1	1	1	1	1	1	1	1	1	1	1	1		1	1	1	1	1	1	1	1	1	1	1	1	1	1	1	1	1	1	1	1	1	1	1	1	1	1	1	1	1	1	1	1	1	1	1	1		1	1	1	1	1	1	1	1		1	1	1	1	1	1	1	1	1	1	1	1		1	1	1	1	1	1	1	1	1	1	1	1	1	1		1	1		1	1	1	1	1	1	1	1	1	1	1	1	1		1	1	1	1	1	1	1	1	1	1	1	1	1	1	1	1	1	1	1	1		1	1	1	1	1	1	1	1
OG5_126711																								1		1	1	1	1		1	1						1	1	1				1	1	1	1		1		1						1	1	1	1	1	1		1		1	1	1	1	1	1	1	1	1	1		1	1	1	1	1	1	1	1	1	1	1	1	1	1		1	1		1	1	1		1		1	1	1	1		1	1		1	1	1	1	1	1	1	1	1	1	1	1	1	1	1	1	1	1	1	1		1	1	1	1	1	1	1	1
OG5_126712																																																							1	1	1	1	1	1	1	1	1	1	1	1	1	1	1	1	1	1	1	1	1		1	1	1	1	1	1	1	1	1	1	1	1	1	1		1	1	1	1	1	1	1	1	1	1	1	1	1	1	1	1		1	1	1	1	1	1	1	1	1	1	1	1	1	1	1	1	1	1	1	1		1	1	1	1	1	1	1	1
OG5_126717																										1	1	1	1	1		1						1	1					1	1	1	1	1	1	1	1					1	1	1	1	1	1			1		1	1	1	1	1	1	1	1	1	1		1	1	1	1	1	1	1	1	1	1	1	1	1	1									1								1			1	1	1	1	1	1	1	1	1		1	1	1	1	1	1	1				1	1	1	1	1	1	1	1
OG5_126718													1					1	1						1	1	1	1		1	1	1		1				1	1	1		1		1	1	1		1		1	1					1	1	1	1	1	1			1		1	1	1	1	1	1	1	1	1	1		1	1	1	1	1	1	1	1	1	1	1	1	1	1		1							1				1						1	1	1	1	1	1	1	1	1	1	1	1	1	1	1	1	1	1	1	1				1	1	1	1	1	1
OG5_126719																																																							1	1	1	1	1	1	1	1		1	1	1	1	1	1	1	1	1	1		1		1	1	1	1	1	1	1	1	1	1	1	1	1	1		1				1	1		1					1	1	1	1		1	1	1	1	1	1	1	1	1	1	1	1	1	1	1	1	1	1	1	1		1	1	1	1	1	1	1	1
OG5_126720	1			1	1	1	1					1	1	1				1	1	1	1	1	1	1	1	1	1	1	1	1	1	1	1	1			1	1	1	1	1	1	1	1	1	1	1	1	1	1	1	1	1		1	1	1	1	1	1	1	1		1	1	1		1	1	1	1	1	1	1	1		1	1	1	1	1	1	1	1	1	1	1	1	1	1		1	1			1	1		1		1	1	1	1	1		1		1	1	1	1	1	1	1	1	1	1	1	1	1	1	1	1	1	1	1	1		1	1	1	1	1	1	1	1
OG5_126721																		1	1	1	1	1	1	1	1	1	1	1	1	1	1	1	1	1	1	1	1	1	1	1	1	1	1	1	1	1	1	1	1	1	1	1	1			1	1	1	1	1	1	1		1	1	1	1	1	1	1	1	1	1	1	1		1	1	1	1	1	1	1	1	1	1	1	1	1	1		1	1		1	1	1	1	1	1	1	1	1						1	1	1	1	1	1	1	1	1	1	1	1	1	1	1	1	1	1	1	1		1	1	1	1	1	1	1	1
OG5_126722	1	1	1	1	1	1	1	1	1	1	1	1	1	1	1	1		1	1	1	1	1	1	1	1	1	1	1	1	1	1	1	1	1	1	1	1	1	1	1	1	1	1	1	1	1	1	1	1	1	1	1	1		1	1	1	1	1	1	1	1	1	1	1		1	1	1	1	1	1	1	1	1		1	1	1		1	1	1	1	1	1	1	1	1	1		1	1	1	1	1	1	1	1	1	1	1	1	1	1	1	1		1	1	1	1	1	1	1	1	1	1	1	1	1	1	1	1	1	1	1	1		1	1	1	1	1	1	1	1
OG5_126723	1	1	1	1	1	1	1	1	1	1	1	1	1	1	1	1		1	1	1	1	1	1	1	1	1	1	1	1	1	1	1	1	1	1	1	1	1	1	1	1	1	1	1	1	1	1	1	1	1	1	1	1		1	1	1	1	1	1	1	1		1	1	1	1	1	1	1	1	1	1	1	1		1	1	1	1		1	1	1	1	1	1	1	1	1		1	1		1	1	1	1	1	1	1	1	1	1	1	1	1		1	1	1	1	1	1	1	1	1	1	1	1	1	1	1	1	1	1	1	1		1	1	1	1	1	1	1	1
OG5_126724																																																							1	1	1	1		1	1	1		1		1	1	1	1	1	1	1		1	1		1	1	1	1	1	1	1	1	1	1	1	1	1	1		1	1	1	1	1	1	1	1	1	1	1	1	1		1	1		1	1	1	1	1	1	1	1	1	1	1	1	1	1	1	1	1	1	1	1		1	1	1	1	1	1	1	1
OG5_126726																		1	1					1									1	1				1	1	1					1		1									1	1	1	1	1	1	1		1	1	1	1	1	1	1	1	1	1	1	1		1	1	1	1	1	1	1	1	1	1	1	1	1	1					1	1	1		1		1	1	1	1					1	1	1	1	1	1	1	1	1	1	1	1	1	1		1	1	1	1	1		1	1	1	1	1	1	1	1
OG5_126727																								1	1							1						1		1	1							1	1	1		1			1	1	1	1	1	1	1	1	1	1	1	1	1	1	1	1	1	1	1	1	1		1	1	1	1	1	1	1	1	1	1	1	1	1	1		1	1	1		1	1		1		1	1	1	1	1				1	1	1	1	1	1	1	1	1	1	1	1	1	1	1	1	1	1	1	1		1	1	1	1	1	1	1	1
OG5_126728		1			1	1		1	1	1		1		1				1	1		1		1		1	1	1	1	1					1				1	1	1	1	1	1	1	1	1	1	1	1	1	1		1				1	1	1	1				1	1	1	1	1	1	1	1		1	1	1		1	1	1	1	1	1	1	1	1	1	1	1	1	1		1	1	1		1	1	1		1	1	1	1						1	1	1	1	1	1	1	1	1			1	1	1		1			1	1		1	1	1	1	1	1	1	1
OG5_126729								1						1				1							1		1	1			1			1				1										1	1						1	1	1	1	1	1	1	1		1	1	1	1	1	1	1	1	1	1	1	1		1	1	1	1	1	1	1	1	1	1	1	1	1	1		1	1		1	1	1		1		1		1						1	1	1	1	1	1	1	1	1	1	1	1	1	1	1	1	1	1	1	1		1	1	1	1	1	1	1	1
OG5_126730	1	1	1	1	1	1	1	1	1	1	1	1	1	1	1			1	1	1		1	1	1	1	1	1	1	1	1	1	1	1	1			1	1	1	1	1	1	1	1	1	1	1	1	1	1	1	1	1		1	1	1	1	1	1	1	1		1	1	1	1	1	1	1	1	1	1	1	1		1	1	1	1	1	1	1	1	1	1	1	1	1	1		1	1	1		1	1	1	1	1	1	1	1	1	1				1	1	1	1	1	1	1	1	1	1	1	1	1	1	1	1	1	1	1	1		1	1	1	1	1	1	1	1
OG5_126731							1	1	1	1	1	1	1			1		1	1	1		1	1	1	1	1	1	1	1		1	1	1	1	1	1		1	1	1	1	1	1	1	1	1	1	1	1	1	1		1		1	1	1	1	1	1	1	1		1	1	1	1	1	1	1	1	1	1	1	1		1	1	1	1	1	1	1	1	1	1	1	1	1	1						1	1		1			1	1	1	1				1	1	1	1	1	1	1	1	1	1	1	1	1	1	1	1	1	1	1	1		1	1	1	1	1	1	1	1
OG5_126732																																																								1	1	1	1		1			1	1	1	1	1	1	1	1	1	1	1	1		1	1	1	1	1	1	1	1	1	1	1	1	1	1		1	1			1	1		1		1	1	1						1	1	1	1	1	1	1	1	1	1	1	1	1	1	1	1	1	1						1	1	1			1
OG5_126733					1	1			1	1					1			1					1	1	1	1	1	1	1	1		1	1	1	1	1		1	1	1			1				1			1	1					1	1	1	1	1	1	1		1	1	1	1	1	1	1	1	1	1	1	1		1	1	1		1	1	1	1	1	1	1	1	1	1		1	1	1	1	1	1	1	1	1		1	1	1		1	1		1	1	1	1	1	1	1	1	1	1	1	1	1	1	1	1	1	1	1	1		1	1	1	1	1	1	1	1
OG5_126734							1											1	1	1		1	1	1	1	1	1	1	1	1	1	1	1	1		1	1	1	1	1	1	1	1	1	1	1	1	1	1	1	1	1	1		1	1	1	1	1	1	1	1		1	1	1	1	1	1	1	1	1	1	1	1		1	1	1	1	1	1	1	1	1	1	1	1	1	1		1	1		1	1	1	1	1	1	1	1	1	1	1	1			1	1	1	1	1	1	1	1	1	1	1	1	1	1	1	1	1	1	1	1		1		1	1	1	1	1	1
OG5_126735																																																							1	1	1	1	1	1	1	1		1	1	1	1	1	1	1	1	1	1	1	1		1	1	1	1	1	1	1	1	1	1	1	1	1	1		1	1	1	1	1	1	1	1	1	1	1	1	1	1	1	1		1	1	1	1	1	1	1	1	1	1	1	1	1	1	1	1	1	1	1	1		1	1	1	1	1	1	1	1
OG5_126736	1	1	1	1	1	1	1	1	1	1	1	1	1		1	1		1	1	1	1	1	1	1	1	1	1	1	1	1	1	1	1	1	1	1	1	1	1	1	1	1	1	1	1	1	1	1	1	1	1	1	1		1	1	1	1	1	1	1	1		1	1	1	1	1	1	1	1	1	1	1	1		1	1	1	1	1	1	1	1	1	1	1	1	1	1		1	1		1	1	1	1	1	1	1	1	1	1	1	1	1		1	1	1	1	1	1	1	1	1	1	1	1	1	1	1	1	1	1	1	1		1	1	1	1	1	1	1	1
OG5_126737																					1											1						1	1	1				1	1	1	1			1	1					1	1	1	1	1	1	1		1	1	1	1	1	1	1	1	1	1	1	1		1	1	1	1	1	1	1	1	1	1	1	1	1	1		1	1	1		1	1	1	1	1	1	1	1	1	1				1	1	1	1	1	1	1	1	1	1	1	1	1	1	1	1	1	1	1	1		1	1	1	1	1	1	1	1
OG5_126740																																																							1	1	1	1	1	1	1	1		1		1	1	1	1	1	1	1	1	1	1		1	1	1	1	1	1	1	1	1	1	1	1	1	1		1	1		1	1	1	1	1	1		1	1	1	1	1	1		1	1	1		1	1	1	1	1	1	1	1	1	1	1	1	1	1	1	1		1	1	1	1	1	1	1	1
OG5_126741																																																							1		1	1	1	1	1	1		1	1	1	1	1	1	1	1	1	1	1	1		1	1	1	1	1	1	1	1	1	1	1	1	1	1		1	1	1	1	1	1	1	1	1	1	1	1	1	1				1	1	1	1	1	1	1	1	1	1	1	1	1	1	1	1	1	1	1	1		1	1	1	1	1	1	1	1
OG5_126742	1			1	1										1					1						1		1										1	1		1														1	1	1	1	1	1	1	1	1	1	1	1	1	1	1	1	1	1	1	1	1		1	1	1	1	1	1	1	1	1	1	1	1	1	1		1	1	1	1	1	1	1	1	1	1	1	1	1	1	1	1		1	1	1	1	1	1	1	1	1	1	1	1	1	1	1	1	1	1	1	1		1	1	1	1	1	1	1	1
OG5_126743																																																				1			1		1	1	1	1	1						1	1	1	1	1	1	1	1	1		1	1	1	1	1	1	1	1	1	1	1	1	1	1		1	1	1	1	1	1	1		1	1	1	1				1		1	1	1	1	1	1	1	1	1	1	1	1	1	1	1	1	1	1	1	1		1	1			1	1	1	1
OG5_126744							1		1	1	1			1				1	1	1	1	1	1	1	1	1	1	1	1	1	1	1	1	1	1	1	1	1	1	1	1	1	1	1	1	1	1	1	1	1	1	1	1		1	1	1	1	1	1	1	1		1	1	1	1	1	1		1	1	1		1		1	1	1	1	1	1	1	1	1	1	1	1	1	1		1	1	1	1	1	1	1	1	1	1	1	1	1		1	1		1	1	1	1	1	1	1	1	1	1	1	1	1	1	1	1	1	1	1	1		1	1	1	1	1	1	1	1
OG5_126745	1	1	1	1		1	1	1	1	1	1	1	1	1	1			1	1	1	1	1	1	1	1	1	1	1	1	1	1	1	1	1	1	1	1	1	1	1	1	1	1	1	1	1	1	1	1	1	1	1	1		1	1	1	1	1	1	1	1		1	1	1	1	1	1	1	1	1	1	1	1		1	1	1	1	1	1	1	1	1	1	1	1	1	1		1	1		1	1	1	1	1	1	1	1	1	1	1	1	1		1	1	1	1	1	1	1	1	1	1	1	1	1	1	1	1	1	1	1	1		1	1	1	1	1	1	1	1
OG5_126746		1			1	1		1	1	1				1	1			1	1	1		1		1	1	1	1	1	1	1	1	1	1	1				1	1	1	1			1	1	1	1	1	1	1	1		1		1	1	1	1	1	1	1	1		1	1	1	1	1	1	1	1	1	1	1	1		1	1	1	1	1	1	1	1	1	1	1	1	1	1		1	1	1				1	1	1	1	1	1	1	1				1	1	1	1	1	1	1	1	1	1	1	1	1	1		1	1	1	1	1		1	1	1	1	1	1	1	1
OG5_126748																																																							1	1	1	1	1	1		1		1		1	1	1	1	1	1	1	1	1	1		1	1	1	1	1	1	1	1	1	1	1	1	1	1		1	1	1	1	1	1	1	1	1	1	1	1	1	1		1		1	1	1	1	1	1	1	1	1	1	1	1	1	1	1	1	1	1	1	1		1	1	1	1				1
OG5_126750						1		1		1	1	1	1	1	1			1	1	1		1	1	1	1	1	1	1	1	1	1	1	1	1				1	1	1	1	1	1	1	1	1	1	1	1	1	1		1		1	1	1	1	1	1	1	1		1	1	1	1	1	1	1	1	1	1	1	1		1	1	1	1	1	1	1	1	1	1	1	1	1	1			1			1	1		1			1	1	1	1				1	1	1	1	1	1	1	1	1	1	1	1	1	1	1	1	1	1	1	1		1	1	1	1	1	1	1	1
OG5_126752	1	1	1	1	1	1	1	1	1	1	1	1	1	1	1	1		1	1	1	1	1	1	1	1	1	1	1	1	1	1	1	1	1	1	1	1	1	1	1	1	1	1	1	1	1	1	1	1	1	1	1	1		1	1	1	1	1	1	1	1		1	1	1	1	1	1	1	1	1	1	1	1		1	1	1	1	1	1	1	1	1	1	1	1	1	1		1	1	1	1	1	1	1	1	1	1	1	1	1	1	1	1		1	1	1	1	1	1	1	1	1	1	1	1	1	1	1	1	1	1	1	1		1	1	1	1	1	1	1	1
OG5_126753																		1							1	1	1														1			1	1	1	1	1	1	1	1					1	1	1	1	1	1			1	1	1	1	1	1	1	1	1	1	1	1		1	1	1		1	1	1	1	1	1	1	1	1	1		1			1				1		1	1	1	1	1				1	1	1	1	1	1	1	1	1	1	1	1	1	1	1	1	1	1	1	1		1	1	1	1	1	1	1	1
OG5_126754																																																							1	1	1	1	1	1	1	1		1	1	1	1	1	1	1	1	1	1	1	1		1	1	1	1	1	1	1	1	1	1	1	1	1	1		1	1		1	1	1		1		1	1	1		1				1	1	1	1	1	1	1	1	1	1	1	1	1	1	1	1	1	1	1	1		1	1		1	1	1	1	1
OG5_126755	1	1	1	1	1	1	1	1	1	1	1		1	1	1	1		1	1	1	1	1	1	1	1	1	1	1	1	1	1	1	1	1	1	1	1	1	1	1	1	1	1	1	1	1	1	1	1	1	1	1	1		1	1	1	1	1	1	1	1		1	1	1	1	1	1	1	1	1	1	1	1		1	1	1	1	1	1	1	1	1	1	1	1	1	1		1	1		1	1	1	1	1	1	1	1	1	1	1	1	1		1	1	1	1	1	1	1	1	1	1	1	1	1	1	1	1	1	1	1	1		1	1	1	1	1	1	1	1
OG5_126756		1				1	1							1	1										1	1	1	1	1	1	1	1									1			1	1	1	1			1	1	1			1	1	1	1	1	1	1	1		1	1	1	1	1	1	1	1	1	1	1	1		1	1	1	1	1	1	1	1	1	1	1	1	1	1		1	1	1	1	1	1	1	1	1	1	1	1	1	1	1	1		1	1	1	1	1	1	1	1	1	1	1	1	1	1	1	1	1	1	1	1		1	1	1	1	1	1	1	1
OG5_126757	1			1	1	1	1	1						1	1			1	1						1	1	1	1	1	1			1	1	1	1		1	1	1				1	1	1		1		1						1	1	1	1	1	1	1		1	1	1	1	1	1	1	1	1	1	1	1		1	1	1	1	1	1	1	1	1	1	1	1	1	1		1	1			1	1		1	1	1			1	1				1	1	1	1	1	1	1	1	1	1	1	1	1	1	1	1	1	1	1	1		1	1			1	1	1	1
OG5_126758						1												1	1	1		1			1	1	1	1	1	1	1	1		1							1		1	1	1	1	1	1		1	1	1	1		1	1	1	1	1	1	1	1		1	1	1	1	1	1	1	1	1		1	1		1	1	1	1	1	1	1	1	1	1	1	1	1	1		1							1			1	1	1			1		1	1	1	1	1	1	1	1	1	1	1	1	1	1	1	1	1	1	1	1		1	1	1	1	1	1	1	1
OG5_126759		1	1	1	1	1	1		1	1				1	1			1	1					1	1	1	1	1	1	1	1	1	1	1	1	1		1	1	1	1	1	1	1	1	1	1			1	1		1		1	1	1	1	1	1	1	1		1	1	1	1	1	1	1	1	1	1	1				1	1	1	1	1	1	1	1	1	1	1	1	1		1							1		1		1	1	1				1	1	1	1	1	1	1	1	1	1	1	1	1	1	1	1	1	1	1	1		1	1	1	1	1	1	1	1
OG5_126760	1	1	1	1	1	1	1	1	1	1	1	1	1	1	1	1		1	1	1	1	1	1	1	1	1	1	1	1	1	1	1	1	1	1	1	1	1	1	1	1	1		1	1	1	1	1	1	1	1	1	1		1	1	1	1	1	1	1	1	1	1	1	1	1	1	1	1	1	1	1	1	1		1	1	1	1	1	1	1	1	1	1	1	1	1	1		1	1		1	1	1	1	1	1	1		1	1	1	1	1		1	1	1	1	1	1	1	1	1	1	1	1	1	1	1	1		1	1	1		1	1	1	1	1	1	1	1
OG5_126761																								1																															1	1	1	1	1	1	1	1	1	1	1	1	1	1	1	1	1	1	1	1	1		1	1	1	1	1	1	1	1	1	1	1	1	1	1		1	1		1	1	1	1	1	1	1	1	1	1		1	1		1	1	1	1	1	1	1	1	1	1	1	1	1	1	1	1	1	1	1	1		1	1	1	1	1	1	1	1
OG5_126762		1						1	1	1					1			1	1	1	1	1	1	1	1	1	1	1	1	1	1	1	1	1	1	1	1	1	1	1	1			1	1	1	1	1	1	1	1	1	1		1	1	1	1	1	1	1	1		1	1	1	1	1	1	1	1	1	1	1	1		1	1	1	1	1	1	1	1	1	1	1	1	1	1		1	1	1	1	1	1	1	1	1	1	1	1	1	1				1	1	1	1	1	1	1	1	1	1	1	1	1	1	1	1	1	1	1	1		1	1	1	1	1	1	1	1
OG5_126763			1	1	1	1	1	1	1	1		1	1	1	1			1	1			1	1		1	1	1	1				1	1	1				1	1	1	1	1		1	1	1	1		1	1	1					1	1	1	1	1	1	1		1	1	1	1	1	1	1	1	1	1	1	1		1	1	1	1	1	1	1	1	1	1	1	1	1	1		1							1		1		1						1	1	1	1	1	1	1	1	1	1	1	1	1	1	1	1	1	1	1	1		1	1	1	1	1	1	1	1
OG5_126764	1	1	1	1	1	1	1	1	1	1	1	1	1	1	1	1		1	1	1	1	1	1	1	1	1	1	1	1	1	1	1	1	1	1	1	1	1	1	1	1	1	1	1	1	1	1	1	1	1	1	1	1		1	1	1	1	1	1	1	1		1	1	1	1	1	1	1	1	1	1	1	1		1	1	1	1	1	1	1	1	1	1	1	1	1	1		1	1	1	1	1	1	1	1	1	1	1	1	1	1	1	1		1	1	1	1	1	1	1	1	1	1	1	1	1	1	1	1	1	1	1	1		1	1	1	1	1	1	1	1
OG5_126765																																																							1	1	1	1	1	1	1	1		1	1	1	1	1	1	1	1	1	1	1	1		1	1	1	1	1	1	1	1	1	1	1	1	1	1		1	1		1	1	1		1		1	1	1	1		1	1		1	1	1	1	1	1	1	1	1	1	1	1	1	1	1	1	1	1	1	1		1	1	1	1	1	1	1	1
OG5_126766	1	1	1	1	1	1	1	1	1	1	1	1	1	1	1	1																																							1	1	1	1	1	1	1	1	1	1	1	1	1	1	1	1	1	1	1	1	1		1	1	1	1	1	1	1	1	1	1	1	1	1	1		1	1	1	1	1		1	1	1	1	1	1	1	1	1	1		1	1	1	1	1	1	1	1	1	1	1	1	1	1	1	1	1	1	1	1		1	1	1	1	1	1	1	1
OG5_126767																																																								1	1	1	1	1	1	1		1	1	1	1	1	1	1	1	1	1	1	1		1	1	1	1	1	1	1		1	1	1	1	1	1		1							1	1									1	1	1		1	1	1	1	1	1	1	1	1	1		1	1	1	1	1		1	1		1	1	1	1	1
OG5_126768				1	1	1		1			1		1	1				1				1		1	1	1	1		1	1	1	1	1	1	1	1	1	1	1	1	1	1		1	1	1	1	1	1	1	1	1			1	1	1	1	1	1	1	1		1	1	1	1	1	1	1	1	1	1	1	1		1	1	1	1		1	1	1	1	1	1	1	1	1		1	1		1	1	1	1	1		1	1	1	1	1				1	1	1	1	1	1	1	1	1	1	1	1	1	1	1	1	1	1	1	1		1	1	1	1	1	1	1	1
OG5_126769																		1	1	1	1	1	1	1	1	1	1	1	1	1	1	1	1	1	1	1	1	1	1	1	1	1	1	1	1	1	1	1	1	1	1	1	1		1	1	1	1	1	1	1	1		1	1	1	1	1	1	1	1	1	1	1	1		1	1	1		1	1	1	1		1	1	1	1	1		1	1	1	1	1	1	1	1	1	1	1	1	1					1	1	1		1	1	1	1	1	1	1	1	1	1	1	1		1	1	1		1	1	1	1	1	1	1	1
OG5_126772							1												1				1		1								1				1	1	1	1	1														1	1	1	1	1	1	1	1		1	1	1	1	1	1	1	1	1	1	1	1		1	1	1	1	1	1	1	1	1	1	1	1	1	1		1	1		1	1	1	1	1	1	1	1	1	1		1	1		1	1	1	1	1	1	1	1	1	1	1	1	1	1	1	1	1	1	1	1		1	1	1	1	1	1	1	1
OG5_126773																								1	1							1	1								1	1	1					1	1						1		1	1	1	1	1	1		1	1	1	1	1	1	1	1	1	1	1	1		1	1	1	1	1	1	1	1	1	1	1	1	1	1		1	1	1	1	1	1	1	1	1	1	1	1	1	1				1	1	1	1	1	1	1	1	1	1	1	1	1	1	1	1	1	1	1	1		1	1	1	1	1	1	1	1
OG5_126774																										1																													1	1	1	1	1	1	1	1	1	1	1	1	1	1	1	1	1	1	1	1	1		1	1	1	1	1	1	1	1	1	1	1	1	1	1		1	1	1	1	1	1	1	1	1	1	1	1	1	1	1	1		1	1	1	1	1	1	1	1	1	1	1	1		1	1	1	1	1	1	1		1	1	1	1	1	1	1	1
OG5_126775	1		1	1	1	1			1	1				1	1			1	1			1		1	1	1	1	1	1	1	1	1	1	1			1	1	1	1	1		1	1	1	1	1	1		1			1		1	1	1	1	1	1	1	1		1	1	1	1	1	1	1	1	1	1	1	1		1	1	1	1	1	1	1	1	1	1	1	1	1	1		1				1	1		1		1	1	1	1					1	1	1	1	1	1	1	1	1	1	1	1	1	1	1	1	1	1	1	1		1	1	1	1	1	1	1	1
OG5_126776	1	1	1	1	1	1	1	1	1	1	1	1	1	1	1			1	1	1	1	1	1	1	1	1	1	1	1	1	1	1	1	1			1	1	1	1	1	1	1	1	1	1	1	1	1	1	1	1	1		1	1	1	1	1	1	1	1		1	1	1	1	1	1	1	1	1	1	1	1		1	1	1	1	1	1	1	1	1	1	1	1	1	1		1	1	1	1	1	1	1	1	1	1	1	1	1	1		1		1	1	1	1	1	1	1	1	1	1	1	1	1	1	1	1	1	1	1	1		1	1	1	1	1	1	1	1
OG5_126777	1	1	1	1	1	1	1	1	1	1	1	1	1	1	1			1	1	1	1	1	1	1	1	1	1	1	1	1	1	1	1	1	1	1	1	1	1	1	1	1	1	1	1	1	1	1	1	1	1	1	1			1	1	1		1	1	1		1	1	1	1	1	1	1	1	1	1	1	1		1	1	1	1	1	1	1	1	1	1	1	1	1	1		1	1		1	1	1	1	1	1	1	1	1	1	1	1	1		1	1	1	1	1	1	1	1	1	1	1	1	1	1	1	1	1	1	1	1		1	1	1	1	1	1	1	1
OG5_126778					1		1		1	1								1				1				1			1		1	1	1	1			1	1	1	1				1	1	1	1		1	1	1					1	1	1	1		1	1		1	1		1										1	1	1	1	1	1	1	1	1	1	1	1	1	1									1										1	1	1	1	1	1		1	1	1	1	1	1	1	1	1	1	1	1	1		1	1	1	1	1	1	1	1
OG5_126779																		1	1		1				1	1		1				1	1	1	1	1	1	1	1	1	1			1	1	1	1	1	1	1	1					1	1	1	1	1	1	1		1	1	1	1	1	1	1	1	1	1	1	1		1	1	1	1	1	1	1	1	1	1	1	1	1	1		1	1			1	1	1	1	1	1	1	1						1	1	1	1	1	1	1	1	1	1	1	1	1	1	1	1	1	1	1	1		1	1	1	1	1	1	1	1
OG5_126780																																																							1	1	1	1	1	1	1	1		1	1	1	1	1	1	1	1	1	1	1	1		1	1	1	1	1	1	1	1	1	1	1	1	1	1		1	1		1	1	1	1	1	1	1	1	1	1	1	1	1		1	1	1	1	1	1	1	1	1	1	1	1	1	1	1	1	1	1	1	1		1	1	1	1	1	1	1	1
OG5_126781																																																								1	1	1	1	1	1	1		1	1	1	1	1	1	1	1	1	1	1			1	1	1	1	1	1	1	1	1	1	1	1	1	1		1			1		1		1		1	1	1	1	1				1	1	1	1	1	1	1	1	1	1	1	1	1	1	1	1	1	1	1	1		1	1	1	1	1	1	1	1
OG5_126783							1					1	1	1	1			1	1	1	1	1		1	1	1		1				1	1	1	1	1	1	1	1	1	1	1	1	1	1	1	1	1	1	1	1					1	1	1	1	1	1	1		1	1	1	1	1	1	1	1	1	1	1	1		1	1	1	1	1	1	1	1	1	1	1	1	1	1		1	1			1	1		1		1	1							1	1	1	1	1	1	1	1	1	1	1	1	1	1	1	1	1	1	1	1		1	1	1	1	1	1	1	1
OG5_126785				1							1							1						1			1				1	1	1	1				1	1	1				1	1	1	1		1	1	1					1	1	1	1	1	1	1		1	1	1	1	1	1	1	1	1	1	1	1		1	1	1	1	1	1	1	1	1	1	1	1	1	1		1	1		1	1	1	1	1	1	1	1	1						1	1	1	1	1	1	1	1	1	1	1	1	1	1	1	1	1	1	1	1		1	1	1	1	1	1	1	1
OG5_126786								1	1	1	1	1	1	1	1			1	1	1	1	1	1	1	1		1	1	1	1	1	1	1	1	1	1	1	1	1	1	1	1	1	1	1	1	1	1	1	1	1	1	1		1	1	1	1	1	1	1	1		1	1	1	1	1	1	1	1	1	1	1	1		1	1	1	1	1	1	1	1	1	1	1	1	1	1		1	1		1	1	1		1	1	1	1	1	1	1	1	1		1	1	1		1	1	1	1	1	1	1	1	1	1	1	1	1	1	1	1		1	1	1	1	1	1	1	1
OG5_126787			1	1		1	1	1	1	1			1		1			1								1	1	1				1	1	1				1	1	1			1	1	1	1	1				1				1	1	1				1			1	1	1	1	1	1	1	1	1	1	1	1		1	1	1	1	1	1	1	1	1	1	1	1	1	1									1					1					1	1	1	1	1	1	1	1	1	1	1	1	1	1	1	1	1	1	1	1		1	1	1		1	1	1	1
OG5_126788										1								1	1	1	1	1	1	1	1	1	1	1	1	1	1	1	1	1	1	1	1	1	1	1	1	1	1	1	1	1	1	1	1	1	1	1	1		1	1	1	1	1	1	1	1	1	1	1	1	1	1	1	1	1	1	1	1	1		1	1	1	1	1	1	1	1	1	1	1	1	1	1		1	1		1	1	1	1	1	1	1	1	1	1	1				1	1	1	1	1	1	1	1	1	1	1	1	1	1	1	1	1	1	1	1		1	1	1	1	1	1	1	1
OG5_126789																		1								1	1	1				1	1	1				1	1	1				1	1	1	1			1	1							1	1			1				1																																	1		1		1	1					1	1	1	1	1	1	1	1	1	1	1	1	1	1	1	1	1	1	1	1		1	1			1	1	1	1
OG5_126792																																1																							1	1	1	1	1	1	1	1		1	1	1	1	1		1	1	1	1	1	1		1	1	1	1	1	1	1	1	1	1	1	1	1	1		1	1	1	1	1	1	1	1	1	1	1	1	1		1	1		1	1	1	1	1	1	1	1	1	1	1	1	1	1	1	1	1	1	1	1		1	1	1	1	1	1	1	1
OG5_126793	1	1	1	1	1	1	1	1	1	1	1	1	1	1	1			1	1	1	1	1	1	1	1	1	1	1	1	1	1	1	1	1			1	1	1	1	1	1	1	1	1	1	1	1	1	1	1		1			1	1	1	1	1	1			1	1	1	1	1	1	1	1	1	1	1	1		1	1	1	1	1	1	1		1	1	1	1	1	1		1	1	1		1	1	1	1	1	1	1	1						1	1	1	1	1	1	1	1	1	1	1	1	1	1	1	1	1	1	1	1		1	1	1	1	1	1	1	1
OG5_126794	1			1	1	1	1		1	1		1	1	1		1		1	1	1	1	1	1	1	1	1	1	1	1	1	1	1	1	1	1	1	1	1	1	1	1	1	1	1	1	1	1	1	1	1	1				1	1	1	1	1	1	1	1		1	1	1	1	1	1	1	1	1	1	1	1		1	1	1	1	1	1	1		1	1	1	1	1	1		1	1	1	1	1	1	1	1	1	1	1	1		1	1	1		1	1	1		1	1		1	1	1	1	1	1	1	1	1	1	1	1	1		1	1	1	1	1	1	1	1
OG5_126795																						1																																	1	1	1	1	1	1	1		1	1	1	1	1	1	1	1	1	1	1	1	1		1	1	1	1	1	1	1	1	1	1	1	1	1	1		1	1	1	1	1	1	1	1	1	1	1	1	1	1	1	1		1	1	1	1	1	1	1	1	1	1	1	1	1	1	1	1	1	1	1	1		1	1	1	1	1	1	1	1
OG5_126796	1	1	1	1	1	1		1	1	1		1	1		1	1		1			1	1		1	1	1	1	1	1	1	1	1	1	1				1	1	1	1	1		1	1	1	1	1	1	1	1		1		1	1	1	1	1	1	1	1	1	1	1	1	1	1	1	1	1	1	1	1	1		1	1	1	1	1	1	1	1	1	1	1	1	1	1		1	1	1	1	1	1	1	1	1	1	1	1	1	1	1	1		1	1	1	1	1	1	1	1	1	1	1	1	1	1	1	1	1	1	1	1		1	1	1	1	1	1	1	1
OG5_126798																																												1	1																1										1				1																							1	1						1				1	1	1	1	1	1	1	1	1	1	1	1	1	1	1	1	1	1	1	1						1	1	1	1
OG5_126799	1	1	1	1	1	1	1	1	1	1	1	1	1	1	1	1		1	1	1	1	1	1	1	1	1	1	1	1	1	1	1	1	1	1	1	1	1	1	1	1	1	1	1	1	1	1	1	1	1	1	1	1		1	1	1	1	1	1	1	1		1	1	1	1	1	1	1	1	1	1	1	1		1	1	1	1	1	1	1	1	1	1	1	1	1	1		1	1	1	1	1	1	1	1	1	1	1	1	1	1	1	1		1	1	1	1	1	1	1	1	1	1	1	1	1	1	1	1	1	1	1	1		1	1	1	1	1	1	1	1
OG5_126800																																											1												1	1	1	1	1	1	1	1		1	1	1	1	1	1	1	1	1	1	1	1		1	1	1	1	1	1	1	1	1	1	1	1	1	1		1	1	1	1	1	1	1	1	1	1	1	1	1	1	1			1	1	1	1	1	1	1	1	1	1	1	1	1	1	1	1	1	1	1	1		1	1	1	1	1	1	1	1
OG5_126801	1		1	1	1	1				1	1			1	1			1	1	1		1	1	1	1	1	1	1	1	1	1	1	1	1				1	1	1	1	1	1	1	1	1	1	1	1	1	1	1	1			1	1	1	1	1	1	1		1	1	1	1	1	1	1	1	1	1	1	1		1	1	1	1	1	1	1	1	1	1	1	1	1	1		1	1		1	1	1		1		1	1	1	1		1			1	1	1	1	1	1	1	1	1	1	1	1	1	1	1	1	1	1	1	1		1	1	1	1	1	1	1	1
OG5_126802																																																							1	1	1	1	1	1	1			1		1	1	1	1	1	1	1	1	1	1		1	1	1	1	1	1	1	1	1	1	1	1	1	1		1							1					1					1	1	1	1	1	1	1	1	1	1	1	1	1	1	1	1	1	1	1	1						1	1	1	
OG5_126803	1			1	1	1	1	1	1	1				1	1	1							1		1				1	1	1																								1	1	1	1	1	1	1	1		1	1	1	1		1	1	1	1	1	1	1		1	1	1	1	1	1	1		1	1	1	1	1	1		1	1		1	1	1	1	1	1	1	1	1	1	1		1		1	1	1	1	1	1	1	1	1	1	1	1	1	1	1	1	1	1	1	1		1	1	1	1	1	1	1	1
OG5_126805																																																							1	1	1	1	1	1	1			1		1	1	1	1	1	1	1	1	1	1		1	1	1	1	1	1	1	1	1	1	1	1	1	1		1			1	1	1		1		1	1	1						1	1	1	1	1	1	1	1	1	1	1	1	1	1	1	1	1	1	1	1		1	1	1	1	1	1	1	1
OG5_126806	1	1	1	1	1	1	1	1	1	1	1	1	1	1	1	1		1	1	1	1	1	1	1	1	1	1	1	1	1	1	1	1	1	1	1	1	1	1	1	1	1	1	1	1	1	1	1	1	1	1	1	1		1	1	1	1	1	1	1	1		1	1	1	1	1	1	1	1	1	1	1	1		1	1	1	1	1	1	1	1	1	1	1	1	1	1		1	1	1	1	1	1	1	1	1	1	1	1	1	1	1	1		1	1	1	1	1	1	1	1	1	1	1	1	1	1	1	1	1	1	1	1		1	1	1	1	1	1	1	1
OG5_126808	1	1	1	1	1		1	1	1	1	1			1	1	1																																							1	1	1	1	1	1	1	1		1	1	1	1	1	1	1	1	1	1	1	1		1	1	1	1	1	1	1	1	1	1	1	1	1	1		1	1		1	1	1	1	1	1	1	1	1	1	1	1	1		1	1	1	1	1	1	1	1	1	1	1	1	1	1	1	1	1	1	1	1		1	1	1	1	1	1	1	1
OG5_126810	1	1	1	1	1	1	1	1	1	1		1			1			1	1	1		1		1	1	1	1	1			1	1	1	1	1	1	1	1	1	1	1	1	1	1	1	1	1	1	1	1	1		1		1	1	1	1	1	1	1			1	1		1	1	1	1	1	1	1	1	1		1	1	1	1	1	1	1	1	1	1	1	1	1	1		1				1	1		1		1	1	1	1					1	1	1	1	1	1	1	1		1		1				1	1	1	1	1		1	1	1	1	1	1	1	1
OG5_126812																		1	1			1							1			1		1														1							1	1	1	1	1	1	1	1		1	1	1	1	1	1	1	1	1	1	1	1		1	1	1	1	1	1	1	1	1	1	1	1	1	1		1	1		1	1	1		1		1	1	1		1		1		1	1	1	1	1	1	1	1	1	1	1	1	1	1	1	1	1	1	1	1						1	1	1	1
OG5_126813																																																								1	1	1	1	1	1	1		1	1	1	1	1	1	1	1	1	1	1	1		1	1	1	1	1	1	1	1	1	1	1	1	1	1		1		1	1	1	1	1	1	1				1	1		1		1	1	1	1	1	1	1	1	1	1	1	1	1	1	1	1	1	1	1	1		1	1	1	1	1	1	1	1
OG5_126816	1	1	1	1	1	1	1	1	1	1	1	1	1	1	1	1		1			1			1	1	1	1	1	1	1	1									1	1			1	1	1						1			1	1	1	1	1	1	1	1		1	1	1	1	1	1	1	1	1	1	1	1		1	1	1	1	1	1	1	1	1		1	1	1	1		1	1	1	1	1	1	1	1	1				1	1	1	1		1	1	1	1	1	1	1	1	1	1	1	1	1	1	1	1	1	1	1	1		1	1	1	1	1	1	1	1
OG5_126818																		1	1	1		1		1		1	1	1	1	1	1	1	1	1	1	1	1	1	1	1	1	1		1	1	1	1	1	1	1	1		1			1	1	1	1	1	1			1	1		1	1	1	1	1	1	1	1	1		1	1	1	1	1	1	1	1	1	1	1	1	1	1		1	1	1		1	1	1		1	1	1	1						1			1	1	1	1	1	1	1	1	1		1	1	1			1	1		1	1		1	1	1		
OG5_126820	1	1	1	1	1	1	1	1	1	1	1	1	1	1	1	1		1	1	1	1	1	1	1	1	1	1	1	1	1	1	1	1	1	1	1	1	1	1	1	1	1	1	1	1	1	1	1	1	1	1	1	1		1	1	1	1	1	1	1	1	1	1	1	1		1	1	1	1	1	1	1	1		1	1	1	1	1	1	1	1	1	1	1	1	1	1		1	1		1	1	1	1	1	1	1	1	1	1	1	1	1		1	1	1	1	1	1	1	1	1	1	1	1	1	1	1	1	1	1	1	1		1		1	1	1	1	1	1
OG5_126821															1																																								1	1	1	1	1	1	1	1	1	1	1	1	1	1	1	1	1	1	1	1	1		1	1	1	1	1	1	1	1	1	1	1	1	1	1		1	1	1	1	1	1	1	1	1	1	1	1	1	1	1	1		1	1	1	1	1	1	1	1	1	1	1	1	1	1	1	1	1	1	1	1		1	1	1	1	1	1	1	1
OG5_126822																																																							1	1	1	1	1	1	1	1		1	1	1	1	1	1	1	1	1	1	1	1		1	1	1	1	1	1	1	1	1	1	1	1	1	1		1			1				1		1	1	1	1	1				1	1	1	1	1	1	1	1	1	1	1	1	1	1	1	1	1	1	1	1		1	1	1	1	1	1	1	1
OG5_126823				1	1				1									1		1	1						1		1	1					1	1	1	1	1	1		1	1	1	1	1	1	1	1	1	1	1				1	1	1	1	1		1		1	1	1	1	1	1	1	1	1	1	1	1		1	1	1		1	1	1	1	1	1	1	1	1	1		1	1	1	1	1	1	1	1	1	1	1	1			1	1		1	1	1	1	1	1	1	1	1	1	1	1	1	1	1	1	1	1	1	1		1	1	1	1	1	1	1	1
OG5_126826																					1			1	1		1	1			1	1	1	1	1	1	1	1	1	1		1	1	1	1	1	1	1	1	1	1						1	1	1	1	1	1		1	1	1	1	1	1	1	1	1	1	1	1		1	1	1	1	1	1	1	1	1	1	1	1	1	1		1	1	1	1	1	1	1	1	1									1	1	1	1	1	1	1	1	1	1		1	1	1	1	1	1	1	1	1		1	1			1	1	1	1
OG5_126827										1								1	1			1		1	1	1	1	1	1	1	1	1		1					1	1	1			1	1	1	1			1	1		1		1	1	1	1	1	1	1						1	1	1	1	1	1	1	1	1		1	1	1	1	1	1	1	1	1	1	1	1	1	1		1																	1			1	1	1		1	1			1	1	1	1	1	1	1	1	1					1		1		1
OG5_126828																																																				1			1	1	1	1	1	1	1	1		1	1	1	1	1	1	1	1	1	1	1	1		1	1	1	1	1	1	1	1	1	1	1	1	1	1		1	1	1	1	1	1	1	1	1	1	1	1	1			1		1	1	1	1	1	1	1	1	1	1	1	1	1	1	1	1	1	1	1	1		1	1	1	1	1	1	1	1
OG5_126829																																																								1	1	1	1	1	1	1		1	1	1	1	1	1	1	1	1	1	1	1		1	1	1	1	1	1	1	1	1	1	1	1	1	1		1	1	1		1	1	1	1	1	1	1	1						1	1	1	1	1	1	1	1	1	1	1	1	1	1	1	1	1	1	1	1		1	1		1	1	1	1	1
OG5_126830																																																							1	1	1	1	1	1	1	1			1	1	1	1	1	1	1	1	1	1			1	1	1	1	1	1	1	1	1	1	1	1	1	1		1	1	1	1	1	1	1	1	1	1			1	1	1	1		1	1	1	1	1	1	1	1	1	1	1	1	1	1	1	1						1	1	1	1	1	1	1	1
OG5_126834	1	1	1	1	1	1	1	1	1	1	1	1	1	1	1	1																																							1	1	1	1	1	1	1	1	1		1		1		1	1	1	1	1	1	1		1	1	1		1	1	1	1	1	1	1	1	1	1		1	1		1	1	1	1	1	1	1	1	1	1	1	1	1		1	1	1	1	1	1	1	1	1	1	1	1		1	1	1		1	1	1		1		1	1	1	1	1	
OG5_126835	1		1	1	1	1	1	1	1	1	1	1	1	1				1	1	1		1	1	1	1	1	1	1	1	1	1	1	1	1			1	1	1	1	1	1	1	1	1	1	1	1	1	1	1		1			1	1	1	1	1	1			1	1	1	1	1	1	1	1	1	1	1	1		1	1	1	1	1	1	1	1	1	1	1	1	1	1		1	1			1	1	1	1	1	1	1	1						1	1	1	1	1	1	1	1	1	1	1	1	1	1	1	1	1	1	1	1		1	1	1	1	1	1	1	1
OG5_126837	1	1	1	1	1	1		1	1		1	1		1				1		1		1		1					1		1	1	1	1				1	1	1	1			1	1	1	1		1	1	1						1	1	1	1	1			1	1	1	1	1	1	1	1	1	1	1	1		1	1	1	1	1	1	1	1	1	1	1	1	1	1		1							1		1		1	1					1	1	1	1	1	1	1	1	1	1	1	1	1	1	1	1	1	1	1	1		1	1	1	1	1	1	1	1
OG5_126839			1	1	1	1	1	1	1	1				1	1			1	1	1	1	1	1		1	1	1	1	1	1	1	1	1	1	1	1	1	1	1	1	1	1	1	1	1	1	1	1	1	1	1	1	1			1	1	1	1	1	1	1		1	1	1	1	1	1	1	1	1	1	1	1		1	1	1	1	1	1	1	1	1	1	1	1	1			1	1		1	1	1	1	1	1	1	1	1	1		1	1		1	1	1	1	1	1	1	1	1	1	1	1	1	1	1	1	1	1	1	1		1	1	1	1	1	1	1	1
OG5_126840	1	1	1	1	1	1	1	1							1	1																																							1	1	1	1	1	1	1	1		1	1	1	1	1	1	1	1	1	1	1	1		1	1	1	1	1	1	1	1	1	1	1	1	1	1		1	1		1	1	1		1	1	1	1	1	1	1				1	1	1	1	1	1	1	1	1	1	1	1	1	1	1	1	1	1	1	1		1	1	1	1	1	1	1	1
OG5_126841																																																								1	1	1	1	1		1		1	1	1	1	1	1	1	1	1	1	1	1		1	1	1	1	1	1	1	1	1	1	1	1	1	1		1	1	1	1	1	1	1	1	1	1	1	1						1	1	1	1	1	1	1	1	1	1	1	1	1	1	1	1	1	1	1	1		1	1	1	1	1	1	1	1
OG5_126842	1	1	1	1	1	1	1		1	1	1	1	1	1	1			1	1	1	1	1	1	1	1	1	1	1	1	1	1	1	1	1			1	1	1	1	1	1	1	1	1	1	1	1	1	1	1	1	1		1	1	1	1	1	1	1	1		1	1	1	1	1	1	1	1	1	1	1	1		1	1	1	1	1	1	1	1	1	1	1	1	1	1		1	1	1	1	1	1	1	1	1	1	1	1	1		1	1		1	1	1	1	1	1	1	1	1	1	1	1	1	1	1	1	1	1	1	1		1	1	1	1	1	1	1	1
OG5_126843																																1																							1	1	1	1	1	1	1	1		1	1	1	1	1	1	1	1	1	1	1	1		1	1	1	1	1	1	1	1	1	1	1	1	1	1		1	1		1	1	1	1	1	1	1	1	1	1	1	1	1		1	1	1	1	1	1	1	1	1	1	1	1	1	1	1	1	1	1	1	1		1	1	1	1	1	1	1	1
OG5_126845	1		1					1				1	1	1	1																																								1	1	1	1	1	1	1	1		1	1	1	1	1	1	1	1	1	1	1	1		1	1	1	1	1	1		1	1	1	1	1	1	1		1	1	1	1	1	1	1	1	1	1	1	1	1	1	1	1		1	1	1	1	1	1	1	1	1	1	1	1	1	1	1	1	1	1	1	1		1	1		1	1	1	1	1
OG5_126846																																																							1	1	1	1	1	1	1	1		1	1	1	1	1	1		1	1	1	1	1		1	1	1	1		1	1	1	1	1	1	1	1	1		1	1	1	1	1	1	1	1	1	1	1	1	1	1	1	1		1	1	1	1	1	1	1	1	1	1	1	1	1	1	1	1		1	1	1		1		1	1	1	1	1	1
OG5_126847				1	1		1		1	1	1		1					1	1			1	1	1	1	1	1	1	1	1	1	1	1	1				1	1	1	1	1		1	1	1	1	1	1	1	1	1				1	1	1	1	1	1	1		1	1	1	1	1	1	1	1	1	1	1	1		1	1	1	1	1	1	1	1	1	1	1	1	1	1						1	1		1		1	1	1	1	1				1	1	1	1	1	1	1	1	1	1	1	1	1	1	1	1	1	1	1	1		1	1	1	1	1	1	1	1
OG5_126848	1	1	1	1	1	1	1	1	1	1	1	1	1	1	1			1	1	1	1	1	1	1	1	1	1	1	1	1	1	1	1	1	1	1	1	1	1	1	1			1	1	1	1	1	1	1	1	1	1		1	1	1	1	1	1	1	1		1	1	1	1	1	1	1	1	1	1	1	1		1	1	1	1	1	1	1	1		1	1	1	1	1		1	1		1	1	1	1	1	1	1	1	1	1	1	1	1		1	1	1	1	1	1	1	1	1	1	1	1	1	1	1	1	1	1	1	1		1	1	1	1	1	1	1	1
OG5_126849				1										1								1										1		1				1	1	1				1	1	1	1	1	1	1					1	1	1	1	1	1	1			1	1	1	1	1	1	1	1	1	1	1	1		1	1	1	1	1	1	1	1	1	1	1	1	1	1		1	1		1	1	1	1	1	1	1	1	1	1	1	1	1		1	1	1	1	1	1	1	1	1	1	1	1	1	1	1	1	1	1	1	1		1	1	1	1	1	1	1	1
OG5_126850																														1																									1	1	1	1	1	1	1	1		1	1	1	1	1	1	1	1	1	1	1	1		1	1	1	1	1	1	1	1	1	1	1	1	1	1		1		1	1	1	1	1	1	1	1	1	1						1	1	1	1	1	1	1	1	1	1	1	1	1	1	1	1	1	1	1			1	1	1	1	1	1	1	1
OG5_126851	1	1	1	1	1	1	1	1	1	1	1	1	1	1	1			1	1	1	1	1	1	1	1	1	1	1	1	1	1	1	1	1	1	1	1	1	1	1	1	1	1	1	1	1	1	1	1	1	1	1	1			1	1	1	1	1	1	1		1	1	1	1	1	1	1	1	1	1	1	1		1	1	1	1	1	1	1	1	1	1	1	1	1	1		1	1	1	1	1	1	1	1	1	1	1	1		1		1		1	1	1	1	1	1	1	1	1	1	1	1	1	1	1	1	1	1	1	1		1	1	1	1	1	1	1	1
OG5_126852	1	1	1	1	1	1	1	1	1	1	1	1	1	1	1	1																																							1	1	1	1	1	1	1	1	1	1	1	1	1	1	1	1	1	1	1	1	1		1	1	1	1	1	1	1	1	1	1	1	1	1	1		1	1		1	1	1	1	1	1	1	1	1	1	1	1	1		1	1	1	1	1	1	1	1	1	1	1	1	1	1	1	1	1	1	1	1		1	1	1	1	1	1	1	1
OG5_126853						1	1				1		1							1		1		1	1	1	1		1	1	1	1	1	1				1	1	1	1	1		1	1	1	1		1	1	1				1	1	1	1	1	1	1	1		1	1	1	1	1	1	1	1	1	1	1	1		1	1	1	1	1	1	1		1	1	1	1	1	1		1			1	1	1		1		1	1	1	1	1				1	1	1	1	1	1	1	1	1			1	1	1	1	1	1	1	1	1		1	1	1	1	1	1	1	1
OG5_126855		1	1	1	1	1		1	1	1	1		1	1	1			1	1	1		1	1	1	1	1	1	1	1	1	1	1	1	1				1	1	1	1	1	1	1	1	1	1	1		1	1	1	1			1	1	1	1	1	1	1		1	1	1	1	1	1	1	1	1	1	1	1		1	1	1	1	1	1	1	1	1	1	1	1	1	1		1	1		1	1	1		1		1	1	1						1	1	1	1	1	1	1	1	1	1	1	1	1	1	1	1	1	1	1	1		1	1	1	1	1	1	1	1
OG5_126856																																																							1	1	1	1	1	1	1	1		1	1	1	1	1	1	1	1	1	1	1	1		1	1	1	1	1	1	1	1	1	1	1	1	1	1		1	1		1	1	1		1		1	1	1						1	1	1	1	1	1	1	1	1	1	1	1	1	1	1	1	1	1	1	1		1	1	1	1	1	1	1	1
OG5_126857		1	1	1	1	1	1		1	1	1			1	1	1						1			1	1	1	1	1	1	1	1	1					1	1	1	1		1	1	1	1	1		1		1		1			1	1	1	1	1	1	1		1	1	1	1	1	1	1	1	1	1	1	1		1	1	1	1	1	1	1	1	1	1	1	1	1	1		1	1			1	1		1	1	1		1	1	1				1	1	1	1	1	1	1	1	1	1		1	1	1	1	1	1	1	1	1		1	1			1	1	1	1
OG5_126858		1	1	1	1		1	1	1	1	1	1	1					1	1	1	1	1	1	1	1	1	1	1	1	1	1	1	1	1	1	1	1	1	1	1	1	1	1	1	1	1	1	1	1	1	1	1	1		1	1	1	1	1	1	1	1			1		1	1	1	1	1	1	1	1	1		1	1	1		1	1	1	1	1	1	1	1	1	1		1	1		1						1	1	1		1				1	1	1	1	1	1	1	1	1	1	1	1	1	1	1	1	1	1	1	1		1	1	1	1	1	1	1	1
OG5_126859																																																							1	1	1	1	1	1	1	1				1	1	1	1	1	1	1	1	1	1		1	1	1	1	1	1	1	1	1	1	1	1	1	1		1			1	1	1		1	1	1	1	1			1	1		1	1	1	1	1	1	1	1	1	1	1	1	1	1	1	1	1	1	1	1		1	1					1	
OG5_126860										1														1		1						1		1				1	1	1							1	1		1	1						1	1	1		1			1		1		1	1	1	1	1	1	1	1		1	1	1		1		1																1				1						1			1	1	1		1				1	1		1	1	1	1	1	1		1	1	1	1	1	1	1	1
OG5_126861																																																								1	1	1	1	1	1	1				1	1	1	1	1	1	1	1	1	1		1	1	1	1	1	1	1	1	1	1	1	1	1	1		1							1										1	1	1	1	1	1	1	1		1	1	1	1	1	1	1	1	1				1	1			1	1	1	1
OG5_126862	1	1	1	1	1	1	1	1	1	1	1	1	1	1	1			1	1	1	1	1			1	1		1				1	1	1	1	1	1	1	1	1	1	1	1	1	1	1	1	1	1	1	1					1	1	1	1	1	1	1		1	1	1	1	1	1	1	1	1	1	1	1		1	1	1	1	1	1	1	1	1	1	1	1	1	1		1	1	1		1	1	1	1	1	1	1	1	1		1			1	1	1	1	1	1	1	1	1	1	1	1	1	1	1	1	1	1	1	1		1	1	1	1	1	1	1	1
OG5_126863	1	1	1	1	1	1	1	1	1	1	1	1	1	1	1			1	1	1	1	1		1	1	1	1	1	1	1	1	1	1	1	1	1	1	1	1	1	1	1	1	1	1	1	1	1	1	1	1	1	1		1	1	1	1	1	1	1	1		1	1	1	1	1	1	1	1	1	1	1	1		1	1	1	1	1	1	1	1	1	1	1	1	1	1		1	1	1	1	1	1	1	1	1	1	1	1	1	1	1	1		1	1	1	1	1	1	1	1	1	1	1	1	1	1	1	1	1	1	1	1		1	1	1	1	1	1	1	1
OG5_126864																								1			1						1	1	1	1	1	1	1	1				1	1	1	1	1		1	1					1	1	1	1	1	1	1		1	1	1	1	1	1	1	1	1	1	1	1		1	1	1	1	1	1	1	1	1	1	1	1	1	1			1	1	1	1	1	1	1	1	1	1	1			1	1		1	1	1	1	1	1	1	1	1		1	1	1	1	1	1	1	1	1	1		1	1		1	1	1	1	1
OG5_126865													1					1	1	1	1	1	1	1	1		1	1	1	1	1	1	1	1	1	1	1	1	1	1	1	1	1	1	1	1	1	1	1	1	1	1	1		1	1	1	1	1	1	1	1		1	1	1		1	1	1	1	1	1	1	1		1	1	1		1	1	1	1	1	1	1	1	1	1		1	1	1	1	1	1	1	1	1		1	1	1	1	1	1		1	1	1	1	1	1	1	1	1	1	1	1	1	1	1	1	1	1	1	1		1	1	1	1	1	1	1	1
OG5_126867	1	1	1	1	1	1		1	1	1	1	1	1	1	1	1																																							1	1	1	1	1	1	1	1	1	1	1	1	1	1	1	1	1	1	1	1	1		1	1	1	1	1	1	1	1	1	1	1	1	1	1		1	1		1	1	1		1	1	1	1	1	1	1	1	1		1	1	1	1	1	1	1	1	1	1	1	1	1	1	1	1		1	1	1		1	1	1	1	1	1	1	1
OG5_126868																																																							1	1	1	1	1	1	1	1		1	1	1	1	1	1	1	1	1	1	1	1		1	1	1	1	1	1	1	1	1	1	1	1	1	1		1	1	1	1	1	1	1		1	1	1	1	1	1	1	1		1	1	1	1	1	1	1	1	1	1	1	1	1	1	1	1	1	1	1	1		1	1	1	1	1	1	1	1
OG5_126869																																																							1	1	1	1	1	1	1	1		1	1	1	1	1	1	1	1	1	1	1	1		1	1	1	1	1	1	1	1	1	1	1	1	1	1		1	1			1	1		1		1	1	1	1		1	1		1	1	1	1	1	1	1	1	1	1	1	1	1	1	1	1	1	1	1	1		1	1		1	1	1	1	1
OG5_126870	1			1	1	1	1	1	1	1	1	1	1	1	1			1	1	1			1	1	1	1	1	1		1		1		1	1	1	1	1	1	1			1	1	1	1	1	1			1				1	1	1	1	1	1	1	1			1	1	1	1	1	1	1	1	1	1	1		1	1	1	1	1	1	1	1	1	1	1	1	1	1													1	1					1	1	1	1	1	1	1	1	1	1	1	1	1	1	1	1	1	1	1	1		1	1			1	1	1	1
OG5_126871							1	1	1	1	1	1	1	1																			1											1	1	1	1	1	1	1	1	1			1	1	1	1	1	1	1	1	1	1	1	1	1	1	1	1	1	1	1	1	1		1	1	1	1	1	1	1	1	1	1	1	1	1	1		1	1		1	1	1	1	1	1	1	1	1	1	1	1	1		1	1	1	1	1	1	1	1	1	1	1	1	1	1	1	1		1	1	1		1	1	1	1	1	1	1	1
OG5_126872				1	1	1	1		1	1	1					1																																							1	1	1	1	1	1	1	1		1	1	1	1	1	1	1	1	1	1	1	1		1	1	1		1	1	1		1	1	1	1	1	1		1	1		1	1	1	1	1	1	1	1	1	1	1				1	1	1	1	1	1	1	1	1	1	1	1	1	1	1	1	1	1	1	1		1	1	1	1	1	1	1	1
OG5_126873										1										1			1			1	1	1	1	1											1			1	1	1							1		1	1	1	1	1		1			1	1	1	1	1	1	1	1	1	1	1	1		1	1	1	1	1	1	1	1	1	1	1	1	1	1		1							1		1	1	1		1				1	1	1	1	1	1	1	1	1	1	1	1	1	1	1	1	1	1	1	1		1	1	1	1	1	1	1	1
OG5_126874	1	1	1	1	1	1	1	1	1	1	1	1	1	1	1	1																																							1	1	1	1	1	1	1	1	1	1	1	1	1	1	1		1	1	1	1	1		1	1	1	1	1	1	1	1	1	1	1	1	1	1		1	1	1	1	1	1	1	1	1	1	1	1	1	1	1	1		1	1	1	1	1	1	1	1	1	1	1	1	1	1	1	1	1	1	1	1		1	1	1	1	1	1	1	1
OG5_126877																																																							1	1	1	1	1	1	1	1	1	1	1	1	1	1		1	1	1	1	1	1		1	1	1	1	1	1	1	1	1	1	1	1	1	1		1	1		1	1	1	1	1	1	1	1	1	1	1	1	1		1	1	1	1	1	1	1	1	1	1	1	1	1	1	1	1	1	1	1	1		1	1	1	1	1	1	1	1
OG5_126878	1	1	1	1	1	1	1	1	1	1	1	1	1	1	1	1											1				1																								1	1	1	1	1	1	1	1	1	1	1	1	1	1	1	1	1	1	1	1	1		1	1	1	1	1	1	1	1	1	1	1	1	1	1		1	1	1	1	1	1	1	1	1	1	1	1	1	1	1	1		1	1	1	1	1	1	1	1	1	1	1	1	1	1	1	1		1	1	1		1	1	1	1	1	1	1	1
OG5_126879																																																								1	1	1	1	1	1	1		1		1	1	1	1	1	1	1	1	1	1		1	1	1	1	1	1	1	1	1	1	1	1	1	1		1		1	1			1	1	1	1		1						1	1	1	1	1	1	1	1	1	1	1	1	1	1	1	1	1	1	1	1		1	1	1	1	1	1	1	1
OG5_126880				1	1	1				1				1													1		1											1				1	1	1	1				1		1		1	1	1	1	1	1	1	1		1	1	1	1	1	1	1	1	1	1	1	1		1	1	1	1	1	1	1	1	1	1	1	1	1	1		1			1	1	1		1		1	1	1	1					1	1	1	1	1	1	1	1	1	1	1	1	1	1	1	1	1	1	1	1		1	1	1	1	1	1	1	1
OG5_126882	1	1	1	1	1	1	1	1			1			1	1	1																																							1	1	1	1	1	1	1	1		1	1	1	1	1	1	1	1	1	1	1	1		1	1	1	1	1	1	1	1	1	1	1	1	1	1		1	1	1	1	1	1	1	1	1	1	1	1	1	1		1		1	1	1	1	1	1	1	1	1	1	1	1	1	1	1	1	1	1	1	1		1	1	1	1	1	1	1	1
OG5_126883																																																							1	1	1	1	1	1	1	1		1	1	1	1	1	1	1	1	1	1	1	1		1	1	1	1	1	1	1	1	1	1	1	1	1	1		1	1	1	1	1	1	1	1	1	1	1	1	1	1	1	1		1	1	1	1	1	1	1	1	1	1	1	1	1	1	1	1	1	1	1	1		1	1	1	1	1	1	1	1
OG5_126884																		1	1	1	1	1	1	1	1	1	1	1	1	1	1	1	1	1	1	1	1	1	1	1	1	1	1	1	1	1	1	1	1	1	1	1	1			1	1	1	1	1	1	1		1	1	1	1	1	1	1	1	1	1	1	1		1	1	1	1	1	1	1	1	1	1	1	1	1	1		1	1	1		1	1	1	1	1	1	1	1						1	1	1	1	1	1	1	1	1	1	1	1	1	1	1	1	1	1	1	1		1	1	1	1	1	1	1	1
OG5_126885																																																								1	1	1	1		1	1		1		1	1	1	1	1	1	1	1	1	1		1	1	1	1	1	1	1	1	1	1	1	1	1	1		1	1	1	1	1	1	1	1	1				1					1	1	1	1	1	1	1	1	1	1	1	1	1	1		1	1	1	1	1		1	1	1	1	1	1	1	1
OG5_126886																																1										1	1												1	1	1	1	1	1	1	1		1	1	1	1	1	1	1	1	1	1	1	1		1	1	1	1	1	1	1	1	1	1	1	1	1	1		1	1	1	1	1	1	1	1	1	1	1	1	1	1	1	1		1	1	1	1	1	1	1	1	1	1	1	1	1	1	1	1	1	1	1	1		1	1	1	1	1	1	1	1
OG5_126887	1					1	1		1	1	1	1	1	1	1			1	1	1	1	1	1	1	1	1	1	1	1	1	1	1	1	1			1	1	1	1	1	1	1	1	1	1	1	1	1	1	1		1			1	1	1	1	1	1	1		1	1	1	1	1	1	1	1	1	1	1	1		1	1	1	1	1	1	1	1	1	1	1	1	1	1		1	1		1	1	1	1	1	1	1	1	1						1	1	1	1	1	1	1	1	1	1	1	1	1	1	1	1	1	1	1	1		1	1	1	1	1	1	1	1
OG5_126888																																																							1	1	1	1	1	1	1	1	1	1	1	1	1	1	1	1	1	1	1	1	1		1	1	1	1	1	1	1	1	1	1	1	1	1	1		1	1		1	1	1	1	1	1	1	1	1	1	1		1		1	1	1	1	1	1	1	1	1	1	1	1	1	1	1	1	1	1	1	1		1	1	1	1	1	1	1	1
OG5_126889														1				1	1	1		1	1	1	1	1	1	1	1	1	1	1	1	1	1	1	1	1	1	1	1	1	1	1	1	1	1	1	1	1	1	1	1			1	1	1		1	1	1		1	1	1	1	1	1	1	1	1	1	1	1		1	1	1	1	1	1	1	1	1	1	1	1	1	1		1	1	1		1	1	1	1		1	1	1	1					1	1	1	1	1	1	1	1	1	1	1	1	1	1	1	1	1	1	1	1		1	1	1	1	1	1	1	1
OG5_126890	1	1	1	1	1	1	1	1	1	1	1	1	1	1	1	1																																							1	1	1	1	1	1	1	1	1	1	1	1	1	1	1		1	1	1	1	1		1	1	1	1	1	1	1	1	1	1	1	1	1	1		1	1		1	1	1	1	1	1	1	1	1	1	1	1	1		1	1	1	1	1	1	1	1	1	1	1	1	1	1	1	1	1	1	1	1		1	1	1	1	1	1	1	1
OG5_126891																																																							1	1	1	1	1	1	1	1		1		1	1	1	1	1	1	1	1	1	1		1	1	1	1	1	1	1	1	1	1	1	1	1	1		1	1			1	1		1		1	1	1	1					1	1	1	1	1	1	1	1	1	1	1	1	1	1	1	1	1	1	1	1		1	1	1	1	1	1	1	1
OG5_126892	1	1	1	1	1	1		1		1	1	1	1	1	1			1	1	1		1	1	1	1	1	1	1	1	1		1	1	1				1	1	1	1	1	1	1	1	1	1	1		1	1	1	1		1		1	1	1	1		1		1	1	1	1	1	1	1	1	1	1	1	1																	1	1						1						1				1	1	1	1	1	1	1	1	1	1	1		1	1	1	1	1	1	1	1		1	1	1	1	1	1	1	1
OG5_126893	1		1	1	1	1	1	1	1	1	1	1	1	1	1			1	1	1	1	1			1	1		1				1	1	1	1	1	1	1	1	1		1	1	1	1	1	1	1	1	1	1					1	1	1	1	1	1	1		1	1	1	1	1	1	1	1	1	1	1	1		1	1	1	1	1	1	1	1	1	1	1	1	1	1		1	1	1		1	1	1	1	1	1	1	1						1	1	1	1	1	1	1	1	1	1	1	1	1	1	1	1	1	1	1	1		1	1	1	1	1	1	1	1
OG5_126894	1			1	1	1	1	1	1	1	1	1	1	1				1	1	1		1	1	1	1	1	1	1	1	1	1	1	1	1			1	1	1	1	1	1	1	1	1	1	1	1	1	1	1		1			1	1	1	1		1			1	1	1	1	1	1	1	1	1		1	1		1	1	1	1	1	1	1	1	1	1	1	1	1	1									1										1	1	1	1	1	1	1	1	1	1	1	1	1	1	1	1	1	1	1	1		1	1	1	1	1	1	1	1
OG5_126895									1	1				1						1	1	1	1	1			1	1	1	1		1	1	1	1	1	1	1	1	1	1			1	1	1	1	1	1	1	1	1	1		1	1	1	1	1	1	1	1		1	1	1	1	1	1	1	1	1	1	1	1		1	1	1	1	1	1	1	1	1	1	1	1	1	1		1	1	1	1	1	1	1	1	1	1	1	1	1		1	1		1	1	1	1	1	1	1	1	1	1	1	1	1	1	1	1	1	1	1	1		1	1	1	1	1	1	1	1
OG5_126896	1	1	1	1	1	1		1	1	1	1	1	1	1	1	1																																							1	1	1	1	1	1	1	1	1	1	1		1	1	1	1	1	1	1	1	1		1	1	1	1	1	1	1	1	1	1	1	1	1	1		1	1		1	1	1	1	1	1	1	1	1	1	1		1		1	1	1	1	1	1	1	1	1	1	1	1	1	1	1	1	1	1	1	1		1	1	1	1	1	1	1	1
OG5_126897																		1	1						1	1	1	1		1	1		1	1	1	1	1	1	1	1		1	1			1	1				1		1			1	1	1	1	1	1	1		1	1	1	1	1	1	1	1	1	1	1	1		1	1	1	1	1	1	1	1	1	1	1	1	1	1		1	1	1		1	1	1	1	1	1	1	1						1	1	1	1	1	1	1	1	1	1	1	1	1	1	1	1	1	1	1	1				1	1	1	1	1	1
OG5_126898																																																								1	1	1	1	1	1	1		1	1	1	1	1	1	1	1	1	1	1	1		1	1	1	1	1	1	1	1	1	1	1	1	1	1		1	1	1		1	1	1	1	1	1	1	1	1	1				1	1	1	1	1	1	1	1	1	1	1	1	1	1	1	1	1		1	1		1	1	1	1	1	1	1	1
OG5_126899	1			1	1	1	1	1		1	1	1	1		1			1	1	1		1	1	1	1	1	1	1			1	1	1	1				1	1	1	1	1	1	1	1	1	1			1	1		1			1	1	1	1	1	1	1		1	1		1	1	1	1	1	1		1	1		1	1	1	1	1	1	1	1	1	1	1	1	1	1		1							1										1	1	1	1	1	1	1	1	1	1	1	1	1	1	1	1	1	1	1	1		1	1	1	1	1	1	1	1
OG5_126900	1	1	1	1	1	1	1	1	1	1	1	1	1	1	1	1																																							1	1	1	1	1	1	1	1	1	1	1	1	1	1	1	1	1	1	1	1	1		1	1	1	1	1	1	1	1	1	1	1	1	1	1		1	1	1	1	1	1	1	1	1	1	1	1	1	1	1	1		1	1	1	1	1	1	1	1	1	1	1	1	1	1	1	1	1	1	1	1		1	1	1	1	1	1	1	1
OG5_126901																																																							1	1	1	1	1	1	1	1		1	1	1	1	1	1	1	1	1	1	1	1		1	1	1	1	1	1	1	1	1	1	1	1	1	1		1	1		1	1	1	1	1	1	1	1	1	1	1	1	1		1	1	1	1	1	1	1	1	1	1	1	1	1	1	1	1	1	1	1	1		1	1	1	1	1	1	1	1
OG5_126903																1		1		1	1	1	1	1	1	1	1	1	1	1	1		1	1				1	1	1	1			1	1	1	1		1	1	1		1		1	1	1	1	1	1	1	1		1	1	1	1	1	1	1	1	1	1	1	1		1	1	1	1	1	1	1	1	1	1	1	1	1	1		1	1		1	1	1		1		1	1	1	1					1	1	1	1	1	1	1	1	1	1	1	1	1	1	1	1	1	1	1	1		1	1	1	1	1	1	1	1
OG5_126904																		1	1	1	1	1		1		1			1	1			1	1	1	1	1	1	1	1	1	1	1	1	1	1	1	1	1	1	1	1	1			1	1	1	1	1	1			1	1		1	1	1	1	1	1	1	1	1		1	1	1		1	1	1	1	1	1	1	1	1	1		1	1	1	1	1	1	1	1	1		1	1						1	1	1	1	1	1	1	1	1	1	1	1	1	1	1	1	1	1	1	1		1	1	1	1	1	1	1	1
OG5_126907	1		1			1	1	1	1	1	1	1	1	1	1	1																																							1	1	1	1	1	1	1	1	1	1	1	1	1	1	1	1	1	1	1	1	1		1	1	1	1	1	1	1		1	1	1	1	1	1		1	1	1	1	1	1	1	1	1	1	1	1	1	1	1	1		1	1	1		1	1	1	1	1	1	1	1	1	1	1	1	1	1	1	1		1	1	1	1	1	1	1	1
OG5_126908	1	1	1	1	1	1	1	1	1	1	1	1	1	1	1	1		1	1	1	1	1	1	1	1	1	1	1	1	1	1		1	1	1	1	1	1	1	1	1	1	1	1	1	1	1	1	1	1	1		1		1	1	1	1	1	1	1	1		1	1	1	1	1	1	1	1	1	1	1	1		1	1	1	1		1	1	1	1	1	1	1	1	1		1	1	1	1	1	1	1	1	1	1	1	1	1	1	1	1		1	1	1	1	1	1	1	1	1	1	1	1	1	1	1	1	1	1	1	1		1	1	1	1	1	1	1	1
OG5_126910																					1																							1	1	1	1			1	1					1	1	1	1	1	1	1		1	1	1	1	1	1	1	1	1	1	1	1		1	1	1	1	1	1	1	1	1	1	1	1	1	1		1			1	1	1		1		1	1	1			1	1		1	1	1	1	1	1	1	1	1	1	1	1	1	1	1	1	1	1	1	1		1	1	1	1	1	1	1	1
OG5_126912	1	1	1	1	1	1	1	1	1	1	1	1	1	1	1	1																																							1	1	1	1	1	1	1	1	1	1	1	1	1	1	1	1	1	1	1	1	1		1	1	1	1	1	1	1	1	1	1	1	1	1	1		1	1	1	1	1	1	1	1	1	1	1	1	1	1	1	1		1	1	1	1	1	1	1	1	1	1	1	1	1	1	1	1	1	1	1	1		1	1	1	1	1	1	1	1
OG5_126913	1	1	1	1	1	1	1	1	1	1	1	1	1	1	1	1		1	1	1	1	1	1	1	1	1	1	1	1	1	1	1	1	1	1	1	1	1	1	1	1	1	1	1	1	1	1	1	1	1	1	1	1		1	1	1	1	1	1	1	1		1	1	1	1	1	1	1	1	1	1	1	1		1	1	1	1	1	1	1	1	1	1	1	1	1	1		1	1		1	1	1	1	1	1	1	1	1	1	1	1	1		1	1	1	1	1	1	1	1	1	1	1	1	1	1	1	1	1	1	1	1		1	1	1		1	1	1	1
OG5_126914															1											1		1																											1	1	1	1	1	1	1	1		1	1	1	1	1	1	1	1	1	1	1	1		1	1	1	1	1	1	1	1	1	1	1	1	1	1		1	1		1	1	1	1	1	1	1	1	1	1	1				1	1	1	1	1	1	1	1	1	1	1	1	1	1	1	1	1	1	1	1		1	1	1	1	1	1	1	1
OG5_126915																		1	1	1	1	1		1	1	1	1	1	1	1	1	1	1	1	1	1	1	1	1	1	1	1	1	1	1	1	1	1	1	1	1	1	1		1	1	1	1	1	1	1	1		1	1	1	1	1	1	1	1	1	1	1	1		1	1	1	1	1	1	1	1	1	1	1	1	1	1		1	1	1	1	1	1	1	1	1	1	1	1	1	1				1	1	1	1	1	1	1	1	1	1	1	1	1	1	1	1	1	1	1	1		1	1	1	1	1	1	1	1
OG5_126916																		1	1	1	1	1	1	1	1	1	1	1	1	1	1	1	1	1	1	1	1	1	1	1	1	1	1	1	1	1	1	1	1	1	1		1		1	1	1	1	1	1	1	1		1	1	1	1	1	1	1	1	1	1	1	1		1	1	1	1	1	1	1	1		1	1	1	1	1			1	1	1	1	1	1	1	1	1	1	1	1	1	1	1		1	1	1	1	1	1	1	1	1	1	1	1	1	1	1	1	1	1	1	1		1	1	1	1	1	1	1	1
OG5_126918	1	1	1	1	1	1	1	1	1	1	1	1	1	1	1																																								1	1	1	1	1	1		1		1	1	1	1	1	1		1	1	1	1	1		1	1	1	1	1	1	1	1	1	1	1	1	1	1		1	1	1	1	1	1	1	1	1	1	1	1	1	1		1		1	1	1		1		1	1	1	1	1	1	1	1	1	1	1	1	1	1		1	1	1	1	1	1	1	1
OG5_126920		1	1	1	1	1	1	1	1	1	1	1	1	1	1			1	1	1	1	1	1	1	1	1	1	1		1	1	1	1	1	1	1	1	1	1	1	1	1	1	1	1	1	1	1	1	1	1	1	1		1	1	1	1	1	1	1	1		1	1	1	1	1	1	1	1	1	1		1		1	1	1	1	1	1	1	1	1	1	1	1	1	1		1	1	1	1	1	1	1	1	1	1	1	1	1	1	1	1		1	1	1	1	1	1	1	1	1	1	1	1	1	1	1	1	1	1	1	1		1	1	1	1	1	1	1	1
OG5_126922	1	1	1	1	1	1	1	1	1	1	1	1	1	1	1	1																																							1	1	1	1	1	1	1	1	1	1	1	1	1	1	1	1	1	1	1	1	1		1	1	1		1	1	1	1	1	1	1	1	1	1		1	1	1	1	1	1	1	1	1	1	1	1	1	1				1	1	1	1	1	1	1	1	1	1	1	1	1	1	1	1	1	1	1	1		1	1	1	1	1	1	1	1
OG5_126923	1	1	1	1	1	1	1	1	1	1	1	1	1	1	1	1																																					1		1	1	1	1	1	1	1	1	1	1	1	1	1	1	1	1	1	1	1	1	1		1	1	1	1	1	1	1	1	1	1	1	1	1	1		1	1	1	1	1	1	1	1	1	1	1	1	1	1	1	1		1	1	1	1	1	1	1	1	1	1	1	1	1	1	1	1	1	1	1	1		1	1	1	1	1	1	1	1
OG5_126925																																																								1	1	1	1	1	1			1	1	1	1	1	1	1	1	1	1	1	1		1	1	1	1	1	1	1	1	1	1	1	1	1	1		1							1					1					1	1	1	1	1	1	1	1	1	1	1	1	1	1	1	1	1	1	1	1		1	1	1	1	1	1	1	1
OG5_126926	1	1	1	1	1	1	1	1	1	1	1	1	1	1	1	1		1																																					1	1	1	1	1	1	1	1	1	1	1	1	1	1	1	1	1	1	1	1	1		1	1	1	1	1	1	1	1	1	1	1	1	1	1		1	1	1	1	1	1	1	1	1	1	1	1	1	1	1	1		1	1	1	1	1	1	1	1	1	1	1	1	1	1	1	1	1	1	1	1		1	1	1	1	1	1	1	1
OG5_126927	1		1	1	1	1	1	1	1	1	1	1	1	1	1			1	1	1	1	1		1	1	1		1				1	1	1	1	1	1	1	1	1	1	1	1	1	1	1	1	1	1	1	1		1			1	1	1	1	1	1	1		1	1	1	1	1	1	1	1	1	1	1	1		1	1	1	1	1	1	1	1	1	1	1	1	1	1		1	1			1	1	1	1	1	1	1	1						1	1	1	1	1	1	1	1	1	1	1	1	1	1	1	1	1	1	1	1		1	1	1	1	1	1	1	1
OG5_126928		1		1	1	1	1	1							1								1		1	1	1	1	1	1		1		1				1	1	1				1	1	1	1	1	1	1	1		1		1		1	1	1					1	1	1	1	1	1	1	1	1	1	1	1		1	1	1	1	1	1	1	1	1	1	1	1	1	1									1				1						1	1	1	1	1	1	1	1	1	1	1	1	1	1	1	1	1	1	1	1						1	1	1	1
OG5_126929									1									1								1	1			1																1			1	1					1		1	1	1	1				1		1	1	1	1	1	1	1	1	1	1		1	1	1	1	1	1	1	1	1	1	1	1	1	1									1				1						1	1	1	1	1	1	1	1	1	1	1	1	1	1		1	1	1	1	1		1	1	1	1	1	1	1	1
OG5_126930	1	1	1	1	1	1	1	1	1	1	1	1	1	1	1	1																																							1	1	1	1	1	1	1	1	1	1	1	1	1	1	1	1	1	1	1	1	1		1	1	1		1	1	1	1	1	1	1	1	1	1		1	1	1	1	1	1	1	1	1	1	1	1	1	1	1	1		1	1	1	1	1	1	1	1	1	1	1	1	1	1	1	1	1	1	1	1		1	1	1	1	1	1	1	1
OG5_126931	1	1	1	1	1	1	1	1	1	1	1	1	1	1	1	1																																							1	1	1	1	1	1	1	1	1	1	1	1	1	1	1	1	1	1	1	1	1		1	1	1	1	1	1	1	1	1	1	1	1	1	1		1	1		1	1	1	1	1	1	1	1	1	1	1	1	1		1	1	1	1	1	1	1	1	1	1	1	1	1	1	1	1	1	1	1	1		1	1	1	1	1	1	1	1
OG5_126932	1	1	1	1	1	1	1	1	1	1	1	1	1	1	1			1	1	1	1	1		1	1	1	1	1	1	1	1	1	1	1	1	1	1	1	1	1	1	1	1	1	1	1	1	1	1	1	1	1	1		1	1	1	1	1	1	1	1		1	1	1	1	1	1	1	1	1	1	1	1		1	1	1	1	1	1	1		1	1	1	1	1	1		1	1	1	1	1	1	1	1	1	1	1	1	1	1	1	1		1	1	1	1	1	1	1	1	1	1	1	1	1	1	1	1	1	1	1	1		1	1	1	1	1	1	1	1
OG5_126934																		1	1		1	1	1	1	1	1	1	1	1	1	1	1	1	1				1	1	1	1	1	1	1	1	1	1	1		1	1	1			1	1	1	1	1	1	1	1		1	1	1	1	1	1	1	1	1	1	1	1			1	1	1	1	1	1		1	1	1	1	1	1		1	1		1	1	1		1	1		1	1	1	1	1	1		1	1	1	1	1	1	1	1	1	1	1	1	1	1	1	1		1	1	1		1	1	1	1	1	1	1	1
OG5_126935				1	1			1	1	1	1			1	1	1		1	1	1		1	1	1	1	1				1		1					1	1	1	1	1		1			1		1	1				1		1	1	1			1				1	1	1					1			1																			1			1	1			1		1	1	1					1	1	1	1	1	1	1	1	1		1				1	1	1	1				1	1	1	1	1	1	1	1
OG5_126936																				1	1				1	1	1	1	1	1	1	1	1	1	1	1	1	1	1	1	1		1	1	1	1	1	1		1	1	1	1		1	1	1	1	1	1	1	1		1	1	1	1	1	1	1	1	1	1		1		1	1	1	1	1	1	1	1	1	1	1	1	1	1		1	1		1	1	1	1	1	1	1	1	1	1	1	1	1		1	1	1	1	1	1	1	1	1	1	1	1	1	1	1	1	1	1	1	1		1	1	1	1	1	1	1	1
OG5_126937	1		1	1	1	1	1	1	1	1	1	1	1	1	1			1	1	1		1	1	1	1	1	1	1				1	1	1	1	1	1	1	1	1	1	1	1	1	1	1	1	1	1	1	1		1		1	1	1	1	1	1	1	1		1	1		1	1	1	1	1	1	1	1	1		1	1	1	1	1	1	1	1	1	1	1	1	1			1	1		1	1	1	1	1	1	1	1	1						1	1	1	1	1	1	1	1	1	1	1	1	1	1	1	1	1	1	1	1		1	1	1	1	1	1	1	1
OG5_126938																																																							1	1	1	1		1	1	1	1	1	1	1	1	1	1	1	1	1	1	1			1	1	1	1	1	1	1	1	1	1	1	1	1	1		1	1	1	1	1	1	1	1	1	1	1	1	1	1	1	1		1	1	1	1	1	1	1	1	1	1	1	1	1	1	1	1	1	1	1	1		1	1	1	1	1	1	1	1
OG5_126939																								1								1			1	1		1		1								1	1							1	1	1	1	1	1	1		1	1		1	1	1	1	1	1	1	1	1		1	1	1		1	1	1	1	1	1	1	1	1	1			1			1	1		1		1	1	1						1	1	1	1	1	1	1	1	1	1	1	1	1	1	1	1	1	1	1	1		1	1	1	1	1	1		1
OG5_126940	1	1	1	1	1	1	1	1	1	1	1	1	1	1	1	1																																							1	1	1	1	1	1	1	1	1	1	1	1	1	1	1	1	1	1	1	1	1		1	1	1	1	1	1	1	1	1	1	1	1	1	1		1	1		1	1	1	1	1	1	1	1	1	1	1	1	1		1	1	1	1	1	1	1	1	1	1	1	1	1	1	1	1	1	1	1	1		1	1	1	1	1	1	1	1
OG5_126941										1	1		1					1	1	1	1	1		1	1	1	1	1	1	1	1	1	1	1	1	1	1	1	1	1	1		1	1	1	1	1	1	1	1	1				1	1		1		1	1			1	1		1		1	1	1	1	1		1		1	1	1		1	1	1	1	1	1	1	1	1	1		1	1		1	1	1	1	1	1	1	1	1	1	1	1	1		1	1	1	1	1	1	1	1	1	1	1	1	1	1	1	1	1	1	1	1		1	1	1	1	1	1	1	1
OG5_126942																								1							1		1	1				1	1	1				1	1	1	1			1	1					1								1	1		1	1	1	1	1	1	1	1	1		1	1		1																													1	1	1	1	1	1	1	1	1	1	1	1	1	1	1	1	1	1	1	1		1	1	1	1	1	1	1	1
OG5_126943																																		1																					1	1	1	1	1	1	1	1		1		1	1	1	1	1	1	1	1	1	1		1	1	1	1	1	1	1	1	1	1	1	1	1	1		1	1		1	1	1	1	1	1	1	1	1	1					1	1	1	1	1	1	1	1	1	1	1	1		1	1	1	1	1	1	1									
OG5_126945								1		1								1	1						1				1	1	1		1	1				1	1					1	1	1			1	1	1	1				1	1	1	1		1	1		1	1		1	1	1	1	1	1	1	1	1		1	1	1	1	1	1	1	1	1	1	1	1	1	1									1										1	1	1	1	1	1	1	1	1	1		1	1	1	1	1	1	1	1	1		1	1	1	1	1	1	1	1
OG5_126947																		1	1	1	1	1	1	1	1	1	1	1	1	1	1	1	1	1	1	1	1	1	1	1	1	1	1	1	1	1	1	1	1	1	1	1	1			1	1	1	1	1	1	1		1	1	1	1	1	1	1	1	1	1	1	1		1	1	1	1	1	1	1	1	1	1	1	1	1	1		1	1	1		1	1	1	1	1	1	1	1						1	1	1	1	1	1	1	1	1	1	1		1	1	1	1	1	1	1	1		1	1	1	1	1	1	1	1
OG5_126948																																																							1	1	1	1	1	1	1	1		1	1	1	1		1	1	1	1	1		1		1	1	1	1	1	1	1	1	1	1	1	1	1	1		1	1	1	1	1	1	1	1		1	1	1	1			1		1	1	1	1	1	1	1	1	1	1	1	1	1	1	1	1	1	1	1	1		1	1	1		1	1	1	1
OG5_126949							1											1	1	1	1	1	1	1	1	1	1	1	1	1	1	1	1	1	1	1	1	1	1	1	1	1	1	1	1	1	1	1	1	1	1	1	1		1	1	1	1	1	1	1	1		1	1	1	1	1	1	1	1		1	1	1		1	1	1	1	1	1	1	1	1	1	1	1	1	1		1	1		1	1	1	1	1	1	1	1	1	1	1	1	1		1	1	1	1	1	1	1	1	1	1	1	1	1	1	1	1	1	1	1	1		1	1	1	1	1	1	1	1
OG5_126950																		1			1																	1																		1	1	1	1	1	1	1		1		1	1	1	1	1	1	1	1	1	1		1	1	1	1	1	1	1	1	1	1	1	1	1	1		1	1	1	1	1	1	1	1	1	1	1	1	1	1		1		1	1	1	1	1	1	1	1	1	1	1	1	1	1	1	1	1	1	1	1		1	1	1	1				1
OG5_126951	1	1	1	1	1	1	1	1	1	1	1	1	1	1	1	1																																							1	1	1	1	1	1	1	1	1	1	1	1	1	1	1	1	1	1	1	1	1		1	1	1	1		1	1	1	1	1	1	1	1	1		1	1	1	1	1	1	1	1	1	1	1	1	1	1	1	1		1	1	1	1	1	1	1	1	1	1	1	1	1	1	1	1	1	1	1	1		1	1	1	1	1	1	1	1
OG5_126952							1		1	1	1			1				1	1	1	1	1	1	1	1	1	1	1	1	1	1	1	1	1	1	1	1	1	1	1	1	1	1	1	1	1	1	1	1	1	1	1	1		1	1	1	1	1	1	1	1		1	1	1	1	1	1	1	1	1	1	1	1		1	1	1	1	1	1	1	1	1	1	1	1	1	1		1	1	1	1	1	1	1	1	1	1	1	1	1					1	1	1	1	1	1	1	1	1	1	1	1	1	1	1	1	1	1	1			1	1	1	1	1	1	1	1
OG5_126953	1	1	1	1	1	1	1	1	1	1	1	1	1	1	1	1																																							1	1	1	1	1	1	1	1	1	1	1	1	1	1	1	1	1	1	1	1	1		1	1	1	1	1	1	1	1	1	1	1	1	1	1		1	1		1	1	1	1	1	1	1	1	1	1	1	1	1		1	1	1	1	1	1	1	1	1	1	1	1	1	1	1	1	1	1	1	1		1	1	1	1	1	1	1	1
OG5_126954																		1	1	1	1	1	1	1	1	1	1	1	1	1	1	1	1	1	1	1	1	1	1	1	1	1		1	1	1	1	1	1	1	1	1	1			1	1	1	1	1	1	1		1	1	1	1	1	1	1	1	1	1	1	1		1	1	1	1		1	1	1	1	1	1	1	1	1		1	1	1		1	1	1	1	1	1	1	1						1	1	1	1	1	1	1	1	1	1	1	1	1	1	1	1	1	1	1	1		1	1	1	1	1	1	1	1
OG5_126955										1												1							1	1								1	1	1	1				1											1	1	1	1	1	1	1		1	1	1	1	1	1	1	1	1	1	1	1		1	1	1	1	1	1	1	1	1	1	1	1	1	1		1	1	1		1	1	1	1	1	1	1	1						1	1	1	1	1	1	1	1	1	1	1	1	1	1	1	1	1	1	1	1		1	1	1	1	1	1	1	1
OG5_126956	1	1	1	1	1	1		1	1	1	1	1	1		1			1		1			1	1		1	1	1		1	1	1	1	1				1	1	1	1			1	1	1	1		1	1	1				1	1	1	1	1	1	1	1		1	1	1	1	1	1	1	1	1	1	1	1		1	1	1	1		1	1	1	1	1	1	1	1	1		1	1		1	1	1	1	1	1	1	1	1	1	1		1		1	1	1	1	1	1	1	1	1	1	1	1	1	1	1	1	1	1	1	1		1	1	1	1	1	1	1	1
OG5_126957	1	1	1	1	1	1	1	1	1	1	1	1	1	1	1	1																																							1	1	1	1		1	1	1	1	1	1	1	1	1	1	1	1	1	1	1	1		1	1	1	1		1	1	1	1	1	1	1	1	1		1	1		1	1	1	1	1	1	1	1	1	1	1	1	1		1	1	1	1	1	1	1	1	1	1	1	1	1	1	1	1	1	1	1	1		1	1	1	1	1	1	1	1
OG5_126959							1	1			1				1			1	1	1	1	1	1	1	1	1	1	1	1	1	1	1	1	1	1	1	1	1	1	1	1	1	1	1	1	1	1	1	1	1	1	1	1		1	1	1	1	1	1	1	1		1	1	1	1	1	1	1	1	1	1	1	1		1	1	1	1	1	1	1	1	1	1	1	1	1	1		1	1	1	1	1	1	1	1	1	1	1	1	1	1	1	1		1	1	1	1	1	1	1	1	1	1	1	1	1	1	1	1	1	1	1	1		1	1	1	1	1	1	1	1
OG5_126960			1	1	1		1		1	1								1	1			1		1	1	1	1	1				1	1	1				1	1	1	1			1	1	1	1		1	1	1					1	1				1			1	1	1														1													1		1	1	1	1	1	1	1	1	1						1	1	1	1	1	1	1	1	1	1	1	1	1	1	1	1	1	1	1	1		1	1	1	1	1	1	1	1
OG5_126964	1	1	1	1	1	1	1	1	1	1	1	1	1	1	1	1																																							1	1	1	1	1	1	1	1	1	1	1	1	1	1	1	1	1	1	1	1	1		1	1	1	1	1	1	1	1	1	1	1	1	1	1		1	1	1	1	1	1	1	1	1	1	1	1	1	1	1	1		1	1	1	1	1	1	1	1	1	1	1	1	1	1	1	1	1	1	1	1		1	1	1	1	1	1	1	1
OG5_126965	1	1	1	1	1	1	1	1	1	1	1	1	1	1	1	1																																							1	1	1	1	1	1	1	1	1	1	1	1	1	1	1	1	1	1	1	1	1		1	1	1	1		1	1	1	1	1	1	1	1	1			1		1	1	1	1	1	1	1	1	1	1	1		1		1	1	1	1	1	1	1	1	1	1	1	1	1	1	1	1	1	1	1	1		1	1	1	1	1	1	1	1
OG5_126966		1	1	1	1	1	1	1	1	1	1		1	1	1			1	1	1		1		1	1	1	1	1	1	1	1	1	1	1				1	1	1	1	1	1	1	1	1	1	1		1	1				1	1	1	1	1	1	1	1		1	1	1	1	1	1	1	1	1	1	1	1		1	1	1	1	1	1	1	1	1	1	1	1	1	1		1	1	1	1	1	1	1	1	1	1	1	1	1	1	1	1		1	1	1	1	1	1	1	1	1	1	1	1	1	1	1	1	1	1	1	1		1	1	1	1	1	1	1	1
OG5_126967																																																								1	1	1	1	1	1	1		1	1	1	1	1	1	1	1	1	1	1	1		1	1	1	1	1	1	1	1	1	1	1	1	1	1		1	1			1	1		1		1	1	1						1	1	1	1	1	1	1	1	1	1	1	1	1	1	1	1	1	1	1	1		1	1	1	1	1	1	1	1
OG5_126968		1	1	1	1	1			1					1				1	1	1	1	1	1		1	1	1	1	1	1	1	1	1	1	1	1	1	1	1	1	1			1	1	1	1	1	1	1	1		1			1	1	1	1	1	1	1		1	1	1	1	1	1	1	1	1	1	1	1		1	1	1	1	1	1	1	1	1	1	1	1	1	1		1	1			1	1	1	1	1		1	1	1					1	1	1	1	1	1	1	1	1	1	1	1	1	1	1	1	1	1	1	1		1	1	1	1	1	1	1	1
OG5_126969																																																							1	1	1	1	1	1	1	1		1		1	1	1	1	1	1	1	1	1	1		1	1	1	1	1	1	1	1	1	1	1	1	1	1		1	1	1	1	1	1	1	1	1	1	1	1	1					1	1	1	1	1	1	1	1	1	1	1	1	1	1	1	1		1	1	1		1	1	1	1	1	1	1	1
OG5_126970	1	1	1	1	1	1	1	1	1	1	1	1	1	1	1			1	1	1	1	1	1	1	1	1	1	1	1	1	1	1	1	1				1	1	1	1	1	1	1	1	1	1	1	1	1	1	1	1		1	1	1	1	1	1	1	1		1	1	1	1	1	1	1	1	1	1	1	1		1	1	1	1	1	1	1	1	1	1	1	1	1	1		1	1		1	1	1	1	1	1	1	1	1	1	1		1		1	1	1	1	1	1	1	1	1	1	1	1	1	1	1	1	1	1	1	1		1	1	1	1	1	1	1	1
OG5_126971																																																							1	1	1	1	1	1	1	1		1	1	1		1	1	1	1	1	1	1	1		1	1	1	1	1	1	1	1	1	1	1	1	1	1		1	1	1	1	1	1	1	1	1	1	1	1	1	1	1	1		1	1	1	1	1	1	1	1		1	1	1	1	1	1	1	1	1	1	1		1	1	1	1	1	1	1	1
OG5_126972				1	1	1												1	1	1	1	1	1	1	1	1	1	1	1	1	1	1		1				1	1	1	1	1	1	1	1	1	1	1	1	1	1		1		1	1	1	1	1	1	1	1		1	1	1	1	1	1	1	1	1	1	1	1		1	1	1	1	1	1	1	1	1	1	1	1	1	1		1	1		1	1	1	1	1	1	1	1	1	1	1	1	1		1	1	1	1	1	1	1	1	1	1	1	1	1	1	1	1	1	1	1	1		1	1	1	1	1	1	1	1
OG5_126973				1	1						1			1										1					1	1		1	1	1	1	1	1				1		1					1	1							1	1	1	1	1	1	1		1	1	1	1	1	1	1	1	1	1	1	1		1	1	1	1	1	1	1	1	1	1	1	1	1	1		1	1	1	1	1	1	1	1	1	1	1	1						1	1	1	1	1	1	1	1	1	1	1	1	1	1	1	1	1	1	1	1		1	1	1	1	1	1	1	1
OG5_126975																																																							1	1	1	1	1	1	1	1		1	1	1	1	1	1	1	1		1	1	1		1	1	1	1	1	1	1	1	1	1	1	1	1	1					1				1		1	1	1		1	1	1		1	1	1	1	1	1	1	1	1	1	1	1	1	1	1	1	1	1	1	1		1	1	1	1	1	1	1	1
OG5_126976									1																	1		1				1	1					1	1	1				1	1		1				1		1			1	1				1			1			1	1	1	1	1	1	1	1	1		1	1	1	1	1	1	1	1	1	1	1	1	1	1		1							1										1	1	1	1	1	1	1	1	1	1	1	1	1	1	1	1	1												1
OG5_126978							1		1	1	1			1				1	1	1	1	1	1	1	1	1	1	1	1	1	1	1	1	1	1	1	1	1	1	1	1	1	1	1	1	1	1	1	1	1	1	1	1			1	1	1	1	1	1	1		1	1	1	1	1	1	1	1	1	1	1	1		1		1	1	1	1	1	1	1	1	1	1	1	1		1	1	1	1	1	1	1	1	1	1	1	1	1					1	1	1	1	1	1	1	1	1	1	1	1	1	1	1	1	1	1	1	1		1	1	1	1	1	1	1	1
OG5_126980									1	1		1	1					1	1		1	1		1	1	1	1	1	1	1	1	1	1	1				1	1	1	1	1	1	1	1	1	1	1	1	1	1	1	1		1	1	1	1	1	1	1	1		1	1	1	1	1	1	1	1	1	1	1	1		1	1	1	1	1	1	1	1	1	1	1	1	1	1		1	1		1	1	1	1	1	1	1	1	1	1	1		1		1	1	1	1	1	1	1	1	1	1	1	1	1	1	1	1	1	1	1	1		1	1	1	1	1	1	1	1
OG5_126981																																																							1	1	1	1	1	1	1	1			1	1	1	1	1	1	1	1	1	1	1		1	1	1	1	1	1	1	1	1	1	1	1	1	1		1							1		1	1	1	1	1	1	1		1	1	1	1	1	1		1	1	1	1	1	1	1	1	1	1	1	1	1		1	1	1	1	1	1	1	1
OG5_126982	1			1	1	1	1	1		1	1	1	1		1			1	1	1		1	1	1	1	1	1	1					1	1			1	1	1	1	1	1	1	1	1	1	1			1	1		1			1	1	1	1		1	1		1	1	1		1	1	1	1	1	1	1	1		1	1	1	1	1	1	1	1	1	1	1	1	1	1		1	1			1	1		1										1	1	1	1	1	1	1	1	1	1	1	1	1	1	1	1	1	1	1	1		1	1	1	1	1	1	1	1
OG5_126983	1	1	1	1	1	1	1	1	1	1	1	1	1	1	1	1																																							1	1	1	1	1	1	1	1	1	1	1	1	1	1	1	1	1	1	1	1	1		1	1	1			1	1	1	1	1	1	1	1	1		1	1		1	1	1	1	1	1	1	1	1	1	1	1	1		1	1	1	1	1	1	1	1	1	1	1	1	1	1	1	1	1	1	1	1		1	1	1	1	1	1	1	1
OG5_126984						1						1						1		1		1		1		1	1	1	1	1	1	1											1	1	1		1		1	1	1	1			1	1	1	1	1	1			1	1	1		1	1	1	1	1	1	1	1	1		1	1	1	1	1	1	1	1	1	1	1	1	1	1		1	1	1	1	1	1	1	1	1	1	1	1	1	1	1	1		1	1	1	1	1	1	1	1	1	1	1	1	1	1	1	1	1	1	1	1		1	1	1	1	1	1	1	1
OG5_126985																		1	1	1	1	1	1	1	1	1	1	1	1	1	1	1	1	1	1	1	1	1	1	1	1	1	1	1	1	1	1	1	1	1	1		1			1	1	1	1	1	1	1		1	1	1	1	1	1	1	1	1	1	1	1		1	1	1	1	1	1	1		1	1	1	1	1	1		1	1			1	1		1		1	1	1			1			1	1	1	1	1	1	1	1	1	1	1	1	1	1	1	1						1	1	1	1	1	1	1	1
OG5_126986	1	1	1	1	1	1	1	1	1	1	1	1	1	1	1	1																																							1	1	1	1	1	1	1	1	1	1	1	1	1	1	1	1	1	1	1	1	1		1	1	1	1	1	1		1	1	1	1	1	1	1		1	1	1		1	1	1	1	1	1	1	1	1	1	1	1		1	1	1		1	1	1	1	1	1	1	1	1	1	1	1	1	1	1	1		1	1	1	1	1	1	1	1
OG5_126987																																																								1	1	1	1	1	1	1		1	1	1	1	1	1	1	1	1	1	1	1		1	1	1	1	1	1	1	1	1	1	1	1	1	1		1				1	1		1		1	1	1	1					1	1	1	1	1	1	1	1	1	1	1	1	1	1	1	1	1	1	1	1		1	1	1	1	1	1	1	1
OG5_126988	1	1	1	1	1	1	1	1	1	1	1	1	1	1	1	1																																							1	1	1	1	1	1	1	1		1	1	1	1	1	1	1	1	1	1	1	1		1	1	1	1	1	1	1	1	1	1	1	1	1	1		1	1		1	1	1	1	1	1	1	1	1	1	1	1	1		1	1	1		1	1	1	1	1	1	1	1	1	1	1	1	1	1	1	1		1	1	1	1	1	1	1	1
OG5_126990																																																								1	1	1	1	1	1	1		1	1	1	1	1	1	1	1	1	1	1	1		1	1	1	1	1	1	1	1	1	1	1	1	1	1		1	1	1	1	1	1	1	1	1	1	1	1	1	1				1	1	1	1	1	1	1	1	1	1	1	1	1	1	1	1	1	1	1	1		1	1	1	1	1	1	1	1
OG5_126991																				1	1				1	1			1	1			1	1	1	1	1	1	1	1	1	1	1	1	1	1	1	1	1	1	1	1	1			1	1	1	1	1	1	1		1	1	1	1	1	1	1	1	1	1	1	1		1	1	1	1	1	1	1	1	1	1	1	1	1	1		1	1	1		1	1	1	1	1									1	1	1	1	1	1	1	1	1	1	1	1	1	1	1	1	1	1	1	1		1	1	1	1	1	1	1	1
OG5_126992	1																			1	1	1				1	1	1	1	1	1		1	1	1	1	1	1	1	1			1	1		1	1	1	1		1	1			1	1	1	1	1	1	1			1	1	1	1	1	1	1	1	1	1	1	1			1	1	1	1	1	1	1	1	1	1	1	1	1		1	1	1	1	1	1	1	1	1				1			1		1	1	1	1	1	1	1	1	1	1	1	1	1	1	1	1	1	1	1	1		1	1	1	1	1	1	1	1
OG5_126993	1	1	1	1	1	1	1	1	1	1	1	1	1	1	1	1																																							1	1	1	1	1	1	1	1	1	1	1	1	1	1	1	1	1	1	1	1	1		1	1	1	1	1	1	1	1	1	1	1	1	1	1		1	1	1	1	1	1	1	1	1	1	1	1	1	1	1	1		1	1	1	1	1	1	1	1	1	1	1	1	1	1	1	1	1	1	1	1		1	1	1	1	1	1	1	1
OG5_126994																																	1	1	1	1	1	1	1	1				1	1	1	1			1	1					1	1	1	1	1	1	1		1	1	1	1	1	1	1	1	1	1	1	1		1	1	1	1	1	1	1	1		1	1	1	1	1		1	1	1	1	1	1	1	1	1	1	1	1	1	1		1		1	1	1	1	1	1	1	1	1	1	1	1	1	1		1	1	1	1	1		1	1		1	1	1	1	1
OG5_126998	1	1	1	1	1	1	1								1																																								1	1	1	1	1	1	1	1	1	1	1	1	1	1	1	1	1	1	1		1		1	1	1	1	1	1	1	1	1	1	1	1	1	1		1	1	1	1	1	1	1	1	1	1	1	1	1	1		1		1	1	1	1		1	1	1	1	1	1	1	1	1	1	1	1	1	1	1		1	1	1	1	1	1	1	1
OG5_126999																					1			1		1			1		1	1		1							1			1	1	1	1		1	1	1				1	1	1	1	1	1	1	1			1	1	1	1	1	1	1	1	1	1	1		1	1	1	1	1	1	1	1	1	1	1	1	1	1		1			1	1	1							1	1				1	1	1	1	1	1	1	1	1	1	1	1	1	1		1	1	1	1	1		1	1	1	1	1	1	1	1
OG5_127000																																																								1	1	1	1	1	1	1		1		1	1	1	1	1	1	1	1	1	1		1	1	1	1	1	1	1	1	1	1	1	1	1	1		1			1	1	1		1		1	1	1						1	1	1	1	1	1	1	1	1	1	1	1	1	1	1	1	1	1	1	1				1		1	1	1	1
OG5_127001				1	1					1								1							1	1		1	1	1		1	1	1				1		1		1		1	1	1	1								1	1	1	1	1		1	1			1	1	1	1	1	1	1	1		1	1		1	1	1	1			1																1		1	1	1	1	1				1	1	1	1	1	1	1	1	1	1	1	1	1	1	1	1	1	1	1	1		1	1	1	1	1	1	1	1
OG5_127002																		1	1	1	1	1	1	1	1	1	1	1	1	1	1	1	1	1			1	1	1	1		1	1	1	1	1	1	1	1	1	1	1			1	1	1	1	1	1	1	1		1	1	1	1	1	1	1	1	1		1	1		1	1	1	1	1	1	1		1	1	1	1	1	1		1	1		1	1	1	1	1	1	1	1	1	1	1		1		1	1	1	1	1	1	1	1	1	1	1	1	1	1	1	1	1	1	1			1	1	1	1	1	1	1	1
OG5_127004		1		1	1	1	1		1	1				1				1	1			1			1	1	1					1	1	1				1	1	1				1	1	1	1	1		1	1						1	1	1	1	1	1		1	1	1	1	1	1	1	1	1	1	1	1		1	1	1	1	1	1	1		1	1	1	1	1	1		1				1	1		1		1	1	1						1	1	1	1	1	1	1	1	1	1	1	1	1	1	1	1	1	1	1	1		1		1	1	1	1		1
OG5_127005	1	1	1	1	1	1	1	1			1	1	1		1	1																																							1	1	1	1	1	1	1	1	1	1	1	1		1		1	1	1	1	1	1		1	1	1	1	1	1	1	1	1	1	1	1	1	1		1	1	1	1	1	1	1	1	1	1	1	1	1	1	1	1		1	1	1	1	1	1	1	1	1	1	1	1	1	1	1	1	1	1	1	1		1	1	1	1	1	1	1	1
OG5_127006	1	1		1	1	1	1	1	1	1	1	1	1	1	1			1	1	1			1	1	1	1	1	1	1	1		1	1	1				1			1	1	1	1	1	1	1	1	1	1	1		1		1	1	1	1	1	1	1			1	1	1	1	1	1	1	1	1	1	1	1		1	1			1	1	1	1	1	1	1	1	1	1						1	1		1				1	1					1	1	1	1	1	1	1	1	1	1	1	1	1	1	1	1	1	1	1	1		1	1	1	1	1	1	1	1
OG5_127007	1	1	1	1	1	1							1	1	1							1			1	1	1	1	1	1			1	1				1	1	1	1		1		1	1	1			1	1		1			1	1				1			1	1	1		1	1	1	1	1	1	1	1		1	1	1	1	1	1	1	1	1	1	1	1	1	1						1	1		1										1	1	1	1	1	1	1	1	1	1	1	1	1	1	1	1	1	1	1	1		1	1		1				
OG5_127008	1	1	1	1	1	1	1	1	1	1	1	1	1	1	1	1																																							1	1	1	1	1	1	1	1	1	1	1		1	1	1		1	1	1	1	1		1	1	1		1	1	1	1		1	1	1	1	1		1	1		1	1	1	1	1	1	1	1	1	1	1		1		1	1	1		1	1	1	1	1	1	1	1	1	1	1	1	1	1	1	1		1	1	1	1	1	1	1	1
OG5_127011	1			1	1	1	1	1	1	1	1	1	1	1	1			1	1	1		1	1	1	1	1	1	1	1	1	1	1	1	1			1	1	1	1	1	1	1	1	1	1	1	1	1	1	1		1			1	1	1	1	1	1	1		1	1	1	1	1	1	1	1	1	1	1	1		1	1	1	1	1	1	1	1	1	1	1	1	1	1		1	1			1	1	1	1	1	1	1	1						1	1	1	1	1	1	1	1	1	1	1	1	1	1	1	1	1	1	1	1		1	1	1	1	1	1	1	1
OG5_127012																																																							1	1	1	1	1	1	1	1		1	1	1	1	1	1	1	1	1	1	1	1		1	1	1	1	1	1	1	1	1	1	1	1	1	1		1	1		1	1	1	1	1	1		1		1	1	1	1		1	1	1	1	1	1	1	1	1	1	1	1	1	1	1	1	1	1	1	1		1	1	1	1	1	1	1	1
OG5_127013																																																							1	1	1	1	1	1	1	1	1	1	1	1	1	1		1	1	1	1	1	1		1	1		1	1	1	1	1	1	1	1	1	1	1		1	1	1	1	1	1	1	1	1	1	1	1	1	1	1	1		1	1	1	1	1	1	1	1	1	1	1		1	1	1	1	1	1	1	1		1	1	1	1	1	1	1	1
OG5_127014	1	1	1	1	1	1	1	1	1	1	1	1	1	1	1	1																																							1	1	1	1	1	1	1	1	1	1	1	1		1	1	1	1	1	1	1	1		1		1		1	1	1	1	1	1	1	1	1	1		1	1		1	1	1	1		1	1	1	1	1	1	1	1		1	1	1	1	1	1	1	1	1	1	1	1	1	1	1	1	1	1	1	1		1	1	1	1	1	1	1	1
OG5_127015	1		1			1	1	1	1	1	1	1	1	1	1										1				1	1	1																								1	1	1	1	1	1	1	1		1	1	1	1	1	1	1	1	1	1	1	1		1	1	1	1	1	1	1	1	1	1	1	1	1	1		1	1		1	1	1	1	1	1	1	1	1	1	1				1	1	1	1	1	1	1	1	1	1	1	1	1	1	1	1	1	1	1	1		1	1	1	1	1	1	1	1
OG5_127016	1	1	1	1	1	1	1	1	1	1	1	1	1	1	1	1																																							1	1	1	1	1	1	1	1	1	1	1	1	1	1	1		1	1	1	1	1		1	1	1	1	1	1	1	1	1	1	1	1	1	1			1	1	1	1	1	1	1	1	1	1	1	1	1	1	1		1	1	1	1	1	1	1	1	1	1	1	1	1	1	1	1	1	1	1	1		1	1	1	1	1	1	1	1
OG5_127019							1		1	1								1				1		1	1		1	1	1	1		1	1	1				1	1	1	1	1		1	1	1	1		1	1	1					1	1	1	1	1		1		1	1	1	1		1	1	1	1	1	1	1		1	1	1	1	1	1	1	1	1	1	1	1	1	1		1				1	1		1		1	1	1	1	1				1	1	1		1	1	1	1	1	1	1	1	1	1	1	1	1	1	1	1		1	1	1	1	1	1	1	1
OG5_127020							1	1	1	1	1				1			1	1	1	1	1	1			1	1	1	1	1	1	1	1	1	1	1	1	1	1	1	1	1	1	1	1	1	1	1		1	1	1	1		1	1	1	1	1	1	1	1		1	1	1		1		1	1	1	1	1	1		1	1	1		1	1	1	1	1	1	1	1	1	1		1	1	1	1	1	1	1	1	1	1	1	1	1	1		1		1	1	1	1	1	1	1	1	1	1	1	1	1	1	1	1	1	1	1	1		1		1	1	1	1	1	1
OG5_127021							1											1						1		1		1						1				1	1	1				1	1	1	1		1	1							1	1	1	1	1			1	1	1	1	1	1	1	1	1	1	1	1		1	1	1	1	1	1	1	1	1	1	1	1	1	1		1														1	1		1	1	1	1	1	1	1	1	1	1	1	1	1	1	1	1	1	1	1	1		1	1		1	1	1	1	1
OG5_127022	1	1	1	1	1		1	1				1			1																																								1	1	1	1	1	1	1	1	1	1	1	1	1	1	1	1	1	1	1	1	1		1	1	1	1	1	1	1	1	1	1	1	1	1	1		1	1		1	1	1	1	1	1	1	1	1	1	1	1	1		1	1	1	1	1	1	1	1	1	1	1	1	1	1	1	1	1	1	1	1		1	1	1	1	1	1	1	1
OG5_127023						1										1		1	1	1		1	1	1	1	1			1	1		1	1	1	1	1	1				1	1	1					1	1				1		1	1	1	1	1	1	1	1		1	1	1	1	1	1	1	1	1	1	1	1		1	1	1	1	1	1	1	1	1	1	1	1	1	1		1	1	1	1	1	1	1	1	1	1	1	1	1					1	1	1	1	1	1	1	1	1	1	1	1	1	1	1	1	1	1	1	1		1	1	1	1	1	1	1	1
OG5_127024																									1																														1	1	1	1	1	1	1	1		1	1	1	1	1	1	1	1	1	1	1	1		1	1	1	1	1	1	1	1	1	1	1	1	1	1		1	1		1	1	1		1		1	1	1	1	1	1	1		1	1	1	1	1	1	1	1	1	1	1	1	1	1	1	1	1	1	1	1		1	1	1	1	1	1	1	1
OG5_127025	1	1	1	1	1						1	1	1		1	1																																							1	1	1	1	1	1	1	1	1	1	1	1	1	1	1	1	1	1	1	1	1		1	1	1	1		1	1	1	1	1	1	1	1	1			1		1	1	1	1	1	1	1	1	1	1	1		1		1	1	1	1	1	1	1	1	1	1	1	1	1	1	1	1	1	1	1	1		1	1	1	1	1	1	1	1
OG5_127027												1	1	1				1	1	1	1	1	1	1	1	1	1	1	1	1	1	1	1	1			1	1	1	1	1	1	1	1	1	1	1	1	1	1	1	1	1		1	1	1	1	1	1	1	1		1	1		1	1	1	1	1	1		1	1		1	1	1	1	1	1	1	1	1	1	1	1	1	1		1	1			1	1		1		1	1	1	1	1		1		1	1	1	1	1	1	1	1	1	1	1	1	1	1	1	1	1	1	1	1		1	1	1	1	1	1	1	1
OG5_127028																		1	1	1	1	1	1	1	1	1	1	1	1	1	1	1	1	1	1	1	1	1	1	1	1	1	1	1	1	1	1	1	1	1	1	1	1			1	1	1	1	1	1	1		1	1	1		1	1	1	1	1	1	1	1		1	1	1		1	1	1	1	1	1	1	1	1	1		1	1	1		1	1	1	1		1	1	1						1	1	1		1	1	1	1	1	1	1	1	1	1	1	1	1	1	1	1		1	1	1	1	1	1	1	1
OG5_127029	1	1	1	1	1	1	1	1	1	1	1	1	1	1	1	1																																							1	1	1	1	1	1	1	1	1	1	1	1	1		1	1	1	1	1	1	1		1	1		1	1	1	1	1	1	1	1	1	1	1		1	1	1	1	1	1	1	1	1	1	1	1	1	1	1	1		1	1	1	1	1	1	1	1	1	1	1	1	1	1	1	1	1	1	1	1		1	1	1	1	1	1	1	1
OG5_127030																																																							1	1	1				1	1		1	1	1	1	1	1	1	1	1	1	1	1		1	1	1	1	1	1	1	1	1	1	1	1	1	1						1	1		1					1	1	1	1		1	1	1	1	1	1	1	1	1	1	1	1	1	1		1	1	1				1	1	1	1	1	1	1	1
OG5_127033	1	1	1	1	1	1	1	1	1	1	1	1	1	1	1	1																																							1	1	1	1	1	1	1	1	1	1	1	1	1	1	1	1	1	1	1	1	1		1	1	1	1	1	1	1	1	1	1	1	1	1	1		1	1		1	1	1	1	1	1	1	1	1	1	1	1	1		1	1	1	1	1	1	1	1	1	1	1	1	1	1	1	1	1	1	1	1		1	1	1	1	1	1	1	1
OG5_127035	1	1	1	1	1	1	1	1	1	1	1	1	1	1	1	1		1	1					1	1	1	1	1	1	1	1		1	1				1	1	1		1	1	1	1	1	1		1	1	1				1	1	1	1	1	1	1	1		1		1	1	1	1	1	1	1	1	1			1		1	1	1	1	1	1		1	1	1	1	1		1				1	1		1		1		1		1				1	1	1	1	1	1		1	1	1	1	1	1	1	1	1	1	1	1	1		1	1	1	1		1		
OG5_127036	1	1	1	1	1	1	1	1	1	1	1	1	1	1	1	1		1	1	1	1	1	1	1	1	1	1	1	1	1	1	1	1	1	1	1	1	1	1	1	1	1	1	1	1	1	1	1	1	1	1	1	1		1	1	1	1	1	1	1	1		1	1	1	1	1	1	1	1	1	1	1	1		1	1	1	1		1	1	1	1	1	1	1	1	1		1	1		1	1	1	1	1	1		1	1	1	1	1	1		1	1	1	1	1	1	1	1	1	1	1	1	1	1	1	1	1	1	1	1		1	1	1	1	1	1	1	1
OG5_127037								1										1	1				1		1	1	1	1	1	1		1	1	1				1	1	1				1	1						1		1		1	1	1				1	1		1	1	1	1										1	1	1	1	1	1	1	1	1	1	1	1	1	1			1						1		1	1	1	1					1	1	1	1	1		1	1	1	1		1	1	1	1	1	1	1	1	1		1	1	1	1	1	1	1	1
OG5_127039	1	1	1	1	1	1	1	1	1	1	1	1	1	1	1	1																																							1	1	1	1	1	1	1	1	1	1	1	1	1	1	1	1	1	1	1	1	1		1	1	1	1	1	1	1		1	1	1	1	1	1		1	1	1	1	1	1	1	1	1	1	1	1	1	1	1	1		1	1	1	1	1	1	1	1	1	1	1	1	1	1	1	1	1	1	1	1		1	1	1	1	1	1	1	1
OG5_127040	1	1	1	1	1	1	1	1	1	1	1	1	1	1				1	1	1		1	1	1	1	1	1	1	1	1	1	1	1	1				1	1	1	1	1	1	1	1	1	1	1	1	1	1		1		1	1	1	1	1	1	1	1		1	1	1	1	1	1	1	1		1	1	1		1	1	1		1	1	1	1	1	1	1	1	1	1		1	1		1	1	1	1	1	1	1	1	1	1					1	1	1	1	1	1	1	1	1	1	1	1	1	1		1	1		1	1		1	1	1	1	1	1	1	1
OG5_127041	1	1	1	1	1	1	1	1	1		1	1	1	1	1			1	1	1		1	1	1		1	1	1	1	1	1	1						1	1	1	1	1	1	1	1	1	1	1	1	1	1	1	1			1	1				1	1		1	1	1	1	1	1	1	1	1	1	1	1		1	1	1	1	1	1	1	1	1	1	1	1	1	1		1			1	1	1	1	1	1				1	1		1		1	1	1	1	1	1	1	1	1	1	1	1	1	1	1	1	1	1	1	1		1	1	1	1	1	1	1	1
OG5_127043			1	1	1	1			1	1					1					1			1	1	1	1	1	1	1	1	1		1	1				1	1	1	1	1	1	1	1	1	1	1	1	1	1		1		1	1	1	1	1		1	1			1	1	1	1	1	1	1	1		1	1		1	1	1		1	1	1	1	1	1	1	1	1	1		1												1	1				1	1	1	1	1	1	1	1	1	1	1	1	1	1	1	1	1	1	1	1		1	1	1	1	1	1	1	1
OG5_127044																																																							1	1	1	1	1	1	1	1		1	1	1	1	1	1	1	1	1	1	1	1		1	1	1	1	1	1	1		1	1	1	1	1	1		1	1	1	1	1	1	1	1	1	1	1	1	1	1		1		1	1	1	1	1	1	1	1	1	1	1	1	1	1	1	1	1	1	1	1		1	1	1	1	1	1	1	1
OG5_127045	1					1		1	1	1			1			1		1	1	1	1	1	1	1	1	1	1	1	1	1	1	1	1	1		1	1	1	1	1	1	1	1	1	1	1	1	1	1	1	1	1	1		1	1	1	1	1	1		1		1	1	1	1	1		1	1	1	1	1	1		1	1	1			1	1	1	1	1	1	1	1	1		1	1		1	1	1	1	1	1	1	1	1	1	1	1	1		1	1	1	1	1	1	1	1	1	1	1	1	1	1	1	1	1	1	1	1		1	1	1	1	1	1	1	1
OG5_127046	1	1	1	1	1	1	1	1	1	1	1	1	1	1	1	1																																							1	1	1	1	1	1		1	1	1	1	1		1	1	1	1	1	1	1	1		1	1	1	1	1	1	1		1	1	1		1	1		1	1		1	1	1	1	1	1	1	1	1	1	1		1		1	1	1		1	1	1	1	1	1	1	1	1	1	1	1	1	1	1	1		1	1	1	1	1	1	1	1
OG5_127047																																																								1	1	1	1	1	1	1		1	1	1	1	1	1	1	1	1	1	1	1		1	1	1	1	1	1	1	1	1	1	1	1	1	1		1	1			1	1		1		1	1	1	1					1	1	1	1	1	1	1	1	1	1	1	1	1	1	1	1	1	1	1	1		1	1	1	1	1	1	1	1
OG5_127048																																																								1	1	1	1	1	1	1		1		1	1	1	1	1	1	1	1	1	1		1	1	1	1	1	1	1	1	1	1	1	1	1	1		1	1	1	1	1		1	1	1						1	1		1	1	1	1	1	1	1	1	1	1	1		1	1	1	1	1	1	1	1		1	1						1
OG5_127049	1	1		1	1			1	1	1					1			1								1	1	1			1	1													1	1	1				1		1			1		1	1	1	1	1		1	1	1	1	1	1	1	1	1	1	1	1		1	1	1	1	1	1	1	1	1	1	1	1	1	1		1	1			1	1		1		1	1	1	1					1	1	1	1	1	1	1	1	1	1	1	1	1	1	1	1	1	1	1	1		1	1	1	1	1	1	1	1
OG5_127050	1	1	1	1	1	1	1	1	1	1	1	1	1	1	1	1																																							1	1	1	1	1	1	1	1	1	1	1	1	1	1	1	1	1	1	1	1	1		1	1	1	1	1	1	1	1	1	1	1	1	1	1		1	1	1	1	1	1	1	1	1		1	1	1	1	1	1		1	1	1	1	1	1	1	1	1	1	1	1	1	1	1	1	1	1	1	1		1	1	1	1	1	1	1	1
OG5_127051	1	1	1	1	1	1	1	1	1	1	1	1	1	1	1	1																																							1	1	1	1	1	1	1	1	1	1	1	1	1	1	1	1	1	1	1	1	1		1	1	1	1	1	1	1	1	1	1	1	1	1	1		1	1	1	1	1	1	1	1	1	1	1	1	1	1	1	1		1	1	1	1	1	1	1	1	1	1	1	1	1	1	1	1	1	1	1	1		1	1	1	1	1	1	1	1
OG5_127053																																																							1	1	1	1	1	1	1	1		1	1	1	1	1	1	1	1	1	1	1	1		1	1	1		1	1	1	1	1	1	1	1	1	1		1	1	1	1	1	1	1	1	1	1	1	1	1	1	1	1		1	1	1		1	1	1	1	1	1	1	1	1	1	1	1	1	1	1	1		1	1		1	1	1	1	1
OG5_127057																		1															1	1																			1			1	1	1	1	1	1	1		1	1		1	1	1	1	1	1	1	1	1		1	1	1	1	1	1	1	1	1	1	1	1	1	1		1	1			1	1	1	1	1	1	1	1						1	1	1	1	1	1	1	1	1	1	1	1	1	1	1	1	1	1	1	1		1	1	1	1	1	1	1	1
OG5_127058									1	1										1	1	1		1	1	1	1	1	1	1	1	1	1	1				1	1	1	1	1	1	1	1	1	1	1	1	1	1		1		1	1	1	1	1	1	1	1		1	1	1	1	1	1	1	1	1	1	1	1		1	1	1	1	1	1	1	1	1	1	1	1	1	1		1	1	1	1	1	1	1	1	1	1	1	1	1	1	1	1		1	1	1	1	1	1	1	1	1	1	1	1	1	1	1	1	1	1	1	1			1	1	1	1	1	1	1
OG5_127059																																																							1	1	1	1	1	1	1	1		1		1	1	1	1	1	1	1		1	1		1	1	1	1	1	1	1	1	1	1	1	1	1	1		1	1	1	1	1	1	1	1	1		1	1	1	1				1	1	1	1	1	1	1	1	1	1	1	1	1	1	1	1	1	1	1	1		1	1	1	1	1	1	1	1
OG5_127060																						1		1	1	1	1	1	1	1		1	1	1				1	1	1	1			1	1	1	1			1	1		1		1		1	1	1	1	1			1	1		1	1	1	1	1	1	1	1	1		1	1	1	1	1	1	1	1	1	1	1	1	1	1		1							1					1	1				1	1	1	1	1	1	1	1	1	1	1	1	1		1	1	1	1	1	1		1	1		1	1	1	1	1
OG5_127061	1	1	1	1	1	1	1	1	1	1	1	1	1	1	1	1					1				1		1		1	1	1									1											1	1			1	1	1	1	1	1	1	1		1	1	1	1	1	1	1	1	1	1	1	1		1	1	1	1	1	1	1	1	1	1	1	1	1	1		1	1		1	1	1	1	1	1	1	1	1	1	1	1	1		1	1	1	1	1	1	1	1	1	1	1	1	1	1	1	1	1	1	1	1		1	1	1	1	1	1	1	1
OG5_127062																						1					1	1																												1	1	1	1	1	1	1		1	1	1	1																					1							1				1		1	1	1						1	1	1	1	1	1	1	1	1	1		1	1	1	1	1	1	1	1	1		1	1			1	1	1	1
OG5_127063																																																							1	1	1	1	1	1	1	1		1	1	1	1	1	1	1	1	1	1	1	1		1	1	1	1	1	1	1	1	1	1	1	1	1	1		1			1	1	1		1		1	1	1	1	1				1	1	1	1	1	1	1	1	1	1	1	1	1	1	1	1	1	1	1	1		1	1		1	1	1	1	1
OG5_127064	1	1	1	1	1	1	1	1	1	1	1	1	1	1	1	1																																							1	1	1	1	1	1	1	1	1	1	1	1	1	1	1	1	1	1	1	1	1		1	1	1	1		1		1	1	1	1	1	1	1		1	1		1	1	1	1	1	1	1	1	1	1	1	1	1		1	1	1	1	1	1	1	1	1	1	1	1	1	1	1	1	1	1	1	1		1	1	1	1	1	1	1	1
OG5_127067																								1	1							1	1	1				1	1	1				1	1	1	1	1	1	1	1				1	1	1	1	1	1	1			1	1	1	1	1	1	1	1	1	1	1	1		1	1	1	1	1	1	1	1	1	1	1	1	1	1		1							1		1	1	1	1					1	1	1	1	1		1	1	1	1	1		1	1		1	1	1				1	1	1	1	1	1	1	1
OG5_127068	1		1	1																																																			1	1	1	1	1	1	1	1		1	1	1	1	1	1	1	1	1	1	1	1		1	1	1	1	1	1	1	1	1	1	1	1	1	1		1	1	1	1	1	1	1	1	1	1	1	1	1		1	1		1	1	1	1	1	1	1	1	1	1	1	1	1	1	1	1						1	1	1	1	1	1	1	1
OG5_127069																																																								1	1	1	1	1	1	1			1	1	1	1	1	1	1	1	1		1		1	1	1	1	1	1	1	1	1	1	1	1	1	1		1			1				1					1		1	1		1	1	1	1	1	1	1	1	1	1	1	1	1	1	1	1	1	1	1	1		1	1	1	1	1	1	1	1
OG5_127070																																																							1	1	1	1	1	1	1	1		1	1	1	1	1	1	1	1	1	1	1	1		1	1	1	1	1	1	1	1	1	1	1	1	1	1		1	1	1	1	1	1	1	1	1	1	1	1	1	1	1	1		1	1		1	1	1	1	1	1	1	1	1	1	1	1	1	1	1	1	1		1	1	1	1	1	1	1	1
OG5_127072	1	1	1													1																																							1	1	1	1	1	1	1	1	1	1	1		1	1	1	1	1	1	1	1	1			1	1		1	1	1	1	1	1	1	1	1	1		1	1		1	1	1	1	1	1	1	1	1	1	1		1		1	1	1		1	1	1	1	1	1	1	1	1	1	1	1	1	1	1	1		1	1	1	1	1	1	1	1
OG5_127073																								1								1						1	1	1				1	1		1			1	1				1	1	1	1	1		1	1		1	1	1	1	1	1	1	1	1	1	1	1		1	1	1	1	1	1	1	1	1	1	1	1	1	1									1		1	1	1	1			1		1	1	1	1	1	1	1	1	1	1	1	1	1	1		1	1		1	1		1	1	1	1	1	1	1	1
OG5_127074	1	1	1	1	1	1	1	1		1		1	1	1	1			1		1				1		1			1		1	1						1	1	1	1		1	1	1	1	1		1		1		1			1	1	1	1	1	1	1		1	1	1	1	1	1	1	1	1	1	1	1		1	1	1	1	1	1	1		1	1	1	1	1	1			1						1		1	1	1						1	1	1	1	1	1	1	1	1	1	1	1	1	1	1	1	1	1	1	1		1	1	1	1	1	1	1	1
OG5_127075																																																							1	1	1	1	1	1	1	1		1	1	1		1	1	1	1	1	1	1	1		1	1	1	1	1	1	1	1	1	1	1	1	1	1		1	1		1	1	1	1	1	1	1	1	1	1	1	1	1		1	1	1	1	1	1	1	1	1	1	1	1	1	1	1	1	1	1	1	1		1	1	1	1	1	1	1	1
OG5_127076	1	1	1	1	1	1	1	1	1	1	1	1	1	1	1			1	1	1		1	1	1	1	1	1	1	1	1	1	1	1	1				1	1	1	1	1	1	1	1	1	1	1	1	1	1	1	1		1	1	1	1	1		1	1		1	1		1	1	1	1	1	1	1	1	1		1	1	1	1	1	1	1	1	1	1	1	1	1	1		1	1			1	1		1			1	1	1	1				1	1	1	1	1	1	1	1	1	1	1	1	1	1	1	1	1	1	1	1		1	1	1	1	1	1	1	1
OG5_127077																		1	1	1		1	1	1		1	1	1	1	1	1	1	1	1	1	1	1	1	1	1	1	1	1	1	1	1	1	1	1	1	1		1			1	1	1	1	1	1	1		1	1	1	1	1	1	1	1	1	1	1	1		1	1	1	1	1	1	1	1		1	1	1	1			1	1	1		1	1	1	1	1	1	1	1						1	1	1	1	1	1	1	1	1	1	1	1	1	1	1	1	1	1	1	1		1	1	1	1	1	1	1	1
OG5_127078																		1	1	1	1	1	1	1	1	1	1	1	1	1	1	1	1	1	1	1	1	1	1	1	1	1	1	1	1	1	1	1	1	1	1	1	1		1	1	1	1	1	1	1	1		1	1	1	1	1	1	1	1	1	1	1	1		1	1	1	1	1	1	1	1	1	1	1	1	1	1		1	1	1	1	1	1	1	1	1		1	1						1	1	1	1	1	1		1	1	1	1	1	1	1	1	1	1	1	1	1		1	1	1	1	1	1	1	1
OG5_127079	1	1			1	1	1				1		1	1	1			1	1	1		1		1		1	1	1		1	1	1	1					1	1	1	1			1	1	1	1	1	1		1				1	1	1	1	1	1	1	1		1	1	1	1	1	1	1	1	1	1	1	1		1	1		1	1	1	1	1	1	1	1	1	1	1		1	1	1	1	1	1	1	1	1	1	1	1		1	1	1		1	1	1	1	1	1	1	1	1	1	1	1	1	1	1	1	1	1	1	1		1	1	1	1	1	1	1	1
OG5_127080	1	1	1	1	1	1	1	1	1	1	1	1	1	1	1	1																																							1	1	1	1	1	1	1	1	1	1	1	1	1	1	1	1	1	1	1		1		1	1	1	1		1	1	1	1	1	1	1	1	1		1	1		1	1	1	1	1	1	1	1	1	1			1		1	1	1	1	1	1	1	1	1	1	1	1	1	1	1	1	1	1	1	1		1	1	1	1	1	1	1	1
OG5_127081																																																							1	1	1	1	1	1	1	1		1	1	1	1	1	1	1	1	1		1	1		1	1	1		1	1	1	1	1	1	1	1	1	1		1	1	1	1	1	1	1	1	1	1	1	1	1	1				1	1	1	1	1	1	1	1	1	1	1	1	1	1	1	1	1	1	1	1			1	1	1	1	1	1	1
OG5_127087																		1	1							1	1	1	1	1				1				1	1	1				1	1	1	1		1		1																																		1														1					1					1	1	1	1	1	1	1	1	1	1	1	1	1	1	1	1	1	1	1										
OG5_127088																																																							1	1	1							1	1			1	1	1	1		1	1	1		1	1	1	1	1	1	1	1	1	1	1	1	1	1									1		1	1	1	1			1		1	1	1	1	1	1	1	1	1	1	1	1	1	1	1	1	1		1	1		1	1	1	1	1	1	1	1
OG5_127089	1	1	1	1	1	1	1	1	1	1	1	1	1	1	1	1																																							1	1	1	1	1	1	1	1	1	1	1	1		1	1	1	1	1	1	1	1		1	1	1		1	1	1	1	1	1	1	1	1	1		1	1	1	1	1	1	1	1	1	1	1	1	1	1		1		1	1	1	1	1	1	1	1	1	1	1	1	1	1	1	1	1	1	1	1		1	1	1	1	1	1	1	1
OG5_127090	1	1	1	1	1	1	1	1	1	1	1	1	1	1	1	1																																							1	1	1	1	1	1	1	1	1	1	1	1	1	1	1	1	1	1	1	1	1		1	1	1	1	1	1	1	1	1	1	1	1	1	1		1	1	1	1	1	1	1	1	1	1	1	1	1	1	1	1		1	1	1	1	1	1	1	1	1	1	1	1	1	1	1	1	1	1	1	1		1	1	1	1	1	1	1	1
OG5_127091																						1								1		1	1					1	1	1	1		1	1	1	1		1		1					1	1	1	1	1	1	1	1		1	1	1	1	1	1	1	1	1	1	1	1		1	1	1	1	1	1	1	1	1	1	1	1	1	1		1	1		1	1	1	1	1	1	1	1	1	1		1	1		1	1	1	1	1	1	1	1	1	1	1	1	1	1	1	1	1	1	1	1		1	1	1	1	1	1	1	1
OG5_127092																																																								1	1	1	1	1	1			1	1	1	1	1	1	1	1	1	1	1	1		1	1	1	1	1	1	1	1	1	1	1	1	1	1		1		1	1	1	1		1	1									1	1	1	1	1	1	1	1		1		1	1	1	1	1	1	1	1	1		1	1		1	1	1	1	1
OG5_127093	1		1	1	1	1	1	1	1	1				1	1			1	1	1		1		1	1	1			1	1		1	1	1				1	1	1	1	1	1	1	1	1	1		1	1	1					1	1	1	1	1	1			1	1	1	1			1							1	1	1	1	1	1	1	1	1	1	1	1	1	1									1				1						1	1	1	1	1	1	1	1	1	1	1	1	1	1		1	1	1	1	1		1	1	1	1	1	1	1	1
OG5_127094																		1	1			1		1		1		1	1	1		1	1					1	1											1					1	1	1	1	1	1	1	1		1	1	1	1	1	1	1	1	1	1	1	1		1	1	1	1	1	1	1	1	1	1	1	1	1	1		1							1		1	1		1					1	1	1	1	1	1	1	1	1	1		1	1	1		1	1	1	1	1				1	1	1	1	1	1
OG5_127096	1	1	1	1	1	1	1	1	1	1	1	1	1	1	1	1																																							1	1	1	1	1	1	1	1		1	1	1	1	1	1	1	1	1	1	1	1		1	1	1	1	1	1	1	1	1	1	1	1	1	1		1	1	1	1	1	1	1	1	1	1	1	1	1	1	1	1		1	1	1	1	1	1	1	1	1	1	1	1	1	1	1	1	1	1	1	1		1	1	1	1	1	1	1	1
OG5_127097										1								1	1			1			1	1	1	1				1	1	1				1	1	1				1	1	1	1				1					1	1	1	1	1	1	1		1	1	1	1	1			1	1	1		1		1	1	1	1	1	1	1	1	1	1	1	1	1	1		1	1			1	1		1										1	1	1	1	1	1	1	1	1	1	1	1	1	1	1	1	1	1	1	1		1	1	1	1	1	1	1	1
OG5_127098																							1																																1	1	1	1	1	1	1	1		1		1	1	1	1	1	1	1	1	1	1		1	1	1		1	1	1	1	1	1	1	1	1	1		1	1	1	1	1	1	1	1	1	1	1	1						1	1	1	1	1	1	1	1	1	1	1	1	1	1	1	1	1	1	1	1		1	1	1	1	1	1	1	1
OG5_127099																		1	1	1	1	1	1	1		1	1	1	1	1	1	1	1	1	1	1	1	1	1	1	1	1	1	1	1	1	1	1	1	1	1	1	1			1	1	1	1	1		1		1	1	1	1	1	1	1	1	1	1	1	1		1	1	1	1	1	1	1	1	1	1	1	1	1	1		1	1	1	1	1	1	1	1	1	1	1	1						1	1	1	1	1	1	1	1	1	1	1	1	1	1	1	1	1	1	1	1		1	1	1	1	1	1	1	1
OG5_127100	1	1	1	1	1	1	1	1	1	1	1	1	1	1	1			1	1																																				1	1	1	1	1	1	1	1	1	1	1	1	1	1	1	1	1	1	1	1	1		1	1	1	1		1	1	1	1	1	1	1	1	1		1	1	1	1	1	1	1	1	1	1	1	1	1	1	1	1		1	1	1	1	1	1	1	1	1	1	1	1	1	1	1	1	1	1	1	1		1	1	1	1	1	1	1	1
OG5_127101																																																								1	1	1	1	1	1	1		1		1	1	1	1	1	1	1	1	1	1		1	1	1	1	1	1	1	1	1	1	1	1	1	1		1				1	1		1					1	1				1	1	1	1	1	1	1	1	1	1	1	1	1	1	1	1	1		1	1		1	1	1	1	1	1	1	1
OG5_127102	1	1	1	1	1	1	1	1	1	1	1	1	1	1	1	1																																							1	1	1	1	1	1	1	1		1	1	1	1	1	1	1	1	1	1	1	1		1	1	1	1	1	1	1	1	1	1	1	1	1	1		1	1		1	1	1	1	1	1	1	1	1	1	1	1	1		1	1	1	1	1	1	1	1	1	1	1	1	1	1	1	1	1	1	1	1		1	1	1	1	1	1	1	1
OG5_127103						1			1	1	1		1	1		1		1	1	1	1	1	1	1	1	1	1	1	1	1	1	1	1	1	1	1	1	1	1	1	1	1	1	1	1	1	1	1	1	1	1	1	1			1	1	1	1	1	1	1		1	1		1	1	1	1	1	1		1	1		1	1	1	1		1	1		1	1	1	1	1	1		1	1	1		1	1	1	1	1	1	1	1						1	1	1	1	1	1	1	1	1	1	1	1	1	1	1	1	1	1	1	1		1	1	1	1	1	1	1	1
OG5_127104																																																							1	1	1	1	1	1	1	1		1	1	1	1		1	1	1	1	1	1	1		1	1	1		1	1	1	1	1	1	1	1	1	1		1	1	1	1	1	1	1	1	1	1	1	1	1	1	1	1		1	1	1	1	1	1	1	1	1	1	1	1	1	1	1	1	1	1	1	1		1	1	1	1	1	1	1	1
OG5_127105			1			1	1	1	1	1	1	1	1	1	1			1	1			1	1		1	1		1	1	1	1	1	1	1	1	1		1			1		1					1		1			1		1	1	1	1	1	1	1	1		1	1	1	1	1	1	1	1	1	1	1	1		1	1	1	1	1	1	1	1	1	1	1	1	1	1		1	1		1	1	1	1	1	1	1	1	1		1	1	1		1	1	1	1	1	1	1	1	1	1	1	1	1	1	1	1	1	1	1	1		1	1	1	1	1	1		1
OG5_127106	1	1	1	1	1	1	1	1	1	1	1	1	1	1	1			1	1	1	1	1			1	1		1				1	1	1	1	1	1	1	1	1	1	1	1	1	1	1	1	1	1	1	1					1	1	1	1	1	1	1		1	1	1	1	1	1	1	1	1	1	1	1		1	1	1		1	1	1	1	1	1	1	1	1	1		1	1			1	1	1	1	1		1	1	1					1	1	1	1	1	1	1	1	1	1	1	1	1	1	1	1	1	1	1	1		1	1	1	1	1	1	1	1
OG5_127107																																																							1	1	1	1	1	1	1	1		1	1	1	1	1	1	1	1	1	1	1	1		1	1	1	1	1	1	1	1	1	1	1	1	1	1		1	1		1	1	1	1	1	1	1	1	1		1				1	1	1	1	1	1	1	1	1	1	1	1	1	1	1	1	1	1	1	1		1	1	1	1	1	1	1	1
OG5_127109	1	1	1	1	1	1	1		1	1	1	1	1	1	1	1		1	1	1		1	1	1	1	1				1			1	1				1	1		1	1				1	1	1	1		1					1	1	1	1	1	1	1			1	1	1	1	1	1	1	1	1	1	1		1	1	1	1	1	1	1		1	1	1	1	1	1		1	1	1	1	1	1	1	1	1	1	1	1	1		1	1		1	1	1	1	1	1	1	1	1	1	1	1	1	1	1	1			1	1		1	1			1	1	1	1
OG5_127110																																																								1	1	1	1	1	1	1		1	1	1	1	1	1	1	1	1	1	1	1		1	1	1	1	1	1	1	1	1	1	1	1	1	1		1			1	1	1	1	1	1	1	1	1						1	1	1	1	1	1	1	1	1	1	1	1	1	1	1	1	1	1	1	1		1	1	1	1	1	1	1	1
OG5_127111																													1																										1	1	1	1	1	1	1	1		1		1	1	1	1	1	1	1	1	1	1		1	1	1	1	1	1	1	1	1	1	1	1	1	1		1							1			1	1	1					1	1	1	1	1	1	1	1	1	1	1	1	1	1	1	1	1	1	1	1		1		1	1	1	1	1	1
OG5_127112												1	1		1			1	1																			1		1	1			1	1	1	1			1					1	1	1	1	1		1	1		1	1	1	1	1	1	1	1	1	1	1	1		1	1	1	1	1	1	1	1	1	1	1	1	1	1		1				1	1		1		1	1	1	1	1				1	1	1	1	1	1	1	1	1	1	1	1	1	1	1	1	1	1	1	1		1	1		1	1	1	1	1
OG5_127113																					1								1	1		1	1	1	1	1		1	1	1				1	1	1	1	1	1	1	1				1	1	1	1	1	1	1	1		1	1	1	1	1	1	1	1	1	1	1	1		1	1	1	1	1	1	1	1	1	1	1	1	1	1		1	1	1	1	1	1	1	1	1	1	1	1	1	1	1	1		1	1	1	1	1	1	1	1	1	1	1	1	1	1	1	1		1	1	1		1	1	1	1	1	1	1	1
OG5_127114	1	1	1	1	1	1	1	1	1	1	1	1	1	1	1	1																																							1	1	1	1	1	1	1	1	1	1	1	1	1	1	1	1	1	1	1	1	1		1	1	1	1	1	1	1	1	1	1	1	1	1	1		1	1		1	1	1	1	1	1	1	1	1	1	1	1	1		1	1	1	1	1	1	1	1	1	1	1	1	1	1	1	1	1	1	1	1		1	1	1	1	1	1	1	1
OG5_127117					1																			1	1	1	1		1	1	1	1					1																		1	1	1	1	1	1	1	1		1	1	1	1	1	1	1	1	1	1	1	1		1	1	1	1	1	1	1	1	1	1	1	1	1	1		1	1	1	1	1	1	1	1	1	1	1	1		1		1		1	1	1	1	1	1	1	1	1	1	1	1	1	1		1	1	1	1	1		1	1	1	1	1	1	1	1
OG5_127118																																																							1	1	1	1	1	1	1	1		1	1	1	1	1	1	1	1	1	1	1	1		1	1	1	1	1	1	1	1	1	1	1	1	1	1		1	1		1	1	1	1	1			1	1	1					1	1	1	1	1	1	1	1	1	1	1	1	1	1	1	1	1	1	1	1		1	1	1	1	1	1	1	1
OG5_127120																																																								1	1	1	1	1	1	1		1	1	1	1	1	1	1	1	1	1	1	1		1	1	1	1	1	1	1	1	1	1	1	1	1	1		1			1	1	1		1		1	1	1						1	1	1	1	1	1	1	1	1	1	1	1	1	1	1	1	1	1	1	1		1	1	1	1	1	1	1	1
OG5_127121																		1		1	1	1		1	1	1	1	1			1	1	1	1				1	1	1					1	1	1			1	1	1	1			1	1	1	1	1	1			1	1	1	1	1	1	1	1	1	1	1			1	1	1	1		1	1	1	1	1	1	1	1	1		1	1			1	1	1	1	1	1	1	1	1	1	1	1		1	1	1	1	1	1	1	1	1	1	1	1	1	1	1	1	1	1	1	1		1	1	1	1	1	1	1	1
OG5_127122	1	1	1	1	1	1	1	1	1	1	1	1	1					1	1	1	1	1	1	1	1	1		1	1	1	1	1	1	1			1	1	1	1	1	1	1	1	1	1	1	1	1	1	1		1		1	1	1	1	1	1		1		1	1	1																																	1		1	1	1	1					1	1	1	1	1	1	1	1	1	1	1	1	1	1	1	1	1	1	1	1		1	1	1	1	1	1	1	1
OG5_127124																																																							1	1	1	1	1	1	1	1			1	1	1	1	1	1	1	1	1	1	1		1	1	1	1	1	1	1	1	1	1	1	1	1	1		1									1			1	1				1	1	1	1	1	1	1	1	1	1	1	1	1	1	1	1	1	1	1	1									
OG5_127125	1	1	1	1	1	1	1							1	1					1																									1											1	1				1	1		1	1	1	1	1	1	1	1	1		1	1		1	1	1		1	1	1	1	1	1	1	1	1	1		1	1	1	1	1	1	1	1	1	1	1	1	1	1				1	1	1	1	1	1	1	1	1	1	1	1	1	1	1	1	1	1	1	1		1	1	1	1	1	1	1	1
OG5_127126																		1	1	1	1	1	1	1	1	1	1	1	1	1	1	1	1	1	1	1	1	1	1	1	1	1	1	1	1	1	1	1	1	1	1	1	1			1	1	1	1	1	1	1		1	1	1	1	1	1	1	1	1	1	1	1		1	1	1	1	1	1	1	1	1	1	1	1	1	1		1	1			1	1	1	1	1	1	1	1						1	1	1	1	1	1	1	1	1	1	1	1	1	1	1	1	1	1	1	1		1	1	1	1	1	1	1	1
OG5_127127	1	1	1	1	1	1	1	1	1	1	1	1	1	1	1	1																																							1	1	1	1	1	1	1	1	1	1	1	1	1	1	1	1	1	1	1	1	1		1	1	1	1	1	1	1	1	1	1	1	1	1	1		1	1	1	1	1	1	1	1	1	1	1	1	1	1	1	1		1	1	1	1	1	1	1	1	1	1	1	1	1	1	1	1	1	1	1	1		1	1	1	1	1	1	1	1
OG5_127128	1	1	1		1	1									1																																								1	1	1	1	1	1	1	1	1	1	1	1	1	1		1	1	1	1	1	1		1	1	1	1	1	1	1	1	1	1	1	1	1	1		1	1	1	1	1	1	1	1	1		1	1	1	1	1	1		1	1	1	1	1	1	1	1	1	1	1	1	1	1	1	1	1	1	1	1		1	1	1	1	1	1	1	1
OG5_127129				1	1	1	1		1	1								1	1	1					1	1			1	1			1	1				1	1	1	1				1	1	1			1	1					1	1	1	1	1		1		1	1	1				1							1	1	1		1	1	1	1	1	1	1	1	1	1			1			1	1		1		1	1	1	1	1				1	1	1	1	1	1	1	1	1	1	1	1	1	1	1	1	1	1	1			1		1	1	1	1	1	1
OG5_127130																																																							1	1	1	1	1	1	1	1	1	1	1	1	1	1	1	1	1	1	1	1	1		1	1	1	1	1	1	1	1	1	1	1	1	1	1		1	1	1	1	1	1	1	1	1	1	1	1	1	1	1	1		1	1	1	1	1	1	1	1	1	1	1	1	1	1	1	1	1	1	1	1		1	1	1	1	1	1	1	1
OG5_127131																																																							1	1	1	1	1	1	1	1				1	1	1	1	1	1	1	1	1	1		1	1	1	1	1	1	1	1	1	1	1	1	1	1		1	1		1	1	1		1		1	1	1			1			1	1	1	1	1	1	1	1	1	1	1	1	1	1	1	1	1	1	1	1									
OG5_127132	1	1	1	1	1	1					1	1	1		1	1																																							1	1	1	1	1	1	1	1	1	1	1	1	1	1	1	1	1	1	1	1	1		1	1	1		1	1	1	1	1	1	1	1	1	1		1	1	1	1	1	1	1	1	1	1	1	1	1	1				1	1	1		1	1	1	1	1	1	1	1	1	1	1	1	1	1	1	1		1	1	1	1	1	1	1	1
OG5_127133																		1	1	1	1	1	1	1	1	1	1	1	1	1	1	1	1	1	1	1	1	1	1	1	1	1	1	1	1	1	1	1	1	1	1	1	1			1	1	1	1	1	1	1		1	1	1	1	1	1	1	1	1	1	1	1		1	1	1	1	1	1	1	1	1	1	1	1	1	1		1	1			1	1	1	1	1		1	1			1			1	1	1	1	1	1	1	1	1	1	1		1	1	1	1	1	1	1	1		1	1	1	1	1	1	1	1
OG5_127134																																																							1	1	1	1	1	1	1	1	1	1	1	1	1	1		1	1	1	1	1	1		1	1	1	1	1	1	1	1	1	1	1	1	1	1		1	1		1	1	1	1	1	1	1	1	1	1	1	1	1		1	1	1	1	1	1	1	1	1		1	1	1	1	1	1	1	1	1	1		1	1	1	1	1	1	1	1
OG5_127135																																1																									1	1	1	1				1	1	1	1	1	1	1	1	1	1	1	1		1	1	1	1	1	1	1	1	1	1	1	1	1	1		1	1			1	1		1					1					1	1	1	1	1	1	1	1	1	1	1	1	1	1		1	1	1	1	1		1	1		1	1	1	1	1
OG5_127137																																																							1	1	1	1	1	1	1	1	1	1	1	1	1	1		1	1	1	1	1	1		1	1	1	1	1	1	1	1	1	1	1	1	1	1		1	1		1	1	1	1	1	1	1	1	1	1	1				1	1	1	1	1	1	1	1	1	1	1	1	1	1	1	1	1	1	1	1		1	1	1	1	1	1	1	1
OG5_127138	1	1	1	1	1	1	1								1																																								1	1	1	1	1	1	1	1	1	1	1	1	1	1	1	1	1	1	1	1	1		1	1	1	1			1		1	1	1	1	1	1		1	1	1	1	1	1	1	1	1	1	1	1	1	1		1		1	1	1		1	1	1	1	1	1	1	1	1	1	1	1	1	1	1	1		1	1	1	1	1	1	1	1
OG5_127140	1	1					1	1					1	1						1		1				1	1	1	1	1	1	1	1	1				1	1	1				1	1	1	1			1	1		1		1	1	1	1	1								1	1	1	1	1	1	1	1			1	1		1	1	1	1	1	1	1	1	1	1	1					1				1		1		1	1	1				1	1	1	1	1	1	1	1	1						1	1	1	1	1	1		1	1	1	1		1		
OG5_127141	1					1																																																	1	1	1	1	1	1	1	1		1	1	1	1	1	1	1	1	1	1	1	1		1	1	1		1	1	1	1	1	1	1	1	1	1		1	1	1	1	1	1	1	1	1	1	1	1	1	1	1	1		1	1	1	1	1	1	1	1	1	1	1	1	1	1	1	1	1	1	1	1		1	1	1	1	1	1	1	1
OG5_127142																																																								1	1	1	1	1	1	1		1	1	1	1	1	1	1	1	1	1	1	1		1	1	1		1	1	1	1	1	1	1	1	1	1		1				1	1		1		1	1	1						1	1	1	1	1	1	1	1	1	1	1	1	1	1	1	1	1	1	1	1		1	1	1	1	1	1	1	1
OG5_127144																																																								1	1	1	1	1		1		1	1	1	1	1	1	1	1	1	1	1	1		1	1	1	1	1	1	1	1	1	1	1	1	1	1			1			1	1		1		1	1	1						1	1	1	1	1	1	1	1	1	1	1	1	1	1	1	1	1	1	1	1		1	1		1	1	1	1	1
OG5_127145																																												1	1	1	1			1	1						1	1	1	1				1		1	1	1	1	1	1	1	1	1	1		1	1	1	1	1	1	1	1	1	1	1	1	1	1		1							1		1	1	1						1	1	1	1	1	1	1	1	1	1	1	1	1	1	1	1	1	1	1	1		1	1	1	1	1	1	1	1
OG5_127146																																																							1	1	1	1	1	1	1	1	1	1	1	1	1	1	1	1	1	1	1	1	1		1	1	1	1	1	1	1	1	1	1	1	1	1	1		1	1		1	1	1	1	1	1	1	1	1	1	1	1	1		1	1	1	1	1	1	1	1	1	1	1	1	1	1	1	1	1	1	1	1		1	1	1	1	1	1	1	1
OG5_127148																																																							1	1	1	1	1	1	1	1		1	1	1	1	1		1	1	1	1		1		1	1	1	1	1	1	1	1	1	1	1	1	1	1		1	1	1	1	1	1	1	1	1			1		1	1	1		1	1	1	1	1	1	1	1	1	1	1	1	1	1	1	1		1	1	1		1	1	1	1	1	1	1	1
OG5_127149	1	1	1	1	1	1	1	1	1	1	1	1	1	1	1	1												1		1				1									1							1	1		1		1	1		1	1	1		1	1	1	1	1		1	1	1	1	1	1	1	1		1	1	1	1	1	1	1	1	1	1	1	1	1	1		1	1		1	1	1	1	1	1	1	1	1	1	1	1	1		1	1	1	1	1	1	1	1	1	1	1	1		1	1	1		1	1	1		1	1	1	1	1	1	1	
OG5_127151	1	1	1	1	1	1	1	1	1	1	1	1	1	1	1			1	1	1		1	1		1		1	1	1	1		1	1	1				1	1	1	1	1	1	1	1	1	1	1	1	1	1		1		1	1	1	1	1	1	1	1			1	1	1	1	1	1	1	1	1	1	1		1	1	1	1	1	1	1	1	1	1	1	1	1	1		1	1		1		1		1		1	1	1	1	1		1		1	1	1	1	1	1	1	1	1	1	1	1	1	1	1	1	1	1	1	1		1	1	1	1	1	1	1	1
OG5_127152	1			1	1	1	1	1	1	1	1	1	1	1	1			1	1	1	1	1	1	1	1	1	1	1	1	1	1	1	1	1			1	1	1	1	1	1	1	1	1	1	1	1	1	1	1		1			1	1	1	1	1	1			1	1	1	1	1	1	1	1	1	1	1	1		1	1	1	1	1	1	1	1	1	1	1	1	1	1		1	1	1	1	1	1	1	1	1	1	1	1						1	1	1	1	1	1	1	1	1	1	1	1	1	1	1	1	1	1	1	1		1	1	1	1	1	1	1	1
OG5_127153																																																							1	1	1	1	1	1	1	1	1	1	1	1	1	1	1	1	1	1	1	1	1		1	1	1		1	1	1	1	1	1	1	1	1	1		1	1	1	1	1	1	1	1	1	1	1	1	1	1	1	1		1	1	1	1	1		1	1	1	1	1	1	1	1	1	1	1	1	1	1		1	1	1	1	1	1	1	1
OG5_127154	1	1	1	1	1	1	1	1	1	1	1	1	1	1	1	1			1			1			1	1				1		1																							1	1	1	1	1	1	1	1		1	1		1	1	1	1	1	1		1	1		1	1	1	1	1	1	1	1	1	1	1	1	1	1		1	1	1	1	1	1	1	1	1	1	1	1	1	1	1	1		1	1	1	1	1	1	1	1	1	1	1	1	1	1	1	1	1	1	1	1		1	1	1	1	1	1	1	1
OG5_127155	1	1	1	1	1	1	1	1	1	1	1	1	1	1	1	1																																							1	1	1	1	1	1	1	1			1	1	1	1	1	1	1	1	1	1	1		1	1	1	1	1	1	1	1	1	1	1	1	1	1		1	1	1	1	1	1	1	1	1	1	1	1	1	1	1	1		1	1	1	1	1	1	1	1	1	1	1	1	1	1	1	1	1		1	1		1	1	1	1	1	1	1	1
OG5_127156																																																							1	1	1	1	1	1	1	1		1	1	1	1	1	1	1	1		1	1	1		1	1	1	1	1	1	1	1	1	1	1	1	1	1		1	1		1	1	1	1	1	1	1	1	1	1	1	1	1		1	1	1	1	1	1	1	1	1		1	1	1	1	1	1	1	1	1	1		1	1	1	1	1	1	1	1
OG5_127157				1	1						1								1	1		1	1		1	1	1	1			1	1	1	1			1	1		1	1	1		1	1	1	1	1			1		1		1	1	1	1	1	1	1	1			1	1	1	1	1	1	1	1	1	1	1		1	1	1	1	1	1	1	1	1	1	1	1	1	1		1							1		1	1	1	1			1		1	1	1	1	1	1	1	1	1	1	1	1	1	1	1	1	1		1	1						1	1	1	1
OG5_127158																																																							1	1	1	1	1	1	1	1	1	1	1	1	1	1	1	1	1	1	1	1	1		1	1	1	1	1	1	1	1	1	1	1	1	1	1		1	1	1	1	1	1	1		1		1	1		1		1		1	1	1	1	1	1	1	1	1	1	1	1	1	1	1	1	1	1				1	1	1	1	1	1	1	1
OG5_127160																																																							1	1	1	1	1	1	1	1	1	1	1	1	1	1	1	1	1	1	1	1	1		1	1	1	1	1	1	1	1	1	1	1	1	1	1		1	1		1	1	1	1	1	1	1	1	1	1		1	1		1	1	1	1	1	1	1	1	1	1	1	1	1	1	1	1	1	1	1	1		1	1	1	1	1	1	1	1
OG5_127161																		1	1	1	1	1	1	1	1	1	1	1	1	1	1	1	1	1			1	1	1	1	1	1	1	1	1	1	1	1	1	1	1	1	1		1		1	1	1	1	1	1		1	1	1	1				1	1		1	1		1	1	1		1	1	1	1	1	1	1	1	1	1		1	1	1		1	1	1	1	1	1	1	1	1	1				1	1	1	1	1	1	1	1	1	1	1	1	1	1	1	1	1	1	1			1	1	1	1	1	1	1	1
OG5_127162																		1			1				1	1		1				1		1				1	1					1	1	1	1			1	1					1	1	1	1	1	1	1		1	1	1	1	1	1	1	1	1	1	1	1		1	1	1	1	1	1	1		1	1	1	1	1	1		1	1		1	1	1	1	1	1	1	1	1	1	1				1	1	1	1	1	1	1	1	1	1	1	1	1	1	1	1	1	1	1	1		1	1	1	1	1	1	1	1
OG5_127163																																																							1	1	1	1	1	1	1	1		1	1	1	1	1	1	1	1	1	1	1	1		1	1	1	1	1	1	1	1	1	1	1	1	1	1		1	1	1	1	1	1	1	1	1	1	1	1	1	1	1	1		1	1	1	1	1	1	1	1	1	1	1	1	1	1	1	1	1	1	1	1		1	1	1	1	1	1	1	1
OG5_127165																		1	1	1		1	1	1		1	1	1	1	1	1	1	1	1	1	1	1	1	1	1	1	1	1	1	1	1	1	1	1	1	1		1			1	1	1	1	1	1	1		1	1	1	1	1	1	1	1	1	1	1	1		1	1	1	1	1	1	1	1	1	1	1	1	1	1		1	1		1	1	1	1	1	1	1	1	1						1	1	1	1	1	1	1	1	1	1	1	1	1	1	1	1	1	1	1	1		1	1	1	1	1	1		
OG5_127166	1	1	1	1	1	1	1	1	1	1	1	1	1	1	1	1																																							1	1	1	1	1	1	1	1	1	1	1	1	1	1	1	1	1	1	1	1	1		1	1	1	1	1	1	1	1	1	1	1	1	1	1		1	1		1	1	1	1	1	1	1	1	1	1	1		1		1	1	1		1	1	1	1	1	1	1	1	1	1	1	1	1	1	1	1		1	1	1	1	1	1	1	1
OG5_127167																																																							1	1	1	1	1	1	1	1		1	1	1	1	1	1		1	1	1	1	1		1	1	1	1	1	1	1	1	1	1	1	1	1	1		1	1	1	1	1	1	1	1	1	1	1	1	1					1	1	1	1	1	1	1	1	1	1	1	1	1	1	1	1	1	1	1	1		1	1	1	1	1	1	1	1
OG5_127169		1	1	1	1				1					1	1			1	1	1	1	1		1	1	1	1	1		1		1	1	1				1	1	1	1			1	1	1	1	1	1	1	1		1			1	1	1	1	1	1	1		1	1	1	1	1	1	1	1	1		1	1		1	1	1		1	1	1	1		1	1	1	1	1		1	1			1	1		1		1	1	1	1					1	1	1	1	1	1	1	1	1	1	1	1	1	1	1	1	1	1	1	1		1	1	1	1	1	1	1	1
OG5_127170																		1	1	1	1	1	1	1	1	1	1	1	1	1	1	1	1	1	1	1	1	1	1	1	1	1	1	1	1	1	1	1	1	1	1	1	1			1	1	1	1	1	1	1		1	1	1	1	1	1	1	1	1	1	1	1		1	1	1	1	1	1	1	1	1	1	1	1	1	1		1	1	1		1	1	1	1	1	1	1	1						1	1	1	1	1	1	1	1	1	1	1	1	1	1	1	1	1	1	1	1		1	1	1	1	1	1	1	1
OG5_127172																																																							1	1	1	1	1	1	1	1		1	1	1	1	1	1	1	1	1	1	1	1		1	1	1	1	1	1	1	1	1	1	1	1	1	1		1	1		1	1	1			1	1	1	1	1	1		1		1	1	1	1	1	1	1	1	1	1	1	1	1	1	1	1	1	1	1	1		1	1	1	1	1	1	1	1
OG5_127174																		1	1	1		1	1	1	1	1	1	1	1	1	1	1	1	1				1	1	1	1	1	1	1	1	1	1	1	1	1	1		1		1	1	1	1	1	1	1	1		1	1	1	1	1	1	1	1	1	1	1	1		1	1	1	1	1	1	1	1	1	1	1	1	1	1		1	1	1	1	1	1	1	1		1	1	1	1	1				1	1	1		1	1	1	1	1	1	1	1	1	1	1	1	1	1	1	1		1	1	1	1	1	1	1	1
OG5_127175						1			1	1								1	1	1	1	1		1	1	1	1	1			1	1	1	1				1	1					1	1	1	1			1	1	1	1			1	1	1	1	1	1			1	1	1	1	1	1	1	1	1	1	1			1	1	1	1	1	1	1	1	1	1	1		1			1	1	1		1	1	1	1	1	1	1	1	1	1		1		1	1	1	1	1	1	1	1	1	1	1	1	1	1	1	1	1	1	1	1		1	1	1	1	1	1	1	1
OG5_127176				1	1	1	1	1			1	1	1	1		1																																							1	1	1	1	1	1	1	1		1	1	1	1	1	1	1	1	1	1	1	1		1	1	1	1	1	1	1	1	1	1	1	1	1	1		1	1	1	1	1	1	1	1	1	1	1	1	1	1		1		1	1	1		1	1	1	1	1	1	1	1	1	1	1	1	1	1	1	1		1	1	1	1	1	1	1	1
OG5_127177				1	1	1	1				1			1				1	1						1						1							1	1	1	1														1	1	1	1	1	1	1	1		1	1	1	1	1	1	1	1	1	1	1	1		1	1	1	1	1	1	1	1	1	1	1	1	1	1		1							1		1	1	1	1		1	1		1	1	1	1	1	1	1	1	1	1	1	1	1	1	1	1		1	1	1		1	1			1	1	1	1
OG5_127178																																																							1	1	1	1	1	1	1	1		1	1	1	1	1	1	1	1	1	1	1	1		1	1	1	1	1	1	1	1	1	1	1	1	1	1		1	1		1	1	1		1		1	1	1		1				1	1	1	1	1	1	1	1	1	1	1	1	1	1	1	1	1	1	1	1		1	1	1	1	1	1	1	1
OG5_127179																		1	1	1				1	1	1	1	1	1	1	1	1	1	1			1	1	1	1	1	1	1	1	1	1	1			1	1	1	1		1	1	1	1	1	1	1	1		1	1	1	1	1	1	1	1	1		1	1		1	1		1		1	1	1	1	1	1	1	1			1	1	1	1	1	1	1	1		1	1	1	1	1	1	1		1	1	1	1	1	1	1	1	1	1	1	1	1	1	1	1		1	1	1		1	1	1	1	1	1	1	1
OG5_127180																																																							1	1	1	1	1	1	1	1	1	1	1	1	1	1	1	1	1	1	1	1	1		1	1	1	1	1	1	1	1	1	1	1	1	1	1		1	1		1	1	1	1	1	1	1	1	1	1	1	1	1		1	1	1	1	1	1	1	1	1	1	1	1	1	1	1	1	1	1	1	1		1	1	1	1	1	1	1	1
OG5_127181	1	1	1						1	1	1	1	1	1	1			1	1	1		1										1											1				1								1	1	1	1	1	1	1	1		1	1	1	1	1	1	1	1	1	1	1	1		1	1	1	1		1	1	1	1	1	1	1	1	1		1	1		1	1	1	1	1	1	1		1	1	1				1	1	1	1	1	1	1	1	1	1	1	1	1	1	1	1	1	1	1	1		1	1	1	1	1	1	1	1
OG5_127182																									1	1	1	1		1		1	1	1				1	1	1		1		1	1	1	1			1	1					1	1	1	1		1	1			1	1	1	1	1	1	1	1	1	1	1		1	1	1	1	1	1	1	1	1	1	1	1	1	1						1	1		1										1	1	1	1	1	1	1	1	1	1	1	1	1	1	1	1	1	1	1	1		1	1			1	1	1	1
OG5_127183	1			1	1	1	1	1	1	1	1	1	1	1	1			1	1	1	1	1	1	1	1	1	1	1	1	1	1	1	1	1				1	1	1	1	1	1	1	1	1	1	1	1	1	1		1				1					1		1	1	1	1																									1				1	1		1										1	1	1	1	1	1	1	1	1	1	1	1	1	1	1	1	1	1	1	1		1	1	1	1	1	1	1	1
OG5_127186				1	1				1	1														1		1	1	1						1				1	1				1	1	1	1	1	1		1	1						1				1	1		1	1	1	1	1	1	1	1	1	1	1	1		1	1	1		1	1	1	1	1	1	1	1	1	1									1		1	1	1						1			1	1	1		1	1			1				1		1				1	1	1	1	1	1	1	1
OG5_127188																																																							1	1	1	1	1	1	1			1	1	1	1	1	1	1	1	1	1	1	1		1	1	1	1	1	1	1	1	1	1	1	1	1	1		1	1	1	1	1	1	1	1	1	1	1	1			1	1		1	1	1	1	1	1	1	1	1	1	1	1	1	1	1	1	1	1	1	1		1	1	1	1	1	1	1	1
OG5_127189					1																								1	1			1	1	1	1	1	1	1			1						1	1	1		1			1	1	1	1	1	1	1	1		1	1	1	1	1	1	1	1	1	1	1	1		1	1	1	1	1	1	1	1	1	1	1	1	1	1		1	1		1	1	1	1	1	1	1	1	1			1	1		1	1	1	1	1	1	1	1	1	1	1	1	1	1	1	1	1	1	1	1		1	1	1	1	1	1	1	1
OG5_127190																																												1											1	1	1	1	1	1	1	1		1	1	1	1	1	1	1	1	1	1	1	1		1	1	1	1	1	1	1	1	1	1	1	1	1	1		1	1	1	1	1	1	1	1	1	1	1	1	1	1				1	1	1	1	1	1	1	1	1	1	1	1	1	1	1	1	1	1	1	1		1	1	1		1	1	1	1
OG5_127191	1	1	1	1	1	1	1	1	1	1	1	1	1	1	1	1																																							1	1	1	1	1	1	1	1	1	1	1	1		1	1	1	1	1	1	1	1		1	1	1	1		1	1	1	1	1	1	1	1	1		1	1		1	1	1	1	1	1	1	1	1	1	1	1	1		1	1	1	1	1	1	1	1	1	1	1	1	1	1	1	1	1	1	1	1		1	1	1	1	1	1	1	1
OG5_127196							1											1								1														1																	1	1	1							1		1	1	1	1	1	1	1	1					1				1															1										1	1	1	1	1	1	1	1	1	1	1	1	1	1	1	1	1	1	1	1		1				1	1	1	1
OG5_127198																		1	1	1	1	1	1	1	1	1	1	1	1	1	1	1	1	1	1	1	1	1	1	1	1	1	1	1	1	1	1	1	1	1	1	1	1			1	1	1	1	1	1	1		1	1	1	1	1	1	1	1	1	1	1	1		1		1	1	1	1	1	1	1	1	1	1	1	1		1	1	1		1	1	1	1	1									1	1	1	1	1	1		1	1	1	1	1	1	1	1	1	1	1	1	1		1	1	1	1	1	1	1	1
OG5_127199																																																							1	1	1	1	1	1	1	1		1	1	1		1	1	1	1	1	1				1	1	1		1	1	1		1	1	1	1	1	1		1	1	1	1	1	1	1	1	1	1	1	1	1	1				1	1	1		1	1	1	1	1	1	1	1	1	1	1	1	1		1	1		1	1		1	1	1	1	1
OG5_127201									1	1										1	1	1	1		1	1	1	1	1	1	1	1	1	1	1	1	1	1	1	1	1			1	1	1	1	1	1	1	1	1	1		1	1	1	1	1	1	1	1		1	1	1	1	1	1	1	1	1	1		1		1	1	1	1	1	1	1	1	1	1	1	1	1	1		1	1	1	1	1	1	1	1	1	1	1	1	1	1	1	1		1	1	1	1	1	1	1	1	1	1	1	1	1	1	1	1	1	1	1	1		1	1	1	1	1	1	1	1
OG5_127203																																																							1	1	1	1	1	1	1	1		1	1	1	1	1	1	1	1	1	1	1	1		1	1	1		1	1	1	1	1	1	1	1	1	1		1	1	1	1	1	1	1	1	1	1	1	1	1	1	1	1		1	1	1	1	1	1	1	1	1	1	1	1	1	1	1	1	1	1	1	1		1	1	1	1	1	1	1	1
OG5_127204	1						1	1	1	1	1	1	1	1				1	1					1		1	1					1						1	1		1		1	1	1	1	1	1	1	1	1					1	1	1	1		1	1		1	1			1	1	1	1	1	1	1	1		1	1	1	1	1	1		1	1	1	1	1	1	1			1			1	1		1										1	1	1	1	1	1	1	1	1	1	1	1	1	1	1	1	1	1	1	1		1	1	1	1	1	1	1	1
OG5_127205	1	1	1	1	1	1	1	1	1	1	1	1	1	1	1	1																																							1	1	1	1	1	1	1	1	1	1	1		1	1	1	1	1	1	1	1	1		1	1	1	1	1	1	1		1	1	1	1	1	1			1	1	1	1	1	1	1	1	1		1	1	1		1		1	1	1		1	1	1	1	1	1	1	1	1	1	1	1	1	1	1	1		1	1	1	1	1	1	1	1
OG5_127206																																																							1	1	1	1	1	1	1	1	1	1	1	1	1	1	1	1	1	1	1	1	1		1	1	1	1	1	1	1	1	1	1	1	1	1	1		1	1		1	1	1	1	1	1	1	1	1	1		1	1		1	1	1	1	1	1	1	1	1	1	1	1	1	1	1	1	1	1	1	1		1	1	1	1	1	1	1	1
OG5_127208		1	1	1	1	1		1	1	1				1	1			1	1												1																					1			1	1	1	1	1	1	1	1	1	1	1	1	1	1	1	1	1	1	1	1	1		1	1	1	1	1	1	1		1	1	1	1	1	1		1	1	1	1	1	1	1	1	1		1	1	1	1	1	1		1	1	1	1	1	1	1	1	1	1	1	1	1	1	1	1	1	1	1	1		1	1	1	1	1	1	1	1
OG5_127209								1	1			1	1							1		1				1	1	1	1	1	1		1	1	1	1	1	1	1	1	1	1	1	1	1	1	1	1	1	1	1		1			1	1				1			1	1	1	1					1					1	1	1		1	1	1	1	1	1	1	1	1	1			1	1		1	1	1	1	1	1	1	1	1					1	1	1	1	1	1	1	1	1	1	1	1	1	1		1	1					1	1	1	1	1	1	1	1
OG5_127211			1	1	1	1	1							1	1			1	1	1	1	1	1	1	1	1	1	1				1	1	1	1	1	1	1	1	1	1	1	1	1	1	1	1	1	1	1	1		1			1	1	1	1	1	1	1		1	1		1	1	1	1	1	1	1	1	1		1	1	1		1	1	1	1	1	1	1	1	1	1		1	1		1	1	1	1	1	1	1	1	1						1	1	1	1	1	1	1	1	1	1	1	1	1	1	1	1	1	1	1	1		1	1	1	1	1	1	1	1
OG5_127212																																																							1	1	1	1	1	1	1	1		1	1	1		1	1	1	1	1	1	1	1		1	1	1	1	1	1	1	1	1		1	1	1	1		1				1	1		1		1	1	1	1	1				1	1	1	1	1	1	1	1	1	1	1	1	1	1	1	1	1	1	1	1		1	1	1	1	1	1	1	1
OG5_127213																																																							1	1	1	1	1	1	1	1		1	1	1	1	1	1	1	1	1	1	1	1		1	1	1	1	1	1	1	1	1	1	1	1	1	1		1	1	1	1	1	1	1		1	1	1	1	1	1	1	1		1	1	1	1	1	1	1	1	1	1	1	1	1	1	1	1	1	1	1	1		1	1		1	1	1	1	1
OG5_127214									1																			1				1						1	1	1				1	1	1	1									1	1	1	1	1	1	1		1		1		1	1	1		1	1	1			1	1	1	1	1	1	1	1	1	1	1	1	1	1																			1	1	1	1	1	1	1	1		1	1	1	1	1	1	1	1	1	1	1						1	1	1	1
OG5_127215				1	1	1			1	1				1				1	1					1	1	1	1	1			1	1	1	1				1	1	1	1			1	1	1	1	1	1	1	1					1	1	1	1		1	1		1	1		1	1	1	1	1	1	1	1	1		1	1	1	1	1	1	1	1	1	1	1	1	1	1		1	1			1	1	1	1	1	1	1	1				1		1	1	1	1	1	1	1	1	1	1	1	1	1	1	1	1	1	1	1	1		1	1	1	1	1	1	1	1
OG5_127216				1	1													1			1			1		1				1	1		1	1	1	1	1				1							1								1	1	1	1	1	1	1		1	1	1	1	1	1	1	1	1	1	1	1		1	1	1	1	1	1	1	1	1	1	1	1	1	1		1	1			1	1		1		1	1	1				1		1	1	1	1	1	1	1	1	1	1	1	1	1	1	1	1	1	1	1	1		1	1	1	1	1	1	1	1
OG5_127220																																																								1	1	1	1	1	1	1		1	1	1	1	1	1	1	1	1	1	1	1		1	1	1	1	1	1	1	1	1	1	1	1	1	1		1	1	1	1	1	1	1	1	1	1	1	1						1	1	1	1	1	1	1	1	1	1	1	1	1	1	1	1	1	1	1	1		1	1	1	1	1	1	1	1
OG5_127221							1	1	1		1	1	1	1																																									1	1	1	1	1	1	1	1	1	1	1	1	1		1	1	1	1	1	1			1	1	1	1	1	1	1	1	1	1	1	1	1	1		1	1		1	1	1	1	1	1	1	1	1	1	1	1	1		1	1	1	1	1	1	1	1	1	1	1	1	1	1	1	1	1	1	1	1		1	1		1	1	1	1	1
OG5_127222										1														1								1	1	1	1	1	1	1	1	1				1	1	1	1	1	1	1	1					1	1	1	1	1	1	1		1	1	1	1	1	1	1	1	1	1	1	1		1	1	1	1	1	1	1	1		1	1	1	1	1		1	1			1	1	1	1	1	1	1	1						1	1	1	1	1	1	1	1	1	1	1	1	1	1	1	1	1	1	1	1		1	1	1	1	1	1	1	1
OG5_127223																																	1	1																					1	1	1	1	1	1	1	1		1	1	1	1	1	1	1	1	1		1	1		1	1	1	1	1	1	1		1	1	1	1	1	1		1	1		1	1	1	1	1	1	1	1	1	1	1	1	1		1	1	1	1	1	1	1	1	1	1	1	1	1	1	1	1	1	1	1	1		1	1	1	1	1	1	1	1
OG5_127225																																																							1	1	1	1	1	1	1	1		1	1	1	1	1	1		1	1	1	1	1		1	1	1	1	1	1	1	1	1	1	1	1	1	1		1	1		1	1	1	1	1	1	1	1	1	1	1	1	1		1	1	1	1	1	1	1	1	1	1	1	1	1	1	1	1	1	1	1	1		1	1	1	1	1	1	1	1
OG5_127226						1			1	1								1		1		1	1	1	1								1	1							1			1	1	1	1		1	1	1				1	1	1	1	1	1	1	1		1	1	1	1	1	1	1	1	1	1	1	1		1	1	1	1	1	1	1	1	1	1	1	1	1	1		1			1	1	1		1		1		1						1	1	1	1	1	1	1	1	1	1	1	1	1	1	1	1	1	1	1	1		1	1	1	1	1	1	1	1
OG5_127227	1	1	1	1	1	1	1	1	1	1	1	1	1	1	1	1									1	1			1	1																									1	1	1	1	1	1	1	1		1	1	1	1	1	1	1	1	1	1	1	1		1	1	1	1	1	1	1	1	1	1	1	1	1	1		1	1		1	1	1	1	1	1	1	1	1	1	1	1	1		1	1	1	1	1	1	1	1	1	1	1	1	1	1	1	1	1	1	1	1		1	1	1	1	1	1	1	1
OG5_127228				1																																				1		1														1	1	1	1	1	1					1	1	1	1	1	1	1	1	1	1		1	1	1	1	1	1	1	1	1	1	1	1	1	1		1																	1	1	1	1	1	1	1	1	1	1	1	1	1	1	1	1	1	1	1	1					1				
OG5_127229	1	1	1	1	1	1		1	1	1	1				1			1					1		1	1		1	1	1		1	1	1				1		1				1	1	1	1		1	1	1		1		1	1	1	1	1	1	1	1		1	1	1	1	1	1	1	1	1	1	1	1		1	1	1	1	1	1	1	1	1	1	1	1	1	1		1				1	1		1		1	1	1	1	1				1	1	1	1	1	1	1	1	1	1	1	1	1	1	1	1	1	1	1	1		1	1	1	1	1	1	1	1
OG5_127230																																																								1	1	1	1	1	1	1		1	1	1	1	1	1	1	1	1	1	1	1		1	1	1	1	1	1	1	1	1	1	1	1	1	1		1	1		1	1	1	1	1	1				1	1	1	1		1	1	1	1	1	1	1	1	1	1	1	1	1	1	1	1	1	1	1	1		1	1	1	1	1	1	1	1
OG5_127231	1	1	1	1	1	1	1	1	1	1	1	1	1	1	1	1																																							1	1	1	1	1	1	1	1		1	1	1	1	1	1	1	1	1	1	1	1		1	1	1	1	1	1	1	1	1	1	1	1	1	1		1	1		1	1	1	1	1	1	1	1	1	1	1	1	1		1	1	1	1	1	1	1	1	1	1	1	1	1	1	1	1	1	1	1	1		1	1	1	1	1	1	1	1
OG5_127233	1	1	1	1	1	1	1	1	1	1	1	1	1	1	1			1	1	1		1	1	1								1	1	1				1	1	1	1							1					1		1	1	1	1	1	1	1	1		1	1	1	1	1	1	1	1	1	1	1	1		1	1	1	1	1	1	1	1	1	1	1	1	1	1		1	1		1	1	1	1	1	1	1	1	1	1					1	1	1	1	1	1	1	1	1	1	1	1	1	1	1	1	1	1	1	1		1	1	1	1	1	1	1	1
OG5_127234	1	1	1	1	1	1	1	1			1			1	1	1		1	1	1			1	1	1	1	1		1			1	1	1	1	1		1	1	1	1			1		1	1	1	1	1	1				1	1	1	1	1	1	1	1	1	1	1		1	1	1	1	1	1	1	1	1			1	1	1		1	1	1	1	1	1	1	1	1		1	1	1	1	1	1	1	1	1	1	1	1	1		1	1		1	1	1	1	1	1	1	1	1	1	1	1	1	1	1	1		1	1	1		1	1	1	1	1	1	1	1
OG5_127236																																																							1	1	1	1	1	1	1	1	1	1	1	1	1	1	1	1	1	1	1	1	1		1	1	1	1		1	1	1	1	1	1	1	1	1		1	1	1	1	1	1	1	1	1	1	1	1	1	1	1	1		1	1	1	1	1	1	1	1	1	1	1	1	1	1	1	1	1	1	1	1		1	1	1	1	1	1	1	1
OG5_127237	1	1	1	1	1	1	1	1	1	1	1	1	1	1	1	1					1				1				1	1	1																					1			1	1	1	1	1	1	1	1		1	1	1	1	1	1	1	1	1	1	1	1		1	1	1		1	1	1	1	1	1	1	1	1	1		1	1		1	1	1	1	1	1	1	1	1	1	1	1	1		1	1	1	1	1	1	1	1	1	1	1	1	1	1	1	1	1	1	1	1		1	1	1	1	1	1	1	1
OG5_127238							1					1	1	1						1	1	1	1	1	1	1	1		1	1	1		1	1			1	1	1	1	1			1	1	1	1		1	1	1		1			1	1	1	1	1	1	1		1		1	1	1	1	1	1	1	1	1	1		1	1	1	1	1	1	1	1	1	1	1	1	1	1		1				1	1		1		1	1	1	1					1	1	1	1	1	1	1	1	1	1	1	1	1	1	1	1	1	1	1	1		1	1	1	1	1	1	1	1
OG5_127239		1										1								1								1				1											1			1				1	1						1	1	1	1	1				1		1	1	1	1	1		1	1	1		1	1	1	1	1	1	1	1	1	1	1	1	1	1		1				1	1		1		1	1	1	1		1			1	1	1	1	1	1	1	1	1	1	1	1	1	1	1	1	1	1	1	1		1	1			1	1	1	1
OG5_127242																													1	1																										1	1	1	1	1	1	1			1	1	1	1	1	1	1	1	1	1	1		1	1	1	1	1	1	1	1	1	1	1	1	1	1		1							1		1	1	1						1	1	1	1	1	1	1	1	1	1	1	1	1	1	1	1	1	1	1	1		1	1	1	1	1	1	1	1
OG5_127245						1												1	1										1	1				1				1	1	1			1	1	1	1	1		1	1		1			1	1	1	1	1	1	1	1		1	1	1	1	1	1	1	1		1	1	1		1	1	1	1	1	1	1	1	1	1	1	1	1	1		1	1			1	1		1	1			1	1					1			1	1	1		1	1	1			1	1	1	1	1	1				1	1	1	1	1	1	1	1
OG5_127248																																																								1	1	1	1	1	1	1					1	1	1	1	1	1	1	1	1		1	1	1	1	1	1	1	1	1	1	1	1	1	1		1	1	1	1	1	1	1	1	1				1			1		1	1	1	1	1	1	1	1	1	1	1	1	1	1	1	1		1	1	1		1	1	1	1	1	1	1	1
OG5_127249																			1	1		1	1	1		1	1	1	1	1	1	1	1	1	1	1	1	1	1	1	1	1	1	1	1	1	1	1	1	1	1		1			1	1	1	1	1	1	1		1	1	1	1	1	1	1	1	1	1	1	1		1	1	1	1	1	1	1	1	1	1	1	1	1	1		1	1	1		1	1	1	1	1									1	1	1	1	1	1	1	1	1	1	1	1	1	1	1	1	1	1	1	1		1	1	1	1	1	1	1	1
OG5_127250	1	1	1	1	1	1	1	1	1	1	1	1	1	1	1	1				1																																			1	1	1	1	1	1	1	1	1	1	1	1	1	1	1	1	1	1	1	1	1		1	1	1	1	1	1	1	1	1	1	1	1	1	1		1	1	1	1	1	1	1	1	1	1	1	1	1	1	1	1		1	1	1	1	1	1	1	1	1	1	1	1	1	1	1	1	1	1	1	1		1	1	1	1	1	1	1	1
OG5_127251																																																								1	1	1	1	1	1	1		1	1	1	1	1	1	1	1		1	1	1		1	1	1	1	1	1	1	1	1	1	1	1	1	1		1	1	1	1	1	1	1	1	1	1	1	1	1	1		1		1	1	1	1	1	1	1	1	1	1	1	1	1	1	1	1	1	1	1	1		1	1	1	1	1	1	1	1
OG5_127253				1								1			1							1					1		1	1			1					1	1		1			1	1	1	1				1					1								1	1																															1	1		1		1	1	1						1	1	1	1	1	1	1	1	1	1	1	1	1	1	1	1	1	1	1	1		1	1	1	1	1	1	1	1
OG5_127254																		1	1	1	1	1	1	1	1	1	1	1	1	1	1	1	1	1	1	1	1	1	1	1	1	1	1	1	1	1	1	1	1	1	1	1	1		1	1	1	1	1	1		1		1	1	1	1	1	1	1	1		1	1	1		1	1	1	1	1	1	1		1	1	1	1	1	1			1	1	1				1	1	1	1	1	1	1		1		1	1	1	1	1	1	1	1	1	1	1	1	1	1	1	1	1	1	1	1		1	1	1	1	1	1	1	1
OG5_127255																		1	1	1	1	1	1	1	1	1	1	1	1	1	1	1	1	1	1	1	1	1	1	1	1	1	1	1	1	1	1	1	1	1	1	1	1				1	1	1	1	1	1		1	1	1	1	1	1	1	1	1	1	1	1		1	1	1	1	1	1	1	1	1	1	1	1	1	1		1	1	1		1	1	1	1	1									1	1	1	1	1	1	1	1	1	1	1	1	1	1	1	1	1	1	1	1		1	1	1	1	1	1	1	1
OG5_127256																																																							1	1	1	1	1	1	1	1		1	1	1	1	1	1	1	1	1	1	1	1		1	1	1	1	1	1	1	1	1	1	1	1	1	1		1	1	1	1	1	1	1	1	1	1	1	1	1					1	1	1	1	1	1	1	1	1	1	1	1	1	1	1	1	1	1	1	1		1	1	1	1	1	1	1	1
OG5_127257				1	1	1												1	1														1	1				1	1	1					1		1				1		1			1		1	1	1	1	1		1	1	1	1	1	1	1	1	1	1	1	1		1	1	1	1	1	1	1	1	1	1	1	1	1	1		1				1	1		1										1	1	1	1	1	1	1	1	1	1	1	1	1	1	1	1	1	1	1	1		1	1	1	1	1	1	1	1
OG5_127258				1	1	1	1		1	1				1				1	1		1			1	1	1	1	1				1	1	1	1	1	1	1	1	1	1	1	1	1	1	1	1	1	1	1	1		1		1	1	1	1	1	1	1	1		1	1	1	1	1	1	1	1	1	1	1	1		1		1	1	1	1	1	1	1	1	1	1	1	1		1							1										1	1		1	1	1	1	1	1	1	1	1	1	1	1	1	1	1	1	1		1	1	1	1	1	1	1	1
OG5_127259										1								1	1					1																															1	1	1	1	1	1		1	1	1	1	1	1	1	1	1	1	1	1	1	1		1	1	1	1	1	1	1	1	1	1	1	1	1	1		1	1	1	1	1	1	1	1	1	1	1	1	1	1	1	1		1	1	1	1	1	1	1	1	1	1	1	1	1	1	1	1	1	1	1	1		1	1	1	1	1	1	1	1
OG5_127260								1																		1	1		1																											1	1	1	1	1	1						1	1	1	1		1	1		1		1	1	1	1	1	1	1	1	1	1	1	1	1	1		1																	1	1	1	1	1	1	1	1	1	1	1	1	1	1	1	1		1	1	1					1	1	1	1	1
OG5_127261																																																							1	1	1	1	1	1	1	1		1	1	1	1	1	1	1	1	1	1	1	1		1	1	1	1	1	1	1	1	1	1	1	1	1	1		1	1		1	1	1	1	1	1	1	1	1	1	1	1	1		1	1	1	1	1	1	1	1	1	1	1	1	1	1	1	1	1	1	1	1		1	1	1	1	1	1	1	1
OG5_127262																																																							1	1	1	1	1	1	1	1	1	1	1		1	1	1	1	1	1	1	1	1		1	1	1	1	1	1	1		1	1	1	1	1	1		1	1	1	1	1	1	1	1	1		1	1	1	1	1	1		1	1	1	1	1	1	1	1	1	1	1	1	1	1	1	1	1	1	1	1		1	1	1	1	1	1	1	1
OG5_127263							1		1											1						1		1					1	1							1					1									1	1	1	1	1	1	1	1		1	1	1	1	1	1	1	1	1	1	1	1		1	1	1	1	1	1	1	1	1	1	1	1	1	1		1	1		1	1	1	1	1	1	1	1	1	1	1	1	1		1	1	1	1	1	1	1	1	1	1	1		1	1	1	1	1	1	1	1		1	1	1	1	1	1	1	1
OG5_127264													1							1				1	1	1			1	1			1	1				1	1	1				1	1	1										1	1				1	1		1	1	1						1	1		1		1	1	1		1	1	1	1	1	1	1	1	1	1		1	1		1	1	1	1	1	1	1	1	1						1	1	1	1	1	1	1	1	1	1	1	1	1	1	1	1	1	1	1	1		1	1	1	1	1	1	1	1
OG5_127265																					1											1						1	1																1	1	1	1	1	1	1	1		1	1	1	1	1	1	1	1	1	1	1	1		1	1	1	1	1	1	1	1	1	1	1	1	1	1		1	1			1	1		1		1	1	1	1	1		1		1	1	1	1	1	1	1	1	1	1	1	1	1	1	1	1	1	1	1	1		1	1	1	1	1	1	1	1
OG5_127267							1		1	1								1				1		1	1	1	1	1			1	1		1				1	1	1	1	1	1	1	1	1	1	1	1	1	1					1	1			1				1		1		1	1	1	1	1	1	1	1		1	1	1	1	1	1	1	1	1	1	1	1	1	1									1					1					1	1	1	1	1	1	1	1	1	1	1	1	1	1	1	1	1	1	1	1		1	1		1				
OG5_127268																		1	1	1	1	1	1	1	1	1	1	1	1	1	1	1	1	1	1	1	1	1	1	1	1	1	1	1	1	1	1	1	1	1	1	1	1			1	1	1	1		1			1	1	1	1	1	1	1	1	1	1		1		1	1	1	1	1	1	1	1	1	1	1	1	1	1		1	1	1		1	1	1	1	1	1	1	1						1	1	1	1	1	1	1	1	1	1	1	1	1	1	1	1	1	1	1	1		1	1	1	1	1	1	1	1
OG5_127269	1	1	1	1	1	1	1								1																																								1	1	1	1	1	1	1	1		1	1	1	1	1	1	1	1	1	1	1	1		1	1	1	1		1	1	1	1	1	1	1	1	1		1	1		1	1	1		1	1	1	1	1	1					1	1	1		1	1	1	1	1	1	1	1	1	1	1	1	1		1	1		1	1	1	1	1	1	1	1
OG5_127271	1	1	1				1	1																1	1	1						1						1	1	1		1	1	1	1	1	1			1	1				1		1	1	1	1	1			1	1	1	1	1	1	1	1	1	1	1	1		1	1	1	1	1	1	1	1	1	1	1	1	1	1		1							1										1	1	1	1	1	1	1	1	1	1	1	1	1	1	1	1	1	1	1	1		1		1	1	1	1	1	1
OG5_127272	1	1	1	1	1	1	1	1	1	1	1	1	1	1	1	1		1	1			1	1		1	1		1	1	1		1																				1			1	1	1	1	1	1	1	1		1	1	1	1	1	1	1	1	1	1	1	1		1	1	1	1	1	1	1	1	1	1	1	1	1	1		1	1	1	1	1	1	1	1	1	1	1	1	1	1	1	1		1	1	1	1	1	1	1	1	1	1	1	1	1	1	1	1	1	1	1	1		1	1	1	1	1	1	1	1
OG5_127273																																																							1	1	1	1	1	1	1	1		1	1	1	1	1	1	1	1	1	1	1	1		1	1	1		1	1	1	1	1	1	1	1	1	1		1	1		1	1	1	1	1	1	1	1	1	1					1	1	1	1	1	1	1	1	1	1	1	1	1	1	1	1	1	1	1	1		1	1	1	1	1	1	1	1
OG5_127274	1	1	1	1	1	1	1	1	1	1	1	1	1		1	1																																							1		1	1	1	1	1	1		1	1	1	1	1	1	1	1		1	1	1		1	1	1	1	1	1	1	1	1	1	1	1	1	1		1	1		1		1	1			1	1	1	1	1		1		1	1	1	1	1	1	1	1	1	1	1	1	1	1	1	1	1	1	1	1		1	1	1	1	1	1	1	1
OG5_127275	1	1	1	1	1		1	1	1	1	1	1	1	1				1	1	1	1	1	1	1	1	1		1	1	1	1	1	1	1			1	1	1	1	1	1	1	1	1	1	1	1	1	1	1		1											1	1	1																																	1										1	1	1	1	1	1	1	1	1	1	1	1	1	1	1	1	1	1	1	1		1	1	1	1	1	1	1	1
OG5_127277																																																							1	1	1	1	1		1				1	1	1	1	1	1	1	1	1	1	1		1	1	1	1	1	1	1	1	1	1	1	1	1	1		1	1						1					1					1	1	1	1	1	1	1	1	1	1	1	1	1	1	1	1	1	1	1	1			1	1	1	1	1	1	1
OG5_127278																																																							1	1	1	1	1	1	1		1	1	1	1	1	1		1	1	1	1	1			1	1	1	1	1	1	1	1	1	1	1	1	1	1		1		1	1	1	1		1		1	1	1	1		1	1		1	1	1	1	1	1	1	1	1	1	1	1	1	1	1	1	1	1	1	1		1	1	1	1	1	1	1	1
OG5_127279																																																							1	1	1	1	1	1	1	1		1	1	1	1	1	1	1	1	1	1		1		1	1	1	1	1	1	1	1	1	1	1	1	1	1		1	1		1	1	1	1	1	1	1	1	1	1	1	1	1		1	1	1	1	1	1	1	1	1	1	1	1	1	1	1	1	1	1	1	1		1	1	1	1	1	1	1	1
OG5_127280																					1																																			1	1				1	1				1	1	1	1	1	1	1	1	1	1		1	1	1		1	1	1	1	1	1	1	1	1	1			1	1	1	1	1	1	1	1				1	1				1	1	1	1	1	1	1	1	1	1	1	1	1	1	1	1	1	1	1	1			1	1	1	1	1	1	1
OG5_127281		1	1	1	1	1		1	1	1	1	1	1	1	1					1					1	1			1	1	1	1	1	1				1	1	1	1	1	1		1			1					1		1	1	1				1	1			1			1	1	1	1	1	1	1	1		1	1	1		1	1	1	1	1	1	1	1	1	1									1			1	1	1					1	1	1	1	1	1	1	1	1	1		1	1	1	1	1	1	1	1	1		1	1		1		1	1	1
OG5_127282	1	1	1	1	1	1	1	1	1	1	1	1	1	1				1		1		1	1	1	1	1		1	1	1				1				1	1		1		1			1				1			1			1	1	1	1		1	1			1			1	1	1	1		1	1			1	1	1	1	1	1	1	1	1	1	1	1	1	1						1	1		1		1		1		1				1	1	1	1	1	1	1	1	1	1		1	1	1		1	1	1	1	1		1	1		1	1	1	1	1
OG5_127283									1	1								1			1			1	1								1	1	1	1	1	1	1	1				1	1	1	1		1	1	1					1	1	1	1	1	1			1	1	1	1	1	1	1	1	1	1	1	1		1	1	1			1				1	1	1	1	1			1			1	1				1	1	1						1	1	1	1	1	1	1	1	1	1	1	1	1	1	1	1	1		1	1		1	1	1	1	1	1	1	1
OG5_127284																		1	1	1	1	1	1	1	1	1	1	1	1	1	1	1	1	1	1	1	1	1	1	1	1	1	1	1	1	1	1	1	1	1	1	1	1			1	1	1	1	1	1	1		1	1	1	1	1	1	1	1	1	1	1	1		1	1	1	1	1	1	1	1	1	1	1	1	1	1			1	1		1	1	1	1	1		1	1						1	1	1	1	1	1	1	1	1	1	1	1	1	1	1	1	1	1	1	1		1	1	1	1	1	1	1	1
OG5_127285	1	1	1	1	1	1	1		1	1		1	1		1	1						1	1		1	1				1		1						1	1	1	1									1					1	1	1	1	1	1	1	1		1	1	1	1	1	1	1	1	1	1	1	1		1	1	1	1	1	1	1	1	1	1	1	1	1	1		1	1		1	1	1	1	1	1	1	1	1	1	1	1	1		1	1	1	1	1	1	1	1	1	1	1	1	1	1	1	1	1	1	1	1		1	1	1	1	1	1	1	1
OG5_127286																																																									1	1	1	1	1	1		1	1	1	1	1	1	1	1	1	1	1	1		1	1	1	1	1	1	1	1	1	1	1	1	1	1		1		1	1	1	1	1	1	1	1	1	1						1	1	1	1	1	1	1	1	1	1	1	1	1	1	1	1	1	1	1	1		1	1	1	1	1	1	1	1
OG5_127287																																																								1	1	1	1	1	1	1		1	1	1	1	1	1	1	1		1	1	1		1	1	1	1	1	1	1	1	1	1	1	1	1	1		1	1		1	1	1	1	1	1	1	1	1	1		1	1		1	1	1	1	1	1	1	1	1	1	1	1	1	1	1	1	1	1	1	1		1	1	1	1	1	1	1	1
OG5_127288	1	1	1	1	1	1	1	1	1	1	1	1	1	1	1	1																																							1	1	1	1	1	1	1	1	1	1	1	1	1	1	1	1	1	1	1	1	1		1	1	1	1	1	1	1	1	1	1	1	1	1	1		1	1	1	1	1	1	1	1	1				1		1	1		1	1	1	1	1	1	1	1	1	1	1	1	1	1	1	1	1	1	1	1		1	1	1	1	1	1	1	1
OG5_127289		1		1	1	1			1	1					1			1	1	1		1	1	1	1			1	1	1	1	1	1	1			1	1	1	1	1	1	1	1	1	1	1	1	1	1	1		1				1	1	1	1	1	1		1	1	1	1	1	1	1	1	1	1	1	1		1	1	1	1	1	1	1	1	1	1	1	1	1	1		1	1	1		1	1	1	1	1	1	1	1						1	1	1	1	1	1	1	1	1	1	1	1	1	1	1	1	1	1	1	1		1		1	1	1	1	1	1
OG5_127291								1							1			1	1			1		1									1	1				1	1	1				1	1	1	1	1	1	1	1					1	1	1	1	1	1	1		1	1	1	1	1	1	1	1	1	1	1	1		1	1	1	1	1	1	1	1	1	1	1	1	1	1		1	1	1		1	1	1	1	1	1	1	1	1		1	1		1	1	1	1	1	1	1	1	1	1	1	1	1	1	1	1	1	1	1	1		1	1	1	1	1	1	1	1
OG5_127295									1	1														1									1	1	1	1	1	1	1	1				1	1	1	1	1	1	1	1					1	1	1	1	1	1	1		1	1	1	1	1		1	1	1	1	1	1		1	1	1	1	1	1	1		1	1	1	1	1	1			1	1		1	1	1	1	1	1	1	1		1				1	1	1	1	1	1	1	1	1	1	1		1	1	1	1	1	1	1	1		1	1	1	1	1	1	1	1
OG5_127296																																																									1	1	1	1	1					1	1	1	1	1	1	1	1	1	1		1	1	1	1	1	1	1	1	1	1	1	1	1	1		1																	1	1	1	1	1	1	1	1	1	1	1	1	1	1	1	1	1	1	1										
OG5_127297																																																							1	1	1	1	1	1	1	1		1	1	1	1	1	1	1	1	1	1	1	1		1	1	1	1	1	1	1	1	1	1	1	1	1	1		1	1	1	1	1	1	1	1	1		1	1	1	1	1	1		1	1	1	1	1	1	1	1	1	1	1	1	1	1	1	1	1	1	1	1		1	1	1	1	1	1	1	1
OG5_127299																																																								1	1	1	1	1	1	1		1	1	1	1	1	1	1	1	1	1	1	1		1	1	1	1	1	1	1	1	1	1	1	1	1	1		1	1		1	1	1	1	1	1							1		1	1	1	1	1	1	1	1	1	1	1	1	1	1	1	1	1	1	1	1		1	1	1	1	1	1	1	1
OG5_127300	1	1	1	1	1	1	1	1	1	1	1	1	1	1	1	1																																							1	1	1	1	1	1		1		1	1	1	1	1	1	1	1	1	1	1	1			1	1	1	1	1	1	1	1	1	1	1	1	1		1	1		1	1	1	1	1	1	1	1	1	1	1	1	1		1	1	1	1	1	1	1	1	1	1	1	1	1	1	1	1						1	1	1	1	1	1	1	1
OG5_127301	1	1	1	1	1	1	1	1	1	1	1	1	1	1	1	1									1				1	1	1																					1			1	1	1	1	1	1	1	1		1	1	1	1	1	1	1	1	1	1	1	1		1	1	1	1	1	1	1	1	1	1	1	1	1	1		1	1	1	1	1	1	1	1	1	1	1	1	1	1	1	1		1	1	1	1	1	1	1	1	1	1	1	1	1	1	1	1	1	1	1	1		1	1	1	1	1	1	1	1
OG5_127303																							1						1	1											1												1		1	1	1	1	1	1	1	1		1	1	1	1	1	1	1	1	1		1	1		1	1	1	1	1	1	1	1	1	1	1	1	1	1		1			1	1	1	1	1	1	1	1	1	1	1		1		1	1	1	1	1	1	1	1	1	1	1	1	1	1	1	1	1		1	1		1	1	1	1	1	1	1	1
OG5_127304																																																								1	1	1	1	1	1	1				1	1	1	1	1	1	1	1	1	1		1	1	1	1	1	1	1	1	1	1	1	1	1	1		1			1				1		1	1	1	1	1				1	1	1	1	1	1	1	1	1	1	1	1	1	1	1	1	1	1	1	1		1	1	1	1	1	1	1	1
OG5_127307																																																								1	1	1	1	1	1	1		1		1	1	1	1	1	1	1	1	1	1		1	1		1	1	1	1	1	1	1	1	1	1	1						1	1		1											1	1	1	1	1	1	1	1	1	1	1	1	1		1	1	1	1	1		1	1	1	1	1	1	1	1
OG5_127308																																																							1	1	1	1	1	1	1	1		1			1	1	1	1	1	1	1	1	1		1	1	1	1	1	1	1	1	1	1	1	1	1	1		1	1		1	1	1	1	1	1	1	1	1						1	1	1	1	1	1	1	1	1	1	1	1	1	1	1	1	1	1	1	1		1	1	1	1	1	1	1	1
OG5_127309																		1	1	1	1	1			1	1	1		1	1	1	1	1	1	1	1	1	1	1	1	1	1	1	1	1	1	1		1	1	1	1	1		1	1	1	1	1	1	1			1		1	1	1	1	1	1	1	1	1	1		1	1	1	1	1	1	1	1	1	1	1	1	1						1	1	1		1		1	1	1	1	1				1	1	1	1	1	1	1	1	1	1	1	1	1	1	1	1	1	1	1	1		1	1	1	1	1	1	1	1
OG5_127310																																																							1	1	1	1	1	1	1	1		1	1	1	1	1	1	1	1	1	1	1			1	1	1	1	1	1	1	1	1	1	1	1	1	1		1	1		1	1	1	1	1	1	1	1	1	1	1	1	1		1	1	1	1	1	1	1	1	1	1	1	1	1	1	1	1	1	1	1	1		1	1	1	1	1	1	1	1
OG5_127311																																																								1	1	1	1	1	1	1				1	1	1	1	1	1	1	1	1	1		1	1	1	1	1	1	1	1	1	1	1	1	1	1		1	1	1		1	1	1	1	1				1					1	1	1	1	1	1	1	1	1	1	1	1	1	1	1	1						1	1	1	1	1	1	1	1
OG5_127312	1	1	1	1	1	1	1	1	1	1	1	1	1	1	1	1																																							1	1	1	1	1	1	1	1		1	1	1	1	1	1	1	1	1	1	1	1		1	1	1		1	1	1	1	1	1	1	1	1	1		1	1	1	1	1	1	1	1	1	1	1	1	1	1	1	1		1	1	1	1	1	1	1	1	1	1	1	1	1	1	1	1	1	1	1	1		1	1	1	1	1	1	1	1
OG5_127313																																																								1	1	1	1	1	1	1		1	1	1	1	1	1	1	1	1	1	1	1		1	1	1	1	1	1	1	1	1	1	1	1	1	1		1	1	1	1	1	1	1	1	1	1	1	1		1	1	1			1	1	1	1	1	1	1	1	1	1	1	1		1		1	1	1	1		1	1	1	1	1	1	1	1
OG5_127315																										1						1					1													1						1	1	1	1	1		1		1	1	1																																			1	1	1						1	1	1	1	1	1	1	1	1	1	1	1	1	1		1	1	1				1	1	1	1	1	1	1	1
OG5_127316																		1	1	1	1	1	1	1	1	1	1	1	1	1	1	1	1	1	1	1	1	1	1	1	1	1	1	1	1	1	1	1	1	1	1	1	1			1	1	1	1	1	1	1		1	1	1	1	1	1	1	1	1	1	1	1		1	1	1	1		1	1	1	1		1	1	1	1		1	1	1		1	1	1	1	1						1			1	1	1	1	1	1	1	1	1	1	1	1	1	1	1	1	1	1	1	1		1	1	1	1	1	1	1	1
OG5_127317																										1	1	1				1		1						1							1	1		1						1	1	1	1	1	1	1		1		1	1	1	1	1	1	1	1	1	1		1	1	1	1	1	1	1	1	1	1	1	1	1	1		1							1										1	1	1	1	1	1	1	1	1	1		1		1	1	1	1	1	1	1				1	1	1	1	1	1
OG5_127318																																																1								1	1				1			1		1	1	1	1	1	1	1	1	1	1		1	1	1	1	1	1	1	1	1	1	1	1	1	1		1							1		1	1	1	1												1						1								1	1						
OG5_127319																																																							1	1	1	1	1	1	1	1		1	1	1	1	1	1	1	1	1		1	1		1	1	1	1	1	1	1	1	1	1	1	1	1	1		1	1		1	1	1	1	1	1	1	1	1	1	1				1	1	1	1	1	1	1	1	1	1	1	1	1	1	1	1	1	1	1	1		1	1	1	1	1	1	1	1
OG5_127320																																																							1	1	1	1	1	1	1	1		1	1	1	1	1		1	1	1	1	1	1		1	1	1	1	1	1	1	1	1	1	1	1	1	1		1	1	1	1	1	1	1	1	1	1	1	1	1					1	1	1	1	1	1	1	1	1	1	1	1	1	1	1	1	1	1	1	1		1	1	1	1	1	1	1	1
OG5_127321																																																							1	1	1	1	1	1	1	1		1		1	1	1	1	1	1	1	1	1	1		1	1	1	1	1	1	1	1	1	1	1	1	1	1		1							1										1	1	1	1	1	1	1	1	1	1	1	1	1	1	1	1	1	1	1	1		1	1	1	1	1	1	1	1
OG5_127322	1	1	1	1	1	1	1	1	1	1	1	1	1	1	1	1																																							1	1	1	1	1	1	1	1	1	1	1	1	1	1	1	1	1	1	1		1		1	1	1		1	1	1	1	1	1	1	1	1	1		1	1		1	1	1	1	1	1	1	1	1	1	1	1	1		1	1	1	1	1	1	1	1	1	1	1	1	1	1	1	1	1	1	1	1				1	1	1	1	1	1
OG5_127323																																																							1	1	1	1	1	1	1	1		1	1	1	1	1	1	1	1	1		1	1		1	1	1	1	1	1	1	1	1	1	1	1	1	1		1	1		1	1	1		1	1	1	1	1		1		1		1	1	1	1	1	1	1	1	1	1	1	1	1	1	1	1	1	1	1	1		1	1	1	1	1	1	1	1
OG5_127324		1			1	1	1	1	1	1	1	1	1	1	1								1						1	1											1												1		1	1	1	1	1	1	1	1		1	1	1	1	1	1	1	1	1		1	1		1	1	1	1	1	1	1		1	1	1	1	1	1		1	1	1	1	1	1	1	1	1	1	1	1	1	1		1		1	1	1	1	1	1	1	1	1	1	1	1	1	1	1	1	1	1	1	1		1	1	1	1	1	1	1	1
OG5_127325					1		1	1	1	1								1	1						1				1	1		1	1	1				1	1	1	1			1	1	1	1			1	1						1	1	1	1	1			1	1	1	1	1	1	1	1	1	1	1	1		1	1	1	1	1	1	1		1	1	1	1	1	1									1		1	1	1						1	1	1	1	1	1	1	1	1	1	1	1	1	1	1	1	1	1	1	1				1	1	1	1	1	1
OG5_127328	1	1	1	1	1	1	1	1	1	1	1	1	1	1	1	1				1																					1												1		1	1	1	1	1	1	1	1		1	1	1	1	1	1	1	1	1	1	1	1		1	1	1	1	1	1	1	1	1	1	1	1	1	1		1	1			1	1	1	1	1		1	1	1	1				1	1	1	1	1	1	1	1	1	1	1	1	1	1	1	1	1	1	1	1		1	1		1	1	1	1	1
OG5_127329																					1	1		1		1	1					1					1	1	1									1	1							1	1	1	1	1	1	1		1	1	1	1	1	1	1	1	1	1	1	1		1	1	1	1	1	1	1	1	1	1	1	1	1	1		1			1	1	1		1		1	1	1						1	1	1	1	1	1	1	1	1	1	1	1	1	1	1	1	1	1	1	1		1	1	1	1	1	1	1	1
OG5_127330	1		1	1	1		1	1	1	1	1	1	1			1		1	1	1	1	1	1	1	1	1	1	1	1	1	1	1	1	1	1	1	1	1	1	1	1	1	1					1	1			1	1			1		1	1	1	1			1	1	1	1	1	1	1	1	1	1	1	1		1	1	1	1	1	1	1	1	1	1	1	1	1			1	1	1		1	1	1	1	1									1	1	1	1	1	1	1	1	1	1	1	1	1	1	1	1	1	1	1	1		1	1	1	1	1	1	1	1
OG5_127331																																																							1	1	1	1	1	1	1	1		1	1	1	1	1	1	1	1	1	1	1	1		1	1	1	1	1	1	1	1	1	1	1	1	1	1		1	1		1	1	1	1	1	1	1	1	1	1	1	1	1		1	1	1	1	1	1	1	1	1	1	1	1	1	1	1	1	1	1	1	1		1	1	1	1	1	1	1	1
OG5_127332	1		1	1	1			1						1	1					1	1			1	1							1	1	1	1	1	1	1	1	1	1	1	1	1	1	1	1	1	1	1	1					1	1	1	1	1	1	1		1	1		1	1	1	1	1	1	1	1	1		1	1	1	1	1	1	1	1	1	1	1	1	1	1		1	1		1	1	1	1	1	1	1	1	1						1	1	1	1	1	1	1	1	1	1	1	1	1	1	1	1	1	1	1	1		1		1	1	1	1	1	1
OG5_127333																																																							1	1	1	1	1	1	1	1			1	1	1	1	1	1	1	1	1	1	1		1	1	1	1	1	1	1	1	1	1	1	1	1	1		1	1	1	1	1	1	1	1	1	1	1	1	1					1	1	1	1	1		1	1	1	1	1	1	1	1	1	1	1	1	1	1		1	1		1	1	1	1	1
OG5_127334		1		1	1				1					1	1			1	1	1		1		1	1	1	1	1		1		1	1	1				1	1	1	1			1	1	1	1	1	1		1		1			1	1	1	1		1	1		1	1	1	1	1	1	1	1	1		1	1		1	1	1	1	1	1	1	1	1	1	1	1	1	1		1							1		1	1	1						1	1	1	1	1	1	1	1	1	1		1	1	1	1	1	1	1	1	1		1	1	1	1	1	1	1	1
OG5_127339	1	1	1	1	1	1	1	1	1	1	1	1	1	1	1	1																																							1	1	1	1	1	1	1	1	1	1	1	1	1	1	1	1	1	1		1	1		1	1	1	1	1	1	1	1	1	1	1	1	1	1		1	1	1	1	1	1	1	1	1	1	1	1	1	1	1	1		1	1	1	1	1	1	1	1	1	1	1	1	1	1	1	1	1	1	1	1		1	1	1	1	1	1	1	1
OG5_127342				1	1		1											1	1		1				1	1					1	1	1	1				1	1									1								1	1	1	1	1		1		1	1	1	1	1	1	1	1	1	1	1	1		1	1	1	1	1	1	1	1	1	1	1	1	1	1							1				1	1	1	1					1	1	1	1	1	1	1	1	1	1	1	1	1	1	1	1	1	1	1	1		1	1				1		1
OG5_127343	1	1	1	1	1	1	1			1	1		1		1			1	1																																				1	1	1	1	1	1	1	1	1	1	1	1	1	1	1	1	1		1	1	1		1	1	1	1	1	1	1	1	1	1	1	1	1	1		1	1	1	1	1	1	1	1	1		1	1	1	1	1	1		1	1	1	1	1	1	1	1	1	1	1	1	1	1	1	1	1	1	1	1		1	1	1	1	1	1	1	1
OG5_127345	1		1	1	1	1	1	1	1	1	1	1	1	1	1																																								1	1	1	1	1	1	1	1	1	1	1		1	1	1	1	1	1	1	1	1		1	1	1		1	1	1	1	1	1	1	1	1	1		1	1		1	1	1	1	1	1	1	1	1	1	1	1	1		1	1	1		1	1	1	1	1	1	1	1	1	1	1	1	1	1	1	1		1	1	1	1	1	1	1	1
OG5_127346																																																								1	1	1	1	1				1		1	1										1	1	1	1	1	1	1	1	1	1	1	1	1	1				1	1	1		1		1	1	1	1						1	1	1	1	1	1	1	1	1	1	1	1	1	1	1	1	1	1	1	1		1	1	1	1	1	1	1	1
OG5_127347													1	1				1	1	1	1	1		1	1	1	1	1		1		1	1	1	1	1	1	1	1	1	1	1	1	1	1	1	1	1	1	1	1					1	1				1	1		1	1	1	1	1	1	1	1	1	1	1	1		1	1	1	1	1	1	1		1	1	1	1	1	1		1	1			1	1		1										1	1	1	1	1	1	1	1	1	1	1	1	1	1	1	1	1	1	1	1		1	1	1	1	1	1	1	1
OG5_127348					1				1									1	1	1	1	1		1	1	1		1				1	1	1	1	1	1	1	1	1	1			1	1	1	1	1	1	1	1						1	1	1	1	1			1	1	1	1	1	1	1	1	1	1	1	1		1	1	1	1	1	1	1	1	1	1	1	1	1	1		1	1			1	1		1		1	1	1						1	1	1	1	1	1	1	1	1	1	1	1	1	1	1	1	1	1	1	1		1	1	1	1	1	1	1	1
OG5_127349	1	1	1	1	1	1	1	1	1	1	1	1	1	1	1	1				1																																			1	1	1	1	1	1	1	1		1	1	1	1	1	1	1	1	1	1	1	1		1	1	1	1		1	1		1	1	1	1	1	1		1	1	1	1	1	1	1	1	1	1	1	1	1	1	1	1		1	1	1	1	1	1	1	1	1	1	1	1	1	1	1	1	1	1	1	1		1	1	1	1	1	1	1	1
OG5_127351	1	1	1	1	1	1	1	1	1	1	1	1	1	1	1	1						1										1																1							1	1	1	1	1	1	1	1		1	1	1	1	1	1	1	1	1		1	1		1	1	1	1		1	1	1	1	1	1	1	1	1		1	1	1	1	1	1	1	1	1	1	1	1	1	1	1	1		1	1	1	1	1	1	1	1	1	1	1	1	1	1	1	1	1	1	1	1		1	1	1	1	1	1	1	1
OG5_127352	1	1	1	1	1	1	1	1	1	1	1	1	1	1	1	1																																							1	1		1	1	1	1	1	1	1	1	1	1	1	1	1	1	1	1	1	1		1	1	1	1	1	1	1		1	1	1	1	1	1		1	1		1	1	1	1	1	1	1	1	1	1	1	1	1		1	1	1	1	1	1	1	1	1	1	1	1	1	1	1	1	1	1	1	1		1	1	1	1	1	1	1	1
OG5_127353																																																							1	1	1	1	1	1	1	1		1	1	1	1	1	1	1	1	1	1	1	1		1	1	1	1	1	1	1	1	1	1	1	1	1	1		1	1		1	1	1	1	1	1		1	1	1	1	1	1		1	1	1	1	1	1	1	1	1	1	1	1	1	1	1	1	1	1	1	1		1	1	1	1	1	1	1	1
OG5_127354																																																							1	1	1	1	1	1	1	1		1	1	1	1	1	1	1	1	1	1	1	1		1	1	1	1	1	1	1	1	1	1	1	1	1	1		1	1		1	1	1	1	1	1	1	1	1	1	1				1	1	1	1	1	1	1	1	1	1	1	1	1	1	1	1	1	1	1	1		1	1	1	1	1	1	1	1
OG5_127355	1	1	1	1	1	1	1	1			1	1	1		1	1		1	1	1	1	1	1			1	1	1	1	1	1	1	1	1				1	1	1	1	1	1	1	1	1	1	1	1	1	1	1	1			1	1	1	1		1				1	1	1				1		1				1	1	1		1	1			1	1	1	1	1	1											1		1	1						1	1	1	1	1	1	1	1	1		1	1	1		1	1					1	1						1
OG5_127356	1	1	1			1	1	1			1	1	1		1	1										1			1																										1	1	1	1	1	1	1	1		1	1	1	1	1	1		1	1	1		1		1	1	1	1	1	1	1	1	1	1	1	1	1	1		1	1		1	1	1	1	1	1	1	1	1	1	1	1	1		1	1	1	1	1	1	1	1	1	1	1	1	1	1	1	1	1	1	1	1		1	1	1	1	1	1	1	1
OG5_127358																																																								1	1	1	1		1	1		1	1	1	1	1	1	1	1	1	1	1	1		1	1	1	1		1	1	1		1	1	1	1	1			1						1										1	1	1	1	1	1	1	1	1	1	1	1	1	1	1	1	1	1	1	1		1	1	1	1	1	1	1	1
OG5_127359																					1							1				1																							1	1	1	1	1	1	1	1		1		1	1	1	1	1	1	1	1	1	1		1	1	1	1	1	1	1	1	1	1	1	1	1	1		1	1	1	1	1	1	1	1	1	1	1	1	1	1	1	1		1	1	1	1	1	1	1	1	1	1	1	1	1	1	1	1	1	1	1	1		1	1	1	1	1	1	1	1
OG5_127360							1			1					1			1		1						1	1			1	1	1	1	1				1	1														1		1	1		1	1	1		1		1	1	1	1	1	1	1	1	1	1	1	1		1	1	1	1	1	1	1	1	1	1	1	1	1	1		1	1		1	1	1	1	1	1	1	1	1	1	1	1	1		1	1	1	1	1	1	1	1	1	1	1	1	1	1	1	1	1	1	1	1		1	1	1	1	1	1	1	1
OG5_127361																		1	1	1	1	1	1	1	1	1	1	1	1	1	1	1	1	1	1	1	1	1	1	1	1	1	1	1	1	1	1	1	1	1	1	1	1			1	1				1	1		1	1	1	1	1	1	1	1	1	1	1	1		1	1	1	1	1	1	1	1	1	1	1	1	1	1		1	1			1	1	1	1	1									1	1	1	1	1	1	1	1	1	1	1	1	1	1	1	1	1	1	1			1	1	1	1	1	1	1	1
OG5_127362					1													1	1		1				1	1	1	1			1	1	1	1	1	1	1	1	1	1	1			1	1	1	1	1	1	1	1					1	1	1	1	1	1	1		1	1	1	1	1	1	1	1	1	1	1	1		1	1	1	1	1	1	1	1	1	1	1	1	1	1		1	1	1		1	1	1	1	1	1	1	1						1	1	1	1	1	1	1	1	1	1	1	1	1	1	1	1	1	1	1	1		1	1	1	1	1	1	1	1
OG5_127363																				1					1	1						1	1	1	1	1	1	1	1	1		1								1						1	1	1	1	1	1	1		1	1	1	1	1	1		1	1	1	1	1		1	1	1	1	1	1	1		1	1	1	1	1	1		1	1	1		1	1	1	1	1	1	1	1						1	1	1	1	1	1	1	1	1	1	1	1	1	1	1	1	1	1	1	1		1	1	1	1	1	1	1	1
OG5_127364																																																							1	1	1	1	1	1	1	1		1	1	1	1	1	1	1	1	1		1	1		1	1	1	1	1	1	1	1	1	1	1	1	1	1		1	1	1	1	1	1	1	1	1	1	1	1	1	1	1			1	1	1	1	1	1	1	1	1	1	1	1	1	1	1	1	1	1	1	1			1	1	1	1	1	1	1
OG5_127365																																	1	1	1	1	1				1															1	1	1	1	1	1	1		1	1	1	1	1	1	1	1	1	1	1	1		1	1	1	1	1	1	1	1	1	1	1	1	1	1		1	1	1		1	1	1	1	1	1	1	1			1			1	1	1	1	1		1	1	1	1	1	1	1	1	1	1	1	1	1	1		1		1	1	1	1	1	1
OG5_127366																									1													1	1	1																1	1	1	1	1	1	1		1	1	1		1	1	1	1	1	1	1	1		1	1	1		1	1	1		1	1	1	1	1	1		1	1	1			1	1	1	1	1	1	1						1	1	1		1	1	1	1	1	1	1	1	1	1	1	1	1	1	1	1		1	1	1	1	1	1	1	1
OG5_127367	1	1	1	1	1	1	1	1	1	1	1	1	1	1	1	1																																							1	1	1	1	1	1	1	1		1	1	1	1	1	1	1	1	1	1	1	1		1	1	1	1	1	1	1	1	1	1	1	1	1	1		1	1	1	1	1	1	1	1	1	1	1	1	1	1	1	1		1	1	1	1	1	1	1	1	1	1	1	1	1	1	1	1	1	1	1	1		1	1	1	1	1	1	1	1
OG5_127368																																																							1	1	1	1	1	1	1	1		1	1	1	1	1	1	1	1	1	1	1	1		1	1	1	1	1	1	1	1	1	1	1	1	1	1		1	1		1	1	1	1	1	1	1	1	1	1	1				1	1	1	1	1	1	1	1	1	1	1	1	1	1	1	1	1	1	1	1		1	1	1	1	1	1	1	1
OG5_127369	1	1	1	1	1	1	1	1	1	1	1	1	1	1	1	1																																							1	1	1	1	1	1	1	1		1	1	1	1	1	1	1	1	1	1	1	1		1	1	1	1	1	1	1		1	1	1	1	1	1		1	1		1	1	1	1	1	1	1	1	1	1	1	1	1		1	1	1	1	1	1	1	1	1	1	1	1	1	1	1	1	1	1	1	1		1	1	1	1	1	1	1	1
OG5_127370																																																								1	1	1	1	1	1	1		1	1	1	1	1	1	1	1	1		1	1		1	1	1	1	1	1	1	1	1	1	1	1	1	1		1				1	1	1	1	1									1	1	1	1	1	1	1	1	1	1	1	1	1	1	1	1	1	1	1	1			1	1	1	1	1	1	1
OG5_127371												1									1														1	1					1		1													1	1	1	1	1	1			1	1	1	1	1		1	1	1	1	1	1		1	1	1	1	1	1	1	1	1	1	1	1	1	1		1	1		1	1	1		1		1	1	1			1	1		1	1	1	1	1	1	1	1	1	1	1	1	1	1	1	1	1	1	1	1		1	1		1	1	1	1	1
OG5_127373																		1	1	1	1	1		1		1	1	1	1	1	1	1	1	1	1	1	1	1	1	1	1	1	1	1	1	1	1	1	1	1	1	1	1		1		1	1	1	1	1			1	1	1	1	1	1	1	1	1	1	1	1		1	1			1	1	1	1	1	1	1	1	1	1		1				1	1		1					1	1				1	1	1		1	1	1	1	1	1	1	1	1	1		1	1	1	1	1		1	1	1	1	1	1	1	1
OG5_127375	1	1	1	1	1	1	1	1	1	1	1	1	1	1	1	1		1		1				1								1		1																					1	1	1	1	1	1	1	1		1	1	1		1			1	1	1	1	1		1	1		1	1	1		1	1	1	1	1	1	1		1	1		1	1	1	1	1	1	1	1	1	1	1	1	1		1	1	1	1	1	1	1	1	1	1	1	1	1	1	1	1	1	1	1	1		1	1	1	1	1	1	1	1
OG5_127376	1	1	1	1	1	1	1	1	1	1	1	1	1	1																																									1	1	1	1	1	1	1	1		1	1	1	1	1	1		1		1		1		1	1	1	1	1	1				1	1	1	1	1			1	1	1	1	1		1	1	1	1	1	1			1		1	1	1			1	1	1	1		1	1	1	1	1	1	1	1	1	1		1	1	1	1	1	1	1	1
OG5_127378																																																							1	1	1	1	1	1	1					1	1	1	1	1	1	1	1	1	1		1	1	1		1	1	1	1	1	1	1	1	1	1		1					1		1					1	1				1	1	1	1	1	1	1	1	1	1	1	1	1	1		1	1	1	1	1		1	1	1	1	1	1	1	1
OG5_127379							1		1	1	1	1	1					1				1		1		1	1	1	1	1	1	1	1	1				1		1	1	1	1	1	1	1	1		1	1	1	1	1			1	1	1	1	1	1	1		1		1	1	1	1	1	1	1	1	1	1		1	1	1			1	1	1		1	1	1	1	1		1							1		1	1	1		1				1	1	1	1	1	1	1	1	1	1	1	1	1	1	1	1	1	1	1	1		1	1	1	1	1	1	1	1
OG5_127380	1	1	1	1	1	1		1	1						1	1																												1	1	1	1			1	1				1	1	1	1	1	1	1	1	1	1	1	1	1	1	1	1	1	1	1	1	1		1	1	1	1	1	1	1	1	1	1	1	1	1	1		1	1	1	1	1	1	1	1	1	1	1	1	1	1		1		1	1	1	1	1	1	1	1	1	1	1	1	1	1	1	1	1	1	1	1		1	1	1	1	1	1	1	1
OG5_127381		1	1	1		1	1		1	1								1	1					1	1	1	1	1	1	1	1	1		1				1	1					1	1	1	1		1	1	1		1		1	1	1	1	1	1	1	1			1	1	1	1	1	1	1	1	1	1	1		1	1	1	1	1	1	1		1	1	1	1	1	1						1	1				1	1	1	1	1				1	1	1		1	1	1	1	1	1	1	1	1	1	1	1	1	1	1	1		1	1	1	1	1	1	1	1
OG5_127382																																																							1	1	1	1	1	1	1	1		1	1	1	1	1	1	1	1	1	1	1	1		1	1	1	1		1	1	1	1	1	1	1	1	1		1	1			1	1	1	1	1	1	1	1	1	1		1		1	1	1	1	1	1	1	1	1	1	1	1	1	1	1	1	1	1	1	1		1	1	1	1	1	1	1	1
OG5_127383																		1	1	1	1	1	1	1	1	1	1	1	1	1	1	1	1	1	1	1	1	1	1	1	1	1	1	1	1	1	1	1	1	1	1		1			1		1	1	1	1			1	1	1	1	1	1	1	1		1	1	1		1	1	1		1	1	1	1	1	1	1	1	1	1		1	1	1		1	1	1	1	1		1	1												1	1	1	1	1	1	1	1	1		1	1	1	1		1	1	1	1	1	1	1	1
OG5_127384																																																							1	1	1		1		1	1	1	1	1	1	1	1	1	1	1	1	1	1	1		1	1	1	1	1	1	1	1	1	1	1	1	1	1		1	1		1	1	1	1	1	1	1	1	1	1	1				1	1	1	1	1	1	1	1	1	1	1	1	1	1	1	1	1	1	1	1		1	1	1	1	1	1	1	1
OG5_127385										1								1	1						1	1	1	1			1	1	1	1				1	1	1				1	1	1	1	1	1	1	1						1	1	1	1	1	1		1	1	1	1	1	1	1	1	1	1	1	1		1		1	1	1	1	1	1	1	1	1	1	1	1		1	1		1	1	1	1	1	1	1	1	1			1	1		1	1	1	1	1	1	1	1	1	1	1	1	1	1	1	1	1	1	1	1		1	1	1	1	1	1	1	1
OG5_127386																																																							1	1	1	1	1	1	1	1		1	1	1	1	1	1	1	1	1	1	1	1		1	1	1	1	1	1	1	1	1	1	1	1	1	1		1	1		1	1	1	1	1	1	1	1	1	1		1	1		1	1	1	1	1	1	1	1	1	1	1	1	1	1	1	1	1	1	1	1		1	1	1	1	1	1	1	1
OG5_127387																																																							1	1	1	1	1	1	1	1		1	1	1	1	1	1	1	1	1	1	1	1		1	1	1		1	1	1	1	1	1	1	1	1	1		1	1	1	1	1	1	1	1	1	1	1	1	1	1				1	1	1	1	1	1	1	1	1	1	1	1	1	1	1	1	1	1	1	1		1	1	1	1	1	1	1	1
OG5_127389																		1	1	1	1	1	1	1	1	1	1	1	1	1	1	1	1	1	1	1	1	1	1	1	1	1	1	1	1	1	1	1	1	1	1	1	1			1	1	1	1		1			1	1		1	1	1	1	1		1	1			1		1		1	1	1	1		1	1	1	1	1			1			1	1												1	1	1	1	1	1	1	1	1		1	1	1	1	1	1	1	1						1		1	1	1	1
OG5_127390																																																							1	1	1	1	1	1	1	1			1		1	1	1	1	1	1	1	1	1		1	1	1	1	1	1	1	1	1	1	1	1	1	1		1	1	1	1	1	1	1	1	1	1	1	1	1	1				1	1	1	1	1	1	1	1	1	1	1	1	1	1	1	1	1	1	1	1						1	1	1	1
OG5_127391																																																							1	1	1	1	1	1	1	1			1	1	1	1	1	1	1	1	1	1	1		1	1	1	1	1	1	1	1	1	1	1	1	1	1		1	1	1	1	1	1	1		1		1	1	1			1		1	1	1		1	1		1	1	1	1	1	1	1	1	1	1	1	1	1		1	1	1	1	1	1	1	1
OG5_127392																																																								1	1	1	1	1	1	1		1		1	1	1	1	1	1	1	1	1	1		1	1	1	1	1	1	1	1	1	1	1	1	1	1		1							1					1		1	1		1	1	1	1	1	1	1	1	1	1	1	1	1	1	1	1	1	1	1	1						1	1	1	1
OG5_127394																									1				1	1	1		1	1				1	1					1	1	1	1		1		1				1	1	1	1	1	1	1			1	1	1	1	1	1	1	1	1	1	1	1		1	1	1	1	1	1	1	1	1	1	1	1	1	1		1	1						1		1	1	1	1					1	1	1	1	1	1	1	1	1	1	1	1	1	1	1	1	1	1	1	1		1	1		1	1	1	1	1
OG5_127395	1		1	1	1	1	1	1	1	1	1	1	1	1				1	1	1	1	1		1	1	1	1	1	1	1		1	1	1	1	1	1	1	1	1	1	1	1	1	1	1	1	1	1	1	1					1	1				1	1		1	1			1	1	1	1	1	1	1	1		1	1	1	1	1	1	1	1	1	1	1	1	1	1		1	1			1	1		1										1	1	1	1	1	1	1	1	1	1	1	1	1	1	1	1	1	1	1	1		1	1	1	1	1	1	1	1
OG5_127396																																																							1	1	1	1	1	1	1	1		1	1	1	1	1	1	1	1	1	1	1	1		1	1	1	1	1	1	1	1	1	1	1	1	1	1		1							1		1	1	1	1	1	1	1		1	1	1	1	1	1	1	1	1	1	1	1	1	1	1	1	1	1	1	1		1	1	1	1				
OG5_127397		1							1	1			1		1			1		1					1	1	1		1	1		1									1	1	1	1	1	1		1					1		1	1	1	1	1	1	1			1	1	1	1	1	1	1	1	1	1	1	1		1	1	1	1	1	1	1	1	1	1	1	1	1	1		1							1		1								1	1	1	1	1	1	1	1	1	1	1	1	1	1	1	1						1	1	1	1	1	1	1	1
OG5_127399																		1	1																																						1	1	1	1	1						1	1	1	1	1	1	1	1	1		1	1	1	1	1	1	1	1	1	1	1	1	1	1		1							1		1		1						1	1	1	1	1	1	1	1	1	1	1	1	1	1		1		1											
OG5_127400									1	1												1											1					1	1	1	1	1	1	1	1	1	1			1	1					1	1	1	1	1	1	1		1	1	1	1	1	1	1	1	1	1	1	1		1	1	1	1	1	1	1	1	1	1	1	1	1	1		1				1	1		1		1	1	1						1	1	1	1	1	1	1	1	1	1	1	1	1	1	1	1	1	1	1	1		1	1	1	1	1	1	1	1
OG5_127401			1	1	1	1	1	1	1	1				1	1			1	1	1				1	1	1	1	1				1	1	1	1		1	1	1	1	1			1	1	1	1	1	1		1					1	1	1	1	1	1	1		1	1	1	1	1	1	1	1	1	1	1	1		1	1	1	1	1	1	1	1	1	1	1	1	1	1		1	1			1	1	1	1	1	1	1	1						1	1	1	1	1	1	1	1	1	1	1	1	1	1	1	1	1	1	1	1		1	1	1	1	1	1	1	1
OG5_127402																																																							1	1	1	1	1	1	1	1		1	1	1	1	1	1	1	1	1	1	1	1		1	1	1	1	1	1	1	1	1	1	1	1	1	1		1	1	1	1	1	1	1	1	1	1	1	1	1		1	1		1	1	1	1	1	1	1	1	1	1	1	1	1	1	1	1	1	1	1	1		1	1	1	1	1	1	1	1
OG5_127403																																																							1	1	1	1	1	1	1					1		1	1	1	1	1	1	1	1		1	1	1		1	1	1	1	1	1	1	1	1	1		1							1					1					1	1	1	1	1	1	1	1		1	1	1	1	1	1	1	1	1	1	1									
OG5_127404																		1	1	1		1	1	1		1	1	1	1	1	1	1	1	1	1	1	1	1	1	1	1	1	1	1	1	1	1	1	1	1	1		1			1	1	1	1	1	1			1	1		1	1	1	1	1	1	1	1	1		1	1	1	1		1	1	1	1	1	1	1	1	1		1	1	1		1	1	1		1	1	1	1						1	1	1		1	1	1	1	1	1	1	1	1	1	1	1	1	1	1	1		1	1	1	1	1	1	1	1
OG5_127405	1	1	1	1	1	1	1	1	1	1	1	1	1	1	1	1				1																					1														1	1	1	1	1	1	1	1		1	1	1	1	1	1	1	1	1	1	1	1		1	1	1	1	1	1	1	1	1	1	1	1	1	1		1	1	1	1			1	1	1	1	1	1	1	1	1	1		1	1	1	1	1	1	1	1	1	1	1	1	1	1	1	1	1	1	1	1		1	1	1	1	1	1	1	1
OG5_127406																		1																																					1	1	1	1	1	1	1	1		1	1	1	1	1	1	1	1	1	1	1	1		1	1	1	1	1	1	1	1	1	1	1	1	1	1		1												1					1	1	1	1	1	1	1	1	1	1	1	1	1	1	1	1	1	1	1	1			1	1	1	1	1	1	1
OG5_127407	1	1	1	1	1	1	1	1			1	1	1	1	1	1																																							1	1	1	1	1	1	1	1		1	1	1	1	1	1	1	1	1	1	1	1		1	1	1	1	1	1	1	1	1	1	1	1	1	1		1	1		1	1	1	1	1	1	1	1	1	1	1	1	1		1	1	1	1	1	1	1	1	1	1	1	1	1	1	1	1	1	1	1	1		1	1	1	1	1	1	1	1
OG5_127410																		1	1		1				1													1	1	1								1							1	1	1	1	1	1	1	1		1	1	1	1	1	1	1	1	1	1	1	1		1	1	1	1	1	1	1	1	1	1	1	1	1	1		1							1		1	1	1	1	1											1	1	1	1	1										1	1	1	1	1	1	1	1
OG5_127411	1	1	1	1	1	1		1	1	1	1	1	1	1	1	1																																							1	1	1	1	1	1	1	1	1	1	1	1	1	1	1	1	1	1	1	1	1		1	1	1	1	1	1	1	1	1	1	1	1	1	1		1	1	1	1	1	1	1	1	1	1	1	1	1	1	1	1		1	1	1	1	1	1	1	1	1	1	1	1	1	1	1	1	1	1	1	1		1	1	1	1	1	1	1	1
OG5_127412		1	1	1	1				1	1				1	1			1	1	1		1		1	1	1	1	1		1		1	1	1				1	1	1	1			1	1	1	1	1	1		1		1			1	1	1	1		1	1		1	1		1	1	1	1	1	1	1	1	1		1	1	1	1		1	1	1	1	1	1	1	1			1	1			1	1		1		1	1	1						1	1	1	1	1	1	1	1	1	1		1	1	1	1	1	1	1	1	1		1	1	1	1	1	1	1	1
OG5_127413																		1	1	1	1	1	1	1	1	1	1	1	1	1	1	1	1	1	1	1	1	1	1	1	1	1	1	1	1	1	1	1	1	1	1	1	1			1	1	1	1	1	1	1		1	1	1	1	1	1	1	1	1	1	1	1		1	1	1	1	1	1	1	1	1	1	1	1	1	1		1	1	1		1	1	1	1	1									1	1	1	1	1	1	1	1	1	1	1	1	1	1	1	1	1	1	1	1		1	1	1	1	1	1	1	1
OG5_127414	1	1	1	1	1	1	1	1	1	1	1	1	1	1	1						1			1	1	1	1	1			1		1	1				1	1	1				1	1	1	1	1	1	1	1	1				1	1	1	1	1	1			1	1	1	1	1	1	1	1	1	1	1	1		1	1	1	1	1	1	1	1	1	1	1	1	1	1		1	1			1	1	1	1	1							1		1	1	1	1	1	1	1	1	1	1	1	1	1	1	1	1	1	1	1	1		1	1	1	1	1	1	1	1
OG5_127415	1	1	1	1	1	1	1	1	1		1	1	1	1	1	1				1									1	1													1						1				1		1	1	1	1	1	1	1	1			1	1		1	1	1	1	1	1	1	1		1	1	1			1	1	1		1	1	1	1	1		1	1	1	1	1	1	1		1	1	1	1	1	1		1		1	1	1	1	1	1	1	1	1	1	1	1	1	1	1	1	1	1	1	1		1	1			1	1	1	1
OG5_127416																																																							1	1	1	1	1	1	1			1			1	1	1	1	1	1	1	1	1		1	1	1	1	1	1	1	1	1	1	1	1	1	1		1	1	1	1	1	1	1	1	1	1	1	1	1	1	1	1		1	1	1	1	1	1	1	1	1	1	1	1	1	1	1	1	1	1	1	1		1	1		1	1	1	1	1
OG5_127417																		1	1		1				1	1	1	1	1		1			1				1	1	1		1	1	1	1	1	1	1	1	1	1				1	1	1	1	1	1	1	1		1	1	1	1								1		1	1		1	1	1	1	1	1	1	1	1	1	1		1	1	1	1		1	1	1	1	1	1	1	1		1	1		1	1	1	1	1	1	1	1	1	1	1	1	1	1	1	1	1	1	1	1		1	1	1	1	1	1	1	1
OG5_127419	1	1	1	1	1	1	1	1	1	1	1	1	1	1	1	1																																							1	1	1	1	1	1	1	1		1	1	1	1		1	1	1	1			1		1	1	1	1	1	1	1	1		1	1	1	1	1		1	1		1	1	1	1	1	1	1	1	1	1	1	1	1		1	1	1	1	1	1	1	1	1	1	1	1	1	1	1	1	1	1	1	1		1	1	1	1	1	1	1	1
OG5_127420																																																							1	1	1				1	1		1	1	1	1	1	1	1	1	1	1	1	1		1	1	1	1	1	1	1	1	1	1	1	1	1	1		1	1	1	1	1	1	1	1	1				1			1		1	1	1		1	1	1	1	1	1	1	1	1	1	1	1	1	1	1	1			1	1	1	1	1	1	1
OG5_127422												1	1																																										1	1	1	1	1	1	1	1		1	1	1	1	1	1	1	1	1	1	1	1		1	1	1	1	1	1	1	1	1	1	1	1	1	1		1	1	1	1	1	1	1	1	1	1	1	1	1					1	1	1	1	1	1	1	1	1	1	1	1	1	1	1	1	1	1	1	1		1	1	1	1	1	1	1	1
OG5_127423																		1	1	1	1	1	1	1	1	1	1	1	1	1	1	1	1	1	1	1	1	1	1	1	1	1	1	1	1	1	1	1	1	1	1	1	1			1	1	1	1	1	1			1	1	1	1	1	1	1	1	1	1	1	1		1	1	1	1	1	1	1	1	1	1	1	1	1	1		1	1			1	1	1	1	1									1	1	1	1	1	1	1	1	1	1	1	1	1	1	1	1	1	1	1	1		1	1	1	1	1	1	1	1
OG5_127424	1			1	1	1	1	1				1																																											1	1	1	1	1	1	1	1		1	1	1	1	1	1	1	1	1	1	1	1		1	1	1	1	1	1	1	1	1	1	1	1	1	1		1	1		1	1	1	1	1	1	1	1	1	1	1				1	1	1	1	1	1	1	1	1	1	1	1	1	1	1	1	1	1	1	1		1	1	1	1	1	1	1	1
OG5_127425																																																							1	1	1	1	1	1	1	1		1		1	1	1	1	1	1	1	1		1		1	1	1	1	1	1	1	1	1	1	1	1	1	1		1	1			1	1		1		1		1	1	1				1	1	1	1	1	1	1	1	1	1	1	1	1	1	1	1	1	1	1	1		1	1		1	1	1	1	1
OG5_127426																																																							1	1	1	1	1	1	1						1	1	1	1	1	1	1	1	1		1	1	1	1	1	1	1	1	1	1	1	1	1	1		1									1		1		1				1	1	1	1	1	1	1	1	1	1	1	1	1	1		1	1	1	1	1		1	1	1	1	1	1	1	1
OG5_127428																																																							1	1	1	1	1	1	1	1	1	1	1	1	1	1	1	1	1	1	1	1	1		1	1	1	1	1	1	1	1	1	1	1	1	1	1		1	1	1	1	1	1	1	1	1	1	1	1	1	1	1	1		1	1	1	1	1	1	1	1	1	1	1	1	1	1	1	1	1	1	1	1		1	1	1	1	1	1	1	1
OG5_127429	1	1	1	1	1	1		1	1	1	1	1	1	1	1	1						1																			1			1	1	1	1			1	1				1	1	1	1	1	1	1	1		1	1	1	1		1	1	1	1	1	1	1		1	1	1	1		1		1	1	1	1	1	1	1		1	1	1	1	1	1	1	1	1	1	1	1	1	1	1	1		1	1	1	1	1	1	1	1	1	1	1	1	1	1	1	1	1	1	1	1		1	1	1	1	1	1	1	1
OG5_127430																																																							1	1	1	1	1	1	1	1		1	1	1	1	1	1	1	1	1	1	1	1		1	1	1	1	1	1	1	1	1	1	1	1	1	1		1	1		1	1	1	1	1	1	1	1	1	1			1		1	1	1	1	1	1	1	1	1	1	1	1	1	1	1	1	1	1	1	1		1	1	1	1	1	1	1	1
OG5_127431																																																							1		1	1	1	1	1	1		1		1	1	1	1	1	1	1	1	1	1		1	1	1	1	1	1	1	1	1	1	1	1	1	1		1			1				1		1	1	1	1	1				1	1	1	1	1	1	1	1	1	1	1	1	1	1	1	1	1	1	1	1		1	1						1
OG5_127432																																																								1	1	1	1	1	1	1		1	1	1	1	1	1	1	1	1	1	1	1		1	1	1	1	1	1	1	1	1	1		1	1	1		1	1	1	1		1	1	1	1	1	1	1	1	1				1	1	1	1	1	1	1	1	1	1	1	1	1	1	1	1	1	1	1	1		1	1	1	1	1	1	1	1
OG5_127433	1	1	1	1	1	1	1	1	1	1	1	1	1	1	1	1										1	1																												1	1	1	1	1	1	1	1	1	1	1	1	1	1	1	1	1	1	1	1	1		1	1	1		1	1	1	1	1	1	1	1	1	1		1	1	1	1	1	1	1	1	1		1	1	1	1	1	1		1	1	1	1	1	1	1	1	1	1	1	1		1	1	1	1	1	1	1		1	1	1	1	1	1	1	1
OG5_127434																																																							1	1	1	1	1	1	1	1		1	1	1	1	1	1	1	1	1	1	1	1		1	1	1	1	1	1	1	1	1	1	1	1	1	1		1	1	1	1	1	1	1	1	1	1	1	1	1	1	1	1		1	1	1	1	1	1	1	1	1	1	1		1	1	1	1	1	1	1	1		1	1	1	1	1	1	1	
OG5_127436													1									1		1	1				1	1		1	1	1	1	1	1	1	1	1	1	1	1	1	1	1	1	1	1	1	1	1	1			1	1	1	1	1	1						1	1	1		1	1	1	1	1		1	1	1	1	1	1	1		1	1	1	1	1	1		1				1	1		1		1	1	1	1	1				1	1	1	1	1	1	1	1	1	1	1	1	1	1	1	1	1	1	1	1					1				1
OG5_127438																																																							1	1	1	1	1	1	1	1		1	1	1		1	1	1	1	1	1	1	1		1		1	1		1	1	1	1	1	1	1	1	1		1	1		1	1	1	1	1	1	1	1	1	1	1	1			1	1	1	1	1	1	1	1	1	1	1	1	1	1	1	1	1	1	1	1		1	1	1	1	1	1	1	1
OG5_127440								1	1			1	1	1					1					1	1			1	1												1						1	1				1			1	1	1	1	1	1	1	1		1	1	1	1	1	1	1	1	1	1	1	1		1	1	1	1	1	1	1	1	1	1	1	1	1	1		1	1	1	1	1	1	1	1	1	1	1	1	1	1	1	1		1	1	1	1	1	1	1	1	1	1	1			1	1	1	1	1	1	1		1	1	1	1	1	1	1	1
OG5_127441																				1									1			1																		1	1					1	1	1	1	1	1	1		1	1		1	1	1	1	1	1	1	1	1		1	1	1	1	1	1	1	1	1	1	1	1	1	1		1	1		1	1	1	1	1	1	1	1	1	1	1	1	1		1	1	1	1	1	1	1	1	1	1	1	1	1	1	1	1	1	1	1	1		1	1	1	1	1	1	1	1
OG5_127442																																																							1	1	1	1	1	1	1	1		1	1	1	1	1	1	1	1	1	1	1	1		1	1	1	1	1	1	1		1	1	1	1	1	1		1	1	1	1	1	1	1	1	1	1	1	1	1	1		1		1	1	1	1	1	1	1	1	1	1	1	1	1	1	1	1	1	1	1	1			1		1	1	1		1
OG5_127443	1	1	1	1	1	1	1	1	1	1	1	1	1	1		1																																							1	1	1	1	1	1		1		1	1	1	1	1	1	1	1	1	1	1	1		1	1	1	1	1	1	1	1	1	1	1	1	1	1		1	1	1	1	1	1	1	1	1	1	1	1		1	1	1		1	1	1	1	1	1	1	1	1	1	1	1	1	1	1	1	1	1	1	1		1	1	1	1	1	1	1	1
OG5_127446																																							1	1																1	1	1	1		1	1		1		1	1	1	1	1	1	1	1	1	1		1	1	1			1	1		1	1	1	1	1	1		1	1		1	1	1	1	1	1	1	1	1						1	1	1	1	1	1	1	1	1	1	1	1	1	1	1	1	1	1	1	1		1	1	1		1	1	1	1
OG5_127447	1	1	1	1	1	1	1	1	1	1	1	1	1	1	1	1																																							1	1	1	1	1	1	1	1	1	1	1	1	1	1	1			1		1	1		1	1	1	1	1	1	1	1	1	1	1	1	1	1		1	1	1	1	1	1	1	1	1	1	1	1	1	1	1	1		1	1	1	1	1	1	1	1	1	1	1		1	1	1	1	1	1	1	1		1	1	1	1	1	1	1	1
OG5_127448																																																							1	1	1	1	1	1	1	1		1	1	1	1	1	1	1	1	1	1	1	1		1	1	1		1	1	1			1	1	1	1	1		1	1	1	1	1	1	1	1	1	1	1	1	1					1	1	1		1	1	1	1	1	1	1	1	1	1	1	1	1	1	1	1		1	1	1	1	1	1	1	1
OG5_127449																																																		1					1	1	1	1	1	1	1	1		1	1		1	1	1	1	1	1	1	1	1		1	1	1	1	1	1	1	1	1	1	1	1	1	1		1	1	1	1	1	1	1	1	1	1	1	1	1	1	1	1		1	1	1	1	1	1	1	1	1	1	1	1	1	1	1	1	1	1	1	1		1	1	1	1	1	1	1	1
OG5_127451																																																							1	1	1	1	1	1	1	1			1	1	1	1	1	1	1	1	1	1	1		1	1	1	1	1	1	1	1	1	1	1	1	1	1		1	1		1	1	1	1	1	1	1	1	1	1	1				1	1	1	1	1	1	1	1	1	1	1	1	1	1	1	1	1	1	1			1		1	1	1	1	1	1
OG5_127452																																																							1	1	1	1	1	1	1	1		1	1	1	1	1	1	1	1	1		1	1		1	1	1	1	1	1	1	1	1	1	1	1	1	1		1	1					1	1	1	1	1	1	1	1				1	1	1	1	1	1	1	1	1	1	1	1	1	1	1	1	1	1	1	1		1	1	1	1	1	1	1	1
OG5_127453																																																							1	1	1	1	1	1	1	1		1	1	1	1	1	1	1	1	1	1		1		1	1	1	1	1	1	1	1	1	1	1	1	1	1		1	1		1	1	1	1	1	1	1	1	1	1		1	1		1	1	1	1	1	1	1	1	1	1	1	1	1	1	1	1	1	1	1	1		1	1		1	1	1	1	1
OG5_127454																																																							1	1	1	1	1	1	1	1		1	1	1	1	1	1	1	1	1	1	1	1		1	1	1	1	1	1	1	1	1	1	1	1	1	1		1	1		1	1	1	1	1	1	1	1	1	1	1				1	1	1	1	1	1	1	1	1	1	1	1	1	1	1	1	1	1	1	1		1	1		1	1	1	1	1
OG5_127455	1	1	1	1	1	1	1	1	1	1	1	1	1	1		1																																							1	1	1	1	1		1	1	1	1	1	1	1	1	1	1	1	1	1	1	1		1	1	1		1	1	1		1	1	1	1	1	1		1	1		1	1	1	1	1	1	1	1	1	1	1	1	1		1	1	1		1	1	1	1	1	1	1	1	1	1	1	1	1	1	1	1		1	1	1	1	1	1	1	1
OG5_127456	1		1	1	1			1	1	1	1	1																													1														1	1	1	1	1	1	1	1	1	1	1	1	1	1	1	1	1	1	1	1	1		1	1	1	1	1	1	1	1	1	1	1	1	1	1		1	1	1	1		1	1	1	1	1	1	1	1	1	1	1		1	1	1	1	1	1	1	1	1	1	1	1	1	1	1	1	1	1	1	1		1	1	1	1	1	1	1	1
OG5_127457																																																							1	1	1	1	1	1	1	1		1		1		1	1	1	1	1	1	1	1		1	1	1	1	1	1	1	1	1	1	1	1	1	1		1	1		1	1	1	1	1	1	1	1	1	1			1		1	1	1	1	1	1	1	1	1	1	1	1	1	1	1	1	1	1	1	1		1	1	1	1	1	1	1	1
OG5_127463							1											1	1	1					1	1		1	1				1	1	1	1	1	1	1	1				1	1	1	1	1	1	1	1					1	1	1	1	1	1	1		1	1	1	1	1	1	1	1	1	1	1	1		1	1	1		1	1	1			1	1	1	1	1		1	1					1	1	1	1	1	1	1	1				1	1	1		1	1	1	1	1	1	1	1	1	1	1	1	1		1	1		1	1	1	1	1	1	1	1
OG5_127464	1	1	1	1	1	1	1	1	1	1	1			1	1	1																																							1	1	1	1	1	1	1	1		1	1	1	1	1	1	1	1	1	1	1	1		1	1	1	1	1	1	1	1	1	1	1	1	1	1		1	1	1	1	1	1	1	1	1	1	1	1	1	1	1	1		1	1	1	1	1	1	1	1	1	1	1	1	1	1	1	1	1	1	1	1		1	1	1	1	1	1	1	1
OG5_127465	1	1	1	1	1	1	1	1	1	1	1	1	1	1	1	1																																							1	1	1	1	1	1	1	1		1	1	1	1	1	1	1	1	1	1	1	1		1	1	1	1	1	1	1	1	1	1	1	1	1	1		1	1		1	1	1	1	1	1	1	1	1	1	1	1	1		1	1	1	1	1	1	1	1	1	1	1	1	1	1	1	1	1	1	1	1		1	1	1	1	1	1	1	1
OG5_127466	1			1	1		1	1	1	1	1	1	1			1		1	1	1	1	1	1	1	1	1	1	1		1	1	1	1	1	1	1	1	1	1	1	1	1	1					1	1		1	1	1			1	1	1	1	1	1	1		1	1	1	1	1	1	1	1	1	1	1	1		1	1	1	1	1	1	1	1	1	1	1	1	1	1		1	1					1	1	1									1	1	1	1	1	1	1	1	1	1	1	1	1	1	1	1	1	1	1	1		1	1	1	1	1	1	1	1
OG5_127468		1																1	1	1				1	1	1	1	1	1	1	1		1	1	1	1	1				1	1	1										1			1		1	1	1		1		1	1	1	1	1	1	1	1	1	1	1	1		1	1	1	1	1	1	1	1	1	1	1	1	1	1		1	1	1	1	1	1	1	1	1	1	1	1	1	1				1	1	1	1	1	1	1	1	1	1	1	1	1	1	1	1	1	1	1	1		1	1	1	1	1	1	1	1
OG5_127469																																																							1	1	1	1	1	1	1	1		1	1	1	1	1	1	1	1	1	1	1	1		1		1	1	1	1	1	1		1	1	1	1	1		1		1	1	1	1	1	1	1		1	1	1	1				1	1	1	1		1	1	1	1	1	1	1	1	1	1	1	1	1	1	1		1	1	1	1	1	1	1	1
OG5_127471	1	1			1	1		1								1									1				1			1						1	1	1	1			1	1	1	1		1	1	1				1	1	1	1	1	1	1	1		1	1		1	1	1	1	1	1	1		1		1	1		1	1	1	1	1	1	1	1	1	1			1	1	1	1	1	1	1	1	1	1	1	1	1	1	1	1		1	1	1	1	1	1	1	1	1	1	1	1	1	1	1	1	1	1	1	1		1	1	1	1	1	1	1	1
OG5_127472	1	1	1	1	1	1	1	1	1	1	1	1	1	1	1	1																																							1	1	1	1	1	1	1	1		1	1	1	1	1		1	1	1	1	1	1		1	1	1	1	1		1	1	1	1	1	1	1	1		1	1	1	1	1	1	1	1	1	1	1	1	1	1	1	1		1	1	1	1	1	1	1	1	1	1	1	1	1	1	1	1	1	1	1	1		1	1	1	1	1	1	1	1
OG5_127473																																																									1	1	1	1	1	1		1		1	1	1	1	1	1	1	1	1	1		1	1	1	1	1	1	1	1	1	1	1	1	1	1		1	1	1	1	1	1	1	1	1				1		1	1		1	1	1		1	1	1	1	1	1	1	1	1	1	1	1	1	1	1	1		1	1	1	1	1	1	1	1
OG5_127474																																																							1	1	1	1	1	1	1	1		1	1	1	1	1	1	1	1	1	1	1	1		1	1	1	1	1	1	1	1	1	1	1	1	1	1		1	1	1	1	1	1	1	1	1	1	1	1	1					1	1	1	1	1	1	1	1	1	1	1	1	1	1	1	1	1	1	1	1		1	1	1	1	1	1	1	1
OG5_127475																																																										1	1	1						1	1		1					1	1		1			1	1	1	1	1	1	1	1	1	1	1		1				1	1															1				1		1	1											1				1	1	1	1
OG5_127476	1	1	1	1	1	1	1	1	1	1	1	1	1	1	1	1									1																						1				1				1	1	1	1	1	1	1	1		1	1	1	1	1	1	1	1	1		1	1		1	1	1	1	1	1	1	1	1	1	1	1	1	1		1	1	1	1	1	1	1	1	1		1	1	1	1	1	1		1	1	1	1	1	1	1	1	1	1	1	1	1	1	1	1	1	1	1	1			1	1	1	1	1	1	1
OG5_127477																								1				1	1				1	1	1	1				1		1	1					1	1	1	1	1				1	1				1	1		1			1	1	1	1	1	1	1	1	1		1	1	1	1	1	1	1	1	1	1	1	1	1	1									1										1	1	1	1	1	1	1	1		1		1	1	1		1	1	1	1	1		1	1	1	1	1	1		1
OG5_127478																		1	1	1	1	1	1	1	1	1	1	1	1	1	1	1	1	1	1	1	1	1	1	1	1	1	1	1	1	1	1	1	1	1	1	1	1			1	1	1	1	1	1	1		1	1	1	1	1	1	1	1	1	1	1	1		1	1	1	1	1	1	1	1	1	1	1	1	1	1		1	1	1		1	1	1	1	1									1	1	1	1	1	1	1	1	1	1	1	1	1	1	1	1			1	1		1	1	1	1	1	1	1	1
OG5_127479	1	1	1	1	1	1	1	1			1	1	1	1	1	1				1		1	1																		1												1		1	1	1	1	1	1	1	1		1	1		1	1	1	1	1	1	1	1	1		1	1	1	1	1	1	1	1	1	1	1	1	1	1		1	1			1	1	1	1	1	1	1	1	1	1				1	1	1	1	1	1	1	1	1	1	1	1	1	1	1	1		1	1	1		1	1		1	1	1	1	1
OG5_127480																																																							1	1	1	1	1	1	1	1		1	1	1	1	1	1	1	1	1	1	1	1		1	1	1	1	1	1	1	1	1	1	1	1	1	1		1	1		1	1	1	1	1	1	1	1	1	1	1				1	1	1	1	1	1	1	1	1	1	1	1	1	1	1	1	1	1	1	1		1	1	1	1	1	1	1	1
OG5_127481																																																								1		1	1	1	1	1		1	1	1	1	1	1	1	1	1	1	1	1		1	1	1	1	1	1	1	1	1	1	1	1	1	1		1	1	1	1	1	1	1	1	1	1	1	1	1	1				1	1	1	1	1	1	1	1	1	1	1	1		1	1	1	1	1	1	1		1	1	1	1	1	1	1	1
OG5_127483	1					1	1	1	1	1		1		1	1	1																																							1	1	1	1	1	1	1	1	1	1	1	1	1	1	1	1	1	1	1	1	1		1	1	1	1		1	1	1	1	1	1	1	1	1		1	1		1	1	1	1	1	1	1	1	1	1	1	1	1		1	1	1	1	1	1	1	1	1	1	1	1	1	1	1	1	1	1	1	1		1	1	1	1	1	1	1	1
OG5_127484																																																							1	1	1	1	1	1		1	1	1	1	1		1	1	1	1	1	1	1	1		1	1	1	1	1	1	1	1		1	1	1	1	1		1	1		1	1	1	1	1	1	1	1	1	1	1				1	1	1		1	1	1	1	1	1	1	1	1	1	1	1	1	1	1	1		1	1	1	1	1	1	1	1
OG5_127486	1		1	1	1	1	1	1	1	1	1	1	1	1				1	1	1	1	1		1	1	1	1	1	1	1		1	1	1	1	1	1	1	1	1	1	1	1	1	1	1	1	1	1	1	1					1	1				1	1		1	1	1		1	1	1	1	1	1	1	1		1	1	1	1	1	1	1	1	1	1	1	1	1	1		1	1			1	1		1	1									1	1	1	1	1	1	1	1	1	1	1	1	1	1	1	1	1	1	1	1		1	1	1	1	1	1	1	1
OG5_127487																																																							1	1	1	1	1	1	1	1		1	1	1	1	1	1	1	1	1	1	1	1		1	1	1	1	1	1	1	1	1	1	1	1	1	1		1	1	1	1	1	1	1	1	1	1	1	1			1	1		1	1	1	1	1	1	1	1	1	1	1	1	1	1	1	1	1	1	1			1	1	1	1	1	1	1	1
OG5_127488	1	1	1	1	1	1	1	1	1	1	1	1	1	1	1	1																																							1	1	1	1	1	1	1	1	1	1	1	1	1	1	1	1	1	1	1	1	1		1	1	1	1	1	1	1	1	1	1	1	1	1			1	1	1	1	1	1	1	1	1	1	1	1	1	1	1	1		1	1	1	1	1	1	1	1	1	1	1	1	1	1	1	1	1	1	1	1		1	1	1	1	1	1	1	1
OG5_127489																																																							1	1	1	1	1	1	1				1	1	1	1	1	1	1	1		1	1		1	1	1	1	1	1	1	1	1	1	1	1	1	1		1							1		1	1	1	1					1	1	1	1	1	1	1	1	1	1	1	1	1	1	1	1	1	1	1	1		1	1		1	1	1	1	1
OG5_127490	1	1	1	1	1	1	1	1	1	1	1	1	1	1	1	1																																				1			1	1	1	1	1	1	1	1		1	1	1	1	1	1	1	1	1	1	1	1		1	1	1	1	1	1	1	1	1	1	1	1	1	1		1	1		1	1	1	1	1	1	1	1	1	1	1	1	1		1	1	1	1	1	1	1	1	1	1	1	1	1	1	1	1	1	1	1	1		1	1	1	1	1	1	1	1
OG5_127491																		1	1		1	1				1	1	1			1		1					1	1	1	1			1	1	1	1				1	1				1						1		1		1		1	1	1	1	1	1	1	1		1	1	1	1	1	1	1	1	1	1	1	1	1	1		1	1		1	1	1	1	1	1				1											1	1	1	1	1	1	1	1	1							1	1			1	1	1	1
OG5_127493																																																								1	1	1	1	1	1			1	1	1	1	1	1	1	1	1	1	1	1		1	1	1	1	1	1	1	1	1	1	1	1	1	1		1	1		1	1	1		1		1	1	1						1	1	1	1	1	1	1	1	1	1	1	1	1	1	1	1	1	1	1	1		1	1	1	1	1	1		1
OG5_127494																																																								1	1	1	1	1	1	1		1	1	1	1	1		1	1	1	1	1	1		1	1	1	1	1	1	1	1	1	1	1	1	1	1		1	1		1				1		1	1	1	1					1	1	1	1	1	1	1	1	1	1	1	1	1	1	1	1	1	1	1	1		1	1	1	1	1	1	1	1
OG5_127495																																																								1	1	1	1	1	1	1		1	1	1	1	1	1	1	1	1	1	1	1		1	1	1	1	1	1	1	1	1	1	1	1	1	1		1							1		1	1	1				1		1	1	1	1	1	1	1	1	1	1	1		1	1	1	1	1	1	1	1		1	1	1	1	1	1	1	1
OG5_127496																																																							1	1	1	1	1	1	1	1		1	1	1	1	1	1	1	1	1	1	1	1		1	1	1	1	1	1	1	1	1	1	1	1	1	1		1	1		1	1	1	1	1	1	1	1	1	1	1				1	1	1	1	1	1	1	1	1	1	1	1	1	1	1	1	1		1	1		1	1	1	1	1	1	1	1
OG5_127497	1	1	1	1	1	1	1	1	1	1	1	1	1	1	1																																								1	1	1	1	1	1	1	1	1	1	1	1		1	1	1	1	1		1	1		1		1	1	1	1	1	1	1	1	1	1	1	1		1	1		1	1	1	1	1	1	1	1	1	1	1	1	1		1	1	1	1	1	1	1	1	1	1	1	1	1	1	1	1	1	1	1	1		1	1	1	1	1	1	1	1
OG5_127498																																																							1	1	1	1	1	1	1	1		1	1	1	1	1	1	1	1	1	1	1			1	1	1	1	1	1	1	1	1	1	1	1	1	1		1	1	1	1	1	1	1	1	1	1	1	1	1	1				1	1	1		1	1	1	1	1	1	1	1	1	1	1	1	1	1	1	1		1	1	1	1	1	1	1	1
OG5_127499																																																							1	1	1	1	1	1	1	1	1	1	1	1	1	1	1	1	1	1	1	1	1		1	1	1	1	1	1	1	1	1	1	1	1	1	1		1	1	1	1	1	1	1	1	1	1	1	1	1	1	1	1		1	1	1	1	1	1	1	1	1	1	1	1	1	1	1	1	1	1	1	1		1	1	1	1	1	1	1	1
OG5_127500																																1																								1	1	1	1	1	1	1			1	1	1	1	1	1	1	1	1	1	1		1	1	1	1	1	1	1	1	1	1	1	1	1	1		1									1	1	1						1	1	1	1	1	1	1	1	1	1	1	1	1	1	1	1	1	1	1	1		1	1	1	1	1	1	1	1
OG5_127501																		1	1		1	1		1								1	1	1				1	1	1										1		1	1			1	1	1	1	1	1			1	1	1	1	1		1	1	1	1	1	1		1	1	1			1	1	1	1	1	1	1	1	1		1							1		1	1	1				1		1	1	1	1	1	1	1	1	1	1	1	1	1	1	1	1	1	1	1	1		1	1	1	1	1	1	1	1
OG5_127503									1									1	1					1	1								1	1				1	1	1	1	1	1	1	1	1	1		1	1	1				1	1	1	1	1		1	1						1	1	1	1	1	1	1																		1							1				1						1	1	1	1	1	1	1	1	1	1	1	1	1	1	1	1	1	1	1	1		1	1			1	1	1	1
OG5_127505		1	1	1	1		1		1	1					1			1				1	1	1	1	1	1	1	1	1	1	1						1	1	1	1			1	1	1	1	1		1	1	1	1		1	1		1	1	1		1		1		1	1										1	1			1	1	1	1	1	1	1	1	1	1						1	1	1	1		1	1	1	1					1	1	1	1	1	1	1	1	1	1	1	1	1	1	1	1	1	1	1	1		1	1	1	1		1		
OG5_127506																																																							1	1	1	1	1		1	1		1	1	1	1	1	1	1	1	1	1	1	1		1	1	1	1	1	1	1	1	1	1	1	1	1	1		1	1	1	1	1	1	1	1	1	1	1	1	1					1	1	1	1	1	1	1	1	1	1	1	1	1	1	1	1	1	1	1	1		1	1	1	1	1	1	1	1
OG5_127507	1		1	1	1	1	1											1	1	1		1	1	1	1	1	1		1	1	1	1	1	1	1	1		1	1	1		1	1	1	1	1	1	1	1	1	1					1	1	1	1	1	1	1		1	1		1	1	1	1	1	1	1	1	1		1	1	1	1	1	1	1	1	1	1	1	1	1	1		1	1			1	1		1										1	1	1	1	1	1	1	1	1	1	1	1	1	1	1	1	1	1	1	1		1	1	1	1	1	1	1	1
OG5_127508		1			1		1																																																1	1	1	1	1	1	1	1		1	1	1	1	1	1	1	1	1	1	1	1		1	1	1	1	1	1	1	1	1	1	1	1	1	1		1	1		1	1	1	1	1	1		1	1	1	1				1	1	1	1	1	1	1	1	1	1	1	1	1	1	1	1	1	1	1	1		1	1	1	1	1	1	1	1
OG5_127509																																	1	1	1	1	1		1	1				1	1	1	1	1	1	1	1					1	1	1	1	1	1	1		1	1		1	1	1	1	1	1	1	1	1		1	1	1		1	1	1	1	1	1	1	1	1	1		1	1			1	1	1	1	1	1	1	1						1	1	1	1	1	1	1	1	1	1	1	1	1	1	1	1	1		1	1		1	1	1	1	1	1	1	1
OG5_127510														1				1	1	1	1			1	1	1	1	1			1	1	1	1	1	1	1	1	1	1	1	1	1	1	1	1	1	1	1	1	1					1	1			1	1	1		1	1		1	1	1	1	1	1	1	1	1		1	1	1	1	1	1	1	1	1	1	1	1	1	1		1	1			1	1		1				1						1	1	1	1	1	1	1	1	1	1	1	1	1	1	1	1	1	1	1	1		1	1	1	1	1	1	1	1
OG5_127511																																																							1	1	1	1	1	1	1	1		1	1	1	1	1	1	1	1	1	1	1	1		1	1	1		1	1	1	1	1	1	1	1	1	1		1	1		1	1	1	1	1	1	1	1	1	1	1	1	1		1	1	1	1	1	1	1	1	1	1	1	1	1	1	1	1	1	1	1	1		1	1	1	1	1	1	1	1
OG5_127512	1	1	1	1	1	1	1	1	1	1	1	1	1	1	1	1																																							1	1	1	1		1	1	1		1	1	1	1	1	1	1	1	1	1	1	1		1	1	1	1	1	1	1	1	1	1	1	1	1	1		1	1		1	1	1	1	1	1	1	1	1	1	1	1	1		1	1	1	1	1	1	1	1	1	1	1	1	1	1	1	1	1	1	1	1		1	1	1	1	1		1	1
OG5_127513	1	1	1	1	1	1	1	1	1	1	1	1	1	1	1	1																																							1	1	1	1	1	1		1		1	1	1	1	1	1	1	1	1	1	1	1		1	1	1	1	1	1	1		1	1	1	1	1	1		1	1	1	1	1	1	1	1	1	1	1	1	1	1	1	1		1	1	1	1	1	1	1	1	1	1	1	1	1	1	1	1	1	1	1	1		1	1	1	1	1	1	1	1
OG5_127514																																																							1	1	1	1	1	1	1	1	1	1	1	1	1	1	1	1	1	1	1	1	1		1	1	1	1	1	1	1	1	1	1	1	1	1	1		1	1	1	1	1	1	1	1	1	1	1	1	1	1	1	1		1	1	1	1	1	1	1	1	1	1	1	1	1	1	1	1	1	1	1	1		1	1	1	1	1	1	1	1
OG5_127515																		1	1					1	1								1	1	1	1	1	1	1	1	1			1	1	1	1	1	1	1	1					1	1		1	1	1			1	1		1	1	1	1	1	1	1		1		1	1	1	1		1	1			1	1	1	1	1		1	1			1	1		1		1	1	1						1	1	1	1	1	1	1	1	1	1	1	1	1	1	1	1	1	1	1	1		1	1	1	1	1	1	1	1
OG5_127516																																																							1	1	1	1	1	1	1	1	1	1	1	1	1	1	1	1	1	1	1	1	1		1	1	1	1	1	1	1	1	1	1	1	1	1	1		1	1		1	1	1	1	1	1	1	1	1	1		1	1		1	1	1	1	1	1	1	1	1	1	1	1	1	1	1	1		1	1	1		1	1	1	1	1	1	1	1
OG5_127517																		1	1	1	1	1	1	1	1	1	1	1	1	1	1	1	1	1	1	1	1	1	1	1	1	1	1	1	1	1	1	1	1	1	1	1	1			1	1	1	1	1	1				1		1	1	1		1	1	1	1	1		1	1	1		1	1	1	1	1	1	1	1	1	1		1	1	1		1	1	1		1									1	1	1	1	1	1	1	1	1	1	1	1	1	1	1	1	1	1	1	1		1	1	1	1		1	1	1
OG5_127521																																																							1	1	1	1	1	1	1			1	1	1	1	1	1	1	1	1	1	1	1		1	1		1	1	1	1	1	1		1	1	1	1		1	1	1	1			1	1	1		1	1		1				1	1	1	1	1	1	1	1	1	1	1	1	1	1	1	1	1	1	1	1		1	1		1	1	1	1	1
OG5_127522																																																							1	1	1	1	1			1		1	1	1	1										1	1	1	1	1	1	1	1	1	1	1	1	1	1		1	1			1	1		1					1			1		1	1	1	1	1	1	1	1	1	1	1	1	1	1	1	1	1	1	1	1			1	1		1	1	1	
OG5_127523																						1	1	1		1		1					1	1	1	1	1					1	1													1	1	1	1	1	1	1		1	1	1	1	1		1	1	1	1	1	1		1	1	1	1	1	1	1	1	1	1	1	1	1	1		1	1			1	1	1	1	1	1	1	1	1	1				1	1	1		1	1	1	1	1	1	1	1	1	1	1	1	1	1	1	1		1	1	1	1	1	1	1	1
OG5_127524				1	1																1			1		1				1	1		1	1	1	1	1				1							1								1	1	1	1	1	1	1		1	1	1	1	1	1	1	1	1	1	1	1		1	1	1	1	1	1	1		1	1	1	1	1	1		1	1			1	1		1		1	1	1				1		1	1	1	1	1	1	1	1	1	1	1	1	1	1	1	1	1	1	1	1		1	1	1	1	1	1	1	1
OG5_127525																																																								1	1	1	1	1	1	1		1	1	1	1	1	1	1	1	1	1	1	1		1	1	1		1	1	1	1	1	1	1	1	1	1		1			1	1	1	1	1					1		1	1		1	1	1	1	1	1	1	1	1	1	1	1	1	1	1	1	1	1	1	1			1	1	1	1	1	1	1
OG5_127526							1	1	1	1	1	1			1												1	1			1							1	1												1					1	1	1	1		1	1		1	1	1	1	1	1	1	1	1	1	1	1		1	1	1	1	1	1	1	1	1	1	1	1	1	1		1							1		1	1	1	1	1		1		1	1	1	1	1	1	1	1	1	1	1	1	1	1	1	1	1	1	1	1		1	1			1	1	1	1
OG5_127528	1	1	1	1	1		1	1	1	1	1	1	1	1	1																																								1	1	1	1	1	1	1	1		1	1	1	1	1	1	1	1	1	1	1	1		1	1	1	1	1		1	1	1	1	1	1	1	1		1	1	1	1	1	1	1	1	1	1	1	1	1	1	1	1		1	1	1	1	1	1	1	1	1	1	1	1	1	1	1	1	1	1	1	1		1	1	1	1	1	1	1	1
OG5_127529																										1																													1	1	1	1	1	1	1	1		1	1	1	1	1	1	1	1	1	1	1	1		1	1	1	1	1	1	1	1	1	1	1	1	1	1		1	1	1	1	1	1	1	1	1	1	1	1	1					1	1	1	1	1	1	1	1	1	1	1	1	1	1	1	1	1	1	1	1		1	1	1	1	1	1	1	1
OG5_127531																		1	1	1	1	1	1	1	1	1	1	1	1	1	1	1	1	1	1	1	1	1	1	1	1	1	1	1	1	1	1	1	1	1	1	1	1			1	1	1	1	1	1	1		1	1	1	1	1	1	1	1	1	1	1	1		1	1	1	1	1	1	1	1	1	1	1	1	1	1		1	1			1	1	1	1	1									1	1	1	1	1	1	1	1	1	1	1	1	1	1	1	1	1	1				1	1	1	1	1	1	1	1
OG5_127532	1	1	1	1	1	1	1	1	1	1	1	1	1	1	1	1		1	1	1	1	1	1	1	1	1	1	1	1	1	1	1	1	1	1	1	1	1	1	1	1	1	1	1	1	1	1	1	1	1	1	1	1		1	1					1			1	1	1																																						1	1	1	1		1	1	1	1	1	1	1	1	1	1	1	1	1	1	1	1	1	1	1	1		1	1	1	1	1	1	1	1
OG5_127533		1	1	1	1				1					1	1					1	1	1		1		1	1	1		1	1	1									1				1	1	1		1	1	1		1			1	1	1	1	1	1	1			1		1	1	1	1	1	1	1	1	1		1	1	1	1	1	1	1		1	1	1	1	1	1		1	1	1		1	1	1		1	1	1	1	1					1	1	1	1	1	1	1	1	1	1	1	1	1	1	1	1	1	1	1	1							1		
OG5_127534	1	1	1	1	1	1	1	1	1	1	1	1	1	1	1	1		1	1	1																																	1		1	1	1	1	1	1	1	1		1	1	1	1	1	1	1	1	1	1	1	1		1	1	1		1	1	1	1	1	1	1	1	1	1		1	1	1	1	1	1	1	1	1	1	1	1		1				1	1	1	1	1	1	1	1	1	1	1	1	1	1	1	1		1	1	1		1	1	1	1	1	1	1	1
OG5_127535																																																								1	1	1	1	1	1	1		1	1	1		1	1	1	1	1	1	1	1		1	1	1		1	1	1		1	1	1	1	1	1			1	1		1	1	1	1	1	1	1	1				1		1	1	1	1	1	1	1	1	1	1	1	1	1	1	1	1	1	1	1	1		1	1	1	1	1	1	1	1
OG5_127536	1	1	1	1	1	1	1	1	1	1	1	1	1	1		1							1						1																										1	1	1	1	1	1	1	1		1	1	1	1	1	1	1	1	1	1	1	1		1	1	1	1	1	1	1		1	1	1	1	1	1		1	1	1	1	1	1	1	1	1	1	1	1			1	1		1	1	1	1	1	1	1	1	1	1	1	1	1	1	1	1	1	1	1	1		1	1	1	1	1	1		1
OG5_127537																																																							1	1	1	1	1	1	1	1			1	1	1	1	1	1	1	1	1	1	1		1	1	1	1	1	1	1	1	1	1	1	1	1	1		1	1	1	1	1	1	1	1	1		1	1	1	1				1	1	1	1	1	1	1	1	1	1	1	1	1	1	1	1	1		1	1		1	1	1	1	1	1	1	1
OG5_127538										1																1																													1	1	1	1	1	1	1	1		1	1	1	1	1	1	1	1	1	1	1	1		1	1	1	1	1	1	1	1	1		1	1	1	1		1	1	1	1	1	1	1	1	1	1	1	1	1	1	1	1		1	1	1	1	1	1	1	1	1	1	1	1	1	1	1	1	1	1	1	1		1	1	1	1	1	1	1	1
OG5_127539																																																							1	1	1	1	1	1	1	1		1	1	1	1	1	1	1	1	1	1	1	1		1	1	1		1	1	1	1	1	1	1	1	1	1		1	1	1	1	1	1	1	1	1	1	1	1	1		1	1		1	1	1	1	1	1	1	1	1	1	1	1	1	1	1	1	1	1	1	1		1	1	1	1	1	1	1	1
OG5_127540																																																							1	1	1	1	1	1	1	1		1	1	1	1	1	1	1	1	1		1	1		1	1	1	1	1	1	1	1	1	1	1	1	1	1		1				1	1		1		1			1					1	1	1	1	1	1	1	1	1	1	1	1	1	1	1	1	1	1	1	1		1	1	1	1	1	1	1	1
OG5_127541																		1		1		1	1		1	1	1	1	1	1	1	1						1	1	1	1			1	1	1	1		1	1	1		1		1	1	1	1	1	1	1	1		1	1		1	1	1	1	1	1		1	1		1	1	1		1	1	1	1	1	1	1	1	1	1		1	1		1	1	1		1			1	1	1	1				1	1	1		1	1	1	1	1	1	1	1	1	1	1	1	1	1	1	1		1	1	1	1	1	1	1	1
OG5_127542									1	1	1			1				1	1	1	1	1	1	1	1	1	1	1	1	1	1	1	1	1	1	1	1	1	1	1	1	1	1	1	1	1	1	1	1	1	1	1	1				1				1	1		1	1	1	1																										1		1						1	1	1	1					1			1	1	1	1	1	1	1	1	1	1	1	1	1	1	1	1	1		1	1	1	1	1	1	1	1
OG5_127549	1	1	1	1	1	1	1	1	1	1	1	1	1	1	1	1																																							1	1	1	1	1	1	1	1		1	1	1	1	1	1	1	1	1	1	1	1		1		1	1		1	1		1	1	1	1	1	1		1	1	1	1	1	1	1	1	1	1	1	1	1	1				1	1	1	1	1	1	1	1	1	1	1	1	1	1	1	1	1	1	1	1		1		1	1	1	1	1	1
OG5_127550																																																							1	1	1	1	1	1	1	1		1	1	1	1	1	1	1	1	1	1	1	1		1	1	1	1	1	1	1	1	1	1	1	1	1	1		1	1	1	1	1	1	1	1	1		1	1	1	1	1	1		1	1	1	1	1	1	1	1	1	1	1	1	1	1	1	1	1	1	1	1		1	1	1	1	1	1	1	1
OG5_127551																																																							1	1	1	1	1	1	1	1		1	1	1	1				1		1		1		1	1	1	1		1	1	1	1	1	1	1	1	1		1	1	1	1	1	1	1	1	1	1	1	1	1			1		1	1	1	1	1	1	1	1	1	1	1	1	1	1	1	1	1	1	1	1		1	1	1	1	1	1	1	1
OG5_127553	1	1				1		1	1		1	1	1						1																																		1		1	1	1	1	1	1	1	1		1	1	1	1	1	1	1	1	1	1	1	1		1	1	1	1	1	1	1	1	1	1	1	1	1	1		1	1		1	1	1	1	1	1		1	1	1	1				1	1	1	1	1	1	1	1	1	1	1	1	1	1	1	1	1	1	1	1		1	1		1	1	1	1	1
OG5_127554		1																1	1	1	1	1	1	1	1	1			1	1		1	1	1	1	1	1	1	1	1	1	1	1	1	1	1	1			1	1		1		1	1	1	1	1	1	1	1		1	1	1	1	1	1	1	1			1	1		1	1	1	1	1	1	1	1			1	1		1		1	1			1	1	1		1	1	1		1	1				1	1	1	1	1	1	1	1	1	1	1	1	1	1	1	1	1		1	1		1	1	1	1		1	1	1
OG5_127555																		1	1																									1	1	1	1			1	1				1	1	1	1	1	1	1	1		1	1	1	1	1	1	1	1	1	1	1	1		1	1	1	1	1	1	1	1	1	1	1	1	1	1		1	1		1	1	1	1	1	1		1	1	1					1	1	1	1	1	1	1	1	1	1	1	1	1	1	1	1	1	1	1	1		1	1	1	1	1	1	1	1
OG5_127556																																								1															1	1	1	1	1		1			1	1	1	1	1	1	1	1		1	1	1		1	1	1	1	1	1	1	1	1	1	1	1	1	1		1							1		1	1	1	1	1				1	1	1	1	1	1	1	1	1	1	1	1	1	1	1	1	1	1	1	1									
OG5_127557																																																							1	1	1	1	1	1	1	1		1	1	1	1	1	1	1	1	1	1	1	1		1	1	1	1	1	1	1	1	1	1	1	1	1	1		1	1		1	1	1	1	1	1	1	1		1					1	1	1	1	1	1	1	1	1	1	1	1	1	1	1	1	1	1	1	1		1	1	1	1	1	1	1	1
OG5_127559																																																								1	1	1	1		1	1		1		1	1	1	1	1	1	1	1	1	1		1	1	1	1	1	1	1	1	1	1	1	1	1	1		1							1		1	1	1	1	1				1	1	1	1	1	1	1	1	1	1	1	1	1	1	1	1	1	1	1	1		1	1		1	1	1	1	1
OG5_127560																																																							1	1	1	1	1	1	1	1		1		1	1	1	1	1	1	1	1	1	1		1	1	1	1	1	1	1	1	1	1	1	1	1	1		1									1	1	1	1					1	1	1	1	1	1	1	1	1	1	1	1	1	1	1	1	1	1	1	1		1	1	1	1	1	1	1	1
OG5_127561							1											1							1																																1	1	1	1	1	1				1	1	1	1	1	1	1	1	1	1		1	1	1	1	1	1	1	1	1	1	1	1	1	1		1							1		1	1							1	1	1	1	1	1	1	1		1	1	1	1	1	1	1	1	1	1	1						1			
OG5_127562																																																							1	1	1	1	1	1	1	1		1	1	1	1	1	1	1	1	1	1	1	1		1	1	1	1	1	1	1	1	1	1	1	1	1	1		1	1		1	1	1	1	1	1	1	1	1	1	1	1	1		1	1	1	1	1	1	1	1	1	1	1	1	1	1	1	1	1	1	1	1		1	1	1	1	1	1	1	1
OG5_127563	1	1	1	1	1	1	1	1						1	1																																								1	1	1	1	1	1	1	1	1	1	1	1	1	1	1	1	1	1	1		1		1	1	1		1	1	1	1	1	1	1	1	1	1		1	1	1	1	1	1	1	1	1	1	1	1	1	1	1	1		1	1	1	1	1	1	1	1	1	1	1	1	1	1	1	1	1	1	1	1		1	1	1	1	1	1	1	1
OG5_127564	1	1	1	1	1	1	1	1	1	1	1	1	1	1	1	1																																							1	1	1	1	1	1	1			1	1	1	1	1	1	1	1	1	1	1	1		1	1	1	1	1	1	1	1		1	1	1	1	1		1	1	1	1	1	1	1	1	1	1	1	1	1	1		1		1	1	1	1	1	1	1	1	1	1	1	1	1	1	1	1	1	1	1	1		1	1	1	1	1	1	1	1
OG5_127565	1	1	1	1	1	1	1	1	1		1	1	1	1	1					1		1	1	1		1				1		1									1	1	1				1						1			1	1	1	1		1	1		1	1	1	1	1	1	1	1	1	1	1	1		1	1	1	1		1	1	1		1	1	1	1	1									1		1	1	1						1	1	1	1	1	1	1	1	1	1	1	1	1	1	1	1	1	1	1	1		1	1	1	1	1	1	1	1
OG5_127567	1	1	1	1	1	1	1	1	1	1	1	1	1	1	1	1																																							1	1	1	1			1	1		1	1	1	1	1	1	1	1	1	1	1	1		1	1	1	1	1	1	1	1	1	1	1	1	1	1		1	1		1	1	1	1	1	1	1	1	1	1	1	1	1		1	1	1	1	1	1	1	1	1	1	1	1	1	1	1	1	1	1	1	1		1	1	1	1	1	1	1	1
OG5_127568																																																								1	1	1	1	1	1	1		1	1		1	1	1	1	1	1	1		1		1	1	1	1	1	1	1	1	1	1	1	1	1	1		1	1	1	1	1	1	1	1	1	1	1	1						1	1	1	1	1	1	1	1	1	1	1	1	1	1	1	1	1	1	1	1				1	1	1	1		1
OG5_127569																																1		1														1	1								1	1	1	1	1	1		1	1	1	1	1	1	1	1	1	1	1	1		1	1	1	1	1	1	1	1	1	1	1	1	1	1		1							1		1	1	1						1	1	1	1	1	1	1	1	1	1	1	1	1	1	1	1	1	1	1	1		1	1		1	1	1	1	1
OG5_127570																										1															1															1	1	1	1	1	1	1		1	1		1	1	1	1	1	1	1	1	1		1	1	1	1		1		1	1	1	1	1	1	1			1	1		1	1	1	1	1	1	1	1						1	1	1	1	1	1	1	1	1	1	1	1	1	1	1	1	1	1	1	1		1	1	1	1	1	1	1	1
OG5_127571																		1				1		1		1	1	1		1	1	1	1	1				1	1	1		1	1	1	1	1			1	1					1	1	1	1	1	1	1				1		1	1	1	1	1	1	1	1	1		1	1	1	1	1		1	1	1	1	1	1	1	1									1					1	1				1	1	1	1	1	1	1	1	1	1	1	1	1	1	1	1	1	1	1	1		1	1			1	1	1	1
OG5_127572																		1							1								1	1	1	1		1	1	1				1	1	1	1	1	1	1	1					1	1	1	1		1	1		1	1	1	1	1	1	1	1	1	1	1	1		1	1	1	1	1	1	1	1	1	1	1	1	1			1	1			1	1	1	1	1	1	1	1						1	1	1	1	1	1	1	1	1	1	1	1	1	1	1	1	1	1	1	1		1	1	1	1	1	1	1	1
OG5_127573	1	1	1		1							1			1	1																																							1	1	1	1	1	1	1	1	1	1	1	1	1	1	1	1	1			1	1		1	1	1	1	1	1	1	1	1	1	1	1	1	1		1	1	1	1	1	1	1	1	1	1	1	1	1	1	1	1		1	1	1	1	1	1	1	1	1	1	1	1	1	1	1	1	1	1	1	1		1	1	1	1	1	1	1	1
OG5_127574																				1													1	1	1	1	1	1	1	1		1	1							1						1	1	1	1	1	1	1		1	1	1	1	1	1	1	1		1	1	1		1	1	1	1	1	1	1	1	1	1	1	1	1	1		1	1			1	1	1	1	1	1	1	1						1	1	1	1	1	1	1	1	1	1	1	1	1	1	1	1	1	1	1	1		1	1	1	1	1	1	1	1
OG5_127575																		1	1	1	1	1	1	1	1	1	1	1	1	1	1	1	1	1	1	1	1	1	1	1	1	1		1	1	1	1	1	1	1	1	1	1			1	1	1	1	1	1			1	1		1	1	1	1	1	1	1	1	1		1	1	1		1	1	1	1	1	1	1	1	1	1		1	1	1			1	1		1									1	1	1	1	1	1	1	1	1	1	1	1	1	1	1	1	1	1	1	1		1	1		1	1	1		1
OG5_127576																																																								1	1	1	1	1	1						1	1	1	1	1	1		1	1		1	1	1	1	1	1	1	1	1	1	1	1	1	1		1	1							1									1	1	1		1	1	1	1	1	1	1	1	1	1		1	1	1	1	1		1	1			1		1	
OG5_127577																																																							1	1	1	1	1	1	1	1	1	1	1	1	1	1	1	1	1	1	1	1	1		1	1	1	1	1	1	1	1	1	1	1	1	1			1	1	1	1	1	1	1	1	1	1	1	1	1	1	1	1		1	1	1	1	1	1	1	1	1	1	1	1	1	1	1	1	1	1	1	1		1	1	1		1	1	1	1
OG5_127578																																																							1	1	1	1	1	1	1	1	1	1	1	1	1	1	1	1	1	1	1	1	1		1	1	1		1	1	1	1	1	1	1	1	1	1		1	1		1	1	1	1	1	1	1	1	1	1	1		1		1	1	1	1	1	1	1	1	1	1	1	1	1	1	1	1	1	1	1	1		1	1	1	1	1	1	1	1
OG5_127579																		1		1	1			1	1	1			1		1	1		1				1		1				1	1	1	1		1	1	1				1	1	1	1	1	1	1	1			1	1	1	1	1	1	1	1	1	1	1		1	1	1	1	1	1	1	1	1	1	1	1	1	1		1			1	1	1							1	1				1	1	1	1	1	1	1	1	1	1	1	1	1	1		1	1	1	1	1		1	1	1	1	1	1	1	1
OG5_127580																																																							1	1	1	1	1	1	1	1			1	1	1	1	1	1	1	1	1	1	1		1	1	1	1		1	1	1	1	1	1	1	1	1		1	1		1	1	1	1	1	1	1	1	1		1				1	1	1	1	1	1	1	1	1	1	1	1	1	1	1	1	1	1	1	1		1				1	1	1	1
OG5_127581																																																								1	1	1	1	1	1			1		1	1	1	1	1	1	1	1	1	1		1	1	1	1	1	1	1	1	1	1	1	1	1	1		1	1	1		1	1	1	1	1									1	1	1	1	1	1	1	1	1	1	1	1	1	1	1	1	1	1	1	1		1	1	1	1				
OG5_127582																		1	1													1		1				1	1									1									1	1	1	1	1			1		1	1	1	1		1	1	1	1	1		1	1	1	1	1	1	1	1	1	1	1	1	1	1		1							1										1	1	1	1	1	1	1	1	1	1	1	1	1	1	1	1									1		1	1	
OG5_127584																		1	1	1					1	1							1					1	1	1				1	1	1	1	1	1	1	1					1	1	1	1		1	1					1	1	1	1	1	1	1	1	1		1	1	1		1	1	1		1	1	1	1	1	1		1							1										1	1	1	1	1	1	1	1	1	1	1	1	1	1	1	1	1	1	1	1				1	1	1	1	1	1
OG5_127585									1	1				1	1												1											1	1																1	1	1	1	1	1	1	1		1	1	1	1	1	1	1	1	1	1	1	1		1	1	1	1		1	1	1	1	1	1	1	1	1		1	1	1	1	1	1	1	1	1	1	1	1	1	1	1	1		1	1	1	1	1	1	1	1	1	1	1	1	1	1	1	1	1	1	1	1		1	1	1	1	1	1	1	1
OG5_127587																																																					1			1	1	1	1	1	1	1	1	1	1	1	1	1	1	1	1	1	1	1	1		1	1	1	1	1	1	1	1	1	1	1	1	1	1		1		1	1	1	1			1	1	1	1		1				1	1	1	1	1	1	1	1	1	1	1	1	1	1	1	1	1		1	1		1	1	1	1	1	1	1	1
OG5_127589		1	1	1	1	1	1				1				1	1																																							1	1	1	1	1	1	1	1		1	1	1	1	1	1	1	1	1	1	1	1		1	1	1	1	1	1	1	1	1	1	1	1	1	1		1	1	1	1	1	1	1	1	1	1	1	1	1	1		1		1	1	1	1	1	1	1	1	1	1	1	1	1	1	1	1	1	1	1	1		1	1	1	1	1	1	1	1
OG5_127590		1												1				1							1							1																								1	1	1	1	1	1			1	1	1	1	1	1	1	1	1	1	1	1		1	1	1	1			1			1	1	1	1	1		1	1		1	1	1	1	1	1	1	1	1	1	1		1		1	1	1	1	1	1	1	1	1	1	1	1	1	1	1	1	1	1	1	1		1	1	1	1	1	1	1	1
OG5_127592	1	1	1	1		1	1		1			1	1			1																																							1	1	1	1	1	1	1	1	1	1	1	1	1	1	1		1	1	1	1	1		1		1	1	1	1	1	1	1	1	1	1	1	1		1	1	1	1	1	1	1	1	1	1	1	1	1	1	1	1		1	1	1	1	1	1	1	1	1	1	1	1	1	1	1	1	1	1	1	1		1	1	1	1	1	1	1	1
OG5_127593									1	1	1		1	1	1																																								1	1	1	1	1	1	1	1	1	1	1	1		1	1	1	1	1	1	1	1		1	1	1	1	1	1	1	1	1	1	1	1	1	1		1	1	1	1	1	1	1	1	1	1	1	1	1	1	1	1		1	1	1	1	1	1	1	1	1	1	1	1	1	1	1	1	1	1	1	1		1	1	1	1	1	1	1	1
OG5_127594																																																							1	1	1	1	1	1	1	1		1	1		1	1	1	1	1	1	1	1	1		1	1	1		1	1	1	1	1	1	1	1	1	1		1	1		1			1	1	1					1	1	1		1			1	1	1	1	1	1	1	1	1	1	1	1	1	1	1	1	1		1	1	1	1	1	1	1	1
OG5_127595																																																								1	1	1	1	1	1	1			1	1	1	1		1	1	1	1		1		1	1	1	1	1	1	1	1	1	1	1	1	1	1		1	1		1	1	1		1					1					1	1	1	1	1	1	1	1	1	1	1	1	1	1	1	1	1	1	1	1			1		1	1	1	1	1
OG5_127596																																																							1	1	1	1	1	1	1	1			1		1	1	1	1	1	1	1	1	1		1	1	1		1	1	1	1	1	1	1	1	1	1		1	1	1	1	1	1	1		1	1	1	1	1	1	1	1		1	1	1	1	1	1	1	1	1	1	1	1	1	1	1	1	1	1	1	1								1	
OG5_127597																																																							1	1	1	1	1	1		1	1	1	1	1	1	1	1	1	1	1	1	1	1		1	1	1	1	1	1	1	1	1	1	1	1	1	1		1	1	1	1	1	1	1	1	1	1	1	1	1	1	1	1		1	1	1	1	1	1	1	1	1	1	1	1	1	1	1	1	1	1	1	1		1	1	1	1	1	1	1	1
OG5_127598	1	1	1	1	1	1	1	1	1	1	1	1	1	1		1																																							1	1	1	1	1	1	1	1	1	1	1	1	1		1	1	1	1	1	1	1		1	1	1	1	1	1	1	1	1	1	1	1	1	1		1	1	1	1	1	1	1	1	1		1	1		1	1	1		1	1	1	1	1	1	1	1	1	1	1	1	1	1	1	1	1	1	1	1		1	1	1	1	1	1	1	1
OG5_127600		1		1	1		1				1	1		1	1																				1																				1	1	1	1	1	1	1	1	1	1	1	1	1	1	1	1	1	1	1	1	1		1	1	1	1	1	1	1	1	1	1	1	1	1	1		1	1		1	1	1	1	1	1	1	1	1	1	1	1	1		1	1	1	1	1	1	1	1	1	1	1	1	1	1	1	1	1	1	1	1		1	1	1	1	1	1	1	1
OG5_127602	1	1	1	1	1	1		1				1			1																																								1	1	1	1	1	1	1	1			1	1	1	1	1	1	1	1	1	1	1		1	1	1	1	1	1	1		1	1	1	1	1	1		1	1	1	1	1	1	1	1	1	1	1	1	1		1	1		1	1	1	1	1	1	1	1	1	1	1	1	1	1	1	1	1	1	1	1		1	1	1	1	1	1	1	1
OG5_127603																		1	1	1	1	1	1	1	1	1	1	1	1	1	1	1	1	1	1	1	1	1	1	1	1	1	1	1	1	1	1	1	1	1	1	1	1				1	1	1	1	1	1		1	1	1	1	1	1	1	1	1	1	1	1			1	1		1	1	1	1	1	1	1	1	1	1		1							1										1	1	1	1	1	1	1	1	1	1	1	1	1	1	1	1	1		1	1		1	1	1	1	1	1	1	1
OG5_127604																																																								1	1	1	1	1	1	1		1	1	1	1	1	1	1	1	1	1	1	1		1	1	1	1	1	1	1	1	1	1	1	1	1	1		1	1	1	1	1	1	1	1	1	1	1	1						1	1	1	1	1	1	1	1	1	1	1	1	1	1	1	1	1	1	1	1		1	1		1	1	1	1	1
OG5_127606		1																																								1	1												1	1	1	1	1	1		1	1	1	1	1	1	1	1	1	1	1	1	1	1		1	1	1	1	1	1	1		1	1	1	1	1	1		1	1	1	1	1	1	1	1	1	1	1	1	1	1	1	1		1	1	1	1	1	1	1	1	1	1	1	1	1	1	1	1	1	1	1	1		1	1	1	1	1	1	1	1
OG5_127608																																																							1	1	1	1	1	1	1	1		1	1	1	1	1	1		1	1	1	1	1		1	1	1	1	1	1	1	1	1	1	1	1	1	1		1	1		1	1	1	1	1	1	1	1	1	1		1	1		1	1	1	1	1	1	1	1	1	1	1	1	1	1	1	1	1	1	1	1		1	1	1	1	1	1	1	1
OG5_127609																																																							1	1	1	1	1	1	1	1		1	1		1	1	1		1		1	1	1		1	1	1	1	1	1	1	1	1	1	1	1	1	1		1	1		1	1	1		1		1	1	1	1	1				1	1	1	1	1	1	1	1	1	1	1	1	1	1	1	1	1	1	1	1		1	1	1	1	1	1	1	1
OG5_127610														1				1						1					1	1		1											1	1	1				1						1	1	1				1	1		1	1	1		1	1		1		1	1	1		1	1	1		1	1	1	1	1	1	1	1	1	1			1	1	1	1	1	1	1	1									1	1	1	1	1	1	1	1	1	1	1	1	1	1			1	1	1	1		1	1	1	1	1	1	1	1
OG5_127611																						1				1	1			1		1																								1	1	1	1	1	1	1		1	1	1	1	1	1	1	1	1	1	1	1		1	1	1		1	1	1	1	1	1	1	1	1	1		1	1		1	1	1	1	1	1	1	1	1	1		1	1		1	1	1	1	1	1	1	1	1	1	1	1	1	1	1	1	1	1	1	1		1	1			1	1	1	1
OG5_127612																																																							1	1	1	1	1	1	1	1		1	1	1	1	1	1	1	1	1	1	1	1		1	1	1	1	1	1	1	1	1	1	1	1	1	1		1	1	1	1	1	1	1		1	1	1	1	1					1	1	1	1	1	1	1	1	1	1	1	1	1	1	1	1	1	1	1	1			1	1	1	1	1	1	1
OG5_127613		1																1	1	1	1			1		1	1	1	1	1	1	1																		1		1	1		1	1	1	1	1	1	1			1	1	1	1	1	1	1	1	1	1	1	1		1	1	1	1	1	1	1	1	1	1	1	1	1	1		1	1			1	1		1		1		1	1	1		1			1	1	1	1	1	1	1	1	1	1	1	1	1	1		1	1				1	1				1		
OG5_127614																																																							1	1	1	1	1	1	1	1				1	1	1	1	1	1	1	1	1	1		1	1	1	1	1	1	1	1	1	1	1	1	1	1		1							1					1					1	1		1	1	1	1	1	1	1	1	1	1	1	1	1	1	1	1	1						1	1	1	1
OG5_127615																																																							1	1	1	1	1	1	1	1		1	1	1	1	1	1	1	1	1	1	1	1		1	1	1	1	1	1	1	1	1	1	1	1	1	1		1	1	1	1	1	1	1	1	1	1	1	1	1	1				1	1	1	1	1	1	1	1	1	1	1	1	1	1	1	1	1	1	1	1		1	1		1	1	1	1	1
OG5_127616													1																																										1	1	1	1	1	1	1	1		1	1	1	1	1	1	1	1	1	1	1	1		1	1	1	1	1	1	1	1	1	1	1	1	1	1		1	1		1	1	1	1	1	1	1	1	1	1					1	1	1	1	1	1	1	1	1	1	1	1	1	1	1	1	1	1	1	1		1	1	1	1	1	1	1	1
OG5_127617																																																							1	1	1	1	1	1	1	1			1		1	1	1	1	1	1	1	1	1		1	1	1	1	1	1	1	1	1	1	1	1	1	1		1	1	1	1	1	1	1	1	1	1	1	1	1	1				1	1	1	1	1	1	1	1	1	1	1	1	1	1	1	1	1	1	1	1						1	1	1	1
OG5_127619																																																							1	1	1	1	1	1	1	1		1	1	1	1	1	1	1	1	1	1	1	1		1	1	1	1	1	1	1	1	1	1	1	1	1	1		1	1	1	1	1	1	1	1	1	1	1	1	1	1	1	1		1	1		1	1	1	1	1	1	1	1	1	1	1	1	1	1	1	1	1		1	1	1	1	1	1	1	1
OG5_127621																		1	1	1	1	1	1	1	1	1	1	1	1	1	1	1	1	1	1	1	1	1	1	1	1	1	1	1	1	1	1	1	1	1	1	1	1			1		1	1	1	1	1		1	1	1	1	1		1	1	1	1	1	1		1	1	1	1	1	1	1	1	1	1	1	1	1	1		1	1	1				1	1	1				1					1	1	1	1	1	1	1	1	1	1	1	1	1	1	1	1	1	1	1	1		1	1	1	1	1	1	1	1
OG5_127622	1	1	1	1	1	1	1	1	1		1			1	1																																								1	1	1	1	1	1	1		1	1	1	1	1	1		1	1	1	1	1	1		1	1	1	1	1	1	1	1	1	1	1	1	1	1		1	1	1	1	1	1	1	1	1		1	1	1	1	1	1		1	1	1	1	1	1	1	1	1	1	1	1	1	1	1	1	1	1	1	1		1	1	1	1	1	1	1	1
OG5_127623																																																							1	1	1	1	1	1	1	1	1	1	1	1	1	1	1	1	1	1		1	1		1	1	1	1	1	1	1	1	1	1	1	1	1	1		1	1		1	1	1	1	1	1	1	1	1	1	1				1	1	1	1	1	1	1	1	1	1	1	1	1	1	1	1	1	1	1	1		1	1	1	1	1	1	1	1
OG5_127625																																																							1	1	1	1	1	1		1				1	1	1	1	1	1	1	1	1	1		1	1	1	1	1	1	1	1	1	1	1	1	1	1		1	1	1	1	1		1	1	1					1	1	1		1	1	1	1	1	1	1	1	1	1	1	1	1	1	1	1		1	1	1				1	1	1	1	1	1
OG5_127626	1		1	1	1	1	1	1	1	1	1	1	1	1	1	1					1	1	1			1			1			1						1	1	1				1	1	1	1	1	1	1	1	1			1	1	1	1	1	1	1	1			1	1	1	1		1	1	1	1	1	1		1	1	1			1		1	1	1	1	1	1	1		1								1						1	1		1	1	1	1	1	1	1	1	1	1	1	1	1	1	1	1	1	1	1	1		1	1			1	1	1	1
OG5_127627									1	1	1													1	1	1	1		1	1	1		1	1				1	1	1				1	1	1	1		1	1	1					1	1			1	1			1	1		1	1	1	1	1		1	1			1	1	1	1	1	1	1	1	1	1	1	1	1	1			1			1	1				1		1						1	1	1	1	1	1	1	1	1	1	1	1	1	1	1	1	1	1	1	1		1	1	1	1	1	1	1	1
OG5_127629																																																							1	1	1	1	1	1	1	1		1		1	1	1	1	1	1	1	1	1	1		1	1	1	1	1	1	1	1	1	1	1	1	1	1		1			1	1	1		1		1	1	1	1	1				1	1	1	1	1	1	1	1	1	1	1	1	1	1	1	1	1		1	1		1	1	1	1	1	1	1	1
OG5_127630	1	1			1	1			1	1					1								1									1																							1	1	1	1	1	1	1	1			1	1	1	1	1	1	1	1	1	1	1		1	1	1	1	1	1	1	1	1	1	1	1	1	1		1	1	1	1	1	1	1	1	1	1	1	1	1	1		1		1	1	1	1	1	1	1	1	1	1	1	1	1	1	1	1	1	1	1	1			1	1	1	1	1	1	1
OG5_127631							1	1	1		1	1	1	1	1	1																																							1	1	1	1	1	1	1	1		1	1	1	1	1	1	1	1	1	1	1	1		1	1	1	1	1	1	1	1	1	1	1	1	1	1		1	1		1	1	1	1	1	1	1	1	1	1	1	1	1		1	1	1	1	1	1	1	1	1	1	1	1	1	1	1	1	1	1	1	1		1	1	1	1	1	1		1
OG5_127632																																																							1	1	1	1	1	1	1	1		1	1	1	1	1	1	1	1	1	1	1	1		1	1	1		1	1	1	1	1	1	1	1	1	1		1	1		1	1	1	1	1	1	1	1	1	1		1	1		1	1	1	1	1	1	1	1	1	1	1	1	1	1	1	1	1	1	1	1		1	1	1	1	1	1	1	1
OG5_127633																																																								1	1	1	1	1	1	1		1	1	1	1	1	1	1	1	1	1	1	1		1	1	1	1	1	1	1		1	1	1	1	1	1		1	1	1	1	1	1	1	1	1	1	1	1			1	1		1	1	1	1	1	1	1	1	1	1	1	1	1	1	1	1	1	1	1	1		1	1	1	1	1	1	1	1
OG5_127637																																																							1	1	1	1	1	1	1				1	1	1	1		1	1	1	1	1	1		1	1	1	1	1	1	1	1	1	1	1	1	1	1		1									1	1	1	1					1	1	1	1	1	1	1	1	1	1	1	1	1	1	1	1	1	1	1	1		1	1			1	1	1	1
OG5_127638																																																								1	1	1	1	1	1	1		1	1	1	1	1	1	1	1	1	1	1	1		1	1	1		1	1	1		1	1	1	1	1	1		1	1	1	1	1	1	1	1	1	1	1	1						1	1	1	1	1	1	1	1	1	1	1	1	1	1	1	1	1	1	1	1		1	1	1	1	1	1	1	1
OG5_127639																																																							1	1	1	1	1	1	1	1		1		1	1	1	1	1	1	1	1	1	1		1	1	1	1		1	1	1	1	1	1	1	1	1		1	1	1	1	1	1	1	1	1	1	1	1	1	1							1	1		1	1	1	1	1		1	1	1		1	1	1	1		1	1	1	1	1	1	1	1
OG5_127640																																																							1	1	1			1	1	1		1	1	1		1	1	1	1	1	1	1	1		1	1	1	1	1	1	1	1	1	1	1	1	1	1		1			1	1	1		1					1	1	1	1		1	1	1	1	1	1	1	1	1	1	1	1	1	1	1	1						1	1		1				1
OG5_127641																								1													1											1								1	1	1	1	1	1	1		1	1	1	1	1	1	1	1	1	1	1	1		1	1	1	1	1	1	1	1	1	1	1	1	1	1		1	1	1	1	1	1	1	1	1	1	1	1	1			1		1	1	1		1	1	1	1	1	1	1	1	1	1	1	1	1	1	1	1		1	1		1	1	1	1	1
OG5_127642																																																								1	1	1	1	1							1	1	1	1	1	1	1	1	1		1	1	1	1	1	1	1		1	1	1	1	1	1			1			1	1		1										1	1	1	1	1	1	1	1	1	1	1	1	1	1		1	1	1	1	1						1	1	1	1
OG5_127643																																																							1	1	1	1	1	1	1	1		1		1	1	1	1	1	1	1	1	1	1		1	1	1	1	1	1	1	1	1	1	1	1	1	1		1	1		1	1	1	1	1	1	1	1	1						1	1	1	1	1	1	1	1	1	1	1	1	1	1	1	1	1	1	1	1		1	1	1	1	1	1	1	1
OG5_127645	1	1	1					1						1											1				1			1		1										1	1										1	1	1	1	1	1		1		1		1	1			1	1	1	1		1		1	1		1	1	1	1	1	1	1	1	1	1	1		1			1	1	1		1		1	1	1						1	1	1	1	1	1	1	1	1	1	1	1	1	1	1	1	1	1	1	1		1	1		1	1		1	1
OG5_127647																		1	1	1	1	1	1	1	1	1	1	1	1	1	1	1	1	1	1	1	1	1	1	1	1	1	1	1	1	1	1	1	1	1	1	1	1			1	1	1	1	1	1	1		1	1	1	1	1	1	1	1	1	1	1	1		1	1	1		1	1	1	1	1	1	1	1	1	1						1	1		1										1	1	1		1	1	1	1	1	1	1	1	1	1	1	1	1	1	1	1		1	1	1	1	1	1	1	1
OG5_127648																																																							1	1	1	1	1	1	1	1		1	1	1	1	1	1	1	1	1	1	1	1		1	1	1	1	1	1	1	1	1	1	1	1	1	1		1	1	1	1	1	1	1	1	1	1	1	1	1		1	1		1	1	1	1	1	1	1	1	1	1	1	1	1	1	1	1	1	1	1	1		1	1	1	1	1	1	1	1
OG5_127650																																																							1	1	1	1	1	1	1	1		1	1		1	1		1	1	1	1	1	1		1	1	1	1	1	1	1	1	1	1	1	1	1	1		1	1		1	1	1	1	1	1	1	1	1	1	1	1	1		1	1	1	1	1	1	1	1	1	1	1		1	1	1	1	1	1	1	1		1	1	1	1	1	1	1	1
OG5_127651																																	1	1				1	1	1				1	1											1	1	1	1	1	1	1		1	1	1	1	1	1	1	1	1	1	1	1		1	1	1	1	1	1	1	1	1	1	1	1	1	1									1		1	1	1						1	1	1	1	1	1	1	1	1	1	1	1	1	1	1	1	1	1	1	1		1	1	1	1	1	1	1	1
OG5_127652																																																							1	1	1	1	1	1	1	1		1	1	1	1	1	1	1	1	1	1	1	1		1	1	1		1	1	1	1	1	1	1	1	1	1		1	1		1	1	1	1	1	1	1	1	1	1	1	1	1		1	1	1	1	1	1	1	1	1	1	1	1	1	1	1	1	1	1	1	1		1	1	1	1	1	1	1	1
OG5_127653	1	1	1	1	1	1	1	1			1			1	1	1																																							1	1	1	1	1	1	1	1		1	1	1	1	1	1	1	1	1	1	1	1		1			1	1	1	1	1	1	1	1	1	1	1		1	1	1	1	1	1	1	1	1	1	1	1	1	1	1	1		1	1	1	1	1	1	1	1	1	1	1	1	1	1	1		1	1	1	1		1	1	1	1	1	1	1	1
OG5_127654																																																							1	1	1	1	1	1	1	1		1	1	1	1	1	1	1	1	1	1	1	1		1	1	1	1		1	1		1	1	1	1	1	1		1	1		1	1	1		1	1	1	1	1	1					1	1	1	1	1	1	1	1	1	1	1	1	1	1	1	1	1	1	1	1		1	1	1	1	1	1	1	1
OG5_127656	1		1	1	1	1	1	1	1	1	1	1	1	1				1	1	1		1	1	1	1	1	1	1	1	1		1	1	1				1	1	1	1	1	1	1	1	1	1			1	1		1											1	1	1																														1	1		1					1					1	1	1	1	1	1	1	1	1	1	1	1	1	1	1	1	1	1	1	1		1	1	1	1	1	1	1	1
OG5_127661																																															1								1	1	1	1	1		1	1				1	1	1	1	1	1	1		1	1		1	1	1		1	1	1	1	1	1	1	1	1	1		1			1	1	1		1	1	1	1	1	1					1	1	1	1	1	1	1	1	1	1	1	1	1	1	1	1	1		1	1		1	1		1	1	1	1	1
OG5_127662																		1	1	1	1	1	1	1	1	1	1	1	1	1	1	1	1	1	1	1	1	1	1	1	1	1	1	1	1	1	1	1	1	1	1	1	1			1		1	1	1	1				1	1	1	1	1	1	1	1	1	1	1		1	1	1		1	1	1	1	1	1	1	1	1	1		1							1										1	1	1	1	1	1	1	1	1	1	1	1	1	1	1	1	1	1	1	1		1	1	1	1	1	1	1	1
OG5_127663																		1	1	1	1	1	1	1	1	1	1	1	1	1	1	1	1	1	1	1	1	1	1	1	1	1	1	1	1	1	1	1	1	1	1	1	1			1					1	1	1	1	1		1	1	1	1	1	1		1	1		1	1	1	1		1	1	1	1	1	1	1	1	1		1	1			1	1	1	1	1									1	1	1	1	1	1	1	1	1	1	1	1	1	1	1	1	1	1	1	1		1	1	1	1	1	1	1	1
OG5_127665																																																							1	1	1	1	1	1	1	1		1	1	1	1	1	1	1	1	1	1	1	1		1	1	1	1	1	1	1	1	1	1	1	1	1	1		1	1	1	1	1	1	1	1	1	1	1	1	1	1	1	1		1	1	1	1	1	1	1	1	1	1	1		1	1	1	1	1	1	1	1		1	1	1	1	1	1	1	1
OG5_127666																																																							1	1	1	1	1	1	1			1	1		1	1	1	1	1	1	1	1	1		1	1	1	1	1	1	1	1	1	1	1	1	1	1		1	1		1	1	1	1	1	1	1	1	1	1					1	1	1	1	1	1	1	1	1	1	1	1	1	1	1	1	1	1	1	1		1	1	1	1	1	1	1	1
OG5_127668	1			1	1	1	1	1	1	1	1	1	1	1				1	1	1		1	1	1	1	1	1	1	1	1	1	1	1	1			1	1	1	1	1	1	1	1	1	1	1	1	1	1	1		1			1								1		1																																	1										1	1	1	1	1	1	1	1	1	1	1	1	1	1	1	1	1	1	1	1		1	1	1	1	1	1	1	1
OG5_127670																									1							1	1	1	1	1	1	1	1	1				1	1	1	1	1	1	1	1					1	1	1	1	1	1	1		1	1	1	1	1	1	1	1	1	1	1	1		1	1	1	1	1	1	1	1	1	1	1	1	1	1		1	1	1	1	1	1	1	1	1	1	1	1						1	1	1	1	1	1	1	1	1	1	1	1	1	1	1	1	1	1	1	1		1	1	1	1	1	1	1	1
OG5_127671											1									1		1					1	1										1	1	1															1	1	1	1	1	1	1	1		1	1	1	1	1	1	1	1	1	1	1	1		1	1	1	1	1	1	1	1	1	1	1	1	1	1		1	1		1	1	1	1	1	1		1	1	1			1		1	1	1	1	1	1	1	1	1	1	1	1	1	1	1	1						1	1	1	1	1	1	1	1
OG5_127672	1	1	1	1	1	1					1	1	1		1	1																																							1	1	1	1	1	1	1	1		1	1	1		1	1	1	1	1	1	1	1		1	1	1	1	1	1	1		1	1	1	1	1	1		1	1	1	1	1	1	1	1	1	1	1	1	1	1				1	1	1	1	1	1	1	1	1	1	1	1	1	1	1	1	1	1	1	1		1	1	1	1	1	1	1	1
OG5_127673	1	1	1	1	1	1	1	1							1	1																																		1					1	1	1	1		1	1	1		1	1	1	1	1	1	1	1	1	1	1	1			1	1		1	1	1		1	1	1	1	1	1		1	1	1	1	1	1	1	1	1	1	1	1	1	1	1	1		1	1	1	1	1	1	1	1	1	1	1	1	1	1	1	1	1	1	1	1		1	1	1	1	1	1	1	1
OG5_127674																																																							1	1	1	1	1	1	1	1		1		1		1	1	1	1	1	1	1	1		1	1	1	1	1	1	1	1	1	1	1	1	1	1			1	1	1	1	1	1	1	1				1	1	1	1		1	1	1	1	1	1	1	1	1	1	1	1	1	1	1	1	1		1	1				1	1	1	1	1	
OG5_127675									1	1								1	1	1	1	1	1	1	1	1	1	1	1	1	1	1	1	1	1	1	1	1	1	1	1	1	1	1	1	1	1	1	1	1	1	1	1			1	1	1	1	1	1	1		1	1	1	1		1	1	1		1	1	1		1	1	1	1	1	1	1	1	1	1	1	1	1	1		1	1			1	1	1	1	1									1	1	1	1	1	1	1	1	1	1	1	1	1	1	1	1						1	1	1	1	1	1	1	1
OG5_127676																					1				1				1	1																						1			1	1	1				1	1		1	1	1		1	1	1	1	1	1	1	1		1	1	1	1	1	1	1	1	1	1	1	1	1	1		1	1	1		1	1	1	1	1	1	1	1	1	1				1	1	1	1	1	1	1	1	1	1	1	1	1	1	1	1							1	1	1	1	1	1	1
OG5_127677																					1													1																					1	1	1	1	1	1	1	1		1	1	1	1	1	1	1	1	1	1	1	1		1	1	1	1	1	1			1	1	1	1	1	1		1	1			1	1	1	1	1	1	1	1	1	1	1	1		1	1	1	1	1	1	1	1	1	1	1	1	1	1	1	1	1	1	1	1		1	1	1	1	1	1	1	1
OG5_127678																																																							1	1	1	1	1	1	1	1		1	1		1	1	1	1	1	1	1	1	1		1	1	1	1	1	1	1	1	1	1	1	1	1	1		1			1	1	1		1										1	1	1	1	1	1	1	1	1	1	1	1	1	1	1	1	1	1	1	1		1	1			1	1	1	1
OG5_127679							1					1	1	1																																									1	1	1	1	1	1	1	1	1	1	1	1	1	1	1	1	1	1	1	1	1		1	1	1		1	1	1	1	1	1	1	1	1	1		1	1	1	1	1	1	1	1	1	1	1	1	1	1	1	1		1	1	1	1	1	1	1	1	1	1	1	1	1	1	1	1	1	1	1	1		1	1	1	1	1	1	1	1
OG5_127680																		1	1	1	1	1	1	1	1	1	1	1	1	1	1	1	1	1	1	1	1	1	1	1		1	1	1	1	1	1	1	1	1	1	1	1		1	1	1	1	1	1	1				1		1		1	1	1	1	1	1	1			1	1	1	1	1	1		1	1	1	1	1	1		1	1	1		1	1	1		1									1	1	1	1	1	1	1	1	1	1	1	1	1	1	1	1	1	1	1	1		1	1		1	1			
OG5_127681																														1																											1	1	1	1	1	1		1	1	1	1	1	1	1	1	1	1	1	1		1	1	1	1	1	1	1	1	1	1	1	1	1	1		1	1						1			1	1						1	1	1	1	1	1	1	1	1	1	1	1	1	1	1	1	1	1	1	1		1	1		1	1	1	1	1
OG5_127682																																																								1	1	1	1	1	1	1		1	1	1	1	1	1	1	1	1	1	1	1		1	1	1	1	1	1	1		1	1	1	1	1	1		1	1	1	1	1	1	1	1	1	1	1	1		1	1	1		1						1	1	1	1	1	1	1	1	1	1	1	1	1	1		1	1	1	1	1	1	1	1
OG5_127683																																																							1	1	1	1		1	1	1		1	1	1	1	1	1	1	1	1	1	1	1		1	1	1	1	1	1	1	1	1	1	1	1	1	1		1	1		1	1	1	1	1	1	1	1	1	1	1	1	1		1	1	1	1	1	1	1	1	1	1	1	1	1	1	1	1	1	1	1	1		1	1	1	1	1	1	1	1
OG5_127684	1	1	1	1	1	1		1	1	1		1	1			1																																							1	1	1	1	1	1	1	1		1	1	1	1	1	1	1	1	1	1	1	1		1	1	1	1	1	1	1	1	1	1	1	1	1	1		1	1		1	1	1	1	1	1	1	1	1	1	1		1		1	1	1	1	1	1	1	1	1	1	1	1	1	1	1	1	1	1	1	1		1	1	1	1	1	1	1	1
OG5_127685																																																							1	1	1	1	1	1	1	1		1	1	1	1	1	1	1	1	1	1	1	1		1	1	1	1	1	1	1	1	1	1	1	1	1	1		1	1		1	1	1	1	1	1	1	1	1	1			1		1	1	1	1	1	1	1	1	1	1	1	1	1	1	1	1	1	1	1	1		1	1		1	1	1	1	1
OG5_127686																																																							1	1	1	1		1	1	1		1	1	1	1	1	1	1	1			1			1	1	1	1	1	1	1	1	1	1	1	1	1	1		1	1	1	1	1	1	1	1	1	1	1	1	1	1	1	1		1	1	1	1	1	1	1	1	1	1	1	1	1	1	1	1	1	1	1	1		1	1	1	1	1	1	1	1
OG5_127687																																																							1	1	1	1	1	1	1	1		1	1	1	1	1	1	1	1	1	1	1	1		1	1	1	1	1	1	1	1	1	1	1	1	1	1		1	1		1	1	1		1		1	1	1	1	1	1	1		1	1	1	1	1	1	1	1	1	1	1	1	1	1	1	1	1	1	1	1		1	1	1	1	1	1	1	1
OG5_127688	1	1	1	1	1	1								1	1	1																																							1	1	1	1	1	1	1		1	1	1	1	1	1	1	1	1	1	1	1	1		1	1	1		1	1	1	1	1	1	1	1	1	1		1	1		1	1	1	1	1	1	1	1	1	1	1		1		1	1	1	1	1	1	1	1	1	1	1	1	1	1	1	1	1	1	1	1		1	1	1	1	1	1	1	1
OG5_127689																																																							1	1	1	1	1	1	1	1		1	1	1	1	1	1	1	1	1	1	1	1		1	1	1	1		1	1		1	1	1	1	1	1		1	1		1	1	1	1	1		1	1	1	1	1	1	1		1	1	1	1	1	1	1	1	1	1	1	1	1	1	1	1	1	1	1	1		1	1	1	1	1	1	1	1
OG5_127690																																																							1	1	1	1	1	1	1	1		1	1	1	1	1	1	1	1	1	1	1	1		1	1	1	1	1	1	1	1	1	1	1	1	1	1		1	1		1	1	1	1	1	1	1	1	1	1			1		1	1	1	1	1	1	1	1	1	1	1	1	1	1	1	1	1	1	1	1		1	1	1	1	1	1	1	1
OG5_127691	1	1	1	1	1	1	1	1	1	1	1	1	1	1	1	1																																							1	1	1	1	1	1	1	1	1	1	1		1	1	1	1	1	1	1	1			1		1	1	1					1	1	1	1	1		1	1	1	1	1	1		1	1	1	1	1	1	1	1	1		1	1	1		1	1	1	1	1		1	1	1	1	1	1	1	1	1	1		1	1	1	1	1	1	1	1
OG5_127692																																																							1	1	1	1	1	1	1	1		1	1	1	1	1	1		1	1	1	1	1		1	1	1	1	1	1	1	1	1	1	1	1	1	1		1	1	1	1	1	1	1	1	1	1	1	1	1	1	1	1		1	1	1	1	1	1	1	1	1	1	1	1	1	1	1	1	1	1	1	1		1	1	1	1	1	1	1	1
OG5_127693																																																																1																																1	1		1										1	1	1	1	1	1	1	1	1	1	1	1	1	1	1	1	1	1	1	1		1	1	1	1	1	1	1	1
OG5_127696																																																							1	1	1	1	1	1	1	1				1	1	1	1	1	1	1	1	1	1		1	1	1	1	1	1	1	1	1	1	1	1	1	1		1	1	1	1	1	1	1		1									1	1	1	1	1	1	1	1	1	1	1	1	1	1	1	1	1	1	1	1						1	1		
OG5_127697																																																							1	1	1	1	1	1		1		1	1	1	1	1	1	1	1	1	1	1	1		1	1	1	1	1	1	1	1	1	1	1	1	1	1		1				1			1								1		1	1	1	1	1	1	1	1	1	1	1	1		1	1	1		1	1	1		1		1	1	1	1	1	1
OG5_127698																																																							1	1	1	1	1	1	1	1	1	1	1	1	1	1	1	1	1	1	1	1	1		1	1	1		1	1	1	1	1	1	1	1	1	1		1	1	1	1	1	1	1	1	1		1	1	1	1	1	1		1	1	1	1	1	1	1	1	1	1	1	1	1	1	1	1	1	1	1	1		1	1	1	1	1	1	1	1
OG5_127700																																																							1	1	1	1	1	1	1	1	1	1	1	1	1	1	1	1	1	1	1	1	1		1	1	1		1	1	1	1	1	1	1	1	1	1		1	1	1	1	1	1	1	1	1	1	1	1	1	1	1	1		1	1	1	1	1	1	1	1	1	1	1	1	1	1	1	1	1	1	1	1		1	1	1	1	1	1	1	1
OG5_127701									1																																														1	1	1	1	1	1	1	1	1	1	1	1	1	1	1	1	1	1	1	1	1		1	1	1	1	1	1	1	1	1	1	1	1	1	1		1	1		1	1	1	1	1	1	1	1	1	1	1	1	1		1	1	1	1	1	1	1	1	1	1	1	1	1	1	1	1	1	1	1	1		1		1	1	1	1	1	1
OG5_127702							1																																																	1	1	1	1	1	1	1		1	1	1	1	1	1	1	1	1	1	1	1		1	1	1	1	1	1	1	1	1	1	1	1	1	1		1	1	1	1	1	1	1	1	1	1	1	1						1	1	1	1	1	1	1	1	1	1	1	1	1	1	1	1	1	1	1	1		1		1	1	1	1	1	1
OG5_127703	1	1	1	1	1	1		1			1	1	1	1		1																																							1	1	1	1	1	1	1	1		1	1		1	1	1	1	1	1	1	1	1		1	1	1	1	1	1	1	1	1		1	1	1	1		1	1	1	1	1	1	1	1	1	1	1	1	1	1				1	1	1	1	1	1	1	1	1	1	1	1	1	1	1	1	1	1	1	1						1	1	1	1
OG5_127705				1		1										1																																							1	1	1	1	1	1	1	1	1	1	1	1	1	1	1	1	1	1	1	1	1		1	1	1	1	1	1	1	1	1	1	1	1	1	1		1	1	1	1	1	1	1	1	1	1	1	1	1	1	1	1		1	1	1	1	1	1	1	1	1	1	1	1	1	1	1	1	1	1	1	1		1	1	1	1	1	1	1	1
OG5_127706	1			1	1	1	1	1	1	1	1	1	1	1				1	1	1		1	1	1	1	1	1	1	1	1	1	1	1	1			1	1	1	1	1	1	1	1	1	1	1	1	1	1	1		1			1	1	1	1		1			1	1	1	1	1	1	1	1	1	1	1	1		1	1	1		1	1	1	1	1	1	1	1	1	1									1										1	1	1	1	1	1	1	1	1	1	1	1	1	1	1	1	1	1	1	1		1	1	1	1	1	1	1	1
OG5_127707	1		1	1	1	1	1	1	1	1	1	1	1	1	1			1	1	1		1	1	1	1	1	1	1	1	1		1	1	1				1	1	1	1	1	1	1	1	1	1			1	1		1				1				1			1	1	1	1	1	1	1	1		1				1	1	1	1	1	1	1	1	1	1	1	1	1	1									1				1						1	1	1	1	1	1		1	1	1	1	1	1	1	1	1	1	1	1	1		1	1	1	1	1	1	1	1
OG5_127708				1	1	1		1	1					1	1			1	1			1			1	1			1	1			1	1				1	1	1	1			1	1	1		1					1			1	1	1	1	1	1	1		1	1	1	1	1	1	1	1	1	1	1	1		1	1	1	1		1	1	1	1	1	1	1	1	1						1	1		1		1	1	1						1	1	1	1	1	1	1	1	1	1	1	1	1	1	1	1	1	1	1	1		1	1			1	1	1	1
OG5_127709																																																									1	1	1		1					1		1	1	1	1	1	1	1	1		1	1	1	1	1	1	1		1	1	1	1	1	1		1				1	1				1	1	1			1	1		1	1	1	1	1	1	1	1	1	1	1	1	1	1	1	1	1	1	1	1		1	1	1	1	1	1	1	1
OG5_127711	1	1	1	1	1	1	1	1	1	1	1	1	1	1	1	1																																							1	1	1	1	1	1	1			1	1	1	1	1	1	1	1	1	1	1	1		1	1	1	1	1	1	1	1		1	1	1	1	1		1	1		1	1	1			1	1	1	1	1	1				1	1	1		1	1	1	1	1	1	1	1	1	1	1	1	1		1	1		1	1			1	1	1	1
OG5_127713	1	1	1	1	1	1	1	1	1	1	1	1	1	1	1	1																																							1	1	1	1	1	1	1	1		1	1	1		1	1	1	1			1	1		1	1	1	1	1	1	1		1	1	1	1	1	1		1	1		1		1	1	1	1		1	1	1	1	1	1		1	1	1	1	1	1	1	1	1	1	1	1	1	1	1	1	1		1	1		1	1	1	1	1	1	1	1
OG5_127714																																																							1	1	1	1	1	1	1	1		1	1	1	1			1			1	1	1		1	1	1	1	1	1	1	1	1	1	1	1	1	1		1	1		1	1	1	1	1	1	1	1	1	1	1	1	1		1	1	1	1	1	1	1	1	1	1	1	1	1	1	1	1	1	1	1	1		1	1	1	1	1	1	1	1
OG5_127715	1	1	1	1	1	1	1	1	1	1	1	1	1	1	1			1	1	1		1	1	1	1	1	1	1	1	1	1	1	1	1				1	1	1	1	1	1	1	1	1	1			1	1		1				1							1	1	1							1		1		1	1	1		1	1	1	1	1	1	1	1	1	1									1					1	1				1	1	1	1	1	1	1	1	1	1	1	1	1	1	1	1	1	1	1	1		1	1	1	1	1	1	1	1
OG5_127716																																																								1	1	1	1	1	1			1	1	1	1	1	1	1	1	1	1	1	1		1	1	1	1	1	1	1	1	1	1	1	1	1	1			1	1	1	1	1	1	1	1						1	1		1	1	1	1	1	1	1	1	1	1	1	1	1	1	1	1	1	1	1	1		1	1	1	1	1	1	1	1
OG5_127717												1																																												1	1	1	1	1	1	1		1	1	1	1	1	1	1	1	1	1	1	1		1	1		1	1	1	1	1	1	1	1	1	1	1		1	1		1	1	1		1	1	1	1	1	1					1	1	1	1	1	1	1	1	1	1	1	1	1	1	1	1	1	1	1	1		1	1	1	1	1	1	1	1
OG5_127718																																1																							1	1	1	1	1	1	1	1		1	1	1	1	1	1	1	1	1	1	1	1		1	1	1	1	1	1	1	1	1	1	1	1	1	1		1	1	1	1	1	1	1	1	1	1	1	1	1	1	1	1		1	1	1	1	1	1	1	1	1	1	1	1	1	1	1	1		1	1	1		1	1	1	1	1	1	1	1
OG5_127721																																																							1	1	1	1	1	1	1	1		1		1	1	1	1	1	1	1	1	1	1		1	1	1	1	1	1	1	1	1	1	1	1	1	1		1	1	1	1	1	1	1	1	1	1	1	1	1					1	1	1	1	1	1	1	1	1	1	1	1	1	1	1	1	1	1	1	1		1	1	1	1	1	1	1	1
OG5_127722												1								1	1	1		1	1	1	1	1	1	1	1	1	1	1	1	1	1	1	1	1	1	1	1	1	1	1	1	1	1	1	1	1	1		1	1		1	1		1	1		1	1	1	1	1	1	1	1	1	1		1		1	1	1	1		1	1	1	1	1	1	1	1	1			1					1	1	1									1	1	1	1	1	1	1	1	1	1	1	1	1	1	1	1	1	1				1	1	1	1	1	1	1	1
OG5_127723																																																							1	1	1	1	1	1	1	1		1	1	1	1	1	1	1	1	1	1	1	1		1	1	1	1	1		1	1	1	1	1		1	1		1	1		1	1	1		1		1	1	1	1		1			1	1	1	1	1	1	1	1	1	1	1	1	1	1	1	1	1	1	1	1		1	1	1	1	1	1	1	1
OG5_127725	1			1	1	1	1	1	1	1	1	1	1	1				1	1	1		1	1	1	1	1	1	1	1	1	1	1	1	1			1	1	1	1	1	1	1	1	1	1	1	1	1	1	1		1			1	1	1	1		1			1	1	1	1	1		1	1		1	1	1		1	1	1			1	1	1	1	1	1	1	1	1									1										1	1	1	1	1	1	1	1	1	1	1	1	1	1	1	1	1	1	1	1		1	1	1	1	1	1	1	1
OG5_127728											1		1					1	1	1	1	1	1	1		1	1	1	1	1	1	1	1	1	1	1	1	1	1	1	1	1	1	1	1	1	1	1	1	1	1	1	1			1	1	1	1	1	1	1			1		1	1	1	1	1	1	1		1		1	1	1	1	1	1	1	1	1	1	1	1	1	1		1							1					1					1	1	1	1	1	1	1	1	1	1	1	1	1	1	1	1	1								1	1	1	1	1
OG5_127729																																																							1	1	1	1	1	1	1	1		1	1	1	1	1	1	1	1	1	1	1	1		1	1	1		1		1		1	1	1	1	1	1		1	1		1	1	1	1	1	1	1	1	1	1	1		1		1	1	1	1	1	1	1	1	1	1	1	1	1	1	1	1	1	1	1	1		1	1	1	1	1	1	1	1
OG5_127730																																																							1	1	1	1	1	1	1	1	1	1	1	1		1	1	1	1	1	1	1	1		1	1	1	1	1	1	1	1		1	1	1	1	1		1	1		1	1	1	1	1	1	1	1	1	1	1	1	1		1	1	1		1	1	1	1	1	1	1	1	1	1	1	1	1	1	1	1		1	1	1	1	1	1	1	1
OG5_127731																																																							1	1	1			1	1	1		1		1	1	1	1	1	1	1	1	1	1		1	1	1	1	1	1	1	1	1	1	1	1	1	1		1	1	1		1	1	1	1	1	1	1	1			1	1		1	1	1	1	1	1	1	1	1	1	1	1	1	1	1	1	1	1				1	1	1	1	1	1	1	1
OG5_127732																																																							1	1	1	1	1	1	1	1	1	1	1	1	1	1	1	1	1	1	1	1	1		1	1	1	1		1	1	1	1	1	1	1	1	1		1	1	1	1	1	1	1	1	1		1	1	1	1	1			1	1		1	1	1	1	1	1	1	1	1	1	1	1	1	1	1	1	1		1	1	1	1	1	1	1	1
OG5_127733																																																							1	1	1	1	1	1	1	1	1	1	1	1	1	1		1	1	1	1	1	1		1	1	1			1	1	1	1	1	1	1	1	1		1	1	1	1	1	1	1	1	1	1	1	1	1	1		1		1	1	1	1	1	1	1	1	1	1	1	1	1	1	1	1	1	1	1	1		1	1	1	1	1	1	1	1
OG5_127734		1	1	1	1		1		1	1	1	1	1	1	1																																								1	1	1	1	1	1	1	1		1	1	1		1	1	1	1	1	1	1	1		1	1	1		1	1	1	1	1	1	1	1	1	1		1	1	1	1	1	1	1	1	1		1	1	1	1	1	1		1	1	1	1	1	1	1	1	1	1	1	1	1	1	1	1	1	1	1	1		1	1	1	1	1	1	1	1
OG5_127737																																																							1	1	1	1	1	1	1				1	1	1	1	1	1	1	1	1	1	1			1			1	1	1	1	1	1	1	1	1													1	1	1					1	1	1	1	1	1	1	1	1	1	1	1	1	1	1	1	1	1	1	1		1	1		1	1	1	1	1
OG5_127738																																																								1	1	1	1	1	1	1		1	1	1	1	1	1	1	1	1	1	1	1		1	1	1		1	1	1	1	1	1	1	1	1	1		1				1	1		1		1	1	1						1	1	1	1	1	1	1	1	1	1	1	1	1	1	1	1	1	1	1	1		1	1	1		1	1	1	1
OG5_127739																																																							1	1	1	1	1	1	1	1		1	1	1	1	1	1	1	1	1	1	1	1		1	1	1	1	1	1	1	1	1	1	1	1	1	1		1	1	1	1	1	1	1	1	1	1	1	1	1					1	1	1	1	1	1	1	1	1	1	1	1	1	1	1	1	1	1	1	1		1	1	1	1	1	1	1	1
OG5_127740																																																								1	1	1	1	1	1	1		1		1	1	1	1		1	1	1	1	1		1	1	1	1	1	1	1	1	1	1	1	1	1	1		1				1	1		1		1	1	1						1	1	1	1	1	1	1	1	1	1	1	1	1	1	1	1			1	1									1
OG5_127742	1	1	1				1	1	1	1		1			1					1		1	1									1	1	1				1	1	1	1											1	1			1	1	1	1	1	1	1		1	1	1	1	1	1	1	1	1	1	1	1		1	1	1	1	1	1	1	1	1	1	1	1	1	1		1	1						1										1	1	1	1	1	1	1	1	1	1	1	1	1	1	1	1	1	1	1	1		1		1	1	1	1	1	1
OG5_127743				1	1	1								1																																1		1	1						1	1	1							1	1													1		1																			1										1	1	1	1	1	1	1	1	1	1	1	1	1	1	1	1	1	1	1	1		1	1			1	1	1	1
OG5_127744																																1																							1	1	1	1	1	1	1	1		1	1	1	1		1	1	1	1	1	1	1		1	1	1	1	1	1	1	1	1	1	1	1	1	1		1	1		1	1	1	1	1	1	1	1	1	1	1	1	1		1	1	1	1	1	1	1	1	1	1	1	1	1	1	1	1	1	1	1	1		1	1	1	1	1	1	1	1
OG5_127746																																																									1	1	1	1	1	1		1	1	1	1	1	1	1	1	1	1	1	1		1	1	1	1	1	1	1	1	1	1	1	1	1	1		1							1										1	1	1	1	1	1	1	1	1	1	1	1	1	1	1	1	1	1	1	1		1	1			1	1	1	1
OG5_127747																																																								1	1	1	1	1	1	1		1	1	1	1	1	1	1	1	1	1	1	1		1	1	1	1	1	1	1	1	1	1	1	1	1	1		1	1		1	1	1	1	1	1	1	1	1			1	1		1	1	1	1	1	1	1	1	1	1	1	1	1	1	1	1	1		1	1		1	1	1	1	1	1	1	1
OG5_127748	1	1	1	1	1		1	1				1		1	1																																								1	1	1	1	1	1	1	1		1	1	1	1	1	1	1	1	1	1		1		1	1	1		1	1	1		1	1	1	1	1	1		1	1	1	1	1	1	1	1	1	1	1	1	1	1		1		1	1	1	1	1	1	1	1	1	1	1	1	1	1	1	1	1	1	1	1		1	1	1	1	1	1	1	1
OG5_127749							1																	1																															1	1	1	1	1	1	1	1		1	1	1	1	1	1	1	1	1	1	1	1		1	1	1	1	1	1	1		1	1	1	1	1			1	1	1	1	1	1	1	1	1	1	1	1	1	1	1	1		1	1	1	1	1	1	1	1	1	1	1	1	1	1	1	1	1	1	1	1		1	1	1	1	1	1	1	1
OG5_127751					1																																																		1	1	1	1	1	1	1			1	1	1	1	1	1	1	1	1	1	1	1		1	1	1	1	1	1	1	1	1	1	1	1	1	1			1	1	1	1	1	1	1	1				1	1	1	1		1	1	1	1	1	1	1	1	1	1	1	1	1	1	1	1	1	1	1	1		1	1	1	1	1	1	1	1
OG5_127752	1		1	1	1	1		1	1	1				1	1			1		1						1	1	1		1	1		1	1				1	1	1	1	1		1	1	1	1		1	1	1		1			1	1	1	1			1			1	1	1	1	1	1	1	1	1	1	1					1													1			1	1				1	1	1	1	1				1	1	1	1	1	1	1	1	1	1	1	1	1	1	1	1	1	1	1	1		1	1		1		1		
OG5_127754																																																							1	1	1	1	1	1	1	1		1	1	1	1	1	1	1	1	1	1	1	1		1	1	1	1	1	1	1	1	1	1	1	1	1	1		1	1	1	1	1	1	1	1	1	1	1	1	1	1	1	1		1	1	1	1	1	1	1	1	1	1	1	1	1	1	1	1	1	1	1	1		1	1	1	1	1	1	1	1
OG5_127755																																																							1	1	1	1	1	1	1	1	1	1	1	1	1	1	1	1	1	1	1		1			1	1	1	1	1	1	1	1	1	1	1	1	1		1	1		1	1	1	1	1	1	1	1	1	1	1	1	1		1	1	1	1	1	1	1	1	1	1	1	1	1	1	1	1	1	1	1	1		1	1	1	1	1	1	1	1
OG5_127757																																																							1	1	1	1	1	1	1	1	1	1	1	1	1	1	1	1	1	1	1	1	1		1	1	1		1	1	1	1	1	1	1	1	1	1			1	1	1	1	1	1	1	1		1	1	1	1	1	1		1	1	1	1	1	1	1	1	1	1	1	1	1	1	1	1	1	1	1	1		1	1	1	1	1	1	1	1
OG5_127758																																																							1	1	1	1	1		1	1		1	1	1	1	1	1		1	1	1	1	1		1	1	1	1	1	1	1	1	1	1	1	1	1	1		1			1	1	1		1		1		1						1	1	1	1	1	1	1	1	1	1	1	1	1	1	1	1	1	1	1	1		1	1	1	1	1	1	1	1
OG5_127759																1																																							1	1	1	1	1	1	1	1	1	1	1	1		1	1	1	1	1	1	1	1		1	1	1	1	1	1	1	1	1	1	1	1	1	1		1	1		1	1	1	1	1	1	1	1	1	1	1	1	1		1	1	1	1	1	1	1	1	1	1	1	1	1	1	1	1	1	1		1		1	1	1	1	1	1	1	1
OG5_127760																																																							1	1	1	1	1	1	1	1		1	1	1	1	1	1	1	1	1		1	1		1	1	1	1	1	1	1	1	1		1	1	1			1	1	1	1	1	1	1	1	1		1	1	1	1	1	1		1	1	1	1	1	1	1	1	1	1	1	1	1	1	1	1	1	1	1	1		1	1	1	1	1	1	1	1
OG5_127761																																																							1	1	1	1	1	1	1	1	1	1	1	1	1	1	1	1	1	1	1	1	1		1	1	1	1	1	1	1	1	1	1	1	1	1	1		1	1		1	1	1	1	1	1	1	1	1	1	1	1	1		1	1	1	1	1	1	1	1	1	1	1	1	1	1	1	1	1	1	1	1		1	1	1	1	1	1	1	1
OG5_127762																																																							1	1	1	1	1	1	1	1	1	1	1	1	1	1	1	1	1	1	1	1	1		1	1	1	1		1	1		1	1	1	1	1	1		1	1	1	1	1	1	1	1	1	1	1	1	1	1	1	1		1	1	1	1	1	1	1	1	1	1	1	1	1	1	1	1	1	1	1	1		1	1	1	1	1	1	1	1
OG5_127763										1								1	1	1		1	1	1	1	1	1		1	1	1	1	1	1				1	1	1	1	1	1	1	1	1	1			1	1	1	1				1	1	1					1	1	1	1	1	1	1	1	1	1	1	1		1	1	1	1	1	1	1	1	1	1	1	1	1	1		1			1	1	1		1				1						1	1	1	1	1	1	1	1	1	1	1	1	1	1	1	1	1	1	1	1		1	1	1	1	1	1	1	1
OG5_127764	1	1	1	1	1	1				1																																													1	1	1	1	1	1	1	1		1	1	1	1	1	1	1	1	1	1	1	1		1	1	1	1	1	1	1	1	1	1	1	1	1	1		1	1	1	1	1	1	1	1	1	1	1	1	1	1	1	1		1	1	1	1	1	1	1	1	1	1	1	1	1	1	1	1	1	1	1	1		1	1	1	1	1	1	1	1
OG5_127765									1	1										1																																			1	1	1	1	1	1	1	1		1	1	1	1	1	1	1	1	1	1	1	1		1	1	1	1	1	1	1	1	1	1	1	1	1	1		1	1	1	1	1	1	1	1	1	1	1	1	1	1	1	1		1	1	1	1	1	1	1	1	1	1	1	1	1	1	1	1	1	1	1	1		1	1	1	1	1	1	1	1
OG5_127766																1																		1	1	1	1	1	1	1															1	1	1	1	1	1	1	1		1	1	1	1	1	1	1	1	1	1	1	1		1	1	1	1		1	1	1	1	1	1		1	1		1	1	1	1	1	1	1	1	1	1	1	1	1	1	1	1		1	1	1	1	1	1	1	1	1	1	1	1	1	1	1	1	1					1	1	1	1	1	1	1	1
OG5_127767																																																							1	1	1	1	1	1	1	1			1		1	1	1	1	1	1	1	1	1		1	1	1	1	1	1	1	1	1		1	1	1	1		1	1		1	1	1	1	1	1	1	1	1	1	1				1	1	1	1	1	1	1	1	1	1	1	1	1	1	1	1	1	1	1	1		1	1	1	1	1	1	1	1
OG5_127768																																																								1	1	1	1	1	1	1		1	1	1		1	1	1	1	1	1	1	1		1	1	1	1	1	1	1	1	1	1	1	1	1	1		1	1	1	1	1	1	1	1	1					1				1	1	1	1	1	1	1	1	1	1	1	1	1	1	1	1		1	1	1		1	1	1	1	1	1	1	1
OG5_127769																																																							1	1	1										1	1	1	1	1	1	1	1	1		1	1	1		1	1	1	1	1	1	1	1	1	1		1							1										1	1	1	1	1	1	1	1	1			1	1	1	1	1	1	1	1	1						1	1	1	1
OG5_127770																																																							1	1	1	1	1	1	1	1		1	1	1	1	1	1	1	1	1	1	1	1		1	1	1		1	1	1	1	1	1	1	1	1	1		1	1		1	1	1	1	1	1	1	1	1	1					1	1	1	1	1	1	1	1	1	1	1		1	1	1	1	1	1	1	1		1	1		1	1	1	1	1
OG5_127771																																																								1	1	1	1		1	1		1	1	1	1	1	1	1	1	1	1	1	1		1	1	1	1	1		1	1	1	1	1	1	1	1		1	1		1	1	1	1	1	1	1	1	1	1					1	1	1	1	1	1	1	1	1	1	1	1	1	1	1	1	1	1	1	1		1	1	1	1	1	1	1	1
OG5_127772							1		1															1	1																		1								1					1	1	1	1	1	1	1		1	1	1	1	1	1	1	1	1	1	1	1		1	1	1	1	1	1	1		1	1	1	1	1	1		1	1	1	1	1	1	1	1	1	1	1	1						1	1	1	1	1	1	1	1	1	1	1	1	1	1	1	1	1	1	1	1		1	1	1	1	1	1	1	1
OG5_127773																																																								1	1	1	1	1	1	1		1	1		1	1	1		1	1		1	1		1	1	1	1	1	1	1	1	1	1	1	1	1	1		1	1		1	1	1	1	1	1	1	1	1	1		1	1		1	1	1	1	1	1	1	1	1	1	1	1	1	1	1	1	1	1	1	1		1	1	1		1	1	1	1
OG5_127774																																																							1	1	1	1	1	1	1			1	1		1	1	1	1	1	1	1	1	1		1	1	1	1	1	1	1	1	1	1	1	1	1	1									1										1	1	1	1	1	1	1	1	1	1	1	1	1	1	1	1	1	1	1	1		1	1	1	1	1	1	1	1
OG5_127775																				1	1	1		1	1	1	1	1	1	1	1	1	1	1	1	1	1	1	1	1	1	1	1	1	1	1	1	1	1	1	1	1	1			1		1	1	1	1	1	1	1	1	1	1	1	1	1	1	1	1		1		1	1	1		1	1	1	1	1		1	1	1	1			1			1	1	1	1	1						1			1	1	1	1	1	1	1	1	1	1	1	1	1	1	1	1	1	1				1	1	1	1	1	1	1	1
OG5_127778																		1	1																																					1	1	1	1	1	1	1		1	1		1	1	1	1	1	1	1	1	1		1	1	1	1	1	1	1	1	1	1	1	1	1	1		1	1	1	1	1	1	1	1	1	1	1	1						1	1	1	1	1	1	1	1	1	1	1	1	1	1	1	1		1	1	1		1	1		1	1	1	1	1
OG5_127779																																																							1	1	1	1	1	1	1	1		1	1	1	1	1	1	1	1	1	1	1	1		1	1	1	1	1	1	1	1	1	1	1	1	1	1		1	1		1	1	1	1	1	1		1	1	1	1	1	1		1	1	1	1	1	1	1	1	1	1	1	1	1	1	1	1	1	1	1	1		1	1	1	1	1	1	1	1
OG5_127780																																																							1	1	1	1	1	1	1	1		1		1	1	1	1	1	1	1	1	1	1		1	1	1		1	1	1	1	1	1	1	1	1	1		1	1		1	1	1	1	1	1		1	1	1	1				1	1	1	1	1	1	1	1	1	1	1	1	1		1	1	1	1	1	1		1	1	1	1	1	1	1	1
OG5_127781																																							1																1	1	1	1	1	1	1	1	1	1	1	1	1	1	1	1	1	1		1	1		1	1	1	1	1	1	1	1	1	1	1	1	1	1		1	1	1	1	1	1	1	1	1				1	1	1	1		1	1	1	1	1	1	1	1	1	1	1	1	1	1	1	1	1	1	1	1		1	1	1	1	1	1	1	1
OG5_127782				1																																																			1	1	1	1	1	1	1	1	1	1	1	1	1	1	1	1	1	1	1	1	1		1	1	1	1	1	1	1		1	1	1	1	1	1		1	1		1	1	1	1	1	1	1	1	1	1	1	1	1		1	1	1	1	1	1	1	1	1	1	1	1	1	1	1	1	1	1	1	1		1	1	1	1	1	1	1	1
OG5_127784																																	1			1																			1	1	1	1	1	1	1	1	1	1	1	1	1	1	1	1	1	1	1	1	1		1			1	1	1	1	1	1	1	1	1	1	1		1	1	1	1	1	1	1	1	1	1	1	1	1	1		1		1	1	1	1	1	1	1	1	1	1	1	1	1	1	1	1	1	1	1	1		1	1	1	1	1	1	1	1
OG5_127785																																																							1	1	1	1	1	1	1	1		1	1	1	1	1	1	1	1	1	1	1	1		1	1	1	1	1	1	1	1	1	1	1	1	1	1		1	1		1	1	1	1	1	1	1	1	1	1	1	1	1		1	1	1	1	1	1	1	1	1	1	1	1	1	1	1	1	1	1	1	1		1	1	1	1	1	1	1	1
OG5_127786									1																																														1	1	1	1	1	1	1	1	1	1	1	1		1	1	1	1	1	1	1	1		1	1	1	1	1	1	1	1	1	1	1	1	1	1		1	1	1	1	1	1	1	1	1	1	1	1	1	1	1	1		1	1	1	1	1	1	1	1	1	1	1	1	1	1	1	1	1	1	1	1		1	1	1	1	1	1	1	1
OG5_127787																																																								1	1	1	1	1	1			1		1	1	1	1	1	1	1	1	1	1		1	1	1		1	1	1	1	1	1	1	1	1	1		1							1		1	1							1	1	1	1	1	1	1	1	1	1	1	1	1	1	1	1	1	1	1	1			1	1	1	1	1	1	1
OG5_127788																																															1								1		1	1	1	1	1					1	1	1	1	1	1	1	1	1	1		1	1	1	1	1	1	1	1	1	1	1	1	1	1		1												1	1				1	1	1	1	1	1	1	1	1	1	1	1	1	1	1	1	1	1	1	1									
OG5_127789																						1																			1									1					1	1	1	1	1	1	1	1			1	1	1	1	1	1	1	1	1	1	1		1	1	1	1	1	1	1	1	1	1	1	1	1	1		1	1		1	1	1		1	1	1	1	1	1	1	1	1		1	1	1	1	1	1	1	1	1	1	1	1	1	1	1	1	1	1	1	1		1	1	1	1	1	1	1	
OG5_127790																																																							1	1	1	1	1	1	1	1	1	1	1	1	1	1	1	1	1	1	1	1	1		1	1	1	1	1	1	1	1	1	1	1	1	1	1		1	1		1	1	1	1	1	1	1	1	1	1	1	1	1		1	1	1	1	1	1	1	1	1	1	1	1	1	1	1	1	1	1	1	1		1	1	1	1	1	1	1	1
OG5_127791		1	1							1																																													1	1	1	1	1	1	1		1	1	1	1		1	1	1	1	1	1	1	1		1		1	1	1	1	1	1	1	1	1	1	1	1		1	1		1	1	1	1	1	1	1	1	1	1	1	1	1		1	1	1	1	1	1	1	1	1	1	1	1	1	1	1	1	1	1	1	1		1	1	1	1	1	1	1	1
OG5_127792																																																							1	1	1	1	1	1		1		1	1	1	1	1	1	1	1	1		1	1		1	1	1	1	1	1	1	1	1	1	1	1	1	1		1	1	1	1	1	1	1	1	1	1	1	1	1		1	1		1	1	1	1	1	1	1	1	1	1	1	1	1	1	1	1		1	1	1		1	1	1	1	1	1	1	
OG5_127793							1											1	1	1	1	1	1	1	1	1	1	1	1	1	1	1	1	1	1	1	1	1	1	1	1	1	1	1	1	1	1	1	1	1	1	1	1			1	1				1	1		1	1		1	1	1	1	1	1	1		1		1		1	1	1	1	1	1			1	1	1	1		1	1			1	1		1										1	1	1	1	1	1	1	1	1	1	1	1	1	1	1	1	1	1	1	1		1	1	1	1	1	1	1	1
OG5_127794																																																							1	1	1	1	1		1	1			1	1	1	1	1	1	1	1	1	1	1		1	1	1	1		1	1	1	1	1	1	1	1	1		1			1	1	1		1		1	1	1	1	1	1	1		1	1	1	1	1	1	1	1	1	1	1	1	1	1	1	1	1	1	1	1		1	1	1	1	1	1	1	1
OG5_127795																																						1																		1	1				1			1		1	1	1	1	1	1	1	1	1	1		1	1	1	1	1	1	1	1	1	1	1	1	1	1		1									1	1	1						1	1	1		1	1	1	1	1	1	1	1	1	1	1	1	1	1	1	1						1			
OG5_127796																																																							1	1	1	1	1	1	1	1		1	1	1	1	1	1	1	1	1	1	1	1		1	1	1	1		1	1		1	1	1	1	1	1		1	1		1	1	1	1	1	1	1	1	1	1	1	1	1		1	1	1	1	1	1	1	1	1	1	1	1	1	1	1	1	1	1	1	1		1	1	1	1	1	1	1	1
OG5_127797																																																							1	1	1	1	1	1	1	1		1	1	1	1	1	1	1	1	1		1	1		1	1	1	1	1	1	1	1	1	1	1	1	1	1		1	1		1	1	1	1	1	1	1	1	1	1	1		1		1	1	1	1	1	1	1	1	1	1	1	1	1	1	1	1	1	1	1	1		1	1	1	1	1	1	1	1
OG5_127799																																																							1	1	1	1	1	1	1	1		1	1		1	1	1	1	1	1	1	1	1		1	1	1	1	1	1	1	1	1	1	1	1	1	1		1	1		1	1	1	1	1	1	1	1	1	1	1	1	1		1	1	1	1		1	1	1	1	1	1	1	1	1	1	1	1	1	1	1		1	1	1	1	1	1	1	1
OG5_127802	1	1	1	1	1	1		1	1	1	1	1	1	1	1			1	1	1		1	1	1	1	1	1	1	1	1	1	1	1	1			1	1	1	1	1	1	1		1	1			1				1			1	1					1						1	1	1	1			1			1	1	1		1		1	1																	1	1	1						1	1	1	1	1	1	1	1	1		1	1	1	1		1	1	1	1	1		1	1	1	1	1	1	1	1
OG5_127803																																																							1	1	1	1	1	1	1	1		1	1	1		1	1	1	1	1	1	1	1		1	1	1	1	1	1	1	1	1	1	1	1	1	1		1			1				1		1	1	1	1					1	1	1	1	1	1	1	1	1	1	1	1	1	1	1	1	1	1	1	1		1	1	1		1	1	1	1
OG5_127804																										1																														1	1	1	1	1	1	1	1	1	1	1	1	1	1	1	1	1	1	1	1		1	1	1	1	1	1	1	1	1	1	1	1	1	1		1	1	1	1	1	1	1	1	1	1	1	1		1		1		1	1	1	1	1	1	1	1	1	1	1	1	1	1	1	1	1	1	1	1		1	1	1	1	1	1	1	1
OG5_127805		1	1			1		1	1	1		1																																									1		1	1	1	1	1	1	1	1		1	1	1	1	1	1	1	1	1	1	1	1		1	1	1	1	1	1	1	1	1	1	1	1	1	1		1	1		1	1	1		1		1	1	1	1	1				1	1	1	1	1	1	1	1	1	1	1	1	1	1	1	1	1	1	1	1		1	1			1	1	1	1
OG5_127806																																																								1	1	1	1	1	1			1	1	1	1	1	1	1	1	1	1	1	1		1	1	1	1	1	1	1	1	1	1	1	1	1	1		1	1		1	1	1	1	1	1	1	1	1	1	1				1	1	1	1	1	1	1	1	1	1	1	1	1	1	1	1	1	1	1	1		1	1	1	1	1	1	1	1
OG5_127807		1	1	1	1	1	1	1	1						1										1	1												1	1								1		1						1	1	1	1	1	1	1	1		1	1	1	1	1		1	1		1	1	1		1	1	1	1	1	1	1	1	1	1	1	1	1	1		1				1	1		1		1	1	1	1	1				1	1	1	1	1	1	1	1	1	1	1	1	1	1	1	1	1	1	1	1		1	1	1	1	1	1	1	1
OG5_127808																																																							1	1	1	1	1	1	1	1		1	1	1	1	1	1	1	1	1	1	1	1		1	1	1	1	1	1	1	1	1	1	1	1	1	1		1	1	1	1	1	1	1	1	1	1	1	1	1	1	1	1		1	1	1	1	1	1	1	1	1	1	1	1	1	1	1	1		1	1	1		1	1	1	1	1	1	1	1
OG5_127811																																																							1		1	1	1		1	1		1		1	1	1	1	1	1		1					1	1	1	1	1	1	1	1	1	1	1	1	1									1										1	1	1	1	1	1	1	1	1	1	1	1	1	1	1	1	1	1	1	1		1	1	1	1	1	1	1	1
OG5_127812																																																							1	1	1	1	1	1	1	1	1	1	1	1	1	1	1	1	1	1		1	1		1	1	1		1	1	1	1	1	1	1	1	1	1		1	1		1	1	1	1	1	1	1	1	1		1	1	1		1	1	1	1	1	1	1	1	1	1	1	1	1	1	1	1	1	1	1	1		1	1	1	1	1	1	1	1
OG5_127813																																																							1	1	1	1	1	1	1	1		1	1	1		1	1	1	1	1	1	1	1		1	1	1		1	1	1	1		1	1	1	1			1	1	1	1	1	1	1		1		1	1	1		1			1	1	1	1	1	1	1	1	1	1	1	1	1	1	1	1	1	1	1	1		1	1	1	1	1	1	1	1
OG5_127814																																																							1	1	1	1	1	1	1	1	1	1	1		1	1	1	1	1	1	1	1	1		1	1	1		1	1	1	1	1	1	1	1	1	1		1	1	1	1	1	1	1	1	1	1	1	1	1	1		1		1	1	1	1	1	1	1	1	1	1	1	1		1	1	1	1	1	1	1		1		1	1	1	1	1	1
OG5_127816																																																							1	1	1	1	1	1	1	1			1	1		1	1	1	1	1	1	1	1		1	1	1	1	1	1	1	1	1	1	1	1	1	1		1	1	1	1	1	1	1	1	1	1	1	1	1											1	1	1	1	1	1	1	1	1		1	1	1	1		1	1	1	1	1	1	1	1
OG5_127819										1		1	1			1																																							1	1	1	1	1	1	1	1	1	1	1	1	1	1	1	1	1	1	1	1	1		1	1	1	1	1	1	1	1	1	1	1	1	1	1		1	1	1	1	1	1	1	1	1	1	1	1	1	1	1	1		1	1	1	1	1	1	1	1	1	1	1	1	1	1	1	1	1	1	1	1			1	1	1	1	1	1	1
OG5_127820						1	1	1	1	1	1			1		1																																							1	1	1	1	1	1	1	1		1	1	1	1	1	1	1	1	1	1	1	1		1	1	1		1	1		1	1	1	1	1	1	1		1	1	1	1	1	1	1	1	1	1	1	1	1	1				1	1	1	1	1	1	1	1	1	1	1	1	1	1	1	1	1	1	1	1		1		1	1	1	1	1	1
OG5_127822																																																							1	1	1	1	1	1	1	1		1	1	1	1	1	1	1	1	1	1	1	1		1	1	1	1	1	1	1	1	1	1	1	1	1	1		1	1		1	1	1	1	1	1	1	1	1	1			1		1	1	1	1	1	1	1	1	1	1	1	1	1	1	1	1	1	1	1	1		1	1	1	1	1	1	1	1
OG5_127823									1													1												1																						1	1	1	1	1	1			1	1	1	1	1	1	1	1	1	1	1	1		1	1	1	1	1	1	1	1	1	1	1	1	1	1									1										1	1	1	1	1	1	1	1	1	1	1	1	1	1	1	1	1					1	1	1	1	1	1	1	1
OG5_127826								1																				1																									1		1	1	1			1	1	1		1	1	1	1	1	1	1	1		1	1	1		1	1	1	1	1	1	1	1	1	1	1	1	1	1		1									1	1	1	1	1				1	1	1	1	1	1		1	1	1	1	1	1	1	1	1	1	1	1	1				1	1				1
OG5_127827																																																								1	1	1	1	1	1	1		1	1	1	1	1	1	1	1	1	1	1	1		1	1	1	1	1	1	1	1	1	1	1	1	1	1		1			1	1	1		1		1	1	1	1	1				1	1	1	1	1	1	1	1	1	1	1	1	1	1	1	1	1	1	1	1		1	1						1
OG5_127828													1			1								1																															1	1	1	1	1	1	1	1	1	1	1	1		1	1	1	1	1	1	1	1		1	1	1	1	1	1	1	1	1	1	1	1	1	1		1	1		1	1	1	1	1	1		1	1	1	1	1	1		1	1	1	1	1	1	1	1	1	1	1	1	1	1	1	1	1	1	1	1		1	1	1	1	1	1	1	1
OG5_127829																																																								1	1	1	1	1	1	1			1	1	1	1	1	1	1	1	1	1	1		1	1	1	1	1	1	1		1	1	1	1	1	1		1	1	1		1	1	1	1	1									1	1	1	1	1	1	1	1	1	1	1	1	1	1	1	1	1	1	1	1		1	1	1		1	1	1	1
OG5_127831																																																							1	1	1	1	1	1	1	1	1	1	1	1		1	1	1	1	1	1		1		1		1	1		1	1	1	1	1	1	1	1	1		1	1		1	1	1	1	1	1	1	1	1	1	1	1	1		1	1	1	1	1	1	1	1	1	1	1	1	1	1	1	1	1	1	1	1			1	1	1	1	1	1	1
OG5_127832					1																																																		1	1	1	1	1	1	1	1	1	1	1	1	1	1	1	1	1	1	1	1	1		1	1	1	1	1	1	1	1	1	1	1	1	1	1		1	1	1	1	1	1	1	1	1	1	1	1	1	1	1	1		1	1	1	1	1	1	1	1	1	1	1	1	1	1	1	1	1	1	1	1		1	1	1	1	1	1	1	1
OG5_127833																																																							1	1	1	1	1	1	1	1		1	1	1	1	1	1	1	1	1	1	1	1		1	1	1	1	1	1	1	1	1	1	1	1	1	1		1	1		1	1	1	1	1	1	1	1	1	1			1		1	1	1	1	1	1	1	1	1	1	1	1	1	1	1	1	1	1	1	1		1	1	1	1	1	1	1	1
OG5_127834	1		1																																																				1	1	1	1	1	1	1	1	1	1	1	1	1	1	1	1	1	1	1	1	1		1	1	1		1	1	1	1	1	1	1	1	1	1		1	1		1	1	1	1	1	1	1	1	1	1	1	1	1		1	1	1	1	1	1	1	1	1	1	1	1	1	1	1	1	1	1	1	1		1	1	1	1	1	1	1	1
OG5_127835																																																									1	1	1	1	1	1					1	1	1	1	1	1	1	1	1		1	1	1	1	1	1	1	1	1	1	1	1	1	1		1	1	1	1	1	1	1	1								1		1	1	1	1	1	1	1	1	1	1	1	1	1	1	1	1	1	1	1	1						1	1	1	1
OG5_127836								1										1	1							1							1	1				1	1	1								1								1	1	1	1	1	1	1		1	1	1	1	1	1	1	1	1	1	1	1		1	1	1	1	1	1	1	1	1	1	1	1	1	1			1			1	1		1			1	1						1	1	1	1	1	1	1	1	1	1	1	1	1	1	1	1	1	1	1	1		1	1	1	1	1	1	1	1
OG5_127837																											1	1	1		1	1	1	1										1	1	1	1			1			1		1		1	1	1	1	1	1		1		1		1	1	1	1	1	1	1	1		1	1			1	1	1		1	1	1	1	1	1									1		1		1	1					1	1	1	1	1	1	1	1				1				1		1				1	1	1	1	1	1	1	1
OG5_127838																1																																							1	1	1	1	1	1	1	1		1	1	1	1	1	1	1	1	1	1	1	1		1	1	1		1	1	1	1	1	1	1	1	1	1		1	1	1	1	1	1	1	1	1	1	1	1	1	1	1	1		1	1	1	1	1	1	1	1	1	1	1	1	1	1	1	1	1	1	1	1		1	1	1	1	1	1	1	1
OG5_127840																																																							1	1	1	1	1	1	1	1	1	1	1	1	1	1	1	1	1	1	1	1	1		1	1	1		1	1	1	1	1	1	1	1	1	1		1	1		1	1	1	1	1	1	1	1	1	1	1		1		1	1	1	1	1	1	1	1	1	1	1	1	1	1	1	1	1	1	1	1		1	1		1	1	1	1	1
OG5_127842																																	1																						1	1	1	1	1	1	1			1	1	1	1	1	1	1	1	1	1	1	1		1	1	1	1	1	1	1	1			1	1	1	1		1	1				1		1		1	1	1	1	1				1	1	1	1	1	1	1	1	1	1	1	1	1	1	1	1	1	1	1	1		1	1	1	1	1	1	1	1
OG5_127843																																																							1		1	1	1	1	1	1	1	1	1	1	1	1	1	1	1	1	1	1	1		1	1	1	1	1	1	1	1		1	1	1	1	1		1	1	1	1	1	1	1	1	1		1	1	1		1	1		1	1	1	1	1	1	1	1	1	1	1	1	1	1	1	1	1	1	1	1		1	1	1	1	1	1	1	1
OG5_127844				1	1	1		1	1					1	1			1	1			1			1	1			1	1			1	1				1	1	1	1			1	1	1		1					1			1	1	1	1	1	1	1		1	1	1	1	1	1	1	1	1	1		1		1	1	1	1	1	1	1	1	1	1	1	1	1	1							1		1		1	1	1						1	1	1	1	1	1	1	1	1	1	1	1	1	1	1	1	1	1	1	1		1	1			1	1	1	1
OG5_127845																																																							1	1	1	1	1	1	1					1	1	1	1	1	1	1	1	1	1		1	1	1	1	1	1	1	1	1	1	1	1	1	1		1												1			1		1	1	1	1	1	1	1	1	1	1	1	1	1	1	1	1	1	1	1	1				1	1				
OG5_127846																																																								1	1	1	1	1	1			1	1	1	1	1	1	1	1	1		1	1		1	1	1	1	1	1	1	1	1	1	1	1	1	1		1			1				1							1	1		1	1	1	1	1	1	1	1	1	1	1	1	1	1	1	1	1	1	1	1		1	1	1	1	1	1	1	1
OG5_127847																																																							1	1		1	1			1		1			1						1				1	1	1	1	1	1	1		1	1	1	1	1	1		1							1		1	1	1		1				1	1	1	1	1	1	1	1	1	1	1	1	1	1	1	1	1	1	1	1		1	1			1	1	1	1
OG5_127848					1			1		1	1			1	1																																								1	1	1	1	1	1	1	1	1	1	1	1	1	1	1		1			1	1		1	1	1		1	1	1	1	1	1	1	1	1	1		1	1	1	1	1	1	1	1	1	1	1	1	1	1	1	1		1	1	1	1	1	1	1	1	1	1	1	1	1	1	1	1	1	1	1	1		1	1	1	1	1	1	1	1
OG5_127854																																																							1	1	1	1	1	1	1	1		1	1	1	1	1	1	1	1	1	1	1	1		1	1	1	1		1				1	1	1	1	1		1	1		1	1	1	1	1	1	1	1	1	1	1	1	1		1	1	1	1	1	1	1	1	1	1	1	1	1	1	1	1	1	1	1	1		1	1	1	1	1	1	1	1
OG5_127855												1	1																																										1	1	1	1	1	1	1	1	1	1	1	1	1	1		1	1	1	1	1	1		1		1		1	1	1	1	1	1	1	1	1	1		1	1	1	1	1	1	1	1	1	1	1	1	1	1	1	1		1	1	1	1	1	1	1	1	1	1	1	1	1	1	1	1	1	1	1	1		1	1	1	1	1	1	1	1
OG5_127856																																																							1	1	1	1	1	1	1	1		1	1	1	1	1	1	1	1	1	1	1			1	1	1	1	1	1	1	1	1	1	1	1	1	1		1	1		1	1	1	1	1	1	1	1	1	1	1	1	1		1	1	1	1	1	1	1	1	1	1	1	1	1	1	1	1	1	1	1	1		1	1	1	1	1	1	1	1
OG5_127859																																																								1		1	1	1	1			1	1		1	1	1	1	1	1	1	1	1		1	1	1	1	1	1	1	1	1	1	1	1	1	1			1		1	1	1		1		1	1	1									1		1		1	1			1	1	1					1	1									1
OG5_127861				1									1																																								1			1	1	1	1	1	1	1		1	1	1	1	1	1	1	1	1	1	1	1		1	1	1	1	1	1	1	1	1	1	1	1	1	1		1			1	1	1		1		1	1	1	1	1				1	1	1	1	1	1	1	1	1	1	1	1	1	1	1	1	1	1	1	1		1	1	1	1	1	1	1	1
OG5_127862	1		1	1	1	1	1	1	1	1	1	1	1	1	1			1	1	1		1	1	1	1	1	1	1	1	1		1	1	1				1	1	1	1	1	1	1	1	1	1			1	1		1				1				1			1	1	1	1	1	1	1	1		1	1			1	1	1	1	1	1	1	1	1	1	1	1	1	1									1										1	1	1	1	1	1	1	1	1	1	1	1	1	1	1	1	1	1	1	1		1	1	1	1	1	1	1	1
OG5_127864	1			1	1	1	1	1		1	1	1	1		1			1	1	1		1	1	1	1	1	1	1				1	1	1				1	1	1	1	1	1	1	1	1	1			1	1		1											1	1	1																																	1										1	1	1	1	1	1	1	1	1	1	1	1	1	1	1	1	1	1	1	1		1	1	1	1	1	1	1	1
OG5_127865																										1								1																						1	1	1	1	1		1			1	1	1	1	1	1	1	1	1	1	1		1		1		1	1	1	1	1	1	1	1	1	1		1							1		1	1	1						1	1	1	1	1	1	1	1	1	1	1	1	1	1	1	1	1	1				1	1	1	1	1	1	1	1
OG5_127866																																																							1	1	1	1	1	1	1	1	1	1	1	1	1	1	1	1	1	1	1	1	1		1	1	1		1	1	1	1	1	1	1	1	1	1		1	1		1	1	1	1	1	1	1	1	1	1	1	1	1		1	1	1	1	1	1	1	1	1	1	1	1	1	1	1	1	1	1	1	1			1	1	1	1	1	1	1
OG5_127867																		1	1	1	1	1	1	1	1	1	1	1	1	1	1	1	1	1	1	1	1	1	1	1	1	1	1	1	1	1	1	1	1	1	1	1	1			1	1	1	1	1	1				1	1	1	1		1	1	1	1		1		1	1	1	1	1	1	1	1	1	1	1	1	1	1		1											1						1	1	1	1	1	1	1	1	1	1	1	1	1	1	1	1	1	1	1			1	1		1	1	1		
OG5_127869																																																							1	1	1	1	1	1	1	1	1	1	1	1	1	1	1	1	1	1		1	1		1	1	1	1	1		1	1		1	1	1	1	1		1	1		1	1	1	1	1	1	1	1	1	1	1	1	1		1	1	1	1	1	1	1	1	1	1	1	1	1	1	1	1	1	1	1	1		1	1	1	1	1	1	1	1
OG5_127870																																																								1	1	1	1	1	1	1		1	1	1	1	1	1	1	1	1	1	1	1		1	1	1	1	1	1	1	1	1	1	1	1	1	1			1			1	1		1	1	1	1	1	1	1		1		1	1	1	1	1	1	1	1	1	1		1	1	1	1	1	1	1	1	1		1	1	1	1	1	1	1	1
OG5_127871																																																							1	1	1	1	1	1	1	1		1	1	1	1	1	1	1	1		1	1	1		1	1	1	1	1	1	1	1	1	1	1	1	1	1		1	1	1	1	1	1	1	1	1	1	1	1	1	1	1	1		1	1	1	1	1	1	1	1	1	1	1	1	1	1	1	1	1	1	1	1		1	1	1	1	1	1	1	1
OG5_127872																						1			1	1	1					1		1						1	1			1	1	1	1				1		1																1				1												1			1																					1	1	1	1	1	1	1	1	1	1	1	1	1	1	1	1	1	1	1	1		1	1			1	1	1	1
OG5_127874																																																							1	1	1	1	1	1	1	1		1	1		1	1	1	1	1	1	1	1	1		1	1	1	1		1	1	1	1	1	1	1	1	1		1	1	1	1	1	1	1	1	1	1	1	1	1	1	1	1		1	1	1		1	1	1	1	1	1	1	1	1	1	1	1	1	1	1	1		1	1	1	1	1	1	1	1
OG5_127875																																																							1	1	1	1	1		1	1		1	1	1	1	1	1	1	1	1	1	1	1		1	1	1	1	1	1	1	1	1	1	1	1	1	1		1	1		1	1	1		1					1	1	1	1		1	1	1	1	1	1	1	1	1	1	1	1	1	1	1	1	1	1	1	1		1	1		1	1	1	1	1
OG5_127876																																																							1	1	1				1	1		1		1	1	1	1	1	1	1	1	1	1		1	1	1	1	1	1	1	1	1	1	1	1	1	1		1	1		1	1	1	1	1	1	1	1	1		1				1	1	1	1	1	1	1	1	1	1	1	1	1	1	1	1	1	1	1	1		1	1		1	1	1	1	1
OG5_127877																																						1	1	1				1	1	1		1								1	1	1	1	1	1				1	1		1	1	1	1	1	1	1	1		1	1	1	1		1	1	1	1	1	1	1	1	1									1					1			1		1	1	1	1	1	1	1	1	1	1	1	1	1	1	1	1	1	1	1	1		1	1	1	1	1	1	1	1
OG5_127878																																																							1	1	1	1	1	1				1	1	1	1	1	1	1	1	1	1	1	1		1	1			1	1	1	1	1	1	1	1	1	1		1	1	1	1	1	1	1	1	1	1	1	1	1	1				1	1	1		1	1	1	1	1	1	1	1	1	1	1	1	1	1	1	1		1	1	1	1	1	1	1	1
OG5_127879																		1	1													1	1	1	1	1	1				1			1	1	1	1		1	1	1				1	1	1	1	1	1	1	1		1	1	1	1	1	1	1	1	1	1	1	1		1	1	1	1	1	1	1	1	1	1	1	1	1	1		1				1	1		1	1	1	1	1	1					1	1	1	1	1	1	1	1	1	1	1	1	1	1	1	1	1	1	1	1			1	1	1	1	1	1	1
OG5_127880																																																								1	1	1	1	1	1	1				1		1	1	1	1	1	1	1	1		1	1	1	1	1	1	1	1	1	1	1	1	1	1									1					1					1	1	1	1	1	1	1	1	1	1	1	1	1	1	1	1		1	1	1		1	1	1	1	1	1	1	1
OG5_127881																																																							1	1	1	1	1	1	1			1	1	1	1	1	1	1	1	1	1	1	1		1	1	1		1	1	1	1	1	1	1	1	1	1		1	1		1	1	1	1	1	1	1	1	1	1			1		1	1	1		1	1	1	1	1	1	1	1	1	1	1	1	1		1	1		1		1		1	1	1	1
OG5_127882																																																							1	1	1			1	1	1		1	1	1	1		1	1		1	1		1		1	1	1	1	1	1	1	1	1	1	1	1	1	1		1	1		1	1	1		1		1	1	1	1	1	1	1			1	1	1	1	1		1	1	1	1	1		1	1		1		1	1		1	1	1	1	1	1	1	1
OG5_127883																																																								1	1	1	1	1	1	1		1			1	1	1	1	1	1	1	1	1		1	1	1	1	1	1	1	1	1	1	1	1	1	1		1	1			1	1		1		1	1	1						1	1	1	1	1	1	1	1	1	1	1	1	1	1	1	1	1	1	1	1		1	1	1	1	1	1	1	1
OG5_127884																																																							1	1	1	1	1	1	1	1	1	1	1	1	1	1	1	1	1	1	1	1	1		1	1	1	1	1	1	1	1	1	1	1	1	1	1		1	1	1	1	1	1	1	1	1	1	1	1	1	1				1	1	1	1	1	1	1	1	1	1	1	1	1	1	1	1	1	1	1	1		1	1	1	1	1	1	1	1
OG5_127885																																																									1	1	1	1	1	1		1	1	1	1	1	1	1	1		1	1	1		1	1	1	1	1	1	1	1		1	1	1	1	1		1	1	1		1	1			1				1	1				1	1	1	1	1	1	1	1	1	1	1	1	1	1	1	1	1	1	1	1		1	1	1	1	1	1	1	1
OG5_127886																																																							1	1	1	1	1	1	1	1		1		1	1	1	1	1	1	1	1	1	1		1	1	1	1	1	1	1	1	1	1	1	1	1	1		1	1	1	1	1	1	1	1	1	1	1	1	1					1	1	1	1	1	1	1	1	1	1	1		1	1	1	1	1	1	1	1		1	1	1	1	1	1	1	1
OG5_127887		1		1	1	1	1		1	1				1				1	1	1		1		1	1	1		1	1			1	1	1			1	1	1	1	1	1	1	1	1	1	1	1		1	1					1								1	1																												1	1				1	1	1				1					1	1	1	1		1	1	1	1	1	1	1	1	1	1	1	1	1	1	1		1	1	1	1	1	1	1	1
OG5_127888																																																							1	1	1	1	1	1	1	1		1	1	1	1	1	1	1	1	1	1	1	1		1	1	1	1		1	1	1	1	1	1	1	1	1		1	1	1	1	1	1	1	1	1	1	1	1	1	1		1		1	1	1	1	1	1	1	1	1	1	1	1	1	1	1	1	1	1	1	1		1	1	1	1	1	1	1	1
OG5_127889																																																							1	1	1	1	1	1	1	1		1	1	1	1	1	1	1	1	1	1	1	1		1	1	1	1	1	1	1	1	1	1	1	1	1	1		1	1	1	1	1	1	1	1	1	1	1	1	1		1	1		1	1	1	1	1	1	1	1	1	1	1	1	1	1	1	1	1	1	1	1		1	1	1	1	1	1	1	1
OG5_127890																																																							1	1	1	1	1	1	1	1	1	1	1	1	1	1	1	1	1	1	1	1	1		1	1	1	1	1	1	1		1	1	1	1	1	1		1	1	1	1	1	1	1	1	1	1	1	1	1	1	1	1		1	1	1	1	1	1	1	1	1	1	1	1	1	1	1	1		1	1	1		1	1	1	1	1	1	1	1
OG5_127891																																																							1	1	1	1	1	1	1	1		1	1	1	1	1	1	1	1	1	1	1	1		1	1	1	1	1	1	1	1	1	1	1	1	1	1		1	1		1	1	1	1	1	1	1	1	1	1		1	1		1	1	1	1	1	1	1	1	1	1	1	1	1	1	1	1	1	1	1	1		1	1	1	1	1	1	1	1
OG5_127894																														1																										1							1		1												1	1	1	1	1	1	1		1	1	1	1	1	1			1		1	1	1		1						1				1	1	1	1	1	1	1	1	1	1	1	1	1	1	1	1	1	1	1	1		1	1	1	1	1	1	1	1
OG5_127895																																							1																	1	1	1		1	1	1	1	1	1	1	1	1	1	1	1	1	1	1	1		1	1	1	1	1	1	1	1	1	1	1	1	1	1			1		1			1	1	1				1	1	1			1	1	1	1	1	1	1	1	1	1	1	1	1	1	1	1	1	1	1	1		1		1		1	1	1	1
OG5_127898			1																																																				1	1	1	1	1	1	1	1		1	1	1	1	1	1	1	1	1	1	1	1		1	1		1	1	1	1	1	1	1	1	1	1	1		1	1		1	1	1	1	1	1	1	1	1	1	1	1	1		1	1	1	1	1	1	1	1	1	1	1	1	1	1	1	1	1	1	1	1		1	1	1	1	1	1	1	1
OG5_127900																																																							1	1	1	1	1	1	1	1		1	1	1	1	1	1	1	1	1	1	1	1		1	1	1		1	1	1	1	1	1	1	1	1	1		1	1	1	1	1	1	1	1	1	1	1	1						1	1	1	1	1	1	1	1	1	1	1	1	1	1	1	1	1	1	1	1		1	1	1	1	1	1	1	1
OG5_127901																																																							1	1	1	1	1	1	1	1		1	1	1	1	1	1	1	1	1	1		1		1	1	1	1	1	1	1	1	1	1	1	1	1	1		1							1		1	1	1						1	1	1	1	1	1	1	1	1	1	1				1	1	1	1	1	1			1	1		1	1	1	1
OG5_127902																																																							1	1	1	1	1	1	1	1		1	1	1	1	1	1	1	1	1	1	1	1		1	1	1	1	1	1	1	1	1	1	1	1	1	1		1	1	1	1	1	1	1	1	1		1	1	1	1	1	1		1	1	1	1	1	1	1	1	1	1	1	1	1	1	1	1	1	1	1	1		1	1	1	1	1	1	1	1
OG5_127903																																																							1	1	1	1	1	1	1	1		1	1	1	1	1	1	1	1	1	1	1	1		1	1	1	1	1	1	1	1	1	1	1	1	1	1		1	1	1	1	1	1	1	1	1	1	1	1	1	1	1	1		1	1	1	1	1	1	1	1	1	1	1	1	1	1	1	1	1	1	1	1		1	1	1	1	1	1	1	1
OG5_127904											1																																												1	1	1	1	1	1	1	1		1	1	1		1	1	1	1	1	1	1	1		1	1	1	1		1	1	1	1	1	1	1	1	1		1	1	1	1	1	1	1	1	1	1	1	1	1	1	1	1		1	1	1	1	1	1	1	1	1	1	1	1	1	1	1	1	1	1	1	1		1	1	1	1	1	1	1	1
OG5_127905				1	1		1		1	1								1	1	1		1		1		1						1	1	1				1	1	1										1						1	1	1	1	1	1	1		1	1	1	1	1	1	1	1	1	1		1		1	1	1		1	1	1	1	1	1	1	1	1	1		1	1			1	1		1		1	1	1						1	1	1	1	1	1		1	1	1	1	1	1	1	1	1						1	1	1	1	1	1	1	1
OG5_127906																																																							1	1	1	1	1	1	1	1	1	1	1	1	1	1	1	1	1	1	1	1	1		1	1	1	1	1	1	1	1	1	1	1	1	1	1		1	1		1	1	1	1	1	1	1	1	1	1	1	1	1		1	1	1	1	1	1	1	1	1	1	1	1	1	1		1		1	1	1		1	1	1	1	1	1	1	1
OG5_127909																																																							1	1	1	1	1	1	1	1		1	1	1	1	1	1	1	1	1	1	1	1		1	1	1	1	1	1	1		1	1	1	1	1	1		1	1	1	1	1	1		1	1	1	1	1	1	1	1	1		1	1	1	1	1	1	1	1	1	1	1	1	1	1	1	1	1	1	1	1		1	1	1	1	1	1	1	1
OG5_127910																																																							1	1	1	1	1	1	1	1		1		1	1	1	1	1	1		1	1	1		1	1	1	1	1	1	1	1	1	1	1	1	1	1		1				1	1	1	1	1	1		1	1	1				1	1	1	1	1	1	1	1	1	1	1	1	1	1	1	1	1	1	1	1		1	1	1	1	1	1		1
OG5_127911																																																								1	1	1	1	1	1	1		1	1	1	1	1	1	1	1	1	1	1	1		1	1	1	1	1	1	1	1	1	1	1	1	1	1		1	1		1	1	1		1					1		1	1		1	1	1	1	1	1	1	1	1	1	1	1	1	1	1	1	1	1	1	1		1	1	1	1	1	1	1	1
OG5_127912				1											1																																								1	1	1	1	1	1	1	1	1	1	1	1	1	1	1	1	1	1	1	1	1		1	1	1	1		1	1	1	1	1	1	1	1	1		1	1	1	1	1	1	1	1	1	1	1	1	1	1	1	1		1	1	1	1	1	1	1	1	1	1	1	1	1	1	1	1	1	1	1	1		1	1	1	1	1	1	1	1
OG5_127914																																																							1	1	1	1	1	1	1	1	1	1	1	1	1	1	1	1	1	1	1	1	1		1	1	1	1	1	1	1	1	1	1	1	1	1	1		1	1		1	1	1	1		1	1	1	1	1	1	1	1		1	1	1	1	1	1	1	1	1	1	1	1	1	1	1	1	1	1	1	1		1	1	1	1	1	1	1	1
OG5_127915																																	1	1				1	1	1							1		1	1	1					1	1				1			1	1	1		1	1	1	1	1	1	1	1		1	1	1				1	1	1	1	1	1	1	1			1			1	1												1	1	1	1	1	1	1	1	1	1	1	1	1	1	1	1	1	1	1	1		1	1	1	1	1	1	1	1
OG5_127916																																																								1	1	1	1	1	1	1		1	1			1	1	1	1	1	1	1	1		1	1	1	1	1	1	1	1		1	1	1	1	1		1	1	1	1	1	1	1	1	1	1	1	1						1	1	1	1	1	1	1	1	1		1	1	1	1	1	1	1	1	1	1		1	1	1	1	1	1	1	1
OG5_127917																																																									1	1	1	1	1	1		1		1	1	1	1	1	1	1	1	1	1		1	1	1	1	1	1	1	1	1	1	1	1	1	1		1																	1	1	1	1	1	1	1	1	1	1	1	1	1	1		1	1	1	1	1		1	1		1				
OG5_127918																																																							1	1	1				1	1		1		1	1	1	1	1	1	1	1	1	1		1	1	1	1	1	1	1	1	1	1	1	1	1	1		1	1		1	1	1		1	1	1	1	1	1					1	1	1	1	1	1	1	1	1	1	1	1	1	1	1	1	1	1	1	1		1	1	1	1	1	1	1	1
OG5_127919																																																							1	1	1	1	1	1	1	1		1	1	1	1	1	1	1	1	1	1	1	1		1	1	1	1	1	1	1	1	1	1	1	1	1	1		1	1		1	1	1	1	1	1	1	1	1	1		1	1		1	1	1	1	1	1	1	1	1	1	1	1	1	1	1	1		1	1	1		1	1	1	1	1	1	1	1
OG5_127920																																																							1	1	1	1	1	1		1		1	1		1	1	1	1	1	1	1	1			1	1	1	1	1	1	1	1	1	1	1	1	1	1		1							1					1			1		1	1	1	1	1	1	1	1	1	1	1	1	1	1	1		1	1	1	1		1	1	1	1	1	1	1	1
OG5_127921																																																								1	1	1	1	1	1	1		1	1	1	1	1	1	1	1	1	1	1	1		1	1	1	1		1	1		1	1	1	1	1	1		1	1		1	1	1	1	1	1	1	1	1	1					1	1	1	1	1	1	1	1	1	1	1	1	1	1	1	1	1	1	1	1		1	1	1	1	1	1	1	1
OG5_127922																																																							1	1	1	1	1	1	1	1		1	1	1	1	1	1	1	1	1	1	1	1		1	1	1	1	1	1	1		1	1	1	1	1	1		1	1		1	1	1	1	1	1	1	1	1	1	1	1	1		1	1	1	1	1	1	1	1	1	1	1	1	1	1	1	1	1	1	1	1		1	1	1	1	1	1	1	1
OG5_127923																																																							1	1	1	1	1	1	1	1	1	1	1	1	1	1	1	1	1	1	1	1	1		1	1	1	1	1	1	1		1	1	1	1	1	1		1	1	1	1	1	1	1	1	1	1	1	1	1	1				1	1	1	1	1	1	1	1	1	1	1	1	1	1	1	1	1	1	1	1		1	1	1	1	1	1	1	1
OG5_127924																																																							1	1	1	1	1	1	1	1	1	1	1	1	1		1	1	1	1	1	1	1		1	1	1	1	1	1	1	1	1	1	1	1	1	1		1	1	1	1	1	1	1	1	1	1	1	1	1	1	1	1		1	1	1	1	1		1	1	1	1	1	1	1	1	1	1	1	1	1	1		1	1	1	1	1	1		
OG5_127926																																																							1	1	1	1	1	1	1	1		1	1	1	1	1	1	1	1	1	1	1	1		1	1	1	1		1	1	1	1	1	1	1	1	1		1	1	1	1	1	1	1	1	1	1	1	1	1					1	1	1	1	1	1	1	1	1	1	1	1	1	1	1	1	1	1	1	1		1	1	1	1	1	1	1	1
OG5_127927								1			1		1																	1		1														1									1	1	1	1	1	1	1	1		1		1	1	1		1	1	1	1	1	1		1	1	1	1	1	1	1	1	1	1	1	1	1			1	1	1	1	1	1	1	1	1	1	1	1	1					1	1	1	1	1	1	1	1	1	1	1	1	1	1	1	1	1	1	1	1		1	1	1	1	1	1	1	1
OG5_127929																																																							1	1	1	1	1	1	1	1	1	1	1	1	1	1	1		1	1	1	1	1		1	1	1	1	1	1	1	1	1	1	1	1	1	1		1	1		1	1	1	1	1	1	1	1	1	1	1	1	1		1	1	1	1	1	1	1	1	1	1	1	1	1	1	1	1	1	1	1	1		1	1	1	1	1	1	1	1
OG5_127933																																																							1	1	1	1	1	1	1	1	1	1	1	1	1	1	1	1	1	1	1	1	1		1	1	1	1	1	1	1	1	1	1	1	1	1	1		1	1		1	1	1	1	1	1	1	1	1	1	1	1	1		1	1	1	1	1	1	1	1	1	1	1	1	1	1	1	1	1	1	1	1		1	1	1	1	1	1	1	1
OG5_127935																																																							1	1	1	1	1	1	1			1	1	1	1	1	1	1	1	1	1	1	1		1	1	1		1	1	1	1	1	1	1	1	1	1		1							1			1	1	1					1	1	1	1	1	1	1	1	1	1	1	1	1	1	1	1	1	1	1	1			1	1	1	1	1	1	
OG5_127936																																																							1	1	1	1	1	1	1	1	1	1	1	1	1	1	1	1	1	1	1	1	1		1	1	1	1	1	1	1	1	1	1	1	1	1	1		1	1	1	1	1	1	1	1	1	1	1	1	1	1		1		1	1	1		1	1	1	1	1	1	1		1	1	1	1	1	1	1	1		1	1	1	1	1	1	1	1
OG5_127937																																																									1	1	1	1	1						1	1	1	1	1	1	1	1	1		1	1	1	1	1	1	1	1	1	1	1	1	1	1		1							1										1	1	1	1	1	1	1	1	1	1	1	1	1	1	1	1	1	1	1	1							1		1
OG5_127938																																																								1	1	1	1	1	1	1		1	1	1	1	1	1	1	1	1	1	1	1		1	1	1	1	1	1	1	1	1	1	1	1	1	1		1	1		1	1	1	1	1	1									1	1	1	1	1	1	1	1	1	1	1	1	1	1	1	1	1	1	1	1		1	1	1	1	1	1	1	1
OG5_127941																																																								1	1	1	1	1	1	1		1	1	1	1	1	1	1	1	1	1		1		1	1	1	1	1	1	1	1	1	1	1	1	1	1		1	1	1	1	1	1	1	1	1	1	1	1	1					1	1	1	1	1	1	1	1	1	1	1	1	1	1	1	1	1	1	1	1		1	1	1	1	1	1	1	1
OG5_127942																																																								1	1	1	1	1	1	1		1	1	1		1	1	1	1	1	1	1	1		1	1	1	1	1	1	1	1	1	1	1	1	1	1		1	1		1	1	1	1	1	1	1	1	1	1	1	1	1		1	1	1	1	1	1	1	1	1	1	1	1	1	1	1	1	1	1	1	1		1	1	1	1	1	1	1	1
OG5_127944	1					1									1																																								1	1	1	1	1	1	1	1	1	1	1	1	1		1	1	1	1	1	1	1		1		1	1	1	1	1	1	1	1	1	1	1	1		1	1		1	1	1	1	1	1	1	1	1	1	1	1	1		1	1	1	1	1	1	1	1	1	1	1	1	1	1	1	1	1	1	1	1		1	1	1	1	1	1	1	1
OG5_127945																																																							1	1	1	1	1	1	1	1		1	1	1	1	1	1	1	1	1	1	1	1		1	1	1	1	1	1	1	1	1	1	1	1	1	1		1	1		1	1	1	1	1	1		1	1	1	1	1	1		1	1	1	1	1	1	1	1	1	1	1	1	1	1	1	1	1	1	1	1		1	1	1	1	1	1	1	1
OG5_127946																																																							1	1	1	1	1	1	1	1		1	1	1	1	1	1	1	1	1	1	1	1		1	1	1	1	1	1	1	1	1	1	1	1	1	1			1	1	1	1	1	1	1	1	1	1	1	1	1		1		1	1	1	1	1	1	1	1	1	1	1	1	1	1	1	1	1	1	1	1		1	1	1	1	1	1	1	1
OG5_127947																																																								1	1	1	1		1					1	1	1	1	1	1	1	1	1	1		1	1	1	1	1	1	1	1	1	1	1	1	1	1		1			1				1		1		1						1	1	1	1	1	1	1	1	1	1	1		1	1	1	1	1	1	1	1			1						
OG5_127950																																																							1	1	1	1	1	1	1	1		1	1	1	1	1	1	1	1	1	1	1	1			1	1	1	1	1	1	1	1	1	1	1	1	1		1	1	1	1	1	1	1	1	1		1	1	1	1	1	1		1	1	1	1	1	1	1	1	1	1	1	1	1	1	1	1	1	1	1	1		1	1	1	1	1	1	1	1
OG5_127951																																																							1	1	1	1	1	1	1		1		1	1	1	1	1	1	1	1	1		1		1	1	1	1	1	1	1	1		1	1	1	1	1		1							1					1					1	1	1	1	1	1	1	1	1	1	1	1	1	1	1	1	1	1	1	1		1	1	1	1	1	1	1	1
OG5_127952	1	1		1	1	1	1	1			1	1	1	1																																									1	1	1	1	1	1	1	1		1	1	1	1	1	1	1	1		1		1			1	1	1		1	1	1		1	1	1	1	1		1	1	1	1		1	1	1	1	1	1	1	1	1	1			1	1	1			1	1	1	1	1	1	1	1	1	1	1	1	1	1	1		1	1	1	1	1	1		1
OG5_127953									1	1												1	1			1						1						1	1	1	1	1	1												1	1	1	1	1	1	1	1		1		1	1	1	1	1	1	1	1	1	1		1	1	1	1	1	1	1	1	1	1	1	1	1	1		1		1	1	1	1	1	1	1	1	1	1	1		1	1		1	1	1	1	1	1	1	1	1	1	1	1	1	1	1	1	1	1	1	1			1			1	1	1	1
OG5_127954																																																							1	1	1	1	1	1	1	1		1	1	1	1		1	1	1	1	1	1	1		1	1	1	1	1	1	1	1	1	1	1	1	1	1		1	1		1	1	1	1	1	1				1		1	1		1	1	1	1	1	1	1	1	1	1	1	1	1	1	1	1	1	1	1	1		1	1	1	1	1	1	1	1
OG5_127955	1	1	1	1	1	1			1	1	1	1	1																																			1		1						1	1	1	1	1	1			1		1	1	1	1	1	1	1	1	1	1		1	1	1		1	1	1	1	1	1	1	1	1	1		1									1	1	1				1		1	1	1	1	1	1	1	1	1	1	1	1	1	1	1	1	1	1	1	1						1	1	1	1
OG5_127957																																																							1	1	1	1	1	1	1	1		1	1	1	1	1	1	1	1	1	1	1	1		1	1	1	1	1	1	1	1	1	1	1	1	1	1		1	1		1	1	1	1	1	1		1	1	1	1	1	1		1	1	1	1	1	1	1	1	1	1	1	1	1	1	1	1	1	1	1	1		1	1	1	1	1	1	1	1
OG5_127958																																																							1	1	1	1	1		1	1		1	1	1	1	1	1	1	1	1	1	1	1		1	1	1	1	1	1	1	1	1	1	1	1	1	1		1	1	1	1	1	1	1	1	1	1	1	1	1	1	1	1		1	1	1	1	1	1	1	1	1	1	1	1	1	1	1	1	1	1	1	1			1	1	1	1	1	1	1
OG5_127960																																																							1	1	1	1	1	1	1	1		1	1	1	1	1	1	1	1	1	1	1	1		1	1	1	1	1	1	1	1	1	1	1	1	1	1		1	1	1	1	1	1	1	1	1	1	1	1	1	1	1	1		1	1	1	1	1	1	1	1	1	1	1	1	1	1	1	1	1	1	1	1		1	1	1	1	1	1	1	1
OG5_127961								1	1	1				1				1	1	1		1	1	1	1	1	1	1	1	1	1	1	1	1			1	1	1	1	1	1	1	1	1	1	1	1	1	1	1		1			1	1	1	1		1			1	1	1	1	1	1	1	1	1	1	1	1		1	1	1	1	1	1	1	1	1	1	1	1	1	1									1										1	1	1	1	1	1	1	1	1	1	1	1	1	1	1	1	1	1	1	1		1	1	1	1	1	1	1	1
OG5_127962																										1				1																				1					1	1	1	1	1	1	1	1		1		1	1	1	1	1	1	1	1	1	1		1	1	1	1	1	1	1	1	1	1	1	1	1	1		1	1		1	1	1	1	1	1	1	1	1	1					1	1	1	1	1	1	1	1	1	1	1	1	1	1	1	1	1	1	1	1		1	1	1	1	1	1	1	1
OG5_127963																																																							1	1	1	1	1	1	1	1		1		1	1	1	1	1	1	1	1	1	1		1	1	1	1	1	1	1	1	1	1	1	1	1	1		1	1			1	1		1		1	1	1	1	1	1	1		1	1	1	1	1	1	1	1	1	1	1	1	1	1	1	1	1	1	1	1		1	1	1	1	1	1	1	
OG5_127964				1	1			1												1					1							1	1	1				1	1	1	1			1	1	1	1	1	1	1	1														1	1				1																													1										1	1	1	1	1	1	1	1	1	1		1	1	1	1	1	1	1	1	1		1	1	1	1	1	1	1	1
OG5_127966																										1						1						1	1		1															1					1			1	1	1											1	1	1		1	1	1	1	1	1	1	1	1	1											1	1	1						1	1	1	1	1	1	1	1	1	1	1	1	1	1	1	1	1	1	1	1		1	1	1	1	1	1	1	1
OG5_127968																																																									1																																			1							1																	1	1					1			1						1	1					1
OG5_127969																																																							1	1	1	1	1	1	1	1		1	1	1		1	1	1	1	1	1	1	1		1	1	1	1	1	1	1	1	1	1	1	1	1	1		1	1		1	1	1	1	1	1	1	1	1	1	1	1	1		1	1	1	1	1	1	1	1	1	1	1	1	1	1	1	1	1	1	1	1		1	1	1	1	1	1	1	1
OG5_127970																																																							1	1	1	1	1	1	1	1		1	1	1	1	1	1	1	1	1	1	1	1		1	1	1			1	1	1	1	1	1	1	1	1		1	1		1	1	1	1	1	1	1	1	1	1					1	1	1	1	1	1	1	1	1	1	1	1	1	1	1	1	1	1	1	1		1	1	1		1	1	1	1
OG5_127971																																						1																		1	1	1	1	1	1						1	1	1	1	1	1	1	1	1		1	1	1	1	1	1	1	1	1	1	1	1	1	1		1	1	1	1	1		1	1										1	1	1	1	1	1	1	1	1	1		1	1	1	1		1	1	1	1			1						
OG5_127973																																																							1	1	1	1	1	1	1	1		1		1	1	1	1	1	1	1	1	1	1		1	1	1	1	1	1	1	1	1	1	1	1	1	1		1							1										1	1	1	1	1	1	1	1		1	1	1	1	1	1	1		1	1	1					1	1	1	1	1
OG5_127975																																		1				1																		1	1	1	1	1	1	1		1	1	1	1	1	1	1	1	1	1	1	1		1	1	1	1	1	1	1	1			1	1	1	1		1	1	1		1	1	1	1	1	1	1	1						1	1	1	1	1	1	1	1	1	1	1	1	1	1	1	1	1	1	1	1		1	1	1	1	1	1	1	1
OG5_127977			1	1	1	1	1	1							1																																								1	1	1	1	1	1	1	1		1	1	1	1	1	1	1	1	1	1	1	1		1	1	1	1	1	1	1	1	1	1	1	1	1	1		1	1		1	1	1	1	1	1				1			1		1	1	1	1	1	1	1	1	1	1	1	1	1	1	1	1	1	1	1	1		1	1	1	1	1	1	1	1
OG5_127978																																																							1	1	1	1	1	1	1	1		1	1	1	1	1	1	1	1	1	1	1	1		1	1	1		1	1	1	1	1	1	1	1	1	1		1				1	1		1					1			1		1	1	1	1	1	1	1	1	1	1	1	1	1	1	1	1	1	1	1	1		1	1	1	1	1	1	1	1
OG5_127979																																																							1	1	1	1	1	1	1	1		1	1	1	1	1	1	1	1	1	1	1	1		1	1	1	1	1	1	1	1	1	1	1	1	1	1		1	1	1	1	1	1	1	1	1	1	1	1	1	1	1	1		1	1	1	1	1	1	1	1	1	1	1	1	1	1	1	1	1	1	1	1		1	1	1	1	1	1	1	1
OG5_127980																																																								1	1	1	1	1	1	1		1	1		1	1	1	1	1	1	1	1	1		1		1	1	1	1	1	1	1	1	1	1	1	1		1	1			1	1		1	1	1	1	1						1	1	1	1	1	1	1	1	1	1	1	1	1	1	1	1	1	1	1	1		1	1	1	1	1	1	1	1
OG5_127981	1							1	1	1		1	1	1																																									1	1	1	1	1	1	1	1	1	1	1	1	1	1	1	1	1	1	1				1	1	1	1		1	1	1	1	1	1	1	1	1		1	1	1	1	1	1	1	1	1		1	1	1			1		1	1	1	1	1	1	1	1	1	1	1	1	1	1	1	1	1	1	1	1		1	1	1	1	1	1	1	1
OG5_127982																																																							1	1	1	1	1	1	1	1		1	1	1	1	1	1	1	1	1	1	1	1		1		1		1	1	1		1	1	1	1	1	1		1	1	1	1	1	1	1	1	1	1	1	1	1	1				1	1	1	1	1	1		1	1	1	1	1	1	1	1	1	1	1	1	1		1	1	1	1	1	1	1	1
OG5_127984																																																							1	1	1	1	1	1	1	1	1	1	1	1	1	1	1	1	1	1	1	1	1		1	1	1	1	1	1	1	1	1	1	1	1	1	1		1	1	1	1	1	1	1	1	1	1	1	1	1	1				1	1	1	1	1	1	1	1	1	1	1	1	1	1	1	1		1	1	1		1	1	1	1	1	1	1	1
OG5_127985	1	1	1	1	1	1		1	1	1					1			1	1	1		1	1			1				1											1	1	1													1	1					1		1	1												1	1	1	1	1	1	1	1	1	1	1	1	1	1			1			1	1	1	1	1	1	1	1	1			1		1	1	1	1	1	1	1	1	1	1	1	1	1	1	1	1	1	1	1	1		1	1	1	1	1	1	1	1
OG5_127986																																																							1	1	1	1	1	1	1	1	1	1	1	1	1	1	1	1	1	1	1	1	1		1	1	1		1	1	1	1	1	1	1	1	1	1		1	1		1	1		1	1	1	1	1	1	1	1		1			1	1	1	1	1	1	1	1		1	1	1	1	1	1	1	1	1	1		1	1	1	1	1	1	1	1
OG5_127987																																																							1	1	1	1	1	1	1	1		1	1	1	1		1	1	1	1	1	1	1		1	1	1	1	1	1	1	1		1	1	1	1	1		1	1		1	1	1	1	1	1	1	1	1	1			1		1	1	1			1	1	1	1		1		1	1	1	1	1	1	1	1		1	1		1	1	1	1	1
OG5_127988																																																							1	1	1	1	1	1	1	1	1	1	1		1	1	1	1	1	1	1	1	1		1	1	1	1	1	1	1	1	1	1	1	1	1	1		1	1	1	1	1	1	1	1	1	1	1	1	1		1	1		1	1	1		1	1	1	1	1	1	1	1	1	1	1	1	1	1	1	1		1	1	1	1	1	1	1	
OG5_127990																																																							1	1	1	1	1	1	1	1		1	1	1	1	1	1	1	1	1	1		1		1	1	1	1	1	1	1	1	1	1	1	1	1	1		1	1	1	1	1	1	1	1	1	1	1	1	1	1				1	1	1	1	1	1	1	1	1	1	1	1	1	1	1	1	1	1	1	1		1	1	1	1	1	1	1	1
OG5_127991							1		1	1	1											1	1	1		1			1	1	1	1										1	1	1	1	1					1					1	1	1	1	1	1			1		1	1	1	1	1	1	1		1	1		1	1	1	1		1	1	1	1	1	1	1	1	1		1	1			1	1		1			1			1	1	1		1	1	1	1	1	1		1				1		1	1	1	1	1	1	1		1	1	1	1	1	1	1	1
OG5_127992																																																							1	1	1	1	1	1	1	1				1	1	1	1	1	1	1	1	1	1		1	1	1	1	1	1	1	1	1	1	1	1	1	1		1			1				1		1	1	1	1					1	1	1	1	1	1	1	1	1	1	1	1	1	1	1	1	1	1	1	1		1	1			1	1	1	1
OG5_127993																																																							1	1	1	1	1	1	1	1	1	1	1	1	1	1	1	1	1	1	1	1	1		1	1	1	1		1	1	1	1	1	1	1	1	1		1	1	1	1	1	1	1	1	1	1	1	1	1	1				1	1	1	1	1	1	1	1	1	1	1	1	1	1	1	1	1	1	1	1		1	1	1	1	1	1	1	1
OG5_127994							1		1	1	1											1							1	1																										1	1			1	1	1		1	1	1	1	1	1	1	1	1		1	1		1	1	1	1	1	1	1	1	1	1	1	1	1	1		1	1	1	1	1	1	1	1	1	1	1	1			1	1		1	1	1	1	1	1	1	1	1	1	1	1	1	1		1	1	1	1	1		1			1	1	1	1	1
OG5_127996																																						1																	1	1	1	1	1	1	1	1		1	1		1	1	1	1	1	1	1	1	1		1	1	1	1	1	1	1	1	1	1	1	1	1	1		1		1	1	1	1	1	1	1	1	1	1	1		1	1		1	1	1	1	1	1	1	1	1	1	1	1	1	1	1	1		1	1	1		1	1	1	1	1	1	1	1
OG5_127997							1											1	1	1	1	1		1	1	1	1	1	1	1	1	1	1	1	1	1	1	1	1	1	1		1	1	1	1	1	1	1	1	1	1					1	1	1		1	1		1	1	1	1	1	1	1	1	1		1	1		1		1	1	1	1	1	1	1	1	1	1	1	1		1				1	1		1										1	1	1	1	1	1	1	1	1	1	1	1	1	1	1	1	1		1	1		1			1	1	1	1	1
OG5_127998									1												1																																		1	1	1	1	1	1	1	1	1	1	1	1		1	1	1	1	1	1	1	1		1	1	1		1	1	1	1	1	1	1	1	1	1		1	1		1	1	1	1	1	1		1	1	1	1	1	1		1	1	1	1	1	1	1	1	1	1	1	1	1	1	1	1	1	1	1	1		1	1	1	1	1	1	1	1
OG5_127999			1																																																						1	1	1	1	1	1		1	1	1	1	1	1	1	1	1	1	1	1		1	1	1	1	1	1	1	1	1	1	1	1	1	1		1	1		1			1	1	1		1	1	1	1	1	1		1	1	1	1	1	1	1	1	1	1	1	1	1	1	1	1	1	1	1	1		1	1	1	1	1	1	1	1
OG5_128000																																																							1	1	1	1	1	1	1	1		1		1	1	1	1	1	1	1	1	1	1		1	1	1	1	1	1	1	1	1	1	1	1	1	1		1	1	1	1	1	1	1	1	1	1	1	1	1			1		1	1	1	1	1	1	1	1	1	1	1	1	1	1	1	1	1	1	1	1		1	1	1	1	1	1	1	1
OG5_128001																																																							1	1	1	1	1	1	1	1		1	1	1	1	1	1	1	1	1		1	1		1	1	1	1	1	1	1	1	1	1	1	1	1	1		1	1		1	1	1	1	1	1	1	1	1	1	1	1	1		1	1	1	1	1	1	1	1	1	1	1	1	1	1	1	1	1	1	1	1		1	1	1	1	1	1	1	1
OG5_128002		1	1	1	1			1																										1																					1	1		1	1	1	1	1		1	1	1	1	1		1	1	1	1	1	1		1	1	1	1		1	1		1	1	1	1	1	1		1	1		1	1	1	1	1	1	1	1	1	1	1	1	1		1	1	1		1	1	1	1	1	1	1	1	1	1	1	1	1	1	1	1		1	1	1	1	1	1	1	1
OG5_128003			1					1																																															1	1	1	1	1	1	1	1	1	1	1	1	1	1	1	1	1	1	1	1	1		1	1	1		1	1	1	1	1	1	1	1	1	1		1			1	1	1	1	1	1	1	1	1	1	1	1	1		1	1	1	1	1	1	1	1	1	1	1	1	1	1	1	1	1	1	1	1		1	1	1	1	1	1	1	1
OG5_128004																																																							1	1	1	1	1	1	1	1	1	1	1	1	1	1	1	1	1	1	1	1	1		1	1	1	1	1	1	1	1	1	1	1	1	1	1		1	1		1	1	1	1	1	1	1	1	1	1	1	1	1		1	1	1	1	1	1	1	1	1	1	1	1	1	1	1	1		1	1	1		1	1		1	1	1	1	1
OG5_128005																																																							1	1	1	1	1	1	1	1	1	1	1	1	1	1	1	1	1	1	1	1	1		1	1	1	1	1	1	1	1	1	1	1	1	1	1		1	1	1	1	1	1	1	1	1				1	1	1	1		1	1	1	1	1	1	1	1	1	1	1	1	1	1	1	1	1	1	1	1		1	1	1	1	1	1	1	1
OG5_128006																																	1	1	1	1	1	1	1	1										1						1	1	1	1	1	1	1		1	1	1	1	1	1	1	1	1	1	1	1		1	1	1			1	1			1	1	1	1	1		1	1			1	1	1	1	1	1	1	1						1	1	1	1	1	1	1	1	1	1	1	1	1	1	1	1	1	1	1	1		1	1	1	1	1	1	1	1
OG5_128007																																																							1	1	1	1	1	1	1	1		1	1	1	1	1	1	1	1	1	1	1	1		1	1	1	1	1	1	1	1	1	1	1	1	1	1		1	1		1	1	1	1	1		1	1	1						1	1	1	1	1	1	1	1	1	1	1	1	1	1	1	1	1	1	1	1		1	1	1	1	1	1	1	1
OG5_128009																																																							1	1	1	1	1	1	1	1		1	1	1	1	1	1	1	1	1	1	1	1		1	1	1	1	1	1	1	1	1	1	1	1	1	1		1	1		1	1	1	1	1	1	1	1	1	1	1	1	1		1	1	1	1	1	1	1	1	1	1	1	1	1	1	1	1	1	1	1	1		1	1	1	1	1	1	1	1
OG5_128010																																																							1	1	1	1	1	1	1			1	1	1	1	1	1	1	1	1	1	1	1		1	1	1		1	1	1	1	1	1	1	1	1	1		1	1	1	1	1	1	1	1	1	1	1	1	1	1				1	1	1	1	1	1	1	1	1	1	1	1	1	1	1	1	1	1	1	1		1	1	1	1	1	1	1	1
OG5_128011																		1	1	1	1	1		1	1	1	1	1	1	1	1	1	1	1	1	1	1	1	1	1	1	1	1	1	1	1	1	1	1	1	1	1	1				1	1	1	1	1			1	1	1	1	1	1	1	1	1	1	1	1		1	1	1	1	1	1	1	1	1	1	1	1	1	1		1				1			1										1	1	1	1	1	1	1	1	1	1						1	1		1	1		1	1	1	1	1	1	1	1
OG5_128015						1		1		1	1		1	1				1	1	1		1	1	1	1	1	1	1	1	1	1	1	1	1				1	1	1	1	1	1	1	1	1	1			1	1										1			1	1																												1																1	1	1	1	1	1	1	1	1	1	1	1	1	1	1	1	1	1	1	1		1		1		1	1	1	1
OG5_128016	1	1		1	1	1	1	1	1	1	1	1	1	1	1			1	1	1		1	1	1	1	1	1	1			1	1	1	1				1	1	1	1	1	1	1	1	1	1	1	1	1	1		1				1							1	1	1																													1				1										1	1	1	1	1	1	1	1	1	1	1	1	1	1	1	1	1	1	1	1		1	1	1	1	1	1	1	1
OG5_128018	1		1	1	1	1	1	1	1	1	1	1	1		1			1	1	1	1	1	1	1	1	1	1	1	1	1	1	1	1	1	1	1	1	1	1	1	1	1	1	1	1	1	1	1		1	1		1				1				1			1	1	1																														1	1		1										1	1	1	1	1	1	1	1	1	1	1	1	1	1	1	1	1	1	1	1		1	1	1	1	1	1	1	1
OG5_128020																		1	1										1	1																									1	1	1	1	1	1	1	1		1	1	1											1	1	1		1	1	1		1	1	1	1	1	1		1	1	1	1	1	1	1	1	1		1	1	1					1	1	1	1	1	1	1	1	1	1		1	1	1	1	1	1	1	1	1		1	1	1	1	1	1	1	1
OG5_128022																																																							1	1	1	1	1	1	1	1		1		1	1	1	1	1	1	1	1	1	1		1	1	1	1	1	1	1	1	1		1	1	1	1		1	1	1	1	1	1	1	1	1	1	1	1	1	1		1		1	1	1	1	1	1	1	1	1	1	1	1	1	1	1	1	1	1	1	1		1	1	1	1	1	1	1	1
OG5_128023																				1	1	1			1							1	1	1	1	1	1	1	1	1	1	1	1	1	1	1	1	1	1	1	1	1	1			1	1	1	1	1	1			1	1	1	1		1	1	1	1	1	1	1		1	1	1	1	1	1	1	1	1	1	1	1	1	1		1							1										1	1	1	1	1	1	1	1	1	1	1		1	1	1	1	1	1	1	1		1	1	1	1	1	1	1	1
OG5_128024																				1																																				1	1	1	1	1	1					1	1	1	1	1	1		1	1	1		1	1	1	1	1	1	1	1	1	1	1	1	1	1		1												1		1	1		1	1	1	1	1	1	1	1	1	1	1	1	1	1	1	1	1	1	1										
OG5_128025																																																							1	1	1	1	1	1	1	1		1	1		1	1	1	1	1	1	1	1	1		1	1	1	1	1	1	1	1	1	1	1	1	1	1		1			1				1		1	1	1	1	1				1	1	1	1	1	1	1	1	1	1	1	1	1	1	1	1		1	1	1		1	1	1	1	1	1	1	1
OG5_128026																		1	1	1	1	1	1	1	1	1	1	1	1	1	1	1	1	1	1	1	1	1	1	1	1	1	1	1	1	1	1	1	1	1	1	1	1				1	1	1	1	1			1	1	1	1	1	1	1	1	1			1		1	1	1			1	1		1	1	1	1	1	1		1							1										1	1	1	1	1	1	1	1	1	1	1	1	1	1	1	1	1		1	1		1	1	1	1	1	1	1	1
OG5_128027																																																								1	1	1	1	1	1	1			1	1	1	1	1		1	1	1	1	1		1	1	1	1	1	1	1	1	1	1	1	1	1	1		1		1				1			1	1	1	1					1	1	1	1	1	1	1	1	1	1	1	1	1	1	1	1	1	1	1	1		1	1	1	1	1	1	1	1
OG5_128028																																																							1	1	1	1	1	1	1	1		1	1	1	1	1	1	1	1	1	1	1	1		1	1	1	1	1	1	1	1	1	1	1	1	1	1		1	1	1	1	1	1	1	1	1	1	1	1	1	1				1	1	1	1	1	1	1	1	1	1	1	1	1	1	1	1	1	1	1	1		1	1	1	1	1	1	1	1
OG5_128029																					1					1		1		1			1	1	1	1	1				1															1	1	1	1	1	1	1		1	1	1	1	1	1	1	1	1	1	1	1		1	1	1	1	1	1	1	1	1	1	1	1	1	1		1							1		1	1	1						1	1	1	1	1	1	1	1	1	1	1	1	1	1	1	1	1	1	1	1		1	1	1	1	1	1	1	1
OG5_128032										1																1	1	1	1	1				1				1	1					1	1		1				1					1	1	1	1	1		1		1			1		1	1		1	1	1	1		1	1	1		1	1	1	1	1	1	1	1	1	1									1		1		1						1	1	1	1	1	1	1	1	1	1	1	1	1	1	1	1	1	1	1	1		1	1	1	1	1	1	1	1
OG5_128033																																																							1	1	1	1	1	1	1	1				1			1	1	1	1	1	1	1		1	1	1	1	1	1	1	1	1	1	1	1	1	1		1							1		1	1	1			1	1		1	1	1	1	1	1	1	1	1	1	1	1	1	1	1	1	1	1	1	1		1	1	1	1	1	1	1	1
OG5_128034																																																							1	1	1	1	1	1	1			1	1	1	1	1	1	1	1	1	1	1	1		1	1	1	1	1	1	1	1	1	1	1	1	1	1		1							1		1	1	1	1	1		1		1	1	1	1	1	1	1	1	1	1	1	1	1	1	1	1	1	1	1	1		1	1			1	1	1	1
OG5_128035		1	1																																																				1	1	1	1	1	1	1	1		1	1	1	1	1	1	1	1	1	1	1	1		1	1	1	1	1	1	1	1	1	1	1	1	1	1		1	1		1	1	1		1		1	1	1	1	1				1	1	1	1	1	1	1	1	1	1	1	1	1	1	1	1	1	1	1	1		1	1	1	1	1	1	1	1
OG5_128036																																																								1	1				1	1				1	1	1	1	1			1		1		1	1	1	1	1	1	1	1	1	1	1	1	1	1		1	1	1	1	1	1	1		1									1	1	1	1	1	1	1	1	1	1	1		1	1	1	1	1	1	1	1		1	1	1	1				
OG5_128037																																																							1	1	1	1	1	1	1	1			1	1	1	1		1	1	1	1	1	1		1	1	1		1	1	1	1	1	1	1	1	1	1		1	1		1	1	1				1	1	1		1				1	1	1	1	1	1	1	1	1	1	1	1	1	1	1	1	1	1	1	1		1	1	1	1	1	1	1	1
OG5_128038																																																								1	1	1	1	1	1	1		1	1	1	1	1	1	1	1	1	1	1	1		1	1	1	1	1	1	1	1	1	1	1	1	1	1		1		1	1	1	1	1	1	1		1	1						1	1	1	1	1	1	1	1	1	1	1	1	1	1	1	1	1	1	1	1		1	1	1	1	1	1	1	1
OG5_128039																																																							1	1	1	1	1	1	1	1		1	1	1	1	1	1	1	1	1	1	1	1		1	1	1	1		1	1	1	1	1	1	1	1	1		1	1		1	1	1	1	1	1	1	1	1	1	1		1		1	1	1	1	1	1	1	1	1	1	1	1	1	1	1	1	1	1	1	1		1	1	1	1	1	1	1	1
OG5_128040																																																							1	1	1	1	1	1	1	1		1	1	1	1	1	1	1	1	1	1	1	1		1	1	1	1	1	1	1	1	1	1	1	1	1	1		1	1	1	1	1	1	1	1	1	1	1	1	1	1				1	1	1	1	1	1	1	1	1	1	1	1	1	1	1	1	1	1	1	1		1	1	1	1	1	1	1	1
OG5_128041																																																							1	1	1	1	1	1	1	1		1	1	1	1	1	1	1	1	1	1	1	1		1	1	1	1	1	1	1	1	1	1	1	1	1	1		1	1	1	1	1	1	1	1	1	1	1	1	1		1	1		1	1	1	1	1	1	1	1	1	1	1	1	1	1	1	1	1	1	1	1		1	1	1	1	1	1	1	1
OG5_128042																												1																											1	1	1	1	1	1	1	1			1	1	1	1	1	1	1	1	1	1	1		1	1	1	1	1	1	1	1	1	1	1	1	1	1		1	1	1	1	1	1	1	1	1	1	1	1	1	1		1		1	1	1	1	1	1	1	1	1	1	1		1	1	1	1	1	1	1	1		1	1	1	1	1	1	1	1
OG5_128043																																																								1	1	1	1	1	1	1		1	1	1	1	1	1	1	1	1	1	1	1		1	1	1	1	1	1	1	1	1	1	1	1	1	1		1	1	1	1	1	1	1	1	1	1	1	1	1			1		1	1	1	1	1	1	1	1	1	1	1	1	1	1	1	1	1	1	1	1		1	1	1	1	1	1	1	1
OG5_128044																																																							1	1	1	1	1	1	1				1	1	1	1	1	1	1	1		1	1		1	1	1	1	1	1	1	1	1	1	1	1	1	1		1							1		1	1	1	1	1				1	1	1	1	1	1	1	1	1	1	1	1	1	1	1	1	1	1	1	1		1	1			1	1	1	1
OG5_128045									1	1			1					1				1		1														1	1	1	1									1							1	1	1	1	1	1		1	1	1	1	1	1	1	1	1	1		1		1	1	1	1		1	1			1	1	1	1	1		1			1	1	1		1		1		1						1	1	1	1	1	1	1	1	1	1	1	1	1	1	1	1	1	1	1	1		1	1	1	1	1	1	1	1
OG5_128046																		1	1	1	1	1	1	1	1	1	1	1	1	1	1	1	1	1	1	1	1	1	1	1	1	1	1	1	1	1	1	1	1	1	1	1	1			1	1	1	1	1	1			1	1	1	1	1	1	1	1	1	1	1	1		1	1	1	1	1	1	1	1		1	1	1	1	1		1									1								1	1	1	1	1	1	1	1	1	1	1	1	1	1	1	1	1	1	1	1					1	1	1		1
OG5_128047																																																							1	1	1	1	1	1	1	1		1		1	1	1	1	1	1		1	1	1		1	1	1	1	1	1	1	1	1	1	1	1	1	1		1	1	1	1	1	1	1	1	1	1	1	1		1				1	1	1	1	1	1	1	1	1	1	1	1	1	1	1	1	1	1	1	1		1	1	1	1	1	1	1	1
OG5_128048																																																							1	1	1	1	1	1	1	1	1	1		1	1		1	1	1	1	1	1	1		1	1	1	1	1	1	1	1	1	1	1	1	1	1		1							1		1	1	1	1					1	1	1	1	1	1	1	1	1	1	1	1	1	1	1	1	1	1	1	1				1	1	1	1	1	1
OG5_128049																																																							1	1	1	1	1	1	1	1				1	1	1	1	1	1	1	1	1	1		1	1	1	1	1	1	1	1	1	1	1	1	1	1		1	1	1	1	1	1	1	1					1					1	1	1	1	1	1	1	1	1	1	1		1	1	1	1	1	1	1	1		1	1	1	1	1	1	1	1
OG5_128050																																																							1	1	1	1	1	1	1	1		1	1	1	1	1	1	1	1	1	1	1	1		1	1	1	1	1	1	1	1	1		1	1	1	1		1	1	1	1	1	1	1	1	1	1	1	1	1			1		1	1	1	1	1	1	1	1	1	1	1	1	1	1	1	1	1	1	1	1		1	1	1	1	1	1	1	1
OG5_128051															1																											1														1	1	1	1	1	1	1		1	1	1	1	1	1	1	1	1	1	1	1		1	1	1	1	1	1	1	1	1	1	1	1	1	1		1	1		1	1	1	1	1	1	1	1	1						1	1	1	1	1	1	1	1	1	1	1	1	1	1	1	1	1	1	1	1		1	1	1	1	1	1	1	1
OG5_128052																																																							1	1	1	1	1	1	1	1		1	1	1	1	1	1	1	1	1	1	1	1		1	1	1	1	1	1	1	1	1	1	1	1	1	1		1	1	1	1	1	1	1	1	1	1	1	1	1	1	1	1		1	1	1	1	1	1	1	1	1	1	1	1	1	1	1	1	1	1	1	1		1	1	1	1	1	1	1	1
OG5_128053																																																							1	1	1	1	1	1	1	1		1		1	1	1	1	1	1	1	1	1	1		1	1	1	1	1	1	1	1	1	1	1	1	1			1	1		1	1	1	1	1	1	1	1	1	1	1		1		1	1	1	1	1	1	1	1	1	1	1	1	1	1	1	1	1	1	1	1		1	1	1	1	1	1	1	1
OG5_128055																																																							1	1	1	1	1	1	1	1		1	1	1	1	1	1	1	1	1	1	1	1		1	1	1	1		1	1	1	1	1	1	1	1	1		1	1		1	1	1	1	1	1		1	1	1	1	1	1		1	1	1	1	1	1	1	1	1	1	1	1	1	1	1	1	1	1	1	1		1	1	1	1	1	1	1	1
OG5_128056																																																							1	1	1	1	1	1	1	1	1	1	1	1		1	1	1	1	1	1	1	1		1	1	1	1	1	1	1	1	1		1	1	1	1		1	1	1	1	1	1	1	1	1	1	1	1	1	1	1	1		1	1	1	1	1	1	1	1	1	1	1	1	1	1	1	1	1	1	1			1	1		1	1	1	1	1
OG5_128057																																																								1	1	1	1	1	1	1		1		1	1	1	1	1	1	1	1	1	1		1	1	1	1	1	1	1	1	1	1	1	1	1	1		1			1	1	1	1	1	1									1	1	1	1	1	1	1	1	1	1	1	1	1	1	1	1	1	1	1	1		1	1	1	1	1	1	1	1
OG5_128058																																																							1	1	1	1	1	1	1	1	1	1	1	1	1	1	1	1	1	1	1	1	1		1	1	1	1	1	1	1	1	1	1	1	1	1	1		1	1		1	1	1	1	1	1	1	1	1	1	1	1	1		1	1	1	1	1	1	1	1	1	1	1	1	1	1	1	1	1	1	1	1		1	1	1	1	1	1	1	1
OG5_128059																																																									1			1	1			1	1	1	1	1	1		1	1	1	1			1	1	1	1	1	1	1	1		1	1	1	1	1			1			1	1	1		1									1	1	1	1	1	1	1	1	1	1	1		1	1	1	1	1	1	1	1		1	1	1	1	1	1	1	1
OG5_128060																																																							1	1	1	1	1	1	1	1		1	1	1	1	1	1	1	1	1	1	1	1		1	1	1	1	1	1	1	1	1	1	1	1	1	1		1	1	1		1	1	1	1	1	1	1	1	1					1	1	1	1	1	1	1	1	1	1	1	1	1	1	1	1	1	1	1	1		1		1	1	1	1	1	1
OG5_128061																																																							1	1	1	1	1	1	1	1		1	1	1	1	1	1	1	1	1	1	1	1		1	1	1		1	1	1	1	1	1	1	1	1	1		1	1		1	1	1	1	1	1	1	1	1	1	1	1	1		1	1	1	1	1	1	1	1	1	1	1	1	1	1	1	1	1	1	1	1		1	1	1	1	1	1	1	1
OG5_128062																																																							1	1	1	1	1	1	1	1		1	1	1	1	1	1	1	1	1	1	1	1		1	1	1	1		1		1	1	1	1	1	1	1		1	1	1	1	1	1	1	1	1	1	1	1	1	1	1	1		1	1	1	1	1	1	1	1	1	1	1	1	1	1	1	1	1	1	1	1		1	1			1	1	1	1
OG5_128063				1	1	1	1	1	1	1	1	1	1	1	1			1	1	1		1	1	1	1	1	1	1		1	1	1	1	1				1	1	1	1	1	1	1	1	1	1			1	1						1							1	1	1																																	1				1						1	1	1	1	1	1	1	1	1	1	1	1	1	1	1	1	1	1	1	1		1	1	1	1	1	1	1	1
OG5_128064							1																																																1	1	1	1	1	1	1	1	1	1	1	1	1	1	1		1	1	1	1	1		1	1	1		1	1	1	1		1	1	1	1	1		1	1	1	1	1	1	1	1	1	1	1	1	1	1		1		1	1	1		1	1	1	1	1	1	1	1	1	1	1	1	1	1	1	1		1	1	1	1	1	1	1	1
OG5_128065	1	1	1	1	1	1	1	1	1		1	1	1	1	1	1																																									1				1			1		1	1								1		1	1	1	1	1	1	1	1	1	1	1	1	1	1			1	1		1	1	1	1	1	1	1	1						1	1	1	1	1	1	1	1	1	1	1	1	1	1	1	1						1	1	1	1	1	1	1	1
OG5_128066																																																							1	1	1	1	1	1	1	1		1	1	1	1	1	1	1	1	1	1	1	1		1	1	1			1			1	1	1	1	1	1		1	1		1	1		1	1	1	1	1	1	1	1				1	1	1	1	1	1	1	1	1	1	1	1	1	1	1	1	1	1	1	1		1	1		1	1	1	1	1
OG5_128067																		1	1			1	1	1	1	1	1	1		1	1	1	1	1				1	1	1	1	1	1	1	1	1	1	1	1	1	1		1		1	1	1				1						1		1	1			1	1			1	1	1		1	1	1	1		1	1	1	1	1			1			1	1		1						1				1	1	1	1	1	1	1	1	1	1	1	1	1	1	1	1		1	1	1						1	1		1
OG5_128068					1		1					1	1		1			1	1	1	1	1		1	1	1		1				1	1	1				1	1	1	1	1	1	1	1	1	1	1	1	1	1					1					1	1		1			1																																					1					1	1	1	1	1	1	1	1	1			1	1	1	1	1	1	1	1							1	1	1	1
OG5_128069																																																								1	1	1	1	1		1		1	1	1	1	1	1	1	1	1	1	1	1		1	1	1		1	1	1	1	1	1	1	1	1	1		1	1	1	1	1	1	1	1	1						1	1		1	1	1	1	1	1	1	1	1	1	1	1		1	1	1	1		1	1		1	1	1	1	1	1	1	1
OG5_128070																																							1																1	1	1	1	1	1	1	1		1		1	1	1		1	1	1	1	1	1		1	1	1	1		1	1	1	1	1	1	1	1	1		1	1	1	1	1	1	1		1	1	1	1	1					1	1	1	1	1	1	1	1	1	1	1	1	1	1	1	1	1	1	1	1		1	1	1	1	1	1	1	1
OG5_128072	1			1	1	1	1	1		1	1	1	1	1	1					1		1	1	1	1	1	1	1			1	1						1		1	1	1	1	1	1	1	1		1	1	1		1				1							1	1	1																				1													1										1	1	1	1	1	1	1	1	1	1	1	1	1	1	1	1	1	1	1	1		1	1	1	1	1	1	1	1
OG5_128073																																																							1	1	1	1	1	1	1	1		1	1			1	1	1	1	1	1	1	1		1	1	1	1		1	1	1	1	1	1	1	1	1		1	1		1	1	1	1	1	1		1	1	1					1	1	1	1	1	1	1	1	1	1	1	1	1	1	1	1	1	1	1	1		1	1	1	1	1	1	1	1
OG5_128074																																																							1	1	1	1		1	1	1		1	1	1	1	1	1	1	1	1	1	1	1		1	1	1	1		1	1		1	1	1	1	1	1		1	1	1	1	1	1	1	1	1	1	1	1	1	1	1	1		1	1	1	1	1	1	1	1	1	1	1	1	1	1	1	1	1	1	1	1		1	1	1	1	1	1	1	1
OG5_128076																																																								1	1	1	1	1	1	1		1	1	1	1	1		1	1	1	1	1	1		1	1	1	1	1	1	1	1	1	1	1	1	1	1		1			1				1					1	1				1	1	1	1	1	1	1	1	1	1	1	1	1	1	1	1	1	1	1	1		1	1	1	1	1	1	1	1
OG5_128077																		1																																					1	1	1		1	1	1	1		1			1	1	1	1	1	1	1	1	1		1	1	1	1	1	1	1	1	1	1	1	1	1	1		1	1		1	1	1	1	1	1	1	1	1		1		1		1	1	1	1	1	1	1	1	1	1	1	1	1	1	1	1	1	1	1	1		1	1	1	1	1	1	1	1
OG5_128078																		1	1	1	1	1	1	1	1	1	1	1		1	1	1	1	1	1	1	1	1	1	1	1	1	1	1	1	1	1	1	1	1	1	1	1			1	1				1	1		1	1	1	1		1	1	1		1				1	1	1		1	1	1	1	1	1	1	1	1	1									1		1	1	1						1	1	1	1		1	1	1	1	1	1	1	1	1	1	1	1		1	1		1	1	1	1	1	1	1	1
OG5_128080																																																							1	1	1	1	1	1	1		1	1	1	1	1	1	1	1	1			1	1		1	1	1	1		1	1		1	1	1	1	1	1		1	1	1	1	1	1	1	1	1	1	1	1	1		1	1		1	1	1	1	1	1	1	1	1	1	1	1	1	1	1	1	1	1	1	1		1	1	1	1	1	1	1	1
OG5_128081																																																							1	1	1	1	1	1	1	1	1	1	1	1	1	1		1	1	1	1	1	1		1	1	1			1	1	1	1	1	1	1	1	1		1	1	1	1	1	1	1	1	1	1	1	1	1	1				1	1	1	1	1	1	1	1	1	1	1	1	1	1	1	1	1	1	1	1		1	1	1	1	1	1	1	1
OG5_128082																																																								1	1	1	1	1	1	1		1		1	1	1	1	1	1	1	1	1	1		1	1	1	1	1	1	1	1	1	1	1	1	1	1		1							1										1	1	1	1	1	1	1	1	1	1	1	1	1	1	1	1	1	1	1	1				1	1	1	1	1	1
OG5_128083																																																								1	1	1	1	1	1	1		1			1	1	1	1	1	1	1	1	1		1	1	1	1	1	1	1	1	1	1	1	1	1	1		1	1		1	1	1	1	1	1	1	1	1				1		1	1	1	1	1		1	1	1	1	1	1	1	1	1	1	1	1	1	1									
OG5_128085																																																							1	1	1	1	1	1	1	1		1	1	1	1	1	1	1	1	1	1	1	1		1	1	1	1	1	1	1	1	1	1	1	1	1	1		1	1		1	1	1	1	1	1	1	1	1	1					1	1	1	1	1	1	1	1	1	1	1	1	1	1	1	1	1	1	1	1		1	1	1	1	1	1	1	1
OG5_128086																																																							1	1	1	1	1	1	1	1		1	1	1	1	1	1	1	1	1	1	1	1		1	1	1	1	1	1	1	1	1	1	1	1	1	1		1	1		1	1	1	1	1	1	1	1	1	1	1				1	1	1	1	1	1	1	1	1	1	1		1	1	1	1	1	1	1	1		1	1	1	1	1	1	1	1
OG5_128087																																																								1	1	1	1	1	1			1	1	1			1	1	1			1	1		1	1	1			1	1	1	1	1	1	1	1	1		1	1	1		1	1		1	1									1	1	1		1	1	1	1	1	1	1	1	1	1	1	1	1	1	1	1		1	1	1		1	1	1	1
OG5_128088																														1																									1	1	1	1	1	1	1	1		1	1	1	1	1	1	1	1	1	1	1	1		1	1	1	1	1	1	1	1	1	1	1	1	1	1		1	1	1	1	1	1	1	1	1	1	1	1	1	1				1	1	1	1	1	1	1	1	1	1	1	1	1	1	1	1	1	1	1	1		1	1	1	1	1	1	1	1
OG5_128089														1																1																				1					1	1	1	1	1		1	1		1	1	1	1	1	1	1	1	1	1		1		1	1	1	1	1	1	1		1	1	1	1	1	1		1	1		1	1	1	1	1	1	1	1	1	1	1	1	1		1	1	1	1	1	1	1	1	1	1	1	1	1	1	1	1	1	1	1	1		1	1	1	1	1	1	1	1
OG5_128090																																																							1	1	1	1	1	1	1	1		1		1	1	1	1	1	1	1	1	1	1		1	1	1	1	1	1	1	1	1	1	1	1	1	1		1	1	1	1	1	1	1	1	1	1	1	1	1					1	1	1	1	1	1	1	1	1	1	1	1	1	1	1	1	1	1	1	1		1	1	1	1	1	1	1	1
OG5_128092																																																							1	1		1	1		1	1		1	1		1	1	1		1	1	1		1		1	1	1	1	1	1	1	1	1	1	1	1	1	1		1	1	1				1	1	1					1	1	1		1	1	1	1	1	1	1	1	1	1	1	1	1	1	1	1	1	1	1			1	1	1	1	1	1	1	1
OG5_128093																																												1	1	1	1			1	1					1	1	1	1	1	1	1		1	1	1	1	1	1	1	1	1	1	1	1			1	1	1	1	1	1	1	1	1	1	1	1	1		1	1		1	1	1	1	1	1	1	1	1	1	1				1	1	1	1	1	1	1	1	1	1	1	1	1	1	1	1	1	1	1	1		1	1	1	1	1	1	1	1
OG5_128094																																																							1	1	1	1	1	1	1	1		1	1	1	1	1	1	1	1	1	1	1	1		1	1	1	1	1	1	1	1	1	1	1	1	1	1		1	1		1	1	1	1	1	1	1	1	1	1	1	1	1		1	1	1	1	1	1	1	1	1	1	1	1	1	1	1		1	1	1	1		1	1	1	1	1	1	1	1
OG5_128095																																																							1	1	1	1	1	1	1	1		1	1	1	1	1	1	1	1	1	1	1	1		1	1	1	1	1	1	1	1	1	1	1	1	1	1		1	1	1	1	1	1	1	1	1	1	1	1	1					1	1	1	1	1	1	1	1	1	1	1	1	1	1	1	1	1	1	1	1		1	1	1	1	1	1	1	1
OG5_128096																																																							1	1	1	1	1	1	1	1		1	1	1	1	1	1	1	1	1	1	1	1		1	1	1	1	1	1	1	1	1	1	1	1	1	1		1	1		1	1	1	1	1	1	1	1	1	1			1		1	1	1	1	1	1	1	1	1	1	1	1	1	1	1	1		1	1	1		1	1	1	1	1	1	1	1
OG5_128097							1		1																																								1						1	1	1	1	1	1	1	1		1	1	1	1	1	1	1	1	1	1	1	1		1	1	1	1	1	1	1	1	1	1	1	1	1	1		1	1			1	1		1		1	1	1	1	1				1	1	1	1	1	1	1	1	1	1	1	1	1	1	1	1	1	1	1	1		1	1	1	1	1	1	1	1
OG5_128098																																																							1	1	1	1	1	1		1		1	1	1		1	1	1	1		1	1	1		1	1	1	1	1	1	1	1	1	1	1	1	1	1		1	1		1	1	1	1		1	1	1	1	1	1	1	1		1	1	1	1	1	1	1	1	1	1	1	1	1	1	1	1	1	1	1	1		1	1		1	1	1	1	1
OG5_128099																																																							1	1	1	1	1	1	1					1	1	1		1	1	1	1		1		1	1	1	1	1	1	1	1	1	1	1	1	1	1		1												1		1	1		1	1	1	1	1	1	1	1	1	1	1	1	1	1	1	1	1	1	1	1									
OG5_128100	1		1	1	1	1	1	1	1	1	1	1	1	1				1	1	1		1		1	1	1	1	1	1	1		1	1	1				1	1	1	1		1	1	1	1	1			1	1						1					1		1	1	1					1	1																											1										1	1	1	1	1	1	1	1	1	1	1	1	1	1	1	1	1	1	1	1		1	1	1	1	1	1	1	1
OG5_128101																																																									1	1	1		1				1		1								1		1	1	1	1	1	1	1	1	1	1	1	1	1	1		1							1										1	1	1	1	1	1	1	1	1	1	1	1	1	1	1	1	1	1	1	1						1	1	1	1
OG5_128104																																																							1	1	1	1	1	1		1			1		1				1	1	1	1	1		1	1	1	1	1	1	1	1	1	1	1	1	1	1		1	1	1	1	1	1	1	1	1	1	1	1	1	1				1	1	1	1	1	1	1	1	1	1	1	1		1	1	1	1	1	1	1		1	1	1	1	1	1	1	
OG5_128105																																																							1	1	1	1	1	1	1	1			1	1	1	1	1	1	1		1	1	1		1	1	1	1	1	1	1	1	1	1	1	1	1	1			1			1	1		1		1	1	1	1					1	1	1	1	1	1	1	1	1	1	1	1	1	1	1	1	1	1	1	1				1					
OG5_128106																																																							1	1	1	1	1	1	1	1		1	1	1	1	1	1	1	1	1	1	1	1		1	1	1	1	1	1	1	1		1	1	1	1	1		1	1		1	1	1	1	1	1	1	1	1	1	1		1		1	1	1	1	1	1	1	1	1	1	1	1	1	1	1	1		1	1	1		1	1	1	1	1	1	1	1
OG5_128108	1		1	1	1	1				1		1		1				1		1												1	1	1																						1	1	1	1		1	1		1	1	1	1	1	1	1	1	1	1	1			1	1	1	1		1	1	1	1		1	1	1	1									1		1		1						1	1	1	1	1	1	1	1	1	1	1	1	1	1	1	1	1	1	1	1		1	1	1	1	1	1		1
OG5_128109																																																								1	1	1	1	1		1					1	1	1	1	1		1		1		1	1	1	1	1	1	1	1	1	1	1	1	1	1											1	1	1						1	1	1	1	1	1	1	1	1	1	1	1	1	1	1	1	1	1	1	1		1	1		1	1	1	1	1
OG5_128110	1		1				1	1	1	1	1	1	1	1	1			1	1			1										1	1	1				1	1	1		1	1	1	1	1	1	1	1	1	1					1	1	1	1	1	1			1	1	1	1	1	1	1	1	1	1	1	1		1	1	1	1	1	1	1	1	1	1	1	1	1	1		1				1	1		1										1	1	1	1	1	1	1	1	1	1	1	1	1	1	1	1						1	1	1	1	1	1	1	1
OG5_128111	1																																																						1	1	1	1	1	1	1	1		1	1	1	1	1	1	1	1	1	1	1	1		1	1	1	1	1	1			1	1	1	1	1	1		1	1	1	1	1	1	1	1	1	1	1	1	1	1				1	1	1	1	1	1	1	1	1	1	1	1	1	1	1	1	1	1	1	1		1	1		1	1	1	1	1
OG5_128113	1				1																					1		1																												1	1					1		1		1											1	1	1	1	1	1	1	1	1	1	1	1	1	1									1		1	1	1						1	1	1	1	1	1		1				1	1	1		1	1	1	1	1		1	1	1	1	1	1	1	1
OG5_128114																		1	1			1				1	1		1	1	1	1		1											1	1		1			1		1				1	1	1	1	1	1		1		1	1	1	1	1	1		1	1	1		1	1	1	1	1	1	1	1	1	1	1	1	1	1		1							1					1	1					1	1		1	1	1	1	1	1	1	1		1	1		1	1									1		
OG5_128115																																																							1	1	1	1	1	1		1			1		1	1	1		1	1	1	1	1		1	1	1	1	1	1	1	1	1	1	1	1	1	1		1							1		1	1	1						1	1	1	1	1	1	1	1	1	1	1	1		1	1	1	1	1	1	1			1	1	1	1	1	1	1
OG5_128116																								1									1	1	1	1	1	1	1	1				1	1	1	1	1	1	1	1					1	1	1	1		1	1		1	1		1	1	1	1	1	1	1	1	1		1	1	1	1	1	1	1		1	1	1	1	1	1		1							1		1	1	1						1	1	1	1	1	1	1	1	1	1	1	1	1	1	1	1	1	1	1	1		1	1	1	1	1	1	1	1
OG5_128118																																											1	1	1	1	1			1	1				1	1	1	1	1	1	1	1		1	1	1	1	1	1	1	1			1	1		1	1	1			1	1		1	1	1	1	1	1					1	1	1		1		1	1	1						1	1	1	1	1	1	1	1	1	1		1	1	1		1	1	1	1	1		1	1	1	1	1	1	1	1
OG5_128119																																																							1	1	1	1	1	1	1	1	1	1	1	1	1	1	1	1	1	1	1	1	1		1	1	1	1	1	1	1	1	1	1	1	1	1	1		1	1	1	1			1	1	1	1	1	1	1	1		1		1	1	1	1	1	1	1	1	1	1	1	1	1	1	1	1	1	1	1	1		1	1	1	1	1	1	1	1
OG5_128120																																																							1	1	1	1	1	1	1			1	1	1	1	1	1	1	1	1	1	1	1		1		1	1	1	1	1	1	1	1	1	1	1	1		1				1	1		1		1	1		1					1	1	1	1	1	1	1	1	1	1	1	1	1	1	1	1		1	1	1		1	1	1	1	1	1	1	1
OG5_128121	1	1	1	1	1	1	1	1			1	1	1		1																																								1	1	1	1	1	1	1	1		1	1	1		1	1	1	1	1	1	1	1		1	1	1		1	1	1	1	1		1	1	1	1		1	1	1	1	1	1	1	1	1				1			1		1	1	1		1	1	1	1	1	1	1	1	1	1	1	1	1	1	1	1		1	1	1	1	1	1	1	1
OG5_128124							1																1	1																																1	1	1	1	1	1	1		1	1	1		1	1	1	1	1	1	1	1		1	1	1	1	1	1	1	1		1	1	1	1	1		1	1	1	1	1	1	1	1	1	1	1	1			1	1		1	1	1	1	1	1	1	1	1	1	1	1	1	1	1	1	1	1	1	1		1	1	1	1	1	1	1	1
OG5_128125																																																							1	1	1	1	1	1	1	1		1	1	1	1	1	1	1	1	1	1	1	1		1	1	1	1	1	1	1	1	1	1	1	1	1	1		1			1	1	1		1	1	1	1	1	1					1	1	1	1	1	1	1	1	1	1	1	1	1	1	1	1	1	1	1	1		1	1	1	1	1	1	1	1
OG5_128126																																																							1	1	1	1	1		1	1		1	1	1	1	1	1	1	1	1	1	1	1		1	1	1	1		1			1	1	1	1	1	1		1	1		1	1	1	1	1	1	1	1	1	1	1	1	1		1	1	1	1	1	1	1	1	1	1	1	1	1	1	1	1	1	1	1	1		1	1	1	1	1	1	1	1
OG5_128127																																																								1	1	1	1	1	1	1		1	1	1	1	1	1	1	1	1	1	1	1		1	1	1	1	1	1	1	1	1	1	1	1	1	1		1	1	1	1	1	1	1	1	1	1	1	1						1	1	1	1	1	1	1	1	1	1	1	1	1	1	1	1	1	1	1	1		1	1	1	1	1	1	1	1
OG5_128128																																																							1	1	1	1	1	1	1	1		1	1	1	1		1	1	1	1	1	1	1		1	1	1	1	1	1	1	1	1	1	1	1	1	1		1	1	1	1	1	1	1	1	1	1	1	1	1	1				1	1	1	1	1	1	1	1	1	1	1	1	1	1	1	1	1	1	1	1		1	1		1	1	1	1	1
OG5_128129																																																							1	1	1	1	1	1	1	1		1	1	1	1	1	1	1	1	1	1	1	1		1	1	1	1	1	1		1	1	1	1	1	1	1		1	1	1	1	1	1	1	1	1	1	1	1	1					1	1	1	1	1	1	1	1	1	1	1	1	1	1	1	1	1	1	1	1		1	1	1	1	1	1	1	1
OG5_128130																																																							1	1	1	1	1	1	1	1		1	1	1	1	1	1	1	1	1	1	1	1		1	1	1	1		1	1	1	1	1	1	1	1			1	1		1	1	1	1	1	1	1	1	1	1	1				1	1	1	1	1	1	1	1	1	1	1	1	1	1	1	1	1	1	1	1		1	1	1	1	1	1	1	1
OG5_128131																																																								1	1	1	1	1	1	1		1	1	1	1	1	1	1	1	1	1	1	1		1	1	1	1	1	1	1	1	1	1	1	1	1	1		1	1	1				1	1	1	1	1	1		1				1	1	1	1	1	1	1	1	1	1	1	1	1	1	1	1	1	1	1	1		1	1	1	1	1	1	1	1
OG5_128132																																																							1	1	1	1	1	1	1	1		1	1	1	1	1	1	1	1	1	1	1	1		1	1	1		1	1	1	1	1		1	1	1	1		1	1	1	1	1	1	1	1	1	1	1	1	1	1		1		1	1	1	1	1	1	1	1	1	1	1	1	1	1	1	1	1	1	1	1		1	1	1	1	1	1	1	1
OG5_128133																																																									1	1	1	1	1	1		1	1	1	1	1	1	1	1	1	1	1	1		1	1	1	1	1	1	1	1	1	1	1	1	1	1		1	1	1	1	1	1	1	1	1	1	1	1			1	1		1	1	1	1	1	1	1	1	1	1	1	1	1	1	1	1	1	1	1	1		1	1	1	1	1	1	1	1
OG5_128134																																																							1	1	1	1	1	1	1	1		1	1	1	1	1	1	1	1	1	1	1	1		1	1	1	1	1	1	1		1	1	1	1	1	1		1	1	1	1	1	1	1	1	1	1	1	1	1	1	1	1		1	1		1	1	1	1	1	1	1	1	1	1	1	1	1		1	1	1		1	1	1	1	1	1	1	1
OG5_128135																																																							1	1	1	1	1	1	1	1		1	1	1	1	1	1	1	1	1	1	1	1		1	1	1	1	1	1	1		1	1	1	1	1	1		1	1		1	1	1	1	1	1	1	1	1	1			1		1	1	1	1	1	1	1	1	1	1	1	1	1	1	1	1	1	1	1	1		1	1	1	1	1	1	1	1
OG5_128137														1																																									1	1	1	1	1	1	1	1		1	1	1	1	1	1	1	1	1	1	1	1		1	1	1	1	1	1	1	1	1	1	1	1	1	1		1	1		1	1	1		1		1	1	1	1	1				1	1	1	1	1	1	1	1	1	1	1	1	1	1	1	1	1	1	1	1		1	1	1	1	1	1	1	
OG5_128138																																																							1	1	1	1	1	1	1	1				1	1	1	1	1	1	1	1	1	1		1	1	1	1	1	1	1	1	1	1	1	1	1	1		1	1		1	1	1	1	1	1	1	1	1	1					1	1	1	1	1	1	1	1	1	1	1	1	1	1	1	1	1	1	1	1		1	1	1	1	1	1	1	1
OG5_128139											1	1	1					1	1							1	1	1	1	1	1	1									1	1	1					1							1	1	1				1						1	1	1	1	1	1	1	1	1		1	1	1	1	1	1	1	1	1	1	1	1	1	1		1									1	1	1	1	1		1		1	1	1	1	1	1	1	1	1	1	1	1	1	1	1	1	1	1	1	1									
OG5_128147																																																								1	1	1	1	1	1	1				1		1	1	1	1	1	1	1	1		1	1	1	1	1	1	1	1	1	1	1	1	1	1		1							1				1		1				1	1	1			1	1	1	1	1	1	1	1	1	1	1									1				
OG5_128148																																																							1	1	1	1	1	1		1		1	1	1	1	1	1	1	1	1	1	1	1		1	1	1		1	1	1	1	1	1	1	1	1	1		1	1		1	1	1	1	1	1	1	1	1	1	1		1		1	1	1	1	1	1	1	1	1	1	1	1	1	1	1	1	1	1	1	1		1	1	1	1	1	1	1	1
OG5_128149																										1						1		1																					1	1	1	1	1	1	1			1	1		1	1	1	1	1	1	1	1	1		1	1	1	1	1	1	1	1	1	1	1	1	1	1		1	1			1	1		1		1	1	1	1			1		1	1	1	1	1	1	1	1	1	1	1	1	1	1	1	1	1	1	1	1		1	1			1	1	1	1
OG5_128151																																																								1	1	1	1	1	1					1	1	1	1	1	1	1	1	1	1		1	1	1	1	1	1	1	1	1	1	1	1	1	1		1								1				1			1		1	1	1	1	1	1	1	1	1	1	1	1	1	1	1	1	1	1	1	1						1	1		1
OG5_128152																																																								1	1	1	1	1	1			1	1	1	1	1	1	1	1	1	1	1	1		1	1	1		1	1	1	1	1	1	1	1	1	1		1	1	1		1	1	1	1	1									1	1	1	1	1	1	1	1	1	1	1	1	1	1	1	1	1	1	1	1			1	1	1	1	1	1	1
OG5_128153																																								1		1					1		1							1	1	1	1	1	1			1		1	1	1	1	1	1	1	1	1	1		1	1	1	1	1	1	1		1	1	1	1	1	1		1			1	1	1		1		1	1	1						1	1	1	1	1	1	1	1	1	1	1	1	1	1	1	1	1	1	1	1		1	1	1	1				
OG5_128154																																																							1	1	1	1	1	1	1	1		1		1	1	1	1	1	1	1	1	1	1		1	1	1	1	1	1	1	1	1	1	1	1	1	1		1			1				1					1					1	1						1				1	1			1										1	1	1	1
OG5_128156																																																							1	1	1	1	1	1	1	1		1	1	1	1	1	1	1	1	1	1	1	1		1	1	1	1	1	1	1	1	1	1	1	1	1	1		1	1		1	1	1	1	1	1	1	1	1	1	1		1		1	1	1		1	1	1	1	1	1	1	1	1	1	1	1	1	1	1	1		1	1	1	1	1	1	1	1
OG5_128158																																																									1	1	1	1				1	1	1	1	1	1	1	1	1	1	1	1		1	1	1	1	1	1	1	1	1	1	1	1	1	1		1	1		1	1	1	1	1	1	1	1	1						1	1	1	1	1	1	1	1	1	1	1	1	1	1	1	1	1	1	1	1		1	1		1	1	1	1	
OG5_128161							1																											1			1																		1	1	1	1	1	1	1	1			1	1	1	1	1	1	1	1	1	1	1		1	1	1	1	1	1	1	1	1	1	1	1	1	1											1	1	1	1	1	1	1		1	1	1	1	1	1	1	1	1	1	1	1	1	1	1	1	1	1	1	1		1	1	1	1	1	1	1	1
OG5_128162																		1																																					1	1	1	1	1		1	1		1	1	1	1	1	1	1	1	1	1	1	1		1	1	1	1	1	1	1	1	1	1	1	1	1	1		1							1										1	1	1	1	1	1	1	1	1	1	1	1	1	1	1	1	1	1	1	1		1	1		1	1	1	1	1
OG5_128164																																																							1	1	1	1	1	1	1	1		1	1	1	1	1	1	1	1	1	1	1	1		1	1		1	1	1	1	1	1	1	1	1	1	1		1	1		1	1	1	1	1	1	1	1	1	1	1				1	1	1	1	1	1	1	1	1	1	1	1	1	1	1	1	1	1	1	1		1	1	1	1	1	1	1	1
OG5_128165																																																							1	1	1	1	1	1	1	1		1	1	1	1	1	1	1	1	1	1	1	1		1		1	1	1	1	1		1	1	1	1	1	1		1	1		1	1	1	1	1	1		1	1	1	1	1	1		1	1	1	1	1	1	1	1	1	1	1	1	1	1	1	1	1	1	1	1		1	1	1	1	1	1	1	1
OG5_128167																																																								1	1	1	1	1	1			1		1		1	1	1	1	1	1	1	1		1	1	1	1	1	1	1	1	1	1	1	1	1	1		1				1	1		1										1	1	1	1	1	1	1	1	1	1	1	1	1	1	1	1	1	1	1	1		1	1	1	1	1	1	1	1
OG5_128168																																																								1	1	1	1	1	1	1		1		1	1	1	1	1	1	1	1	1	1		1	1	1		1	1	1	1	1	1	1	1	1	1		1							1		1	1	1						1	1	1	1	1	1	1	1	1	1	1	1	1	1	1	1	1		1	1		1	1	1	1	1	1	1	1
OG5_128169																																																							1	1	1	1	1	1	1	1	1	1	1	1	1	1	1	1	1	1	1	1	1		1	1	1		1	1	1		1		1	1	1	1		1	1		1	1	1	1	1	1	1	1	1	1	1				1	1	1	1	1	1	1	1	1	1	1	1	1	1	1	1	1	1	1	1		1	1	1	1	1	1	1	1
OG5_128171																																																							1	1	1		1	1	1	1		1	1		1	1	1	1	1	1	1	1	1		1	1	1	1	1	1	1	1	1	1	1	1	1	1		1	1	1	1	1	1	1	1	1	1	1	1	1	1		1		1	1	1	1	1	1	1	1	1	1	1	1	1	1	1	1	1	1	1	1		1	1	1	1	1	1	1	1
OG5_128172																																																								1	1	1	1	1	1	1		1	1	1	1	1	1	1	1	1	1	1	1		1	1	1	1	1	1	1	1	1	1	1	1	1	1		1	1	1	1	1	1	1	1	1	1	1	1	1		1	1		1	1	1	1	1	1	1	1	1	1	1	1	1	1	1	1	1	1	1	1			1		1	1	1	1	1
OG5_128173																		1										1												1				1	1	1	1			1	1					1	1	1	1	1	1	1		1	1	1	1	1	1	1	1	1	1	1	1		1	1	1	1	1	1	1	1	1	1	1	1	1	1		1	1			1	1				1	1	1						1	1	1	1	1	1	1	1	1	1	1	1	1	1	1	1	1	1	1	1				1					
OG5_128174																																																							1	1	1	1	1	1	1			1		1	1	1	1	1	1	1	1	1	1		1	1	1	1		1	1	1	1	1	1	1	1	1		1	1	1	1	1	1	1	1	1	1	1	1	1					1	1	1	1	1	1	1	1	1	1	1	1	1		1	1		1	1	1		1	1	1	1	1	1	1	1
OG5_128175																																																							1	1	1	1	1	1	1	1		1	1	1	1	1	1	1	1	1	1	1	1		1	1	1		1	1	1	1	1	1	1	1	1	1		1	1	1	1	1	1	1	1	1	1	1	1	1	1				1	1	1	1	1	1	1	1	1	1	1	1	1	1	1	1	1	1	1	1		1	1	1	1	1	1	1	1
OG5_128176	1			1	1		1	1			1	1	1	1	1			1	1	1		1	1	1	1	1	1	1	1	1	1	1	1	1			1	1	1	1	1	1	1						1				1				1	1	1	1	1			1	1		1	1	1		1	1	1	1	1		1	1	1	1	1	1	1	1	1	1	1	1	1	1		1							1										1	1	1	1	1	1	1	1	1	1	1	1	1	1	1	1	1	1	1	1									1
OG5_128177																																																							1	1	1	1	1	1	1	1		1	1	1	1	1	1	1	1		1	1	1		1	1	1	1	1	1	1		1	1	1	1	1	1		1	1		1	1	1	1	1	1	1	1	1	1	1	1	1		1	1	1	1	1	1	1	1	1	1	1	1	1	1	1	1	1	1	1	1		1	1	1	1	1	1	1	1
OG5_128178																																																							1	1	1	1	1	1	1	1			1	1	1	1	1	1	1	1	1	1	1		1	1	1	1		1	1	1	1	1	1	1	1	1		1	1	1	1			1	1	1		1	1	1	1				1	1	1	1	1	1	1	1	1	1	1	1	1	1	1	1		1	1	1		1	1	1	1	1	1	1	1
OG5_128179																																																							1	1	1	1	1	1	1			1	1	1		1	1	1	1	1	1	1	1		1	1	1			1	1	1	1	1	1	1	1	1		1	1	1	1	1	1	1	1	1	1	1	1	1					1	1	1	1	1	1	1	1	1	1	1	1	1	1	1	1	1	1	1	1		1	1	1	1	1	1	1	1
OG5_128180																																																							1	1	1	1	1	1	1	1		1		1	1	1	1	1	1	1	1	1	1		1	1	1	1	1	1	1	1	1	1	1	1	1	1		1	1	1	1	1	1	1	1	1	1	1	1	1					1	1	1	1	1	1	1	1	1	1	1	1	1	1	1	1	1	1	1	1		1	1	1	1	1	1	1	1
OG5_128181																																																							1	1	1	1	1	1	1	1		1		1	1	1	1	1	1	1	1	1	1		1	1	1	1	1	1	1	1	1	1	1	1	1	1		1	1		1	1	1		1	1	1	1	1	1					1	1	1	1	1	1	1	1	1	1	1	1	1	1	1	1	1	1	1	1		1	1	1	1	1	1	1	1
OG5_128182																																																							1	1	1	1	1	1		1		1	1	1	1	1	1	1	1	1	1	1	1			1	1		1	1	1	1	1	1	1	1	1	1		1	1	1	1	1	1	1	1	1		1	1	1	1				1	1	1	1	1	1	1	1	1	1	1	1	1	1	1	1	1	1	1	1		1	1	1	1	1	1	1	1
OG5_128184																																																								1	1	1	1	1	1	1		1	1	1	1	1		1	1	1	1	1	1		1	1	1	1	1	1	1	1	1	1	1	1	1	1		1	1	1	1	1	1	1	1	1	1	1	1		1	1	1		1	1	1	1	1	1	1	1	1	1	1	1		1	1	1	1	1	1	1		1	1	1	1	1	1	1	1
OG5_128185																																																							1	1	1			1	1	1		1		1	1	1	1	1	1	1	1	1	1		1	1	1	1	1	1	1	1	1	1	1	1	1	1		1	1	1		1	1	1	1	1				1	1				1	1	1	1	1	1	1	1	1	1	1	1	1	1	1	1	1		1	1			1	1	1	1	1	1	1
OG5_128187																																																								1	1	1	1	1	1	1		1		1		1	1	1	1	1	1	1	1		1	1	1	1	1	1	1	1	1	1	1	1	1	1		1	1		1	1	1	1	1	1	1	1	1	1					1	1	1	1	1	1	1	1	1	1	1	1	1	1	1	1	1	1	1	1		1	1	1	1	1	1	1	1
OG5_128188																																																							1	1	1	1	1	1	1	1		1	1	1	1	1	1	1	1	1		1	1		1	1	1	1		1	1	1	1	1	1	1	1	1		1	1	1	1	1	1	1	1	1	1	1	1	1	1				1	1	1	1	1	1	1	1	1	1	1	1	1	1	1	1	1	1	1	1		1	1	1	1	1	1	1	
OG5_128192																																										1													1	1	1	1	1								1	1	1		1	1	1	1			1	1	1	1	1	1	1	1		1	1	1	1	1		1							1		1	1	1	1	1				1	1	1	1	1	1	1	1	1	1	1	1		1	1	1		1	1	1		1					1		
OG5_128196	1	1	1	1	1	1	1	1			1	1	1	1	1					1		1	1	1		1		1	1	1								1	1			1	1							1						1								1																																													1	1	1	1	1	1		1	1	1		1	1		1	1	1	1	1	1					1	1	1	1	1
OG5_128198																																																								1	1	1	1	1	1	1		1	1	1	1	1	1	1	1	1	1	1	1		1	1	1	1	1	1	1	1	1	1	1	1	1	1		1	1		1	1	1	1	1	1		1	1						1	1	1	1	1	1	1	1	1	1	1	1	1	1	1	1		1	1	1		1	1	1	1	1	1	1	1
OG5_128199				1	1	1								1																		1	1	1				1	1	1						1		1								1	1				1			1			1	1	1	1	1	1	1	1	1		1	1	1	1	1	1	1	1	1	1	1	1	1	1									1				1						1			1	1	1	1	1	1	1	1	1	1	1		1	1		1	1				1	1				1
OG5_128200																																																								1	1	1	1	1	1	1		1	1	1	1	1	1	1	1		1	1	1		1	1	1	1		1	1	1	1	1	1	1	1	1		1	1	1	1	1	1	1	1	1							1		1	1	1	1	1	1	1	1	1	1	1	1	1	1	1	1	1	1	1	1			1			1	1	1	1
OG5_128201																																																							1	1	1	1	1	1	1	1		1	1		1	1	1	1	1	1	1	1	1		1	1	1	1	1	1	1	1	1	1	1	1	1	1		1	1	1	1	1	1	1	1	1				1			1		1	1	1	1	1	1	1	1	1	1	1	1	1	1	1	1		1	1	1			1	1	1	1	1	1	1
OG5_128203																																																								1	1	1	1	1	1	1		1	1	1	1	1	1	1	1	1	1	1	1		1	1	1	1	1	1	1	1	1	1	1	1	1	1		1	1		1	1	1	1	1	1									1	1	1	1	1	1	1	1	1	1	1	1	1	1	1	1	1	1	1	1		1	1	1	1				
OG5_128206																																																							1	1	1	1	1	1	1	1				1	1	1	1	1	1	1	1	1	1		1	1	1	1	1	1	1	1	1	1	1	1	1	1		1							1										1	1	1	1	1	1	1	1	1	1	1	1	1	1		1	1	1	1	1		1	1	1	1	1	1		1
OG5_128207																																																							1	1	1	1	1	1	1	1		1	1	1	1	1	1	1	1	1	1		1		1	1	1	1	1	1	1	1	1	1	1	1	1			1	1	1	1	1	1	1	1	1	1	1	1	1	1				1	1	1	1	1	1	1	1	1	1	1	1	1	1	1	1	1	1	1	1		1	1	1	1	1	1	1	1
OG5_128208																																																							1	1	1	1	1	1	1			1	1	1	1	1	1	1	1	1	1	1	1		1	1	1		1	1	1	1	1	1	1	1	1	1		1	1	1	1	1	1	1	1	1	1	1	1	1	1	1	1		1	1	1	1	1	1	1	1	1	1	1	1	1	1	1	1		1	1	1		1	1	1	1	1	1	1	1
OG5_128209																																																							1	1	1	1	1	1	1					1	1	1	1	1	1	1	1	1	1		1	1	1	1	1	1	1	1	1	1	1	1	1	1		1	1	1	1	1	1	1		1					1				1	1	1	1	1	1	1	1	1	1	1	1	1	1	1	1	1	1	1	1		1	1			1	1	1	1
OG5_128210																																																					1		1	1	1	1	1	1	1	1		1	1	1	1	1	1	1	1	1		1	1		1	1	1	1	1	1	1	1	1	1	1	1	1	1		1	1	1	1	1	1	1	1	1	1			1	1	1	1		1	1	1	1	1	1	1	1	1	1	1	1	1	1	1	1	1	1	1	1			1	1	1	1	1	1	1
OG5_128212																																																							1	1	1	1	1	1	1			1	1	1	1	1	1	1	1	1	1	1	1		1	1	1		1	1	1	1	1	1	1	1	1	1		1	1		1	1	1	1	1	1		1	1	1	1	1	1		1	1	1		1		1	1	1	1	1	1	1	1	1	1	1	1	1	1		1	1	1	1	1	1	1	1
OG5_128213																									1	1	1	1	1	1	1		1	1			1												1			1	1		1	1	1	1	1	1	1	1			1		1	1	1	1	1	1	1	1	1		1	1	1		1	1	1	1	1	1	1	1	1	1		1	1			1	1		1					1	1				1	1	1		1		1	1	1	1	1	1	1	1		1	1	1	1	1		1	1	1	1	1	1	1	1
OG5_128215																																																							1	1	1	1	1	1	1	1		1	1	1	1	1	1	1	1	1	1	1	1		1	1	1	1	1	1	1	1	1	1	1	1	1	1		1	1		1	1	1	1	1	1	1	1	1	1					1	1	1	1	1	1	1	1	1	1	1	1	1	1	1	1	1	1		1		1	1	1	1	1	1	1	1
OG5_128216																																																							1	1	1				1	1		1	1		1	1	1	1	1	1	1	1	1		1	1	1	1	1	1	1	1	1	1	1	1	1	1		1	1		1	1	1		1		1	1	1	1	1	1	1		1	1	1	1	1	1	1	1	1	1	1	1	1	1	1	1	1	1	1	1		1	1	1	1	1	1	1	1
OG5_128217																																																								1	1	1	1	1	1	1		1		1	1	1	1	1	1	1	1	1	1		1	1	1	1	1	1	1	1	1	1	1	1	1	1		1	1	1				1	1	1	1	1	1						1	1	1	1	1	1	1	1	1	1	1	1	1	1	1	1	1	1	1	1		1	1		1	1	1	1	1
OG5_128218																																																							1		1	1	1	1	1	1					1	1	1	1	1	1	1	1	1		1	1	1	1	1	1	1	1	1	1	1	1	1	1		1										1	1						1	1	1	1	1	1	1	1	1	1	1	1	1	1	1	1	1	1	1	1									
OG5_128219																																																							1	1	1	1	1	1	1	1		1	1	1	1	1		1	1	1	1	1	1		1	1	1	1	1	1	1	1		1	1	1	1	1		1	1	1	1	1	1		1	1	1			1	1				1	1	1	1	1	1	1	1	1	1	1	1	1	1	1	1	1	1	1	1		1	1	1	1	1	1	1	1
OG5_128220	1		1	1	1	1		1	1	1				1	1			1	1	1		1	1	1	1	1	1	1	1	1	1	1	1	1				1	1	1	1	1	1	1	1	1	1	1		1	1		1		1																				1																	1							1										1	1	1	1	1	1	1	1	1	1	1	1	1	1		1	1	1	1	1		1	1				1		1
OG5_128221																																																								1	1	1	1	1	1	1		1		1	1	1	1	1	1	1	1	1	1		1	1	1	1	1	1	1	1	1	1	1	1	1	1		1	1	1	1	1	1	1	1	1	1	1	1	1					1	1	1	1	1	1	1	1	1	1	1	1	1	1	1	1	1	1	1	1		1	1			1	1	1	1
OG5_128222																																																							1	1	1	1	1	1	1	1	1	1	1	1	1	1	1	1	1	1	1	1	1		1	1	1	1	1	1	1	1	1	1	1	1	1	1		1	1		1	1	1	1	1	1	1	1	1	1			1		1	1	1	1	1	1	1	1	1	1	1	1	1	1	1	1		1	1	1		1	1	1	1	1	1	1	1
OG5_128223																																																							1	1	1	1	1	1	1	1		1	1	1	1	1	1	1	1	1	1	1	1		1	1	1	1	1	1	1		1	1	1	1	1	1		1							1		1	1	1	1	1				1	1	1	1	1	1	1	1	1	1	1	1	1	1	1	1	1	1	1	1		1	1	1	1	1	1	1	1
OG5_128224							1																																																1	1	1	1	1	1	1	1	1	1	1	1	1	1	1	1	1		1	1	1		1	1	1		1	1		1		1	1	1		1			1		1	1	1	1	1	1	1	1	1	1			1		1	1	1		1	1	1	1	1		1	1	1	1	1	1	1		1	1		1	1		1	1	1	1	1
OG5_128225																																																							1	1	1	1	1	1	1	1		1	1	1	1	1	1	1	1	1	1	1	1		1	1	1	1		1	1	1	1	1	1	1	1	1		1	1	1	1	1	1	1		1	1	1	1	1	1		1		1	1	1	1	1	1	1	1	1	1	1	1	1	1	1	1	1	1	1	1		1	1	1	1	1	1	1	1
OG5_128226						1										1																																								1	1	1	1	1	1	1		1	1	1	1	1	1	1	1	1	1	1	1		1	1	1	1	1	1	1	1	1	1	1	1	1	1		1	1		1	1	1		1	1	1	1	1	1	1		1		1	1	1	1	1	1	1	1	1	1	1	1	1	1	1	1	1	1	1	1		1	1	1	1	1	1	1	1
OG5_128227																																																							1	1	1	1	1	1	1	1		1	1	1	1	1	1	1	1	1	1	1	1		1	1	1	1	1	1	1	1	1	1	1	1	1	1		1	1		1	1	1	1	1	1		1	1	1	1				1	1	1	1	1	1	1	1	1	1	1	1	1	1	1	1		1	1	1			1	1	1	1	1	1	1
OG5_128228																								1									1	1	1	1	1	1	1	1				1	1	1	1	1	1	1	1					1	1				1	1		1	1	1	1	1	1	1	1	1	1	1	1		1	1	1	1	1	1	1	1	1	1	1	1	1	1		1	1			1	1		1				1						1	1	1	1	1	1	1	1	1	1	1	1	1	1	1	1	1	1	1	1		1	1	1	1	1	1	1	1
OG5_128229																																																							1	1	1	1	1	1	1	1		1	1	1	1	1	1	1	1	1		1	1		1	1	1		1	1	1	1	1	1	1	1	1	1			1	1	1	1	1	1	1	1	1	1	1	1			1		1	1	1	1	1	1	1	1	1	1	1	1	1	1	1	1	1	1	1	1			1	1	1	1	1	1	1
OG5_128230																																																								1	1	1	1	1	1	1			1	1	1	1	1	1	1	1	1	1	1		1	1	1		1	1	1	1	1	1	1	1	1	1		1	1	1		1	1	1	1	1		1	1	1			1		1	1	1	1	1	1	1	1	1	1	1	1	1	1	1	1	1	1	1	1		1	1			1	1	1	1
OG5_128231																																																							1	1	1	1	1	1	1	1		1		1	1	1	1	1	1	1	1	1	1		1	1	1	1	1	1	1	1	1	1	1	1	1	1		1	1	1	1	1	1	1		1		1	1	1	1		1		1	1	1	1	1	1	1	1	1	1	1	1	1	1	1	1	1	1	1	1		1		1	1	1	1	1	1
OG5_128232																																																							1	1	1	1	1	1	1	1		1	1	1	1	1			1	1	1	1	1		1	1		1	1	1	1	1	1	1	1	1	1	1		1	1		1	1	1	1	1	1	1	1	1	1	1	1	1		1	1	1	1	1	1	1	1	1	1	1	1	1	1	1	1	1	1	1	1			1		1	1	1	1	1
OG5_128236																																																							1	1	1	1	1	1	1	1	1	1	1	1	1	1		1	1	1	1	1	1		1	1	1	1	1	1	1	1	1	1	1	1	1			1	1		1	1	1	1	1	1	1	1	1	1	1				1	1	1	1	1	1	1	1	1	1	1	1	1	1	1	1	1	1	1	1		1	1	1	1	1	1	1	1
OG5_128238																																																							1	1	1	1	1	1	1	1		1	1	1	1	1	1	1	1	1	1	1	1		1	1	1	1		1	1	1	1	1	1	1	1	1		1	1		1			1	1	1	1	1	1	1	1	1	1		1	1	1	1	1	1	1	1	1	1	1	1	1	1	1	1	1	1	1	1		1	1	1	1	1	1	1	1
OG5_128239																																																							1	1	1	1	1	1	1	1		1		1	1	1	1	1	1	1	1	1	1		1	1	1	1		1	1	1	1	1	1	1	1	1		1	1		1	1	1		1		1	1	1						1	1	1	1	1	1	1	1	1	1	1	1	1	1	1	1	1		1	1			1	1	1	1	1	1	1
OG5_128240																																																							1	1	1	1	1	1	1	1		1		1	1	1	1	1	1	1	1	1	1		1	1	1	1	1	1	1	1	1	1	1	1	1	1		1	1		1	1	1	1	1		1	1	1	1					1	1	1	1	1	1	1	1	1	1	1	1	1	1	1	1	1	1	1	1		1	1	1	1	1	1	1	1
OG5_128241																																																							1	1	1	1	1	1	1	1		1	1	1	1	1	1	1	1	1	1	1	1		1	1	1	1		1	1		1	1	1	1	1	1		1	1		1	1	1	1	1	1		1	1	1	1	1	1		1	1	1	1	1	1	1	1	1	1	1	1	1	1	1	1	1	1	1	1		1	1	1	1	1	1	1	1
OG5_128243																																																							1	1	1	1	1	1	1	1		1	1	1	1	1	1	1	1	1	1	1	1		1	1	1	1	1	1	1			1	1	1	1	1		1	1	1	1	1	1	1		1	1	1	1	1		1	1		1	1	1	1	1	1	1	1	1	1	1	1	1	1	1	1	1	1	1			1	1	1	1	1	1	1	1
OG5_128245																									1	1		1					1	1						1															1	1	1	1	1		1	1		1		1	1	1	1	1	1		1	1	1		1	1	1	1	1	1	1	1	1	1	1	1	1	1		1	1						1				1	1					1	1	1	1	1	1	1	1	1	1	1	1	1	1	1	1	1	1	1	1					1				1
OG5_128246																																																								1	1	1	1	1				1	1	1	1	1	1	1	1	1		1	1		1	1	1	1	1	1	1	1	1	1	1	1	1	1			1		1	1	1		1										1	1	1	1	1	1	1	1	1	1	1	1	1	1	1	1	1	1	1	1				1	1	1	1	1	1
OG5_128247																																																							1	1	1	1	1	1	1	1		1	1	1	1	1	1	1	1	1		1	1		1	1		1	1	1	1	1	1	1	1	1	1			1	1	1	1	1	1	1	1	1	1	1	1	1					1	1	1	1	1	1	1	1	1	1	1	1	1	1	1	1	1	1	1	1			1	1	1	1	1	1	1
OG5_128248		1	1					1	1		1	1	1																									1																	1	1	1	1	1	1	1	1		1	1	1	1	1	1	1	1	1	1	1	1		1	1	1	1	1	1	1	1	1	1	1	1	1	1		1							1		1	1	1						1	1	1	1	1	1	1	1	1	1		1	1	1		1	1	1	1	1		1	1	1	1	1	1	1	1
OG5_128249		1								1															1	1														1	1									1														1													1	1					1	1		1	1	1	1	1					1	1	1		1							1	1		1	1	1	1	1	1	1	1	1	1	1	1	1	1	1	1	1	1	1	1		1	1	1	1				1
OG5_128250																																																							1	1	1		1	1	1	1		1	1	1	1	1	1	1	1	1	1	1	1		1	1	1	1	1	1	1	1	1	1	1	1	1	1		1	1	1		1	1	1	1		1	1	1	1					1	1	1	1	1	1	1	1	1	1	1	1	1	1	1	1	1	1	1	1		1	1	1	1	1	1	1	1
OG5_128251																																																							1	1	1	1	1	1	1	1		1	1	1	1	1	1	1	1	1	1	1	1		1	1	1	1	1	1	1	1	1	1	1	1	1	1		1	1	1	1	1	1	1	1		1	1	1	1	1		1		1	1	1	1		1	1	1	1	1	1	1	1	1	1	1	1	1	1	1		1	1	1	1	1	1	1	1
OG5_128252				1	1				1	1				1													1	1			1																	1								1	1	1	1	1	1	1		1		1	1	1	1	1	1	1	1	1	1		1	1	1	1	1	1	1	1	1	1	1	1	1	1		1							1		1	1	1	1	1		1		1	1	1	1	1	1	1	1	1	1	1	1	1	1	1	1	1	1	1	1						1	1	1	1
OG5_128253																																																							1	1	1	1	1	1		1	1	1	1	1	1	1	1	1	1	1	1	1	1		1	1		1	1	1	1	1	1	1	1	1	1	1		1	1		1	1	1	1	1	1	1	1	1	1	1				1	1	1	1	1	1	1	1	1	1	1	1	1	1	1	1	1	1	1	1		1	1	1	1	1	1	1	1
OG5_128254																																																							1	1	1	1	1	1		1		1	1	1	1	1	1	1	1	1	1	1	1		1	1	1	1		1	1	1	1	1	1	1	1	1		1	1	1	1	1	1	1	1	1	1	1	1	1					1	1	1	1	1	1	1	1	1	1	1	1	1	1	1	1		1	1	1		1	1		1	1	1	1	1
OG5_128255																																																							1	1	1	1	1	1	1	1	1	1	1	1		1	1	1	1	1	1	1	1		1	1	1	1	1	1	1	1	1	1	1	1	1	1		1	1		1	1	1	1	1	1		1	1			1	1		1	1	1	1	1	1	1	1	1	1	1	1	1	1	1	1	1	1	1	1		1	1	1	1	1	1	1	1
OG5_128256																																																							1	1	1	1	1	1	1	1		1	1	1	1	1	1	1	1	1	1	1	1		1	1	1	1	1	1	1		1	1	1	1	1	1		1	1		1	1	1		1	1		1	1		1				1	1	1	1	1	1	1	1	1	1	1	1	1	1	1	1	1	1	1	1		1	1	1	1	1	1	1	1
OG5_128257																																																								1		1	1	1	1	1	1		1		1	1	1	1	1	1	1	1	1		1	1	1	1		1	1	1	1	1	1		1	1		1	1	1	1	1	1	1	1	1			1	1					1	1	1	1	1	1	1	1	1	1	1				1	1		1	1	1		1		1	1	1	1	1	1
OG5_128258																																	1	1	1		1	1	1	1																1	1	1	1	1	1	1		1	1	1	1	1	1	1	1	1	1	1	1		1	1	1		1	1	1	1	1	1	1	1	1	1		1	1	1		1	1	1	1	1		1	1						1	1	1	1	1	1	1	1	1	1	1	1	1	1	1	1	1	1	1	1		1	1	1	1	1	1	1	1
OG5_128259									1																																														1	1	1	1	1	1	1	1		1	1	1	1	1	1	1	1	1	1	1	1		1	1	1	1	1	1	1	1	1	1	1	1	1	1		1	1	1	1	1	1	1	1	1	1	1	1	1					1	1	1	1	1	1	1	1	1	1	1	1	1	1	1	1	1	1	1	1		1	1	1	1	1	1	1	1
OG5_128260																																																							1	1	1	1	1	1	1	1		1		1	1	1	1	1	1	1	1	1	1		1	1	1	1	1	1	1	1	1	1	1	1	1	1		1	1	1	1	1	1	1	1	1				1	1	1	1		1	1	1	1	1	1	1	1	1	1	1		1	1	1	1	1	1	1	1			1	1	1	1	1	1	1
OG5_128262	1	1	1	1	1	1								1	1																																									1	1	1	1	1	1	1		1	1		1	1	1		1		1		1		1	1	1		1	1	1	1		1	1	1	1	1		1	1	1	1	1	1	1	1	1				1			1		1	1	1		1	1		1	1	1	1	1		1	1	1	1	1	1	1		1	1	1	1	1	1	1	1
OG5_128263																																																								1	1	1	1	1	1	1		1	1	1		1	1	1	1	1	1	1	1		1	1	1	1	1	1	1	1	1	1	1	1	1	1		1				1	1		1					1					1	1	1	1	1	1	1	1	1	1	1	1	1	1	1	1	1	1	1	1		1	1	1	1	1	1	1	1
OG5_128264																																																							1	1	1	1	1	1	1	1		1		1	1	1		1	1	1	1	1	1		1	1	1	1	1	1	1	1	1	1	1	1	1	1		1	1	1	1	1	1	1	1	1	1	1	1	1					1	1	1	1	1	1	1	1	1	1	1	1	1	1	1	1	1	1	1	1		1	1	1	1	1	1	1	1
OG5_128266																																																								1	1	1	1	1	1	1		1	1	1	1	1	1	1	1	1	1	1	1		1	1	1	1	1	1	1	1	1	1	1	1	1	1		1	1	1	1	1	1	1	1	1									1	1	1	1	1	1	1	1	1	1	1	1	1	1	1	1	1	1	1	1		1	1	1	1	1	1	1	1
OG5_128267																																																								1	1	1	1	1	1	1			1	1	1	1	1	1	1	1	1	1	1		1	1	1	1	1	1	1	1	1	1	1	1	1	1		1																	1	1	1	1	1	1	1	1	1	1	1	1	1	1	1	1	1	1	1	1		1	1			1	1	1	1
OG5_128268																																																							1	1	1	1		1	1	1		1		1	1	1	1	1	1	1	1		1		1	1	1	1	1	1	1	1	1	1	1	1	1	1		1				1	1		1		1	1	1		1				1	1	1	1		1	1	1	1	1	1	1	1	1	1	1	1	1	1	1		1	1	1	1	1	1	1	1
OG5_128269																																																							1	1	1	1	1	1	1	1				1		1	1	1	1	1	1	1	1		1	1	1	1	1	1	1	1	1	1	1	1	1	1		1							1		1	1	1	1					1	1	1	1	1	1	1	1	1	1	1	1	1	1	1	1	1	1	1	1		1	1	1		1	1	1	1
OG5_128270																																																							1	1	1	1	1		1	1		1	1	1	1	1	1	1	1	1	1	1	1		1	1	1	1	1	1	1	1	1	1	1	1	1	1			1		1	1	1	1	1	1	1	1	1	1	1				1	1	1	1	1	1	1	1	1	1	1	1	1	1	1	1	1	1	1	1		1	1	1		1	1	1	1
OG5_128271																		1		1		1	1			1							1	1				1	1	1			1	1	1	1	1					1	1				1	1	1	1	1			1		1		1	1	1	1	1	1	1	1		1	1	1	1	1	1	1	1	1	1	1	1	1	1		1							1								1		1	1	1	1	1	1	1	1	1	1	1	1	1	1	1	1	1	1	1	1		1		1	1		1		
OG5_128272																																																							1	1	1	1	1	1	1	1		1	1	1		1	1	1	1	1		1	1		1	1	1	1	1	1	1	1	1	1	1	1	1	1		1	1	1	1	1	1	1	1	1	1	1	1	1	1				1	1	1	1	1	1	1	1	1	1	1	1	1	1	1	1	1	1	1	1		1	1	1	1	1	1	1	1
OG5_128273						1	1		1		1	1	1		1			1	1					1	1	1	1	1	1	1	1	1		1				1		1			1		1	1		1		1					1	1								1																																			1					1					1	1	1	1	1	1	1	1	1	1		1		1	1	1			1	1		1		1	1				1
OG5_128278																																																							1	1	1	1	1	1	1	1		1	1	1	1	1	1	1	1	1	1	1	1		1	1	1	1	1	1	1	1	1	1	1	1	1	1		1	1	1	1	1	1	1	1	1	1	1	1	1					1	1	1	1	1	1	1	1	1	1	1	1	1	1	1	1	1	1	1	1			1	1	1	1	1	1	1
OG5_128279																																																								1	1	1	1	1	1			1	1	1	1	1	1	1	1	1	1	1	1		1	1	1	1	1	1	1	1	1	1	1	1	1	1									1		1	1	1						1	1	1	1	1	1	1	1	1	1	1	1	1	1	1	1	1	1	1	1		1	1	1		1	1	1	1
OG5_128280																																																								1	1	1	1		1	1				1	1		1	1	1	1	1	1	1		1	1	1	1	1	1	1	1	1	1	1	1	1			1				1	1		1					1					1	1	1	1	1	1	1	1	1	1	1	1	1	1	1	1	1	1				1	1	1	1	1	1	1	1
OG5_128281																																																							1	1	1	1	1	1	1			1	1	1	1	1	1	1	1	1	1	1	1		1	1	1		1	1	1	1	1	1	1	1	1	1		1	1			1	1		1		1	1	1						1	1	1	1	1	1	1	1	1	1	1	1	1	1	1	1	1	1	1	1				1	1	1	1	1	1
OG5_128282																																																								1	1	1	1	1	1	1		1	1	1	1	1	1	1	1	1	1	1	1		1	1	1	1	1	1	1	1	1	1	1	1	1	1		1	1	1	1	1	1	1	1	1	1	1	1			1	1		1	1	1	1		1	1	1	1	1	1	1	1	1	1	1	1	1	1	1			1	1	1	1	1	1	1
OG5_128283																																																							1	1	1	1	1	1	1	1		1		1	1	1	1	1	1	1	1	1	1		1	1	1	1	1	1	1	1	1	1	1	1	1	1		1	1	1	1	1		1	1	1	1	1	1	1					1	1	1	1	1	1	1	1	1	1	1	1	1	1	1	1	1	1	1	1		1	1	1	1	1		1	1
OG5_128284																		1														1												1	1	1									1	1	1				1	1		1	1		1	1	1	1	1	1	1	1	1		1	1	1	1	1		1		1		1	1	1	1		1	1		1	1	1		1		1	1	1				1		1	1	1	1	1	1	1	1	1	1	1	1	1	1	1	1	1	1	1	1		1			1	1	1	1	1
OG5_128285																																																								1	1	1	1	1	1	1		1	1	1	1	1	1	1	1	1	1	1	1		1	1	1	1	1	1	1	1	1	1	1	1	1	1		1	1		1			1	1		1	1	1	1	1				1	1	1	1	1	1	1	1	1	1	1	1	1	1	1	1	1	1	1	1		1	1	1	1	1	1	1	1
OG5_128288																																																								1	1	1	1	1	1					1	1	1	1	1	1	1	1	1	1		1	1	1	1	1	1	1	1	1	1	1	1	1	1		1							1					1					1	1	1	1	1	1	1	1	1	1	1	1	1	1	1	1		1	1	1		1	1	1	1	1	1	1	1
OG5_128289							1																			1																													1	1		1	1	1	1	1		1	1			1	1	1	1	1	1		1		1	1	1	1		1		1	1	1	1	1	1	1		1	1		1	1	1	1	1	1	1	1	1	1	1				1	1	1	1	1	1	1	1	1	1	1	1	1	1	1	1	1	1	1	1		1		1	1	1	1	1	
OG5_128290																																																								1	1	1	1	1	1					1	1	1	1	1	1	1		1	1		1	1	1	1	1	1	1	1	1	1	1	1	1	1		1																	1	1	1	1	1	1	1	1	1	1	1	1	1	1	1	1	1	1	1	1		1	1	1	1	1	1	1	1
OG5_128291																																																							1	1	1	1			1	1		1	1	1	1	1	1	1	1	1	1	1	1		1	1	1	1	1	1	1	1	1	1	1	1	1	1		1	1	1			1	1	1	1	1		1	1					1	1	1	1	1	1	1	1	1	1	1	1	1	1	1	1	1	1	1	1		1	1	1	1	1	1	1	1
OG5_128292																																																							1	1	1	1	1	1	1			1	1	1		1	1	1	1	1	1	1	1		1	1	1	1		1	1	1	1	1	1	1	1	1		1	1		1	1	1	1	1	1	1	1	1	1	1				1	1	1	1	1	1	1	1	1	1	1	1	1	1	1	1	1	1	1	1		1	1	1	1	1	1	1	1
OG5_128294																																																							1	1	1	1	1	1	1			1	1		1	1	1		1	1	1	1	1		1	1	1	1	1	1	1	1	1	1	1	1	1	1		1	1		1	1	1	1	1	1	1	1	1				1		1	1	1	1	1	1	1	1	1	1	1	1	1	1	1	1	1	1	1	1		1	1	1	1	1	1	1	1
OG5_128297		1																																																					1	1	1	1	1	1	1	1		1		1	1	1	1	1	1	1		1	1		1	1	1	1	1	1	1		1	1	1	1	1	1		1	1		1	1	1	1		1	1	1	1		1				1	1	1	1	1	1	1	1	1	1	1	1	1	1	1	1	1	1	1	1		1	1	1	1	1	1	1	1
OG5_128298																																																							1	1	1	1	1	1	1	1		1	1	1	1	1	1	1	1	1	1	1	1		1	1	1	1	1	1	1		1	1	1	1	1	1		1	1		1	1	1	1	1	1	1	1	1	1	1				1	1	1	1	1	1	1	1	1	1	1	1	1	1	1	1		1	1	1		1	1	1	1	1	1	1	1
OG5_128299																		1		1	1		1	1		1	1	1	1	1	1		1	1	1	1	1	1	1	1	1	1	1	1	1	1	1	1	1	1	1	1	1			1		1	1	1	1					1	1	1	1	1	1	1	1	1	1		1	1	1	1	1	1	1	1	1	1	1	1	1	1		1	1	1				1	1	1									1	1	1	1	1	1	1	1	1	1	1	1	1	1	1	1													
OG5_128301																																																								1	1	1	1	1	1	1		1	1	1	1	1	1	1	1	1	1	1	1		1	1	1	1	1	1	1	1	1	1	1	1	1	1		1	1	1	1	1	1	1		1									1	1	1	1	1	1	1	1	1	1	1	1	1	1	1	1	1	1	1	1		1	1	1	1	1	1	1	1
OG5_128303																																																							1	1	1	1	1	1	1	1		1	1	1	1	1	1	1	1	1	1	1	1		1	1	1	1		1	1	1	1	1	1	1	1	1		1	1		1	1	1	1		1	1	1	1	1	1				1	1	1		1	1	1	1	1	1	1	1	1	1	1	1	1	1	1	1		1	1	1	1	1	1	1	1
OG5_128304	1			1	1	1	1	1	1	1	1	1	1	1	1			1	1	1	1	1	1	1	1	1	1	1	1	1	1	1	1	1				1	1	1	1	1	1	1	1	1	1	1	1	1	1		1				1					1		1	1	1	1																										1			1	1		1										1	1	1	1	1	1	1	1	1	1	1	1	1	1	1	1	1	1	1	1		1	1	1	1	1	1	1	1
OG5_128306																																																							1	1	1	1	1	1	1	1		1		1	1	1	1		1	1	1	1	1		1	1	1	1		1	1	1	1	1	1	1	1	1		1	1	1	1	1	1	1	1	1	1	1	1	1					1	1	1	1	1	1	1	1	1	1	1	1	1	1	1	1	1	1	1	1		1	1	1	1	1	1	1	1
OG5_128307																														1																									1	1	1	1	1	1	1	1		1		1	1	1			1	1	1	1	1		1	1	1	1	1	1	1	1	1	1	1	1	1	1		1	1	1	1	1	1	1	1	1	1	1	1						1	1	1	1	1	1	1	1	1	1	1	1	1	1	1	1	1		1	1		1	1	1	1	1	1	1	1
OG5_128308																																																							1	1	1	1	1	1	1	1		1	1	1	1	1	1	1	1	1	1	1	1		1	1	1	1	1	1	1	1	1	1	1	1	1	1		1	1	1	1	1	1	1	1	1				1		1	1		1	1	1	1	1	1	1	1	1	1	1	1	1	1	1	1	1	1	1	1		1	1	1	1	1	1	1	1
OG5_128309																																																							1	1	1	1	1	1	1	1		1	1	1	1	1	1	1	1	1	1	1	1		1	1		1	1	1	1	1	1	1	1	1	1	1		1		1	1	1	1	1	1	1	1	1	1	1	1		1		1	1	1	1	1	1	1	1	1	1	1	1	1	1	1	1	1	1	1	1		1	1	1	1	1	1	1	1
OG5_128310																																																								1	1	1	1		1			1	1	1		1		1	1		1	1	1		1	1	1	1	1	1	1	1	1	1	1	1	1	1		1					1							1					1	1	1	1	1	1	1	1	1	1	1	1	1	1	1	1	1	1	1	1		1	1		1	1	1	1	1
OG5_128311																																																							1	1	1	1	1	1	1	1				1	1	1	1	1	1	1	1	1	1		1	1	1	1		1	1		1	1	1	1	1	1		1	1	1		1	1	1	1	1	1	1	1			1	1		1	1	1	1	1	1	1	1	1	1		1	1	1	1	1	1	1	1	1		1	1	1	1	1	1	1	1
OG5_128313																																																							1	1	1	1	1	1	1	1		1	1	1	1	1	1	1	1	1	1	1	1		1	1	1	1		1	1		1	1	1	1	1	1		1	1		1	1	1	1	1	1	1	1	1	1	1				1	1	1	1	1	1	1	1	1	1	1	1	1	1	1	1		1	1	1		1	1	1	1	1	1	1	1
OG5_128316								1																																															1	1	1	1	1			1		1	1	1	1	1	1	1	1	1	1	1	1			1	1			1			1	1	1	1	1	1			1						1		1	1	1	1	1				1	1	1	1	1	1	1	1	1	1		1	1	1		1	1	1	1	1		1	1	1	1	1	1	1	1
OG5_128317																																																							1	1	1	1	1	1	1	1				1	1	1	1	1	1	1	1	1	1		1	1	1	1	1	1	1	1		1	1	1	1	1		1	1	1	1	1	1	1	1	1				1					1	1	1	1	1	1	1	1	1	1	1	1	1	1	1	1	1	1	1	1		1	1	1		1	1	1	1
OG5_128318																																																							1	1	1	1	1	1	1	1		1	1	1	1	1	1	1	1	1	1	1	1			1	1	1	1	1	1	1	1	1	1	1	1	1		1	1		1	1	1		1		1	1	1	1		1	1		1	1	1	1	1	1	1	1	1	1	1		1	1	1	1	1	1	1	1		1	1	1	1	1	1	1	1
OG5_128319																																																								1	1	1	1	1	1	1		1	1	1		1	1	1	1	1	1	1	1		1	1	1			1	1	1	1	1	1	1	1	1		1	1		1	1	1	1	1	1	1	1	1	1	1		1		1	1	1	1	1	1	1	1	1	1	1	1	1	1	1	1	1	1	1	1		1	1	1	1	1	1	1	1
OG5_128320						1	1	1	1	1	1	1	1	1	1																																								1	1	1	1	1	1	1			1	1		1	1	1	1	1	1	1	1	1		1	1	1	1		1	1		1	1	1	1	1	1		1							1	1		1	1	1					1	1	1	1	1	1	1	1	1	1	1	1	1	1	1	1		1	1	1		1	1	1	1	1		1	1
OG5_128321																																																								1	1	1	1	1	1	1		1		1		1	1	1	1	1	1	1	1		1	1	1	1	1	1	1	1	1	1	1	1	1	1		1	1	1	1	1	1	1	1	1	1	1	1	1					1	1	1	1	1	1	1	1	1	1	1	1	1	1	1	1	1	1	1	1		1	1			1	1	1	1
OG5_128322																																																							1	1	1	1	1	1	1	1		1		1	1	1	1	1	1	1	1	1	1		1	1	1	1	1	1	1	1	1	1	1	1	1	1		1	1	1	1	1	1	1	1	1		1	1	1			1		1	1	1	1	1	1	1	1	1	1	1	1	1	1	1	1		1	1	1		1	1	1	1	1	1	1	1
OG5_128324																																																							1	1	1	1	1	1	1	1		1	1	1	1	1	1	1	1	1	1	1	1		1	1	1	1	1	1	1	1	1	1	1	1	1	1		1							1		1	1	1			1	1		1	1	1	1	1	1	1	1	1	1	1	1	1	1	1	1	1	1	1	1		1	1	1	1	1	1	1	1
OG5_128325																																																							1	1	1	1	1	1	1	1		1		1	1	1	1	1	1	1	1	1	1		1	1	1	1	1	1	1	1	1	1	1	1	1	1		1			1	1	1		1		1	1	1	1					1	1	1	1	1	1	1	1	1	1	1	1	1	1	1	1	1	1	1	1									
OG5_128328																																																							1	1	1	1	1	1	1	1		1	1	1	1	1	1	1	1	1	1	1	1		1	1	1	1	1	1	1	1	1	1	1	1	1	1		1	1						1		1	1	1	1					1	1	1	1	1	1	1	1	1	1	1	1	1	1	1	1	1	1	1	1		1	1	1	1	1	1	1	1
OG5_128331	1	1	1	1	1	1	1	1	1	1	1	1	1		1												1	1			1																	1								1	1	1	1	1	1			1		1	1	1	1	1	1	1	1	1	1		1	1	1		1	1	1	1	1	1	1	1	1			1							1		1	1	1	1	1		1		1	1	1	1	1	1	1	1	1	1	1	1	1	1	1	1										1	1	1	1
OG5_128332																																																							1	1	1	1	1	1	1	1		1	1	1	1	1	1	1	1	1		1	1		1	1	1	1	1	1	1	1	1		1	1	1	1		1	1		1	1	1		1	1		1	1	1	1				1	1	1	1	1	1	1	1	1	1	1	1	1	1	1	1	1	1	1	1		1	1		1	1	1	1	1
OG5_128333					1			1	1					1				1							1	1		1										1	1	1				1	1	1	1		1	1	1					1					1	1		1		1											1		1		1	1	1	1	1	1	1	1	1	1						1	1		1								1		1	1	1	1	1	1	1	1	1	1	1	1	1	1		1	1	1	1	1		1	1	1	1	1	1	1	1
OG5_128334																																																							1	1	1	1	1	1	1	1		1	1	1	1	1	1	1	1	1	1	1	1		1	1	1	1	1	1	1	1	1	1	1	1	1	1		1		1	1	1	1	1	1	1	1	1	1	1		1	1		1	1	1	1	1	1	1	1	1	1	1	1	1	1	1	1	1	1	1	1		1	1	1	1	1	1	1	1
OG5_128335																																																							1	1	1	1	1	1	1	1		1		1	1	1	1	1	1	1		1	1			1	1	1	1	1	1	1	1	1	1	1	1	1		1	1	1	1	1	1	1	1	1	1	1	1	1					1	1	1	1	1	1	1	1	1	1	1	1	1	1	1	1	1	1	1	1		1	1	1	1	1	1	1	1
OG5_128336																																												1	1		1			1	1					1	1				1			1	1	1	1	1	1	1	1	1	1	1	1					1																			1		1	1	1						1	1	1	1	1	1	1	1	1	1	1	1	1	1		1	1	1	1	1		1	1	1	1	1	1	1	1
OG5_128337				1	1	1								1																			1	1				1	1	1				1	1	1		1					1			1	1	1	1	1	1	1		1	1	1	1	1	1	1	1	1	1	1	1		1	1	1	1	1	1	1	1	1	1	1	1	1	1						1	1		1		1	1	1						1	1	1	1	1	1	1	1	1	1	1	1	1	1	1	1	1	1	1	1		1	1			1	1	1	1
OG5_128339																																																								1	1	1	1	1	1	1		1		1	1	1	1		1	1	1	1	1		1	1	1	1	1	1	1	1	1	1	1	1	1	1		1							1		1	1	1						1	1	1	1	1	1	1	1	1	1	1	1	1	1		1	1	1	1	1		1	1	1	1	1	1	1	1
OG5_128340																																																							1	1	1				1	1		1	1	1		1	1	1	1	1		1	1		1	1	1	1	1	1	1	1	1	1	1	1	1	1		1	1	1	1	1	1	1	1	1	1	1	1	1	1				1	1	1	1	1	1	1	1	1	1	1	1	1	1	1	1	1	1	1	1		1	1	1	1	1	1	1	1
OG5_128342	1			1				1				1	1																																											1	1	1	1	1	1	1		1		1	1	1	1	1	1	1	1	1	1		1	1	1	1	1	1	1	1	1	1	1	1	1	1		1							1						1				1	1	1	1	1	1		1	1	1	1	1	1	1	1	1	1	1	1	1		1	1	1	1	1	1	1	1
OG5_128343																																																							1	1	1	1	1	1	1	1		1	1	1	1	1	1	1	1	1	1	1	1		1	1	1		1	1	1	1	1	1	1	1	1	1		1	1		1	1	1	1	1	1	1	1	1						1	1	1		1	1	1	1	1	1	1	1	1	1	1	1	1	1	1	1		1	1	1	1	1	1	1	1
OG5_128345								1										1	1	1		1		1	1	1	1	1	1	1	1		1	1	1	1	1	1	1	1	1	1	1	1	1	1	1	1	1	1	1	1	1			1	1	1	1	1	1	1		1	1		1										1	1	1	1	1	1	1	1	1		1	1	1	1		1	1						1										1	1	1	1	1	1	1	1	1	1	1	1	1	1	1	1						1	1	1	1	1	1	1	1
OG5_128346	1	1	1	1	1			1		1	1		1																																										1	1	1	1	1	1	1	1		1	1	1	1		1	1	1	1	1	1	1			1	1	1	1	1	1	1		1	1	1	1	1		1	1	1	1	1	1	1	1	1				1	1				1	1	1		1	1	1	1	1		1	1	1	1	1	1	1	1	1	1		1	1	1	1	1	1	1	1
OG5_128347																																																							1	1	1	1	1	1	1	1			1		1	1	1	1	1	1	1	1	1		1	1	1	1			1	1			1	1	1			1	1	1	1	1	1		1	1	1	1	1	1					1	1	1	1	1	1	1	1	1	1	1	1	1	1	1	1	1	1	1	1		1	1	1	1	1	1	1	1
OG5_128348																																																							1	1	1	1	1	1	1	1		1	1	1	1	1	1	1	1	1	1	1	1		1	1	1	1		1		1	1	1	1	1	1	1		1	1	1	1	1	1	1	1	1	1	1	1	1	1				1	1	1		1	1	1	1	1	1	1	1	1	1	1	1	1	1	1	1		1	1	1	1	1	1	1	1
OG5_128349																						1		1								1	1	1				1	1					1	1	1	1	1			1					1	1	1	1	1	1	1		1		1	1	1	1	1	1	1	1	1	1		1	1			1	1	1	1	1	1	1	1	1	1		1	1					1			1	1	1			1			1	1	1	1	1	1	1	1	1	1	1	1	1	1	1	1	1		1				1	1	1	1	1	1	1
OG5_128350																																																								1	1	1	1	1	1	1		1	1		1	1	1	1	1	1	1	1	1		1	1	1	1		1	1		1	1	1	1	1	1		1	1			1	1		1	1	1	1	1	1	1				1	1	1	1	1	1	1	1	1	1	1	1	1	1	1	1	1	1	1	1		1	1			1	1	1	
OG5_128351																																																								1	1	1	1	1	1	1					1	1	1	1	1	1	1	1	1		1	1	1	1	1	1	1	1	1	1	1	1	1	1		1	1	1	1	1	1	1	1	1							1		1	1	1	1	1	1	1	1	1	1	1	1	1	1	1	1	1	1	1	1						1	1	1	1
OG5_128353																																																							1	1	1	1	1	1	1	1		1		1	1	1	1	1	1		1	1	1		1	1	1	1	1	1	1	1	1	1	1	1	1	1		1	1		1	1	1		1		1	1	1	1					1	1	1	1	1	1	1	1	1	1	1	1	1	1	1	1	1	1	1	1		1	1	1	1	1	1	1	1
OG5_128354																																																							1	1	1	1	1	1		1		1	1	1	1	1	1	1	1	1	1	1	1		1	1	1		1	1	1	1	1	1	1	1	1	1		1	1		1	1	1	1	1	1	1	1	1	1					1	1	1	1	1	1	1	1	1	1	1	1	1	1	1	1	1	1	1	1		1	1	1	1	1	1	1	
OG5_128357																																																							1	1	1	1	1	1	1	1		1		1	1	1	1	1	1	1	1	1	1		1	1	1	1	1	1	1	1	1	1	1	1	1	1		1	1	1	1	1	1	1	1	1	1	1	1	1					1	1	1	1	1	1	1	1	1	1	1	1	1	1	1	1	1	1	1	1		1	1		1	1	1	1	1
OG5_128358				1	1	1	1		1	1								1	1	1				1	1	1	1	1				1	1	1	1		1	1	1	1	1				1	1	1	1	1		1					1	1	1		1					1		1				1		1				1	1	1		1	1	1	1	1	1		1	1	1		1	1			1		1		1									1						1	1	1	1	1	1		1	1				1	1			1		1		1		1
OG5_128359																																																							1	1	1	1	1	1	1	1		1	1	1	1	1	1		1	1	1	1	1		1	1	1		1	1	1		1	1	1	1	1	1		1	1	1	1	1	1	1	1	1	1	1	1						1	1	1	1	1	1	1	1	1	1	1	1	1	1	1	1	1	1	1	1		1	1		1	1	1	1	1
OG5_128360																																																							1	1	1	1	1	1	1	1		1		1	1	1	1		1	1	1	1	1		1	1	1	1		1	1		1	1	1	1	1	1		1	1	1	1	1	1	1	1	1	1	1	1	1					1	1	1	1	1	1	1	1	1	1	1	1	1	1	1	1	1	1	1	1		1	1	1	1	1	1	1	1
OG5_128362																																																							1	1	1	1	1	1	1	1	1	1		1	1	1	1	1	1	1	1	1	1		1	1	1	1	1	1	1	1	1	1	1	1	1	1		1				1	1					1	1	1			1		1	1	1	1	1	1	1	1	1	1	1		1	1	1	1	1	1	1	1		1				1	1	1	
OG5_128363																																																							1	1	1	1	1	1		1					1	1	1	1	1		1	1	1		1	1	1	1	1	1	1	1	1	1	1	1	1	1		1							1								1		1	1	1	1	1	1	1	1	1	1	1	1	1	1	1	1	1	1	1	1						1	1	1	1
OG5_128366																																						1																	1	1	1	1	1	1	1	1		1	1		1	1	1	1	1	1	1	1	1		1	1	1	1	1	1	1	1	1	1	1	1	1	1		1	1		1	1	1	1	1	1				1		1	1		1	1	1	1	1	1	1	1	1	1	1	1	1	1	1	1	1	1	1	1		1	1	1	1	1	1	1	1
OG5_128367																												1													1								1						1	1	1	1	1	1	1	1		1	1	1	1	1	1	1	1	1	1	1	1				1	1		1	1		1	1	1	1	1	1		1		1		1	1	1	1	1	1	1	1	1			1		1	1	1	1	1	1	1	1	1	1	1	1	1	1	1	1	1	1	1	1		1	1	1	1	1		1	1
OG5_128371																																																								1	1	1	1	1	1	1		1	1		1	1	1	1	1	1	1	1	1		1	1	1	1	1	1	1	1	1	1	1	1	1	1		1	1	1		1	1		1	1	1	1	1						1	1	1	1	1	1	1	1	1	1	1	1	1	1	1	1	1	1	1	1		1	1	1	1	1	1	1	1
OG5_128372																																			1	1		1	1	1				1	1	1	1			1	1					1	1	1	1	1	1	1		1	1	1	1	1	1	1	1		1	1	1		1	1			1	1	1	1	1	1	1	1	1	1		1			1			1	1		1	1	1	1			1		1	1	1	1	1	1	1	1	1	1	1	1	1	1	1	1	1	1	1	1		1	1	1	1	1	1	1	1
OG5_128373																																																							1	1	1	1	1	1	1	1		1	1	1	1	1	1	1	1	1	1	1	1		1	1	1		1	1	1		1	1	1	1	1	1		1							1		1	1	1	1	1	1	1		1	1	1	1	1	1	1	1	1	1	1	1	1	1	1	1	1	1	1	1		1	1		1	1	1	1	1
OG5_128374																																																							1	1	1	1	1	1	1	1		1	1	1	1	1	1	1	1	1	1	1	1		1	1	1	1	1	1	1	1	1	1	1	1	1	1		1	1		1	1	1		1			1	1	1	1				1	1	1	1	1	1	1	1		1		1	1		1	1	1	1	1	1		1	1	1		1	1	1	1
OG5_128377																																																								1	1			1	1				1	1	1	1	1	1	1	1	1	1	1		1	1	1		1	1	1	1		1	1	1	1	1						1	1		1			1							1	1	1		1	1	1	1	1	1	1	1	1	1	1	1	1	1	1	1		1	1		1	1	1	1	1
OG5_128378																																																							1	1	1	1	1	1	1	1		1	1	1	1	1	1	1	1	1		1	1		1	1	1	1	1	1	1	1	1	1	1	1	1	1		1	1		1	1	1	1	1	1				1					1	1	1	1	1	1	1	1	1	1	1	1	1	1	1	1	1	1	1	1		1	1	1	1	1	1	1	1
OG5_128379																																																								1	1	1	1	1				1		1	1	1	1	1	1	1	1	1	1		1	1	1	1	1	1	1	1	1	1	1	1	1	1		1				1	1		1										1	1	1	1	1	1	1	1	1	1	1	1	1	1	1	1	1	1	1	1		1	1	1	1	1	1	1	1
OG5_128380																																																							1	1	1	1	1	1	1			1	1	1	1	1	1	1	1	1	1	1	1		1	1		1	1	1	1	1	1	1	1	1	1	1		1							1		1	1	1	1					1	1	1	1	1	1	1	1	1	1	1	1	1	1	1	1	1	1	1	1		1	1	1	1	1	1	1	1
OG5_128381																																																							1	1	1	1	1	1	1	1		1	1	1	1	1	1	1	1	1		1	1		1		1	1	1	1	1	1	1	1	1	1	1	1		1	1	1	1	1	1	1	1	1	1	1		1					1	1	1	1	1	1	1	1	1	1	1	1	1	1	1	1	1	1	1	1		1	1	1	1	1	1	1	1
OG5_128382																																																							1	1	1	1	1	1	1			1	1	1	1	1	1	1	1	1	1	1	1		1	1	1	1	1	1	1	1	1	1	1	1	1	1		1				1	1		1		1	1	1	1					1	1	1	1	1	1	1	1	1	1	1	1	1	1	1	1	1	1	1	1				1	1	1	1	1	1
OG5_128383						1																																																	1	1	1	1	1	1	1	1			1	1		1	1	1	1	1	1	1	1			1	1		1	1	1	1	1	1	1	1	1	1		1	1	1	1			1		1	1	1	1	1	1		1		1	1	1	1		1	1	1	1	1	1	1	1	1	1	1	1	1	1	1		1	1			1	1	1	1
OG5_128384																																																							1	1	1	1	1	1	1	1		1	1	1	1	1	1	1	1	1	1	1	1		1	1	1	1		1	1	1	1	1	1	1	1	1		1	1		1	1	1	1	1	1				1			1		1	1	1	1	1	1	1	1	1	1	1	1	1	1	1	1		1	1	1			1	1	1	1	1		1
OG5_128386																																																							1	1	1	1	1	1	1	1		1	1	1	1	1	1	1	1	1		1	1		1	1	1	1	1	1	1	1	1	1	1	1	1			1			1	1	1		1	1		1	1	1		1	1		1	1	1	1	1	1	1	1	1	1	1	1	1	1	1	1	1	1	1	1		1	1	1	1	1	1	1	1
OG5_128388																																																							1	1	1	1	1	1	1	1		1	1	1		1	1	1	1	1	1	1			1	1	1	1	1	1	1	1	1	1	1	1	1	1		1		1	1	1	1	1	1	1	1	1	1	1	1				1	1	1	1	1	1	1	1	1	1	1	1	1	1	1	1	1	1	1	1		1	1	1	1	1	1	1	1
OG5_128390																																																								1	1	1	1	1	1	1		1	1	1	1	1	1	1	1	1	1	1	1		1	1	1	1	1	1	1	1	1	1			1	1		1	1	1	1	1	1	1	1	1	1	1		1	1				1	1	1	1	1		1	1	1	1	1	1	1	1	1	1	1	1	1	1		1	1	1	1	1	1	1	1
OG5_128391																																																							1	1	1	1	1	1	1	1				1	1	1	1	1	1	1	1	1	1		1	1	1	1	1	1	1	1	1	1	1	1	1	1		1							1					1	1				1	1	1	1	1	1	1	1	1	1	1	1	1	1	1	1	1	1	1	1						1	1	1	1
OG5_128392																												1																												1	1	1	1	1	1	1		1	1	1	1	1	1	1	1	1	1	1	1		1	1	1	1	1	1	1	1	1	1	1	1	1	1		1	1		1	1	1	1	1	1	1	1	1						1	1	1	1	1	1	1	1	1	1	1	1	1	1	1	1	1	1	1	1			1	1	1	1	1	1	1
OG5_128393																																																								1	1	1	1	1	1				1	1	1	1	1	1	1	1	1	1	1		1	1	1	1	1	1	1	1	1	1	1	1	1	1		1				1	1		1					1					1	1	1	1	1	1	1	1	1	1		1	1	1	1	1	1	1	1	1		1	1	1	1	1	1	1	1
OG5_128397																																																							1	1	1	1	1	1	1	1		1	1	1	1		1	1	1	1	1	1	1				1	1	1	1	1	1		1	1	1	1	1		1	1		1	1	1	1	1	1				1	1				1	1	1	1	1	1	1	1	1	1	1	1	1	1	1	1	1	1	1	1		1		1	1	1	1	1	1
OG5_128398																																																								1	1	1	1	1	1			1	1	1	1		1	1	1	1	1	1	1		1	1	1	1	1	1	1	1	1	1	1	1	1	1		1			1	1	1		1	1	1	1	1						1	1	1	1	1	1	1	1	1	1	1	1	1	1	1	1	1	1	1			1	1	1	1	1	1	1	1
OG5_128399																																																							1	1	1	1	1	1	1	1		1				1	1	1	1	1	1	1	1		1	1	1	1	1	1	1		1	1	1	1	1	1		1	1	1	1				1		1	1	1				1		1	1	1	1	1	1	1	1	1	1	1	1	1	1	1	1	1	1	1	1		1	1	1	1	1	1	1	1
OG5_128400																																																								1	1	1	1	1	1	1			1	1	1	1	1	1	1	1	1	1	1		1	1	1	1	1	1	1	1	1	1	1	1	1	1		1	1	1		1	1	1	1	1							1		1	1	1	1	1	1	1	1	1	1	1	1	1	1	1	1	1	1	1	1		1	1		1	1	1	1	1
OG5_128401																																																							1	1	1	1	1	1	1	1		1	1	1	1		1	1	1	1	1	1	1		1	1		1		1		1	1	1	1	1	1	1		1	1	1	1	1	1	1	1	1				1			1		1	1	1	1	1	1	1	1	1	1	1	1	1	1	1	1	1	1	1	1		1	1	1	1	1	1	1	1
OG5_128402																																			1	1	1	1	1	1				1	1	1	1			1	1					1	1	1	1	1	1	1			1	1		1	1	1	1	1			1		1	1	1	1	1	1	1	1	1	1	1	1	1	1		1	1		1	1	1	1						1	1	1	1		1	1	1	1	1	1	1	1	1	1	1	1	1	1	1	1	1		1	1		1	1	1	1	1	1	1	1
OG5_128403																																																							1	1	1	1	1	1	1	1		1	1	1	1	1	1	1	1	1	1	1	1		1	1	1		1	1	1		1	1	1	1	1	1		1	1	1	1	1	1	1		1	1	1	1	1	1				1	1	1	1	1	1	1	1	1	1	1	1	1	1	1	1	1	1	1	1			1	1	1	1	1	1	1
OG5_128404																		1							1				1	1			1	1				1	1	1	1			1	1	1	1	1		1	1				1			1	1		1			1	1	1									1		1	1	1	1	1	1	1	1	1	1	1	1	1	1													1	1					1	1	1	1	1	1	1	1	1	1		1	1	1	1	1	1	1	1	1		1	1	1	1	1	1	1	1
OG5_128405																																																									1	1	1	1	1	1		1	1	1	1	1	1	1	1	1	1	1	1		1	1	1	1	1	1	1	1	1	1	1	1	1	1		1	1		1	1	1	1	1		1	1	1						1	1	1	1	1	1	1	1	1	1	1	1	1	1	1	1	1	1	1	1		1	1	1	1	1	1	1	1
OG5_128406																		1	1						1																															1	1	1	1	1	1	1		1	1	1	1	1		1	1	1			1			1	1	1	1	1	1	1	1	1	1	1	1	1		1	1		1	1	1		1	1	1	1	1				1		1	1	1	1	1	1	1	1	1	1	1	1	1	1	1	1	1	1	1	1		1	1	1	1	1	1	1	1
OG5_128407																																																								1	1	1	1	1	1	1		1		1	1	1	1	1	1	1	1	1	1		1	1	1	1	1	1	1	1	1	1	1	1	1	1		1	1	1	1	1	1		1	1	1	1	1	1					1	1	1	1	1	1	1	1	1	1	1	1	1	1	1	1	1	1	1	1		1	1	1	1	1	1	1	1
OG5_128408												1																																											1	1	1	1	1	1	1	1		1	1	1	1	1	1		1	1	1	1	1		1	1	1	1	1	1	1	1	1	1	1	1	1	1						1	1		1		1	1	1						1	1	1	1	1	1	1	1	1	1	1	1	1	1	1	1	1	1	1	1		1	1	1	1	1	1	1	1
OG5_128410										1								1	1		1				1	1	1	1	1		1	1	1	1			1	1	1	1	1			1	1	1	1	1	1	1	1					1	1	1	1	1	1					1		1	1	1	1	1	1	1	1		1	1	1		1	1	1	1	1	1	1	1	1	1		1														1	1		1	1	1	1	1	1	1	1	1	1	1	1	1	1		1	1	1	1	1						1			
OG5_128411																																						1	1	1				1	1	1	1			1	1					1		1	1	1				1	1	1							1				1	1	1		1	1	1		1	1	1	1	1	1									1		1	1	1						1	1	1	1	1	1	1	1	1	1	1	1	1	1	1	1	1	1	1	1		1	1	1	1	1	1	1	1
OG5_128412																																																							1	1	1	1	1	1	1	1		1	1	1	1	1	1	1	1	1		1	1		1	1	1	1	1	1	1	1	1	1	1	1	1	1		1				1	1		1		1	1	1	1					1	1	1	1	1	1	1	1	1	1	1	1	1	1	1	1	1	1	1	1		1	1	1	1	1	1	1	1
OG5_128413																																																							1	1	1	1	1	1	1	1		1	1	1	1	1	1	1	1	1	1	1	1		1	1	1	1	1	1	1	1	1	1	1	1	1	1		1	1	1	1	1	1	1	1	1						1	1		1	1	1	1	1	1	1	1	1	1	1	1	1	1	1	1	1	1	1	1		1	1	1	1	1	1	1	1
OG5_128414																																																							1	1	1	1	1	1	1						1	1	1	1	1	1	1		1			1	1	1	1	1	1	1	1	1	1		1	1		1	1		1			1	1	1	1	1	1		1		1		1	1	1	1	1		1	1	1	1	1	1	1	1	1	1	1		1	1		1		1	1	1	1	1	1
OG5_128416																																																								1	1			1	1	1				1	1										1	1	1	1	1	1	1	1	1	1	1	1	1	1		1							1										1	1	1	1	1	1	1	1	1	1	1	1	1	1	1	1	1	1	1			1	1	1	1	1	1	1	1
OG5_128417																																																								1	1	1	1	1	1	1		1			1	1	1	1	1	1	1	1	1		1	1	1	1	1	1	1	1	1	1	1	1	1	1		1	1		1	1	1	1	1	1	1	1	1						1	1	1	1	1	1	1	1		1	1	1	1	1	1	1	1	1	1	1		1	1	1	1	1	1	1	1
OG5_128418																																																								1	1	1	1	1	1	1		1	1	1	1	1	1	1	1	1	1	1	1		1	1	1	1	1	1	1	1	1	1	1	1	1	1			1	1	1	1	1	1	1	1	1	1	1	1					1	1	1	1	1	1	1	1	1	1	1	1	1	1	1	1	1	1	1	1		1	1	1	1	1	1	1	1
OG5_128419																																																							1	1	1	1	1	1	1	1		1	1	1	1	1	1		1	1	1	1	1		1	1			1	1	1	1	1		1	1	1	1		1	1	1	1	1	1	1	1	1	1	1	1	1					1	1	1	1	1	1	1	1	1	1	1	1	1	1	1	1	1	1	1	1		1	1	1	1	1	1	1	1
OG5_128420																																																								1	1				1			1	1	1		1	1	1	1						1	1	1	1	1	1	1	1	1	1	1	1	1	1									1					1			1		1	1	1	1	1	1	1	1	1	1	1	1	1	1	1	1	1	1	1	1		1	1			1	1	1	1
OG5_128421																																										1	1					1								1	1	1	1	1	1	1			1		1	1	1	1	1	1	1	1	1		1	1	1	1	1	1	1	1	1	1	1	1	1	1		1	1		1	1	1		1		1	1	1		1				1	1	1	1	1	1	1	1	1	1	1	1	1	1	1	1	1	1	1	1						1	1	1	1
OG5_128422																																																								1	1	1	1		1	1		1	1	1		1	1	1	1	1	1	1	1		1	1	1	1	1	1	1	1	1	1	1	1	1	1		1	1		1	1	1	1	1	1		1	1	1	1				1	1	1	1	1	1	1	1	1	1	1	1	1	1	1	1	1	1	1	1		1	1	1	1	1	1	1	1
OG5_128424	1	1	1	1	1	1	1	1	1	1	1	1	1	1	1			1		1			1	1					1												1								1								1	1	1	1	1				1	1	1	1	1	1	1	1	1	1			1	1	1	1	1	1	1	1	1	1	1	1	1	1		1							1		1	1	1						1	1	1	1	1	1	1	1	1	1	1	1	1	1	1	1	1	1	1	1									
OG5_128425											1																																													1	1	1	1	1	1	1	1	1	1		1	1	1	1	1	1	1		1		1			1	1	1	1	1		1	1		1	1			1			1	1	1	1	1	1	1	1	1	1		1		1	1	1	1	1	1	1	1	1	1	1	1	1	1	1	1	1	1	1	1		1	1	1	1	1		1	1
OG5_128426																																	1	1	1		1																			1	1	1	1	1	1	1		1		1	1	1	1	1	1	1	1	1	1		1	1		1	1	1	1	1	1	1	1	1	1	1		1	1			1	1	1	1	1	1	1	1						1	1	1	1	1	1	1	1	1	1	1	1	1	1	1	1	1	1	1	1		1	1	1	1	1	1	1	1
OG5_128427											1							1	1							1	1					1						1	1	1		1		1	1	1	1	1	1	1	1				1	1	1	1	1		1	1		1		1	1	1	1	1	1	1	1	1	1		1	1		1	1	1	1	1	1	1	1	1	1	1						1	1							1					1	1	1	1	1	1	1	1	1	1	1	1	1	1	1	1	1	1	1	1		1	1	1	1	1	1	1	1
OG5_128428																																									1														1	1	1	1	1	1	1	1			1	1	1	1	1	1	1	1	1	1	1		1	1	1	1	1	1	1	1	1	1	1	1	1	1		1							1					1			1		1	1	1	1	1	1	1	1	1	1	1	1	1	1	1	1		1	1	1						1			
OG5_128429																																																							1	1	1		1	1	1	1		1	1	1	1	1	1	1	1		1	1	1		1	1	1	1		1	1	1	1	1	1	1	1	1		1	1			1	1	1	1	1	1	1	1	1	1				1	1	1	1	1	1	1	1	1	1	1	1	1	1	1	1	1	1	1	1		1	1	1		1	1	1	1
OG5_128430																																																							1	1	1	1	1	1	1	1		1		1		1	1	1	1	1	1	1	1		1	1	1	1	1	1	1		1	1	1	1	1	1		1	1	1	1	1	1	1	1	1				1					1	1	1	1	1	1	1	1	1	1	1	1	1	1	1	1	1	1	1	1		1	1	1	1	1	1	1	1
OG5_128431																																																								1	1	1	1	1	1			1		1			1			1	1	1	1		1	1	1	1	1	1	1	1	1	1	1	1	1	1		1							1		1	1	1			1	1		1	1	1	1	1	1	1	1	1	1	1	1	1	1	1	1	1	1	1	1					1	1	1	1	1
OG5_128432																										1																														1	1	1	1	1	1	1		1	1	1	1	1	1	1	1	1	1	1	1		1	1	1		1	1	1	1	1	1	1	1	1	1		1	1		1		1	1		1		1	1						1	1	1	1	1	1	1	1	1	1	1	1	1	1	1	1	1	1	1	1		1	1	1	1	1	1	1	1
OG5_128433																																																							1	1	1	1	1	1	1					1	1	1	1	1	1	1	1	1	1		1	1	1	1	1	1	1	1	1	1	1	1	1	1		1					1							1					1	1	1	1	1	1	1	1	1	1	1	1	1		1	1	1	1	1	1									
OG5_128434	1			1	1	1	1	1	1	1	1	1	1	1	1	1		1	1	1		1	1	1	1	1	1	1			1	1	1	1				1	1	1	1	1	1	1	1	1	1		1	1			1											1	1		1																																										1	1	1	1	1	1	1	1	1	1	1	1	1	1	1	1	1	1	1	1		1	1	1	1	1	1	1	1
OG5_128435							1																		1	1		1					1	1								1		1	1	1	1	1	1	1	1					1	1					1		1	1	1																											1	1		1	1	1	1	1	1	1	1						1	1	1	1	1	1	1	1	1	1	1	1	1	1		1	1	1	1	1		1	1			1	1	1	1
OG5_128436																																																																																																			1																	1	1									1											
OG5_128438																																																							1	1	1	1	1	1	1	1		1	1	1	1	1	1	1	1	1	1	1	1		1	1	1	1	1	1	1	1	1	1	1	1	1	1		1				1	1		1		1	1	1	1					1	1	1	1	1	1	1	1	1	1	1	1	1	1	1	1	1	1	1	1		1	1	1	1	1	1	1	1
OG5_128439																																																								1	1			1	1				1	1		1	1		1	1	1	1	1		1	1	1	1	1	1	1	1	1	1	1	1	1	1		1		1				1	1	1		1	1	1					1	1	1	1	1	1	1	1	1	1	1	1	1	1	1	1	1	1	1	1		1	1	1	1	1	1	1	1
OG5_128440																																																							1	1	1	1	1	1	1	1		1		1	1	1	1	1	1	1	1	1	1		1	1	1	1	1	1		1	1	1	1	1	1	1		1	1	1	1	1	1	1	1	1				1			1		1	1	1	1	1	1	1	1	1	1	1	1	1	1	1	1	1	1	1	1		1	1	1	1	1	1	1	1
OG5_128442																																																								1	1	1	1	1	1	1				1	1	1	1	1	1	1	1	1	1		1	1	1	1	1	1	1	1	1	1	1	1	1	1									1										1	1	1	1	1	1	1	1	1	1	1	1	1	1	1	1						1	1	1	1	1	1	1	1
OG5_128444																																																							1	1	1	1	1	1	1	1		1	1	1	1	1	1	1	1	1	1		1		1	1	1	1	1	1	1	1	1	1	1	1	1	1		1	1		1	1	1		1	1	1	1	1	1					1	1	1		1	1	1	1	1	1	1	1	1	1	1	1		1	1			1	1	1	1	1	1	1	1
OG5_128447																																																							1	1	1	1	1	1	1	1		1		1	1	1	1	1	1	1	1		1		1	1	1	1	1	1	1		1	1	1	1	1	1		1				1	1		1		1		1	1	1				1	1	1	1	1	1	1	1	1	1	1	1	1	1	1	1	1	1	1	1		1	1	1	1	1	1	1	1
OG5_128448																																																							1	1	1	1	1	1	1			1		1	1	1	1	1	1	1	1	1	1		1	1	1	1	1	1	1	1	1	1	1	1	1	1		1							1		1	1	1	1	1	1	1		1	1	1	1	1	1	1	1	1	1	1	1	1	1	1	1	1	1	1	1		1	1	1	1	1	1	1	1
OG5_128449																								1		1	1	1	1	1	1	1																	1	1						1	1	1	1	1	1					1	1	1	1	1	1	1	1	1	1		1	1	1	1	1	1	1	1			1	1	1	1		1	1	1		1	1	1	1	1	1	1	1						1	1	1	1	1	1	1	1	1	1	1	1	1	1	1	1	1	1	1	1		1	1			1	1	1	1
OG5_128452																								1																										1							1	1	1	1	1			1	1		1	1	1	1	1	1	1	1	1		1	1	1	1	1	1	1	1	1	1	1	1	1	1		1	1		1	1	1		1	1						1	1		1	1	1	1	1	1	1	1	1	1	1	1	1	1	1	1	1	1	1	1		1		1	1	1	1	1	1
OG5_128453																																																								1	1	1	1	1	1	1		1	1	1	1	1	1	1	1	1	1	1	1		1	1	1	1		1	1	1		1	1	1	1	1		1	1					1	1	1	1	1	1						1	1	1	1	1	1	1	1	1	1	1	1	1	1	1	1	1	1	1	1		1	1	1	1	1	1	1	1
OG5_128454																																																							1			1	1	1						1				1							1	1	1	1	1	1	1	1	1	1	1	1	1	1		1												1	1				1	1	1	1	1	1	1	1	1	1	1	1	1	1	1	1	1		1	1			1	1	1	1	1	1	1
OG5_128455																																																							1	1	1			1	1	1		1	1	1	1	1	1	1	1	1	1	1	1		1	1	1	1	1		1	1	1	1	1	1	1	1		1			1	1	1		1	1	1	1	1	1	1				1	1	1	1	1	1	1	1	1	1	1	1	1	1	1	1	1	1	1	1		1	1	1	1	1	1	1	1
OG5_128456																																																							1	1						1		1	1	1	1	1	1	1	1		1	1			1				1	1	1	1	1	1	1	1	1	1			1		1	1	1	1	1	1									1	1	1	1	1	1	1	1	1	1	1	1	1	1	1	1	1	1	1	1		1	1	1	1	1	1	1	1
OG5_128457																																																								1	1	1	1	1	1			1	1	1	1	1	1	1	1	1	1	1	1		1	1	1		1	1	1		1	1	1	1	1	1		1	1			1	1	1	1	1	1	1	1						1	1	1	1	1	1	1	1	1	1	1	1	1	1	1	1	1	1	1	1		1	1		1	1	1	1	1
OG5_128458																																																								1		1	1	1	1			1		1	1	1	1	1	1	1	1	1	1		1	1	1	1	1	1	1	1	1	1	1	1	1	1		1				1	1		1		1	1							1	1	1	1	1	1	1	1	1	1	1		1	1	1	1	1	1	1	1		1	1	1		1	1	1	1
OG5_128459																																																							1	1	1	1	1	1	1	1		1	1	1	1	1	1	1	1	1	1	1	1		1	1	1	1	1	1	1	1	1	1	1	1	1	1		1	1		1	1	1	1	1	1				1	1				1	1	1	1	1	1	1	1	1	1	1	1	1	1	1	1	1	1	1	1		1	1	1	1	1	1	1	1
OG5_128460																																																							1	1	1	1	1	1	1	1			1		1	1	1	1	1	1	1	1	1		1	1	1	1	1	1	1	1	1	1	1	1	1	1		1	1		1	1	1		1						1				1	1	1	1	1	1	1	1	1	1	1	1	1	1	1	1	1	1	1	1		1	1	1	1	1	1	1	1
OG5_128461																																																									1	1	1	1	1			1	1	1	1	1	1	1	1	1	1	1	1		1	1		1	1	1	1	1	1	1	1	1	1	1		1	1			1	1		1		1	1	1						1	1	1	1	1	1	1	1	1	1	1	1	1	1	1	1	1	1	1	1			1	1	1				
OG5_128464	1			1	1	1	1	1		1	1	1	1		1			1	1	1		1	1	1	1	1	1	1				1	1	1				1	1	1	1	1	1	1	1	1	1			1	1		1			1	1							1	1												1	1	1			1	1		1	1	1	1	1	1									1										1	1	1		1	1	1	1	1	1	1	1	1	1	1	1	1	1	1	1		1	1	1	1	1	1	1	1
OG5_128465									1	1								1							1	1	1			1		1	1	1				1	1	1					1	1	1			1							1	1	1		1			1			1										1			1	1	1	1	1	1	1	1	1	1	1									1				1	1					1	1	1	1	1	1		1	1	1		1	1	1	1	1	1		1	1		1	1		1	1	1	1	1
OG5_128466															1			1								1								1						1	1	1					1			1	1					1	1	1	1		1			1	1		1										1	1	1		1	1	1	1	1	1	1	1	1	1			1	1		1	1	1		1			1	1					1	1	1	1	1	1	1	1	1	1	1	1	1	1		1	1	1	1	1		1	1						
OG5_128467																																																							1	1	1	1	1	1	1	1		1	1	1	1				1	1	1	1	1		1	1	1		1	1	1	1	1	1	1	1	1	1			1	1	1	1		1	1	1	1	1	1		1				1	1	1	1	1	1	1	1	1	1	1	1	1	1	1	1	1	1	1	1		1	1	1	1	1	1	1	1
OG5_128468								1	1		1	1	1							1						1						1																					1		1	1	1		1	1		1		1		1	1										1	1	1	1	1	1	1	1	1	1	1	1	1	1						1	1		1					1	1		1		1	1	1	1	1	1	1	1	1	1	1	1	1	1	1	1	1	1	1	1		1	1	1	1	1	1	1	1
OG5_128470																						1																																		1	1	1	1	1	1					1	1	1	1	1	1	1	1	1	1		1	1	1		1	1	1	1	1	1	1	1	1	1		1							1										1	1	1	1	1	1	1	1	1	1	1	1	1	1	1	1	1	1	1	1									
OG5_128472																																																								1	1	1	1	1	1			1	1	1	1										1	1	1		1	1	1	1	1	1	1	1	1	1		1	1	1		1	1	1	1	1	1	1							1	1	1	1	1	1	1	1	1	1	1	1	1	1	1	1	1	1				1	1	1	1	1	1	1	1
OG5_128473																																																								1	1	1	1	1	1	1		1	1	1	1	1	1	1	1	1			1		1	1	1	1	1	1	1	1	1	1	1	1	1	1		1							1										1	1	1	1	1	1	1	1	1	1	1	1	1	1	1	1	1	1	1	1		1	1			1	1	1	1
OG5_128475																																																								1	1	1	1	1	1			1	1	1	1	1	1	1	1	1	1	1	1		1	1	1	1	1	1	1	1	1	1	1	1	1	1		1	1	1		1	1	1	1	1	1	1	1						1	1	1	1	1	1	1	1	1	1	1	1	1	1	1	1	1	1	1	1		1	1	1	1	1	1	1	1
OG5_128476																																																							1	1		1	1	1						1	1	1	1	1	1	1	1	1	1		1	1	1	1	1	1	1	1	1	1	1	1	1	1		1							1		1	1	1	1	1		1		1	1	1	1	1	1	1	1	1	1	1	1		1	1	1		1	1	1				1		1	1	1	
OG5_128477																																																								1	1	1	1	1	1	1		1		1	1	1	1	1	1	1	1	1	1		1	1	1	1	1	1	1	1	1	1	1	1	1	1		1		1		1	1	1	1	1	1	1	1	1					1	1	1	1	1	1	1	1	1	1	1	1	1	1	1	1	1	1	1	1		1	1	1	1	1	1	1	1
OG5_128478																																																									1	1	1		1	1		1			1	1	1	1	1	1	1		1		1	1	1	1	1	1	1	1	1	1	1	1	1	1		1							1				1						1	1	1	1	1	1	1	1	1	1	1	1	1	1	1	1	1	1	1	1					1	1	1	1	1
OG5_128479																																																								1	1	1	1	1	1	1		1		1	1	1	1	1	1	1	1	1	1		1	1	1	1	1	1	1	1	1	1	1	1	1	1		1	1	1	1	1	1	1	1	1				1					1	1	1	1	1	1	1	1	1	1	1	1	1	1	1	1	1	1	1	1		1	1		1	1	1	1	1
OG5_128481																																																							1	1	1	1	1	1		1		1	1	1	1	1	1	1	1	1	1	1	1		1		1	1		1	1		1	1	1	1	1	1		1	1			1	1	1	1	1	1	1	1	1					1	1	1	1	1	1	1	1	1	1	1	1	1	1	1	1	1	1	1	1		1	1	1	1	1	1	1	1
OG5_128483																																																							1	1	1	1	1	1	1	1		1		1	1	1	1	1	1	1	1	1	1		1	1	1	1	1	1	1	1	1	1	1	1	1	1		1	1		1	1	1		1		1	1	1						1	1	1	1	1	1	1	1	1	1	1		1	1	1	1		1	1	1		1	1		1	1	1	1	1
OG5_128484																																																							1	1	1	1	1	1	1	1		1	1	1		1	1	1	1	1	1	1	1		1	1	1			1	1	1	1	1	1	1	1	1		1			1				1		1	1	1	1		1	1		1	1	1	1	1	1	1	1	1	1		1	1	1	1	1	1	1	1	1		1	1	1	1	1		1	1
OG5_128485																																																							1	1	1	1	1	1	1			1	1		1	1	1	1	1	1	1	1	1		1	1	1	1	1	1	1		1	1	1	1	1	1		1							1					1		1	1		1	1	1	1	1	1	1	1	1	1	1	1	1	1	1	1	1	1	1	1		1	1	1	1	1	1	1	1
OG5_128486				1																									1	1																										1	1	1	1	1	1	1		1	1	1	1	1	1	1	1	1	1	1	1		1	1	1	1	1	1	1	1	1	1	1	1	1	1			1	1		1	1	1	1	1	1	1	1						1	1	1	1	1	1	1	1	1	1	1	1	1	1	1	1	1		1	1			1	1	1	1	1	1	1
OG5_128487																																																							1	1	1	1	1	1	1	1		1	1	1	1	1	1	1	1	1	1	1	1		1	1	1		1	1	1	1	1	1	1	1	1			1	1			1	1		1	1	1	1	1	1					1	1	1	1	1	1	1	1	1	1	1	1	1	1	1	1	1	1	1	1			1	1	1	1	1	1	1
OG5_128488																																																								1	1				1			1	1	1		1	1	1	1	1	1	1	1		1	1	1	1	1	1	1	1	1	1	1	1	1	1		1										1	1						1	1	1	1	1	1	1	1	1	1	1	1	1	1	1	1	1	1	1	1		1	1	1	1	1	1	1	1
OG5_128490							1																																																1	1	1	1	1	1	1	1			1		1	1	1	1	1	1	1	1	1		1	1	1			1	1		1	1	1	1	1	1		1	1	1	1	1	1	1	1	1		1	1	1					1	1	1	1	1	1		1	1		1			1	1	1	1	1	1	1		1	1	1	1	1	1	1	1
OG5_128493																																																							1	1	1	1	1	1	1	1		1	1	1	1	1	1	1	1	1	1	1	1		1	1	1	1	1	1	1	1	1	1	1	1	1	1		1			1	1	1		1		1	1	1	1					1	1	1	1	1	1	1	1	1	1	1	1	1	1	1	1	1	1	1	1		1		1	1	1	1	1	1
OG5_128494																																																							1	1	1	1	1	1	1	1		1	1	1	1	1	1	1	1	1	1	1	1		1	1	1	1	1	1	1	1	1	1	1	1	1	1		1						1	1	1	1	1	1	1					1	1	1	1	1	1	1	1	1	1	1	1	1	1	1	1	1	1	1	1		1	1		1	1	1	1	1
OG5_128496																																																								1						1		1	1	1					1															1							1		1	1	1	1	1	1	1	1	1	1					1	1	1	1	1	1	1	1	1	1	1	1	1	1	1	1	1	1	1	1		1	1			1	1	1	1
OG5_128498															1																																								1	1	1	1	1	1	1	1		1	1	1	1	1	1	1	1	1	1	1	1		1	1	1	1	1	1	1		1	1	1	1	1	1		1						1	1	1	1	1	1	1	1				1	1	1	1	1	1	1	1	1	1	1	1	1	1	1	1	1	1	1	1		1	1	1	1	1	1	1	1
OG5_128499																																																								1	1	1	1	1	1	1		1		1	1	1	1	1	1	1	1	1	1		1	1	1	1	1	1	1	1	1	1	1	1	1	1		1	1	1		1	1	1	1	1	1	1	1						1	1	1	1	1	1	1	1	1	1	1	1	1	1	1	1	1	1	1	1		1	1		1	1	1	1	1
OG5_128500																																																							1	1	1	1	1	1	1	1		1	1	1		1	1	1	1	1	1	1	1		1	1	1	1	1	1	1	1	1	1	1	1	1	1		1		1		1	1	1	1	1	1	1		1	1				1	1	1	1	1		1	1	1	1	1	1	1	1	1	1	1	1	1	1			1		1	1	1	1	1
OG5_128501																																																							1	1	1	1	1	1	1	1		1	1	1	1	1	1	1	1	1	1	1	1		1	1	1	1	1	1	1	1	1	1	1	1	1	1		1	1		1	1	1	1	1	1				1		1	1		1	1	1	1	1	1	1	1	1	1	1		1	1	1	1	1	1	1	1		1	1	1	1	1	1	1	1
OG5_128502				1	1	1		1	1	1	1			1	1											1		1		1			1	1				1	1	1							1	1			1				1	1	1				1			1		1		1	1	1	1				1		1	1	1	1	1	1	1	1	1	1	1	1	1															1	1					1	1		1	1	1	1	1			1	1	1	1	1	1	1	1	1					1	1	1	1	1
OG5_128503							1	1						1								1	1		1	1	1	1	1	1	1										1									1		1	1				1	1	1	1	1	1		1	1	1		1	1	1	1	1	1	1	1		1	1	1	1	1	1	1	1	1	1	1	1	1	1		1			1	1	1		1										1	1	1	1	1	1	1	1	1	1	1	1	1	1	1	1	1	1	1	1		1	1	1	1	1	1	1	1
OG5_128504				1	1	1	1		1	1				1	1			1	1	1		1		1	1	1							1	1	1	1	1	1	1	1	1	1	1							1						1	1	1		1				1	1		1				1		1				1	1	1		1	1	1	1	1	1		1	1	1		1	1				1	1		1									1					1	1	1	1	1	1	1		1	1				1	1			1		1	1	1		1
OG5_128507		1	1	1	1	1			1	1																																													1	1	1	1	1	1	1	1		1	1	1	1	1	1	1	1	1	1	1	1		1	1	1	1	1	1	1	1	1			1	1	1		1			1				1		1	1	1	1					1	1	1	1	1	1	1	1	1	1	1	1	1	1	1	1	1	1	1	1		1	1	1	1	1	1	1	1
OG5_128511																																1																							1	1	1	1	1	1	1	1		1	1	1	1	1	1	1	1		1	1	1		1	1	1	1	1	1	1		1	1	1	1	1	1					1				1		1	1	1	1	1				1	1	1	1	1	1	1	1	1	1	1	1	1	1	1	1		1	1	1		1	1	1	1	1	1	1	1
OG5_128513																																																								1	1	1	1	1	1	1		1	1	1	1	1	1	1	1	1	1	1	1		1	1	1		1	1	1	1	1	1	1	1	1	1		1	1		1	1	1	1	1	1	1	1	1	1	1				1	1	1	1	1	1	1	1	1	1	1	1	1	1	1	1	1	1	1	1		1	1	1	1	1	1	1	1
OG5_128514																																																								1	1	1	1	1	1	1		1	1	1	1	1	1	1	1	1		1	1		1	1	1	1	1	1	1	1	1	1	1	1	1	1		1			1				1		1	1	1	1					1	1	1	1	1	1	1	1	1	1	1	1	1	1	1	1	1	1	1	1		1	1	1	1	1	1	1	1
OG5_128515																																																							1		1	1	1	1	1			1	1	1	1	1	1	1	1	1	1	1	1		1	1	1	1	1	1	1	1	1	1	1	1	1	1		1	1		1	1	1	1	1	1				1			1		1	1	1		1	1	1	1	1	1		1	1	1	1	1	1		1	1		1	1	1	1	1	1	1	1
OG5_128517																																																								1	1	1	1	1	1	1		1	1	1	1	1	1	1	1	1	1	1	1		1	1	1	1	1	1	1	1	1	1	1	1	1	1		1		1	1	1	1	1	1	1	1	1	1	1					1	1	1	1	1	1	1	1	1	1	1	1	1	1	1	1	1	1	1	1		1	1		1	1	1	1	1
OG5_128519																														1																									1	1	1	1	1	1	1	1		1	1	1	1	1	1	1	1	1	1	1	1		1	1	1	1	1	1	1	1	1	1	1	1	1	1		1									1	1	1	1					1	1	1	1	1	1	1	1	1	1	1	1	1	1	1	1	1	1	1	1			1	1	1	1	1	1	1
OG5_128520																																																									1	1	1	1	1					1	1	1	1	1	1	1	1	1	1		1	1	1	1	1	1	1	1	1	1	1	1	1	1		1																	1	1	1	1	1	1	1	1	1	1	1	1	1	1	1	1	1	1	1	1									
OG5_128521																																																									1	1	1	1				1	1	1	1	1	1	1	1	1	1	1	1		1	1	1	1	1	1	1	1	1	1	1	1	1	1		1			1	1	1		1		1	1	1						1	1	1	1	1	1	1	1	1	1	1	1	1	1	1	1	1	1	1	1		1	1	1	1	1	1	1	1
OG5_128522				1										1				1							1	1		1				1	1	1			1	1	1	1	1	1			1	1	1	1	1		1					1	1	1	1	1	1				1	1	1	1	1	1	1	1	1	1	1		1	1		1	1	1	1	1	1	1	1	1	1	1		1										1	1						1	1	1	1	1	1	1	1	1	1	1	1	1	1	1	1	1	1	1	1					1				
OG5_128527																																																							1	1	1	1	1	1	1	1		1	1	1	1	1	1	1	1	1	1	1	1		1	1	1	1	1	1	1	1	1	1	1	1	1	1		1		1					1	1		1	1	1	1		1		1	1	1	1	1	1	1	1	1	1	1	1	1	1	1	1	1		1	1		1	1	1		1	1	1	1
OG5_128529																																																							1	1	1	1		1	1			1	1	1			1	1	1	1	1	1	1		1	1	1	1		1	1			1	1	1	1	1		1	1	1	1	1	1	1	1	1	1	1	1	1					1	1	1	1	1	1	1	1	1	1	1	1	1	1	1	1	1	1	1	1			1	1	1	1	1	1	
OG5_128530																																																							1	1	1	1	1	1	1	1		1	1	1	1	1	1	1	1	1	1	1	1		1	1		1		1	1		1	1	1	1	1	1		1	1	1	1	1	1	1	1	1									1	1	1	1	1	1	1	1	1	1	1	1	1	1	1	1	1	1	1	1		1	1	1	1	1	1	1	1
OG5_128536																																																							1	1	1	1	1	1	1	1		1	1	1	1	1	1	1	1	1	1	1	1		1	1		1	1	1	1	1	1	1	1	1	1	1		1				1	1		1		1	1	1	1	1				1	1	1	1	1	1	1	1	1	1	1	1	1	1		1	1	1	1	1		1	1	1	1	1	1	1	1
OG5_128537																																																							1	1	1	1	1	1	1	1			1	1	1	1	1	1	1	1	1	1	1		1	1	1	1	1	1	1	1	1	1	1	1	1	1		1							1		1	1	1						1	1	1	1	1	1	1	1	1	1	1	1	1	1	1	1	1	1	1	1		1	1	1	1	1	1	1	1
OG5_128538																																1																								1	1	1	1	1	1					1	1	1	1	1	1	1	1	1	1		1	1	1	1	1	1	1	1	1	1	1	1	1	1		1	1	1	1	1	1	1	1	1				1					1	1	1	1	1	1	1	1	1	1	1	1	1	1	1	1	1	1	1	1		1	1	1	1	1	1	1	1
OG5_128540																																																							1	1		1	1	1	1	1				1	1	1	1	1	1	1	1	1	1		1	1	1		1	1	1	1	1	1	1	1	1	1		1	1			1	1		1		1	1		1	1		1		1	1	1	1	1	1	1	1	1	1	1	1		1	1	1	1	1	1	1		1	1	1	1	1	1	1	1
OG5_128541																				1																																				1	1	1	1	1	1	1			1	1	1	1	1	1	1	1	1	1	1		1	1	1	1	1	1	1	1	1	1	1	1	1	1		1	1		1	1	1		1		1	1	1						1	1	1	1	1	1	1	1	1	1	1	1	1	1	1	1	1	1	1	1		1	1	1	1	1	1	1	1
OG5_128543																																												1	1	1	1			1	1					1	1	1	1	1	1			1		1	1	1	1	1	1	1	1	1	1		1	1	1	1	1	1	1	1	1	1	1	1	1	1		1	1	1	1			1	1	1	1	1	1				1		1	1	1	1	1	1	1	1	1	1	1	1	1	1	1	1	1	1	1	1									1
OG5_128544	1			1	1	1	1	1	1	1	1	1	1	1				1	1	1		1	1	1	1	1	1	1	1		1	1	1	1				1	1	1	1	1	1	1	1	1	1	1	1	1	1		1											1	1	1																																	1										1	1	1	1	1	1	1	1	1	1	1	1	1	1	1	1	1	1	1	1		1	1	1	1	1	1	1	1
OG5_128545	1		1		1	1	1	1	1		1	1	1					1	1	1		1	1	1		1	1		1	1	1	1		1				1	1	1	1		1	1	1	1	1	1	1	1	1		1			1	1				1			1	1		1											1	1	1		1	1		1	1	1		1	1									1										1	1	1	1	1	1	1	1			1		1	1		1	1	1	1	1		1	1	1	1	1	1	1	1
OG5_128547																																																							1	1	1	1	1	1	1	1			1		1	1	1	1	1	1	1	1	1		1	1	1	1	1	1	1	1	1	1	1	1	1	1									1		1	1	1						1	1	1	1	1	1	1	1		1	1	1	1	1		1	1		1	1		1	1	1	1	1	1	1	1
OG5_128548																																																							1	1	1	1	1	1	1	1		1	1	1	1	1	1	1	1	1	1	1	1		1	1	1	1	1	1	1			1	1	1	1	1		1			1	1	1		1		1	1	1	1					1	1	1	1	1	1	1	1	1	1	1	1	1	1	1	1	1	1	1	1		1	1	1	1	1	1	1	1
OG5_128549																																																								1	1	1			1	1					1	1	1	1	1	1	1	1	1		1	1	1		1	1	1	1	1	1	1	1	1	1		1	1	1	1	1	1	1	1	1	1	1	1	1	1				1	1			1	1	1	1	1	1	1	1	1	1	1	1	1	1	1	1		1	1	1	1	1	1	1	1
OG5_128552																																	1																						1	1	1	1	1	1	1	1				1	1	1	1	1	1	1		1	1		1	1	1		1	1	1	1	1	1	1	1	1	1		1							1											1	1	1	1	1	1	1	1	1	1	1	1	1		1	1	1				1	1			1	1	1	1
OG5_128555	1	1	1	1	1	1	1	1			1			1	1																																									1	1	1	1	1	1	1		1	1	1	1	1	1	1	1	1	1	1	1		1	1	1		1	1	1	1	1	1	1	1	1	1		1	1	1			1	1	1	1				1					1	1	1	1	1	1	1	1	1	1	1	1	1	1	1	1	1	1	1	1		1	1	1	1	1	1	1	1
OG5_128556																																																								1	1			1	1	1					1	1	1	1	1	1	1	1	1		1	1	1	1	1	1	1	1	1	1	1	1	1	1									1										1	1	1	1	1	1	1	1	1	1	1	1	1	1	1	1	1		1	1		1			1	1	1	1	1
OG5_128558																																																							1	1	1	1	1	1	1	1		1	1	1	1	1	1	1	1		1	1	1		1	1	1	1	1	1	1	1	1	1	1	1	1	1		1	1		1	1	1	1	1	1				1					1	1	1	1	1	1	1	1	1	1	1	1	1	1	1	1	1	1	1	1		1	1	1	1	1	1	1	1
OG5_128559		1	1	1	1	1									1								1		1		1																													1	1	1	1	1	1			1				1	1	1	1	1	1	1	1		1	1	1		1	1	1	1	1	1	1	1	1	1									1										1	1	1	1	1	1	1	1	1	1	1	1	1	1	1	1	1		1	1		1	1	1	1	1	1	1	1
OG5_128560																																																							1	1	1	1	1	1	1	1		1	1	1	1	1	1	1	1	1	1	1	1		1	1	1	1	1	1	1	1	1	1	1	1	1	1		1				1	1	1	1	1	1	1	1	1					1	1	1	1	1	1	1	1	1	1	1	1	1	1	1	1	1	1	1	1		1	1	1	1	1	1	1	1
OG5_128561																																																								1	1	1	1	1	1	1		1	1		1	1	1	1	1	1	1	1	1		1	1	1	1	1	1	1	1	1	1	1	1	1	1		1				1	1		1		1	1	1				1		1	1	1	1	1	1	1	1	1	1	1	1	1	1	1	1	1	1	1	1			1	1	1	1	1	1	1
OG5_128564																																																							1	1	1	1	1	1	1	1		1	1	1	1	1	1	1	1	1	1	1	1		1	1	1	1	1	1	1	1	1	1	1	1	1	1		1							1		1	1	1						1	1	1	1	1	1	1	1	1	1	1	1	1	1	1	1	1	1	1	1		1	1	1	1	1	1	1	1
OG5_128565																																																							1	1	1	1	1	1	1	1		1		1		1	1	1	1	1	1	1	1		1	1	1	1	1	1	1	1	1	1	1	1	1	1		1	1	1	1	1	1	1		1				1		1	1		1	1	1	1	1	1	1	1	1	1	1	1	1	1	1	1	1	1	1	1		1				1	1	1	1
OG5_128567																																																							1	1	1	1	1		1	1		1		1	1		1	1	1	1	1	1	1		1	1	1	1	1	1	1	1	1	1	1	1	1	1		1		1	1				1	1	1	1	1	1	1	1	1		1	1	1	1	1	1	1	1	1	1	1	1	1	1	1	1	1		1	1		1	1	1	1	1	1	1	1
OG5_128568																																																							1	1	1			1	1	1		1	1	1	1		1	1		1	1	1	1		1	1	1		1	1	1	1	1	1	1	1	1	1		1	1		1	1	1		1		1	1	1	1	1	1	1			1	1	1		1		1	1	1	1	1		1	1		1	1	1	1		1	1	1	1	1	1		1
OG5_128569																																																								1	1	1	1	1	1	1			1	1		1	1	1	1			1	1		1	1	1		1	1	1	1		1	1	1	1	1		1	1	1	1		1	1	1	1		1	1						1	1	1	1	1	1	1	1	1	1	1	1	1	1	1	1	1	1	1	1		1		1	1	1	1	1	1
OG5_128571																																	1	1																							1	1	1	1	1			1	1	1	1	1	1	1	1	1	1	1	1		1	1	1	1	1	1	1	1	1	1	1	1	1	1		1	1	1	1	1	1	1	1	1				1					1	1	1	1	1	1	1	1	1	1	1	1	1	1	1	1	1	1	1	1		1	1	1	1	1	1	1	1
OG5_128573																																																								1	1	1	1	1	1					1	1	1	1	1	1	1	1		1		1	1	1	1	1	1	1	1	1	1	1	1	1	1		1							1			1		1					1	1	1	1	1	1	1	1	1	1	1	1	1	1	1	1	1	1	1	1		1	1	1	1	1	1	1	1
OG5_128574																																																								1	1	1	1	1	1						1	1	1	1	1	1	1	1	1		1	1	1		1	1	1		1	1	1	1	1	1		1	1			1	1				1	1	1						1	1	1	1	1	1	1	1	1	1	1		1	1	1	1	1	1	1	1						1	1	1	1
OG5_128575																																										1													1	1	1	1	1	1		1		1	1	1	1	1		1	1	1	1	1	1		1	1	1	1	1	1	1	1	1	1	1	1	1	1		1			1	1	1		1		1	1	1	1					1	1	1	1	1	1	1	1	1	1	1	1	1	1	1	1	1	1	1	1		1	1	1	1	1	1	1	1
OG5_128576																																																								1	1	1	1	1	1			1	1	1	1	1	1	1	1	1	1	1	1		1	1	1	1	1	1	1	1	1	1	1	1	1	1		1							1										1	1	1	1	1	1	1	1	1	1	1	1	1	1	1	1	1	1	1	1		1	1	1	1	1	1	1	1
OG5_128577																																																								1	1	1	1	1	1			1	1	1	1	1	1	1	1	1	1	1	1		1	1	1	1	1	1	1	1	1	1	1	1	1	1		1							1		1	1	1						1	1	1	1	1	1	1	1	1	1	1	1	1	1	1	1	1	1	1	1									
OG5_128580																																																							1	1	1	1	1	1	1	1		1	1	1	1	1	1	1	1	1	1	1	1		1	1	1	1	1	1	1			1	1	1	1	1					1	1	1	1	1	1	1	1	1	1					1	1	1	1	1	1	1	1	1	1	1	1	1	1	1	1	1	1	1	1		1	1	1	1	1	1	1	1
OG5_128581																																																							1	1	1	1	1	1	1	1		1		1	1	1	1	1	1	1	1	1	1		1	1	1		1	1	1		1	1	1	1	1	1		1	1	1		1	1	1	1	1	1		1	1	1				1	1	1		1	1	1	1	1	1	1	1	1	1	1	1	1	1	1	1		1	1	1	1	1	1	1	1
OG5_128583									1	1								1	1	1				1		1	1	1				1	1	1	1		1	1	1	1	1			1	1	1	1	1	1		1					1	1	1	1	1	1				1		1				1		1				1	1	1		1	1	1	1	1	1		1	1	1		1	1				1	1		1									1					1	1	1	1	1	1	1		1					1	1		1	1		1	1	1		
OG5_128586																																																								1	1	1	1	1		1		1	1	1	1	1	1	1	1	1		1	1			1	1	1	1	1	1	1	1	1	1	1	1	1		1	1			1	1	1	1	1	1	1	1						1	1	1	1	1	1	1	1	1	1	1	1	1	1	1	1	1	1	1	1		1	1	1	1	1	1	1	1
OG5_128587																																																							1	1	1	1	1	1	1	1		1	1	1	1	1	1	1	1	1	1	1	1		1	1	1	1	1	1	1	1	1	1	1	1	1	1		1	1	1	1	1	1	1	1	1				1					1	1	1	1	1	1	1	1	1	1	1	1	1	1	1	1	1	1	1	1		1	1	1	1	1	1	1	1
OG5_128588																																						1																	1	1	1	1	1	1	1	1		1	1		1	1	1	1	1	1	1	1	1		1	1	1	1	1	1	1	1	1	1	1	1	1	1		1			1	1	1		1		1	1	1						1	1	1	1	1	1	1	1	1	1	1	1	1	1	1	1	1	1	1	1									
OG5_128591				1	1		1	1	1	1	1	1	1	1					1			1										1		1							1															1	1	1		1	1	1		1	1		1	1	1	1	1	1		1	1		1	1	1	1	1	1	1	1	1	1	1	1	1	1		1			1	1	1		1					1					1	1	1	1	1	1	1	1	1	1	1	1	1	1	1	1	1	1				1	1		1	1	1	1	1
OG5_128593				1																																																					1				1						1	1	1	1	1	1	1	1	1		1	1	1	1	1	1	1	1	1	1	1	1	1	1																			1	1	1	1	1	1	1	1	1	1		1	1	1		1		1		1									
OG5_128594				1	1	1				1				1				1							1	1						1	1	1			1	1	1	1				1	1	1	1				1					1	1	1	1					1		1	1					1					1	1		1	1	1	1	1	1	1	1	1	1	1									1				1						1	1	1	1	1	1		1	1	1	1	1	1	1	1	1	1	1	1	1				1	1	1	1	1	1
OG5_128595																																																								1	1	1	1	1	1	1		1	1		1	1	1	1	1		1		1		1	1	1	1		1	1	1	1	1	1	1	1	1		1	1		1	1	1	1	1	1				1		1	1		1	1	1			1	1	1	1	1	1	1	1	1	1	1	1	1	1	1		1	1	1	1	1	1	1	1
OG5_128596																																																								1	1	1	1	1	1	1		1	1	1	1	1	1	1	1				1		1	1	1		1	1	1		1	1	1	1	1	1		1	1		1	1	1	1	1	1	1	1	1				1		1	1	1		1	1	1	1	1	1	1	1	1	1	1	1	1	1	1	1		1	1	1	1	1	1	1	1
OG5_128598																																																							1	1	1	1	1	1	1			1	1	1	1	1	1	1	1	1	1	1	1		1	1	1	1	1	1	1	1	1	1	1	1	1	1		1			1				1	1	1	1	1	1					1	1	1	1	1	1	1	1	1	1	1	1	1	1	1	1	1	1	1	1		1	1	1	1	1	1	1	1
OG5_128599																																																								1	1	1	1	1	1	1		1	1	1	1	1	1	1	1	1	1	1	1			1	1	1	1	1	1	1	1	1	1	1	1	1		1	1		1	1	1	1	1	1				1		1	1		1	1	1	1	1	1	1	1	1	1	1	1	1	1	1	1	1	1	1	1		1	1	1	1	1	1	1	1
OG5_128600													1	1																																		1		1					1	1	1	1	1	1	1	1		1	1	1	1	1	1	1	1	1	1	1	1		1	1	1		1	1	1	1	1	1	1	1	1	1		1				1	1		1			1	1	1					1	1	1	1	1	1	1	1	1	1	1	1	1	1	1	1	1		1	1		1	1	1	1	1	1	1	1
OG5_128601																																																							1	1	1	1	1	1	1			1	1	1	1	1	1	1	1	1	1	1	1		1	1	1	1	1	1	1	1	1	1	1	1	1	1									1					1			1		1	1	1	1	1	1	1	1	1	1	1	1	1	1	1	1	1	1	1	1		1	1	1	1	1	1	1	1
OG5_128605																																																							1	1	1	1	1	1	1			1	1	1	1	1	1	1	1	1	1	1	1		1	1	1	1	1	1	1		1	1	1	1	1	1		1	1	1	1	1	1	1	1	1				1		1	1		1	1	1		1	1	1	1	1	1	1	1	1	1	1	1	1	1	1	1		1	1		1	1	1	1	1
OG5_128606																																																								1	1	1	1	1	1			1	1		1	1	1	1		1		1			1	1	1	1	1	1	1	1	1		1	1	1	1		1	1	1	1	1	1	1	1	1				1		1	1		1	1	1	1	1	1	1	1	1	1	1	1	1	1	1	1	1	1	1	1		1	1		1	1	1	1	1
OG5_128608																																																								1	1	1	1	1	1	1				1	1	1	1	1	1	1	1	1	1		1	1	1		1	1	1	1	1	1	1	1	1	1		1		1	1			1		1						1	1		1	1	1	1	1	1	1	1	1	1	1	1	1	1	1	1	1	1	1	1				1			1	1	
OG5_128609																																																								1		1	1	1	1	1		1	1		1		1	1	1						1		1	1		1	1	1	1	1	1	1	1	1		1	1		1			1	1	1	1	1	1						1	1	1	1			1	1	1	1	1	1	1	1	1	1	1		1	1		1	1			1	1	1	1
OG5_128610																																																									1	1	1	1	1						1		1	1	1	1	1	1	1		1	1	1		1	1	1	1	1	1	1	1	1	1											1	1	1						1	1	1	1	1	1	1	1	1	1	1	1	1	1	1	1	1	1	1	1									1
OG5_128611																																																							1	1	1				1	1		1	1	1	1	1	1	1	1	1	1	1	1		1	1		1		1			1	1	1	1	1				1	1	1	1	1	1	1	1				1			1		1	1	1	1	1	1	1	1	1	1	1	1	1	1	1	1	1	1	1	1		1	1	1	1	1	1	1	1
OG5_128612	1	1	1	1	1	1	1	1	1	1	1	1	1	1	1			1	1	1		1			1	1	1	1	1	1	1	1	1	1				1	1	1	1	1	1	1	1	1	1	1		1	1	1	1											1	1	1																											1																1	1	1	1	1	1	1	1	1	1	1	1	1	1	1	1	1	1	1	1			1	1		1	1		1
OG5_128613																																																							1	1	1	1	1	1	1	1		1		1	1	1	1	1	1	1	1	1	1		1	1	1	1	1	1	1	1	1	1	1	1	1	1		1	1	1	1	1	1	1	1	1				1					1	1	1	1	1	1	1	1	1	1	1	1	1	1	1	1	1	1	1	1		1	1	1	1	1	1	1	1
OG5_128614																																1																									1	1	1	1	1			1			1	1	1	1	1	1	1	1	1		1	1	1	1	1	1	1	1	1	1	1	1	1	1		1																	1	1	1	1	1	1	1	1	1	1	1	1	1	1	1	1	1	1	1	1									
OG5_128615																																																							1	1		1	1	1	1			1	1	1	1	1	1	1	1	1	1	1	1		1	1	1	1	1	1	1	1	1	1	1	1	1	1			1		1	1	1	1	1	1				1		1	1		1	1	1	1	1	1	1	1	1	1	1		1	1	1	1	1	1	1	1		1	1	1	1	1	1	1	1
OG5_128616																									1																															1	1	1	1	1	1			1	1	1	1	1	1	1	1	1	1	1	1		1	1	1	1	1	1	1	1	1	1	1	1	1	1		1							1		1	1	1						1	1	1	1	1	1	1	1	1	1	1	1	1	1	1	1	1	1	1	1		1	1	1	1	1	1	1	1
OG5_128617																																																							1	1	1	1	1	1	1	1		1		1	1	1		1	1	1	1	1	1		1	1	1	1	1	1	1	1	1	1	1	1	1	1		1		1					1					1					1	1	1	1	1	1	1	1	1	1	1	1	1	1	1	1	1	1	1	1		1	1		1	1	1	1	1
OG5_128618	1			1	1	1	1	1		1	1	1	1		1			1	1	1		1	1	1	1	1	1	1		1	1	1	1	1				1	1	1	1	1	1	1	1	1	1		1	1	1		1				1							1	1	1																																	1										1	1	1	1	1	1	1	1	1	1	1	1	1	1	1	1	1	1	1	1		1	1	1	1	1	1	1	1
OG5_128620																											1																1															1	1	1				1		1																																	1		1	1	1						1	1	1	1	1	1		1	1	1	1	1	1	1	1	1	1	1	1	1		1	1	1	1				
OG5_128622																																																								1	1	1	1	1	1	1		1		1	1	1	1	1	1	1	1	1	1		1	1	1	1	1		1	1	1	1	1	1	1	1		1	1		1	1	1		1		1	1	1						1	1	1	1	1	1	1	1	1	1	1	1	1	1	1	1	1	1	1	1				1	1	1	1	1	1
OG5_128623																																																							1	1	1	1	1	1	1	1		1	1	1		1	1	1	1	1	1		1		1	1	1	1	1	1	1	1	1	1	1	1	1	1		1		1					1		1	1	1	1					1	1	1	1	1	1	1	1	1	1	1	1	1	1	1	1	1	1	1	1		1	1	1	1	1	1	1	1
OG5_128624																																																									1	1	1	1	1				1	1	1	1	1	1	1	1	1	1	1		1	1	1		1	1	1	1	1	1	1	1	1	1		1	1					1	1	1									1	1	1			1	1	1	1	1	1	1	1	1	1	1	1	1		1		1	1		1	1	1	1	1
OG5_128626																		1	1	1	1	1	1	1	1	1	1	1	1	1	1	1	1	1	1	1	1	1	1	1	1	1	1	1	1	1	1	1	1	1	1	1	1			1	1	1	1	1	1			1	1		1	1		1	1			1	1		1	1		1	1	1	1			1	1	1	1	1		1							1										1	1	1		1	1	1	1	1	1	1	1	1	1	1	1								1	1				
OG5_128627																					1																			1															1	1	1	1	1	1	1	1		1		1	1	1	1	1	1	1		1	1		1	1	1	1		1	1		1	1	1	1	1	1		1	1		1	1	1	1	1	1				1					1	1	1	1	1	1	1	1	1	1		1	1	1	1	1	1	1	1	1		1	1	1	1	1	1	1	1
OG5_128628																																																							1		1	1	1	1	1			1	1	1	1	1	1	1	1		1	1	1		1	1	1	1	1	1	1	1	1	1	1	1	1	1		1				1			1	1	1	1	1		1				1	1	1	1	1	1	1	1	1	1	1	1	1	1	1	1	1	1	1	1		1	1	1	1	1	1	1	
OG5_128630																																																							1	1	1	1	1	1	1	1				1	1	1	1	1	1	1	1	1	1		1	1	1		1	1	1	1			1		1	1		1			1						1	1	1	1					1	1	1	1	1	1	1	1	1	1	1	1	1	1	1	1	1	1	1	1		1	1	1		1	1	1	1
OG5_128631																																																							1	1	1	1		1	1	1		1	1	1	1	1	1	1	1	1	1	1	1		1	1	1		1	1	1	1	1	1	1	1	1	1		1			1				1		1	1	1		1	1	1		1	1	1	1	1	1	1	1	1	1	1	1	1	1	1	1	1	1	1	1		1	1	1	1	1	1	1	1
OG5_128632																																1																								1	1	1	1	1	1	1		1	1	1	1	1	1	1	1	1	1	1	1		1	1	1	1	1	1	1	1	1	1	1	1	1	1		1							1					1		1			1	1	1	1	1	1	1	1	1	1	1	1	1	1	1	1		1	1	1		1	1		1	1	1	1	1
OG5_128634																																																							1	1	1	1	1	1	1	1		1	1	1		1	1	1	1	1	1	1	1		1	1	1	1	1	1	1	1	1	1	1	1	1	1		1	1	1	1	1	1	1	1	1				1		1	1		1	1	1	1	1	1	1	1	1	1	1	1	1	1	1	1	1	1	1	1		1	1	1	1	1	1	1	1
OG5_128635																																																								1	1			1	1	1		1	1	1	1	1	1	1	1	1	1	1	1		1	1	1	1	1	1	1	1	1	1	1	1	1	1		1							1					1		1	1								1	1	1	1	1	1	1	1	1		1	1	1	1		1	1	1	1	1	1	1	1
OG5_128638			1	1			1		1	1	1	1	1	1	1																																								1	1		1	1			1		1	1	1								1				1						1									1	1	1	1	1	1	1	1	1	1	1	1	1	1	1		1	1	1	1	1	1	1	1	1	1	1	1	1	1	1	1		1	1	1		1	1	1		1	1	1	1
OG5_128639									1																1		1											1	1		1			1	1	1	1			1	1		1				1	1	1			1		1		1	1	1	1	1	1	1	1	1	1		1	1	1			1		1	1				1										1										1	1	1	1	1	1	1	1	1	1	1	1	1	1	1	1	1	1	1	1		1	1	1	1	1	1	1	1
OG5_128643																																																								1	1	1		1	1			1	1	1	1	1	1	1	1	1	1	1	1		1	1	1	1		1	1	1	1	1	1	1	1	1		1	1		1			1	1	1				1	1				1	1	1	1	1	1	1	1	1	1	1	1	1	1	1	1	1	1	1			1	1	1	1	1	1	1	1
OG5_128644																																																							1	1	1	1	1	1	1	1		1	1	1	1	1	1	1	1	1	1	1	1		1	1	1	1		1	1	1	1	1	1	1	1	1		1	1		1	1	1	1	1	1				1			1		1	1	1	1	1	1	1	1	1	1	1	1	1	1	1	1	1	1	1	1		1	1	1	1	1	1	1	1
OG5_128646																																																								1	1	1	1	1	1			1	1	1	1			1	1		1	1	1		1	1	1	1	1	1	1	1	1	1	1	1	1	1		1				1	1		1										1	1	1	1	1	1	1	1		1	1	1	1	1	1	1	1	1	1	1		1	1	1	1	1	1	1	1
OG5_128648																																																								1	1	1	1	1	1	1			1	1	1	1	1	1	1	1	1	1	1		1	1	1	1	1	1	1	1	1	1	1	1	1	1		1							1								1		1	1	1	1	1	1	1	1	1	1	1			1	1	1	1		1	1		1	1		1	1	1	1	1
OG5_128649	1						1	1	1	1	1	1	1	1		1																																								1	1	1	1	1	1	1		1	1	1	1	1	1	1	1	1	1	1			1	1	1	1	1	1	1	1	1	1	1	1	1	1		1							1					1					1	1	1	1	1	1	1	1	1	1	1	1	1	1	1	1	1		1	1		1	1	1	1	1	1	1	1
OG5_128651																																																							1	1	1	1	1	1	1	1		1	1	1	1		1	1	1	1		1	1		1	1	1	1	1	1	1	1	1	1	1	1	1	1		1				1	1		1	1	1	1	1	1					1	1	1	1	1	1	1	1	1	1	1	1	1	1	1	1		1	1	1		1	1		1	1	1	1	
OG5_128652																																																							1	1	1	1	1	1	1	1		1		1	1	1	1	1	1	1	1	1	1		1	1	1	1	1	1	1	1	1	1	1	1	1	1		1	1	1	1	1	1	1	1	1				1					1	1	1	1	1	1	1	1	1	1	1	1	1	1	1	1		1	1	1		1	1	1	1	1	1	1	1
OG5_128655							1																																																1	1	1	1	1	1	1			1		1	1	1	1	1	1	1	1	1	1		1	1	1	1	1	1	1	1	1	1	1	1	1	1		1			1	1	1	1	1	1	1	1	1	1	1				1	1	1	1	1	1	1	1	1	1	1	1	1	1	1	1							1	1		1	1	1	
OG5_128656																																																							1	1	1	1	1	1	1	1		1	1	1	1	1	1	1	1	1	1	1	1		1	1	1	1		1	1	1	1	1	1	1	1	1		1	1		1	1	1	1	1	1				1					1	1	1	1	1	1	1	1	1	1	1	1	1	1	1	1	1	1	1	1		1	1	1	1	1	1	1	1
OG5_128657																																																							1	1	1	1	1	1	1			1	1	1	1	1	1	1	1	1	1	1	1		1	1	1	1		1	1	1	1	1	1	1	1	1		1							1		1	1	1	1					1	1	1	1	1	1	1	1	1	1	1	1	1	1	1	1	1	1	1	1		1	1	1	1	1	1	1	1
OG5_128659																																																								1	1	1	1	1	1	1				1	1	1	1	1	1	1	1	1	1		1	1	1		1	1	1			1	1	1	1	1		1	1	1	1	1	1	1	1	1									1	1	1	1	1	1	1	1	1	1	1	1	1	1	1	1	1	1	1	1		1	1	1	1	1	1	1	1
OG5_128660																																																				1			1	1	1	1	1	1	1	1		1		1	1	1	1	1	1	1	1	1	1		1	1	1	1	1	1	1	1	1	1	1	1	1	1		1	1		1	1	1	1	1	1				1					1	1	1	1	1	1	1	1	1	1	1	1	1	1	1	1	1	1	1	1		1	1	1	1	1	1	1	1
OG5_128661																																																								1	1	1	1	1	1	1		1	1		1	1	1	1	1	1	1				1	1	1	1	1	1	1	1	1		1	1	1	1		1	1		1	1	1		1		1	1	1						1	1	1	1	1	1	1	1	1	1	1	1	1	1	1	1	1	1	1	1		1	1	1	1	1	1	1	1
OG5_128662																						1			1					1	1		1	1				1	1	1	1	1	1	1	1	1	1		1	1	1						1							1		1											1	1	1	1	1	1	1	1	1	1	1	1	1	1						1	1		1		1	1	1						1	1	1	1	1	1	1	1	1	1	1	1	1	1	1	1	1	1	1	1				1	1		1		
OG5_128663	1			1	1	1	1	1	1	1	1	1	1	1				1	1	1		1	1	1	1	1	1	1	1		1	1						1	1	1	1	1	1	1	1	1	1	1	1	1	1						1								1																															1			1										1	1	1	1	1		1	1	1	1	1	1	1	1	1	1	1	1	1	1		1	1	1	1	1	1	1	1
OG5_128664	1			1	1	1	1	1	1	1	1	1	1		1			1	1	1	1	1	1	1	1	1	1	1	1	1	1	1	1	1	1	1	1					1	1	1	1	1	1	1		1	1		1				1							1	1	1						1																								1	1		1										1	1	1	1	1	1	1	1	1	1	1	1	1	1	1	1	1	1	1	1		1	1	1	1	1	1	1	1
OG5_128665																																1										1															1							1	1	1	1										1	1	1	1	1	1	1	1	1	1	1	1	1	1		1							1		1	1							1	1	1	1	1	1	1	1	1	1	1	1	1	1	1	1	1	1	1	1		1	1	1	1	1	1	1	1
OG5_128667																																																									1	1	1	1						1								1	1		1	1	1		1	1	1	1	1	1	1	1	1	1		1	1		1		1	1		1	1	1	1	1	1					1	1	1	1	1		1	1	1	1	1		1			1		1	1				1		1	1	1	1
OG5_128668																																																								1	1	1	1	1	1				1	1	1					1	1	1	1		1	1	1	1	1	1	1	1	1	1	1	1	1	1		1							1		1	1	1						1	1	1	1	1	1	1	1	1	1	1	1	1	1	1	1	1	1	1	1		1	1	1	1	1	1	1	1
OG5_128675																																																							1	1	1	1	1	1	1	1		1	1	1	1	1	1		1	1	1	1	1		1	1	1		1	1	1	1	1	1	1	1	1	1		1	1		1	1	1	1	1	1				1			1		1	1	1	1	1	1	1	1	1	1	1	1	1	1	1	1	1	1	1	1		1	1	1	1	1	1	1	1
OG5_128676																																																							1	1	1	1	1	1	1	1		1	1	1	1	1	1	1	1	1	1	1	1		1	1	1		1	1	1	1	1	1	1	1	1	1		1							1		1	1	1	1		1	1		1	1	1	1	1	1	1	1	1	1	1	1	1	1	1	1	1	1	1	1		1	1	1	1	1	1	1	1
OG5_128677																										1																														1	1	1	1	1	1	1			1	1	1	1	1	1	1	1	1	1	1		1	1	1	1	1	1	1	1	1	1	1	1	1	1		1				1	1		1			1	1	1	1				1	1	1	1	1	1	1	1	1	1	1	1	1	1	1	1	1	1	1	1		1	1	1	1	1	1	1	1
OG5_128678																																																								1	1	1	1	1	1	1		1	1	1	1	1		1	1	1	1	1	1		1	1	1			1	1	1	1	1	1	1	1	1		1	1			1	1		1	1	1	1	1	1	1				1	1	1	1	1	1	1	1	1	1	1	1	1	1	1	1	1	1	1	1		1	1		1	1	1	1	1
OG5_128679																																																							1	1	1	1	1	1	1	1		1	1	1	1		1		1	1	1	1	1		1	1	1		1	1	1	1	1	1	1	1	1	1		1							1		1	1	1	1	1	1	1		1	1	1	1	1	1	1	1	1	1	1	1	1	1	1	1	1	1	1	1			1	1	1	1			
OG5_128681																																																							1	1	1	1	1	1	1	1				1	1	1	1	1	1	1	1	1	1		1	1	1		1	1	1	1		1	1	1	1	1		1							1							1	1		1	1	1	1	1	1	1	1	1	1	1	1	1	1	1	1	1	1	1	1									
OG5_128682																																																								1	1	1	1	1	1	1				1	1	1	1	1	1	1	1	1	1		1	1	1	1	1	1	1	1	1	1	1	1	1	1		1							1										1	1	1	1	1	1	1	1	1	1	1	1	1	1	1	1	1	1	1	1			1			1	1	1	1
OG5_128685																				1				1		1																					1									1		1	1					1	1	1	1	1	1	1	1	1	1	1	1		1	1	1	1	1	1	1	1	1	1	1	1	1	1											1	1	1						1	1	1	1	1	1	1	1	1	1	1	1	1	1	1	1	1	1	1	1		1	1			1	1	1	1
OG5_128689																																	1	1	1	1	1																			1	1	1	1		1	1		1	1	1	1	1	1	1	1	1		1	1		1	1	1	1	1	1	1	1	1	1	1	1	1	1		1				1			1		1	1	1						1	1	1		1	1	1	1	1	1	1	1	1	1	1	1	1	1	1	1		1	1	1	1	1	1	1	1
OG5_128690																																																								1	1	1	1	1	1	1		1	1	1	1	1	1	1	1	1	1	1	1		1	1	1		1	1	1	1	1	1	1	1	1	1		1	1			1	1	1	1			1	1	1	1							1	1	1	1	1	1	1	1	1		1	1		1	1	1	1		1	1		1	1	1	1	1
OG5_128691																																																								1	1	1	1	1	1	1		1	1	1		1	1	1	1	1	1	1	1		1	1	1	1	1	1	1	1	1	1	1	1	1	1		1				1	1		1				1						1	1	1	1	1	1	1	1	1	1	1	1	1	1	1	1	1	1	1	1		1	1	1	1	1	1	1	1
OG5_128693																																																							1	1	1	1	1	1		1		1		1	1	1	1	1	1	1	1		1		1	1	1	1		1	1		1	1	1	1	1	1		1			1	1	1		1		1	1	1	1	1		1		1	1	1		1	1	1	1	1	1	1	1	1	1	1	1	1		1	1		1	1	1	1	1	1	1	1
OG5_128694																																																							1	1	1	1	1	1	1	1		1	1	1	1	1	1	1	1	1	1	1	1		1	1	1		1	1	1	1	1	1	1	1	1	1		1	1	1	1	1	1	1	1	1				1					1	1	1	1	1	1	1	1	1	1	1	1	1	1	1	1	1	1	1	1		1	1	1	1	1	1	1	1
OG5_128695																																																							1	1	1	1	1		1	1		1		1		1	1	1	1	1	1	1	1		1	1	1	1	1	1	1	1	1	1	1	1	1	1		1																	1	1	1	1	1	1	1	1	1	1	1	1	1	1	1	1	1	1	1	1		1		1					
OG5_128696																																																							1	1	1	1	1	1	1	1		1	1	1	1	1	1	1	1	1	1	1	1		1	1	1	1	1	1	1	1	1	1	1	1	1	1		1							1										1	1	1	1	1	1	1	1	1	1	1	1	1	1	1	1	1	1	1	1									
OG5_128697																																																							1	1	1	1	1	1	1	1		1	1	1	1	1	1	1	1	1	1	1	1		1	1	1			1	1	1	1	1	1	1	1	1		1	1	1	1	1	1	1	1	1				1			1		1	1	1	1	1	1	1	1	1	1	1	1	1	1	1	1	1	1	1	1		1	1	1	1	1	1	1	1
OG5_128698																																																								1	1	1	1	1	1	1		1	1	1	1	1	1	1	1	1		1	1		1	1	1	1	1	1	1	1	1	1	1	1	1	1		1	1			1	1	1	1	1	1	1	1		1				1	1	1	1	1	1	1	1	1	1	1	1	1	1	1	1	1	1	1	1									
OG5_128699																																																							1	1	1	1	1	1	1	1		1	1	1	1	1	1	1	1			1	1		1		1		1	1	1	1	1	1	1	1	1	1		1		1	1	1	1	1	1	1	1	1	1	1					1	1	1	1	1	1	1	1	1	1	1	1	1	1	1	1	1	1	1	1		1	1	1		1	1	1	1
OG5_128700																																																							1	1	1	1	1	1	1	1		1		1	1	1	1	1	1	1	1	1	1		1	1	1	1	1	1	1	1	1	1	1	1	1	1		1	1	1	1	1	1	1	1	1				1					1	1	1	1	1	1	1	1	1	1	1	1	1	1	1	1	1	1	1	1		1	1	1	1	1	1	1	1
OG5_128701	1	1	1	1	1	1	1	1	1	1	1																																													1	1	1	1	1	1	1		1	1	1		1	1	1	1	1	1	1	1		1	1	1	1	1	1	1	1	1	1	1	1	1	1			1	1	1	1	1	1	1	1									1	1	1	1			1	1	1	1	1	1	1	1	1	1						1	1			1	1	1	1
OG5_128702																																																							1	1	1	1	1	1		1		1		1	1	1	1	1	1	1	1	1	1		1	1	1	1	1	1	1	1	1	1	1	1	1	1		1	1	1	1	1	1	1	1	1				1					1	1	1	1	1	1	1	1	1	1	1	1	1	1	1	1	1	1	1	1		1	1	1	1	1	1	1	1
OG5_128704																																																							1	1	1	1	1	1		1					1	1	1	1	1	1	1		1		1	1	1			1	1	1	1	1	1	1	1	1		1	1	1	1	1	1		1	1	1	1	1						1	1	1	1	1	1	1	1	1	1	1	1	1	1	1	1	1	1	1	1		1	1	1	1	1	1	1	1
OG5_128705																																																							1	1	1	1	1	1	1	1				1	1	1	1	1	1	1	1	1	1		1	1	1		1	1	1	1	1	1	1	1	1	1		1							1		1	1	1	1					1	1	1	1	1	1	1	1	1	1	1		1	1	1	1	1	1	1	1		1	1	1		1	1	1	1
OG5_128706																																																							1	1	1	1	1	1	1	1			1	1	1	1		1	1	1	1	1	1			1		1	1	1	1	1	1	1	1	1	1	1		1			1			1	1	1	1	1	1	1	1				1	1	1	1	1	1	1	1	1	1	1	1	1	1	1		1	1	1	1		1	1	1	1	1	1	1	1
OG5_128707																																																							1	1	1	1	1	1	1	1				1		1	1	1	1	1	1	1	1		1	1	1	1	1	1	1	1	1	1	1	1	1	1		1	1						1					1					1	1		1	1	1	1	1	1	1	1	1	1	1	1	1	1	1	1	1						1	1	1	1
OG5_128708																																																								1	1	1	1	1	1	1					1	1	1	1	1	1	1	1	1		1	1	1	1	1	1	1	1	1	1	1	1	1	1		1	1		1	1	1		1	1									1	1	1	1	1	1	1	1	1	1	1	1	1	1	1	1	1	1	1	1						1	1	1	1
OG5_128710																																																							1	1	1	1	1	1	1	1			1	1	1	1	1	1	1	1	1	1	1		1	1	1	1	1	1	1	1	1	1	1	1	1	1		1	1		1	1	1	1	1	1									1	1	1	1	1	1	1	1	1	1	1	1	1	1	1	1	1	1	1	1		1	1		1	1	1	1	1
OG5_128715	1		1	1	1	1				1	1	1	1	1				1	1	1						1	1	1			1			1				1	1	1		1	1	1	1	1	1	1		1	1		1			1	1								1																																		1			1	1						1	1	1	1	1	1	1	1	1	1	1	1	1	1	1	1	1	1	1	1		1	1			1	1	1	1
OG5_128717								1	1									1														1		1				1	1	1	1			1	1	1			1	1	1											1		1		1																																	1				1						1	1	1	1	1	1	1	1	1	1		1	1	1		1		1	1	1		1	1	1	1	1	1	1	1
OG5_128726		1	1			1	1	1			1	1	1		1			1		1		1	1	1	1	1	1	1	1	1	1		1	1				1	1	1	1	1				1	1	1	1	1	1													1																	1																		1		1	1	1						1	1	1	1	1	1	1	1	1	1	1	1	1	1	1	1	1	1	1	1					1	1	1	1	1
OG5_128727																																																								1					1			1	1		1																									1			1	1	1	1		1	1	1	1						1	1	1	1	1	1	1	1	1	1	1	1	1	1	1	1	1	1	1	1		1	1	1	1	1	1	1	1
OG5_128731																																																							1	1	1	1	1	1	1	1		1	1		1	1	1	1	1	1	1		1		1	1	1	1	1	1		1	1	1	1	1	1	1		1	1		1	1	1		1	1				1	1		1		1	1	1	1	1	1	1	1	1	1	1	1	1	1	1	1	1		1	1			1	1	1	1	1	1	1
OG5_128732																																																							1		1	1	1	1				1	1	1	1	1	1	1	1	1	1				1	1	1	1	1	1	1	1	1	1	1	1	1	1		1			1						1	1	1	1	1				1	1	1	1	1	1	1	1	1	1	1	1	1	1	1	1	1	1	1	1		1	1	1	1	1	1	1	1
OG5_128733																																																								1		1	1	1		1		1	1	1	1	1	1	1	1	1	1	1	1		1	1	1	1	1	1	1	1	1	1	1	1	1	1		1		1			1	1	1	1		1	1	1					1	1	1	1	1	1	1	1	1	1	1	1	1	1	1	1		1	1	1		1	1	1	1	1	1	1	1
OG5_128735							1		1	1								1																										1	1	1										1	1	1	1	1	1	1		1	1	1		1	1	1	1	1	1	1	1		1	1	1	1	1		1	1	1	1	1	1	1	1		1							1					1	1		1		1	1	1	1	1	1	1	1	1	1	1	1	1	1	1	1	1	1	1	1		1	1	1	1	1	1	1	1
OG5_128736	1			1	1	1	1	1	1	1		1		1	1	1																																								1	1	1		1		1	1		1	1	1	1	1	1	1				1		1	1	1	1	1	1	1	1	1	1	1	1	1	1		1	1		1									1					1	1	1	1	1	1	1	1	1	1	1	1	1	1	1	1	1	1	1	1		1		1	1	1	1	1	1
OG5_128739																																																								1	1	1	1	1	1					1	1	1	1	1	1	1	1	1	1		1	1	1	1	1	1	1	1	1	1	1	1	1	1		1														1	1		1	1	1	1	1	1	1	1	1	1	1	1	1	1	1	1													
OG5_128740																1																																							1	1	1	1	1		1					1	1					1		1	1		1	1	1	1	1	1	1	1	1	1	1	1	1	1									1							1	1		1	1	1	1	1	1	1	1	1	1	1		1	1	1	1	1	1	1	1		1							
OG5_128741																																																								1	1	1	1	1	1	1		1	1	1	1	1	1	1	1	1	1	1	1		1	1	1	1	1	1	1	1	1	1	1	1	1	1		1	1	1	1	1	1	1	1	1				1					1	1	1	1	1	1	1	1	1	1	1		1	1	1	1	1	1	1	1		1	1	1	1	1	1	1	1
OG5_128742																																																													1	1		1		1	1	1	1	1	1	1	1		1		1	1	1		1	1	1	1	1	1	1	1	1	1							1		1		1		1		1		1		1	1	1	1	1	1	1	1	1		1	1	1	1		1	1	1	1	1		1	1				1		
OG5_128744																				1		1								1	1	1	1	1				1	1	1		1	1	1	1	1	1	1		1	1					1	1	1	1	1	1			1	1	1		1	1	1	1						1	1	1	1	1	1	1	1	1	1	1	1	1	1									1				1						1	1	1	1	1	1	1	1	1	1	1	1	1	1	1	1	1	1	1	1		1	1			1	1	1	1
OG5_128747												1																		1																	1									1	1	1	1		1			1	1	1	1	1	1	1	1	1	1	1	1			1	1	1												1			1		1		1		1	1	1						1	1	1	1	1	1		1	1	1	1	1	1	1		1	1	1	1	1		1	1		1	1	1	1	
OG5_128748																													1																					1					1	1	1	1	1	1	1			1	1		1					1	1	1	1		1	1	1		1	1	1	1	1	1	1	1	1	1		1			1	1	1	1	1	1	1	1	1	1	1		1		1	1	1	1	1	1	1	1	1	1	1	1	1	1	1	1						1	1	1	1	1	1	1	1
OG5_128750																																																							1	1	1	1	1	1	1			1		1		1		1	1	1		1	1		1	1	1		1	1	1	1	1	1	1	1	1	1		1							1										1	1	1	1	1	1	1	1	1	1	1	1	1	1	1	1	1	1	1	1						1	1		1
OG5_128752					1					1																																													1	1	1	1	1	1	1	1		1	1		1	1	1	1	1	1		1	1		1	1	1			1	1		1	1	1	1	1	1		1							1					1	1	1	1		1	1	1	1	1	1	1	1	1	1	1	1	1	1	1		1	1	1	1		1	1	1	1	1	1	1	1
OG5_128753																																																							1	1	1	1	1	1	1				1	1	1	1	1	1	1		1	1	1		1	1	1	1	1	1	1	1	1	1	1	1	1	1									1					1					1	1	1	1	1	1	1	1	1	1	1	1	1	1	1	1	1	1	1	1				1	1	1	1	1	
OG5_128754																																																							1	1	1	1	1	1	1	1		1	1	1	1	1	1	1	1	1	1	1			1	1	1	1	1	1	1	1	1	1	1	1	1	1		1							1		1	1	1	1		1	1		1	1	1	1	1	1	1	1	1	1	1	1	1	1	1	1	1	1	1	1		1	1	1	1	1	1	1	1
OG5_128756																																																								1	1	1	1	1	1						1	1	1	1	1	1		1	1		1	1	1		1	1	1	1	1	1	1	1	1	1		1											1						1	1	1	1	1	1	1	1	1	1	1	1	1	1	1	1	1	1	1	1		1				1	1	1	1
OG5_128757																		1	1	1	1	1	1	1	1	1	1	1	1	1	1	1	1	1	1	1	1	1	1	1	1	1	1	1	1	1	1	1	1	1	1	1	1			1	1					1			1												1	1	1			1	1	1	1	1	1	1	1	1									1										1	1	1	1	1	1		1	1	1	1	1	1	1	1	1	1					1	1	1	1	1	1	1	1
OG5_128760																																																								1	1	1	1	1	1			1	1	1	1	1	1	1	1		1	1	1		1	1	1	1	1	1	1	1	1	1	1	1	1	1			1	1	1	1	1	1	1	1				1		1	1		1	1	1		1	1	1	1	1	1	1	1	1	1	1	1	1		1	1		1	1	1	1	1	1	1	1
OG5_128762																																																									1	1	1	1	1			1			1	1	1	1	1	1	1	1	1		1	1	1	1	1	1	1	1	1	1	1	1	1	1									1										1			1	1	1	1	1	1	1	1	1	1	1		1		1	1	1		1	1		1	1	1	1	1
OG5_128763																																																							1	1	1			1	1			1	1	1	1	1	1	1	1	1	1	1	1		1	1	1	1	1	1	1	1	1	1	1	1	1	1		1		1	1	1	1	1	1	1		1	1			1	1		1	1	1	1	1	1	1	1	1	1	1	1	1	1	1	1	1	1	1	1			1			1	1		1
OG5_128764				1	1													1															1	1				1	1	1		1		1	1	1	1				1																				1									1																													1	1	1	1	1	1	1	1	1	1	1				1	1	1	1	1	1		1					1		
OG5_128765																																																								1	1	1	1	1	1			1	1	1	1	1	1	1	1	1	1	1	1		1	1	1	1	1	1	1	1	1	1	1	1	1	1		1							1		1	1	1						1	1	1	1	1	1	1	1	1	1	1	1	1	1	1	1	1	1	1	1		1	1	1	1	1	1	1	1
OG5_128767																																						1																	1	1	1	1	1	1		1		1			1	1	1		1	1	1	1	1		1	1	1			1	1	1		1	1	1	1	1		1	1	1	1	1	1	1	1	1				1					1	1	1	1	1	1	1	1	1	1	1	1	1	1	1	1	1	1	1	1		1			1	1	1		1
OG5_128768																																																							1	1	1	1	1	1	1	1		1		1	1	1	1	1	1	1	1	1	1		1	1	1	1		1	1	1	1	1	1	1	1	1		1	1	1	1	1	1	1	1	1				1					1	1	1	1	1	1	1	1	1	1	1	1	1	1	1	1	1	1	1	1		1	1	1	1	1	1	1	1
OG5_128770																																																							1	1	1	1	1	1	1			1	1	1	1	1	1	1	1	1	1		1		1	1	1	1		1	1	1	1	1	1	1	1	1		1		1					1	1	1	1	1						1	1	1	1	1	1	1	1	1	1	1	1	1	1	1	1	1	1	1	1		1	1	1	1	1	1	1	1
OG5_128771																																																								1	1	1	1	1	1			1	1		1	1	1	1	1	1	1	1	1		1	1	1	1	1	1	1	1	1	1	1	1	1	1		1	1	1	1	1	1	1	1	1				1					1	1	1	1	1	1	1	1	1	1	1	1	1	1	1	1	1	1	1	1		1	1	1	1	1	1	1	1
OG5_128773																																																								1	1	1	1	1	1	1		1	1	1	1	1	1	1	1	1	1	1	1		1	1	1	1	1	1	1		1	1	1	1	1	1		1			1				1		1	1	1	1			1		1	1	1	1	1	1	1	1	1	1	1	1	1	1	1	1	1		1	1		1	1	1	1	1	1	1	1
OG5_128774															1																																											1	1	1	1			1			1	1	1	1	1	1	1	1	1		1	1	1	1	1	1	1	1	1	1	1	1	1	1		1							1		1	1	1	1		1	1		1	1	1	1	1	1	1	1	1	1	1	1	1	1	1	1	1	1	1	1		1	1	1	1	1	1	1	1
OG5_128776																																																							1	1	1	1	1	1	1				1	1	1	1	1	1	1	1	1	1	1		1	1	1	1	1	1	1	1	1	1	1	1	1	1		1		1		1	1	1	1	1	1	1	1						1	1	1	1	1	1	1	1	1	1	1	1	1	1	1	1	1	1	1	1		1	1	1	1	1	1	1	1
OG5_128777																																																							1	1	1	1	1	1		1		1	1		1	1	1	1	1	1		1	1		1	1	1	1	1	1	1	1	1	1	1	1	1					1		1	1	1	1	1	1	1	1	1					1	1	1	1	1	1	1	1	1	1	1	1	1	1	1	1	1	1	1	1		1	1	1	1	1	1	1	1
OG5_128778																																																							1	1	1	1	1	1	1	1				1	1	1	1	1	1	1	1	1	1		1	1	1	1	1	1	1	1	1	1	1	1	1	1		1							1		1	1		1					1	1	1	1	1	1	1	1	1	1	1	1	1	1	1	1	1	1	1	1		1	1			1	1	1	1
OG5_128779																		1	1																										1												1	1	1	1	1				1		1	1	1	1	1	1	1	1	1		1	1	1	1												1				1	1		1		1	1	1						1	1	1	1	1	1	1	1	1		1	1	1	1	1	1	1	1	1	1			1			1	1	1	1
OG5_128780																		1	1					1	1	1			1					1				1	1	1				1	1	1	1				1													1	1																												1		1	1	1		1				1						1	1	1	1	1	1	1	1	1	1	1		1	1	1	1	1	1	1	1		1	1			1	1	1	1
OG5_128784																		1	1														1	1				1	1	1																1	1	1	1		1	1		1	1	1	1	1	1	1	1	1		1	1		1	1	1	1	1	1	1	1	1	1	1	1	1	1									1		1		1						1	1	1	1	1	1	1	1	1	1	1	1	1	1	1	1	1	1	1	1		1	1	1	1	1	1	1	1
OG5_128785																																																							1	1	1	1	1	1	1	1			1	1	1	1	1	1	1	1	1	1	1		1	1	1	1	1	1	1	1		1	1	1	1	1		1							1					1					1	1	1	1	1	1	1	1	1	1	1	1	1	1	1	1	1	1	1	1		1	1	1	1	1	1	1	1
OG5_128786																												1																											1	1	1	1	1	1	1	1		1	1		1	1	1	1	1	1	1	1	1		1	1	1	1	1	1	1	1	1	1	1	1	1	1		1												1		1	1		1	1	1	1	1	1	1	1	1	1	1	1	1	1	1	1	1		1	1		1	1			1	1	1	1
OG5_128788																																																							1	1	1		1	1	1	1		1			1	1	1	1	1	1	1		1		1	1	1		1		1	1	1	1	1	1	1	1		1	1	1	1	1	1	1	1	1	1	1	1	1					1	1	1		1	1	1	1			1	1		1	1	1	1	1	1	1		1	1	1	1	1	1	1	1
OG5_128789																																																							1		1	1	1	1	1							1	1	1	1	1	1	1	1		1	1	1	1	1	1	1	1	1	1	1	1	1	1		1												1					1	1	1	1	1	1	1	1	1	1	1	1	1	1		1	1	1	1	1						1	1	1	1
OG5_128790																																																							1	1	1	1	1	1	1	1		1	1	1	1	1	1	1	1	1	1	1	1		1	1	1			1	1	1	1	1	1	1	1	1		1							1					1		1	1		1	1	1	1	1	1	1	1	1	1	1	1	1	1	1	1	1	1	1	1		1	1	1	1	1	1	1	1
OG5_128792																																																							1		1	1	1			1					1	1	1	1	1		1	1	1		1	1	1	1	1	1	1	1	1	1	1	1	1	1		1							1										1	1	1	1		1	1	1	1	1	1	1	1	1	1	1													
OG5_128793																																																								1	1	1	1	1	1	1		1	1	1	1	1	1	1	1	1	1	1	1		1	1	1	1		1	1	1	1	1	1	1	1	1		1	1		1	1	1	1	1	1						1	1		1	1	1	1	1	1	1	1	1	1	1	1	1	1	1	1	1	1	1	1		1	1	1	1	1	1	1	1
OG5_128796																																		1																						1	1	1	1		1			1	1			1	1	1	1	1	1	1	1		1	1	1	1	1	1	1		1	1	1	1	1	1									1			1	1						1	1	1	1	1	1	1	1	1	1	1	1	1	1	1	1	1	1	1	1		1	1	1	1	1	1	1	1
OG5_128797																																																							1	1	1	1	1	1	1	1		1	1	1	1	1	1	1	1	1	1	1	1		1	1	1	1	1	1	1	1	1	1	1		1			1			1	1	1		1	1	1	1	1	1					1	1	1	1	1	1	1	1	1	1	1	1		1	1	1	1		1	1			1	1	1	1	1	1	
OG5_128798																																																								1	1	1	1	1	1						1	1	1	1	1	1	1	1	1		1	1	1		1	1	1	1	1	1	1	1	1	1		1							1		1	1		1					1	1	1	1	1	1	1	1	1	1	1	1	1	1	1	1	1	1	1	1						1	1	1	1
OG5_128801																																																							1	1	1	1	1	1	1			1		1	1	1		1	1	1	1	1	1		1	1		1	1	1	1		1	1	1	1	1	1		1				1	1		1		1	1	1	1					1	1	1	1	1	1	1	1	1	1	1	1	1	1	1	1	1	1	1	1		1	1	1	1	1	1	1	1
OG5_128803						1	1		1	1				1	1			1	1	1	1	1	1	1	1	1	1	1	1	1	1	1	1	1				1	1	1	1	1	1	1	1	1	1	1	1	1	1		1			1								1	1																												1			1	1		1										1	1	1	1	1	1	1	1	1	1	1	1	1	1	1	1	1	1	1	1		1	1	1	1	1	1	1	1
OG5_128804																		1			1																																		1	1	1	1	1	1	1	1		1	1	1		1	1	1	1			1	1		1	1	1	1	1	1	1	1		1	1	1	1	1		1							1					1		1	1		1	1	1	1	1	1	1	1	1	1	1	1	1	1	1	1	1	1	1	1		1	1	1	1	1	1	1	1
OG5_128805																																																							1	1	1	1	1	1	1	1		1		1	1	1	1	1	1	1	1	1			1	1	1		1	1	1		1	1	1	1	1	1		1	1			1	1		1		1	1	1	1					1	1	1	1	1	1	1	1	1	1	1	1	1	1		1	1	1	1	1		1	1		1	1	1	1	1
OG5_128808											1							1	1			1		1		1		1		1			1	1				1	1	1	1															1	1				1			1	1																																						1						1	1	1	1	1	1	1	1		1	1	1	1	1		1		1	1	1		1	1	1	1	1	1	1	1
OG5_128810																																																									1			1	1			1					1		1				1					1										1			1						1	1																1	1				1										1	1					1
OG5_128811																			1			1				1						1								1				1	1	1	1				1					1		1			1			1	1	1	1			1							1	1	1		1	1	1	1	1	1	1	1	1	1											1	1	1						1	1	1	1	1	1	1	1	1	1	1	1	1	1	1	1	1	1	1	1		1	1	1	1	1	1	1	1
OG5_128812																																1	1	1				1	1					1	1	1	1		1	1	1					1	1	1	1	1	1	1		1			1	1	1	1	1	1	1	1	1		1	1	1	1	1	1	1	1	1	1	1	1	1	1		1							1					1					1	1	1	1	1	1	1	1	1	1	1	1	1	1	1	1	1	1	1	1		1	1	1	1	1	1	1	1
OG5_128814																										1																														1		1	1	1		1		1	1	1	1	1	1	1	1	1		1	1		1		1		1	1	1	1	1	1	1	1	1	1		1	1	1	1	1	1	1	1	1									1	1	1	1	1	1	1	1	1	1	1	1	1	1	1	1	1	1	1	1		1	1	1	1	1	1	1	1
OG5_128815																																																							1	1	1	1	1	1	1	1				1	1	1	1	1	1	1	1	1	1		1	1	1	1	1	1	1	1	1	1	1	1	1	1		1							1		1			1	1				1	1	1		1	1	1	1	1	1		1	1	1	1	1						1				1	1	1	1
OG5_128816																																																							1	1	1	1	1	1	1	1		1		1	1	1	1	1	1	1	1	1	1		1	1	1	1	1	1	1	1	1	1	1	1	1	1		1	1		1	1	1	1	1	1				1					1	1	1	1	1	1	1	1	1	1	1	1	1	1	1	1	1	1	1	1		1	1	1	1	1	1	1	1
OG5_128819																																																								1	1	1	1	1	1	1		1	1	1	1	1	1	1	1	1	1	1	1		1	1	1	1	1	1	1		1		1	1	1	1		1		1		1	1	1	1	1	1	1	1			1	1		1	1	1	1	1	1	1	1	1	1	1	1	1	1	1	1	1	1	1	1		1	1	1	1	1	1	1	1
OG5_128820																																																								1	1	1	1	1	1	1		1	1		1	1	1	1	1	1	1	1	1		1	1	1		1	1	1	1	1	1	1	1	1	1		1			1						1	1	1	1					1	1	1	1	1	1	1	1	1	1	1	1	1	1	1	1	1	1	1	1		1	1	1	1	1	1	1	1
OG5_128821																																																								1	1			1	1		1	1	1	1	1	1	1	1	1	1	1	1	1		1	1	1	1	1	1	1	1	1	1	1	1	1	1		1		1		1	1	1	1	1				1											1	1	1	1	1	1	1	1	1				1	1		1	1	1	1	1	1	1	1
OG5_128822																																																							1	1	1	1	1	1	1	1		1	1	1	1	1	1	1	1	1	1	1	1		1	1	1		1	1		1	1	1	1	1	1	1		1	1			1	1			1					1	1	1		1	1	1		1	1	1	1	1	1	1	1	1	1	1	1	1		1	1		1		1	1	1	1	1	1
OG5_128823																																																									1	1	1	1	1	1		1	1	1	1	1	1	1	1	1	1	1	1		1	1	1	1	1	1	1	1	1	1	1	1	1	1		1	1		1	1	1	1						1					1	1	1	1	1	1	1	1	1	1	1	1	1	1	1	1	1	1	1	1		1	1	1		1	1	1	1
OG5_128824																										1		1																											1	1	1				1					1	1	1	1	1		1	1	1	1		1	1	1	1	1	1	1	1	1	1	1	1	1	1													1						1	1	1	1	1	1	1	1	1	1	1	1	1	1	1	1	1	1	1							1	1	1	1
OG5_128825																																																								1	1	1	1	1	1	1		1	1	1	1	1	1	1	1	1	1	1	1		1	1	1	1	1	1	1	1	1	1	1	1	1	1		1	1	1		1	1	1	1	1									1	1	1	1	1	1	1	1	1	1	1	1	1	1	1	1	1	1	1	1		1	1	1	1	1	1	1	1
OG5_128826																																																									1	1	1	1	1	1		1		1	1	1	1	1	1	1	1	1	1		1	1	1	1	1	1	1	1	1	1	1	1	1	1		1	1	1	1	1	1	1		1									1	1	1	1	1	1	1	1	1	1	1	1	1	1	1	1	1	1	1	1		1	1	1	1	1	1	1	1
OG5_128830																																																								1	1	1	1	1	1	1		1	1	1	1	1	1	1	1	1		1	1		1	1	1	1	1	1	1	1	1	1	1	1	1	1		1	1			1	1	1		1					1				1	1	1	1	1	1	1	1	1	1	1	1	1	1	1	1	1	1	1	1		1	1	1	1	1	1	1	1
OG5_128831																																																								1	1	1	1	1	1	1		1	1		1	1	1	1	1	1	1	1	1		1	1	1	1	1	1	1	1	1	1	1	1	1			1							1		1	1	1	1					1	1	1	1	1	1	1	1	1	1	1	1	1	1	1	1	1	1	1	1		1	1	1	1	1	1	1	1
OG5_128832																																																								1	1	1	1	1	1			1	1	1	1	1	1	1	1	1	1	1	1		1	1	1	1	1	1	1	1	1	1	1	1	1	1		1							1		1	1	1	1					1	1	1	1	1	1	1	1	1	1	1	1	1	1	1	1	1	1	1	1		1	1	1	1	1	1	1	1
OG5_128833																																																							1	1	1	1	1	1	1	1		1	1	1	1	1	1	1	1	1	1	1	1		1	1	1	1		1	1	1	1	1	1	1	1	1		1			1	1	1		1					1					1	1	1	1	1	1	1	1	1	1	1	1	1	1	1	1	1	1	1	1			1	1	1	1	1	1	1
OG5_128834																																																								1	1	1	1	1	1	1		1		1	1	1	1	1	1	1	1	1	1		1	1	1		1	1	1	1	1	1	1	1	1	1		1	1	1	1	1	1	1	1	1				1					1	1	1	1	1	1	1	1	1	1	1	1	1	1	1	1	1	1	1	1		1	1	1	1	1	1	1	1
OG5_128835																																																								1	1	1	1	1	1			1	1	1	1	1	1	1	1	1		1	1		1	1	1	1	1	1	1		1	1	1	1	1	1		1												1					1	1	1		1	1	1	1	1	1	1	1	1	1	1	1	1	1	1	1						1	1	1	1
OG5_128836																																																								1	1	1	1	1	1			1		1		1	1	1	1	1	1	1	1		1	1	1	1	1	1	1	1	1	1	1	1	1	1		1				1	1		1					1					1	1	1	1	1		1	1	1	1	1	1	1	1	1	1		1	1	1			1	1	1	1	1	1	1
OG5_128837				1	1									1											1				1																										1	1	1	1	1	1		1				1	1	1	1	1	1	1	1	1	1		1	1	1	1	1	1	1	1	1	1	1	1	1	1		1			1	1	1							1	1				1	1	1	1	1	1	1	1	1	1	1	1	1	1		1	1	1	1	1									
OG5_128839																																																								1	1	1	1	1	1	1		1	1			1	1	1	1		1	1	1		1	1	1		1	1	1	1	1	1	1	1	1	1		1	1	1		1	1		1	1									1	1	1		1	1	1	1	1	1	1	1	1	1	1	1	1	1	1	1		1	1		1	1	1	1	1
OG5_128840																																																							1	1	1	1	1	1	1	1		1		1	1	1	1	1	1	1	1	1	1		1		1	1		1	1		1	1	1	1	1	1		1	1		1	1	1	1		1				1					1	1	1	1	1	1	1	1	1	1	1	1	1	1	1	1	1	1	1	1		1	1	1	1	1	1	1	1
OG5_128841																																																								1	1	1	1	1				1	1	1	1	1	1	1	1	1	1	1	1		1	1	1	1	1	1	1		1	1	1	1	1	1		1							1		1	1	1	1	1		1		1	1	1		1	1	1	1	1	1	1	1	1	1	1	1	1	1	1	1		1	1	1		1	1	1	1
OG5_128843																																																							1	1	1	1	1	1	1	1		1	1	1	1	1	1	1	1	1	1	1	1		1	1	1	1	1	1	1	1	1	1	1	1	1	1																			1	1	1	1	1	1	1	1	1	1	1	1	1	1	1	1	1	1	1	1		1	1	1	1	1	1	1	1
OG5_128844																																																								1	1	1	1	1	1	1		1	1	1	1	1		1	1	1	1	1	1		1	1	1	1	1	1	1	1	1	1	1	1	1	1		1	1	1	1	1	1	1	1	1									1	1	1	1	1	1	1	1	1	1	1	1	1	1	1	1	1		1			1	1	1	1	1	1	1	1
OG5_128845																																																							1	1	1	1	1	1	1	1		1	1	1	1	1	1	1	1	1	1	1	1		1	1	1	1	1	1	1	1	1	1	1	1	1	1		1							1			1	1	1					1	1	1	1	1	1	1	1	1	1	1	1	1	1	1	1	1		1	1		1	1	1	1	1	1	1	1
OG5_128847																																																								1	1	1	1	1	1						1	1	1	1	1	1	1	1	1		1	1	1	1	1	1	1	1	1	1	1	1	1	1		1																	1	1	1	1	1	1	1	1	1	1	1	1	1	1	1	1	1	1	1	1		1	1		1	1	1	1	
OG5_128848																																																									1	1	1	1				1		1	1	1	1	1	1	1	1	1	1		1	1	1		1	1	1	1	1	1	1	1	1	1		1							1										1	1	1	1	1	1	1	1	1	1	1	1	1	1	1	1	1	1	1	1						1	1	1	
OG5_128851																																1																								1	1	1	1	1	1	1		1	1	1	1					1			1		1	1	1	1	1	1	1	1	1	1	1	1	1	1			1		1	1	1	1	1	1									1	1	1	1	1	1	1	1	1	1	1		1	1	1	1	1	1	1	1			1	1	1	1	1	1	
OG5_128859																																																								1	1	1	1	1	1	1		1	1	1	1	1	1	1	1	1	1	1	1		1	1	1	1		1	1	1	1	1	1	1	1	1		1	1			1	1	1	1	1									1	1	1	1	1	1	1	1	1	1	1	1	1	1	1	1	1	1	1	1			1	1	1	1	1	1	1
OG5_128861																																																								1	1	1	1	1	1			1	1	1	1	1	1	1	1	1	1	1	1		1	1	1	1	1	1	1	1	1	1	1	1	1	1		1			1							1	1						1	1	1	1	1	1	1	1	1	1	1	1	1	1	1	1	1	1	1	1		1	1		1				1
OG5_128862																																																							1		1	1	1	1	1	1				1	1	1	1	1	1	1		1	1		1	1	1	1	1	1	1	1	1	1	1	1	1	1		1									1			1					1	1	1	1	1	1	1	1	1	1	1	1	1	1	1	1	1		1	1									
OG5_128863							1																																																	1	1	1	1	1	1			1		1	1	1	1	1	1	1	1	1	1		1	1	1	1	1	1	1	1	1	1	1	1	1	1			1	1	1	1	1	1	1	1				1					1	1	1	1	1	1	1	1	1	1	1	1	1	1	1	1	1	1	1	1			1	1	1	1	1	1	1
OG5_128864																																																								1	1	1	1	1	1			1		1	1	1	1	1	1	1	1		1		1	1	1	1	1	1	1	1	1	1	1	1	1	1		1							1		1	1	1	1					1	1	1	1	1	1	1	1	1	1	1	1	1	1	1		1	1	1	1		1	1			1	1	1	
OG5_128865																																																							1	1	1	1		1	1			1	1	1	1	1		1	1	1	1				1	1	1				1	1	1	1	1	1	1			1	1		1	1	1	1	1	1				1	1	1	1		1	1	1		1	1	1	1	1	1	1	1	1	1	1	1	1	1	1	1		1		1		1		1	1
OG5_128866																																																								1	1	1	1	1	1			1	1	1	1	1	1	1	1	1	1	1	1		1	1	1	1	1	1	1	1	1	1	1	1	1	1		1				1		1	1	1									1	1	1	1	1	1	1	1	1	1	1	1	1	1	1	1	1	1	1	1			1		1				
OG5_128867																																																							1	1	1	1	1	1	1	1			1	1		1	1	1	1	1	1	1	1				1	1	1	1	1	1	1	1	1	1	1	1		1									1	1	1						1	1	1	1	1	1	1	1	1	1	1	1	1	1	1	1	1	1	1	1						1	1	1	1
OG5_128869																										1														1																1		1	1	1	1			1	1	1	1	1	1			1	1		1		1	1			1	1	1	1	1	1	1	1	1	1		1				1			1		1	1		1	1				1	1	1	1	1	1	1	1	1	1	1	1	1	1	1	1		1	1	1		1		1	1				1
OG5_128870																																																							1	1	1	1	1	1	1	1				1	1	1	1	1	1	1	1	1	1		1	1	1	1	1	1	1	1	1	1	1	1	1	1		1	1			1	1		1		1			1					1	1	1	1	1	1	1	1	1	1	1	1	1	1	1	1	1	1	1	1						1	1	1	1
OG5_128871																		1	1													1						1	1																	1								1								1		1																									1										1	1	1	1	1	1	1	1	1		1	1	1	1		1	1	1	1	1		1	1			1	1	1	1
OG5_128872							1																									1																							1	1	1	1	1	1	1	1		1	1		1	1	1	1	1	1	1	1	1		1		1	1	1	1	1	1	1	1	1	1	1	1		1	1			1	1		1						1				1	1	1	1	1	1	1	1	1	1	1	1	1	1	1	1	1	1	1	1		1			1	1	1	1	1
OG5_128874																																																							1	1	1	1	1	1	1	1		1		1	1	1	1	1	1	1	1	1	1		1	1	1	1	1	1	1	1	1	1	1	1	1	1		1	1	1	1	1	1	1	1	1				1					1	1	1	1	1	1	1	1				1	1	1	1	1	1	1	1	1			1	1	1	1	1	1	1
OG5_128876																																																									1	1	1	1		1					1	1	1	1	1	1	1	1	1		1			1	1	1	1	1	1	1	1	1	1	1		1																	1	1	1	1	1	1	1	1	1	1	1	1	1	1	1	1	1	1	1	1									
OG5_128878																																																								1	1	1	1	1	1	1		1	1	1	1	1	1	1	1	1	1	1	1		1	1	1	1	1	1	1	1	1	1	1	1	1	1		1							1		1	1	1	1					1	1	1	1	1	1	1	1	1	1	1	1	1	1	1	1	1	1	1	1		1	1	1	1	1	1	1	1
OG5_128879																																																								1	1	1	1	1		1		1	1	1	1	1	1	1	1		1	1	1		1	1	1		1	1	1		1	1	1	1	1	1		1	1	1	1	1	1		1			1	1	1					1	1	1	1	1	1	1	1	1	1	1	1	1	1	1	1	1		1	1					1	1	1	1	1
OG5_128881																																																								1	1	1	1	1	1	1			1	1	1	1	1	1	1	1	1	1	1		1	1	1	1	1	1	1	1		1	1	1	1	1		1	1			1	1	1	1	1							1		1	1	1	1	1	1	1	1	1	1	1	1	1	1	1	1	1	1	1	1		1	1			1	1	1	1
OG5_128882																									1							1	1	1	1	1	1																			1	1	1	1	1	1	1		1	1	1	1		1	1	1		1	1	1		1	1	1		1	1	1		1	1	1	1	1	1		1							1	1	1	1	1						1	1		1	1	1	1	1	1	1	1	1	1	1	1	1	1	1	1	1			1	1	1	1	1	1	1
OG5_128883																																																								1	1	1	1	1	1			1	1	1	1	1	1	1	1	1	1	1	1		1	1	1	1	1	1		1	1	1	1	1	1	1		1		1		1	1			1	1	1	1						1	1	1	1	1	1	1	1	1	1	1	1	1	1	1	1	1	1	1	1		1	1	1	1				1
OG5_128885																																																								1	1	1	1		1			1	1	1	1	1	1	1	1	1	1				1	1		1			1			1	1	1	1			1	1		1	1	1	1	1	1		1		1			1		1	1	1		1	1	1	1	1	1	1	1	1	1	1	1	1	1	1	1		1	1		1	1	1	1	1
OG5_128887																																																							1	1	1	1	1	1	1	1	1	1	1	1	1	1	1	1	1	1	1	1	1		1	1	1	1			1	1		1	1	1	1	1		1							1					1		1	1		1	1	1	1	1	1	1	1	1	1	1	1	1	1	1	1	1	1	1	1		1	1	1	1	1	1	1	1
OG5_128888																																																								1	1	1	1	1	1	1		1	1	1	1	1	1	1	1	1	1	1	1		1	1	1	1		1	1	1	1	1	1	1	1	1		1			1				1			1	1	1					1	1	1	1	1	1	1	1	1	1	1	1	1	1	1	1	1	1	1	1		1	1	1	1	1	1	1	1
OG5_128889																																																								1	1	1	1	1	1			1	1	1		1	1	1	1	1	1	1	1		1	1	1	1	1	1	1	1	1	1	1	1	1	1		1							1										1	1	1	1	1	1	1	1	1	1	1	1	1	1	1	1	1	1	1	1		1	1	1	1	1	1	1	1
OG5_128890																																																							1		1	1	1	1	1	1		1	1	1	1	1	1	1	1	1	1	1	1		1	1	1	1	1	1	1	1		1	1	1	1	1		1		1	1	1	1	1		1				1					1	1	1	1	1	1	1	1	1	1	1	1	1	1	1	1	1	1	1	1		1	1	1	1	1	1	1	1
OG5_128892																																																								1	1				1	1		1	1	1	1	1	1	1	1	1	1	1	1		1	1	1	1	1	1	1	1	1	1	1	1	1	1			1			1		1	1	1	1	1	1						1	1	1	1	1	1	1	1	1	1	1	1	1	1	1	1	1	1	1	1		1	1		1	1	1	1	1
OG5_128897																																																								1	1				1				1	1	1	1	1	1	1		1	1	1		1	1	1			1		1	1	1	1	1	1	1									1		1	1	1						1	1		1	1	1	1	1	1	1	1	1	1	1	1	1	1		1	1		1	1	1	1	1	1	1	1
OG5_128899																																			1	1	1	1	1	1								1	1							1	1	1	1	1	1				1	1	1	1	1	1	1	1	1	1	1		1	1	1	1	1	1	1	1	1	1	1	1	1	1		1							1			1	1			1			1	1	1	1	1	1	1	1	1	1	1	1	1	1	1	1	1	1	1	1			1						
OG5_128900																																																								1	1	1	1	1	1			1	1	1	1	1	1	1	1	1	1	1	1		1	1	1	1	1	1	1	1	1	1	1	1	1	1		1			1	1	1	1	1	1									1	1	1	1	1	1	1	1	1	1	1		1	1	1	1	1	1	1	1		1	1	1	1	1	1	1	1
OG5_128901																																																								1	1	1	1	1	1			1		1		1	1	1	1	1	1	1	1		1	1	1	1	1	1	1	1	1	1	1	1	1	1		1							1										1	1	1	1	1	1	1	1	1	1	1	1	1	1	1	1	1	1	1	1				1	1	1	1	1	1
OG5_128902	1	1	1	1	1		1	1	1	1	1	1	1		1			1	1	1	1	1	1	1	1	1		1	1	1	1	1	1	1			1	1	1	1	1	1	1	1	1	1	1	1	1	1	1		1				1							1	1																																		1										1	1	1	1	1	1	1	1	1	1	1	1	1	1	1	1	1	1	1	1		1	1	1	1	1	1	1	1
OG5_128903																		1	1	1		1	1	1		1	1	1	1	1	1	1	1	1	1	1	1	1	1	1	1	1	1	1	1	1	1	1	1	1	1		1			1	1	1			1			1	1						1		1				1	1	1		1	1	1	1	1	1		1	1	1																			1					1	1	1	1	1	1	1		1	1				1	1		1	1		1	1	1	1	
OG5_128904										1														1		1			1	1		1		1				1	1	1				1	1	1	1		1	1							1				1	1		1	1	1	1							1			1	1	1	1	1	1	1	1	1	1	1	1	1	1		1							1										1	1	1	1	1	1	1	1	1	1	1	1	1	1	1	1	1	1	1	1		1	1	1	1	1	1	1	1
OG5_128911																																																							1	1	1	1	1	1	1	1			1	1	1	1	1	1	1		1	1	1		1	1	1		1	1	1	1	1	1	1	1	1	1			1	1	1			1		1				1	1				1	1		1	1	1	1	1	1	1	1	1	1	1	1	1	1	1	1	1		1	1	1		1	1	1	1
OG5_128916																																																								1	1	1	1	1	1			1			1	1	1	1	1	1	1	1	1		1	1	1	1	1	1	1	1	1	1	1	1	1	1		1												1					1	1	1	1	1	1	1	1	1	1	1	1	1	1	1	1	1	1	1	1		1	1	1	1	1	1		1
OG5_128919																																																							1	1	1				1	1		1	1												1	1	1		1	1	1	1	1	1	1	1	1	1		1	1			1	1		1		1	1	1	1	1				1	1	1	1	1	1	1	1	1	1	1	1	1	1	1	1						1	1	1	1	1	1	1	1
OG5_128921																																																									1	1	1	1	1						1	1	1	1	1	1	1		1		1	1	1	1	1	1	1	1	1	1	1	1	1	1		1		1		1	1	1		1							1		1	1	1	1	1	1	1	1	1	1	1	1	1	1	1	1	1	1	1	1									
OG5_128922																																																							1	1	1	1	1	1	1	1			1		1	1	1	1	1	1	1	1	1		1	1	1	1	1	1	1	1	1	1	1	1	1	1		1	1		1	1	1		1					1					1	1	1	1	1	1	1	1	1	1	1	1	1	1	1	1	1	1	1	1		1	1			1	1	1	1
OG5_128923																																																							1	1	1	1	1	1	1			1	1	1	1	1	1	1	1		1	1	1		1	1	1	1	1	1	1	1		1	1	1	1	1		1							1					1		1			1	1	1	1	1	1	1	1	1	1	1	1		1	1	1	1	1	1	1		1	1		1	1	1	1	1
OG5_128925																																																									1	1	1	1	1	1				1	1	1	1	1	1	1	1	1	1		1	1	1		1	1	1	1	1	1	1	1	1	1		1	1			1	1	1	1					1					1	1	1	1	1	1	1	1	1	1	1	1	1	1	1	1	1	1	1	1		1	1	1	1	1	1	1	1
OG5_128928																																																								1	1	1	1	1	1	1		1	1	1	1	1	1	1	1	1	1	1	1		1	1	1	1	1	1	1	1	1	1	1	1	1	1		1				1	1	1	1	1									1	1	1	1	1	1	1	1	1	1	1	1	1	1	1	1	1	1	1	1		1	1	1	1	1	1	1	1
OG5_128929																																																								1	1	1	1		1	1		1	1	1		1	1	1	1	1	1	1	1		1	1	1		1	1	1	1	1	1		1	1	1		1			1				1		1	1	1						1	1	1	1	1	1	1	1	1	1	1	1		1	1	1	1	1	1	1								1	
OG5_128931																																																								1	1	1	1	1	1	1		1	1	1		1	1	1	1	1	1	1	1		1	1	1	1	1	1	1		1	1	1	1	1	1					1		1				1	1	1						1	1	1	1		1	1	1	1	1	1	1	1	1	1	1	1	1	1	1		1	1	1	1	1	1	1	1
OG5_128932																																																									1	1	1	1	1			1		1	1	1	1	1		1	1	1	1		1	1	1	1	1	1	1	1	1	1	1	1	1	1		1	1		1	1	1	1	1	1	1	1	1						1	1	1	1	1	1	1	1	1	1	1	1	1	1		1	1	1	1	1									
OG5_128934																												1				1	1	1										1	1	1	1				1		1				1				1			1	1	1		1	1	1	1	1	1	1	1		1	1	1	1	1	1	1		1	1	1	1	1	1											1		1						1	1	1	1	1	1	1	1	1	1	1	1	1	1		1	1	1	1	1		1	1	1	1	1	1	1	1
OG5_128935																																																							1	1	1	1	1	1	1	1		1	1	1	1	1	1	1	1	1	1	1	1		1	1	1	1	1	1	1	1	1	1	1	1	1	1								1	1	1				1					1	1	1	1	1		1	1	1	1	1	1	1	1	1	1	1	1	1	1		1	1	1	1	1	1	1	1
OG5_128937																																																								1	1	1	1	1	1	1		1		1	1	1	1	1	1	1	1	1	1		1	1	1	1	1	1	1	1	1	1	1	1	1	1		1	1		1	1	1	1	1	1				1					1	1	1	1	1	1	1	1	1	1	1	1	1	1	1	1	1	1	1	1		1	1	1	1	1	1	1	1
OG5_128939																																																							1	1	1	1	1	1	1	1		1			1	1	1	1	1	1	1		1			1	1	1		1	1	1	1	1	1	1	1	1		1	1		1	1	1	1	1	1				1					1	1	1	1	1	1	1	1	1	1	1	1		1	1	1	1	1	1	1		1	1	1	1	1	1	1	1
OG5_128940																																																							1	1		1	1	1		1		1	1	1	1	1	1	1	1	1	1	1			1	1	1	1	1	1	1	1	1	1	1	1	1	1		1							1					1					1	1	1	1	1	1	1	1	1	1	1	1	1	1	1	1	1		1	1		1	1	1	1	1	1	1	1
OG5_128942																																																								1	1	1	1	1	1	1				1	1	1	1	1	1		1	1	1		1	1	1	1	1	1	1	1	1	1	1	1	1	1		1		1	1	1	1	1	1	1				1		1	1		1	1	1	1	1	1	1	1	1	1	1	1	1	1	1	1	1	1	1	1		1	1			1	1	1	1
OG5_128943	1		1	1	1	1	1	1	1	1	1	1	1	1				1	1	1		1	1	1	1	1	1	1	1	1	1	1	1	1			1	1	1	1	1	1	1	1	1	1	1	1	1	1	1		1												1															1				1																									1	1	1	1	1	1	1	1	1	1	1	1	1	1	1	1	1	1	1	1		1	1	1	1	1	1	1	1
OG5_128944																		1	1	1		1	1	1	1	1	1	1	1	1	1							1	1	1		1		1	1	1	1	1	1	1	1	1	1			1		1	1	1	1	1			1		1	1	1	1	1				1		1	1			1	1	1		1	1	1	1	1	1		1	1	1					1										1	1	1	1		1		1	1		1	1	1	1	1	1	1		1	1				1		1	1	1	1
OG5_128945																																																								1	1	1	1	1	1			1		1	1	1	1	1	1	1	1	1	1		1	1	1	1	1	1	1	1	1	1	1	1	1	1		1			1				1										1	1	1	1	1	1	1	1	1	1	1	1	1	1	1	1	1	1	1	1		1	1	1	1	1	1	1	1
OG5_128946																																	1	1																						1	1	1	1	1	1	1		1	1	1	1	1	1	1	1	1	1	1	1		1	1	1	1	1	1	1	1	1	1	1	1	1	1		1							1		1	1	1						1	1	1	1	1	1	1	1	1	1	1	1	1	1	1	1	1	1	1	1		1		1	1	1	1	1	1
OG5_128950																																																							1	1	1	1	1	1	1	1		1	1		1	1	1	1	1	1	1	1	1		1	1	1		1	1	1	1	1	1	1	1	1	1		1							1										1	1	1	1	1	1	1	1	1	1	1	1	1	1	1	1	1	1	1	1		1		1	1	1	1	1	1
OG5_128952																																																							1	1	1	1	1	1	1			1	1	1	1	1	1	1	1	1	1	1	1		1	1	1	1	1	1	1	1	1	1	1	1	1	1		1				1	1		1		1	1	1							1	1	1	1	1	1	1	1	1	1	1	1	1	1		1	1	1	1		1		1	1	1	1	1	1
OG5_128953																																																							1	1	1	1	1	1	1			1	1	1	1	1	1	1	1	1	1	1	1		1	1	1	1	1	1	1	1	1	1	1	1	1	1		1							1										1	1	1	1	1	1	1	1	1	1	1	1	1	1	1	1	1	1	1	1		1	1		1	1	1	1	1
OG5_128954																																																							1	1		1	1	1	1				1		1	1	1	1	1	1	1		1		1	1	1		1	1	1	1	1	1	1	1	1	1		1							1					1	1		1		1	1	1	1	1	1	1	1	1	1	1	1	1	1	1	1						1	1		1	1	1	1	1
OG5_128955																																																							1		1	1	1	1	1			1		1	1	1	1	1	1	1	1		1		1	1	1	1	1	1	1	1	1	1	1	1	1	1		1				1	1		1		1	1	1	1					1	1	1	1	1	1	1	1	1	1	1	1	1	1	1	1	1	1	1	1				1		1	1	1	1
OG5_128957	1	1	1	1	1	1	1	1	1	1		1	1	1	1			1	1				1		1	1	1	1		1	1																		1				1			1	1							1	1	1							1							1													1			1	1		1										1	1	1	1	1	1	1	1	1		1	1	1	1	1	1	1	1	1	1		1	1	1	1	1	1	1	1
OG5_128965																																																								1	1				1	1		1	1	1	1	1	1	1	1	1	1	1	1		1	1	1		1	1	1	1	1	1	1	1	1				1			1	1				1	1	1						1	1	1	1	1	1	1	1	1	1	1	1	1	1	1	1	1	1	1	1		1	1	1	1	1	1	1	1
OG5_128966																																																							1	1	1	1	1	1	1	1				1	1	1	1	1	1	1	1	1	1		1	1	1	1	1	1	1	1	1	1	1	1	1	1		1							1		1	1		1					1	1	1	1	1	1	1	1	1	1	1	1	1	1	1	1	1	1	1	1			1	1		1	1	1	1
OG5_128969																		1	1	1	1	1	1	1	1	1	1	1	1	1	1	1	1	1	1	1	1	1	1	1	1	1	1	1	1	1	1	1	1	1	1	1	1			1						1		1	1																																		1		1	1	1												1	1	1	1	1	1	1	1	1		1	1	1	1		1		1	1	1	1	1	1
OG5_128973																																																									1	1	1	1						1	1		1	1	1	1	1	1	1		1	1	1	1	1	1	1	1	1	1	1	1	1	1		1					1												1	1	1	1	1	1	1	1	1	1	1	1	1	1	1	1	1	1											
OG5_128975																																																								1	1	1	1	1	1	1		1	1	1	1	1	1	1	1	1	1	1	1		1	1	1			1	1	1	1	1	1	1	1	1		1	1	1		1	1	1	1	1									1	1	1	1	1	1	1	1	1	1	1	1	1	1	1	1	1	1	1	1		1	1		1	1	1		1
OG5_128976																																																							1	1	1	1	1	1	1	1			1	1	1	1	1	1	1	1	1	1	1		1	1	1	1	1	1	1		1	1	1	1		1		1							1		1	1	1						1	1	1	1	1	1	1	1	1	1	1	1	1	1	1	1	1	1	1	1		1	1	1	1	1	1	1	1
OG5_128977																																																								1	1	1	1	1	1			1	1	1	1	1	1	1	1	1	1	1	1		1	1	1	1	1	1	1	1	1	1	1	1	1	1									1		1	1	1						1	1	1	1	1	1	1	1	1	1	1	1	1	1	1	1	1	1	1	1			1	1	1	1	1	1	1
OG5_128978																																																									1	1	1	1	1	1		1	1	1	1	1	1	1	1	1	1	1	1		1	1	1			1	1		1		1	1	1	1		1	1	1	1	1	1	1	1	1									1	1	1	1	1	1	1	1	1	1	1	1	1	1	1	1	1	1	1	1		1	1	1	1	1	1	1	1
OG5_128979																											1														1														1									1																														1	1	1	1	1	1	1	1	1	1						1	1	1	1	1	1	1	1	1	1	1	1	1	1	1	1			1	1		1							1
OG5_128980																																																							1	1	1	1	1	1	1			1	1	1	1	1	1	1	1	1	1	1	1		1	1	1	1	1	1	1	1	1	1	1	1	1	1		1			1			1	1	1				1		1	1		1	1	1	1	1	1	1	1	1	1	1	1	1	1	1	1		1	1			1	1	1	1	1	1	1	1
OG5_128984																																																							1	1	1	1	1	1	1	1		1	1	1	1	1	1	1	1	1	1	1	1		1	1	1	1	1	1	1	1	1	1	1	1	1	1		1	1	1	1	1	1	1	1	1				1			1		1	1	1	1	1	1	1	1	1	1	1	1	1	1	1	1	1	1	1	1									
OG5_128988																																																								1	1	1	1	1	1	1		1	1	1	1	1	1	1	1	1	1	1	1		1	1	1	1	1	1	1	1	1	1	1	1	1	1		1	1	1	1	1	1	1	1	1									1	1	1	1	1	1	1	1	1	1	1		1	1	1	1	1		1	1		1	1	1	1	1	1	1	1
OG5_128989																																																								1	1	1	1	1	1	1		1		1	1	1	1	1	1	1	1	1	1		1	1	1	1	1	1	1	1	1	1	1	1	1	1		1			1	1	1		1										1	1	1	1	1	1	1	1	1	1	1	1	1	1	1	1	1	1	1	1		1	1	1	1	1	1	1	1
OG5_128991																																																								1	1	1	1	1	1	1				1	1	1	1	1	1	1	1	1	1		1	1	1	1	1	1	1	1	1	1	1	1	1	1		1												1					1	1	1	1	1	1	1	1	1	1	1	1	1	1	1	1	1	1	1	1			1	1					1
[truncated: 475,548 more chars]
