# Supplementary material for: Phylogenetic Portrait of the Saccharomyces cerevisiae Functional Genome
Source: G3 (Bethesda). 2013 Aug 1;3(8):1335–40. doi: 10.1534/g3.113.006585 (PMC3737173; doi:10.1534/g3.113.006585)
Supplement: Supporting Information [file supp_g3.113.006585_FileS2.zip › Downloadable Data/04-OG_vs_Groups.txt]

	ARCHAEA	BACTERIA	PLANTS	NON-CHORDATES	CHORDATES	FUNGI	EUKARYOTIC PARASITES
OG5_126558	0	0	0.625	0.857142857	1	1	0.875
OG5_126561	0	0.055555556	1	0.952380952	1	1	0.75
OG5_126567	0	0	0.625	0.333333333	0.285714286	0.65	0.125
OG5_126569	0	0	1	1	1	1	0.9375
OG5_126570	0	0	1	0.952380952	1	1	0.8125
OG5_126572	0	0	1	1	1	1	0.9375
OG5_126573	0	0	1	1	1	1	0.875
OG5_126574	0.125	0.138888889	1	0.904761905	1	1	0.75
OG5_126577	0.3125	0.222222222	1	0.904761905	1	1	0.9375
OG5_126579	0.3125	0.5	1	0.952380952	1	1	0.75
OG5_126583	0.625	0.5	1	0.952380952	1	1	0.625
OG5_126585	0.625	0.583333333	1	0.904761905	1	0.9	0.8125
OG5_126588	0	0	1	0.952380952	1	1	1
OG5_126590	0	0	0.875	0.238095238	0.142857143	0.45	0.0625
OG5_126593	0.875	0.916666667	1	0.952380952	1	1	0.9375
OG5_126595	0	0	1	0.952380952	1	1	1
OG5_126596	0.125	0.777777778	1	0.952380952	1	1	0.5625
OG5_126599	0	0.444444444	1	1	1	1	1
OG5_126600	0	0	1	0.952380952	1	1	0.75
OG5_126601	0.0625	0.194444444	1	0.952380952	1	1	1
OG5_126605	0	0	1	1	1	1	1
OG5_126609	0.5625	0.722222222	1	0.857142857	1	0.8	0.1875
OG5_126610	0	0	1	0.952380952	1	1	0.875
OG5_126611	0	0	1	1	1	1	1
OG5_126613	0.6875	0.944444444	1	0.952380952	1	1	0.8125
OG5_126615	0.3125	0.555555556	0.75	0.80952381	1	0.85	0.5
OG5_126616	0	1	1	0.904761905	1	1	0.8125
OG5_126620	0.9375	0.944444444	1	0.952380952	1	1	0.9375
OG5_126621	0.125	0.25	1	0.952380952	1	1	0.75
OG5_126623	0	0.638888889	1	1	1	1	1
OG5_126624	0.5625	0.833333333	1	0.952380952	1	1	0.5625
OG5_126626	0.6875	1	1	0.904761905	1	1	0.5
OG5_126628	0.125	0.944444444	1	0.904761905	0.928571429	1	1
OG5_126631	1	0.055555556	1	0.904761905	1	1	1
OG5_126632	0.3125	0.972222222	1	0.904761905	1	1	0.8125
OG5_126635	0	0	0.75	0.952380952	1	1	0.5625
OG5_126636	0	1	1	0.571428571	0.785714286	1	0.875
OG5_126637	1	0.916666667	1	1	1	1	1
OG5_126638	0.5625	0.555555556	1	0.857142857	1	1	0.3125
OG5_126641	1	1	1	1	1	1	1
OG5_126644	0	0.583333333	1	0.952380952	1	1	1
OG5_126645	0	0	1	0.904761905	1	1	0.5625
OG5_126646	0	0	0.875	0.857142857	1	1	0.5
OG5_126647	0.3125	0.638888889	1	0.333333333	0.928571429	1	0.3125
OG5_126648	0.625	0.527777778	1	0.571428571	1	0.95	0.5
OG5_126649	0	0	1	1	1	1	0.625
OG5_126650	0.0625	0.305555556	0.875	0.857142857	1	1	0.375
OG5_126651	0.75	0.777777778	1	0.952380952	1	1	0.5
OG5_126653	0	0.055555556	1	0.904761905	1	1	0.0625
OG5_126654	0.6875	0.194444444	1	0.904761905	1	1	0.6875
OG5_126655	0	0	1	1	1	1	0.8125
OG5_126658	0.375	0.444444444	0.125	0.761904762	1	0.95	0.25
OG5_126659	1	1	1	0.952380952	0.928571429	0.95	0.9375
OG5_126660	0	0	1	0.952380952	1	1	0.875
OG5_126661	0.375	0.5	1	0.285714286	0.142857143	1	0.25
OG5_126662	0.75	0.833333333	1	0.952380952	0.928571429	0.95	0.5
OG5_126663	0	0	1	0.80952381	1	1	0.3125
OG5_126664	0.5	0.75	0.125	0.142857143	0.071428571	1	0.0625
OG5_126665	0.75	1	1	0.952380952	1	1	1
OG5_126668	1	1	1	0.952380952	0.785714286	1	1
OG5_126671	0.25	0.972222222	1	0.857142857	1	1	0.3125
OG5_126672	0	0	0	0.857142857	1	1	0.6875
OG5_126673	0.875	0.777777778	1	0.952380952	1	1	0.5625
OG5_126674	0.125	0.333333333	1	0.904761905	1	1	0.8125
OG5_126676	0.4375	0.916666667	1	0.952380952	1	1	0.9375
OG5_126677	0.875	1	1	1	1	1	1
OG5_126678	1	1	1	0.952380952	0.928571429	1	1
OG5_126679	0.875	1	1	0.857142857	1	1	0.875
OG5_126680	0.625	0.583333333	1	0.904761905	1	1	0.875
OG5_126681	1	1	1	1	1	1	0.875
OG5_126683	0.1875	0.194444444	0.625	0.80952381	1	0.95	0.625
OG5_126684	1	1	1	0.952380952	1	1	1
OG5_126685	0.6875	0.777777778	1	0.952380952	1	1	0.875
OG5_126686	0.6875	0.611111111	1	0.857142857	0.142857143	1	0.125
OG5_126687	1	1	1	1	1	1	0.9375
OG5_126688	1	1	1	1	1	1	1
OG5_126691	0.5	0.805555556	0.875	0.904761905	1	1	0.6875
OG5_126692	0	1	1	0.904761905	1	1	0.6875
OG5_126694	1	0	1	0.952380952	1	1	0.9375
OG5_126696	0.0625	0	1	0.952380952	1	1	0.875
OG5_126697	0.9375	0.916666667	1	0.904761905	1	1	0.375
OG5_126698	0.9375	0.944444444	1	0.904761905	1	1	0.8125
OG5_126700	1	0.972222222	1	1	1	1	1
OG5_126701	0.25	0.027777778	1	1	1	1	1
OG5_126703	0	0.027777778	1	0.904761905	0.928571429	1	1
OG5_126704	0.125	0.944444444	1	0.80952381	1	0.9	0.875
OG5_126705	0.1875	0	1	0.952380952	1	1	0.9375
OG5_126706	0	0	0.875	0.952380952	1	1	1
OG5_126707	0	0.027777778	1	0.904761905	0.928571429	1	0.8125
OG5_126708	1	0.944444444	1	0.952380952	1	1	0.875
OG5_126709	0	0	0.875	0.761904762	1	1	0.0625
OG5_126710	1	1	1	0.952380952	1	1	0.9375
OG5_126711	0	0.444444444	1	0.80952381	1	1	0.75
OG5_126712	0	0	1	1	1	1	1
OG5_126717	0	0.444444444	1	0.80952381	1	0.8	0.125
OG5_126718	0.0625	0.555555556	0.75	0.80952381	1	1	0.1875
OG5_126719	0	0	1	0.904761905	1	1	0.5
OG5_126720	0.5	0.944444444	1	0.904761905	1	1	0.6875
OG5_126721	0	1	1	0.904761905	1	1	0.6875
OG5_126722	1	1	1	0.952380952	0.928571429	1	1
OG5_126723	1	1	1	0.952380952	0.928571429	1	0.9375
OG5_126724	0	0	1	0.80952381	1	1	0.9375
OG5_126726	0	0.277777778	1	0.904761905	1	0.95	0.5
OG5_126727	0	0.277777778	1	1	1	1	0.6875
OG5_126728	0.5	0.694444444	1	0.714285714	1	0.75	0.625
OG5_126729	0.125	0.25	1	0.952380952	1	1	0.5
OG5_126730	0.9375	0.916666667	1	0.952380952	1	1	0.8125
OG5_126731	0.5	0.888888889	1	0.952380952	1	1	0.4375
OG5_126732	0	0	0.5	0.80952381	1	0.9	0.5
OG5_126733	0.3125	0.583333333	1	0.904761905	0.928571429	1	0.875
OG5_126734	0.0625	0.944444444	0.875	0.952380952	1	1	0.875
OG5_126735	0	0	1	0.952380952	1	1	1
OG5_126736	0.9375	1	1	0.952380952	1	1	0.9375
OG5_126737	0	0.305555556	1	0.904761905	1	1	0.8125
OG5_126740	0	0	1	0.904761905	1	0.95	0.875
OG5_126741	0	0	1	0.904761905	1	1	0.875
OG5_126742	0.25	0.166666667	1	1	1	1	1
OG5_126743	0	0.027777778	0.75	0.714285714	1	1	0.75
OG5_126744	0.3125	1	1	0.857142857	1	1	0.9375
OG5_126745	0.875	1	1	0.952380952	1	1	0.9375
OG5_126746	0.5	0.777777778	1	0.952380952	1	0.95	0.6875
OG5_126748	0	0	0.625	0.857142857	1	1	0.9375
OG5_126750	0.5	0.861111111	1	0.952380952	1	1	0.5
OG5_126752	1	1	1	0.952380952	1	1	1
OG5_126753	0	0.361111111	1	0.857142857	0.928571429	1	0.5
OG5_126754	0	0	0.875	0.952380952	1	1	0.625
OG5_126755	0.9375	1	1	0.952380952	1	1	0.9375
OG5_126756	0.3125	0.444444444	1	0.952380952	1	1	1
OG5_126757	0.5	0.555555556	0.75	0.904761905	1	1	0.5625
OG5_126758	0.0625	0.666666667	1	0.904761905	1	1	0.375
OG5_126759	0.625	0.777777778	1	0.904761905	0.928571429	1	0.375
OG5_126760	1	0.972222222	1	1	1	0.95	0.875
OG5_126761	0	0.027777778	1	1	1	1	0.875
OG5_126762	0.3125	0.944444444	1	0.952380952	1	1	0.875
OG5_126763	0.75	0.638888889	1	0.904761905	1	1	0.25
OG5_126764	1	1	1	0.952380952	1	1	1
OG5_126765	0	0	1	0.952380952	1	1	0.75
OG5_126766	1	0	1	1	1	1	0.9375
OG5_126767	0	0	0.875	0.904761905	0.928571429	0.9	0.1875
OG5_126768	0.4375	0.805555556	1	0.952380952	0.928571429	1	0.75
OG5_126769	0	1	1	0.952380952	0.857142857	0.9	0.8125
OG5_126772	0.0625	0.25	1	0.952380952	1	1	0.875
OG5_126773	0	0.25	1	0.904761905	1	1	0.875
OG5_126774	0	0.027777778	1	1	1	0.95	1
OG5_126775	0.5625	0.75	1	0.952380952	1	1	0.5
OG5_126776	0.9375	0.944444444	1	0.952380952	1	1	0.9375
OG5_126777	0.9375	1	1	0.857142857	1	1	0.9375
OG5_126778	0.25	0.527777778	1	0.428571429	1	0.95	0.0625
OG5_126779	0	0.666666667	1	0.904761905	1	1	0.625
OG5_126780	0	0	1	0.952380952	1	1	0.9375
OG5_126781	0	0	1	0.857142857	1	1	0.5625
OG5_126783	0.3125	0.805555556	1	0.904761905	1	1	0.4375
OG5_126785	0.125	0.472222222	1	0.904761905	1	1	0.6875
OG5_126786	0.5	0.972222222	1	0.952380952	1	0.95	0.875
OG5_126787	0.5625	0.444444444	0.875	0.761904762	1	1	0.125
OG5_126788	0.0625	1	1	1	1	1	0.8125
OG5_126789	0	0.444444444	0.75	0.19047619	0	1	0.25
OG5_126792	0	0.027777778	1	0.904761905	1	1	0.9375
OG5_126793	0.9375	0.916666667	1	0.857142857	0.928571429	1	0.6875
OG5_126794	0.6875	0.944444444	1	0.952380952	0.928571429	0.9	0.9375
OG5_126795	0	0.027777778	1	0.952380952	1	1	1
OG5_126796	0.8125	0.777777778	1	1	1	1	1
OG5_126798	0	0.055555556	0.5	0.142857143	0	1	0.1875
OG5_126799	1	1	1	0.952380952	1	1	1
OG5_126800	0	0.027777778	1	0.952380952	1	1	0.9375
OG5_126801	0.5625	0.888888889	1	0.904761905	1	1	0.6875
OG5_126802	0	0	0.375	0.857142857	1	1	0.1875
OG5_126803	0.6875	0.138888889	1	0.904761905	0.928571429	1	0.875
OG5_126805	0	0	1	0.857142857	1	1	0.5
OG5_126806	1	1	1	0.952380952	1	1	1
OG5_126808	0.8125	0	1	0.952380952	1	1	0.9375
OG5_126810	0.75	0.861111111	1	0.857142857	1	0.75	0.5
OG5_126812	0	0.194444444	0.5	0.952380952	1	1	0.6875
OG5_126813	0	0	1	0.904761905	1	1	0.6875
OG5_126816	1	0.444444444	1	0.952380952	0.928571429	1	0.8125
OG5_126818	0	0.861111111	0.625	0.80952381	1	0.75	0.625
OG5_126820	1	1	0.875	0.952380952	1	1	0.9375
OG5_126821	0.0625	0	1	1	1	1	1
OG5_126822	0	0	1	0.952380952	1	1	0.5
OG5_126823	0.1875	0.638888889	1	0.857142857	0.928571429	1	0.875
OG5_126826	0	0.694444444	0.75	0.857142857	1	0.95	0.5625
OG5_126827	0.0625	0.638888889	0.375	0.761904762	1	0.75	0.0625
OG5_126828	0	0.027777778	1	0.952380952	1	1	0.875
OG5_126829	0	0	0.875	0.904761905	1	1	0.6875
OG5_126830	0	0	1	0.857142857	1	0.8	0.875
OG5_126834	1	0	0.75	0.857142857	0.928571429	0.9	0.9375
OG5_126835	0.8125	0.888888889	1	0.857142857	1	1	0.625
OG5_126837	0.6875	0.555555556	1	0.80952381	1	1	0.3125
OG5_126839	0.625	0.972222222	1	0.904761905	0.928571429	1	0.875
OG5_126840	0.625	0	1	0.952380952	1	1	0.75
OG5_126841	0	0	1	0.857142857	1	1	0.75
OG5_126842	0.875	0.944444444	1	0.952380952	1	1	0.9375
OG5_126843	0	0.027777778	1	0.952380952	1	1	0.9375
OG5_126845	0.4375	0	0.875	0.952380952	0.928571429	1	1
OG5_126846	0	0	0.875	0.904761905	0.928571429	0.95	1
OG5_126847	0.4375	0.805555556	1	0.904761905	1	1	0.5
OG5_126848	0.9375	0.944444444	1	0.952380952	0.928571429	1	0.9375
OG5_126849	0.125	0.361111111	1	0.904761905	1	1	0.9375
OG5_126850	0	0.027777778	1	0.952380952	1	0.95	0.6875
OG5_126851	0.9375	1	1	0.904761905	1	1	0.875
OG5_126852	1	0	1	1	1	1	0.9375
OG5_126853	0.25	0.666666667	1	0.952380952	0.928571429	0.9	0.625
OG5_126855	0.75	0.861111111	1	0.904761905	1	1	0.5625
OG5_126856	0	0	1	0.952380952	1	1	0.5625
OG5_126857	0.75	0.611111111	0.75	0.904761905	1	0.95	0.625
OG5_126858	0.6875	1	1	0.857142857	0.928571429	1	0.4375
OG5_126859	0	0	0.375	0.857142857	1	1	0.6875
OG5_126860	0.0625	0.305555556	1	0.666666667	0.357142857	0.65	0.125
OG5_126861	0	0	0.75	0.80952381	1	0.85	0.125
OG5_126862	0.9375	0.777777778	1	0.904761905	1	1	0.8125
OG5_126863	0.9375	0.972222222	1	0.952380952	1	1	1
OG5_126864	0	0.472222222	0.875	0.904761905	1	0.95	0.8125
OG5_126865	0.0625	0.972222222	1	0.904761905	0.928571429	1	0.9375
OG5_126867	0.9375	0	1	1	1	0.95	0.875
OG5_126868	0	0	1	0.952380952	1	1	0.9375
OG5_126869	0	0	0.875	0.952380952	1	1	0.6875
OG5_126870	0.8125	0.694444444	0.75	0.904761905	1	1	0.125
OG5_126871	0.5	0.277777778	1	1	1	0.95	0.9375
OG5_126872	0.5	0	1	0.952380952	0.857142857	1	0.8125
OG5_126873	0.0625	0.333333333	1	0.857142857	1	1	0.375
OG5_126874	1	0	1	0.952380952	1	1	1
OG5_126877	0	0	1	0.952380952	1	1	0.9375
OG5_126878	1	0.055555556	1	1	1	0.95	1
OG5_126879	0	0	1	0.857142857	1	1	0.5
OG5_126880	0.3125	0.25	1	0.952380952	1	1	0.5625
OG5_126882	0.75	0	1	0.952380952	1	1	0.9375
OG5_126883	0	0	1	0.952380952	1	1	1
OG5_126884	0	1	1	0.904761905	1	1	0.6875
OG5_126885	0	0	1	0.80952381	1	0.95	0.625
OG5_126886	0	0.083333333	1	0.952380952	1	1	1
OG5_126887	0.625	0.916666667	1	0.904761905	1	1	0.6875
OG5_126888	0	0	1	1	1	1	0.875
OG5_126889	0.0625	0.972222222	1	0.857142857	1	1	0.6875
OG5_126890	1	0	1	0.952380952	1	1	0.9375
OG5_126891	0	0	1	0.904761905	1	1	0.5625
OG5_126892	0.8125	0.833333333	1	0.857142857	0	0.95	0.25
OG5_126893	0.875	0.75	1	0.904761905	1	1	0.6875
OG5_126894	0.75	0.888888889	1	0.761904762	1	1	0.0625
OG5_126895	0.1875	0.805555556	1	0.952380952	1	1	0.9375
OG5_126896	0.9375	0	1	0.952380952	1	1	0.875
OG5_126897	0	0.611111111	0.75	0.904761905	1	1	0.6875
OG5_126898	0	0	1	0.904761905	1	0.95	0.8125
OG5_126899	0.6875	0.75	1	0.80952381	1	1	0.125
OG5_126900	1	0	1	1	1	1	1
OG5_126901	0	0	1	0.952380952	1	1	0.9375
OG5_126903	0.0625	0.75	1	0.952380952	1	1	0.625
OG5_126904	0	0.833333333	1	0.80952381	0.928571429	1	0.6875
OG5_126907	0.8125	0	1	1	0.928571429	0.95	1
OG5_126908	1	0.944444444	1	0.952380952	0.928571429	1	1
OG5_126910	0	0.194444444	1	0.904761905	1	1	0.625
OG5_126912	1	0	1	1	1	1	1
OG5_126913	1	1	0.875	0.952380952	1	1	0.9375
OG5_126914	0.0625	0.055555556	1	0.952380952	1	1	0.8125
OG5_126915	0	0.972222222	1	0.952380952	1	1	0.875
OG5_126916	0	0.972222222	1	0.952380952	0.928571429	1	0.9375
OG5_126918	0.9375	0	1	0.857142857	1	0.9	0.9375
OG5_126920	0.875	0.972222222	1	0.904761905	1	1	1
OG5_126922	1	0	1	1	0.928571429	1	0.875
OG5_126923	1	0.027777778	1	1	1	1	1
OG5_126925	0	0	1	0.857142857	1	1	0.1875
OG5_126926	1	0.027777778	1	1	1	1	1
OG5_126927	0.875	0.833333333	1	0.904761905	1	1	0.625
OG5_126928	0.4375	0.583333333	0.5	0.761904762	1	1	0.125
OG5_126929	0.0625	0.194444444	1	0.761904762	1	0.95	0.125
OG5_126930	1	0	1	1	0.928571429	1	1
OG5_126931	1	0	1	1	1	1	0.9375
OG5_126932	0.9375	0.972222222	1	0.952380952	0.928571429	1	1
OG5_126934	0	0.833333333	1	0.952380952	0.857142857	0.95	0.8125
OG5_126935	0.5625	0.555555556	1	0.428571429	0	0.7	0.4375
OG5_126936	0	0.805555556	1	0.904761905	1	1	0.9375
OG5_126937	0.875	0.861111111	1	0.904761905	0.928571429	1	0.6875
OG5_126938	0	0	1	0.904761905	1	1	1
OG5_126939	0	0.222222222	0.875	0.857142857	0.928571429	1	0.4375
OG5_126940	1	0	1	1	1	1	0.9375
OG5_126941	0.1875	0.888888889	1	0.666666667	0.928571429	1	0.9375
OG5_126942	0	0.361111111	1	0.571428571	0.214285714	1	0
OG5_126943	0	0.027777778	0	0.904761905	1	0.95	0.75
OG5_126945	0.125	0.472222222	1	0.80952381	1	0.95	0.0625
OG5_126947	0	1	1	0.904761905	1	0.95	0.6875
OG5_126948	0	0	0.875	0.857142857	1	1	0.8125
OG5_126949	0.0625	1	1	0.904761905	1	1	0.9375
OG5_126950	0	0.083333333	0.625	0.857142857	1	1	0.9375
OG5_126951	1	0	1	1	0.928571429	1	1
OG5_126952	0.3125	1	1	0.952380952	1	0.95	0.8125
OG5_126953	1	0	1	1	1	1	0.9375
OG5_126954	0	0.972222222	1	0.904761905	0.928571429	1	0.6875
OG5_126955	0.0625	0.222222222	1	0.904761905	1	1	0.6875
OG5_126956	0.8125	0.638888889	1	0.952380952	0.928571429	1	0.875
OG5_126957	1	0	1	0.952380952	0.928571429	1	0.9375
OG5_126959	0.25	1	1	0.952380952	1	1	1
OG5_126960	0.375	0.611111111	1	0.285714286	0.071428571	1	0.625
OG5_126964	1	0	1	1	1	1	1
OG5_126965	1	0	1	1	0.928571429	1	0.8125
OG5_126966	0.8125	0.777777778	1	0.952380952	1	1	1
OG5_126967	0	0	1	0.904761905	1	1	0.5
OG5_126968	0.4375	0.888888889	1	0.904761905	1	1	0.625
OG5_126969	0	0	1	0.904761905	1	0.95	0.8125
OG5_126970	0.9375	0.916666667	1	0.952380952	1	1	0.875
OG5_126971	0	0	1	0.904761905	1	0.95	1
OG5_126972	0.1875	0.861111111	1	0.952380952	1	1	0.9375
OG5_126973	0.25	0.361111111	1	0.904761905	1	1	0.75
OG5_126975	0	0	1	0.904761905	1	1	0.5
OG5_126976	0.0625	0.333333333	0.125	0.619047619	1	0.85	0.125
OG5_126978	0.3125	1	1	0.904761905	0.928571429	1	0.8125
OG5_126980	0.25	0.861111111	1	0.952380952	1	1	0.875
OG5_126981	0	0	1	0.904761905	1	0.95	0.5625
OG5_126982	0.6875	0.722222222	1	0.80952381	1	1	0.3125
OG5_126983	1	0	1	1	0.857142857	1	0.9375
OG5_126984	0.125	0.527777778	1	0.857142857	1	1	1
OG5_126985	0	0.972222222	1	0.904761905	0.928571429	0.8	0.5625
OG5_126986	1	0	1	1	0.928571429	0.95	0.9375
OG5_126987	0	0	1	0.904761905	1	1	0.5
OG5_126988	1	0	1	0.952380952	1	0.95	0.9375
OG5_126990	0	0	1	0.904761905	1	1	0.875
OG5_126991	0	0.75	1	0.904761905	1	1	0.5
OG5_126992	0.0625	0.694444444	1	0.904761905	0.928571429	1	0.6875
OG5_126993	1	0	1	1	1	1	1
OG5_126994	0	0.388888889	0.875	0.904761905	0.928571429	0.95	0.9375
OG5_126998	0.5	0	1	0.952380952	1	0.95	0.9375
OG5_126999	0	0.416666667	1	0.904761905	1	0.95	0.375
OG5_127000	0	0	0.625	0.857142857	1	1	0.5
OG5_127001	0.1875	0.444444444	1	0.80952381	0.357142857	1	0.375
OG5_127002	0	0.888888889	1	0.904761905	0.928571429	0.95	0.875
OG5_127004	0.5	0.527777778	0.75	0.857142857	0.928571429	1	0.4375
OG5_127005	0.8125	0	1	0.904761905	1	1	1
OG5_127006	0.875	0.75	1	0.904761905	0.857142857	1	0.3125
OG5_127007	0.5625	0.555555556	0.375	0.666666667	1	1	0.1875
OG5_127008	1	0	1	0.904761905	0.857142857	0.95	0.875
OG5_127011	0.8125	0.888888889	1	0.904761905	1	1	0.625
OG5_127012	0	0	1	0.952380952	1	1	0.8125
OG5_127013	0	0	1	0.952380952	0.928571429	0.95	1
OG5_127014	1	0	1	0.952380952	0.857142857	1	0.875
OG5_127015	0.75	0.111111111	1	0.952380952	1	1	0.8125
OG5_127016	1	0	1	0.952380952	1	1	0.9375
OG5_127019	0.1875	0.638888889	1	0.80952381	1	0.95	0.5625
OG5_127020	0.375	0.916666667	0.875	0.857142857	0.928571429	1	0.9375
OG5_127021	0.0625	0.388888889	0.875	0.80952381	1	1	0.1875
OG5_127022	0.5625	0	1	1	1	1	0.9375
OG5_127023	0.125	0.611111111	1	0.952380952	1	1	0.8125
OG5_127024	0	0.027777778	1	0.952380952	1	1	0.8125
OG5_127025	0.625	0	1	1	0.928571429	1	0.8125
OG5_127027	0.1875	0.944444444	1	0.857142857	1	1	0.6875
OG5_127028	0	1	1	0.857142857	0.928571429	0.95	0.625
OG5_127029	1	0	1	0.952380952	0.928571429	1	1
OG5_127030	0	0	1	0.80952381	1	0.85	0.4375
OG5_127033	1	0	1	1	1	1	0.9375
OG5_127035	1	0.666666667	0.625	0.857142857	0.857142857	0.95	0.4375
OG5_127036	1	1	1	0.952380952	0.928571429	1	0.875
OG5_127037	0.0625	0.527777778	1	0.428571429	1	0.9	0.375
OG5_127039	1	0	1	1	0.928571429	1	1
OG5_127040	0.875	0.861111111	1	0.904761905	0.928571429	0.9	0.75
OG5_127041	0.875	0.805555556	1	0.761904762	1	1	0.625
OG5_127043	0.4375	0.75	1	0.80952381	0.928571429	1	0.1875
OG5_127044	0	0	1	0.952380952	0.928571429	1	0.9375
OG5_127045	0.4375	0.972222222	1	0.857142857	0.857142857	1	0.9375
OG5_127046	1	0	1	0.904761905	0.857142857	0.95	0.875
OG5_127047	0	0	1	0.904761905	1	1	0.5625
OG5_127048	0	0	0.375	0.857142857	1	0.95	0.625
OG5_127049	0.5	0.305555556	1	0.857142857	1	1	0.5625
OG5_127050	1	0	1	1	1	1	0.9375
OG5_127051	1	0	1	1	1	1	1
OG5_127053	0	0	0.875	0.952380952	0.928571429	0.95	1
OG5_127057	0	0.111111111	1	0.857142857	1	1	0.625
OG5_127058	0.125	0.805555556	0.875	0.952380952	1	1	1
OG5_127059	0	0	1	0.857142857	1	1	0.8125
OG5_127060	0	0.611111111	0.875	0.80952381	1	0.95	0.25
OG5_127061	1	0.25	1	0.952380952	1	1	0.9375
OG5_127062	0	0.083333333	0.75	0.523809524	0.071428571	0.95	0.3125
OG5_127063	0	0	0.875	0.952380952	1	1	0.625
OG5_127064	1	0	1	1	0.857142857	1	0.9375
OG5_127067	0	0.444444444	1	0.904761905	1	0.75	0.375
OG5_127068	0.1875	0	1	0.952380952	1	0.8	0.9375
OG5_127069	0	0	1	0.80952381	1	1	0.375
OG5_127070	0	0	1	0.952380952	1	0.95	1
OG5_127072	0.25	0	1	0.952380952	0.857142857	0.95	0.875
OG5_127073	0	0.277777778	1	0.904761905	1	0.9	0.375
OG5_127074	0.8125	0.527777778	1	0.904761905	0.928571429	1	0.3125
OG5_127075	0	0	1	0.904761905	1	1	0.9375
OG5_127076	0.9375	0.888888889	1	0.857142857	1	1	0.5625
OG5_127077	0	0.916666667	1	0.904761905	0.857142857	1	0.6875
OG5_127078	0	1	1	0.952380952	1	0.95	0.6875
OG5_127079	0.5625	0.638888889	1	0.952380952	0.928571429	1	0.9375
OG5_127080	1	0	1	0.952380952	0.928571429	1	0.8125
OG5_127081	0	0	0.875	0.904761905	0.928571429	1	0.875
OG5_127087	0	0.472222222	0	0	0.071428571	0.95	0.125
OG5_127088	0	0	1	0.571428571	1	0.95	0.375
OG5_127089	1	0	1	0.952380952	0.928571429	1	0.9375
OG5_127090	1	0	1	1	1	1	1
OG5_127091	0	0.388888889	1	0.952380952	1	1	0.875
OG5_127092	0	0	0.875	0.857142857	1	0.9	0.4375
OG5_127093	0.6875	0.694444444	1	0.523809524	1	0.95	0.125
OG5_127094	0	0.361111111	0.75	0.952380952	1	0.9	0.3125
OG5_127096	1	0	1	0.952380952	1	1	1
OG5_127097	0.0625	0.5	1	0.761904762	1	1	0.3125
OG5_127098	0	0.027777778	1	0.904761905	0.928571429	1	0.75
OG5_127099	0	0.972222222	1	0.857142857	1	1	0.75
OG5_127100	0.9375	0.055555556	1	1	0.928571429	1	1
OG5_127101	0	0	1	0.857142857	1	0.95	0.375
OG5_127102	1	0	1	0.952380952	1	1	0.9375
OG5_127103	0.4375	1	1	0.80952381	0.857142857	1	0.6875
OG5_127104	0	0	1	0.904761905	0.928571429	1	1
OG5_127105	0.6875	0.583333333	0.875	0.952380952	1	1	0.875
OG5_127106	0.9375	0.777777778	1	0.904761905	0.928571429	1	0.625
OG5_127107	0	0	1	0.952380952	1	1	0.75
OG5_127109	0.9375	0.555555556	0.75	0.857142857	0.928571429	0.9	0.9375
OG5_127110	0	0	1	0.904761905	1	1	0.625
OG5_127111	0	0.027777778	0.875	0.904761905	1	1	0.3125
OG5_127112	0.1875	0.277777778	0.875	0.904761905	1	1	0.5625
OG5_127113	0	0.527777778	1	0.952380952	1	0.95	1
OG5_127114	1	0	1	1	1	1	0.9375
OG5_127117	0.0625	0.25	1	0.952380952	1	0.95	0.875
OG5_127118	0	0	1	0.952380952	1	1	0.625
OG5_127120	0	0	1	0.904761905	1	1	0.5
OG5_127121	0	0.638888889	1	0.80952381	0.928571429	1	0.875
OG5_127122	0.8125	0.888888889	1	0.476190476	0	1	0.3125
OG5_127124	0	0	0	0.904761905	1	1	0.25
OG5_127125	0.5625	0.055555556	1	0.714285714	0.928571429	1	0.875
OG5_127126	0	1	1	0.904761905	1	1	0.625
OG5_127127	1	0	1	1	1	1	1
OG5_127128	0.375	0	1	0.952380952	1	1	0.9375
OG5_127129	0.375	0.5	0.875	0.476190476	0.928571429	0.95	0.5625
OG5_127130	0	0	1	1	1	1	1
OG5_127131	0	0	0	0.857142857	1	1	0.625
OG5_127132	0.6875	0	1	1	0.928571429	0.95	0.875
OG5_127133	0	1	1	0.904761905	1	0.95	0.625
OG5_127134	0	0	1	0.952380952	1	0.95	0.9375
OG5_127135	0	0.027777778	0.875	0.761904762	1	0.95	0.375
OG5_127137	0	0	1	0.952380952	1	1	0.8125
OG5_127138	0.5	0	1	1	0.785714286	0.95	0.9375
OG5_127140	0.375	0.583333333	0.625	0.619047619	0.928571429	0.75	0.375
OG5_127141	0.125	0	1	0.952380952	0.928571429	1	1
OG5_127142	0	0	1	0.904761905	0.928571429	1	0.4375
OG5_127144	0	0	0.875	0.857142857	1	1	0.4375
OG5_127145	0	0.166666667	1	0.714285714	1	1	0.3125
OG5_127146	0	0	1	1	1	1	0.9375
OG5_127148	0	0	1	0.857142857	1	0.95	0.8125
OG5_127149	1	0.194444444	0.875	0.857142857	1	0.9	0.9375
OG5_127151	0.9375	0.777777778	1	0.904761905	1	1	0.6875
OG5_127152	0.8125	0.916666667	1	0.857142857	1	1	0.75
OG5_127153	0	0	1	1	0.928571429	0.95	1
OG5_127154	1	0.166666667	1	0.857142857	1	1	1
OG5_127155	1	0	1	0.904761905	1	0.95	1
OG5_127156	0	0	1	0.904761905	1	0.95	0.9375
OG5_127157	0.1875	0.666666667	0.5	0.904761905	1	0.95	0.4375
OG5_127158	0	0	1	1	1	0.9	0.75
OG5_127160	0	0	1	1	1	1	0.875
OG5_127161	0	0.944444444	1	0.714285714	0.928571429	0.95	0.8125
OG5_127162	0	0.416666667	1	0.904761905	0.928571429	1	0.8125
OG5_127163	0	0	1	0.952380952	1	1	1
OG5_127165	0	0.916666667	0.75	0.904761905	1	1	0.6875
OG5_127166	1	0	1	1	1	0.95	0.875
OG5_127167	0	0	1	0.904761905	1	1	0.8125
OG5_127169	0.4375	0.75	1	0.857142857	0.857142857	1	0.5625
OG5_127170	0	1	1	0.904761905	1	1	0.6875
OG5_127172	0	0	1	0.952380952	1	1	0.75
OG5_127174	0	0.861111111	1	0.952380952	1	0.95	0.8125
OG5_127175	0.1875	0.666666667	1	0.80952381	0.857142857	1	0.875
OG5_127176	0.625	0	1	0.952380952	1	0.95	0.9375
OG5_127177	0.375	0.222222222	0.75	0.952380952	1	0.95	0.5
OG5_127178	0	0	1	0.952380952	1	1	0.625
OG5_127179	0	0.805555556	1	0.904761905	0.785714286	0.95	0.9375
OG5_127180	0	0	1	1	1	1	0.9375
OG5_127181	0.625	0.194444444	1	0.952380952	0.928571429	1	0.75
OG5_127182	0	0.5	0.75	0.80952381	1	1	0.1875
OG5_127183	0.8125	0.888888889	1	0.285714286	0	1	0.25
OG5_127186	0.25	0.416666667	1	0.714285714	0.928571429	0.45	0.25
OG5_127188	0	0	1	0.904761905	1	1	0.875
OG5_127189	0.0625	0.388888889	1	0.952380952	1	1	0.8125
OG5_127190	0	0.027777778	0.875	0.952380952	1	1	0.875
OG5_127191	1	0	1	0.952380952	0.928571429	1	0.9375
OG5_127196	0.0625	0.083333333	0.625	0.571428571	0.142857143	1	0.0625
OG5_127198	0	1	1	0.904761905	0.928571429	0.95	0.5
OG5_127199	0	0	0.875	0.80952381	0.857142857	0.9	0.875
OG5_127201	0.125	0.861111111	1	0.904761905	1	1	1
OG5_127203	0	0	1	0.952380952	0.928571429	1	1
OG5_127204	0.5625	0.5	1	0.761904762	0.928571429	1	0.25
OG5_127205	1	0	1	0.952380952	0.928571429	0.95	0.8125
OG5_127206	0	0	1	1	1	1	0.875
OG5_127208	0.625	0.111111111	1	1	0.928571429	1	0.9375
OG5_127209	0.25	0.777777778	1	0.380952381	0.928571429	0.8	0.6875
OG5_127211	0.4375	0.888888889	1	0.857142857	0.928571429	1	0.6875
OG5_127212	0	0	1	0.904761905	0.928571429	1	0.5625
OG5_127213	0	0	0.875	0.952380952	1	1	0.9375
OG5_127214	0.0625	0.25	0.5	0.714285714	1	0.95	0
OG5_127215	0.375	0.638888889	1	0.80952381	1	1	0.6875
OG5_127216	0.125	0.361111111	1	0.904761905	1	1	0.5625
OG5_127220	0	0	1	0.904761905	1	1	0.75
OG5_127221	0.4375	0	0.875	0.904761905	1	1	0.9375
OG5_127222	0.0625	0.5	1	0.904761905	0.928571429	1	0.625
OG5_127223	0	0.055555556	1	0.904761905	0.928571429	1	0.9375
OG5_127225	0	0	1	0.904761905	1	1	0.9375
OG5_127226	0.1875	0.444444444	1	0.952380952	1	1	0.4375
OG5_127227	1	0.111111111	1	0.952380952	1	1	0.9375
OG5_127228	0.0625	0.055555556	0.125	0.761904762	1	1	0.0625
OG5_127229	0.6875	0.555555556	1	0.952380952	1	1	0.5625
OG5_127230	0	0	1	0.904761905	1	1	0.75
OG5_127231	1	0	1	0.952380952	1	1	0.9375
OG5_127233	0.9375	0.416666667	1	0.952380952	1	1	0.75
OG5_127234	0.75	0.694444444	1	0.952380952	0.857142857	0.95	0.9375
OG5_127236	0	0	1	1	0.928571429	1	1
OG5_127237	1	0.166666667	1	0.952380952	0.928571429	1	0.9375
OG5_127238	0.25	0.722222222	1	0.857142857	1	1	0.5
OG5_127239	0.125	0.194444444	0.75	0.666666667	1	1	0.5625
OG5_127242	0	0.055555556	1	0.857142857	1	1	0.3125
OG5_127245	0.0625	0.444444444	1	0.904761905	1	0.65	0.5
OG5_127248	0	0	1	0.761904762	1	0.95	0.6875
OG5_127249	0	0.888888889	1	0.904761905	1	1	0.5
OG5_127250	1	0.027777778	1	1	1	1	1
OG5_127251	0	0	1	0.857142857	1	1	0.9375
OG5_127253	0.1875	0.361111111	1	0.142857143	0	1	0.375
OG5_127254	0	1	1	0.857142857	0.928571429	1	0.6875
OG5_127255	0	1	1	0.857142857	1	1	0.5
OG5_127256	0	0	1	0.952380952	1	1	0.8125
OG5_127257	0.1875	0.305555556	1	0.857142857	1	1	0.25
OG5_127258	0.4375	0.805555556	1	0.952380952	0.928571429	0.95	0.125
OG5_127259	0.0625	0.083333333	1	0.952380952	1	1	1
OG5_127260	0.0625	0.083333333	0.625	0.619047619	1	0.95	0.0625
OG5_127261	0	0	1	0.952380952	1	1	0.9375
OG5_127262	0	0	1	0.952380952	0.928571429	1	0.9375
OG5_127263	0.125	0.194444444	1	0.952380952	1	0.95	0.9375
OG5_127264	0.0625	0.388888889	1	0.476190476	0.928571429	1	0.6875
OG5_127265	0	0.111111111	1	0.952380952	1	1	0.6875
OG5_127267	0.1875	0.666666667	0.375	0.619047619	1	1	0.125
OG5_127268	0	1	1	0.761904762	1	1	0.6875
OG5_127269	0.5	0	1	0.952380952	0.928571429	0.9	0.6875
OG5_127271	0.3125	0.416666667	0.875	0.857142857	1	1	0.125
OG5_127272	1	0.305555556	1	0.952380952	1	1	1
OG5_127273	0	0	1	0.952380952	0.928571429	1	0.75
OG5_127274	0.9375	0	1	0.857142857	1	1	0.6875
OG5_127275	0.8125	0.888888889	1	0.142857143	0	1	0.0625
OG5_127277	0	0	0.875	0.80952381	1	1	0.25
OG5_127278	0	0	1	0.857142857	1	1	0.75
OG5_127279	0	0	1	0.904761905	1	1	0.9375
OG5_127280	0	0.027777778	0.875	0.666666667	0.928571429	1	0.625
OG5_127281	0.8125	0.5	0.75	0.666666667	0.928571429	0.95	0.25
OG5_127282	0.875	0.5	0.875	0.619047619	1	0.9	0.375
OG5_127283	0.125	0.527777778	1	0.857142857	0.642857143	0.95	0.375
OG5_127284	0	1	1	0.904761905	1	1	0.5625
OG5_127285	0.8125	0.305555556	1	0.952380952	1	1	0.9375
OG5_127286	0	0	1	0.857142857	1	1	0.6875
OG5_127287	0	0	1	0.857142857	1	1	0.875
OG5_127288	1	0	1	1	1	1	0.75
OG5_127289	0.4375	0.833333333	0.875	0.857142857	1	1	0.6875
OG5_127291	0.125	0.472222222	1	0.904761905	1	1	0.875
OG5_127295	0.125	0.472222222	1	0.857142857	0.928571429	0.95	0.6875
OG5_127296	0	0	0	0.714285714	1	0.95	0.0625
OG5_127297	0	0	1	0.952380952	1	1	0.9375
OG5_127299	0	0	1	0.904761905	1	1	0.5625
OG5_127300	1	0	1	0.904761905	0.928571429	0.8	0.9375
OG5_127301	1	0.138888889	1	0.952380952	1	1	1
OG5_127303	0	0.138888889	1	0.904761905	1	0.95	0.8125
OG5_127304	0	0	1	0.80952381	1	1	0.5
OG5_127307	0	0	1	0.857142857	0.928571429	0.9	0.1875
OG5_127308	0	0	1	0.857142857	1	1	0.6875
OG5_127309	0	0.888888889	1	0.857142857	0.928571429	1	0.5625
OG5_127310	0	0	1	0.904761905	1	1	0.9375
OG5_127311	0	0	1	0.80952381	1	0.8	0.5625
OG5_127312	1	0	1	0.952380952	0.928571429	1	1
OG5_127313	0	0	1	0.904761905	1	0.85	0.9375
OG5_127315	0	0.111111111	1	0.428571429	0	0.85	0.1875
OG5_127316	0	1	1	0.904761905	0.857142857	1	0.5625
OG5_127317	0	0.25	0.75	0.857142857	1	0.9	0.125
OG5_127318	0	0.027777778	0.25	0.666666667	1	0.1	0.375
OG5_127319	0	0	1	0.904761905	1	1	0.8125
OG5_127320	0	0	1	0.904761905	1	1	0.8125
OG5_127321	0	0	1	0.904761905	1	1	0.125
OG5_127322	1	0	0.75	0.952380952	0.928571429	1	0.9375
OG5_127323	0	0	1	0.904761905	1	1	0.75
OG5_127324	0.75	0.138888889	1	0.904761905	0.928571429	1	0.9375
OG5_127325	0.3125	0.5	0.75	0.80952381	0.928571429	1	0.25
OG5_127328	1	0.083333333	0.875	0.952380952	1	1	0.6875
OG5_127329	0	0.305555556	1	0.904761905	1	1	0.5
OG5_127330	0.75	0.833333333	1	0.80952381	0.928571429	1	0.5
OG5_127331	0	0	1	0.952380952	1	1	0.9375
OG5_127332	0.4375	0.666666667	0.875	0.857142857	1	1	0.6875
OG5_127333	0	0	0.875	0.904761905	1	0.95	0.8125
OG5_127334	0.375	0.694444444	1	0.80952381	1	0.95	0.3125
OG5_127339	1	0	1	0.952380952	1	1	1
OG5_127342	0.1875	0.333333333	0.5	0.857142857	1	1	0.3125
OG5_127343	0.6875	0.055555556	1	0.952380952	1	1	0.9375
OG5_127345	0.875	0	1	0.952380952	0.928571429	0.95	0.9375
OG5_127346	0	0	1	0.380952381	1	1	0.5
OG5_127347	0.125	0.861111111	1	0.761904762	0.928571429	1	0.3125
OG5_127348	0.125	0.75	1	0.80952381	1	1	0.5
OG5_127349	1	0.027777778	1	0.952380952	0.857142857	1	1
OG5_127351	1	0.083333333	1	0.904761905	0.928571429	1	1
OG5_127352	1	0	1	0.952380952	0.928571429	1	0.9375
OG5_127353	0	0	1	0.952380952	1	1	0.875
OG5_127354	0	0	1	0.952380952	1	1	0.8125
OG5_127355	0.8125	0.861111111	0.375	0.476190476	0.785714286	0.7	0.1875
OG5_127356	0.6875	0.055555556	1	0.857142857	1	1	0.9375
OG5_127358	0	0	1	0.857142857	0.857142857	1	0.125
OG5_127359	0	0.083333333	1	0.904761905	1	1	1
OG5_127360	0.1875	0.333333333	1	0.857142857	1	1	0.9375
OG5_127361	0	1	1	0.761904762	1	0.95	0.4375
OG5_127362	0.0625	0.722222222	1	0.904761905	1	1	0.6875
OG5_127363	0	0.388888889	1	0.857142857	0.928571429	1	0.6875
OG5_127364	0	0	0.875	0.904761905	1	1	0.9375
OG5_127365	0	0.166666667	0.875	0.904761905	1	0.95	0.75
OG5_127366	0	0.111111111	1	0.857142857	0.857142857	0.95	0.625
OG5_127367	1	0	1	0.952380952	1	1	1
OG5_127368	0	0	1	0.952380952	1	1	0.8125
OG5_127369	1	0	1	0.952380952	0.928571429	1	0.9375
OG5_127370	0	0	0.875	0.857142857	1	1	0.375
OG5_127371	0.0625	0.138888889	0.875	0.80952381	1	1	0.6875
OG5_127373	0	0.944444444	1	0.857142857	0.857142857	0.9	0.375
OG5_127375	1	0.138888889	1	0.80952381	0.857142857	1	0.9375
OG5_127376	0.875	0	1	0.80952381	0.785714286	0.85	0.75
OG5_127378	0	0	1	0.80952381	0.928571429	0.95	0.3125
OG5_127379	0.375	0.722222222	1	0.857142857	0.785714286	1	0.375
OG5_127380	0.625	0.166666667	1	1	1	1	0.9375
OG5_127381	0.4375	0.611111111	1	0.904761905	0.928571429	0.95	0.4375
OG5_127382	0	0	1	0.952380952	0.928571429	1	0.8125
OG5_127383	0	0.972222222	1	0.761904762	0.928571429	0.65	0.625
OG5_127384	0	0	1	0.904761905	1	1	0.8125
OG5_127385	0.0625	0.583333333	1	0.857142857	0.928571429	1	0.8125
OG5_127386	0	0	1	0.952380952	1	1	0.875
OG5_127387	0	0	1	0.952380952	0.928571429	1	0.875
OG5_127389	0	1	0.625	0.666666667	0.785714286	0.85	0.1875
OG5_127390	0	0	0.5	0.857142857	1	1	0.875
OG5_127391	0	0	1	0.904761905	1	0.9	0.75
OG5_127392	0	0	0.5	0.857142857	1	1	0.3125
OG5_127394	0	0.388888889	0.875	0.904761905	1	1	0.4375
OG5_127395	0.8125	0.888888889	1	0.666666667	1	1	0.3125
OG5_127396	0	0	0.5	0.952380952	1	1	0.5625
OG5_127397	0.3125	0.444444444	1	0.904761905	1	0.8	0.1875
OG5_127399	0	0.055555556	0	0.666666667	1	0.8	0.25
OG5_127400	0.125	0.388888889	1	0.904761905	1	1	0.4375
OG5_127401	0.625	0.666666667	1	0.904761905	1	1	0.625
OG5_127402	0	0	1	0.952380952	1	1	0.9375
OG5_127403	0	0	0	0.761904762	0.928571429	0.95	0.1875
OG5_127404	0	0.916666667	1	0.80952381	0.928571429	0.95	0.625
OG5_127405	1	0.055555556	1	0.952380952	1	1	0.875
OG5_127406	0	0.027777778	0.875	0.952380952	1	1	0.125
OG5_127407	0.875	0	1	0.952380952	1	1	0.9375
OG5_127410	0	0.222222222	1	0.952380952	1	0.25	0.4375
OG5_127411	0.9375	0	1	1	1	1	1
OG5_127412	0.5	0.694444444	1	0.80952381	0.857142857	0.95	0.5
OG5_127413	0	1	1	0.904761905	1	1	0.5
OG5_127414	0.9375	0.583333333	1	0.857142857	1	1	0.5
OG5_127415	0.9375	0.166666667	0.75	0.857142857	0.785714286	1	0.875
OG5_127416	0	0	0.875	0.80952381	1	1	1
OG5_127417	0	0.638888889	1	0.619047619	0.928571429	1	0.875
OG5_127419	1	0	1	0.80952381	0.928571429	1	0.9375
OG5_127420	0	0	0.875	0.80952381	1	0.95	0.6875
OG5_127422	0.125	0	1	0.952380952	1	1	0.8125
OG5_127423	0	1	1	0.857142857	1	1	0.4375
OG5_127424	0.4375	0	1	0.952380952	1	1	0.8125
OG5_127425	0	0	0.875	0.857142857	1	1	0.5625
OG5_127426	0	0	1	0.761904762	1	0.95	0.25
OG5_127428	0	0	1	1	1	1	1
OG5_127429	0.9375	0.222222222	1	0.904761905	0.857142857	1	1
OG5_127430	0	0	1	0.952380952	1	1	0.8125
OG5_127431	0	0	0.375	0.857142857	1	1	0.5
OG5_127432	0	0	1	0.904761905	0.928571429	1	0.8125
OG5_127433	1	0.055555556	1	1	0.928571429	0.95	0.9375
OG5_127434	0	0	0.875	0.952380952	1	0.95	1
OG5_127436	0.0625	0.75	0.25	0.666666667	0.928571429	1	0.5625
OG5_127438	0	0	1	0.904761905	0.857142857	1	0.875
OG5_127440	0.3125	0.25	1	0.952380952	1	0.9	1
OG5_127441	0	0.138888889	1	0.857142857	1	1	0.9375
OG5_127442	0	0	0.625	0.952380952	0.928571429	1	0.9375
OG5_127443	0.9375	0	1	0.904761905	1	1	0.9375
OG5_127446	0	0.055555556	0.875	0.80952381	0.785714286	1	0.6875
OG5_127447	1	0	1	0.857142857	1	0.95	1
OG5_127448	0	0	1	0.952380952	0.785714286	0.95	0.8125
OG5_127449	0	0.027777778	1	0.904761905	1	1	1
OG5_127451	0	0	0.875	0.904761905	1	0.95	0.8125
OG5_127452	0	0	1	0.904761905	1	1	0.625
OG5_127453	0	0	0.875	0.904761905	1	1	0.875
OG5_127454	0	0	0.875	0.952380952	1	1	0.8125
OG5_127455	0.9375	0	1	0.952380952	0.857142857	0.95	0.9375
OG5_127456	0.5625	0.027777778	1	1	1	1	0.9375
OG5_127457	0	0	1	0.857142857	1	1	0.8125
OG5_127463	0.0625	0.638888889	1	0.904761905	0.785714286	0.9	0.625
OG5_127464	0.875	0	1	0.952380952	1	1	1
OG5_127465	1	0	1	0.952380952	1	1	0.9375
OG5_127466	0.6875	0.833333333	1	0.904761905	1	1	0.3125
OG5_127468	0.0625	0.555555556	1	0.80952381	1	1	0.875
OG5_127469	0	0	1	0.952380952	0.857142857	0.95	0.75
OG5_127471	0.375	0.388888889	1	0.857142857	0.857142857	1	1
OG5_127472	1	0	1	0.904761905	0.928571429	1	1
OG5_127473	0	0	1	0.80952381	1	0.95	0.75
OG5_127474	0	0	1	0.952380952	1	1	0.8125
OG5_127475	0	0	0.625	0.380952381	0.857142857	0.2	0.1875
OG5_127476	1	0.083333333	0.875	0.904761905	1	1	0.9375
OG5_127477	0	0.416666667	0.875	0.666666667	1	0.85	0.0625
OG5_127478	0	1	1	0.904761905	1	0.9	0.5
OG5_127479	0.875	0.138888889	0.875	0.904761905	1	0.95	0.75
OG5_127480	0	0	1	0.952380952	1	1	0.8125
OG5_127481	0	0	1	0.857142857	1	0.95	0.875
OG5_127483	0.625	0	1	1	0.928571429	1	0.9375
OG5_127484	0	0	1	0.904761905	0.928571429	0.95	0.8125
OG5_127486	0.8125	0.888888889	1	0.714285714	1	1	0.375
OG5_127487	0	0	1	0.952380952	1	0.95	0.875
OG5_127488	1	0	1	1	0.928571429	1	1
OG5_127489	0	0	0.875	0.80952381	1	1	0.375
OG5_127490	1	0.027777778	1	0.952380952	1	1	0.9375
OG5_127491	0	0.527777778	0.75	0.571428571	1	0.45	0.5625
OG5_127493	0	0	0.875	0.857142857	1	1	0.5625
OG5_127494	0	0	1	0.857142857	1	1	0.5
OG5_127495	0	0	1	0.904761905	1	0.95	0.375
OG5_127496	0	0	1	0.952380952	1	0.95	0.8125
OG5_127497	0.9375	0	1	0.904761905	0.928571429	1	0.9375
OG5_127498	0	0	1	0.904761905	1	0.95	0.875
OG5_127499	0	0	1	1	1	1	1
OG5_127500	0	0.027777778	1	0.857142857	1	1	0.25
OG5_127501	0	0.388888889	1	0.80952381	0.857142857	1	0.375
OG5_127503	0.0625	0.527777778	0.75	0.666666667	0	1	0.1875
OG5_127505	0.5	0.694444444	0.625	0.428571429	0.857142857	1	0.5
OG5_127506	0	0	1	0.904761905	1	1	0.8125
OG5_127507	0.375	0.833333333	1	0.857142857	1	1	0.3125
OG5_127508	0.1875	0	1	0.952380952	1	1	0.75
OG5_127509	0	0.416666667	1	0.857142857	0.928571429	0.95	0.625
OG5_127510	0.0625	0.833333333	1	0.761904762	1	1	0.375
OG5_127511	0	0	1	0.952380952	0.928571429	1	0.9375
OG5_127512	1	0	0.875	0.904761905	1	1	0.9375
OG5_127513	1	0	1	0.904761905	0.928571429	1	1
OG5_127514	0	0	1	1	1	1	1
OG5_127515	0	0.583333333	1	0.714285714	0.785714286	1	0.5
OG5_127516	0	0	1	1	1	0.95	0.875
OG5_127517	0	1	0.875	0.714285714	0.928571429	1	0.4375
OG5_127521	0	0	0.875	0.904761905	0.857142857	1	0.625
OG5_127522	0	0	0.625	0.476190476	1	1	0.4375
OG5_127523	0	0.333333333	1	0.857142857	1	0.95	0.75
OG5_127524	0.125	0.333333333	1	0.904761905	0.928571429	1	0.5625
OG5_127525	0	0	0.875	0.904761905	0.928571429	1	0.5625
OG5_127526	0.4375	0.166666667	0.75	0.857142857	1	1	0.5
OG5_127528	0.875	0	1	0.952380952	0.928571429	1	1
OG5_127529	0	0.027777778	1	0.952380952	1	1	0.8125
OG5_127531	0	1	1	0.904761905	1	0.9	0.4375
OG5_127532	1	1	1	0.285714286	0	1	0.25
OG5_127533	0.4375	0.5	0.125	0.80952381	0.928571429	1	0.6875
OG5_127534	1	0.111111111	1	0.952380952	0.928571429	0.95	0.8125
OG5_127535	0	0	1	0.857142857	0.857142857	1	0.6875
OG5_127536	0.9375	0.055555556	0.875	0.952380952	0.928571429	1	0.875
OG5_127537	0	0	1	0.904761905	1	0.95	0.8125
OG5_127538	0.0625	0.027777778	1	0.952380952	0.928571429	1	1
OG5_127539	0	0	1	0.952380952	0.928571429	1	0.9375
OG5_127540	0	0	1	0.904761905	1	1	0.375
OG5_127541	0	0.666666667	1	0.857142857	0.928571429	0.95	0.625
OG5_127542	0.25	1	1	0.333333333	0	0.9	0.375
OG5_127549	1	0	0.875	0.952380952	0.785714286	1	0.875
OG5_127550	0	0	1	0.952380952	1	1	0.9375
OG5_127551	0	0	1	0.714285714	0.928571429	1	0.875
OG5_127553	0.5	0.055555556	0.875	0.952380952	1	1	0.75
OG5_127554	0.0625	0.833333333	0.875	0.857142857	0.785714286	0.95	0.625
OG5_127555	0	0.222222222	1	0.952380952	1	1	0.6875
OG5_127556	0	0.027777778	0	0.80952381	1	1	0.4375
OG5_127557	0	0	1	0.952380952	1	1	0.6875
OG5_127559	0	0	0.875	0.80952381	1	1	0.4375
OG5_127560	0	0	1	0.904761905	1	1	0.3125
OG5_127561	0.0625	0.055555556	0.125	0.761904762	1	0.95	0.25
OG5_127562	0	0	1	0.952380952	1	1	0.9375
OG5_127563	0.625	0	1	0.952380952	0.928571429	1	1
OG5_127564	1	0	1	0.904761905	0.928571429	1	0.9375
OG5_127565	0.875	0.333333333	1	0.857142857	0.857142857	1	0.25
OG5_127567	1	0	1	0.857142857	1	1	0.9375
OG5_127568	0	0	0.625	0.80952381	1	1	0.75
OG5_127569	0	0.111111111	0.875	0.857142857	1	1	0.3125
OG5_127570	0	0.055555556	1	0.857142857	0.857142857	1	0.625
OG5_127571	0	0.583333333	0.75	0.80952381	0.928571429	1	0.1875
OG5_127572	0	0.472222222	1	0.857142857	0.928571429	1	0.625
OG5_127573	0.4375	0	1	0.904761905	1	1	1
OG5_127574	0	0.333333333	1	0.857142857	1	1	0.625
OG5_127575	0	0.972222222	0.75	0.80952381	0.928571429	1	0.375
OG5_127576	0	0	0.5	0.666666667	1	0.9	0.1875
OG5_127577	0	0	0.875	1	0.928571429	1	1
OG5_127578	0	0	1	1	0.928571429	1	0.875
OG5_127579	0	0.527777778	1	0.904761905	1	0.95	0.375
OG5_127580	0	0	0.625	0.904761905	0.928571429	1	0.75
OG5_127581	0	0	0.5	0.80952381	1	1	0.5
OG5_127582	0	0.194444444	0.375	0.714285714	1	0.8	0.125
OG5_127584	0	0.472222222	0.75	0.714285714	0.857142857	1	0.125
OG5_127585	0.25	0.083333333	1	0.952380952	0.928571429	1	1
OG5_127587	0	0.027777778	1	0.952380952	1	0.95	0.625
OG5_127589	0.5625	0	1	0.952380952	1	1	0.9375
OG5_127590	0.125	0.083333333	1	0.857142857	0.714285714	1	0.875
OG5_127592	0.625	0	1	0.952380952	0.928571429	1	1
OG5_127593	0.375	0	1	0.952380952	1	1	1
OG5_127594	0	0	1	0.904761905	0.928571429	0.9	0.5625
OG5_127595	0	0	0.75	0.761904762	1	1	0.4375
OG5_127596	0	0	0.125	0.857142857	0.928571429	1	0.9375
OG5_127597	0	0	1	0.952380952	1	1	1
OG5_127598	0.9375	0	1	0.952380952	1	1	0.875
OG5_127600	0.5	0.027777778	1	1	1	1	0.9375
OG5_127602	0.5625	0	1	0.904761905	0.928571429	1	0.9375
OG5_127603	0	1	1	0.857142857	0.857142857	0.95	0.125
OG5_127604	0	0	0.875	0.904761905	1	1	0.75
OG5_127606	0.0625	0.055555556	1	0.952380952	0.928571429	1	1
OG5_127608	0	0	1	0.904761905	1	1	0.875
OG5_127609	0	0	1	0.80952381	1	1	0.6875
OG5_127610	0.0625	0.25	1	0.666666667	0.928571429	0.9	0.5
OG5_127611	0	0.138888889	0.75	0.904761905	0.928571429	1	0.875
OG5_127612	0	0	0.875	0.952380952	1	1	0.75
OG5_127613	0.0625	0.416666667	0.375	0.904761905	1	0.8	0.625
OG5_127614	0	0	0.5	0.857142857	1	0.95	0.1875
OG5_127615	0	0	0.875	0.952380952	1	1	0.875
OG5_127616	0.0625	0	1	0.952380952	1	1	0.75
OG5_127617	0	0	0.5	0.857142857	1	1	0.875
OG5_127619	0	0	1	0.952380952	1	0.95	1
OG5_127621	0	1	1	0.80952381	1	1	0.4375
OG5_127622	0.75	0	1	0.904761905	1	1	0.9375
OG5_127623	0	0	1	0.952380952	1	1	0.8125
OG5_127625	0	0	0.75	0.80952381	1	0.95	0.6875
OG5_127626	0.9375	0.5	0.75	0.857142857	0.785714286	1	0.25
OG5_127627	0.1875	0.527777778	1	0.619047619	1	1	0.3125
OG5_127629	0	0	1	0.904761905	1	0.95	0.625
OG5_127630	0.4375	0.055555556	0.875	0.904761905	1	1	0.9375
OG5_127631	0.5625	0	0.875	0.952380952	1	1	0.9375
OG5_127632	0	0	1	0.952380952	0.928571429	1	0.875
OG5_127633	0	0	1	0.904761905	0.928571429	1	0.875
OG5_127637	0	0	0.75	0.80952381	1	1	0.3125
OG5_127638	0	0	1	0.904761905	0.857142857	1	0.75
OG5_127639	0	0	1	0.904761905	0.928571429	0.7	0.875
OG5_127640	0	0	0.5	0.80952381	1	0.8	0.5625
OG5_127641	0	0.083333333	0.875	0.904761905	1	0.95	0.875
OG5_127642	0	0	0.5	0.666666667	0.928571429	0.95	0.25
OG5_127643	0	0	1	0.904761905	1	1	0.6875
OG5_127645	0.3125	0.166666667	0.75	0.714285714	0.928571429	1	0.5
OG5_127647	0	1	1	0.904761905	0.928571429	0.95	0.1875
OG5_127648	0	0	1	0.952380952	1	1	0.9375
OG5_127650	0	0	1	0.857142857	1	0.95	0.9375
OG5_127651	0	0.194444444	1	0.904761905	1	1	0.25
OG5_127652	0	0	1	0.952380952	0.928571429	1	0.9375
OG5_127653	0.75	0	1	0.952380952	0.857142857	0.95	1
OG5_127654	0	0	1	0.952380952	0.857142857	1	0.6875
OG5_127656	0.8125	0.777777778	1	0.142857143	0	1	0.25
OG5_127661	0	0.027777778	0.875	0.761904762	0.928571429	0.95	0.625
OG5_127662	0	1	1	0.761904762	0.928571429	1	0.125
OG5_127663	0	1	1	0.666666667	0.928571429	1	0.4375
OG5_127665	0	0	1	0.952380952	1	0.95	1
OG5_127666	0	0	1	0.857142857	1	1	0.75
OG5_127668	0.75	0.888888889	1	0.142857143	0	1	0.0625
OG5_127670	0	0.5	1	0.904761905	1	1	0.75
OG5_127671	0.0625	0.194444444	1	0.952380952	1	0.8	0.75
OG5_127672	0.6875	0	1	0.904761905	0.928571429	1	0.875
OG5_127673	0.625	0.027777778	1	0.904761905	0.785714286	1	1
OG5_127674	0	0	0.625	0.857142857	1	0.95	0.75
OG5_127675	0.125	1	1	0.80952381	1	0.8	0.4375
OG5_127676	0	0.138888889	0.875	0.761904762	1	0.8	0.8125
OG5_127677	0	0.055555556	1	0.952380952	0.857142857	1	0.875
OG5_127678	0	0	0.75	0.904761905	1	1	0.3125
OG5_127679	0.25	0	1	1	0.928571429	1	1
OG5_127680	0	0.972222222	0.5	0.761904762	0.857142857	1	0.4375
OG5_127681	0	0.027777778	0.875	0.857142857	1	1	0.3125
OG5_127682	0	0	1	0.904761905	0.928571429	0.75	0.9375
OG5_127683	0	0	1	0.904761905	1	1	0.9375
OG5_127684	0.75	0	1	0.952380952	1	1	0.875
OG5_127685	0	0	0.875	0.952380952	1	1	0.8125
OG5_127686	0	0	1	0.761904762	1	1	1
OG5_127687	0	0	1	0.952380952	1	1	0.8125
OG5_127688	0.5625	0	1	0.952380952	0.928571429	1	0.875
OG5_127689	0	0	1	0.952380952	0.857142857	1	0.875
OG5_127690	0	0	1	0.952380952	1	1	0.8125
OG5_127691	1	0	1	0.904761905	0.642857143	0.9	0.9375
OG5_127692	0	0	1	0.904761905	1	1	1
OG5_127693	0	0	1	0.047619048	0	1	0.1875
OG5_127696	0	0	0.25	0.857142857	1	1	0.5
OG5_127697	0	0	0.875	0.904761905	1	0.9	0.25
OG5_127698	0	0	1	1	0.928571429	1	0.9375
OG5_127700	0	0	1	1	0.928571429	1	1
OG5_127701	0.0625	0	0.875	1	1	1	0.9375
OG5_127702	0.0625	0	0.875	0.904761905	1	1	0.75
OG5_127703	0.75	0	0.5	0.904761905	0.928571429	1	0.875
OG5_127705	0.1875	0	1	1	1	1	1
OG5_127706	0.75	0.888888889	1	0.80952381	0.928571429	1	0.0625
OG5_127707	0.875	0.777777778	1	0.523809524	1	0.95	0.125
OG5_127708	0.4375	0.5	0.75	0.904761905	0.928571429	1	0.375
OG5_127709	0	0	1	0.619047619	0.928571429	1	0.5
OG5_127711	1	0	0.75	0.904761905	0.928571429	0.9	0.6875
OG5_127713	1	0	1	0.80952381	0.928571429	0.95	0.8125
OG5_127714	0	0	1	0.761904762	1	1	0.9375
OG5_127715	0.9375	0.805555556	1	0.285714286	0.928571429	1	0.1875
OG5_127716	0	0	1	0.857142857	1	1	0.625
OG5_127717	0.0625	0	1	0.904761905	0.928571429	1	0.6875
OG5_127718	0	0.027777778	1	0.952380952	1	0.95	1
OG5_127721	0	0	1	0.904761905	1	1	0.8125
OG5_127722	0.0625	0.916666667	1	0.80952381	0.928571429	0.9	0.25
OG5_127723	0	0	1	0.952380952	0.857142857	1	0.6875
OG5_127725	0.75	0.888888889	1	0.714285714	0.857142857	1	0.0625
OG5_127728	0.125	0.972222222	0.625	0.761904762	1	0.85	0.1875
OG5_127729	0	0	1	0.952380952	0.785714286	1	0.875
OG5_127730	0	0	1	0.952380952	0.928571429	0.95	0.9375
OG5_127731	0	0	1	0.80952381	1	0.9	0.8125
OG5_127732	0	0	1	1	0.928571429	0.95	0.875
OG5_127733	0	0	1	0.952380952	0.857142857	1	0.9375
OG5_127734	0.75	0	1	0.904761905	0.928571429	1	0.9375
OG5_127737	0	0	0.875	0.857142857	0.714285714	1	0.1875
OG5_127738	0	0	0.875	0.904761905	0.928571429	1	0.4375
OG5_127739	0	0	1	0.952380952	1	1	0.8125
OG5_127740	0	0	0.125	0.80952381	1	0.9	0.4375
OG5_127742	0.5625	0.333333333	0.875	0.904761905	1	1	0.1875
OG5_127743	0.25	0.083333333	0.75	0.238095238	0.142857143	1	0.0625
OG5_127744	0	0.027777778	1	0.904761905	1	1	0.9375
OG5_127746	0	0	0.75	0.857142857	1	1	0.125
OG5_127747	0	0	1	0.904761905	1	0.95	0.8125
OG5_127748	0.625	0	1	0.904761905	0.857142857	1	0.9375
OG5_127749	0.0625	0.027777778	1	0.952380952	0.857142857	1	1
OG5_127751	0.0625	0	1	0.904761905	1	1	0.75
OG5_127752	0.625	0.611111111	0.5	0.761904762	0.071428571	1	0.5
OG5_127754	0	0	1	0.952380952	1	1	1
OG5_127755	0	0	1	0.952380952	0.928571429	1	0.9375
OG5_127757	0	0	1	1	0.928571429	1	0.875
OG5_127758	0	0	1	0.857142857	1	1	0.4375
OG5_127759	0.0625	0	1	0.952380952	1	0.95	0.9375
OG5_127760	0	0	1	0.904761905	0.857142857	1	0.9375
OG5_127761	0	0	1	1	1	1	0.9375
OG5_127762	0	0	1	1	0.857142857	1	1
OG5_127763	0.0625	0.805555556	1	0.714285714	1	1	0.375
OG5_127764	0.4375	0	1	0.952380952	1	1	1
OG5_127765	0.125	0.027777778	1	0.952380952	1	1	1
OG5_127766	0.0625	0.194444444	1	0.952380952	0.857142857	0.85	1
OG5_127767	0	0	1	0.857142857	0.928571429	1	0.8125
OG5_127768	0	0	1	0.857142857	1	0.95	0.625
OG5_127769	0	0	0.5	0.571428571	0.928571429	0.9	0.125
OG5_127770	0	0	0.875	0.952380952	0.928571429	0.95	0.75
OG5_127771	0	0	1	0.857142857	0.928571429	1	0.75
OG5_127772	0.125	0.111111111	1	0.904761905	0.928571429	1	0.75
OG5_127773	0	0	0.875	0.761904762	1	1	0.875
OG5_127774	0	0	1	0.857142857	1	1	0.0625
OG5_127775	0	0.916666667	1	0.857142857	0.857142857	0.9	0.4375
OG5_127778	0	0.055555556	0.875	0.857142857	1	0.95	0.75
OG5_127779	0	0	1	0.952380952	1	1	0.875
OG5_127780	0	0	1	0.904761905	0.928571429	0.95	0.75
OG5_127781	0	0.027777778	1	0.952380952	1	1	0.8125
OG5_127782	0.0625	0	1	1	0.928571429	1	0.9375
OG5_127784	0	0.055555556	1	1	0.857142857	1	0.9375
OG5_127785	0	0	1	0.952380952	1	1	0.9375
OG5_127786	0.0625	0	1	0.952380952	1	1	1
OG5_127787	0	0	0.875	0.80952381	0.928571429	1	0.25
OG5_127788	0	0.027777778	0	0.761904762	1	1	0.1875
OG5_127789	0	0.083333333	0.875	0.904761905	1	1	0.875
OG5_127790	0	0	1	1	1	1	0.9375
OG5_127791	0.1875	0	1	0.904761905	0.928571429	1	0.9375
OG5_127792	0	0	0.875	0.857142857	1	0.95	0.9375
OG5_127793	0.0625	1	1	0.666666667	0.785714286	1	0.3125
OG5_127794	0	0	1	0.857142857	0.928571429	1	0.75
OG5_127795	0	0.027777778	0.125	0.666666667	1	0.95	0.25
OG5_127796	0	0	1	0.952380952	0.857142857	1	0.9375
OG5_127797	0	0	1	0.904761905	1	1	0.875
OG5_127799	0	0	1	0.904761905	1	0.95	0.9375
OG5_127802	0.875	0.75	1	0.380952381	0.428571429	0.9	0.1875
OG5_127803	0	0	0.875	0.904761905	1	1	0.4375
OG5_127804	0	0.027777778	1	0.952380952	1	1	0.875
OG5_127805	0.4375	0.027777778	0.75	0.952380952	1	1	0.6875
OG5_127806	0	0	1	0.857142857	1	1	0.8125
OG5_127807	0.5625	0.166666667	1	0.857142857	1	1	0.5625
OG5_127808	0	0	1	0.952380952	1	0.95	1
OG5_127811	0	0	1	0.666666667	0.928571429	1	0.0625
OG5_127812	0	0	1	0.952380952	0.928571429	1	0.875
OG5_127813	0	0	1	0.904761905	0.785714286	1	0.75
OG5_127814	0	0	0.875	0.952380952	0.928571429	0.95	0.9375
OG5_127816	0	0	1	0.857142857	1	0.65	0.8125
OG5_127819	0.25	0	0.875	1	1	1	1
OG5_127820	0.5	0	0.875	0.952380952	0.857142857	1	0.875
OG5_127822	0	0	1	0.952380952	1	1	0.8125
OG5_127823	0.0625	0.055555556	1	0.857142857	1	0.85	0.0625
OG5_127826	0.0625	0.055555556	0.375	0.80952381	1	0.95	0.375
OG5_127827	0	0	0.375	0.904761905	1	1	0.625
OG5_127828	0.125	0.027777778	1	0.952380952	1	1	0.875
OG5_127829	0	0	0.875	0.857142857	0.928571429	1	0.5
OG5_127831	0	0	0.875	0.904761905	0.857142857	1	0.9375
OG5_127832	0.0625	0	1	1	1	1	1
OG5_127833	0	0	1	0.952380952	1	1	0.8125
OG5_127834	0.125	0	1	1	0.928571429	1	0.9375
OG5_127835	0	0	0.5	0.714285714	1	1	0.5625
OG5_127836	0.0625	0.25	1	0.904761905	1	1	0.375
OG5_127837	0	0.361111111	1	0.80952381	0.785714286	0.55	0.25
OG5_127838	0.0625	0	1	0.952380952	0.928571429	1	1
OG5_127840	0	0	0.875	1	0.928571429	1	0.875
OG5_127842	0	0.027777778	1	0.904761905	0.857142857	1	0.5625
OG5_127843	0	0	1	0.952380952	0.928571429	1	0.875
OG5_127844	0.4375	0.5	0.75	0.857142857	1	1	0.3125
OG5_127845	0	0	0.25	0.80952381	1	1	0.1875
OG5_127846	0	0	1	0.80952381	1	1	0.3125
OG5_127847	0	0	0.75	0.380952381	0.928571429	1	0.375
OG5_127848	0.375	0	1	0.857142857	0.928571429	1	1
OG5_127854	0	0	1	0.952380952	0.714285714	1	0.9375
OG5_127855	0.125	0	1	0.952380952	0.857142857	1	1
OG5_127856	0	0	1	0.904761905	1	1	0.9375
OG5_127859	0	0	0.125	0.761904762	1	0.45	0.5
OG5_127861	0.125	0.027777778	1	0.904761905	1	1	0.625
OG5_127862	0.875	0.777777778	1	0.571428571	1	1	0.0625
OG5_127864	0.6875	0.722222222	1	0.142857143	0	1	0.0625
OG5_127865	0	0.055555556	1	0.80952381	0.857142857	0.9	0.3125
OG5_127866	0	0	0.875	1	0.928571429	1	0.9375
OG5_127867	0	1	0.625	0.714285714	1	0.95	0.125
OG5_127869	0	0	1	0.952380952	0.857142857	1	0.9375
OG5_127870	0	0	1	0.904761905	1	0.95	0.6875
OG5_127871	0	0	1	0.904761905	1	1	1
OG5_127872	0	0.388888889	0.75	0.095238095	0.142857143	1	0
OG5_127874	0	0	1	0.904761905	0.928571429	0.95	1
OG5_127875	0	0	0.875	0.904761905	1	1	0.625
OG5_127876	0	0	0.875	0.761904762	1	1	0.75
OG5_127877	0	0.194444444	1	0.761904762	0.928571429	1	0.1875
OG5_127878	0	0	1	0.857142857	0.857142857	0.95	0.875
OG5_127879	0	0.444444444	0.875	0.952380952	1	1	0.5625
OG5_127880	0	0	1	0.761904762	1	0.95	0.125
OG5_127881	0	0	0.75	0.904761905	0.928571429	0.9	0.8125
OG5_127882	0	0	1	0.714285714	1	0.75	0.8125
OG5_127883	0	0	1	0.80952381	1	1	0.5
OG5_127884	0	0	1	1	1	1	0.875
OG5_127885	0	0	1	0.80952381	0.928571429	1	0.5
OG5_127886	0	0	1	0.904761905	1	0.95	0.8125
OG5_127887	0.5	0.722222222	1	0.142857143	0	0.95	0.375
OG5_127888	0	0	1	0.952380952	0.928571429	1	0.9375
OG5_127889	0	0	1	0.952380952	1	1	0.9375
OG5_127890	0	0	1	1	0.928571429	0.95	1
OG5_127891	0	0	1	0.952380952	1	1	0.875
OG5_127894	0	0.027777778	1	0.142857143	0.928571429	1	0.375
OG5_127895	0	0.027777778	0.75	0.904761905	1	1	0.5
OG5_127898	0.0625	0	1	0.952380952	0.928571429	1	0.9375
OG5_127900	0	0	1	0.952380952	0.928571429	1	0.75
OG5_127901	0	0	0.75	0.904761905	1	0.85	0.3125
OG5_127902	0	0	1	0.952380952	1	1	0.9375
OG5_127903	0	0	1	0.952380952	1	1	1
OG5_127904	0.0625	0	1	0.904761905	0.928571429	1	1
OG5_127905	0.3125	0.361111111	1	0.857142857	0.928571429	0.75	0.5
OG5_127906	0	0	1	1	1	0.9	0.9375
OG5_127909	0	0	1	0.952380952	0.928571429	1	0.9375
OG5_127910	0	0	0.875	0.857142857	1	1	0.625
OG5_127911	0	0	1	0.904761905	1	1	0.5625
OG5_127912	0.125	0	1	1	0.928571429	1	1
OG5_127914	0	0	1	1	1	1	0.875
OG5_127915	0	0.25	1	0.666666667	0.785714286	1	0.1875
OG5_127916	0	0	1	0.80952381	0.928571429	0.95	0.75
OG5_127917	0	0	0.375	0.80952381	1	0.95	0.0625
OG5_127918	0	0	1	0.761904762	1	1	0.6875
OG5_127919	0	0	1	0.952380952	1	0.95	0.875
OG5_127920	0	0	1	0.80952381	1	0.95	0.25
OG5_127921	0	0	1	0.904761905	0.857142857	1	0.75
OG5_127922	0	0	1	0.952380952	0.928571429	1	0.9375
OG5_127923	0	0	1	1	0.928571429	1	0.875
OG5_127924	0	0	0.75	0.952380952	1	0.95	1
OG5_127926	0	0	1	0.952380952	0.928571429	1	0.8125
OG5_127927	0.1875	0.083333333	1	0.857142857	0.928571429	1	0.8125
OG5_127929	0	0	1	0.952380952	1	1	0.9375
OG5_127933	0	0	1	1	1	1	0.9375
OG5_127935	0	0	0.75	0.904761905	0.928571429	1	0.3125
OG5_127936	0	0	1	1	1	0.9	0.9375
OG5_127937	0	0	0.25	0.666666667	1	1	0.125
OG5_127938	0	0	1	0.904761905	1	1	0.5
OG5_127941	0	0	1	0.857142857	1	1	0.8125
OG5_127942	0	0	1	0.857142857	1	1	0.9375
OG5_127944	0.1875	0	1	0.952380952	0.928571429	1	0.9375
OG5_127945	0	0	1	0.952380952	1	1	0.875
OG5_127946	0	0	1	0.952380952	1	1	0.875
OG5_127947	0	0	0.125	0.714285714	1	0.95	0.3125
OG5_127950	0	0	1	0.952380952	0.928571429	1	0.9375
OG5_127951	0	0	1	0.857142857	0.928571429	1	0.1875
OG5_127952	0.6875	0	0.875	0.857142857	0.785714286	0.9	0.875
OG5_127953	0.125	0.277777778	0.625	0.904761905	1	1	0.875
OG5_127954	0	0	1	0.904761905	1	1	0.6875
OG5_127955	0.6875	0.055555556	0.5	0.80952381	0.928571429	1	0.3125
OG5_127957	0	0	1	0.952380952	1	1	0.875
OG5_127958	0	0	0.875	0.904761905	1	1	1
OG5_127960	0	0	1	0.952380952	1	1	1
OG5_127961	0.25	0.888888889	1	0.80952381	1	1	0.0625
OG5_127962	0	0.083333333	1	0.904761905	1	1	0.75
OG5_127963	0	0	0.875	0.904761905	1	1	0.75
OG5_127964	0.1875	0.472222222	1	0.142857143	0	0.95	0.0625
OG5_127966	0	0.138888889	1	0.238095238	0.928571429	1	0.1875
OG5_127968	0	0	0.375	0.047619048	0	0.2	0.125
OG5_127969	0	0	1	0.904761905	1	1	0.9375
OG5_127970	0	0	0.875	0.952380952	0.857142857	1	0.75
OG5_127971	0	0.027777778	0.125	0.714285714	1	0.9	0.4375
OG5_127973	0	0	0.625	0.904761905	1	0.9	0.125
OG5_127975	0	0.055555556	1	0.904761905	0.857142857	1	0.6875
OG5_127977	0.4375	0	1	0.952380952	1	1	0.625
OG5_127978	0	0	1	0.952380952	0.928571429	1	0.375
OG5_127979	0	0	1	0.952380952	1	1	1
OG5_127980	0	0	1	0.857142857	0.928571429	1	0.5625
OG5_127981	0.4375	0	1	0.904761905	0.928571429	1	0.8125
OG5_127982	0	0	1	0.952380952	0.785714286	0.95	0.875
OG5_127984	0	0	1	1	1	0.95	0.875
OG5_127985	0.625	0.277777778	1	0.238095238	1	1	0.6875
OG5_127986	0	0	1	1	0.928571429	0.9	0.8125
OG5_127987	0	0	0.875	0.904761905	0.928571429	0.8	0.8125
OG5_127988	0	0	0.875	0.952380952	1	0.95	0.9375
OG5_127990	0	0	1	0.904761905	1	1	0.875
OG5_127991	0.25	0.388888889	1	0.761904762	0.928571429	0.75	0.5625
OG5_127992	0	0	0.75	0.857142857	1	1	0.4375
OG5_127993	0	0	1	1	0.928571429	1	0.875
OG5_127994	0.25	0.083333333	0.75	0.761904762	1	0.95	0.875
OG5_127996	0	0.027777778	1	0.904761905	1	0.95	0.875
OG5_127997	0.0625	0.916666667	0.75	0.761904762	0.928571429	0.95	0.25
OG5_127998	0.0625	0.027777778	1	0.952380952	0.928571429	1	0.875
OG5_127999	0.0625	0	1	0.857142857	1	1	0.75
OG5_128000	0	0	1	0.904761905	1	1	0.875
OG5_128001	0	0	1	0.904761905	1	1	0.9375
OG5_128002	0.3125	0.027777778	1	0.857142857	0.857142857	0.95	0.9375
OG5_128003	0.125	0	1	1	0.928571429	1	0.875
OG5_128004	0	0	0.875	1	1	0.95	0.9375
OG5_128005	0	0	1	1	1	1	0.8125
OG5_128006	0	0.25	1	0.904761905	0.714285714	1	0.625
OG5_128007	0	0	1	0.952380952	1	1	0.625
OG5_128009	0	0	1	0.952380952	1	1	0.9375
OG5_128010	0	0	1	0.904761905	0.928571429	1	0.875
OG5_128011	0	0.972222222	1	0.80952381	1	0.7	0.1875
OG5_128015	0.375	0.777777778	0.75	0.142857143	0	1	0.0625
OG5_128016	0.875	0.805555556	1	0.19047619	0	1	0.125
OG5_128018	0.8125	0.944444444	1	0.238095238	0	1	0.1875
OG5_128020	0	0.111111111	1	0.523809524	0.857142857	0.95	0.75
OG5_128022	0	0	1	0.904761905	0.928571429	1	0.9375
OG5_128023	0	0.722222222	1	0.80952381	1	0.95	0.125
OG5_128024	0	0.027777778	0	0.714285714	1	0.95	0.25
OG5_128025	0	0	1	0.904761905	1	0.95	0.5
OG5_128026	0	1	1	0.714285714	0.785714286	0.95	0.125
OG5_128027	0	0	1	0.80952381	1	1	0.4375
OG5_128028	0	0	1	0.952380952	1	1	0.875
OG5_128029	0	0.277777778	1	0.904761905	1	1	0.3125
OG5_128032	0.0625	0.333333333	1	0.666666667	0.928571429	1	0.1875
OG5_128033	0	0	1	0.761904762	1	1	0.4375
OG5_128034	0	0	0.75	0.904761905	1	1	0.5
OG5_128035	0.125	0	1	0.952380952	1	1	0.6875
OG5_128036	0	0	0.5	0.523809524	1	0.95	0.5
OG5_128037	0	0	1	0.857142857	0.928571429	1	0.5625
OG5_128038	0	0	1	0.904761905	1	1	0.625
OG5_128039	0	0	1	0.952380952	0.928571429	1	0.875
OG5_128040	0	0	1	0.952380952	1	1	0.875
OG5_128041	0	0	1	0.952380952	1	1	0.9375
OG5_128042	0	0.027777778	1	0.904761905	1	0.95	0.9375
OG5_128043	0	0	1	0.904761905	1	1	0.875
OG5_128044	0	0	0.75	0.80952381	1	1	0.4375
OG5_128045	0.1875	0.222222222	1	0.80952381	0.785714286	1	0.4375
OG5_128046	0	1	0.5	0.857142857	0.928571429	1	0.125
OG5_128047	0	0	1	0.857142857	1	1	0.8125
OG5_128048	0	0	0.75	0.904761905	1	1	0.375
OG5_128049	0	0	1	0.857142857	1	0.95	0.5625
OG5_128050	0	0	1	0.952380952	0.928571429	1	0.875
OG5_128051	0.0625	0.027777778	1	0.904761905	1	1	0.6875
OG5_128052	0	0	1	0.952380952	1	1	1
OG5_128053	0	0	1	0.904761905	0.928571429	1	0.875
OG5_128055	0	0	1	0.952380952	0.928571429	1	0.875
OG5_128056	0	0	0.875	0.952380952	0.928571429	0.95	1
OG5_128057	0	0	1	0.857142857	1	1	0.4375
OG5_128058	0	0	1	1	1	1	0.9375
OG5_128059	0	0	1	0.619047619	0.928571429	0.95	0.3125
OG5_128060	0	0	0.875	0.952380952	1	1	0.75
OG5_128061	0	0	1	0.952380952	0.928571429	1	0.9375
OG5_128062	0	0	0.75	0.952380952	0.857142857	1	1
OG5_128063	0.75	0.75	1	0.19047619	0	1	0.125
OG5_128064	0.0625	0	1	0.952380952	0.857142857	0.95	0.9375
OG5_128065	0.9375	0	1	0.285714286	1	0.8	0.625
OG5_128066	0	0	0.875	0.952380952	0.714285714	1	0.75
OG5_128067	0	0.805555556	0.375	0.428571429	0.857142857	0.95	0.3125
OG5_128068	0.3125	0.722222222	0.5	0.238095238	0	0.85	0.0625
OG5_128069	0	0	1	0.857142857	0.928571429	0.9	0.6875
OG5_128070	0	0.027777778	1	0.857142857	0.928571429	1	0.75
OG5_128072	0.75	0.638888889	1	0.19047619	0.071428571	1	0.0625
OG5_128073	0	0	1	0.857142857	0.928571429	1	0.6875
OG5_128074	0	0	1	0.904761905	0.857142857	1	1
OG5_128076	0	0	1	0.857142857	1	1	0.3125
OG5_128077	0	0.027777778	1	0.80952381	1	1	0.8125
OG5_128078	0	0.972222222	1	0.571428571	0.928571429	0.9	0.25
OG5_128080	0	0	1	0.857142857	0.857142857	1	0.9375
OG5_128081	0	0	1	0.952380952	0.857142857	1	0.875
OG5_128082	0	0	0.75	0.857142857	1	1	0.125
OG5_128083	0	0	0	0.80952381	1	0.95	0.75
OG5_128085	0	0	1	0.952380952	1	1	0.75
OG5_128086	0	0	1	0.952380952	1	0.95	0.8125
OG5_128087	0	0	0.875	0.666666667	0.857142857	0.95	0.4375
OG5_128088	0	0.027777778	1	0.952380952	1	1	0.875
OG5_128089	0.0625	0.055555556	1	0.857142857	0.928571429	1	0.9375
OG5_128090	0	0	1	0.904761905	1	1	0.8125
OG5_128092	0	0	1	0.714285714	1	0.95	0.5625
OG5_128093	0	0.166666667	1	0.904761905	0.928571429	1	0.8125
OG5_128094	0	0	1	0.952380952	1	0.95	0.9375
OG5_128095	0	0	1	0.952380952	1	1	0.8125
OG5_128096	0	0	1	0.952380952	1	0.95	0.8125
OG5_128097	0.125	0.027777778	1	0.952380952	1	1	0.625
OG5_128098	0	0	0.875	0.80952381	1	1	0.875
OG5_128099	0	0	0	0.714285714	1	1	0.25
OG5_128100	0.8125	0.694444444	1	0.333333333	0	1	0.0625
OG5_128101	0	0	0.5	0.333333333	1	1	0.125
OG5_128104	0	0	0.875	0.666666667	1	0.95	0.875
OG5_128105	0	0	0.125	0.857142857	1	1	0.5
OG5_128106	0	0	1	0.952380952	0.928571429	0.95	0.875
OG5_128108	0.5	0.138888889	0.875	0.80952381	0.857142857	1	0.1875
OG5_128109	0	0	0.875	0.619047619	1	1	0.1875
OG5_128110	0.6875	0.527777778	1	0.857142857	1	0.8	0.25
OG5_128111	0.0625	0	0.875	0.952380952	0.857142857	1	0.875
OG5_128113	0.125	0.055555556	1	0.238095238	1	0.75	0.25
OG5_128114	0	0.416666667	0.125	0.761904762	1	0.7	0.25
OG5_128115	0	0	0.875	0.761904762	1	0.95	0.3125
OG5_128116	0	0.472222222	1	0.80952381	0.928571429	1	0.3125
OG5_128118	0	0.194444444	1	0.857142857	0.785714286	0.9	0.4375
OG5_128119	0	0	1	1	1	1	0.8125
OG5_128120	0	0	1	0.904761905	0.928571429	0.95	0.4375
OG5_128121	0.75	0	1	0.904761905	0.857142857	0.95	0.6875
OG5_128124	0.0625	0.055555556	1	0.857142857	0.928571429	1	0.875
OG5_128125	0	0	1	0.952380952	1	1	0.625
OG5_128126	0	0	1	0.904761905	0.785714286	1	0.9375
OG5_128127	0	0	1	0.904761905	1	1	0.75
OG5_128128	0	0	0.875	0.904761905	1	1	0.875
OG5_128129	0	0	1	0.952380952	0.928571429	1	0.8125
OG5_128130	0	0	1	0.952380952	0.857142857	1	0.8125
OG5_128131	0	0	1	0.904761905	1	1	0.625
OG5_128132	0	0	1	0.952380952	0.857142857	1	0.9375
OG5_128133	0	0	1	0.857142857	1	1	0.875
OG5_128134	0	0	1	0.952380952	0.928571429	0.9	1
OG5_128135	0	0	1	0.952380952	0.928571429	1	0.8125
OG5_128137	0.0625	0	0.875	0.952380952	1	1	0.6875
OG5_128138	0	0	1	0.857142857	1	1	0.75
OG5_128139	0.1875	0.361111111	0	0.619047619	1	1	0.4375
OG5_128147	0	0	0.125	0.761904762	1	0.7	0.25
OG5_128148	0	0	1	0.904761905	0.928571429	1	0.875
OG5_128149	0	0.083333333	0.75	0.857142857	1	1	0.625
OG5_128151	0	0	0.375	0.761904762	1	1	0.25
OG5_128152	0	0	0.875	0.857142857	0.928571429	1	0.5
OG5_128153	0	0.111111111	0.5	0.80952381	0.928571429	1	0.5
OG5_128154	0	0	0.5	0.904761905	1	0.3	0.25
OG5_128156	0	0	1	0.952380952	1	0.95	0.875
OG5_128158	0	0	0.75	0.761904762	1	1	0.6875
OG5_128161	0.0625	0.055555556	1	0.904761905	1	1	0.4375
OG5_128162	0	0.027777778	0.875	0.904761905	1	1	0.125
OG5_128164	0	0	1	0.952380952	0.928571429	1	0.8125
OG5_128165	0	0	1	0.952380952	0.857142857	1	0.875
OG5_128167	0	0	1	0.761904762	1	1	0.25
OG5_128168	0	0	1	0.857142857	0.928571429	0.95	0.3125
OG5_128169	0	0	1	1	0.785714286	1	0.8125
OG5_128171	0	0	1	0.857142857	1	1	0.9375
OG5_128172	0	0	0.75	0.904761905	1	1	0.9375
OG5_128173	0	0.25	0.125	0.904761905	1	1	0.4375
OG5_128174	0	0	1	0.857142857	0.928571429	0.9	0.8125
OG5_128175	0	0	1	0.952380952	0.928571429	1	0.875
OG5_128176	0.625	0.694444444	0.125	0.714285714	1	1	0.125
OG5_128177	0	0	1	0.904761905	0.928571429	1	0.9375
OG5_128178	0	0	1	0.904761905	0.928571429	0.95	0.6875
OG5_128179	0	0	1	0.857142857	0.857142857	1	0.8125
OG5_128180	0	0	1	0.904761905	1	1	0.8125
OG5_128181	0	0	1	0.904761905	1	1	0.6875
OG5_128182	0	0	1	0.904761905	0.857142857	1	0.8125
OG5_128184	0	0	1	0.857142857	1	0.95	0.9375
OG5_128185	0	0	0.875	0.80952381	1	0.95	0.625
OG5_128187	0	0	1	0.80952381	1	1	0.75
OG5_128188	0	0	0.875	0.904761905	0.928571429	1	0.875
OG5_128192	0	0.027777778	0.25	0.571428571	0.928571429	0.9	0.4375
OG5_128196	0.8125	0.361111111	0.625	0.095238095	0	0.85	0
OG5_128198	0	0	1	0.904761905	1	0.95	0.625
OG5_128199	0.25	0.222222222	0.375	0.619047619	1	0.8	0.125
OG5_128200	0	0	0.625	0.857142857	0.928571429	1	0.625
OG5_128201	0	0	0.875	0.904761905	1	0.95	0.6875
OG5_128203	0	0	0.5	0.904761905	1	1	0.5
OG5_128206	0	0	0.875	0.857142857	1	0.95	0.125
OG5_128207	0	0	1	0.904761905	0.928571429	1	0.875
OG5_128208	0	0	1	0.904761905	0.928571429	0.95	1
OG5_128209	0	0	0.75	0.80952381	1	1	0.5625
OG5_128210	0	0.027777778	0.875	0.904761905	1	1	0.875
OG5_128212	0	0	1	0.904761905	0.928571429	0.9	0.875
OG5_128213	0	0.361111111	1	0.857142857	0.928571429	0.85	0.4375
OG5_128215	0	0	1	0.952380952	1	0.95	0.75
OG5_128216	0	0	1	0.761904762	1	1	0.8125
OG5_128217	0	0	0.875	0.857142857	1	1	0.5625
OG5_128218	0	0	0	0.761904762	1	1	0.1875
OG5_128219	0	0	1	0.904761905	0.928571429	1	0.6875
OG5_128220	0.625	0.833333333	0.5	0.095238095	0	0.95	0.125
OG5_128221	0	0	0.75	0.857142857	1	1	0.8125
OG5_128222	0	0	1	1	1	0.95	0.8125
OG5_128223	0	0	1	0.952380952	0.928571429	1	0.4375
OG5_128224	0.0625	0	0.875	0.952380952	0.714285714	0.85	0.75
OG5_128225	0	0	1	0.952380952	0.928571429	1	0.875
OG5_128226	0.125	0	1	0.904761905	1	1	0.8125
OG5_128227	0	0	0.875	0.952380952	1	0.95	0.75
OG5_128228	0	0.472222222	1	0.761904762	1	1	0.375
OG5_128229	0	0	0.875	0.904761905	0.928571429	1	0.8125
OG5_128230	0	0	0.75	0.857142857	0.928571429	1	0.75
OG5_128231	0	0	0.875	0.904761905	1	1	0.8125
OG5_128232	0	0	0.75	0.857142857	0.928571429	1	0.9375
OG5_128236	0	0	1	0.952380952	0.928571429	1	0.8125
OG5_128238	0	0	1	0.952380952	0.928571429	1	0.8125
OG5_128239	0	0	0.875	0.904761905	0.928571429	0.95	0.5625
OG5_128240	0	0	1	0.904761905	1	1	0.6875
OG5_128241	0	0	1	0.952380952	0.857142857	1	0.875
OG5_128243	0	0	1	0.952380952	0.857142857	0.95	0.875
OG5_128245	0	0.166666667	0.25	0.80952381	1	1	0.3125
OG5_128246	0	0	0.75	0.761904762	1	1	0.3125
OG5_128247	0	0	0.875	0.904761905	0.857142857	1	0.8125
OG5_128248	0.4375	0.027777778	1	0.952380952	1	0.9	0.3125
OG5_128249	0.125	0.138888889	0.625	0.047619048	0.642857143	1	0.375
OG5_128250	0	0	1	0.904761905	1	1	0.6875
OG5_128251	0	0	1	0.952380952	1	0.95	0.875
OG5_128252	0.3125	0.111111111	0.5	0.857142857	1	1	0.5
OG5_128253	0	0	1	0.952380952	0.928571429	1	0.8125
OG5_128254	0	0	0.875	0.904761905	0.928571429	0.95	0.8125
OG5_128255	0	0	1	0.952380952	1	1	0.75
OG5_128256	0	0	1	0.952380952	0.928571429	1	0.625
OG5_128257	0	0	0.875	0.80952381	0.857142857	0.8	0.6875
OG5_128258	0	0.194444444	1	0.904761905	0.928571429	1	0.625
OG5_128259	0.0625	0	1	0.952380952	1	1	0.8125
OG5_128260	0	0	0.875	0.904761905	1	0.95	0.8125
OG5_128262	0.5	0	1	0.714285714	0.857142857	0.85	0.6875
OG5_128263	0	0	1	0.857142857	1	1	0.3125
OG5_128264	0	0	1	0.857142857	1	1	0.8125
OG5_128266	0	0	1	0.904761905	1	1	0.5625
OG5_128267	0	0	0.75	0.857142857	1	1	0.0625
OG5_128268	0	0	1	0.80952381	1	0.95	0.5
OG5_128269	0	0	0.875	0.80952381	1	1	0.375
OG5_128270	0	0	0.875	0.904761905	1	1	0.75
OG5_128271	0	0.472222222	0.5	0.714285714	1	1	0.1875
OG5_128272	0	0	1	0.857142857	1	1	0.875
OG5_128273	0.4375	0.527777778	0.5	0.142857143	0	0.8	0.125
OG5_128278	0	0	0.875	0.952380952	1	1	0.8125
OG5_128279	0	0	0.875	0.857142857	1	1	0.25
OG5_128280	0	0	1	0.714285714	0.928571429	0.9	0.3125
OG5_128281	0	0	0.75	0.904761905	0.928571429	1	0.5
OG5_128282	0	0	0.875	0.904761905	1	0.95	0.875
OG5_128283	0	0	0.875	0.904761905	1	1	0.75
OG5_128284	0	0.138888889	0.75	0.761904762	0.785714286	1	0.625
OG5_128285	0	0	1	0.904761905	1	1	0.625
OG5_128288	0	0	1	0.761904762	1	0.95	0.1875
OG5_128289	0.0625	0.027777778	0.75	0.761904762	0.857142857	1	0.8125
OG5_128290	0	0	1	0.714285714	1	1	0.0625
OG5_128291	0	0	1	0.857142857	1	1	0.625
OG5_128292	0	0	1	0.857142857	0.928571429	1	0.8125
OG5_128294	0	0	1	0.80952381	1	1	0.75
OG5_128297	0.0625	0	1	0.857142857	0.928571429	1	0.6875
OG5_128298	0	0	1	0.952380952	0.928571429	0.95	0.8125
OG5_128299	0	0.888888889	0	0.714285714	1	0.8	0.375
OG5_128301	0	0	1	0.904761905	1	1	0.5
OG5_128303	0	0	1	0.952380952	0.928571429	0.95	0.75
OG5_128304	0.8125	0.888888889	1	0.285714286	0	1	0.25
OG5_128306	0	0	1	0.857142857	0.928571429	1	0.8125
OG5_128307	0	0.027777778	1	0.80952381	1	0.95	0.75
OG5_128308	0	0	1	0.952380952	1	1	0.75
OG5_128309	0	0	1	0.952380952	0.928571429	1	0.875
OG5_128310	0	0	0.875	0.666666667	1	1	0.1875
OG5_128311	0	0	1	0.857142857	0.857142857	0.95	0.8125
OG5_128313	0	0	1	0.952380952	0.857142857	0.95	0.8125
OG5_128316	0.0625	0	1	0.857142857	0.642857143	0.9	0.4375
OG5_128317	0	0	0.875	0.857142857	0.928571429	1	0.625
OG5_128318	0	0	1	0.952380952	0.928571429	0.95	0.75
OG5_128319	0	0	1	0.857142857	0.857142857	1	0.875
OG5_128320	0.625	0	0.875	0.857142857	0.857142857	0.95	0.375
OG5_128321	0	0	0.75	0.80952381	1	1	0.8125
OG5_128322	0	0	1	0.904761905	1	0.95	0.8125
OG5_128324	0	0	1	0.952380952	1	1	0.4375
OG5_128325	0	0	0	0.904761905	1	1	0.5625
OG5_128328	0	0	1	0.952380952	1	1	0.4375
OG5_128331	0.875	0.111111111	0.5	0.80952381	0.857142857	0.8	0.5
OG5_128332	0	0	0.875	0.904761905	0.928571429	1	0.6875
OG5_128333	0.25	0.388888889	1	0.238095238	0.857142857	0.95	0.25
OG5_128334	0	0	1	0.952380952	1	1	0.875
OG5_128335	0	0	1	0.857142857	0.928571429	1	0.8125
OG5_128336	0	0.138888889	1	0.714285714	0.071428571	0.95	0.25
OG5_128337	0.25	0.277777778	0.75	0.904761905	1	1	0.375
OG5_128339	0	0	1	0.80952381	1	0.95	0.3125
OG5_128340	0	0	1	0.714285714	1	1	0.875
OG5_128342	0.3125	0	1	0.857142857	1	0.95	0.1875
OG5_128343	0	0	1	0.952380952	0.928571429	0.95	0.6875
OG5_128345	0.0625	0.916666667	1	0.476190476	0.928571429	0.8	0.1875
OG5_128346	0.5625	0	1	0.904761905	0.857142857	0.9	0.6875
OG5_128347	0	0	1	0.857142857	0.642857143	1	0.75
OG5_128348	0	0	1	0.952380952	0.857142857	0.95	0.875
OG5_128349	0	0.361111111	0.875	0.857142857	0.857142857	0.9	0.4375
OG5_128350	0	0	0.625	0.857142857	0.857142857	1	0.6875
OG5_128351	0	0	0.5	0.761904762	1	1	0.625
OG5_128353	0	0	1	0.857142857	1	1	0.625
OG5_128354	0	0	0.875	0.904761905	0.928571429	1	0.75
OG5_128357	0	0	0.875	0.904761905	1	1	0.8125
OG5_128358	0.375	0.638888889	0.5	0.380952381	0.857142857	0.55	0.3125
OG5_128359	0	0	0.875	0.904761905	0.857142857	1	0.75
OG5_128360	0	0	1	0.857142857	0.857142857	1	0.8125
OG5_128362	0	0	0.5	0.952380952	1	0.95	0.4375
OG5_128363	0	0	0.5	0.714285714	1	1	0.1875
OG5_128366	0	0.027777778	1	0.904761905	1	1	0.6875
OG5_128367	0	0.083333333	0.875	0.952380952	0.714285714	1	0.75
OG5_128371	0	0	1	0.857142857	1	1	0.625
OG5_128372	0	0.305555556	1	0.857142857	0.857142857	1	0.5625
OG5_128373	0	0	0.875	0.952380952	0.857142857	1	0.5625
OG5_128374	0	0	0.875	0.952380952	1	0.85	0.625
OG5_128377	0	0	0.875	0.714285714	0.857142857	0.95	0.25
OG5_128378	0	0	1	0.904761905	1	1	0.5625
OG5_128379	0	0	1	0.761904762	1	1	0.25
OG5_128380	0	0	1	0.904761905	0.928571429	1	0.375
OG5_128381	0	0	1	0.904761905	0.928571429	1	0.75
OG5_128382	0	0	0.75	0.904761905	1	1	0.5
OG5_128383	0.0625	0	0.75	0.857142857	0.857142857	0.95	0.75
OG5_128384	0	0	0.75	0.952380952	0.928571429	0.95	0.625
OG5_128386	0	0	1	0.904761905	0.928571429	1	0.6875
OG5_128388	0	0	1	0.857142857	1	1	0.8125
OG5_128390	0	0	1	0.904761905	0.857142857	0.95	0.8125
OG5_128391	0	0	0.5	0.857142857	1	1	0.25
OG5_128392	0	0.027777778	0.875	0.904761905	1	1	0.6875
OG5_128393	0	0	1	0.80952381	1	0.95	0.3125
OG5_128397	0	0	0.875	0.904761905	0.785714286	1	0.625
OG5_128398	0	0	1	0.80952381	1	0.95	0.5625
OG5_128399	0	0	1	0.80952381	0.928571429	1	0.5625
OG5_128400	0	0	0.875	0.857142857	1	1	0.5625
OG5_128401	0	0	1	0.904761905	0.785714286	1	0.6875
OG5_128402	0	0.333333333	1	0.714285714	1	0.95	0.625
OG5_128403	0	0	0.875	0.952380952	0.857142857	1	0.8125
OG5_128404	0	0.472222222	1	0.380952381	1	0.95	0.125
OG5_128405	0	0	1	0.857142857	1	1	0.625
OG5_128406	0	0.083333333	1	0.761904762	0.928571429	1	0.6875
OG5_128407	0	0	1	0.857142857	1	1	0.75
OG5_128408	0.0625	0	1	0.904761905	1	1	0.375
OG5_128410	0.0625	0.694444444	0.125	0.714285714	0.928571429	0.95	0.1875
OG5_128411	0	0.25	1	0.380952381	0.857142857	1	0.25
OG5_128412	0	0	1	0.904761905	1	1	0.5
OG5_128413	0	0	1	0.952380952	1	1	0.6875
OG5_128414	0	0	0.875	0.714285714	0.857142857	0.9	0.6875
OG5_128416	0	0	1	0.333333333	1	0.95	0.125
OG5_128417	0	0	1	0.80952381	1	0.95	0.6875
OG5_128418	0	0	1	0.904761905	1	1	0.75
OG5_128419	0	0	1	0.904761905	0.785714286	1	0.8125
OG5_128420	0	0	0.75	0.476190476	1	1	0.1875
OG5_128421	0	0.083333333	0.5	0.80952381	1	1	0.625
OG5_128422	0	0	1	0.80952381	1	1	0.75
OG5_128424	0.9375	0.194444444	0	0.714285714	1	1	0.3125
OG5_128425	0.0625	0	0.875	0.857142857	0.714285714	1	0.75
OG5_128426	0	0.111111111	1	0.857142857	0.928571429	1	0.625
OG5_128427	0.0625	0.472222222	1	0.857142857	0.928571429	1	0.1875
OG5_128428	0	0.027777778	0.125	0.904761905	1	0.95	0.25
OG5_128429	0	0	0.875	0.857142857	0.928571429	1	0.75
OG5_128430	0	0	1	0.857142857	0.928571429	1	0.625
OG5_128431	0	0	0.625	0.619047619	1	1	0.4375
OG5_128432	0	0.027777778	1	0.904761905	0.928571429	1	0.5
OG5_128433	0	0	0	0.80952381	1	0.95	0.1875
OG5_128434	0.875	0.75	1	0.142857143	0	1	0
OG5_128435	0.0625	0.388888889	0.75	0.285714286	0	0.95	0.625
OG5_128436	0	0	0	0	0	0.15	0.0625
OG5_128438	0	0	1	0.952380952	1	1	0.5
OG5_128439	0	0	1	0.619047619	1	1	0.5
OG5_128440	0	0	1	0.904761905	0.928571429	1	0.6875
OG5_128442	0	0	1	0.80952381	1	0.8	0.0625
OG5_128444	0	0	1	0.904761905	1	0.85	0.6875
OG5_128447	0	0	1	0.857142857	0.928571429	1	0.5
OG5_128448	0	0	1	0.857142857	1	1	0.5625
OG5_128449	0	0.277777778	0.75	0.761904762	0.857142857	1	0.6875
OG5_128452	0	0.055555556	0.875	0.761904762	1	1	0.5625
OG5_128453	0	0	1	0.904761905	0.857142857	1	0.5
OG5_128454	0	0	0.875	0.285714286	1	0.95	0.1875
OG5_128455	0	0	1	0.857142857	0.928571429	1	0.6875
OG5_128456	0	0	1	0.619047619	0.785714286	1	0.4375
OG5_128457	0	0	0.875	0.857142857	0.857142857	1	0.625
OG5_128458	0	0	0.875	0.761904762	1	0.95	0.375
OG5_128459	0	0	1	0.952380952	1	1	0.625
OG5_128460	0	0	1	0.857142857	1	1	0.4375
OG5_128461	0	0	0.375	0.80952381	0.928571429	1	0.5
OG5_128464	0.6875	0.722222222	1	0.19047619	0.785714286	0.95	0.0625
OG5_128465	0.125	0.416666667	0.875	0.285714286	0.857142857	0.85	0.1875
OG5_128466	0.0625	0.25	0.25	0.380952381	0.928571429	0.95	0.5
OG5_128467	0	0	1	0.80952381	0.928571429	1	0.6875
OG5_128468	0.3125	0.111111111	1	0.428571429	1	1	0.375
OG5_128470	0	0.027777778	0	0.761904762	0.928571429	1	0.125
OG5_128472	0	0	1	0.476190476	0.928571429	0.9	0.625
OG5_128473	0	0	0.75	0.80952381	1	1	0.125
OG5_128475	0	0	1	0.857142857	1	1	0.6875
OG5_128476	0	0	0.5	0.714285714	1	0.9	0.5
OG5_128477	0	0	1	0.857142857	1	1	0.6875
OG5_128478	0	0	0.625	0.666666667	1	1	0.1875
OG5_128479	0	0	0.875	0.857142857	1	1	0.625
OG5_128481	0	0	1	0.904761905	0.785714286	1	0.6875
OG5_128483	0	0	0.875	0.904761905	1	0.9	0.5625
OG5_128484	0	0	0.875	0.904761905	0.857142857	0.95	0.5625
OG5_128485	0	0	1	0.857142857	0.928571429	1	0.3125
OG5_128486	0.0625	0.055555556	0.875	0.904761905	1	0.95	0.625
OG5_128487	0	0	0.875	0.952380952	0.857142857	1	0.625
OG5_128488	0	0	1	0.666666667	1	1	0.1875
OG5_128490	0.0625	0	1	0.857142857	0.785714286	0.8	0.75
OG5_128493	0	0	0.875	0.952380952	1	1	0.5625
OG5_128494	0	0	0.875	0.952380952	1	1	0.5
OG5_128496	0	0	0.75	0.285714286	0.071428571	1	0.6875
OG5_128498	0.0625	0	1	0.952380952	0.928571429	1	0.5625
OG5_128499	0	0	0.875	0.857142857	1	1	0.6875
OG5_128500	0	0	0.75	0.904761905	1	0.95	0.6875
OG5_128501	0	0	1	0.952380952	1	0.95	0.6875
OG5_128502	0.5625	0.305555556	0.625	0.523809524	0.928571429	0.8	0.125
OG5_128503	0.1875	0.361111111	1	0.80952381	1	1	0.3125
OG5_128504	0.5	0.527777778	0.625	0.428571429	0.857142857	0.6	0.3125
OG5_128507	0.4375	0	1	0.952380952	0.857142857	1	0.4375
OG5_128511	0	0.027777778	1	0.904761905	0.928571429	0.95	0.4375
OG5_128513	0	0	1	0.904761905	0.928571429	1	0.8125
OG5_128514	0	0	1	0.857142857	1	1	0.4375
OG5_128515	0	0	1	0.857142857	1	0.85	0.625
OG5_128517	0	0	0.875	0.904761905	1	1	0.75
OG5_128519	0	0.027777778	0.875	0.952380952	1	1	0.3125
OG5_128520	0	0	0	0.714285714	1	1	0.0625
OG5_128521	0	0	1	0.761904762	1	1	0.5
OG5_128522	0.125	0.527777778	0.125	0.80952381	0.928571429	1	0.1875
OG5_128527	0	0	0.875	0.952380952	1	0.95	0.5625
OG5_128529	0	0	0.75	0.761904762	0.785714286	1	0.8125
OG5_128530	0	0	1	0.952380952	0.785714286	1	0.5625
OG5_128536	0	0	1	0.952380952	0.928571429	0.95	0.5625
OG5_128537	0	0	1	0.904761905	1	1	0.3125
OG5_128538	0	0.027777778	1	0.761904762	1	1	0.625
OG5_128540	0	0	1	0.80952381	0.928571429	0.95	0.625
OG5_128541	0	0.027777778	1	0.857142857	1	1	0.5625
OG5_128543	0	0.166666667	0.125	0.80952381	1	1	0.6875
OG5_128544	0.75	0.833333333	1	0.142857143	0	1	0.0625
OG5_128545	0.625	0.75	1	0.285714286	0.714285714	0.8	0.0625
OG5_128547	0	0	1	0.857142857	1	0.85	0.25
OG5_128548	0	0	1	0.952380952	0.857142857	1	0.5625
OG5_128549	0	0	1	0.666666667	0.928571429	0.9	0.875
OG5_128552	0	0.027777778	0.75	0.80952381	0.928571429	0.8	0.125
OG5_128555	0.6875	0	1	0.904761905	0.928571429	1	0.5
OG5_128556	0	0	0.75	0.666666667	1	0.95	0.0625
OG5_128558	0	0	1	0.904761905	1	1	0.5625
OG5_128559	0.375	0.083333333	1	0.714285714	0.928571429	0.95	0.0625
OG5_128560	0	0	1	0.952380952	1	1	0.625
OG5_128561	0	0	0.875	0.857142857	1	1	0.5
OG5_128564	0	0	1	0.952380952	1	1	0.3125
OG5_128565	0	0	0.625	0.857142857	1	1	0.6875
OG5_128567	0	0	1	0.80952381	1	0.95	0.75
OG5_128568	0	0	0.875	0.761904762	0.928571429	0.75	0.8125
OG5_128569	0	0	0.875	0.714285714	0.857142857	1	0.625
OG5_128571	0	0.055555556	1	0.80952381	1	1	0.625
OG5_128573	0	0	1	0.714285714	1	1	0.25
OG5_128574	0	0	0.5	0.714285714	0.857142857	0.95	0.4375
OG5_128575	0	0.027777778	1	0.857142857	1	1	0.5625
OG5_128576	0	0	1	0.857142857	1	1	0.125
OG5_128577	0	0	0	0.857142857	1	1	0.3125
OG5_128580	0	0	1	0.952380952	0.857142857	1	0.625
OG5_128581	0	0	1	0.904761905	0.857142857	0.95	0.75
OG5_128583	0.125	0.638888889	0.625	0.476190476	0.857142857	0.55	0.3125
OG5_128586	0	0	1	0.80952381	0.928571429	1	0.625
OG5_128587	0	0	1	0.952380952	1	1	0.625
OG5_128588	0	0.027777778	0	0.904761905	1	1	0.5
OG5_128591	0.625	0.138888889	0.875	0.761904762	1	0.9	0.375
OG5_128593	0.0625	0	0	0.523809524	1	0.8	0
OG5_128594	0.3125	0.416666667	0.75	0.380952381	0.928571429	0.95	0.125
OG5_128595	0	0	1	0.761904762	0.928571429	0.9	0.6875
OG5_128596	0	0	1	0.761904762	0.857142857	0.95	0.75
OG5_128598	0	0	1	0.904761905	1	1	0.5
OG5_128599	0	0	1	0.904761905	0.928571429	1	0.6875
OG5_128600	0.125	0.055555556	1	0.952380952	0.928571429	0.95	0.4375
OG5_128601	0	0	1	0.904761905	1	1	0.1875
OG5_128605	0	0	0.875	0.904761905	0.928571429	0.95	0.75
OG5_128606	0	0	0.875	0.666666667	0.928571429	1	0.75
OG5_128608	0	0	0.375	0.80952381	0.928571429	1	0.4375
OG5_128609	0	0	0.75	0.571428571	0.857142857	0.85	0.5625
OG5_128610	0	0	0.125	0.619047619	0.928571429	1	0.1875
OG5_128611	0	0	1	0.80952381	0.642857143	1	0.625
OG5_128612	0.9375	0.805555556	0.625	0.142857143	0	1	0.0625
OG5_128613	0	0	1	0.904761905	1	1	0.625
OG5_128614	0	0.027777778	0	0.714285714	1	1	0.0625
OG5_128615	0	0	1	0.857142857	1	0.95	0.625
OG5_128616	0	0.027777778	1	0.857142857	1	1	0.3125
OG5_128617	0	0	0.875	0.857142857	1	1	0.25
OG5_128618	0.6875	0.805555556	1	0.19047619	0	1	0.0625
OG5_128620	0	0.055555556	0.5	0.238095238	0	0.95	0.25
OG5_128622	0	0	0.75	0.857142857	0.928571429	1	0.5625
OG5_128623	0	0	1	0.857142857	1	1	0.4375
OG5_128624	0	0	0.875	0.761904762	0.928571429	0.85	0.3125
OG5_128626	0	1	0.25	0.666666667	0.785714286	0.75	0.125
OG5_128627	0	0.055555556	1	0.857142857	0.857142857	0.95	0.5625
OG5_128628	0	0	0.875	0.80952381	1	1	0.5
OG5_128630	0	0	0.875	0.857142857	0.714285714	1	0.375
OG5_128631	0	0	1	0.904761905	0.928571429	1	0.5625
OG5_128632	0	0.027777778	0.875	0.904761905	1	0.95	0.25
OG5_128634	0	0	1	0.904761905	1	1	0.75
OG5_128635	0	0	1	0.80952381	1	0.65	0.3125
OG5_128638	0.625	0	0.875	0.428571429	0.142857143	0.95	0.9375
OG5_128639	0.0625	0.333333333	1	0.714285714	0.5	1	0.0625
OG5_128643	0	0	1	0.80952381	0.928571429	0.95	0.5
OG5_128644	0	0	1	0.952380952	0.928571429	1	0.625
OG5_128646	0	0	1	0.714285714	1	0.95	0.25
OG5_128648	0	0	0.875	0.857142857	1	0.85	0.1875
OG5_128649	0.625	0	1	0.857142857	1	0.95	0.1875
OG5_128651	0	0	0.75	0.857142857	1	0.95	0.5625
OG5_128652	0	0	1	0.904761905	1	0.95	0.625
OG5_128655	0.0625	0	0.625	0.857142857	1	0.8	0.75
OG5_128656	0	0	1	0.952380952	0.928571429	1	0.5625
OG5_128657	0	0	1	0.904761905	0.928571429	1	0.375
OG5_128659	0	0	1	0.80952381	0.785714286	1	0.5625
OG5_128660	0	0.027777778	1	0.904761905	1	1	0.5625
OG5_128661	0	0	1	0.761904762	0.928571429	1	0.5625
OG5_128662	0	0.527777778	0.375	0.142857143	1	1	0.375
OG5_128663	0.75	0.75	1	0.095238095	0	0.95	0.125
OG5_128664	0.75	0.833333333	1	0.238095238	0	1	0.1875
OG5_128665	0	0.055555556	1	0.238095238	1	1	0.25
OG5_128667	0	0	0.625	0.333333333	0.928571429	0.7	0.6875
OG5_128668	0	0	1	0.619047619	1	1	0.3125
OG5_128675	0	0	1	0.904761905	0.928571429	1	0.625
OG5_128676	0	0	1	0.952380952	0.928571429	1	0.5
OG5_128677	0	0.027777778	1	0.857142857	1	1	0.5
OG5_128678	0	0	0.875	0.857142857	0.857142857	1	0.6875
OG5_128679	0	0	0.5	0.857142857	0.928571429	1	0.5625
OG5_128681	0	0	0	0.857142857	0.857142857	1	0.25
OG5_128682	0	0	0.625	0.80952381	1	1	0.125
OG5_128685	0	0.111111111	0.75	0.714285714	1	1	0.1875
OG5_128689	0	0.138888889	1	0.80952381	1	0.95	0.375
OG5_128690	0	0	0.875	0.904761905	0.928571429	0.75	0.625
OG5_128691	0	0	1	0.857142857	1	1	0.3125
OG5_128693	0	0	1	0.80952381	0.857142857	0.9	0.6875
OG5_128694	0	0	1	0.952380952	0.928571429	1	0.625
OG5_128695	0	0	0.25	0.80952381	1	1	0.0625
OG5_128696	0	0	0	0.952380952	1	1	0.125
OG5_128697	0	0	1	0.952380952	0.857142857	1	0.6875
OG5_128698	0	0	0	0.857142857	1	1	0.6875
OG5_128699	0	0	0.875	0.857142857	0.857142857	1	0.75
OG5_128700	0	0	1	0.904761905	1	1	0.625
OG5_128701	0.6875	0	0.75	0.857142857	1	0.7	0.5
OG5_128702	0	0	1	0.857142857	1	1	0.625
OG5_128704	0	0	1	0.714285714	0.857142857	1	0.6875
OG5_128705	0	0	0.875	0.857142857	0.928571429	0.95	0.375
OG5_128706	0	0	1	0.857142857	0.857142857	0.95	0.625
OG5_128707	0	0	0.5	0.80952381	1	0.95	0.25
OG5_128708	0	0	0.5	0.761904762	1	1	0.4375
OG5_128710	0	0	0.875	0.904761905	1	1	0.5
OG5_128715	0.625	0.583333333	0.75	0.142857143	0	1	0.1875
OG5_128717	0.125	0.361111111	1	0.142857143	0	0.85	0.125
OG5_128726	0.5625	0.694444444	0.625	0.047619048	0.071428571	1	0.25
OG5_128727	0	0	1	0.238095238	0	1	0.5625
OG5_128731	0	0	0.875	0.857142857	0.928571429	0.95	0.625
OG5_128732	0	0	1	0.714285714	1	1	0.4375
OG5_128733	0	0	1	0.80952381	1	0.95	0.5625
OG5_128735	0.1875	0.111111111	1	0.857142857	0.928571429	1	0.3125
OG5_128736	0.75	0	0.875	0.666666667	1	1	0.25
OG5_128739	0	0	0	0.761904762	1	0.8	0.1875
OG5_128740	0.0625	0	0.125	0.523809524	1	0.95	0.1875
OG5_128741	0	0	1	0.904761905	1	0.95	0.625
OG5_128742	0	0	0.375	0.571428571	0.928571429	0.9	0.375
OG5_128744	0	0.527777778	0.75	0.619047619	1	1	0.125
OG5_128747	0.0625	0.055555556	0.75	0.80952381	0.214285714	0.9	0.4375
OG5_128748	0	0.055555556	1	0.666666667	0.928571429	0.8	0.8125
OG5_128750	0	0	0.375	0.714285714	0.928571429	1	0.125
OG5_128752	0.125	0	1	0.857142857	0.785714286	0.95	0.375
OG5_128753	0	0	0.625	0.80952381	1	1	0.125
OG5_128754	0	0	1	0.904761905	1	1	0.5
OG5_128756	0	0	0.625	0.666666667	0.928571429	1	0.125
OG5_128757	0	1	1	0.19047619	0.857142857	0.8	0.0625
OG5_128760	0	0	1	0.80952381	1	0.9	0.6875
OG5_128762	0	0	0.875	0.714285714	1	0.8	0.0625
OG5_128763	0	0	0.5	0.80952381	1	1	0.75
OG5_128764	0.125	0.333333333	0.25	0.047619048	0.071428571	0.85	0
OG5_128765	0	0	1	0.857142857	1	1	0.3125
OG5_128767	0	0.027777778	0.625	0.761904762	0.785714286	1	0.625
OG5_128768	0	0	1	0.904761905	0.928571429	1	0.625
OG5_128770	0	0	1	0.857142857	0.928571429	1	0.4375
OG5_128771	0	0	1	0.80952381	1	1	0.625
OG5_128773	0	0	1	0.904761905	0.928571429	0.95	0.5
OG5_128774	0.0625	0	1	0.666666667	1	1	0.5
OG5_128776	0	0	1	0.857142857	1	1	0.625
OG5_128777	0	0	1	0.80952381	0.928571429	1	0.625
OG5_128778	0	0	0.75	0.857142857	1	1	0.3125
OG5_128779	0	0.083333333	0.625	0.714285714	0.285714286	0.95	0.4375
OG5_128780	0	0.416666667	0.75	0.095238095	0	0.95	0.375
OG5_128784	0	0.194444444	1	0.80952381	1	1	0.1875
OG5_128785	0	0	1	0.904761905	0.928571429	1	0.1875
OG5_128786	0	0.027777778	0.75	0.904761905	1	0.95	0.25
OG5_128788	0	0	1	0.761904762	0.857142857	0.8	0.8125
OG5_128789	0	0	0.5	0.666666667	1	0.95	0.125
OG5_128790	0	0	1	0.952380952	0.857142857	1	0.3125
OG5_128792	0	0	0	0.619047619	1	0.75	0.125
OG5_128793	0	0	1	0.904761905	0.928571429	1	0.625
OG5_128796	0	0.027777778	1	0.714285714	0.928571429	1	0.1875
OG5_128797	0	0	0.75	0.952380952	0.857142857	0.9	0.625
OG5_128798	0	0	0.5	0.714285714	0.928571429	1	0.3125
OG5_128801	0	0	1	0.80952381	0.857142857	1	0.5
OG5_128803	0.375	0.888888889	1	0.142857143	0	1	0.25
OG5_128804	0	0.055555556	1	0.80952381	0.928571429	1	0.3125
OG5_128805	0	0	0.875	0.857142857	0.857142857	0.95	0.5625
OG5_128808	0.0625	0.361111111	1	0.238095238	0	0.85	0.0625
OG5_128810	0	0	0.375	0.333333333	0.142857143	0.15	0.1875
OG5_128811	0	0.277777778	1	0.380952381	0.928571429	1	0.1875
OG5_128812	0	0.333333333	1	0.80952381	1	1	0.1875
OG5_128814	0	0.027777778	1	0.761904762	0.857142857	1	0.5625
OG5_128815	0	0	0.625	0.857142857	1	0.7	0.3125
OG5_128816	0	0	1	0.904761905	1	1	0.5625
OG5_128819	0	0	1	0.904761905	0.857142857	1	0.75
OG5_128820	0	0	1	0.857142857	0.928571429	1	0.375
OG5_128821	0	0	1	0.80952381	1	0.55	0.5
OG5_128822	0	0	0.875	0.952380952	0.857142857	0.9	0.5
OG5_128823	0	0	0.875	0.857142857	1	1	0.4375
OG5_128824	0	0.055555556	0.5	0.619047619	1	0.95	0.0625
OG5_128825	0	0	1	0.904761905	1	1	0.5
OG5_128826	0	0	1	0.80952381	1	1	0.5
OG5_128830	0	0	1	0.857142857	1	1	0.4375
OG5_128831	0	0	1	0.857142857	0.928571429	1	0.375
OG5_128832	0	0	1	0.857142857	1	1	0.375
OG5_128833	0	0	0.875	0.952380952	0.928571429	1	0.375
OG5_128834	0	0	1	0.857142857	0.928571429	1	0.625
OG5_128835	0	0	0.5	0.80952381	0.928571429	0.95	0.125
OG5_128836	0	0	0.875	0.761904762	1	0.9	0.3125
OG5_128837	0.1875	0.055555556	0	0.80952381	1	0.95	0.375
OG5_128839	0	0	0.875	0.761904762	0.928571429	0.95	0.4375
OG5_128840	0	0	1	0.904761905	0.785714286	1	0.5
OG5_128841	0	0	0.875	0.80952381	0.928571429	0.95	0.5
OG5_128843	0	0	1	0.952380952	1	1	0
OG5_128844	0	0	1	0.857142857	1	0.9	0.5625
OG5_128845	0	0	1	0.952380952	1	0.95	0.3125
OG5_128847	0	0	0.75	0.714285714	1	1	0.0625
OG5_128848	0	0	0.375	0.714285714	0.928571429	1	0.125
OG5_128851	0	0.027777778	0.75	0.619047619	1	0.95	0.4375
OG5_128859	0	0	0.875	0.904761905	0.928571429	1	0.4375
OG5_128861	0	0	0.5	0.857142857	1	1	0.25
OG5_128862	0	0	0	0.761904762	1	0.95	0.1875
OG5_128863	0.0625	0	0.875	0.80952381	1	1	0.5625
OG5_128864	0	0	0.625	0.761904762	1	0.95	0.375
OG5_128865	0	0	0.625	0.714285714	0.714285714	0.95	0.75
OG5_128866	0	0	0.25	0.857142857	1	1	0.3125
OG5_128867	0	0	0.5	0.857142857	0.857142857	1	0.25
OG5_128869	0	0.055555556	0.5	0.666666667	0.857142857	0.95	0.4375
OG5_128870	0	0	0.5	0.857142857	1	1	0.4375
OG5_128871	0	0.138888889	0.75	0.19047619	0	0.9	0.0625
OG5_128872	0.0625	0.027777778	0.75	0.904761905	0.928571429	1	0.375
OG5_128874	0	0	0.875	0.904761905	1	0.85	0.625
OG5_128876	0	0	0	0.666666667	0.857142857	1	0.0625
OG5_128878	0	0	1	0.904761905	1	1	0.375
OG5_128879	0	0	0.625	0.80952381	0.857142857	0.95	0.625
OG5_128881	0	0	0.75	0.857142857	0.928571429	1	0.5
OG5_128882	0	0.194444444	0.875	0.80952381	0.857142857	0.95	0.375
OG5_128883	0	0	0.625	0.857142857	0.928571429	1	0.5
OG5_128885	0	0	0.875	0.714285714	0.571428571	0.95	0.6875
OG5_128887	0	0	1	1	0.785714286	1	0.3125
OG5_128888	0	0	1	0.904761905	0.928571429	1	0.375
OG5_128889	0	0	1	0.80952381	1	1	0.125
OG5_128890	0	0	1	0.904761905	0.928571429	1	0.5
OG5_128892	0	0	0.875	0.761904762	1	1	0.5
OG5_128897	0	0	1	0.619047619	0.785714286	0.9	0.25
OG5_128899	0	0.222222222	0.125	0.80952381	1	1	0.3125
OG5_128900	0	0	1	0.857142857	1	0.95	0.4375
OG5_128901	0	0	0.75	0.761904762	1	1	0.125
OG5_128902	0.8125	0.888888889	1	0.142857143	0	1	0.0625
OG5_128903	0	0.916666667	0.75	0.380952381	0.857142857	0.6	0
OG5_128904	0.0625	0.416666667	1	0.380952381	1	1	0.125
OG5_128911	0	0	0.875	0.857142857	0.928571429	0.95	0.4375
OG5_128916	0	0	0.875	0.761904762	1	1	0.125
OG5_128919	0	0	1	0.333333333	0.928571429	0.8	0.625
OG5_128921	0	0	0	0.619047619	1	1	0.4375
OG5_128922	0	0	0.75	0.857142857	1	1	0.4375
OG5_128923	0	0	0.875	0.857142857	0.928571429	0.95	0.25
OG5_128925	0	0	1	0.761904762	0.928571429	1	0.4375
OG5_128928	0	0	1	0.904761905	1	1	0.375
OG5_128929	0	0	0.125	0.80952381	0.857142857	0.95	0.375
OG5_128931	0	0	1	0.857142857	0.928571429	0.95	0.3125
OG5_128932	0	0	0	0.714285714	1	0.95	0.6875
OG5_128934	0	0.277777778	1	0.619047619	0.928571429	0.95	0.125
OG5_128935	0	0	1	0.952380952	1	0.95	0.25
OG5_128937	0	0	1	0.857142857	1	1	0.5625
OG5_128939	0	0	1	0.80952381	0.857142857	0.95	0.5625
OG5_128940	0	0	1	0.80952381	1	0.95	0.1875
OG5_128942	0	0	0.75	0.761904762	1	1	0.6875
OG5_128943	0.8125	0.888888889	1	0.047619048	0.142857143	1	0
OG5_128944	0	0.75	0.625	0.619047619	0.785714286	0.8	0.25
OG5_128945	0	0	1	0.80952381	1	1	0.1875
OG5_128946	0	0.055555556	0.875	0.904761905	1	1	0.3125
OG5_128950	0	0	0.875	0.904761905	0.928571429	1	0.125
OG5_128952	0	0	0.875	0.904761905	1	0.9	0.4375
OG5_128953	0	0	0.875	0.904761905	1	1	0.125
OG5_128954	0	0	0.875	0.714285714	0.928571429	0.8	0.3125
OG5_128955	0	0	0.625	0.761904762	1	1	0.5
OG5_128957	0.875	0.305555556	1	0.285714286	0.071428571	0.95	0.25
OG5_128965	0	0	1	0.761904762	0.857142857	1	0.375
OG5_128966	0	0	0.75	0.857142857	1	1	0.3125
OG5_128969	0	1	0.875	0.19047619	0	0.65	0.25
OG5_128973	0	0	0	0.619047619	1	0.9	0.125
OG5_128975	0	0	0.75	0.904761905	0.857142857	1	0.5
OG5_128976	0	0	1	0.904761905	0.857142857	1	0.3125
OG5_128977	0	0	0.875	0.857142857	1	1	0.25
OG5_128978	0	0	1	0.857142857	0.714285714	1	0.5625
OG5_128979	0	0.055555556	0.25	0.095238095	0	0.9	0.625
OG5_128980	0	0	1	0.904761905	1	0.9	0.5
OG5_128984	0	0	0	0.952380952	1	1	0.6875
OG5_128988	0	0	1	0.904761905	1	0.9	0.5625
OG5_128989	0	0	1	0.857142857	1	1	0.3125
OG5_128991	0	0	0.375	0.80952381	1	1	0.125
OG5_128993	0	0.027777778	0.875	0.666666667	0.928571429	0.95	0.6875
OG5_128995	0	0	0.875	0.761904762	0.928571429	0.6	0.6875
OG5_128997	0	0	1	0.19047619	0	1	0.6875
OG5_128999	0	0.027777778	1	0.80952381	0.857142857	0.8	0.625
OG5_129000	0	0	1	0.761904762	0.928571429	1	0.5
OG5_129001	0	0	1	0.857142857	1	1	0.3125
OG5_129002	0	0	1	0.80952381	1	1	0.3125
OG5_129003	0	0.472222222	0	0.095238095	0	1	0.0625
OG5_129004	0	0	0.875	0.714285714	1	1	0.5625
OG5_129005	0.125	0.361111111	0.5	0.095238095	0	0.6	0.4375
OG5_129012	0	0	0.125	0.714285714	1	1	0.0625
OG5_129016	0	0	1	0.571428571	0.928571429	1	0.4375
OG5_129018	0	0	1	0.857142857	0.642857143	0.9	0.5
OG5_129020	0	0	1	0.80952381	1	1	0.5625
OG5_129026	0	0	1	0.761904762	0.571428571	0.8	0.75
OG5_129027	0	0	1	0.761904762	0.928571429	1	0.625
OG5_129029	0	0	0.75	0.714285714	1	0.95	0.25
OG5_129033	0	0	0.875	0.523809524	0.857142857	0.85	0.625
OG5_129034	0	0	0.125	0.80952381	1	0.95	0.0625
OG5_129035	0	0.472222222	1	0.285714286	0	1	0.375
OG5_129036	0	0	0.75	0.619047619	1	0.55	0.5625
OG5_129037	0	0	0.75	0.857142857	1	0.75	0.375
OG5_129039	0	0	1	0.857142857	0.785714286	1	0.375
OG5_129040	0	0	1	0.476190476	0.928571429	1	0.25
OG5_129041	0	0	0.75	0.80952381	0.928571429	1	0.375
OG5_129043	0	0	0.875	0.857142857	0.928571429	0.95	0.3125
OG5_129044	0.125	0	0.75	0.666666667	1	1	0.4375
OG5_129045	0	0.027777778	0.75	0.142857143	0	1	0.375
OG5_129046	0.5	0.805555556	1	0.238095238	0	1	0.125
OG5_129047	0.1875	0.027777778	1	0.238095238	0	1	0.625
OG5_129049	0	0.277777778	0.5	0.19047619	0.857142857	0.95	0.1875
OG5_129050	0	0	1	0.714285714	0.857142857	0.9	0.5
OG5_129052	0	0	0.125	0.333333333	0.571428571	0.7	0.0625
OG5_129059	0	0	1	0.619047619	0.857142857	0.95	0.3125
OG5_129060	0	0	1	0.333333333	1	0.9	0.0625
OG5_129062	0	0	1	0.761904762	1	1	0.1875
OG5_129063	0	0	0.875	0.761904762	0.857142857	1	0.1875
OG5_129066	0.0625	0.277777778	1	0.714285714	0.857142857	1	0.125
OG5_129070	0.125	0	0.875	0.857142857	0.857142857	0.9	0.5625
OG5_129071	0.0625	0.027777778	0.125	0.714285714	0.928571429	0.95	0.25
OG5_129075	0	0	1	0.952380952	0.928571429	0.95	0.25
OG5_129076	0	0	0.875	0.857142857	0.928571429	1	0.25
OG5_129077	0	0.25	0.875	0.857142857	0.857142857	1	0.0625
OG5_129078	0	0	0.75	0.80952381	1	0.95	0.3125
OG5_129080	0	0	1	1	0.857142857	0.95	0.3125
OG5_129082	0	0	1	0.904761905	0.928571429	1	0.5625
OG5_129083	0	0	0.5	0.857142857	0.928571429	1	0.625
OG5_129084	0	0	0	0.80952381	1	0.75	0.3125
OG5_129085	0	0	1	0.857142857	0.928571429	1	0.375
OG5_129086	0	0	1	0.80952381	1	0.95	0.375
OG5_129087	0	0.361111111	0.75	0.80952381	1	0.9	0.125
OG5_129088	0	0	0.875	0.857142857	1	0.9	0.4375
OG5_129089	0	0	1	0.857142857	0.928571429	1	0.3125
OG5_129090	0	0	1	0.80952381	0.928571429	0.95	0.3125
OG5_129091	0	0	1	0.523809524	1	0.8	0.625
OG5_129092	0	0.027777778	0.875	0.80952381	0.928571429	1	0.3125
OG5_129093	0	0	0.875	0.714285714	0.857142857	1	0.3125
OG5_129094	0	0	1	0.571428571	0.928571429	1	0.375
OG5_129095	0	0	1	0.904761905	1	1	0.375
OG5_129096	0	0	1	0.857142857	0.785714286	0.8	0.625
OG5_129097	0	0	0.875	0.857142857	0.857142857	1	0.4375
OG5_129098	0	0.027777778	0	0.19047619	0	0.85	0.125
OG5_129099	0.6875	0.722222222	1	0.142857143	0.071428571	1	0.0625
OG5_129100	0.6875	0.75	1	0.142857143	0	1	0.0625
OG5_129101	0	0.027777778	1	0.19047619	0	1	0.4375
OG5_129102	0.6875	0.694444444	1	0.142857143	0.071428571	1	0.0625
OG5_129105	0	0	0.75	0.761904762	1	0.95	0.25
OG5_129106	0	0	0.875	0.666666667	0.785714286	0.8	0.4375
OG5_129107	0	0	0.875	0.80952381	0.5	1	0.625
OG5_129113	0	0.027777778	0.75	0.476190476	1	1	0.0625
OG5_129116	0	0	0	0.761904762	0.857142857	1	0.125
OG5_129117	0	0	1	0.952380952	1	1	0.125
OG5_129118	0	0	0.625	0.80952381	1	0.9	0.3125
OG5_129120	0	0.027777778	1	0.80952381	0.928571429	1	0.3125
OG5_129121	0	0	1	0.904761905	1	1	0.125
OG5_129123	0.0625	0.111111111	0	0.047619048	0	1	0.0625
OG5_129124	0	0	0.75	0.80952381	0.928571429	0.95	0.4375
OG5_129125	0	0	0.75	0.80952381	0.857142857	0.4	0.3125
OG5_129126	0	0	0.875	0.761904762	1	1	0.125
OG5_129127	0	0.472222222	0.125	0.80952381	0.857142857	0.95	0.0625
OG5_129128	0	0	0.75	0.571428571	0.857142857	1	0.4375
OG5_129129	0	0	0.25	0.714285714	1	0.95	0.1875
OG5_129130	0	0	0.875	0.714285714	1	0.9	0.4375
OG5_129131	0	0	0.875	0.761904762	0.928571429	1	0.4375
OG5_129132	0	0	1	0.904761905	1	1	0.125
OG5_129134	0.3125	0.333333333	0.125	0.095238095	0.142857143	0.9	0.0625
OG5_129137	0	0	1	0.904761905	1	1	0.3125
OG5_129139	0	0	0.875	0.714285714	0.928571429	1	0.5625
OG5_129141	0	0	0.75	0.80952381	1	0.8	0.125
OG5_129142	0	0.111111111	0.75	0.80952381	1	0.95	0.1875
OG5_129144	0	0	0.75	0.80952381	1	0.95	0.3125
OG5_129145	0	0	1	0.857142857	1	1	0.3125
OG5_129146	0	0	1	0.761904762	1	0.95	0.625
OG5_129148	0	0	1	0.904761905	0.928571429	1	0.25
OG5_129150	0	0.888888889	0.625	0.333333333	0.714285714	0.9	0.0625
OG5_129154	0	0	0.875	0.80952381	0.928571429	1	0.125
OG5_129155	0	0	1	0.80952381	0.928571429	1	0.25
OG5_129157	0	0	1	0.857142857	1	0.85	0.5
OG5_129158	0.25	0.194444444	0.75	0.047619048	0	1	0.125
OG5_129159	0	0	0.875	0.857142857	0.928571429	0.8	0.5
OG5_129162	0	0	0.875	0.761904762	0.928571429	0.9	0.25
OG5_129163	0	0	0.625	0.761904762	1	1	0.375
OG5_129165	0	0	0.75	0.80952381	0.928571429	0.95	0.25
OG5_129166	0	0.027777778	1	0.904761905	1	0.95	0.25
OG5_129169	0	0	1	0.857142857	0.785714286	0.95	0.4375
OG5_129170	0	0	1	0.904761905	1	1	0.4375
OG5_129171	0.75	0.555555556	1	0.047619048	0	1	0.375
OG5_129172	0.1875	0.055555556	1	0.333333333	0	1	0.1875
OG5_129173	0.375	0.444444444	0.625	0.333333333	0.857142857	0.55	0.4375
OG5_129179	0	0	1	0.80952381	1	1	0.25
OG5_129180	0	0	1	0.523809524	0.857142857	0.85	0.4375
OG5_129182	0	0.25	0.875	0.80952381	1	0.95	0.0625
OG5_129184	0	0	0.75	0.80952381	0.928571429	1	0.5
OG5_129185	0	0	0.875	0.714285714	0.785714286	0.9	0.4375
OG5_129186	0	0	0	0.80952381	1	0.9	0.375
OG5_129188	0	0	1	0.714285714	0.857142857	0.95	0.4375
OG5_129189	0	0	0.5	0.761904762	1	1	0.3125
OG5_129190	0	0	0.75	0.666666667	1	1	0.125
OG5_129194	0	0	0.875	0.857142857	0.928571429	1	0.4375
OG5_129195	0	0	0	0.761904762	1	0.95	0.25
OG5_129197	0	0	0.875	0.714285714	0.928571429	0.95	0.0625
OG5_129199	0	0	1	0.904761905	1	1	0.4375
OG5_129200	0	0	1	0.761904762	0.714285714	1	0.3125
OG5_129202	0	0	0	0.761904762	0.785714286	0.95	0.375
OG5_129203	0.0625	0	0.5	0.857142857	1	0.95	0.125
OG5_129204	0	0	0.625	0.666666667	0.928571429	0.55	0.5625
OG5_129205	0	0	0.5	0.904761905	1	0.95	0.25
OG5_129206	0	0.027777778	0	0.666666667	0.928571429	0.9	0.5625
OG5_129207	0	0	1	0.857142857	0.928571429	1	0.1875
OG5_129209	0.0625	0.583333333	0.25	0.19047619	0.071428571	0.9	0.3125
OG5_129210	0	0	1	0.857142857	1	0.8	0.25
OG5_129212	0	0	0	0.857142857	1	0.8	0.3125
OG5_129216	0	0.388888889	0.75	0.142857143	0	0.65	0.1875
OG5_129217	0	0	0.5	0	0	0.95	0
OG5_129221	0	0	0	0.619047619	0.928571429	1	0.125
OG5_129222	0	0	0.875	0.80952381	0.928571429	0.95	0.375
OG5_129223	0	0	0.625	0.19047619	0.785714286	1	0.1875
OG5_129224	0	0	1	0.857142857	1	0.95	0.25
OG5_129225	0	0	0.625	0.523809524	1	1	0.5
OG5_129226	0	0	0	0.80952381	0.928571429	1	0.375
OG5_129227	0.1875	0.305555556	0.5	0.714285714	0.928571429	0.9	0.0625
OG5_129229	0	0	0.875	0.714285714	0.928571429	1	0.125
OG5_129230	0	0	0.75	0.761904762	0.928571429	1	0.3125
OG5_129231	0	0	0.5	0.666666667	1	0.95	0.0625
OG5_129233	0.0625	0	1	0.80952381	1	0.9	0.3125
OG5_129235	0	0	0.125	0.714285714	1	0.95	0.1875
OG5_129236	0	0	0.75	0.619047619	0.928571429	1	0.5
OG5_129239	0	0	1	0.857142857	0.928571429	0.7	0.4375
OG5_129246	0	0	1	0.857142857	1	1	0.375
OG5_129248	0	0.138888889	0.75	0.857142857	1	0.95	0.125
OG5_129251	0	0	0.875	0.761904762	1	1	0.25
OG5_129254	0	0	1	0.904761905	1	1	0.25
OG5_129257	0.25	0.111111111	0.5	0.80952381	1	1	0.0625
OG5_129258	0.6875	0.75	1	0.142857143	0	0.95	0.0625
OG5_129260	0.9375	0.305555556	1	0.238095238	0.071428571	0.95	0.25
OG5_129261	0	0	0	0.095238095	0	1	0.0625
OG5_129268	0	0.027777778	1	0.857142857	0.928571429	0.9	0.125
OG5_129269	0	0	0.875	0.857142857	0.928571429	1	0.375
OG5_129274	0	0	0.75	0.666666667	1	1	0.3125
OG5_129276	0	0	1	0.857142857	1	0.75	0.3125
OG5_129282	0	0	0	0.619047619	0.928571429	1	0.1875
OG5_129283	0	0	0.75	0.857142857	1	0.95	0.125
OG5_129286	0	0.027777778	1	0.80952381	1	1	0.125
OG5_129287	0	1	1	0.142857143	0.071428571	1	0
OG5_129288	0	0.027777778	1	0.333333333	0.928571429	1	0.1875
OG5_129291	0	0	1	0.952380952	1	0.9	0.3125
OG5_129292	0	0.166666667	1	0.904761905	0.928571429	0.95	0.0625
OG5_129297	0	0	1	0.666666667	1	0.8	0.3125
OG5_129298	0	0	1	0.857142857	1	1	0.0625
OG5_129302	0.6875	0.722222222	1	0.19047619	0	1	0.0625
OG5_129303	0.75	0.75	1	0.047619048	0	1	0.0625
OG5_129312	0	0	0.875	0.476190476	0.714285714	0.8	0.625
OG5_129314	0	0	0	0.714285714	1	0.8	0.125
OG5_129317	0	0	1	0.80952381	0.928571429	0.95	0.3125
OG5_129321	0	0	1	0.857142857	1	0.8	0.3125
OG5_129323	0	0	0.25	0.80952381	1	0.95	0.1875
OG5_129324	0	0	0.875	0.666666667	0.928571429	0.95	0.1875
OG5_129326	0	0	0.75	0.80952381	0.857142857	0.95	0.375
OG5_129327	0.0625	0.277777778	1	0.666666667	0	1	0.125
OG5_129331	0	0	1	0.952380952	0.928571429	1	0.1875
OG5_129335	0	0	0	0.761904762	1	1	0.125
OG5_129336	0	0	0	0.80952381	0.928571429	0.85	0.125
OG5_129337	0	0	1	0.619047619	1	0.95	0.1875
OG5_129338	0	0	1	0.857142857	1	1	0.25
OG5_129339	0	0	1	0.761904762	1	1	0.3125
OG5_129343	0	0	0.875	0.476190476	1	0.95	0.125
OG5_129344	0.0625	0.777777778	0.5	0.047619048	0.071428571	1	0.25
OG5_129345	0.375	0.777777778	1	0.047619048	0	1	0.0625
OG5_129346	0.375	0	0.75	0.428571429	0.928571429	0.75	0.4375
OG5_129347	0	0.305555556	0.75	0.285714286	0.857142857	1	0.1875
OG5_129349	0.3125	0.194444444	0.5	0.095238095	0	1	0.0625
OG5_129350	0.125	0.222222222	1	0.285714286	0.071428571	0.95	0.0625
OG5_129355	0	0.027777778	0.5	0.80952381	0.857142857	1	0.25
OG5_129356	0.0625	0.305555556	1	0.238095238	0	1	0.25
OG5_129357	0.125	0.222222222	0.875	0.666666667	1	0.75	0.25
OG5_129358	0	0	0.5	0.714285714	1	0.9	0.3125
OG5_129360	0	0.027777778	0.875	0.904761905	1	1	0.1875
OG5_129364	0	0	0.875	0.571428571	0.857142857	1	0.1875
OG5_129365	0	0	0.875	0.619047619	0.928571429	0.95	0.4375
OG5_129367	0	0	0.875	0.857142857	0.928571429	1	0.3125
OG5_129368	0	0	1	0.80952381	1	1	0.125
OG5_129372	0	0	0.75	0.80952381	0.928571429	0.95	0.3125
OG5_129377	0	0	0	0.80952381	1	1	0.1875
OG5_129378	0.125	0.5	1	0.19047619	0.071428571	0.6	0.375
OG5_129379	0	0	0.875	0.714285714	1	0.65	0.25
OG5_129380	0	0	0.375	0.142857143	0.857142857	1	0.875
OG5_129384	0	0	0.75	0.952380952	1	1	0.125
OG5_129385	0	0	0.75	0.666666667	1	1	0.5
OG5_129386	0	0	0.5	0.714285714	1	0.95	0.375
OG5_129387	0	0	1	0.80952381	1	1	0.1875
OG5_129388	0	0	0	0.80952381	1	0.95	0.125
OG5_129392	0	0	1	0.80952381	1	0.9	0.0625
OG5_129393	0	0	0.375	0.761904762	0.928571429	0.95	0.125
OG5_129396	0	0	0.875	0.857142857	0.928571429	0.9	0.375
OG5_129397	0	0	0.875	0.857142857	1	1	0.25
OG5_129399	0.0625	0.361111111	0.75	0.238095238	0	0.85	0.1875
OG5_129406	0	0.222222222	0.5	0.333333333	0.928571429	0.9	0.3125
OG5_129413	0	0	0.75	0.666666667	0.714285714	0.95	0.375
OG5_129414	0	0	0	0.714285714	1	0.95	0.0625
OG5_129415	0	0	0.875	0.857142857	0.857142857	1	0.25
OG5_129417	0	0	0.875	0.857142857	0.928571429	1	0.0625
OG5_129418	0	0	0.875	0.857142857	0.857142857	0.55	0.5
OG5_129422	0	0.166666667	0.125	0.714285714	1	0.8	0.125
OG5_129425	0	0	0	0.761904762	1	0.95	0.125
OG5_129426	0.0625	0	1	0.80952381	1	1	0.125
OG5_129428	0	0	0.75	0.80952381	1	0.95	0.1875
OG5_129429	0	0	1	0.80952381	0.857142857	0.95	0.25
OG5_129431	0	0	1	0.857142857	1	1	0.125
OG5_129432	0	0	1	0.19047619	0	1	0.4375
OG5_129435	0	0	0.75	0.952380952	0.785714286	0.45	0.5625
OG5_129436	0	0	0.875	0.80952381	1	1	0.125
OG5_129439	0	0	0.375	0.80952381	1	0.95	0.25
OG5_129440	0	0	0.75	0.666666667	0.928571429	1	0.25
OG5_129445	0	0	1	0.80952381	0.857142857	1	0.25
OG5_129446	0	0	0	0.285714286	0.928571429	1	0.625
OG5_129449	0	0.027777778	1	0.857142857	0.928571429	1	0.1875
OG5_129451	0	0.083333333	0.25	0.333333333	0.928571429	0.9	0
OG5_129452	0	0	0	0.571428571	0.928571429	0.95	0.1875
OG5_129453	0	0	1	0.952380952	1	1	0.25
OG5_129454	0	0	0.875	0.857142857	1	0.65	0.375
OG5_129455	0	0	1	0.80952381	1	1	0.1875
OG5_129456	0.0625	0.111111111	1	0.857142857	0.857142857	0.9	0
OG5_129458	0	0	0.75	0.857142857	1	1	0.25
OG5_129465	0	0	0	0.761904762	1	0.95	0.1875
OG5_129467	0.3125	0.472222222	0	0.333333333	0.214285714	0.95	0.5625
OG5_129469	0.125	0.138888889	0	0.476190476	1	0.85	0.25
OG5_129470	0.125	0.055555556	1	0.285714286	0.857142857	1	0.1875
OG5_129485	0	0	0.25	0.761904762	0.928571429	1	0.1875
OG5_129486	0	0	0	0.571428571	1	0.9	0.0625
OG5_129488	0	0	0.25	0.80952381	0.857142857	0.95	0.125
OG5_129490	0	0	0.875	0.857142857	0.928571429	1	0.125
OG5_129491	0	0	0.75	0.857142857	1	1	0.25
OG5_129494	0	0	0.75	0.857142857	0.857142857	1	0.0625
OG5_129495	0	0.194444444	0	0.380952381	0.857142857	0.65	0.1875
OG5_129497	0	0	0.875	0.761904762	1	0.95	0.1875
OG5_129499	0	0	1	0.80952381	1	1	0.0625
OG5_129500	0	0	0.5	0.571428571	0.928571429	0.95	0.375
OG5_129502	0	0	0.625	0.80952381	1	1	0.25
OG5_129503	0	0	1	0.666666667	0.928571429	0.95	0.125
OG5_129504	0	0	0.5	0.761904762	0.928571429	1	0.25
OG5_129507	0	0	0.75	0.80952381	1	1	0.125
OG5_129508	0.0625	0.055555556	0.25	0.80952381	1	0.9	0.0625
OG5_129511	0.1875	0.888888889	1	0.142857143	0	1	0.0625
OG5_129513	0.0625	0	0.75	0.761904762	1	0.95	0.1875
OG5_129514	0.0625	0.027777778	1	0.19047619	0	1	0.1875
OG5_129515	0	0.25	0.125	0.047619048	0	0.75	0.0625
OG5_129517	0	0	0.5	0.523809524	0.857142857	0.95	0.5
OG5_129523	0	0	0	0.714285714	1	0.95	0.0625
OG5_129525	0	0	0.625	0.904761905	1	1	0.3125
OG5_129526	0	0	1	0.714285714	0.928571429	0.9	0.25
OG5_129527	0	0	0.875	0.857142857	1	0.95	0.125
OG5_129528	0	0	0.875	0.857142857	1	1	0.1875
OG5_129529	0	0	0.875	0.80952381	0.928571429	1	0.1875
OG5_129530	0	0	1	0.857142857	1	0.85	0.0625
OG5_129531	0	0	0.75	0.904761905	0.857142857	0.85	0.125
OG5_129532	0	0.194444444	0.625	0.761904762	0.928571429	0.65	0.25
OG5_129535	0	0	1	0.80952381	0.928571429	0.9	0.1875
OG5_129536	0	0	0.75	0.904761905	0.714285714	0.95	0.25
OG5_129538	0	0	0.75	0.761904762	1	0.95	0.125
OG5_129539	0	0	1	0.714285714	1	0.95	0.125
OG5_129540	0	0	0.875	0.857142857	0.928571429	1	0.25
OG5_129541	0	0	1	0.904761905	1	1	0.125
OG5_129543	0	0	0.25	0.571428571	0.928571429	0.95	0.375
OG5_129544	0	0	1	0.857142857	1	1	0.1875
OG5_129547	0	0	0.875	0.80952381	0.714285714	1	0.25
OG5_129549	0	0	0.875	0.666666667	1	0.95	0.125
OG5_129552	0	0	0.875	0.666666667	0.928571429	1	0.125
OG5_129555	0	0	0.125	0.761904762	1	0.55	0
OG5_129556	0	0	1	0.80952381	1	0.8	0.125
OG5_129557	0	0	1	0.619047619	0.714285714	1	0.1875
OG5_129561	0	0	1	0.80952381	1	0.9	0.25
OG5_129563	0	0	1	0.238095238	0	0.95	0.625
OG5_129564	0	0	0.75	0.857142857	0.928571429	1	0.1875
OG5_129569	0	0.805555556	1	0.238095238	0	1	0.1875
OG5_129570	0	0	1	0.857142857	1	0.75	0.375
OG5_129571	0.0625	0.333333333	0	0.047619048	0.142857143	0.95	0
OG5_129572	0.0625	0.416666667	0.75	0.19047619	0	1	0.0625
OG5_129574	0	0	0.875	0.142857143	0.785714286	1	0.625
OG5_129582	0	0	0.75	0.904761905	1	0.9	0.1875
OG5_129584	0	0	0.875	0.761904762	0.928571429	0.55	0.25
OG5_129585	0	0	0.75	0.761904762	0.928571429	0.95	0.125
OG5_129586	0	0	0.75	0.80952381	0.928571429	1	0.125
OG5_129587	0	0	0.75	0.857142857	0.857142857	1	0.1875
OG5_129590	0	0	0.875	0.857142857	1	0.9	0.3125
OG5_129591	0	0	1	0.80952381	1	1	0.1875
OG5_129592	0.0625	0.25	0.5	0.142857143	0	0.85	0.125
OG5_129596	0	0	0.625	0.761904762	1	1	0.125
OG5_129597	0	0	0.75	0.857142857	0.928571429	1	0.1875
OG5_129600	0	0	0.875	0.904761905	1	0.95	0.25
OG5_129603	0	0	1	0.666666667	0.642857143	0.95	0.4375
OG5_129605	0	0	1	0.714285714	0.785714286	0.95	0.25
OG5_129606	0	0	0.875	0.619047619	0.928571429	1	0.3125
OG5_129607	0	0	0.5	0.714285714	0.857142857	0.75	0.375
OG5_129612	0	0	0.625	0.80952381	1	0.95	0.125
OG5_129613	0	0	0.5	0.761904762	0.785714286	1	0.125
OG5_129614	0	0.138888889	0.375	0.857142857	0.714285714	1	0.125
OG5_129616	0	0	0.75	0.857142857	1	1	0.1875
OG5_129618	0.0625	0.027777778	1	0.571428571	0.857142857	0.6	0.375
OG5_129619	0	0	1	0.761904762	0.857142857	0.95	0.1875
OG5_129620	0	0	0.75	0.761904762	0.857142857	0.85	0.25
OG5_129621	0	0	1	0.904761905	0.857142857	1	0.1875
OG5_129623	0	0	1	0.80952381	1	0.9	0.1875
OG5_129624	0	0	0.5	0.095238095	0.857142857	0.95	0.125
OG5_129625	0.0625	0.166666667	0.625	0.047619048	0	0.95	0
OG5_129626	0	0	1	0.142857143	0	0.45	0.625
OG5_129631	0.125	0.027777778	0.5	0.714285714	1	0.9	0.3125
OG5_129634	0	0	0.875	0.619047619	1	0.95	0.0625
OG5_129637	0	0	0.75	0.666666667	1	0.95	0
OG5_129639	0	0	0.875	0.80952381	1	1	0.1875
OG5_129640	0	0.027777778	0.125	0.571428571	1	0.95	0
OG5_129646	0	0	0.125	0.761904762	0.857142857	0.85	0.25
OG5_129648	0	0	1	0.476190476	0.857142857	1	0.3125
OG5_129651	0	0	1	0.714285714	1	0.95	0.125
OG5_129656	0	0	0	0.714285714	1	0.8	0.125
OG5_129657	0	0	1	0.80952381	0.857142857	1	0.125
OG5_129659	0	0	0.75	0.523809524	0.928571429	0.8	0.375
OG5_129661	0	0	0.875	0.857142857	0.928571429	1	0.1875
OG5_129663	0	0	0	0.761904762	1	1	0.0625
OG5_129667	0	0	0.625	0.666666667	0.857142857	0.5	0.4375
OG5_129669	0	0	0.125	0.714285714	1	0.95	0.125
OG5_129673	0	0	1	0.761904762	0.928571429	0.9	0.1875
OG5_129679	0	0	1	0.476190476	0.857142857	0.95	0.0625
OG5_129680	0	0	0	0.619047619	1	0.2	0.0625
OG5_129684	0	0.055555556	1	0.857142857	0.785714286	0.85	0.125
OG5_129691	0	0	1	0.80952381	1	0.95	0.125
OG5_129694	0.125	0.888888889	1	0.142857143	0	0.9	0
OG5_129702	0	0	1	0.80952381	0.857142857	0.8	0.25
OG5_129703	0	0	0	0.047619048	0	1	0.4375
OG5_129706	0	0.027777778	0.5	0.285714286	0	1	0.375
OG5_129710	0	0	0	0.523809524	0.928571429	1	0.0625
OG5_129711	0	0	0.75	0.714285714	1	1	0.375
OG5_129713	0	0	0	0.714285714	1	0.95	0.0625
OG5_129717	0	0	0.125	0.571428571	1	0.1	0.0625
OG5_129720	0	0.138888889	1	0.571428571	0.071428571	1	0.3125
OG5_129723	0	0.055555556	0.875	0.761904762	0.928571429	1	0.125
OG5_129727	0	0	0.875	0.80952381	1	1	0.1875
OG5_129729	0	0	1	0.571428571	0.928571429	0.95	0.1875
OG5_129733	0	0	0	0.714285714	1	1	0.1875
OG5_129734	0	0	1	0.80952381	0.928571429	0.9	0.125
OG5_129735	0	0	0.5	0.761904762	1	1	0.125
OG5_129736	0.0625	0.055555556	0.625	0.238095238	0.5	0.75	0
OG5_129741	0	0	1	0.857142857	0.857142857	0.5	0.375
OG5_129742	0	0	0	0.857142857	1	0.9	0.0625
OG5_129744	0	0	0.5	0.714285714	0.928571429	1	0.1875
OG5_129745	0	0	0.375	0.857142857	0.928571429	0.95	0.25
OG5_129747	0	0	1	0.714285714	0.857142857	1	0.3125
OG5_129748	0	0	1	0.80952381	0.928571429	0.95	0.25
OG5_129749	0	0	0.875	0.761904762	0.857142857	0.45	0.3125
OG5_129750	0	0	0.875	0.761904762	0.857142857	1	0.1875
OG5_129751	0	0	0.5	0.80952381	0.928571429	1	0.0625
OG5_129755	0.0625	0	0.875	0.857142857	0.928571429	1	0.125
OG5_129756	0	0	0.75	0.80952381	0.928571429	0.95	0.3125
OG5_129758	0	0	0.125	0.80952381	1	1	0.125
OG5_129759	0	0	1	0.571428571	1	1	0.1875
OG5_129760	0	0	1	0.666666667	1	1	0.1875
OG5_129761	0.1875	0	1	0.095238095	0	1	0.4375
OG5_129764	0.375	0.583333333	0.125	0	0.714285714	1	0.0625
OG5_129765	0.6875	0	0.25	0.285714286	0.928571429	0.75	0.3125
OG5_129778	0	0	0.75	0.761904762	1	1	0.125
OG5_129781	0	0	0.75	0.714285714	1	0.95	0.0625
OG5_129786	0	0	0.5	0.904761905	1	0.95	0.1875
OG5_129793	0	0	0.875	0.80952381	1	0.8	0.125
OG5_129794	0	0	0.375	0.285714286	0.928571429	0.95	0.0625
OG5_129796	0	0	0.875	0.857142857	1	1	0.0625
OG5_129798	0	0	0.875	0.333333333	0.071428571	1	0.6875
OG5_129803	0	0	0.875	0.714285714	0.928571429	1	0.125
OG5_129804	0	0	0.875	0.714285714	1	1	0.0625
OG5_129809	0	0	1	0.714285714	1	0.85	0.125
OG5_129812	0	0	0.5	0.80952381	0.928571429	0.8	0
OG5_129813	0	0	0.875	0.904761905	0.571428571	1	0.1875
OG5_129817	0	0.055555556	0.75	0.857142857	0.928571429	1	0.0625
OG5_129818	0	0	0.5	0.761904762	1	1	0.0625
OG5_129819	0.1875	0.027777778	0.5	0.095238095	0	1	0.0625
OG5_129820	0	0	1	0.80952381	0.928571429	0.95	0.125
OG5_129821	0	0.027777778	0	0.714285714	1	0.8	0.0625
OG5_129822	0	0	1	0.095238095	0	1	0.5
OG5_129826	0	0	0.625	0.761904762	1	1	0.125
OG5_129827	0	0	0.75	0.857142857	0.928571429	1	0.125
OG5_129831	0	0	0.125	0.095238095	1	0.7	0.3125
OG5_129832	0	0	0.875	0.142857143	0.928571429	1	0.1875
OG5_129833	0.1875	0	1	0.238095238	0.571428571	0.95	0.3125
OG5_129834	0	0	0.875	0.571428571	0.928571429	0.95	0.125
OG5_129843	0	0.083333333	1	0.666666667	1	0.85	0.125
OG5_129846	0.0625	0.666666667	1	0.142857143	0	1	0.0625
OG5_129847	0	0	0.875	0.333333333	0	1	0.5
OG5_129854	0	0.027777778	0.875	0.619047619	0.928571429	1	0.125
OG5_129855	0	0	0.625	0.142857143	0.071428571	0.85	0.3125
OG5_129856	0	0	0.625	0.761904762	1	0.95	0.0625
OG5_129861	0	0.083333333	1	0.333333333	0.571428571	1	0.25
OG5_129864	0	0	1	0.571428571	1	1	0.0625
OG5_129865	0	0	1	0.619047619	0.714285714	0.75	0.3125
OG5_129866	0	0	0.375	0.714285714	1	0.85	0.1875
OG5_129867	0	0	0.875	0.761904762	1	1	0
OG5_129868	0	0	0	0.666666667	1	1	0.125
OG5_129870	0	0	0.875	0.666666667	1	0.95	0.125
OG5_129876	0.1875	0	0.25	0.80952381	0.857142857	0.95	0.0625
OG5_129878	0	0	0.75	0.666666667	0.857142857	0.6	0.25
OG5_129880	0	0	0	0.761904762	1	0.85	0.1875
OG5_129882	0	0	0.75	0.666666667	0.857142857	0.4	0.25
OG5_129885	0	0	0	0.714285714	1	1	0.0625
OG5_129886	0	0	0.875	0.857142857	1	0.55	0.1875
OG5_129888	0	0	0.875	0.666666667	0.928571429	1	0.125
OG5_129890	0	0	0.25	0.476190476	1	1	0
OG5_129892	0	0	0.875	0.80952381	0.928571429	0.85	0.1875
OG5_129893	0	0	0.625	0.714285714	1	1	0.125
OG5_129896	0	0	0.875	0.80952381	1	1	0.125
OG5_129900	0	0.027777778	0.875	0.761904762	0.071428571	0.95	0.3125
OG5_129906	0	0	1	0.761904762	0.928571429	0.95	0.125
OG5_129914	0	0	0.875	0.095238095	0.928571429	1	0.0625
OG5_129923	0	0	0	0.619047619	0.857142857	0.9	0
OG5_129924	0	0	1	0.761904762	0.857142857	1	0.125
OG5_129925	0	0	0.75	0.571428571	1	0.95	0.125
OG5_129926	0	0	0.5	0.80952381	0.928571429	0.7	0.1875
OG5_129929	0.0625	0.111111111	1	0.666666667	0.857142857	0.65	0.125
OG5_129931	0	0	1	0.380952381	1	0.75	0.25
OG5_129933	0	0	0	0.904761905	1	1	0.125
OG5_129934	0	0	0.75	0.714285714	1	1	0.0625
OG5_129940	0	0	0	0.476190476	0.928571429	1	0
OG5_129941	0	0	0.625	0.523809524	1	1	0.125
OG5_129944	0	0.027777778	0	0.619047619	1	1	0.25
OG5_129948	0	0	0.375	0.761904762	0.857142857	0.85	0.3125
OG5_129953	0	0	0.375	0.666666667	0.857142857	0.7	0.3125
OG5_129957	0	0.527777778	1	0.238095238	0.642857143	0.75	0.0625
OG5_129959	0	0	0.75	0.80952381	0.785714286	0.45	0.375
OG5_129961	0	0	0.375	0.761904762	1	1	0.25
OG5_129962	0.4375	0.472222222	1	0.142857143	0	1	0.0625
OG5_129963	0	0	0.875	0.714285714	0.928571429	0.95	0.25
OG5_129966	0	0	1	0.714285714	0.928571429	0.95	0.125
OG5_129968	0	0	0.75	0.80952381	1	0.95	0.125
OG5_129972	0	0	0.875	0.761904762	0.857142857	0.75	0.1875
OG5_129978	0.3125	0.472222222	0.25	0.19047619	0	0.8	0.0625
OG5_129979	0.1875	0.75	1	0.142857143	0	0.85	0.0625
OG5_129981	0	0.333333333	0.875	0.238095238	1	0.8	0
OG5_129983	0.0625	0	0.625	0.285714286	0	0.95	0.6875
OG5_129984	0	0	1	0.380952381	1	0.95	0.0625
OG5_129989	0	0	0.75	0.523809524	0.928571429	1	0.0625
OG5_129994	0	0	0.875	0.666666667	0.928571429	0.95	0.1875
OG5_129996	0	0	0	0.80952381	1	1	0.0625
OG5_129997	0	0	0	0.761904762	1	0.95	0.125
OG5_130001	0	0	0.125	0.761904762	1	1	0.125
OG5_130002	0	0	0.75	0.666666667	0.428571429	0.7	0.3125
OG5_130003	0	0	0.875	0.761904762	0.857142857	0.85	0.25
OG5_130006	0	0	0.625	0.761904762	1	0.95	0.125
OG5_130007	0	0	1	0.380952381	1	1	0.125
OG5_130009	0.125	0.277777778	0.625	0.476190476	0.357142857	0.95	0.0625
OG5_130012	0	0	0.875	0.761904762	1	0.8	0.125
OG5_130015	0	0	0.875	0.714285714	0.928571429	1	0.0625
OG5_130016	0	0	0	0.857142857	1	0.55	0.3125
OG5_130021	0	0	0.625	0.714285714	1	1	0.125
OG5_130022	0	0	0.625	0.666666667	0.857142857	0.5	0.3125
OG5_130025	0	0	0.375	0.714285714	0.928571429	1	0.0625
OG5_130031	0	0	0.875	0.761904762	0.928571429	0.9	0.1875
OG5_130038	0	0	0.75	0.714285714	0.928571429	0.9	0.125
OG5_130048	0	0.027777778	0.5	0.761904762	1	0.8	0.125
OG5_130049	0	0	0.125	0.619047619	1	0.95	0.0625
OG5_130056	0	0	0.75	0.80952381	1	0.8	0.125
OG5_130066	0.1875	0.277777778	0.625	0.095238095	0	0.9	0
OG5_130068	0	0.027777778	0.5	0.047619048	0	0.45	0.0625
OG5_130076	0	0	0	0.857142857	0.928571429	0.9	0.25
OG5_130077	0	0	0.75	0.904761905	0.928571429	0.7	0.125
OG5_130081	0	0.027777778	0.75	0.380952381	0.714285714	0.3	0.25
OG5_130087	0	0	0.75	0.761904762	1	0.8	0.125
OG5_130094	0	0	0.75	0.666666667	1	0.95	0.1875
OG5_130096	0	0	0.5	0.523809524	1	0.6	0.3125
OG5_130098	0.0625	0	0.625	0.714285714	1	1	0.0625
OG5_130100	0	0	0	0.714285714	0.928571429	0.95	0.0625
OG5_130103	0	0.027777778	0.75	0.476190476	0.928571429	0.9	0
OG5_130106	0	0.111111111	0.875	0.761904762	0.071428571	0.95	0
OG5_130113	0	0	0.75	0.666666667	0.928571429	1	0.125
OG5_130120	0	0	0.625	0.714285714	1	1	0.125
OG5_130123	0	0	0.875	0.428571429	1	0.9	0.0625
OG5_130124	0	0	0.625	0.666666667	0.642857143	0.85	0.375
OG5_130129	0	0.388888889	1	0.142857143	0	1	0.375
OG5_130132	0	0	0.375	0.761904762	0.928571429	1	0.25
OG5_130138	0	0	0	0.19047619	1	1	0
OG5_130154	0	0	0.375	0.666666667	0.857142857	0.55	0.375
OG5_130157	0	0	0.625	0.80952381	1	0.95	0.0625
OG5_130158	0	0	0.875	0.666666667	0.857142857	0.8	0.0625
OG5_130168	0	0	0.75	0.476190476	1	1	0.125
OG5_130171	0	0.027777778	0.125	0.761904762	1	0.95	0.0625
OG5_130172	0.25	0.138888889	0.375	0.238095238	0.928571429	0.95	0.0625
OG5_130175	0	0.055555556	0.75	0.238095238	0.857142857	0.95	0.1875
OG5_130176	0.0625	0	0.125	0.666666667	1	1	0.125
OG5_130177	0	0	1	0.047619048	0	0.95	0.25
OG5_130179	0	0	0.25	0.619047619	0.928571429	0.95	0.0625
OG5_130180	0	0	0.875	0.380952381	0.928571429	1	0.1875
OG5_130182	0	0	0	0.761904762	1	1	0.0625
OG5_130183	0	0	0.75	0.714285714	0.928571429	0.9	0.0625
OG5_130185	0	0	0.75	0.666666667	0.714285714	0.9	0.3125
OG5_130189	0.0625	0.111111111	0.125	0.380952381	1	0.6	0.3125
OG5_130190	0	0	0.75	0.714285714	0.857142857	1	0.125
OG5_130195	0	0	0	0.666666667	0.928571429	1	0.0625
OG5_130203	0.25	0.527777778	1	0.142857143	0	1	0.0625
OG5_130204	0.0625	0.222222222	0.875	0.476190476	0.857142857	0.8	0.0625
OG5_130208	0.4375	0.388888889	0.5	0.047619048	0	1	0.125
OG5_130209	0.625	0.527777778	1	0.142857143	0	0.4	0
OG5_130211	0.0625	0	0.625	0.047619048	0	0.95	0.25
OG5_130212	0	0	0.75	0.19047619	0	0.8	0.8125
OG5_130213	0	0	0.5	0.523809524	0.714285714	0.65	0.25
OG5_130214	0	0.166666667	0.625	0.238095238	0	0.8	0.0625
OG5_130225	1	0	0.375	0.238095238	0.071428571	0.75	0.4375
OG5_130230	0	0	0.5	0.619047619	0.928571429	1	0.1875
OG5_130232	0	0	0.25	0.666666667	0.857142857	1	0.125
OG5_130234	0	0	0.375	0.666666667	0.928571429	1	0.1875
OG5_130239	0	0	0.75	0.761904762	0.928571429	0.85	0
OG5_130253	0	0	0.375	0.761904762	1	1	0.0625
OG5_130254	0	0	0	0	0	0.85	0
OG5_130257	0	0	0.625	0.714285714	1	0.9	0.0625
OG5_130266	0	0	0	0.714285714	1	0.95	0.0625
OG5_130269	0	0	0.25	0.666666667	0.857142857	1	0.25
OG5_130270	0	0	0.875	0.571428571	0.857142857	0.85	0.125
OG5_130277	0.8125	0.611111111	0.125	0	0	0.4	0.0625
OG5_130282	0.125	0.166666667	1	0.047619048	0	1	0
OG5_130284	0	0.027777778	0	0.19047619	0.071428571	1	0.5625
OG5_130285	0	0.055555556	0.875	0.19047619	0.928571429	1	0.0625
OG5_130288	0	0	0.25	0.142857143	0.928571429	0.85	0.0625
OG5_130299	0.0625	0	0.5	0.142857143	0	0.8	0.5625
OG5_130304	0	0	0.375	0.80952381	0.785714286	0.8	0.0625
OG5_130306	0	0	0	0.523809524	1	0.25	0.125
OG5_130307	0	0	0.875	0.619047619	1	0.5	0.125
OG5_130308	0	0	0.75	0.619047619	0.928571429	0.95	0.0625
OG5_130316	0	0	0	0.857142857	0.928571429	1	0.125
OG5_130317	0.125	0.277777778	1	0.047619048	0	0.9	0.0625
OG5_130332	0	0	0	0.666666667	0.928571429	1	0.125
OG5_130333	0	0	0.25	0.238095238	0.928571429	1	0.125
OG5_130336	0	0.083333333	1	0.619047619	0.142857143	1	0.0625
OG5_130337	0	0	0.25	0.619047619	0.857142857	0.85	0.0625
OG5_130340	0	0	1	0.761904762	0.928571429	0.65	0.1875
OG5_130351	0	0	0.875	0.238095238	0.928571429	0.95	0.1875
OG5_130376	0	0	1	0.095238095	0	1	0.25
OG5_130377	0	0	0	0.142857143	0	1	0.625
OG5_130378	0	0	0	0	0	0.6	0
OG5_130391	0	0	0	0.476190476	1	1	0.0625
OG5_130392	0	0	0	0.761904762	1	1	0.0625
OG5_130395	0	0	0.625	0.476190476	0.928571429	1	0.1875
OG5_130401	0	0	0.75	0.476190476	1	0.8	0.0625
OG5_130423	0	0	0	0.857142857	0.785714286	1	0.125
OG5_130425	0.0625	0	0.75	0.095238095	0	1	0.5625
OG5_130427	0	0	0.25	0.523809524	1	0.8	0.1875
OG5_130431	0	0	0.75	0.666666667	0.714285714	0.95	0.1875
OG5_130433	0	0	0.875	0.619047619	1	0.75	0.125
OG5_130440	0	0	0	0.761904762	1	1	0.0625
OG5_130444	0	0	0	0.619047619	1	1	0.1875
OG5_130446	0	0	1	0.714285714	0.928571429	0.8	0.0625
OG5_130452	0	0	0.125	0.619047619	1	1	0.125
OG5_130454	0	0	0	0.714285714	1	0.9	0.0625
OG5_130455	0	0	0	0.666666667	0.928571429	0.8	0.0625
OG5_130469	0	0.194444444	0	0	0	0.95	0
OG5_130470	0	0	0.125	0	0.071428571	0.95	0
OG5_130471	0	0	0.375	0.047619048	0	1	0.125
OG5_130472	0	0	0	0.047619048	0	0.75	0
OG5_130473	0	0	0.875	0.095238095	0	1	0.5625
OG5_130474	0	0	0.75	0.714285714	1	0.65	0.125
OG5_130497	0	0	0.5	0.238095238	0.928571429	0.95	0.0625
OG5_130511	0	0	0.75	0.238095238	0	1	0.3125
OG5_130522	0	0	0	0.666666667	1	1	0
OG5_130524	0	0	0.75	0.523809524	0.928571429	0.95	0.125
OG5_130528	0	0	0.75	0.666666667	0.714285714	1	0.0625
OG5_130531	0	0	0	0.666666667	1	0.95	0.125
OG5_130533	0	0	0.375	0.666666667	0.928571429	0.85	0.0625
OG5_130534	0	0	0.25	0.619047619	0.785714286	0.8	0.1875
OG5_130535	0	0	0.625	0.619047619	0.857142857	1	0.0625
OG5_130536	0	0	0.5	0.666666667	0.928571429	1	0.0625
OG5_130537	0	0	0.75	0.428571429	1	0.9	0.0625
OG5_130544	0	0	0	0.666666667	1	1	0.0625
OG5_130545	0.6875	0.25	0	0	0	0.95	0.0625
OG5_130550	0	0	0.875	0.476190476	0.857142857	0.9	0.25
OG5_130552	0	0	0.875	0.380952381	1	0.9	0.125
OG5_130553	0	0	1	0.571428571	0.5	0.7	0.1875
OG5_130563	0	0	0.625	0.619047619	0.928571429	0.9	0.125
OG5_130567	0	0	0.125	0.714285714	1	0.65	0.1875
OG5_130576	0	0	0.875	0.523809524	0.642857143	0.9	0.125
OG5_130578	0	0	0.125	0.619047619	0.785714286	1	0.125
OG5_130579	0	0	0.5	0.571428571	0.928571429	1	0.0625
OG5_130587	0.5	0.222222222	0.5	0.19047619	0	1	0.125
OG5_130593	0	0	0	0.666666667	1	0.85	0.1875
OG5_130597	0	0	0.25	0.714285714	1	0.95	0.0625
OG5_130601	0	0	0	0.761904762	0.071428571	1	0.4375
OG5_130606	0	0	0	0.761904762	0.857142857	1	0.125
OG5_130607	0	0	0.5	0.142857143	0	1	0.0625
OG5_130614	0	0	0	0.714285714	0.928571429	1	0.0625
OG5_130621	0	0	0	0.571428571	1	1	0.0625
OG5_130622	0	0	0.5	0.047619048	0	1	0.5625
OG5_130623	0	0.138888889	0.875	0.142857143	0	1	0.1875
OG5_130657	0	0	0.5	0.523809524	0.928571429	0.8	0.125
OG5_130665	0	0	0.125	0	0.071428571	0.9	0
OG5_130672	0	0	0.5	0.333333333	0.785714286	0.7	0.25
OG5_130680	0	0	0	0.714285714	1	0.8	0.125
OG5_130682	0	0	0.125	0.80952381	1	0.35	0.1875
OG5_130684	0.125	0.277777778	0.875	0.047619048	0	0.95	0.0625
OG5_130689	0	0	0	0.761904762	1	0.8	0.0625
OG5_130691	0	0	0.75	0.476190476	0.928571429	0.9	0
OG5_130695	0	0	0.875	0.571428571	1	0.3	0.3125
OG5_130700	0	0	0.625	0.523809524	0.928571429	1	0
OG5_130710	0	0.472222222	0.125	0.142857143	0.071428571	0.8	0.125
OG5_130720	0	0	0	0.095238095	1	1	0
OG5_130723	0	0	0.875	0.380952381	0.857142857	0.95	0.125
OG5_130733	0	0	1	0.619047619	0.928571429	0.55	0.1875
OG5_130738	0	0	0.625	0.523809524	0.928571429	0.75	0.0625
OG5_130740	0.625	0.083333333	1	0.19047619	0	0.9	0.125
OG5_130746	0	0	0.375	0.047619048	0	0.8	0.0625
OG5_130747	0	0	0.75	0	0	0.8	0.0625
OG5_130773	0	0	0	0.619047619	0.928571429	1	0.125
OG5_130774	0	0	0.375	0.523809524	1	1	0.125
OG5_130778	0	0	0.75	0.571428571	0.714285714	0.8	0.125
OG5_130784	0	0	0	0.714285714	1	0.1	0.0625
OG5_130787	0	0	0.75	0.571428571	0.785714286	0.9	0
OG5_130793	0.125	0.166666667	0.75	0.142857143	0	0.9	0
OG5_130795	0	0	0	0.19047619	0	1	0.3125
OG5_130801	0	0.138888889	0	0	0	0.95	0
OG5_130804	0	0	0.25	0.047619048	0	0.9	0
OG5_130806	0	0	0	0.380952381	0.928571429	0.95	0.1875
OG5_130839	0.25	0.5	0.25	0.095238095	0	0.9	0
OG5_130845	0	0	0	0.619047619	0.857142857	1	0.0625
OG5_130853	0	0	0.375	0.666666667	0.785714286	0.95	0.0625
OG5_130862	0	0	0.375	0.523809524	0.928571429	0.95	0
OG5_130864	0	0	0	0.476190476	0.857142857	0.8	0.25
OG5_130872	0	0	0.75	0.476190476	0.928571429	0.85	0.0625
OG5_130873	0.0625	0.361111111	0.125	0.095238095	0	0.9	0.3125
OG5_130880	0	0	0	0.761904762	1	0.85	0.0625
OG5_130881	0	0.083333333	0	0.333333333	0.857142857	0.85	0.125
OG5_130882	0	0	0	0.666666667	0.928571429	1	0.0625
OG5_130884	0	0.888888889	0	0.095238095	0	0.35	0.125
OG5_130887	0	0.083333333	0.5	0.047619048	0.928571429	0.9	0
OG5_130892	0	0	0.875	0.428571429	1	0.7	0.0625
OG5_130893	0	0	0	0.476190476	0.785714286	1	0.125
OG5_130894	0	0	0.75	0.285714286	1	0.95	0.0625
OG5_130895	0	0	1	0.142857143	0.928571429	0.95	0
OG5_130914	0	0	0	0.619047619	1	0.75	0
OG5_130934	0	0	0.375	0.80952381	0.928571429	0.65	0.125
OG5_130935	0	0	0.5	0.380952381	0.785714286	1	0.0625
OG5_130937	0	0	0.25	0.714285714	0.928571429	0.15	0.5
OG5_130942	0	0.055555556	0.375	0.476190476	1	0.65	0.0625
OG5_130960	0.125	0.222222222	1	0.19047619	0	1	0.0625
OG5_130967	0.1875	0.055555556	0.625	0.238095238	0	0.9	0.125
OG5_130969	0	0	0.375	0.142857143	0	1	0.3125
OG5_130970	0	0	0	0	0	0.8	0
OG5_130971	0	0	0	0	0	0.95	0
OG5_130972	0	0.166666667	1	0.095238095	0	0.9	0.125
OG5_130973	0	0.027777778	0	0	0	0.95	0
OG5_130975	0	0	0.375	0.285714286	0	0.95	0.5
OG5_131002	0	0	0.75	0.761904762	0.857142857	0.2	0.3125
OG5_131004	0	0	0	0.476190476	0.928571429	1	0.0625
OG5_131009	0	0	0	0.666666667	0.857142857	0.7	0.0625
OG5_131019	0	0	0.625	0.333333333	0.928571429	0.95	0.125
OG5_131022	0	0	0.625	0.142857143	0	0.8	0.375
OG5_131035	0	0	0	0.666666667	0.928571429	0.95	0.0625
OG5_131043	0.75	0.611111111	0.125	0	0	0.4	0
OG5_131050	0.8125	0.027777778	0.75	0	0	0.85	0
OG5_131051	0	0	0	0.285714286	0.785714286	0.9	0.125
OG5_131070	0	0.083333333	0.25	0.571428571	1	0.55	0.0625
OG5_131083	0	0	0.125	0.476190476	1	0.8	0
OG5_131085	0	0	0.375	0.142857143	0	1	0.3125
OG5_131100	0	0	0.375	0.333333333	0	1	0.4375
OG5_131122	0	0	0	0.476190476	1	0.65	0.0625
OG5_131141	0	0	0	0.619047619	0.857142857	0.85	0.0625
OG5_131155	0	0	1	0.095238095	0	1	0.25
OG5_131166	0	0	0	0.380952381	0.642857143	0.8	0.125
OG5_131167	0	0	0.75	0.19047619	0	1	0.125
OG5_131168	0	0	0.5	0.047619048	0	0.9	0.0625
OG5_131169	0	0	0	0.428571429	0.928571429	1	0
OG5_131192	0	0	0	0.523809524	1	0.9	0
OG5_131207	0	0	1	0.761904762	1	0.1	0.125
OG5_131219	0	0	0.375	0.571428571	0.857142857	0.9	0
OG5_131259	0	0	0.625	0.285714286	1	0.75	0
OG5_131264	0	0.194444444	1	0.095238095	0	0.95	0.1875
OG5_131274	0	0	1	0.095238095	0	0.7	0.25
OG5_131275	0	0.027777778	0.875	0.19047619	0	0.95	0.25
OG5_131276	0	0	0	0.238095238	0.857142857	0.95	0.0625
OG5_131278	0	0	0.75	0.095238095	0	1	0.0625
OG5_131285	0	0	0	0	0	0.55	0
OG5_131308	0	0	0.125	0.666666667	1	0.05	0.25
OG5_131310	0	0	0.125	0.19047619	0	1	0.125
OG5_131318	0	0	0	0.428571429	0.857142857	1	0.125
OG5_131328	0	0	0.5	0.19047619	0.857142857	1	0.0625
OG5_131331	0	0	0.625	0.619047619	1	0.45	0
OG5_131332	0	0	0.75	0.428571429	0.928571429	0.55	0
OG5_131334	0	0	0	0.761904762	0.571428571	0.95	0.0625
OG5_131364	0	0	0.875	0.19047619	0	1	0.1875
OG5_131377	0.3125	0.277777778	0.25	0.142857143	0	0.85	0.0625
OG5_131387	0	0	0.75	0.142857143	0	0.85	0.25
OG5_131390	0.0625	0.416666667	0.375	0.238095238	0.071428571	0.5	0.125
OG5_131398	0	0	0.875	0.095238095	0.571428571	0.65	0.25
OG5_131422	0	0	0.125	0.095238095	0	1	0.0625
OG5_131426	0.0625	0	0.5	0.476190476	0	0.6	0.0625
OG5_131427	0	0	0.5	0.476190476	0.857142857	0.4	0.125
OG5_131443	0.125	0.277777778	1	0.095238095	0	0.9	0.0625
OG5_131463	0	0	0	0.428571429	0.928571429	1	0
OG5_131476	0	0.083333333	0	0.571428571	0.928571429	0.6	0
OG5_131513	0	0.305555556	0	0.047619048	0	0.95	0.1875
OG5_131516	0	0.055555556	0.625	0.19047619	0	1	0
OG5_131520	0	0.25	0.25	0.047619048	0	0.85	0
OG5_131522	0	0	0.25	0.428571429	0.642857143	0.9	0.0625
OG5_131524	0	0	0.5	0.238095238	1	0.95	0.0625
OG5_131525	0	0	1	0.238095238	0	1	0.0625
OG5_131528	0	0.027777778	0.5	0.095238095	0	0.9	0.3125
OG5_131531	0.0625	0.25	0.75	0.19047619	0	0.5	0.125
OG5_131532	0	0.111111111	0.875	0.142857143	0	0.95	0.1875
OG5_131560	0	0	0.25	0.619047619	0.714285714	0.8	0.0625
OG5_131561	0	0	0	0.380952381	1	0.95	0
OG5_131564	0.0625	0.083333333	1	0.095238095	0.071428571	0.9	0
OG5_131574	0	0	0	0.523809524	0.857142857	0.85	0
OG5_131578	0	0	0	0.428571429	0.857142857	1	0
OG5_131591	0	0	0.5	0.238095238	0	1	0.1875
OG5_131592	0	0	0.875	0.476190476	0.785714286	0.55	0.0625
OG5_131602	0	0	0	0.761904762	0.928571429	0.5	0.0625
OG5_131610	0	0	0.625	0.238095238	0	1	0.1875
OG5_131622	0	0	0.75	0.142857143	0.928571429	1	0
OG5_131637	0.75	0.25	0	0	0	1	0
OG5_131639	0	0.277777778	0.25	0.142857143	0	1	0.0625
OG5_131644	0.0625	0.333333333	0	0.095238095	0	1	0.0625
OG5_131648	0	0	0.625	0.19047619	0.071428571	0.95	0.125
OG5_131649	0	0	0	0	0	0.9	0
OG5_131650	0	0	0	0	0	1	0
OG5_131652	0	0	0.625	0.285714286	0.857142857	0.7	0.1875
OG5_131665	0	0	1	0.476190476	0.428571429	0.8	0
OG5_131682	0	0	0	0.476190476	0.714285714	0.95	0.0625
OG5_131683	0	0	0.625	0.476190476	0.714285714	0.65	0.0625
OG5_131684	0	0	0.5	0.142857143	0.785714286	0.2	0
OG5_131694	0	0.055555556	0.5	0.047619048	0	0.75	0.0625
OG5_131708	0	0	0.625	0.523809524	0.714285714	0.5	0.1875
OG5_131714	0	0	0	0.619047619	1	0.45	0.0625
OG5_131717	0	0	0.75	0.523809524	0.928571429	0.45	0.125
OG5_131725	0	0.333333333	0.75	0.095238095	0	1	0
OG5_131747	0.125	0.138888889	1	0.142857143	0	0.7	0
OG5_131754	0.1875	0.75	0.125	0	0	0.25	0
OG5_131764	0	0	0.5	0.380952381	0.785714286	0.85	0
OG5_131768	0	0	0	0.333333333	0.928571429	0.85	0
OG5_131769	0	0.055555556	0.125	0.047619048	0	1	0
OG5_131771	0	0	0.625	0.095238095	0	1	0.0625
OG5_131773	0.125	0	0.5	0.142857143	0	0.95	0.3125
OG5_131840	0	0	0	0.238095238	0.928571429	1	0
OG5_131845	0	0	0.75	0.047619048	0	1	0
OG5_131851	0	0	0.125	0.666666667	0.928571429	0.55	0.0625
OG5_131859	0	0	0.125	0.571428571	0.642857143	0.8	0.125
OG5_131865	0	0.055555556	0.5	0.095238095	0	0.6	0.125
OG5_131881	0	0	0.625	0.047619048	0	1	0.25
OG5_131896	0	0	0	0.047619048	0	0.9	0.5625
OG5_131899	0	0	0.5	0.19047619	1	0.7	0.0625
OG5_131935	0	0	0.25	0.142857143	0	1	0.1875
OG5_131940	0	0	0	0.047619048	0.071428571	0.85	0
OG5_131950	0.125	0.222222222	0	0.285714286	0	0.85	0.0625
OG5_132021	0	0	1	0.285714286	0.928571429	0.6	0
OG5_132031	0	0.388888889	0.125	0.047619048	0	0.95	0.0625
OG5_132038	0	0	0	0	0	0.95	0
OG5_132041	0	0	0.25	0.142857143	0	1	0.3125
OG5_132042	0	0	1	0.142857143	0	1	0.0625
OG5_132043	0	0.027777778	0.25	0.142857143	0	0.9	0.1875
OG5_132063	0	0	0	0	0	0.05	0.0625
OG5_132069	0	0	0.5	0.333333333	0.642857143	0.75	0
OG5_132095	0	0.194444444	0	0.095238095	0.142857143	0.85	0
OG5_132125	0	0	0.375	0	0	0.75	0
OG5_132149	0.6875	0.222222222	0	0	0	0.9	0
OG5_132150	0	0.222222222	0.125	0.047619048	0	1	0
OG5_132160	0.125	0.055555556	0	0	0	0.95	0.0625
OG5_132166	0	0	0	0.047619048	0	0.95	0.125
OG5_132211	0	0	0.5	0.476190476	0.857142857	0.05	0.0625
OG5_132246	0	0.027777778	0.375	0.285714286	0.214285714	0.2	0.1875
OG5_132300	0	0	0.625	0.142857143	0	0.4	0.5
OG5_132303	0	0	0.25	0.095238095	0	0.95	0.125
OG5_132304	0	0	0.25	0.047619048	0	0.8	0
OG5_132306	0	0.027777778	1	0.095238095	0	1	0.1875
OG5_132307	0	0	0	0.047619048	0.928571429	1	0
OG5_132308	0	0.194444444	0.25	0	0	0.8	0.125
OG5_132353	0	0	0	0.047619048	0	1	0.125
OG5_132365	0	0	0.25	0.142857143	0.071428571	0.9	0
OG5_132397	0	0.027777778	0	0.19047619	0.857142857	0.8	0.125
OG5_132400	0	0.027777778	0.125	0.095238095	0	1	0.125
OG5_132414	0	0	0.375	0.095238095	0	1	0.1875
OG5_132456	0	0	0	0.095238095	0	1	0.0625
OG5_132457	0	0	1	0.095238095	0	0.85	0.125
OG5_132460	0	0	0	0.047619048	0	1	0.375
OG5_132464	0	0	0.625	0.238095238	0.714285714	0.6	0.1875
OG5_132479	0	0	0.375	0.047619048	0	0.05	0
OG5_132495	0	0	0	0.047619048	0	1	0.25
OG5_132515	0	0	0	0.047619048	0	0.95	0.125
OG5_132537	0.1875	0.083333333	0.75	0	0	0.8	0
OG5_132556	0	0	0.75	0.285714286	0.285714286	0.85	0
OG5_132559	0	0	1	0.142857143	0	0.95	0.0625
OG5_132562	0	0.027777778	0	0	0	0.95	0
OG5_132586	0	0	0.875	0.19047619	0	1	0.1875
OG5_132591	0.25	0.222222222	0.25	0.142857143	0	0.7	0.125
OG5_132592	0	0	0.875	0.095238095	0	0.8	0.0625
OG5_132594	0	0	0.625	0.047619048	0	0.8	0.25
OG5_132595	0	0.138888889	0	0.095238095	0	1	0.0625
OG5_132596	0	0	1	0.19047619	0	0.95	0.0625
OG5_132597	0	0	1	0.428571429	0.785714286	0.3	0.0625
OG5_132599	0	0.527777778	0.375	0	0	0.7	0
OG5_132606	0	0	0	0.047619048	0	0.05	0.0625
OG5_132642	0	0	0	0	0	1	0.125
OG5_132646	0	0	0.125	0.333333333	0.071428571	1	0.1875
OG5_132652	0	0	0.875	0.047619048	0	0.9	0.1875
OG5_132659	0	0	0	0.619047619	1	0.1	0.0625
OG5_132669	0	0	0	0.285714286	0.5	0.95	0
OG5_132675	0	0	0	0.19047619	0	0.9	0.25
OG5_132700	0	0	0	0.333333333	1	0.4	0.125
OG5_132706	0.0625	0.027777778	1	0.095238095	0	1	0.0625
OG5_132710	0	0	0	0.523809524	0	0.2	0.25
OG5_132717	0	0	1	0.047619048	0	0.95	0.0625
OG5_132752	0	0.055555556	0.25	0.142857143	0	0.9	0.0625
OG5_132753	0	0	0.375	0.142857143	0	1	0.1875
OG5_132789	0	0	0.75	0.238095238	0.928571429	0.15	0
OG5_132797	0	0.194444444	0.375	0.095238095	0	0.95	0.0625
OG5_132832	0	0	0	0.714285714	0.928571429	0.1	0.0625
OG5_132841	0	0	0	0	0	1	0
OG5_132851	0	0	0.875	0.095238095	0	1	0
OG5_132900	0	0	0.125	0.142857143	0.642857143	0.95	0
OG5_132901	0	0	0	0.380952381	0.928571429	0.6	0
OG5_132917	0	0	1	0.142857143	0	1	0.0625
OG5_132918	0	0	1	0.19047619	0	0.95	0.0625
OG5_132928	0	0	0	0.19047619	1	0.7	0
OG5_132929	0	0	0.5	0.142857143	0	1	0
OG5_132932	0.3125	0.111111111	0.375	0	0	0.65	0
OG5_132933	0	0	0.25	0.142857143	0	0.95	0
OG5_132937	0	0	0.125	0.047619048	0.357142857	1	0.0625
OG5_132938	0	0	0.75	0.142857143	0.785714286	0.6	0.0625
OG5_132941	0	0	0.125	0	0	0.95	0.1875
OG5_133005	0	0	0.25	0.047619048	0.857142857	0.7	0.0625
OG5_133044	0	0	0.875	0.142857143	0	0.95	0.0625
OG5_133076	0	0	0.125	0.142857143	0	0.15	0.125
OG5_133111	0.0625	0.138888889	0.25	0.047619048	0	1	0
OG5_133114	0	0.027777778	0	0	0	1	0.1875
OG5_133123	0	0.138888889	0.625	0.047619048	0	0.7	0
OG5_133130	0	0.083333333	0	0.095238095	0	1	0
OG5_133137	0	0.166666667	0	0	0	0.5	0.125
OG5_133138	0	0.333333333	0.125	0.19047619	0	0.55	0.0625
OG5_133247	0	0.055555556	0.5	0.238095238	0.928571429	0.2	0
OG5_133261	0	0	0.75	0	0	1	0
OG5_133266	0	0.083333333	0	0.047619048	0.071428571	1	0
OG5_133324	0	0.194444444	0	0.142857143	0.071428571	0.1	0.125
OG5_133329	0.25	0.083333333	0.5	0	0	0.4	0
OG5_133333	0.1875	0	0	0.047619048	0	0.95	0.1875
OG5_133334	0	0	0.375	0	0	0.9	0
OG5_133335	0	0	0.75	0	0	0.9	0
OG5_133336	0	0	1	0.047619048	0	1	0.0625
OG5_133338	0	0.055555556	0	0.238095238	0.214285714	0.85	0.0625
OG5_133339	0	0.111111111	0	0.047619048	0	0.95	0
OG5_133340	0	0	0.125	0.142857143	0.714285714	0.7	0
OG5_133341	0	0	0.875	0.19047619	0	0.95	0.0625
OG5_133344	0	0	0	0.047619048	0	0.95	0.3125
OG5_133347	0.0625	0	1	0.095238095	0	0.8	0.0625
OG5_133460	0	0.055555556	0.875	0	0	0.8	0.0625
OG5_133501	0	0	0.625	0.095238095	0	1	0
OG5_133529	0	0.083333333	0.125	0.19047619	0	1	0.0625
OG5_133540	0	0	0.25	0.047619048	0	0.8	0.0625
OG5_133547	0	0	0	0.095238095	0	1	0.3125
OG5_133549	0.125	0	0	0	0	0.75	0
OG5_133579	0	0	0	0.142857143	0.714285714	0.65	0.125
OG5_133615	0	0	0	0	0.071428571	0.95	0.0625
OG5_133623	0	0	0.25	0.047619048	0.285714286	1	0
OG5_133658	0	0.055555556	0.125	0	0.071428571	1	0.125
OG5_133659	0	0.027777778	0.125	0.19047619	0	0.9	0.1875
OG5_133660	0	0.027777778	0	0.476190476	0	0.8	0.125
OG5_133689	0	0	0	0.19047619	0.785714286	0.55	0.0625
OG5_133694	0	0.111111111	0.5	0.095238095	0	0.9	0.0625
OG5_133715	0	0	0	0.523809524	1	0.2	0
OG5_133724	0.0625	0	0	0.047619048	0	1	0.0625
OG5_133734	0	0	1	0.095238095	0	0.9	0
OG5_133758	0	0	0	0.142857143	0	1	0.125
OG5_133761	0	0	0	0.047619048	0	0.95	0
OG5_133763	0	0	0	0.095238095	0.285714286	1	0
OG5_133764	0	0	0.375	0	0.071428571	0.75	0
OG5_133771	0.0625	0.083333333	0	0.142857143	0	1	0
OG5_133773	0	0.027777778	0	0	0	0.55	0
OG5_133776	0	0.305555556	0.125	0.047619048	0	0.25	0
OG5_133778	0	0	0	0	0	1	0
OG5_133779	0	0	0.25	0.095238095	0	0.1	0.0625
OG5_133790	0	0	0.125	0.095238095	0	0.5	0.3125
OG5_133872	0	0	0	0.095238095	0.071428571	1	0
OG5_133941	0	0	0.125	0.19047619	0	1	0.0625
OG5_133965	0.125	0.055555556	0.125	0.047619048	0	0.8	0
OG5_133975	0	0	0.125	0.19047619	0	0.95	0.125
OG5_133992	0.0625	0.277777778	0.125	0	0	0.85	0
OG5_133994	0	0.111111111	0	0	0	0.85	0
OG5_134000	0	0	0.75	0.095238095	0	0.95	0.0625
OG5_134001	0	0	0	0	0	0.95	0
OG5_134004	0	0.027777778	0	0	0	0.85	0
OG5_134005	0	0	0	0	0	1	0
OG5_134007	0	0.138888889	0	0.047619048	0	0.75	0.0625
OG5_134096	0	0	0	0.142857143	0	0.85	0
OG5_134105	0	0	0	0.238095238	0	1	0.125
OG5_134169	0	0	0	0.047619048	0.214285714	1	0
OG5_134174	0	0	0	0.380952381	1	0.1	0
OG5_134176	0	0	0.25	0.142857143	0	1	0.0625
OG5_134185	0	0	0	0.428571429	0.928571429	0.2	0
OG5_134186	0	0	0.375	0.142857143	0	1	0.0625
OG5_134225	0	0	0	0.095238095	0	1	0.0625
OG5_134248	0	0.027777778	0.5	0	0	1	0
OG5_134255	0	0.111111111	0	0.142857143	0.571428571	0.6	0
OG5_134257	0	0	0	0	0	1	0
OG5_134260	0	0	0	0	0	0.8	0.0625
OG5_134264	0	0	0	0	0	1	0
OG5_134267	0	0	0.25	0.19047619	0	1	0
OG5_134269	0	0	0.625	0.095238095	0	0.95	0.0625
OG5_134272	0	0	0.5	0	0	1	0.0625
OG5_134273	0	0.027777778	0.125	0.047619048	0	1	0
OG5_134277	0	0	0	0.047619048	0	0.65	0
OG5_134278	0	0	1	0.095238095	0	0.65	0
OG5_134289	0	0	0.5	0.095238095	0	0.4	0.25
OG5_134293	0	0	0	0.476190476	0.642857143	0.35	0.125
OG5_134356	0	0	0	0	0	0.8	0
OG5_134369	0	0	0.125	0.095238095	0.142857143	0.35	0.25
OG5_134379	0	0	0.5	0.238095238	0.071428571	0.1	0.0625
OG5_134428	0	0	0	0.19047619	0	1	0.0625
OG5_134430	0	0.055555556	0.125	0.095238095	0	0.8	0
OG5_134437	0	0	0.25	0.285714286	0.357142857	0.6	0
OG5_134440	0	0	0	0	0.071428571	1	0
OG5_134449	0	0	0.125	0.047619048	0	0.95	0
OG5_134468	0	0	0	0	0	1	0
OG5_134499	0	0	0.125	0.095238095	0	0.4	0.25
OG5_134501	0	0.138888889	0.125	0	0	0.95	0
OG5_134512	0	0.027777778	0	0.047619048	0	1	0
OG5_134513	0	0	0.625	0	0	1	0
OG5_134514	0	0	0.375	0	0	0.95	0
OG5_134516	0	0.027777778	0	0.19047619	0.071428571	0.85	0
OG5_134517	0	0.027777778	0.25	0	0	1	0.125
OG5_134519	0	0	0	0.095238095	0	1	0.0625
OG5_134525	0	0	0.625	0.047619048	0	0.95	0.0625
OG5_134527	0	0	0.25	0.142857143	0	1	0.0625
OG5_134529	0	0	0.25	0	0	1	0
OG5_134530	0	0	0	0.095238095	0	0.85	0.25
OG5_134531	0	0	0.125	0.047619048	0	0.75	0
OG5_134534	0	0	0	0	0	0.9	0
OG5_134684	0	0.027777778	0.25	0.095238095	0	0.9	0
OG5_134687	0	0	0	0.095238095	0.071428571	0.95	0
OG5_134693	0	0.027777778	0	0.095238095	0	0.95	0.125
OG5_134697	0	0	0.125	0.095238095	0.857142857	0.5	0
OG5_134703	0.0625	0.111111111	0	0	0	1	0
OG5_134737	0	0.305555556	0.125	0.142857143	0	0.25	0
OG5_134739	0	0.027777778	0	0.142857143	0	1	0.0625
OG5_134772	0	0	0.125	0.047619048	0	0.95	0
OG5_134779	0	0	0.25	0	0	1	0
OG5_134783	0	0	0	0	0	0.8	0
OG5_134788	0	0	0.125	0.047619048	0	1	0.1875
OG5_134792	0	0	0	0	0	0.8	0.0625
OG5_134796	0	0	0	0	0	0.8	0
OG5_134797	0	0	0	0	0	0.65	0
OG5_134799	0	0	0.5	0	0	0.95	0.0625
OG5_134802	0	0	0.125	0.095238095	0	1	0
OG5_134804	0	0	0	0	0	0.8	0
OG5_134808	0	0.055555556	0.125	0	0	1	0
OG5_134809	0	0.027777778	0	0.047619048	0	1	0.0625
OG5_134813	0	0	0	0	0	0.75	0
OG5_134816	0	0	0.625	0	0	1	0
OG5_134819	0	0	0	0	0	0.95	0
OG5_134821	0	0	0.25	0.095238095	0	1	0.0625
OG5_134823	0	0	0	0.142857143	0	1	0
OG5_134825	0	0	0.5	0.047619048	0	1	0
OG5_134910	0	0	0.25	0.095238095	0	0.95	0.0625
OG5_134938	0	0	0.125	0	0	1	0
OG5_134945	0	0	0	0.047619048	0	1	0
OG5_134951	0	0	0.75	0.047619048	0	0.85	0
OG5_134987	0	0	0.125	0.095238095	0	0.6	0
OG5_134990	0	0	0	0.142857143	0.142857143	0.8	0
OG5_134996	0	0	0	0.095238095	0	0.95	0.0625
OG5_135004	0	0	0.125	0.047619048	0.071428571	0.95	0
OG5_135020	0	0	0	0	0.142857143	1	0
OG5_135048	0	0	0	0.142857143	0.071428571	0.9	0.0625
OG5_135050	0	0	0	0	0	0.35	0
OG5_135051	0	0	0.25	0	0.142857143	1	0
OG5_135066	0	0	0.125	0.238095238	0.285714286	0.4	0.125
OG5_135068	0	0	0	0.095238095	0.142857143	0.95	0.0625
OG5_135088	0	0	0.125	0.095238095	0.071428571	1	0
OG5_135111	0	0	0	0.095238095	0	1	0
OG5_135112	0	0	0	0	0.071428571	0.7	0
OG5_135114	0	0.055555556	0	0.047619048	0	1	0
OG5_135115	0	0	0	0.047619048	0	1	0
OG5_135116	0	0	0	0	0	0.9	0
OG5_135118	0	0	0	0	0	0.95	0.125
OG5_135120	0	0	0	0	0	1	0
OG5_135123	0	0	0	0	0	0.9	0
OG5_135124	0	0	0	0	0	0.95	0.0625
OG5_135125	0	0	0.125	0.047619048	0	1	0.0625
OG5_135128	0	0	0.125	0	0	0.8	0
OG5_135132	0	0	0	0	0	1	0
OG5_135133	0	0	0	0	0	1	0
OG5_135140	0	0.138888889	0	0.095238095	0	0.8	0
OG5_135141	0	0	0.125	0.095238095	0.071428571	1	0
OG5_135144	0	0.166666667	0	0	0	0.8	0
OG5_135192	0	0	0.125	0.095238095	0	0.4	0.3125
OG5_135234	0	0	0.125	0.047619048	0	1	0.0625
OG5_135253	0	0	0.125	0	0	1	0
OG5_135254	0	0	0	0.238095238	1	0.1	0
OG5_135258	0	0	0	0.095238095	0.071428571	1	0
OG5_135261	0	0	0.125	0	0	1	0.0625
OG5_135264	0	0	0	0.238095238	0.214285714	0.65	0
OG5_135267	0	0	0	0.047619048	0	0.95	0
OG5_135268	0	0	0	0	0	0.95	0.0625
OG5_135269	0	0	0	0.095238095	0	1	0
OG5_135272	0	0	0	0.047619048	0	1	0.0625
OG5_135285	0	0	0	0	0	1	0
OG5_135286	0	0	0.125	0.142857143	0.142857143	0.7	0
OG5_135290	0	0	0	0.095238095	0.071428571	0.95	0
OG5_135292	0	0	0.25	0.047619048	0	0.95	0.0625
OG5_135296	0	0	0.125	0.095238095	0	0.95	0.0625
OG5_135309	0	0	0	0.333333333	0.142857143	0.7	0
OG5_135335	0	0	0.125	0.047619048	0	1	0
OG5_135346	0	0	0	0.142857143	0	1	0
OG5_135348	0	0	0	0.095238095	0.071428571	1	0
OG5_135380	0.0625	0.027777778	1	0.142857143	0	0.5	0
OG5_135392	0	0	0	0.047619048	0	0.8	0.125
OG5_135393	0	0	0	0.095238095	0	1	0.0625
OG5_135396	0	0.083333333	0	0	0	0.75	0
OG5_135397	0	0	0.125	0.095238095	0	0.8	0.0625
OG5_135398	0	0	0	0	0	1	0
OG5_135399	0	0	0	0.047619048	0	1	0
OG5_135400	0	0	0	0.047619048	0	1	0
OG5_135401	0	0	0	0	0	0.8	0
OG5_135404	0	0	0.125	0.047619048	0	1	0
OG5_135407	0	0	0	0.095238095	0	1	0
OG5_135411	0	0	0	0.047619048	0	1	0
OG5_135412	0	0	0.125	0.095238095	0	0.95	0
OG5_135414	0	0	0	0.047619048	0	1	0
OG5_135416	0	0	0	0.047619048	0	0.95	0
OG5_135417	0	0	0.25	0	0	1	0.0625
OG5_135420	0	0	0	0.142857143	0	1	0
OG5_135421	0	0	0	0.047619048	0	1	0
OG5_135424	0	0	0	0	0	1	0.125
OG5_135432	0	0	0.375	0.095238095	0	0.8	0
OG5_135526	0	0	0	0	0	0.05	0
OG5_135534	0	0	0	0	0	0.95	0
OG5_135566	0	0	0	0.095238095	0	1	0
OG5_135579	0	0	0	0.047619048	0	1	0
OG5_135587	0	0	0.375	0.095238095	0	0.85	0
OG5_135592	0	0	0	0.047619048	0	1	0.0625
OG5_135593	0	0	0.125	0.095238095	0	0.9	0
OG5_135596	0	0	0	0	0.142857143	1	0
OG5_135599	0	0	0	0.047619048	0	1	0.0625
OG5_135607	0	0	0	0.047619048	0.071428571	0.85	0
OG5_135612	0	0	0.125	0.095238095	0	0.35	0.3125
OG5_135633	0	0	0	0.047619048	0	1	0
OG5_135649	0	0	0	0.047619048	0	0.95	0
OG5_135651	0	0	0	0.047619048	0	1	0
OG5_135659	0	0.027777778	0.125	0	0	1	0
OG5_135666	0	0	0	0	0.142857143	1	0
OG5_135675	0	0	0	0.047619048	0.071428571	0.95	0
OG5_135678	0	0	0.25	0.047619048	0	0.95	0
OG5_135680	0	0	0	0.095238095	0	0.95	0
OG5_135740	0	0.027777778	0.125	0.142857143	0	0.8	0.0625
OG5_135748	0	0	0	0.095238095	0	1	0
OG5_135751	0	0	0	0.047619048	0	1	0
OG5_135752	0	0	0	0.047619048	0	0.95	0
OG5_135753	0	0	0	0.047619048	0	1	0
OG5_135755	0	0	0	0	0	1	0
OG5_135756	0	0	0	0	0	0.95	0.125
OG5_135758	0	0	0	0.047619048	0	1	0.0625
OG5_135759	0	0	0	0	0	1	0
OG5_135760	0	0	0.375	0	0	0.9	0
OG5_135763	0	0	0	0.142857143	0	0.85	0.0625
OG5_135764	0	0	0	0.047619048	0	1	0
OG5_135765	0	0	0	0.142857143	0	1	0
OG5_135766	0	0	0.25	0	0	1	0
OG5_135767	0	0	0	0	0	1	0
OG5_135768	0	0	0	0.047619048	0	0.85	0
OG5_135769	0	0	0.125	0	0	0.95	0
OG5_135770	0	0	0	0	0	0.9	0
OG5_135772	0	0	0	0	0	0.9	0
OG5_135773	0	0	0	0.095238095	0	1	0
OG5_135775	0	0	0	0	0	0.75	0
OG5_135776	0	0	0	0	0	1	0.0625
OG5_135779	0	0	0	0.047619048	0	1	0
OG5_135780	0	0	0	0	0	1	0
OG5_135781	0	0	0	0.047619048	0	0.95	0.0625
OG5_135782	0	0	0.125	0	0.071428571	1	0
OG5_135784	0	0	0	0	0	1	0
OG5_135788	0	0	0	0.047619048	0	1	0
OG5_135793	0	0	0	0	0	1	0
OG5_135794	0	0	0	0	0	0.75	0
OG5_135798	0	0	0	0	0	1	0
OG5_135909	0	0	0	0	0	0.05	0
OG5_135922	0	0	0	0.571428571	0.142857143	0.2	0.0625
OG5_135924	0	0	0.25	0	0	0.9	0
OG5_135925	0	0	0	0.047619048	0	1	0
OG5_135928	0	0	0.125	0	0.071428571	0.8	0.0625
OG5_135935	0	0	0	0.095238095	0	0.95	0
OG5_135936	0	0	0	0	0.071428571	1	0
OG5_135940	0	0	0	0	0	0.95	0
OG5_135963	0	0	0.125	0	0	0.95	0
OG5_135966	0	0	0	0.047619048	0.071428571	0.95	0
OG5_135974	0	0	0	0.047619048	0	1	0
OG5_135991	0	0	0.25	0.142857143	1	0.05	0.0625
OG5_136002	0	0	0.125	0.047619048	0	0.9	0
OG5_136009	0	0	0	0.095238095	0	0.9	0.0625
OG5_136010	0	0	0	0	0	1	0
OG5_136014	0	0	0.125	0.285714286	0.071428571	0.05	0.0625
OG5_136031	0	0	0	0	0	1	0
OG5_136041	0	0	0	0	0.071428571	1	0
OG5_136049	0	0	0	0.047619048	0	1	0
OG5_136052	0	0	0.25	0	0	0.95	0
OG5_136065	0	0.027777778	0	0	0	0.5	0
OG5_136069	0	0.055555556	0	0	0	0.95	0
OG5_136074	0	0.083333333	0	0	0	0.85	0
OG5_136085	0	0	0	0.047619048	0	1	0
OG5_136088	0	0	0	0.047619048	0	0.95	0
OG5_136098	0	0	0	0.047619048	0	1	0
OG5_136099	0	0	0	0.047619048	0	0.95	0.0625
OG5_136100	0	0.027777778	0	0	0.071428571	0.9	0
OG5_136103	0	0	0	0	0	0.9	0.0625
OG5_136104	0	0	0	0.047619048	0	1	0
OG5_136105	0	0	0.125	0	0	1	0
OG5_136106	0	0	0	0	0	0.75	0
OG5_136107	0	0	0	0	0	0.95	0.0625
OG5_136110	0	0	0	0	0	0.65	0
OG5_136111	0	0	0.125	0.095238095	0	0.75	0.0625
OG5_136112	0	0	0	0.047619048	0	1	0
OG5_136115	0	0	0	0	0	0.95	0
OG5_136116	0	0	0	0	0.071428571	1	0
OG5_136117	0	0	0	0.047619048	0	1	0
OG5_136118	0	0	0	0	0	0.7	0
OG5_136120	0	0	0	0	0	1	0
OG5_136121	0	0	0	0	0	1	0
OG5_136122	0	0	0	0	0	0.95	0
OG5_136123	0	0	0	0	0	0.95	0
OG5_136130	0	0	0	0.047619048	0	0.95	0
OG5_136131	0	0	0	0	0	0.95	0.0625
OG5_136133	0	0	0	0	0	1	0.0625
OG5_136134	0	0	0	0	0	1	0
OG5_136135	0	0	0	0	0	1	0
OG5_136136	0	0	0.125	0	0	0.95	0
OG5_136137	0	0	0	0	0	1	0
OG5_136138	0	0	0	0	0	1	0
OG5_136139	0	0	0	0.047619048	0	1	0
OG5_136141	0	0	0	0	0	1	0
OG5_136144	0	0	0	0	0	0.85	0.125
OG5_136145	0	0	0	0	0	0.95	0
OG5_136146	0	0	0.125	0	0	1	0
OG5_136148	0	0	0	0.047619048	0	1	0
OG5_136149	0	0	0	0.047619048	0	1	0
OG5_136151	0	0	0	0	0	0.85	0.0625
OG5_136152	0	0.027777778	0	0	0	1	0
OG5_136154	0	0	0.125	0.047619048	0	0.9	0
OG5_136155	0	0	0	0	0	1	0
OG5_136157	0	0	0.125	0	0	0.95	0
OG5_136159	0	0	0	0	0	1	0
OG5_136160	0	0	0	0.047619048	0	0.95	0
OG5_136161	0	0	0	0	0.071428571	1	0
OG5_136162	0	0	0	0.047619048	0	1	0
OG5_136164	0	0	0	0.047619048	0	0.95	0
OG5_136165	0	0	0	0	0.071428571	1	0
OG5_136166	0	0	0	0.047619048	0	1	0
OG5_136169	0	0	0.125	0	0	0.8	0
OG5_136170	0	0	0	0	0	1	0
OG5_136171	0	0	0	0	0.071428571	1	0
OG5_136200	0	0	0	0.095238095	0	0.95	0
OG5_136312	0	0	0	0.047619048	0	0.9	0
OG5_136319	0	0	0	0.047619048	0	0.95	0
OG5_136321	0	0	0	0.047619048	0	0.85	0.125
OG5_136362	0	0	0	0	0.071428571	0.7	0
OG5_136368	0	0	0	0.047619048	0	0.95	0
OG5_136371	0	0	0	0.047619048	0	1	0
OG5_136372	0	0	0	0	0.071428571	0.9	0
OG5_136374	0	0	0	0	0	1	0
OG5_136382	0	0	0	0	0	1	0
OG5_136392	0	0	0	0	0	1	0
OG5_136405	0	0	0.875	0	0	0.35	0
OG5_136407	0	0	0	0	0	1	0
OG5_136411	0	0	0	0	0	1	0
OG5_136423	0	0	0	0	0	1	0
OG5_136428	0	0	0	0	0	0.4	0.1875
OG5_136435	0	0	0	0.047619048	0	0.95	0
OG5_136448	0	0	0	0	0	1	0
OG5_136470	0	0	0	0	0	1	0
OG5_136472	0	0	0	0	0	1	0
OG5_136483	0	0	0	0	0	0.95	0
OG5_136490	0	0	0	0.047619048	0	0.95	0
OG5_136494	0	0	0	0	0	1	0
OG5_136510	0	0	0	0	0	1	0
OG5_136511	0	0	0	0.047619048	0.071428571	0.8	0
OG5_136512	0	0	0	0	0	0.95	0
OG5_136513	0	0	0	0	0	1	0
OG5_136514	0	0	0	0	0	1	0
OG5_136516	0	0	0	0	0	0.8	0
OG5_136517	0	0	0	0	0	1	0
OG5_136518	0	0	0	0	0	1	0
OG5_136519	0	0	0	0	0	1	0
OG5_136520	0	0	0	0	0	1	0
OG5_136522	0	0	0	0	0	0.9	0
OG5_136525	0	0	0.125	0	0	0.95	0
OG5_136526	0	0	0	0	0	1	0
OG5_136527	0	0	0	0	0	0.9	0.125
OG5_136530	0	0	0	0	0	0.95	0
OG5_136532	0	0	0	0	0	1	0
OG5_136536	0	0	0	0	0	1	0
OG5_136538	0	0	0	0	0	0.8	0
OG5_136540	0	0	0	0	0	1	0
OG5_136544	0	0	0	0	0	1	0
OG5_136545	0	0	0	0	0	0.8	0
OG5_136546	0	0	0	0	0	0.75	0
OG5_136547	0	0	0	0	0	0.7	0.0625
OG5_136549	0	0	0	0.047619048	0	0.95	0
OG5_136550	0	0	0	0	0	0.85	0
OG5_136551	0	0	0	0.047619048	0	0.85	0
OG5_136552	0	0	0	0	0	0.9	0
OG5_136556	0	0	0	0	0	1	0
OG5_136557	0	0	0	0	0	0.9	0
OG5_136558	0	0	0	0	0	1	0
OG5_136559	0	0	0	0	0	1	0
OG5_136560	0	0	0	0	0	1	0
OG5_136561	0	0	0	0	0	1	0
OG5_136562	0	0	0	0	0	0.7	0.125
OG5_136563	0	0	0	0	0	1	0
OG5_136565	0	0	0	0	0	0.95	0.0625
OG5_136566	0	0	0	0	0	1	0
OG5_136567	0	0	0	0	0	1	0
OG5_136568	0	0	0	0	0	1	0
OG5_136570	0	0	0	0	0	1	0
OG5_136573	0	0	0	0	0	1	0
OG5_136574	0	0	0	0.047619048	0	0.95	0
OG5_136576	0	0	0	0	0	1	0
OG5_136577	0	0	0	0	0	1	0
OG5_136578	0	0	0	0	0	0.95	0
OG5_136579	0	0	0	0	0	1	0
OG5_136580	0	0	0	0	0	1	0
OG5_136582	0	0	0	0	0	0.95	0
OG5_136583	0	0	0	0.095238095	0	0.85	0.0625
OG5_136584	0	0.055555556	0	0	0	0.9	0
OG5_136588	0	0	0	0	0	1	0
OG5_136589	0	0	0	0	0	1	0
OG5_136590	0	0	0	0	0	0.45	0
OG5_136592	0	0	0	0	0	1	0
OG5_136593	0	0	0	0	0	0.95	0
OG5_136594	0	0	0	0	0	1	0
OG5_136620	0	0	0	0	0	0.85	0
OG5_136624	0	0	0	0	0	0.75	0
OG5_136626	0	0	0.125	0	0	0.95	0
OG5_136755	0	0	0	0	0	0.95	0
OG5_136765	0	0	0	0	0	0.85	0
OG5_136786	0	0	0	0	0	0.9	0
OG5_136794	0	0	0	0.047619048	0.071428571	0.75	0.0625
OG5_136799	0	0	0	0.047619048	0	0.85	0
OG5_136801	0	0	0.625	0.095238095	0	0.5	0
OG5_136802	0	0	0	0	0	0.95	0
OG5_136806	0	0	0.375	0.047619048	0	0.65	0
OG5_136808	0	0.333333333	0.125	0.047619048	0	0.05	0.0625
OG5_136809	0	0	0	0	0	0.95	0
OG5_136813	0	0	0	0.047619048	0	0.9	0
OG5_136817	0	0	0	0	0	0.95	0
OG5_136820	0	0.027777778	0	0.047619048	0.142857143	0.05	0.125
OG5_136821	0	0	0	0	0	1	0
OG5_136835	0	0	0	0	0	0.95	0
OG5_136869	0	0	0.125	0.047619048	0	0.85	0
OG5_136870	0	0	0	0.047619048	0	0.9	0
OG5_136873	0	0	0	0.047619048	0	0.75	0.0625
OG5_136876	0	0	0	0	0	0.9	0
OG5_136886	0	0	0	0	0	0.8	0.0625
OG5_136901	0	0	0	0.095238095	0	0.75	0.0625
OG5_136902	0	0	0	0	0	0.95	0
OG5_136903	0	0	0	0	0	0.9	0
OG5_136917	0	0.111111111	0	0	0	0.6	0
OG5_136919	0	0	0	0	0	0.95	0
OG5_136947	0	0	0	0	0	0.95	0
OG5_136949	0	0	0	0	0	0.9	0
OG5_136951	0	0	0	0.047619048	0	0.85	0
OG5_136952	0	0	0	0	0	0.95	0
OG5_136953	0	0	0.125	0	0	0.85	0
OG5_136956	0	0	0	0	0	0.95	0
OG5_136957	0	0	0	0.047619048	0	0.95	0
OG5_136958	0	0	0	0	0	0.95	0
OG5_136963	0	0	0	0	0	0.45	0
OG5_136967	0	0	0	0	0	0.9	0
OG5_136969	0	0	0	0	0	0.9	0
OG5_136970	0	0	0	0	0	0.7	0
OG5_136971	0	0	0	0	0	0.9	0
OG5_136972	0	0	0	0	0	0.95	0
OG5_136973	0	0	0	0	0	0.95	0
OG5_136976	0	0	0	0	0	0.95	0
OG5_136978	0	0	0	0	0	0.75	0
OG5_136979	0	0	0	0	0	0.9	0
OG5_136981	0	0	0	0	0	0.95	0
OG5_136982	0	0	0	0.047619048	0.071428571	0.85	0
OG5_136983	0	0	0	0	0	0.95	0
OG5_136985	0	0	0	0	0	0.9	0
OG5_136989	0	0	0	0	0	0.95	0
OG5_136990	0	0	0	0	0	0.95	0
OG5_136991	0	0	0	0	0	0.95	0
OG5_136992	0	0	0	0	0	0.85	0
OG5_136994	0	0	0.125	0.047619048	0	0.85	0
OG5_136995	0	0	0	0	0	0.9	0
OG5_136996	0	0	0	0	0	0.95	0
OG5_136998	0	0	0	0	0	0.95	0
OG5_137000	0	0	0	0	0	0.95	0
OG5_137001	0	0	0	0	0	0.95	0
OG5_137004	0	0	0	0	0	0.7	0.0625
OG5_137005	0	0	0	0	0	0.95	0
OG5_137008	0	0	0	0	0	0.9	0.0625
OG5_137010	0	0	0	0	0	0.95	0
OG5_137011	0	0	0	0	0	0.95	0
OG5_137013	0	0	0	0	0	0.95	0
OG5_137014	0	0	0	0	0	0.85	0
OG5_137015	0	0	0	0	0	0.95	0
OG5_137017	0	0	0	0	0	0.95	0
OG5_137019	0	0	0	0	0	0.7	0
OG5_137021	0	0	0	0	0	1	0
OG5_137022	0	0	0	0	0	0.95	0
OG5_137024	0	0	0	0	0	0.95	0
OG5_137048	0	0.25	0.125	0	0	0.1	0
OG5_137225	0	0	0	0	0	0.9	0
OG5_137226	0	0	0	0	0	0.95	0
OG5_137229	0	0.055555556	0	0.047619048	0	0.6	0
OG5_137232	0	0	0	0	0.071428571	0.85	0
OG5_137252	0	0	0	0.047619048	0	0.8	0.0625
OG5_137274	0	0	0	0	0	0.9	0
OG5_137275	0	0	0	0	0	0.95	0
OG5_137281	0	0	0	0.095238095	0	0.6	0
OG5_137324	0	0	0.125	0.047619048	0	0.75	0
OG5_137377	0	0.027777778	0.25	0.047619048	0	0.6	0
OG5_137397	0	0	0	0.047619048	0	0.8	0
OG5_137400	0	0	0	0.047619048	0	0.8	0
OG5_137401	0	0	0.125	0	0	0.85	0
OG5_137402	0	0.027777778	0	0.047619048	0	0.7	0
OG5_137406	0	0	0	0	0	0.9	0
OG5_137412	0	0	0	0	0	0.9	0
OG5_137413	0	0	0	0	0	0.8	0
OG5_137414	0	0	0	0.047619048	0	0.85	0
OG5_137415	0	0	0	0.047619048	0	0.8	0
OG5_137416	0	0	0	0	0	0.9	0
OG5_137418	0	0	0	0	0	0.85	0
OG5_137419	0	0	0	0.095238095	0	0.8	0
OG5_137420	0	0	0	0.047619048	0	0.8	0
OG5_137422	0	0	0	0.047619048	0	0.85	0
OG5_137423	0	0	0.125	0.047619048	0	0.8	0
OG5_137424	0	0	0	0.047619048	0	0.7	0.0625
OG5_137428	0	0	0	0.047619048	0.071428571	0.8	0
OG5_137429	0	0	0	0	0	0.9	0
OG5_137430	0	0	0	0	0	0.8	0
OG5_137431	0	0	0.125	0.047619048	0	0.8	0
OG5_137433	0	0	0	0.047619048	0	0.85	0
OG5_137434	0	0	0	0.047619048	0	0.8	0
OG5_137440	0	0	0	0.047619048	0	0.75	0.125
OG5_137441	0	0	0	0	0	0.9	0
OG5_137442	0	0	0.25	0.047619048	0	0.8	0
OG5_137445	0	0	0	0	0	0.9	0
OG5_137446	0	0	0	0	0	0.85	0
OG5_137447	0	0	0	0	0	0.9	0
OG5_137448	0	0	0	0	0	0.9	0
OG5_137451	0	0	0	0	0	0.9	0
OG5_137454	0	0	0	0	0	0.9	0
OG5_137458	0	0	0	0	0	0.9	0
OG5_137462	0	0	0	0	0	0.8	0
OG5_137463	0	0	0	0	0	0.85	0
OG5_137468	0	0	0	0	0	0.85	0
OG5_137471	0	0.027777778	0.375	0.142857143	0	0.05	0.125
OG5_137586	0	0	0	0	0	0.35	0.1875
OG5_137716	0	0	0.125	0.095238095	0	0.65	0
OG5_137721	0	0	0	0.047619048	0	0.65	0.0625
OG5_137722	0	0	0	0	0.071428571	0.8	0
OG5_137724	0	0	0	0	0	0.85	0
OG5_137728	0	0	0	0.047619048	0	0.8	0
OG5_137752	0	0	0	0	0	0.8	0
OG5_137817	0	0	0.125	0	0	0.8	0
OG5_137820	0	0	0	0.047619048	0	0.8	0
OG5_137839	0	0	0	0	0	0.85	0
OG5_137848	0	0	0	0.047619048	0	0.8	0
OG5_137920	0	0	0	0.047619048	0	0.75	0
OG5_137921	0	0	0	0.047619048	0	0.8	0
OG5_137924	0	0	0	0.047619048	0	0.75	0.0625
OG5_137931	0	0	0	0	0	0.85	0
OG5_137933	0	0	0	0	0	0.75	0
OG5_137934	0	0	0	0	0	0.6	0
OG5_137935	0	0	0	0	0	0.85	0
OG5_137937	0	0	0	0	0	0.7	0
OG5_137942	0	0.166666667	0	0	0	0.55	0
OG5_137944	0	0	0	0	0	0.75	0
OG5_137945	0	0	0.25	0.047619048	0	0.55	0.0625
OG5_137947	0	0	0	0	0	0.75	0
OG5_137963	0	0	0	0	0	0.85	0
OG5_137964	0	0	0	0	0	0.8	0
OG5_137968	0	0	0	0	0.071428571	0.8	0
OG5_137969	0	0	0	0	0	0.85	0
OG5_137971	0	0	0	0	0	0.75	0
OG5_137973	0	0	0	0.047619048	0	0.8	0
OG5_137977	0	0	0	0.047619048	0	0.8	0
OG5_137979	0	0	0.125	0	0	0.8	0
OG5_137984	0	0	0	0	0	0.85	0
OG5_137986	0	0	0	0	0.071428571	0.8	0
OG5_137990	0	0	0	0	0	0.8	0
OG5_137992	0	0	0	0	0	0.85	0
OG5_137993	0	0	0	0.047619048	0	0.8	0
OG5_137995	0	0	0	0	0	0.75	0
OG5_137996	0	0	0	0	0	0.8	0
OG5_137999	0	0	0	0	0.071428571	0.8	0
OG5_138043	0	0	0	0	0	0.8	0
OG5_138083	0	0	0	0	0	0.6	0
OG5_138306	0	0	0.125	0.047619048	0	0.7	0
OG5_138309	0	0	0.125	0.142857143	0.071428571	0.5	0
OG5_138328	0	0	0	0	0	0.55	0
OG5_138388	0	0	0	0	0	0.8	0
OG5_138399	0	0	0	0	0	0.8	0
OG5_138404	0	0	0	0.047619048	0	0.35	0.25
OG5_138411	0	0	0	0	0.071428571	0.75	0
OG5_138415	0	0	0	0	0	0.8	0
OG5_138420	0	0	0	0	0	0.75	0
OG5_138423	0	0	0	0	0	0.8	0
OG5_138434	0	0	0	0	0	0.8	0
OG5_138455	0	0	0	0	0	0.8	0
OG5_138472	0	0	0	0	0	0.8	0
OG5_138476	0	0	0	0	0.071428571	0.75	0
OG5_138507	0	0	0	0.047619048	0	0.75	0
OG5_138559	0	0	0	0	0	0.8	0
OG5_138576	0	0	0	0	0	0.8	0
OG5_138578	0	0	0	0	0	0.8	0
OG5_138579	0	0	0	0	0	0.8	0
OG5_138580	0	0	0	0	0	0.8	0
OG5_138584	0	0	0	0	0	0.6	0
OG5_138588	0	0	0	0	0	0.8	0
OG5_138589	0	0	0	0	0	0.8	0
OG5_138590	0	0	0	0	0	0.8	0
OG5_138591	0	0	0	0	0	0.6	0
OG5_138594	0	0	0	0	0	0.8	0
OG5_138596	0	0	0	0	0	0.8	0
OG5_138601	0	0	0	0	0	0.8	0
OG5_138602	0	0	0	0	0	0.75	0
OG5_138606	0	0	0	0	0	0.75	0
OG5_138608	0	0	0	0	0	0.8	0
OG5_138610	0	0	0	0	0	0.8	0
OG5_138615	0	0	0	0	0	0.8	0
OG5_138616	0	0	0	0	0	0.8	0
OG5_138618	0	0	0	0	0	0.8	0
OG5_138623	0	0	0	0	0	0.8	0
OG5_138625	0	0	0	0	0	0.75	0
OG5_138627	0	0	0	0.047619048	0.071428571	0.7	0
OG5_138628	0	0	0	0.095238095	0	0.7	0
OG5_138630	0	0	0	0	0	0.8	0
OG5_138633	0	0	0	0	0	0.8	0
OG5_138634	0	0	0	0	0	0.8	0
OG5_138637	0	0	0	0	0	0.8	0
OG5_138638	0	0	0	0.047619048	0	0.65	0
OG5_138641	0	0	0	0	0	0.8	0
OG5_138643	0	0	0	0	0	0.8	0
OG5_138645	0	0	0.125	0	0	0.75	0
OG5_138650	0	0	0	0	0	0.8	0
OG5_138651	0	0	0	0	0	0.8	0
OG5_138652	0	0	0	0	0	0.7	0
OG5_138654	0	0	0	0	0	0.8	0
OG5_138656	0	0	0	0	0	0.8	0
OG5_138657	0	0	0	0	0	0.75	0
OG5_138658	0	0	0	0	0	0.8	0
OG5_138659	0	0	0	0.047619048	0	0.75	0
OG5_138660	0	0	0	0	0	0.8	0
OG5_138664	0	0	0	0	0	0.8	0
OG5_138665	0	0	0	0	0	0.8	0
OG5_138666	0	0	0	0	0	0.75	0
OG5_138670	0	0	0	0	0	0.8	0
OG5_138676	0	0	0	0	0	0.8	0
OG5_138678	0	0	0.125	0	0	0.75	0
OG5_138679	0	0	0	0	0	0.8	0
OG5_138681	0	0	0.125	0	0	0.7	0
OG5_138716	0	0	0	0	0	0.75	0
OG5_138719	0	0	0	0	0	0.8	0
OG5_138722	0	0	0	0	0	0.8	0
OG5_139094	0	0	0	0	0	0.75	0
OG5_139112	0	0	0	0.095238095	0	0.6	0.0625
OG5_139133	0	0	0	0	0.071428571	0.7	0
OG5_139148	0	0	0	0	0	0.75	0
OG5_139165	0	0	0	0	0	0.75	0
OG5_139188	0	0	0	0.095238095	0	0.1	0.125
OG5_139242	0	0	0	0	0	0.75	0
OG5_139276	0	0	0	0	0	0.75	0
OG5_139306	0	0	0	0	0	0.75	0
OG5_139308	0	0	0	0.047619048	0	0.7	0
OG5_139316	0	0	0	0	0	0.75	0
OG5_139319	0	0	0	0	0	0.75	0
OG5_139324	0	0	0	0	0	0.75	0
OG5_139327	0	0	0	0	0	0.75	0
OG5_139330	0	0	0	0	0	0.55	0
OG5_139332	0	0	0	0	0	0.75	0
OG5_139335	0	0	0	0	0	0.75	0
OG5_139340	0	0	0	0	0	0.8	0
OG5_139344	0	0	0	0	0	0.8	0
OG5_139345	0	0	0	0	0	0.75	0
OG5_139356	0	0	0	0	0	0.75	0
OG5_139358	0	0	0	0	0	0.75	0
OG5_139360	0	0	0	0.095238095	0	0.65	0
OG5_139362	0	0	0	0.047619048	0	0.7	0
OG5_139363	0	0	0	0	0	0.75	0
OG5_139364	0	0	0	0	0	0.75	0
OG5_139368	0	0	0	0	0	0.75	0
OG5_139371	0	0	0	0	0	0.75	0
OG5_139372	0	0	0	0	0	0.65	0
OG5_139377	0	0.083333333	0	0	0	0.6	0
OG5_139378	0	0	0	0	0	0.75	0
OG5_139382	0	0	0	0	0	0.75	0
OG5_139385	0	0	0	0	0	0.75	0
OG5_139389	0	0	0	0	0	0.75	0
OG5_139391	0	0	0	0	0	0.75	0
OG5_139395	0	0	0	0	0	0.8	0
OG5_139396	0	0	0	0	0	0.75	0
OG5_139398	0	0	0	0	0	0.75	0
OG5_139403	0	0	0	0	0	0.7	0
OG5_139409	0	0	0	0	0	0.75	0
OG5_139410	0	0	0	0	0	0.75	0
OG5_139411	0	0	0	0	0	0.75	0
OG5_139412	0	0	0	0	0	0.75	0
OG5_139415	0	0	0	0	0	0.75	0
OG5_139419	0	0	0	0	0	0.75	0
OG5_139423	0	0	0	0	0	0.75	0
OG5_139424	0	0	0	0	0	0.7	0
OG5_139442	0	0	0	0	0	0.7	0.0625
OG5_139478	0	0	0	0	0	0.75	0
OG5_139483	0	0	0	0	0	0.75	0
OG5_139484	0	0	0	0	0	0.75	0
OG5_139486	0	0	0	0	0	0.75	0
OG5_139490	0	0	0	0	0	0.7	0
OG5_139630	0	0	0	0	0	0.25	0
OG5_139633	0	0	0.125	0.047619048	0	0.55	0
OG5_139634	0	0	0	0.047619048	0.642857143	0.25	0
OG5_140009	0	0	0.125	0	0	0.55	0.0625
OG5_140037	0	0	0	0	0	0.65	0
OG5_140132	0.0625	0.305555556	0	0.047619048	0	0.05	0
OG5_140177	0	0	0.125	0.095238095	0.071428571	0.35	0.125
OG5_140217	0	0	0	0	0.857142857	0.05	0
OG5_140225	0	0	0.125	0.047619048	0	0.25	0.125
OG5_140228	0	0	0	0	0	0.7	0
OG5_140237	0	0	0	0	0	0.7	0
OG5_140241	0	0	0	0	0	0.7	0
OG5_140243	0	0	0	0	0	0.75	0
OG5_140254	0	0	0	0	0	0.55	0
OG5_140258	0	0	0	0	0	0.7	0
OG5_140274	0	0	0	0	0	0.7	0
OG5_140275	0	0	0	0	0	0.75	0
OG5_140288	0	0	0	0	0	0.4	0
OG5_140289	0	0	0	0	0	0.7	0
OG5_140295	0	0	0	0	0	0.7	0
OG5_140306	0	0	0	0	0	0.6	0
OG5_140380	0	0	0	0	0	0.7	0
OG5_140382	0	0	0	0	0	0.7	0
OG5_140383	0	0	0	0	0	0.55	0
OG5_140384	0	0	0	0	0	0.7	0
OG5_140385	0	0	0	0	0	0.65	0
OG5_140504	0	0	0	0	0	0.1	0.375
OG5_140591	0	0	0	0	0	0.55	0
OG5_140592	0	0	0.125	0.047619048	0	0.4	0
OG5_140991	0	0	0	0.047619048	0	0.6	0
OG5_141353	0	0	0	0	0	0.65	0
OG5_141354	0	0	0	0	0	0.6	0
OG5_141372	0	0	0.25	0	0	0.55	0
OG5_141377	0	0	0	0	0	0.7	0
OG5_141386	0	0	0	0.142857143	0	0.4	0.125
OG5_141391	0	0	0	0	0	0.65	0
OG5_141395	0	0	0	0	0	0.7	0
OG5_141405	0	0.027777778	0.125	0	0	0.4	0
OG5_141415	0	0	0	0	0	0.65	0
OG5_141423	0	0	0	0	0	0.5	0
OG5_141427	0	0	0	0	0	0.6	0
OG5_141441	0	0	0	0	0	0.65	0
OG5_141450	0	0	0	0	0	0.6	0
OG5_141550	0	0	0	0.047619048	0	0.55	0.0625
OG5_141818	0	0	0	0	0	0.7	0
OG5_141863	0	0	0	0	0	0.65	0
OG5_142324	0	0.111111111	0.25	0.047619048	0	0.25	0
OG5_142541	0	0	0	0	0	0.6	0
OG5_142628	0	0	0	0.142857143	0.071428571	0.35	0
OG5_142640	0	0	0	0	0	0.65	0
OG5_142644	0	0	0	0	0.857142857	0.05	0
OG5_142688	0	0.138888889	0.125	0	0	0.25	0
OG5_142737	0	0	0	0	0	0.4	0
OG5_142749	0	0	0	0	0	0.65	0
OG5_142754	0	0	0	0	0	0.6	0
OG5_142791	0	0	0	0	0	0.55	0
OG5_142804	0	0	0.125	0	0	0.45	0
OG5_142807	0	0	1	0	0	0.1	0
OG5_142811	0	0	0	0	0	0.65	0
OG5_142827	0	0	0	0	0	0.55	0
OG5_142841	0	0	0	0	0	0.55	0
OG5_142882	0	0	0	0.095238095	0	0.35	0.0625
OG5_142969	0	0	0	0	0	0.4	0
OG5_142971	0	0	0	0	0	0.65	0
OG5_143026	0	0.027777778	0	0.047619048	0	0.4	0
OG5_143297	0	0	0	0	0.071428571	0.5	0
OG5_144167	0	0	0	0.047619048	0	0.3	0.0625
OG5_144198	0	0	0.5	0.142857143	0	0.05	0.0625
OG5_144217	0	0	0	0	0	0.55	0
OG5_144307	0	0	0	0.095238095	0	0.45	0
OG5_144393	0	0	0	0.095238095	0.642857143	0.05	0
OG5_144425	0	0	0	0	0	0.55	0
OG5_144498	0	0	0	0	0	0.55	0
OG5_144511	0	0	0	0	0	0.05	0.1875
OG5_144512	0	0	0	0	0	0.55	0
OG5_144543	0	0	0	0	0	0.6	0
OG5_144544	0	0	0	0	0	0.55	0
OG5_144547	0	0	0	0.047619048	0	0.35	0.0625
OG5_144602	0	0	0	0	0	0.6	0
OG5_144620	0	0	0	0	0	0.6	0
OG5_144645	0	0	0	0	0	0.4	0
OG5_144646	0	0	0	0.047619048	0	0.45	0
OG5_144651	0	0.027777778	0	0	0	0.45	0
OG5_144653	0	0	0	0	0	0.5	0.0625
OG5_144657	0	0	0	0	0	0.5	0
OG5_144684	0	0	0	0	0	0.55	0
OG5_144801	0	0.027777778	0	0	0	0.5	0
OG5_144812	0	0	0.125	0	0.071428571	0.35	0
OG5_144814	0	0	0	0	0	0.55	0
OG5_144817	0	0	0	0	0	0.55	0
OG5_144995	0	0	0	0	0	0.55	0
OG5_145141	0	0	0	0.047619048	0	0.45	0
OG5_145177	0	0	0	0	0	0.05	0.1875
OG5_145195	0	0	0	0.047619048	0.071428571	0.3	0
OG5_145217	0	0	0	0	0	0.4	0
OG5_145220	0	0	0	0	0	0.55	0
OG5_145221	0	0	0	0	0	0.4	0
OG5_145224	0	0	0	0	0	0.45	0
OG5_145226	0	0	0	0	0	0.45	0
OG5_146292	0	0	0	0.047619048	0	0.4	0
OG5_146448	0	0	0	0	0.071428571	0.2	0.125
OG5_146521	0	0	0	0.047619048	0	0.35	0
OG5_146542	0	0	0	0	0	0.4	0
OG5_146700	0.0625	0	0	0.047619048	0	0.3	0.0625
OG5_146720	0	0	0.125	0	0	0.45	0
OG5_146737	0	0	0	0	0	0.4	0.0625
OG5_146756	0	0	0	0.047619048	0	0.35	0
OG5_146773	0	0	0	0	0	0.5	0
OG5_146776	0	0	0	0	0.071428571	0.45	0
OG5_146779	0	0	0	0.047619048	0	0.45	0
OG5_146780	0	0	0	0.047619048	0	0.4	0
OG5_146786	0	0	0	0.095238095	0	0.35	0
OG5_146788	0	0	0.125	0	0	0.45	0
OG5_146802	0	0	0	0	0	0.5	0
OG5_146811	0	0	0	0.047619048	0	0.45	0
OG5_146850	0	0	0	0	0	0.55	0
OG5_146860	0	0	0	0	0	0.55	0
OG5_146870	0	0	0	0	0	0.4	0
OG5_146950	0	0	0	0	0	0.4	0
OG5_147020	0	0	0	0	0	0.5	0
OG5_147023	0	0	0.125	0	0	0.45	0
OG5_147027	0	0	0.125	0	0	0.4	0
OG5_147034	0	0.027777778	0.125	0	0	0.3	0
OG5_147061	0	0	0	0.047619048	0	0.45	0
OG5_147075	0	0	0	0	0	0.4	0
OG5_147117	0	0	0	0	0.071428571	0.45	0
OG5_147189	0	0	0	0	0	0.4	0.125
OG5_147207	0	0	0.25	0	0	0.4	0
OG5_147213	0	0	0.125	0.047619048	0	0.2	0.0625
OG5_147398	0	0	0.125	0	0	0.45	0
OG5_147436	0	0	0.125	0	0	0.35	0
OG5_147555	0	0	0	0	0	0.4	0
OG5_147558	0	0	0	0.047619048	0	0.45	0
OG5_147569	0	0	0	0	0	0.45	0
OG5_147572	0	0	0	0	0	0.5	0
OG5_147575	0	0	0	0	0	0.4	0
OG5_147576	0	0	0	0	0	0.4	0
OG5_147577	0	0	0	0	0	0.5	0
OG5_147578	0	0	0	0	0	0.5	0
OG5_147579	0	0	0	0.047619048	0	0.35	0
OG5_147581	0	0	0	0	0	0.4	0
OG5_147585	0	0	0	0	0	0.4	0
OG5_148159	0	0	0	0	0	0.05	0.1875
OG5_149252	0	0	0	0	0	0.45	0
OG5_149314	0	0	0	0.047619048	0	0.45	0
OG5_149468	0	0	0	0.047619048	0	0.4	0
OG5_149475	0	0	0.125	0	0	0.35	0
OG5_149500	0	0	0	0.047619048	0	0.4	0
OG5_149521	0	0	0	0	0.5	0.05	0
OG5_149541	0	0	0	0	0	0.45	0
OG5_149567	0	0	0	0.047619048	0	0.35	0
OG5_149588	0	0	0	0.047619048	0	0.35	0
OG5_149589	0	0	0	0	0	0.45	0
OG5_149737	0	0	0	0	0	0.45	0
OG5_149749	0	0	0	0	0	0.45	0
OG5_149755	0	0	0	0	0	0.5	0
OG5_149763	0	0	0	0.047619048	0.071428571	0.35	0
OG5_149764	0	0	0	0.047619048	0	0.4	0.0625
OG5_149766	0	0	0	0	0	0.45	0
OG5_149785	0	0	0	0	0	0.45	0
OG5_149786	0	0	0	0	0	0.45	0
OG5_149792	0	0	0	0.047619048	0	0.4	0
OG5_149794	0	0	0	0.047619048	0	0.4	0
OG5_149796	0	0	0	0.047619048	0.071428571	0.35	0
OG5_149810	0	0	0	0.047619048	0	0.35	0
OG5_149829	0	0	0	0	0	0.45	0
OG5_149831	0	0	0	0	0	0.45	0
OG5_149836	0	0	0	0	0	0.35	0
OG5_149837	0	0	0	0	0	0.45	0
OG5_149858	0	0	0	0	0	0.35	0
OG5_149861	0	0	0	0.047619048	0	0.4	0
OG5_149862	0	0	0	0.047619048	0	0.35	0.0625
OG5_149863	0	0	0	0.095238095	0	0.35	0
OG5_149890	0	0	0	0	0	0.35	0
OG5_149894	0	0	0	0	0	0.4	0
OG5_149898	0	0	0	0	0	0.45	0
OG5_149901	0	0	0	0	0	0.45	0
OG5_149903	0	0	0	0	0	0.45	0
OG5_149904	0	0	0	0	0	0.4	0
OG5_149905	0	0	0	0	0	0.45	0
OG5_149922	0	0	0	0	0	0.25	0
OG5_149943	0	0	0	0	0.071428571	0.4	0
OG5_149984	0	0	0	0.047619048	0	0.4	0
OG5_150013	0	0	0	0.095238095	0	0.35	0
OG5_150073	0	0	0	0.047619048	0	0.4	0
OG5_150100	0.0625	0.055555556	0	0	0	0.3	0
OG5_150101	0	0	0	0	0	0.3	0
OG5_150108	0	0	0	0	0	0.5	0
OG5_150109	0.0625	0	0	0.047619048	0	0.25	0.0625
OG5_150114	0	0	0	0	0	0.45	0
OG5_150117	0	0	0	0.047619048	0	0.4	0
OG5_150125	0	0	0	0	0	0.45	0
OG5_150133	0	0	0	0	0	0.45	0
OG5_150178	0	0	0	0.047619048	0	0.4	0
OG5_150439	0	0	0	0.047619048	0	0.35	0
OG5_150608	0	0	0	0	0	0.4	0.0625
OG5_150618	0	0	0	0	0	0.45	0
OG5_150679	0	0.027777778	0.125	0.047619048	0	0.3	0
OG5_150683	0	0	0	0	0	0.4	0.0625
OG5_150685	0	0	0	0	0	0.35	0
OG5_150687	0	0	0	0	0	0.45	0
OG5_150688	0	0	0	0	0	0.45	0
OG5_150689	0	0	0	0	0	0.35	0
OG5_150690	0	0	0	0	0.071428571	0.4	0
OG5_150691	0	0	0	0	0	0.4	0
OG5_150692	0	0	0	0	0	0.45	0
OG5_150693	0	0	0	0	0	0.45	0
OG5_150695	0	0	0	0	0	0.45	0
OG5_150696	0	0	0	0	0	0.35	0
OG5_150699	0	0.027777778	0	0	0	0.4	0
OG5_150700	0	0	0	0	0	0.45	0
OG5_150702	0	0	0	0	0	0.35	0
OG5_150703	0	0	0	0	0	0.45	0
OG5_150705	0	0	0	0	0	0.45	0
OG5_150707	0	0	0	0	0	0.4	0
OG5_150708	0	0	0	0	0	0.45	0
OG5_150709	0	0	0	0	0	0.35	0
OG5_152078	0	0	0	0	0	0.4	0
OG5_152101	0	0	0	0	0	0.4	0
OG5_152110	0	0	0	0	0	0.4	0
OG5_152245	0	0	0	0	0	0.4	0
OG5_152256	0	0	0	0	0	0.4	0
OG5_152278	0	0	0	0.333333333	0	0.05	0
OG5_152305	0	0	0	0	0	0.4	0
OG5_152310	0	0	0	0	0	0.35	0
OG5_152395	0	0	0	0	0	0.45	0
OG5_152410	0	0	0	0	0	0.4	0
OG5_152524	0	0	0.125	0	0	0.35	0
OG5_152553	0	0	0	0	0	0.4	0
OG5_152644	0	0	0	0	0	0.45	0
OG5_152648	0	0	0	0	0	0.4	0
OG5_152657	0	0	0	0	0	0.4	0
OG5_152666	0	0	0	0	0	0.4	0
OG5_152667	0	0	0	0	0	0.35	0
OG5_152668	0	0	0	0	0	0.4	0
OG5_152690	0	0	0	0	0	0.4	0
OG5_152693	0	0	0	0	0	0.4	0
OG5_152694	0	0	0	0	0	0.4	0
OG5_152697	0	0	0	0	0	0.4	0
OG5_152698	0	0	0	0	0	0.4	0
OG5_152716	0	0	0	0	0	0.35	0.0625
OG5_152718	0	0	0	0	0	0.35	0.0625
OG5_152720	0	0	0	0	0	0.4	0
OG5_152724	0	0	0	0	0	0.4	0
OG5_152727	0	0	0	0	0	0.4	0
OG5_152735	0	0	0	0	0	0.4	0
OG5_152736	0	0	0	0	0	0.35	0
OG5_152739	0	0	0	0	0	0.4	0
OG5_152757	0	0	0	0	0	0.4	0
OG5_152764	0	0	0	0	0	0.4	0
OG5_152774	0	0	0	0	0	0.4	0
OG5_152775	0	0	0	0	0	0.4	0
OG5_152777	0	0	0	0	0	0.4	0
OG5_152783	0	0	0	0	0	0.4	0
OG5_152799	0	0	0	0	0	0.4	0
OG5_152800	0	0	0	0	0	0.35	0
OG5_152827	0	0	0.125	0	0	0.35	0
OG5_152828	0	0	0	0	0	0.4	0
OG5_152837	0	0	0	0	0	0.35	0
OG5_152838	0	0	0	0	0	0.4	0
OG5_152840	0	0	0	0	0	0.4	0
OG5_152852	0	0	0	0	0	0.35	0
OG5_152860	0	0	0	0	0	0.45	0
OG5_152880	0	0	0	0	0	0.4	0
OG5_152885	0	0	0	0.047619048	0	0.35	0
OG5_152886	0	0	0	0	0	0.35	0
OG5_152888	0	0	0	0	0	0.4	0
OG5_152889	0	0	0	0.047619048	0	0.35	0
OG5_152907	0	0	0	0	0	0.4	0
OG5_152908	0	0	0	0	0	0.4	0
OG5_152982	0	0	0	0	0	0.3	0
OG5_152999	0	0	0	0	0	0.4	0
OG5_153023	0	0	0	0.047619048	0	0.3	0.0625
OG5_153028	0	0	0	0	0	0.4	0
OG5_153029	0	0	0	0	0	0.35	0.0625
OG5_153032	0	0	0	0	0	0.4	0
OG5_153033	0	0	0	0	0	0.4	0
OG5_153041	0	0	0	0	0	0.4	0
OG5_153042	0	0	0	0	0	0.4	0
OG5_153044	0	0	0	0.095238095	0	0.25	0
OG5_153046	0	0.027777778	0.125	0	0	0.2	0
OG5_153049	0	0	0.125	0	0	0.35	0
OG5_153050	0	0	0	0.047619048	0.071428571	0.2	0
OG5_153062	0	0	0	0	0	0.3	0
OG5_153069	0	0	0.125	0	0	0.35	0
OG5_153073	0	0	0	0	0	0.4	0
OG5_153074	0	0	0	0	0	0.4	0
OG5_153076	0	0	0	0	0	0.4	0
OG5_153084	0	0	0	0	0	0.4	0
OG5_153087	0	0	0	0	0	0.4	0
OG5_153095	0	0	0	0	0	0.4	0
OG5_153096	0	0	0	0	0	0.4	0
OG5_153097	0	0	0	0	0	0.4	0
OG5_153119	0	0	0	0.095238095	0	0.2	0.125
OG5_153123	0	0	0	0	0	0.4	0
OG5_153155	0	0	0	0	0	0.3	0
OG5_153233	0	0	0	0	0	0.4	0
OG5_153329	0	0	0	0	0	0.4	0
OG5_153371	0.0625	0	0	0	0	0.35	0
OG5_153460	0	0.027777778	0	0	0	0.35	0
OG5_153492	0	0.027777778	0	0	0	0.35	0
OG5_153603	0	0	0	0.047619048	0	0.35	0
OG5_153658	0	0	0	0	0	0.4	0
OG5_153683	0	0	0	0	0	0.4	0
OG5_153712	0	0	0	0	0	0.4	0
OG5_153713	0	0	0	0	0	0.35	0
OG5_153714	0	0	0	0	0	0.35	0
OG5_153715	0	0	0	0	0	0.35	0
OG5_153718	0	0	0	0	0	0.3	0
OG5_153719	0	0	0	0	0	0.4	0
OG5_153721	0	0	0	0	0	0.4	0
OG5_153722	0	0	0	0	0	0.4	0
OG5_153723	0	0	0	0	0	0.4	0
OG5_153725	0	0	0	0	0	0.4	0
OG5_153726	0	0	0	0	0	0.35	0
OG5_153727	0	0	0	0	0	0.4	0
OG5_153728	0.0625	0	0	0	0	0.35	0
OG5_153729	0	0	0	0	0	0.35	0
OG5_153730	0	0	0	0	0	0.4	0
OG5_153731	0	0	0	0	0	0.4	0
OG5_153732	0	0	0	0	0	0.4	0
OG5_153733	0	0	0	0	0	0.4	0
OG5_153734	0	0	0	0	0	0.35	0.0625
OG5_153735	0	0	0	0	0	0.4	0
OG5_153736	0	0	0	0	0	0.4	0
OG5_153737	0	0	0	0	0	0.4	0
OG5_153738	0	0	0	0	0	0.4	0
OG5_153739	0	0	0	0	0	0.4	0
OG5_153740	0	0	0	0	0	0.4	0
OG5_153742	0	0	0	0	0	0.4	0
OG5_153743	0	0	0	0	0	0.4	0
OG5_153745	0	0	0	0	0	0.4	0
OG5_153746	0	0	0	0	0	0.35	0
OG5_153747	0	0	0	0	0	0.4	0
OG5_153748	0	0	0	0	0	0.4	0
OG5_153749	0	0	0	0	0	0.4	0
OG5_153751	0	0	0	0	0	0.35	0
OG5_153752	0	0	0	0	0	0.4	0
OG5_153754	0	0	0	0	0	0.4	0
OG5_153755	0	0	0	0	0	0.35	0
OG5_153758	0	0	0	0	0	0.4	0
OG5_153759	0	0	0	0	0	0.4	0
OG5_153760	0	0	0	0	0	0.4	0
OG5_153761	0	0	0	0	0	0.4	0
OG5_153762	0	0	0	0	0	0.4	0
OG5_153763	0	0	0	0	0	0.4	0
OG5_153765	0	0	0	0	0	0.4	0
OG5_153766	0	0	0	0	0	0.4	0
OG5_153767	0	0	0	0	0	0.35	0
OG5_153768	0	0	0	0	0	0.4	0
OG5_153769	0	0	0	0.047619048	0	0.35	0
OG5_153770	0	0	0	0	0	0.4	0
OG5_153771	0	0	0	0	0	0.4	0
OG5_153773	0	0	0	0	0	0.4	0
OG5_153775	0	0	0	0	0	0.4	0
OG5_153776	0	0	0	0	0	0.4	0
OG5_153777	0	0	0	0	0	0.4	0
OG5_153779	0	0	0	0	0	0.35	0
OG5_153780	0	0	0	0	0	0.4	0
OG5_153781	0	0	0	0	0	0.4	0
OG5_153782	0	0	0	0	0	0.4	0
OG5_155016	0	0	0	0	0	0.35	0
OG5_155061	0	0	0	0	0	0.35	0
OG5_155113	0	0.027777778	0	0	0	0.15	0.0625
OG5_155152	0	0	0	0	0	0.3	0
OG5_155185	0	0	0.125	0.047619048	0	0.15	0.0625
OG5_155236	0	0	0	0	0	0.35	0
OG5_155302	0	0	0	0	0	0.35	0
OG5_155322	0	0	0	0	0	0.35	0
OG5_155323	0	0	0	0.238095238	0.071428571	0.05	0
OG5_155395	0	0	0	0	0	0.35	0
OG5_155398	0	0	0	0	0	0.35	0
OG5_155445	0	0	0	0	0	0.35	0
OG5_155503	0	0	0	0	0	0.4	0
OG5_155517	0	0	0	0	0	0.35	0
OG5_155527	0	0	0	0	0	0.35	0
OG5_155578	0	0	0	0	0	0.35	0
OG5_155601	0	0	0	0	0	0.35	0
OG5_155604	0	0	0	0	0	0.35	0
OG5_155606	0	0	0	0	0	0.35	0
OG5_155609	0	0	0	0	0	0.35	0
OG5_155612	0	0	0	0	0	0.35	0
OG5_155613	0	0	0	0	0	0.35	0
OG5_155642	0	0	0	0	0	0.35	0
OG5_155645	0	0	0	0	0	0.35	0
OG5_155648	0	0	0	0	0	0.35	0
OG5_155652	0	0	0	0	0	0.35	0
OG5_155661	0	0	0	0	0	0.35	0
OG5_155685	0	0	0	0	0	0.35	0
OG5_155695	0	0	0	0	0	0.35	0
OG5_155733	0	0	0	0	0	0.35	0
OG5_155735	0	0	0	0	0	0.35	0
OG5_155761	0	0	0	0	0	0.35	0
OG5_155770	0	0	0	0	0	0.35	0
OG5_155772	0	0	0	0	0	0.4	0
OG5_155773	0	0	0	0	0	0.35	0
OG5_155775	0	0	0	0	0	0.35	0
OG5_155801	0	0	0	0	0	0.35	0
OG5_155818	0	0	0	0	0	0.35	0
OG5_155819	0	0	0	0	0	0.35	0
OG5_155820	0	0	0	0	0	0.35	0
OG5_155823	0	0	0	0	0	0.35	0
OG5_155832	0	0	0	0	0	0.35	0
OG5_155873	0	0	0	0	0	0.35	0
OG5_155892	0	0	0	0	0	0.35	0
OG5_155898	0	0	0	0	0	0.35	0
OG5_155904	0	0	0	0	0	0.35	0
OG5_155911	0	0	0	0	0	0.05	0.125
OG5_155937	0	0	0	0	0	0.35	0
OG5_155966	0	0	0	0	0	0.35	0
OG5_155971	0	0	0	0	0	0.35	0
OG5_155976	0	0	0	0	0	0.35	0
OG5_155983	0	0	0	0	0	0.35	0
OG5_155989	0	0	0	0	0	0.35	0
OG5_156007	0	0	0	0	0	0.35	0
OG5_156015	0	0	0	0	0	0.35	0
OG5_156035	0	0	0	0	0	0.35	0
OG5_156072	0	0	0	0.047619048	0	0.3	0
OG5_156095	0	0	0	0	0	0.35	0
OG5_156129	0	0	0	0	0	0.35	0
OG5_156139	0	0	0	0	0	0.35	0
OG5_156143	0	0	0	0	0	0.35	0
OG5_156152	0	0	0	0	0	0.35	0
OG5_156160	0	0	0	0	0	0.35	0
OG5_156166	0	0	0	0	0	0.35	0
OG5_156169	0	0	0	0	0	0.35	0
OG5_156171	0	0	0	0	0	0.3	0
OG5_156176	0	0	0	0	0	0.4	0
OG5_156192	0	0	0	0	0	0.35	0
OG5_156197	0	0	0	0	0	0.35	0
OG5_156201	0	0	0	0	0	0.35	0
OG5_156209	0	0	0	0.047619048	0	0.3	0
OG5_156214	0	0	0	0	0	0.4	0
OG5_156218	0	0	0	0	0	0.35	0
OG5_156225	0	0	0	0	0	0.35	0
OG5_156228	0	0	0	0	0	0.35	0
OG5_156232	0	0	0	0.142857143	0	0.2	0.0625
OG5_156258	0	0	0	0	0	0.35	0
OG5_156496	0	0	0	0	0	0.35	0
OG5_156599	0	0	0	0	0	0.35	0
OG5_156704	0	0	0	0	0	0.05	0.125
OG5_156745	0	0	0	0	0	0.35	0
OG5_156813	0	0	0	0	0	0.35	0.0625
OG5_156903	0	0	0.125	0.047619048	0	0.2	0.0625
OG5_156940	0	0	0	0.047619048	0	0.3	0
OG5_156957	0	0	0	0	0	0.35	0
OG5_156959	0	0	0	0	0	0.35	0
OG5_156960	0	0	0	0	0	0.35	0
OG5_156961	0	0	0	0	0	0.35	0
OG5_156962	0	0	0	0	0	0.35	0
OG5_156963	0	0	0	0	0	0.35	0
OG5_156964	0	0	0	0	0	0.35	0
OG5_156965	0	0	0	0	0	0.35	0
OG5_156966	0	0	0	0	0	0.35	0
OG5_156967	0	0	0	0	0	0.35	0
OG5_156968	0	0	0	0	0	0.35	0
OG5_156970	0	0	0	0	0	0.35	0
OG5_156971	0	0	0	0	0	0.35	0
OG5_156972	0	0	0	0	0	0.35	0
OG5_156973	0	0	0	0	0	0.35	0
OG5_156975	0	0	0	0	0	0.35	0
OG5_156976	0	0	0	0	0	0.35	0
OG5_156977	0	0	0	0	0	0.35	0
OG5_156978	0	0	0	0	0	0.35	0
OG5_156979	0	0	0	0	0	0.35	0
OG5_156980	0	0	0	0	0	0.35	0
OG5_156981	0	0	0	0	0	0.35	0
OG5_156982	0	0	0	0.047619048	0	0.3	0
OG5_156985	0	0	0	0	0	0.35	0
OG5_156986	0	0	0	0	0	0.35	0
OG5_156988	0	0	0	0	0	0.35	0
OG5_156989	0	0	0	0	0	0.35	0
OG5_156990	0	0	0	0	0	0.35	0
OG5_156992	0	0	0	0	0	0.35	0
OG5_156995	0	0	0	0	0	0.35	0
OG5_156996	0	0	0	0	0	0.35	0
OG5_156997	0	0	0	0	0	0.35	0
OG5_156998	0	0	0	0	0	0.35	0
OG5_156999	0	0	0	0	0	0.35	0
OG5_157000	0	0	0	0	0	0.35	0
OG5_157002	0	0	0	0	0	0.35	0
OG5_157003	0	0	0	0	0	0.35	0
OG5_157004	0	0	0	0	0	0.35	0
OG5_157005	0	0	0	0	0	0.35	0
OG5_157006	0	0	0	0	0	0.35	0
OG5_157007	0	0	0	0	0	0.35	0
OG5_157008	0	0	0	0	0	0.35	0
OG5_157009	0	0	0	0	0	0.35	0
OG5_157010	0	0	0	0	0	0.35	0
OG5_157011	0	0	0	0	0	0.35	0
OG5_157012	0	0	0	0.047619048	0	0.3	0
OG5_157014	0	0	0	0	0	0.35	0
OG5_157015	0	0	0	0	0	0.35	0
OG5_157016	0	0	0	0	0	0.35	0
OG5_157017	0	0	0	0	0	0.35	0
OG5_157018	0	0	0	0	0	0.35	0
OG5_157019	0	0	0	0	0	0.35	0
OG5_157020	0	0	0	0	0	0.35	0
OG5_157022	0	0	0	0	0	0.35	0
OG5_157024	0	0	0	0	0	0.35	0
OG5_157025	0	0	0	0	0	0.35	0
OG5_157026	0	0	0	0	0	0.35	0
OG5_157027	0	0	0	0	0	0.35	0
OG5_157028	0	0	0	0	0	0.35	0
OG5_157031	0	0	0	0	0	0.35	0
OG5_157032	0	0	0	0	0	0.2	0
OG5_157033	0	0	0	0	0	0.35	0
OG5_157034	0	0	0	0	0	0.35	0
OG5_157035	0	0	0	0	0	0.35	0
OG5_157036	0	0	0	0	0	0.35	0
OG5_157038	0	0	0	0	0	0.35	0
OG5_157039	0	0	0	0	0	0.35	0
OG5_157040	0	0	0	0	0	0.35	0
OG5_157041	0	0	0	0	0	0.35	0
OG5_157042	0	0	0	0	0	0.35	0
OG5_157044	0	0	0	0	0	0.35	0
OG5_157045	0	0	0	0	0	0.35	0
OG5_157046	0	0	0	0	0	0.35	0
OG5_157048	0	0	0	0	0	0.35	0
OG5_157049	0	0	0	0	0	0.35	0
OG5_157050	0	0	0	0	0	0.35	0
OG5_157051	0	0	0	0	0	0.35	0
OG5_157052	0	0	0	0	0	0.35	0
OG5_157054	0	0	0	0	0	0.35	0
OG5_157056	0	0	0	0	0	0.35	0
OG5_157057	0	0	0	0	0	0.35	0
OG5_157058	0	0	0	0	0	0.35	0
OG5_157059	0	0	0	0	0	0.35	0
OG5_157063	0	0	0	0	0	0.4	0
OG5_157064	0	0	0	0	0	0.4	0
OG5_157065	0	0	0	0	0	0.4	0
OG5_157066	0	0	0	0	0	0.4	0
OG5_158391	0	0	0.125	0.047619048	0.071428571	0.2	0
OG5_158434	0	0	0	0.285714286	0	0.05	0
OG5_158495	0	0	0	0	0	0.3	0
OG5_158521	0	0	0	0.047619048	0.071428571	0.1	0
OG5_158743	0	0	0.25	0	0.071428571	0.05	0.125
OG5_158751	0	0	0	0.047619048	0.071428571	0.15	0.0625
OG5_158836	0	0	0	0	0	0.3	0
OG5_158843	0	0	0	0	0	0.3	0
OG5_158887	0	0	0	0	0	0.3	0
OG5_158990	0	0	0	0	0	0.3	0
OG5_159073	0	0	0	0.047619048	0	0.25	0.0625
OG5_159087	0	0	0	0	0	0.2	0.125
OG5_159225	0	0.083333333	0	0.047619048	0.071428571	0.05	0.0625
OG5_159235	0	0	0	0	0	0.35	0
OG5_159336	0	0	0	0	0	0.3	0
OG5_159361	0	0	0	0	0	0.3	0
OG5_159436	0	0	0	0	0	0.3	0
OG5_159600	0	0	0	0	0	0.25	0
OG5_159610	0	0	0	0	0	0.3	0
OG5_159685	0	0.027777778	0.125	0	0	0.1	0.0625
OG5_159763	0	0	0	0	0	0.3	0
OG5_159801	0	0	0	0	0	0.3	0
OG5_159826	0	0	0	0	0	0.3	0
OG5_159833	0	0	0	0	0	0.35	0
OG5_159836	0	0	0	0	0	0.3	0
OG5_159868	0	0	0	0	0	0.3	0
OG5_159884	0	0	0	0.047619048	0	0.25	0
OG5_159920	0	0	0	0	0	0.35	0
OG5_160604	0	0	0	0	0	0.05	0.0625
OG5_160655	0	0	0	0.047619048	0	0.05	0
OG5_160756	0	0	0	0	0	0.3	0
OG5_160757	0	0	0	0	0	0.3	0
OG5_160762	0	0	0	0	0	0.3	0
OG5_160764	0	0	0	0	0	0.3	0
OG5_160767	0	0	0	0	0	0.3	0
OG5_160769	0	0	0	0.047619048	0	0.25	0
OG5_160771	0	0	0	0	0	0.3	0
OG5_160780	0	0	0	0	0	0.3	0
OG5_160782	0	0	0	0	0	0.3	0
OG5_160787	0	0	0	0	0	0.25	0
OG5_160788	0	0	0	0	0	0.3	0
OG5_160793	0	0	0	0	0	0.35	0
OG5_160795	0	0	0	0	0	0.35	0
OG5_160797	0	0	0	0	0	0.35	0
OG5_160798	0	0	0	0	0	0.35	0
OG5_160799	0	0	0	0	0	0.35	0
OG5_160917	0	0	0	0	0	0.3	0
OG5_160922	0	0	0	0	0	0.2	0
OG5_160982	0	0	0	0	0	0.05	0.0625
OG5_161406	0	0.027777778	0	0	0	0.3	0
OG5_162592	0	0	0	0	0	0.25	0
OG5_162728	0	0	0	0	0	0.3	0
OG5_162838	0	0	0	0.047619048	0	0.25	0
OG5_162845	0	0	0	0	0	0.25	0
OG5_162929	0	0	0.125	0	0	0.25	0
OG5_163085	0	0	0	0	0	0.2	0
OG5_163159	0	0	0	0	0	0.25	0
OG5_163298	0	0	0	0.142857143	0	0.05	0.0625
OG5_163373	0	0	0	0.142857143	0	0.15	0
OG5_163448	0	0	0	0	0	0.25	0
OG5_163504	0	0	0	0	0	0.25	0
OG5_163517	0	0	0	0	0	0.2	0.0625
OG5_163584	0	0	0	0	0	0.25	0
OG5_163585	0	0	0	0	0	0.25	0
OG5_163605	0	0	0	0	0	0.25	0
OG5_163610	0	0	0	0	0	0.3	0
OG5_163669	0	0	0	0	0	0.25	0
OG5_163678	0	0	0.125	0	0	0.25	0
OG5_163783	0	0	0	0	0	0.3	0
OG5_163949	0	0	0	0	0	0.25	0
OG5_163974	0	0	0	0.095238095	0	0.2	0
OG5_164003	0	0	0	0	0	0.25	0
OG5_164015	0	0	0	0	0	0.3	0
OG5_164057	0	0	0	0	0	0.2	0.0625
OG5_164105	0	0	0	0	0	0.3	0
OG5_164147	0	0	0	0	0	0.3	0
OG5_164252	0	0	0	0	0	0.25	0
OG5_164278	0	0	0	0.047619048	0	0.05	0
OG5_164519	0	0	0	0	0	0.3	0
OG5_164703	0	0	0.5	0	0	0.05	0
OG5_164999	0	0	0.125	0	0	0.2	0.0625
OG5_165222	0	0	0	0	0	0.25	0
OG5_165229	0	0	0	0	0	0.3	0
OG5_165235	0	0	0	0	0	0.2	0
OG5_165236	0	0	0	0	0	0.25	0
OG5_165240	0	0	0	0	0	0.25	0
OG5_165246	0	0	0	0	0	0.25	0
OG5_165265	0	0	0	0	0	0.3	0
OG5_165266	0	0	0	0	0	0.3	0
OG5_165270	0	0	0	0	0	0.3	0
OG5_165423	0	0	0	0	0	0.2	0
OG5_165424	0	0	0	0	0	0.2	0
OG5_165425	0	0	0	0	0	0.3	0
OG5_165426	0	0	0	0	0	0.2	0
OG5_165428	0	0	0	0	0	0.3	0
OG5_165429	0	0	0	0	0	0.3	0
OG5_165430	0	0	0	0	0	0.3	0
OG5_165431	0.125	0.027777778	0	0	0	0.15	0
OG5_165433	0	0	0	0	0	0.3	0
OG5_165437	0	0	0	0	0	0.3	0
OG5_165910	0	0	0	0	0	0.3	0
OG5_168431	0	0	0	0	0	0.2	0.0625
OG5_168540	0	0	0.125	0	0	0.2	0
OG5_168916	0	0	0	0.047619048	0	0.2	0
OG5_168924	0	0	0	0	0	0.25	0
OG5_168970	0	0	0	0	0	0.25	0
OG5_169043	0	0	0	0	0	0.25	0
OG5_169073	0	0	0	0	0	0.25	0
OG5_169262	0	0	0	0	0	0.2	0
OG5_169288	0	0	0	0	0	0.25	0
OG5_169538	0	0	0	0	0	0.2	0
OG5_169669	0	0	0	0	0	0.2	0.0625
OG5_169673	0	0	0	0	0	0.25	0
OG5_169736	0	0	0	0	0	0.2	0
OG5_169758	0	0	0	0	0	0.2	0
OG5_169883	0	0	0	0.047619048	0	0.1	0
OG5_169957	0	0	0	0	0	0.2	0.0625
OG5_170020	0	0	0.125	0	0	0.2	0
OG5_170036	0	0.027777778	0	0	0	0.2	0
OG5_170080	0	0	0.125	0	0	0.2	0
OG5_170252	0	0	0	0	0.071428571	0.2	0
OG5_171019	0	0	0	0	0	0.25	0
OG5_171197	0	0	0	0.142857143	0.071428571	0.05	0
OG5_171209	0	0.027777778	0.125	0	0	0.15	0
OG5_171579	0	0	0	0	0	0.2	0
OG5_171582	0	0	0	0	0	0.2	0
OG5_171603	0	0	0	0	0	0.2	0
OG5_171609	0	0	0	0	0	0.2	0
OG5_171611	0	0	0	0	0	0.2	0
OG5_171612	0	0	0	0	0	0.25	0
OG5_171621	0	0	0	0	0	0.2	0
OG5_171625	0	0	0	0	0	0.25	0
OG5_171645	0	0	0	0	0	0.2	0
OG5_171652	0	0	0	0	0	0.2	0
OG5_171654	0	0	0	0	0	0.2	0
OG5_171658	0	0	0	0	0	0.2	0
OG5_171661	0	0	0	0	0	0.2	0
OG5_171666	0	0	0	0	0	0.25	0
OG5_171667	0	0	0	0	0	0.25	0
OG5_171670	0	0	0	0	0	0.25	0
OG5_171671	0	0	0	0	0	0.25	0
OG5_171766	0	0	0	0.047619048	0	0.2	0
OG5_171914	0	0	0	0	0	0.2	0
OG5_171919	0	0	0	0	0	0.2	0
OG5_171920	0	0	0	0.047619048	0	0.2	0
OG5_171922	0	0	0	0	0	0.25	0
OG5_171923	0	0	0	0	0	0.2	0
OG5_171924	0	0	0	0	0	0.2	0
OG5_171926	0	0	0	0	0	0.25	0
OG5_171927	0	0	0.125	0	0	0.2	0
OG5_171928	0	0	0	0	0	0.25	0
OG5_171929	0	0	0	0.047619048	0	0.2	0
OG5_171930	0	0	0	0	0	0.2	0
OG5_171931	0	0	0	0.047619048	0	0.2	0
OG5_171936	0	0	0	0	0	0.2	0
OG5_171937	0	0	0	0	0	0.2	0
OG5_171940	0	0	0	0	0	0.25	0
OG5_171941	0	0	0.125	0	0	0.2	0
OG5_171943	0	0	0	0	0	0.2	0
OG5_171944	0	0	0	0	0	0.25	0
OG5_171946	0	0	0	0	0	0.25	0
OG5_171948	0	0	0	0	0	0.25	0
OG5_171949	0	0	0	0	0	0.2	0.0625
OG5_171950	0	0	0	0	0	0.2	0
OG5_171951	0	0	0	0	0	0.25	0
OG5_171952	0	0	0	0.047619048	0	0.2	0
OG5_174060	0	0	0	0	0	0.1	0
OG5_174061	0	0	0	0	0	0.05	0
OG5_174988	0	0	0	0	0	0.2	0
OG5_175192	0	0	0	0	0	0.2	0
OG5_175349	0	0	0	0	0	0.15	0
OG5_175420	0	0	0	0	0	0.2	0
OG5_175473	0	0	0	0	0	0.2	0
OG5_175577	0	0	0	0	0	0.2	0
OG5_175698	0	0	0	0	0	0.2	0
OG5_175783	0	0	0	0	0	0.2	0
OG5_175799	0	0	0	0	0	0.2	0
OG5_175812	0	0	0	0	0	0.2	0
OG5_175865	0	0	0	0	0	0.2	0
OG5_175892	0	0	0	0	0	0.2	0
OG5_175908	0	0	0	0	0	0.2	0
OG5_175994	0	0	0	0	0	0.2	0
OG5_176001	0	0	0	0	0	0.2	0
OG5_176024	0	0	0	0	0	0.2	0
OG5_176035	0	0	0	0	0	0.2	0
OG5_176126	0	0	0	0	0	0.2	0
OG5_176197	0	0	0	0	0	0.2	0
OG5_176201	0	0	0	0	0	0.2	0
OG5_176218	0	0	0	0	0	0.2	0
OG5_176232	0	0	0	0	0	0.2	0
OG5_176255	0	0	0	0	0	0.2	0
OG5_176286	0	0	0	0	0	0.2	0
OG5_176305	0	0	0	0	0	0.2	0
OG5_176536	0	0	0	0	0	0.2	0
OG5_176549	0	0	0	0	0	0.2	0
OG5_176586	0	0	0	0.142857143	0	0.05	0
OG5_176707	0	0	0	0	0	0.2	0
OG5_176740	0	0	0	0	0	0.2	0
OG5_176753	0	0	0	0	0	0.2	0
OG5_176777	0	0	0	0	0	0.2	0
OG5_176779	0	0	0	0	0	0.2	0
OG5_176781	0	0	0	0	0	0.2	0
OG5_176811	0	0	0	0	0	0.2	0
OG5_176829	0	0	0	0	0	0.2	0
OG5_176832	0	0	0	0	0	0.2	0
OG5_176852	0	0	0	0	0	0.2	0
OG5_176884	0	0	0	0	0	0.2	0
OG5_176919	0	0	0	0	0	0.2	0
OG5_176972	0	0	0	0	0	0.2	0
OG5_176984	0	0	0	0	0	0.2	0
OG5_176987	0	0	0	0	0	0.2	0
OG5_177137	0	0	0.125	0	0	0.1	0
OG5_177187	0	0	0	0	0	0.2	0
OG5_177189	0	0	0	0	0	0.2	0
OG5_177202	0	0	0	0	0	0.2	0
OG5_177616	0	0	0	0	0	0.2	0
OG5_177673	0	0	0	0	0	0.2	0
OG5_177969	0	0	0	0.047619048	0	0.1	0
OG5_178544	0	0	0	0	0	0.2	0
OG5_178780	0	0	0	0	0	0.2	0
OG5_178797	0	0	0	0	0	0.2	0
OG5_178841	0	0	0	0	0	0.2	0
OG5_179001	0	0	0	0	0	0.2	0
OG5_179010	0	0	0	0	0	0.2	0
OG5_179023	0	0	0	0	0	0.2	0
OG5_179390	0	0	0	0	0	0.2	0
OG5_179411	0	0	0	0	0	0.2	0
OG5_179447	0	0	0	0	0	0.2	0
OG5_179449	0	0	0	0	0	0.2	0
OG5_179488	0	0	0	0	0	0.2	0
OG5_179493	0	0	0	0	0	0.2	0
OG5_179525	0	0	0	0	0	0.2	0
OG5_179532	0	0	0	0	0	0.2	0
OG5_179533	0	0	0	0	0	0.2	0
OG5_179547	0	0	0	0	0	0.2	0
OG5_179562	0	0	0	0	0	0.2	0
OG5_179571	0	0	0	0	0	0.2	0
OG5_179575	0	0	0	0	0	0.2	0
OG5_179592	0	0	0	0	0	0.2	0
OG5_179595	0	0	0	0	0	0.2	0
OG5_179614	0	0	0	0	0	0.2	0
OG5_179644	0	0	0	0	0	0.2	0
OG5_179663	0	0	0	0	0	0.2	0
OG5_179665	0	0	0	0	0	0.2	0
OG5_179669	0	0	0	0	0	0.2	0
OG5_179677	0	0	0	0	0	0.2	0
OG5_179691	0	0	0	0	0	0.2	0
OG5_179693	0	0	0	0	0	0.2	0
OG5_179700	0	0	0	0	0	0.2	0
OG5_179710	0	0	0	0	0	0.2	0
OG5_179715	0	0	0	0	0	0.2	0
OG5_179716	0	0	0	0	0	0.2	0
OG5_179720	0	0	0	0	0	0.2	0
OG5_179732	0	0	0	0	0	0.2	0
OG5_179747	0	0	0	0	0	0.2	0
OG5_179758	0	0	0	0	0	0.2	0
OG5_179763	0	0	0	0	0	0.2	0
OG5_179765	0	0	0	0	0	0.2	0
OG5_179773	0	0	0	0	0	0.2	0
OG5_179779	0	0	0	0	0	0.15	0
OG5_179783	0	0	0	0	0	0.2	0
OG5_179793	0	0	0	0	0	0.2	0
OG5_179800	0	0	0	0	0	0.2	0
OG5_179802	0	0	0	0	0	0.2	0
OG5_179813	0	0	0	0	0	0.2	0
OG5_179820	0	0	0	0	0	0.2	0
OG5_179830	0	0	0	0	0	0.2	0
OG5_179833	0	0	0	0	0	0.2	0
OG5_179853	0	0	0	0	0	0.2	0
OG5_179861	0	0	0	0	0	0.2	0
OG5_179872	0	0	0	0	0	0.2	0
OG5_179873	0	0	0	0	0	0.2	0
OG5_179885	0	0	0	0	0	0.2	0
OG5_179898	0	0	0	0	0	0.2	0
OG5_179899	0	0	0	0	0	0.2	0
OG5_179901	0	0	0	0	0	0.2	0
OG5_179902	0	0	0	0	0	0.2	0
OG5_179905	0	0	0	0	0	0.2	0
OG5_179906	0	0	0	0	0	0.2	0
OG5_179907	0	0	0	0	0	0.2	0
OG5_180234	0	0	0	0	0	0.2	0
OG5_180325	0	0	0	0	0	0.2	0
OG5_180326	0	0	0	0	0	0.2	0
OG5_180327	0	0	0	0	0	0.2	0
OG5_180328	0	0	0	0	0	0.2	0
OG5_180329	0	0	0	0	0	0.2	0
OG5_180330	0	0	0	0	0	0.2	0
OG5_180331	0	0	0	0	0	0.2	0
OG5_180333	0	0	0	0	0	0.2	0
OG5_180334	0	0	0	0	0	0.2	0
OG5_180335	0	0	0	0	0	0.2	0
OG5_180336	0	0	0	0	0	0.2	0
OG5_180337	0	0	0	0	0	0.2	0
OG5_180338	0	0	0	0	0	0.2	0
OG5_180339	0	0	0	0	0	0.2	0
OG5_180340	0	0	0	0	0	0.2	0
OG5_180341	0	0	0	0	0	0.2	0
OG5_180342	0	0	0	0	0	0.2	0
OG5_180343	0	0	0	0	0	0.2	0
OG5_180344	0	0	0	0	0	0.2	0
OG5_180345	0	0	0	0	0	0.2	0
OG5_180346	0	0	0	0	0	0.2	0
OG5_180348	0	0	0	0	0	0.2	0
OG5_180349	0	0	0	0	0	0.2	0
OG5_180350	0	0	0	0	0	0.2	0
OG5_180351	0	0	0	0	0	0.2	0
OG5_180352	0	0	0	0	0	0.2	0
OG5_180353	0	0	0	0	0	0.2	0
OG5_180354	0	0	0	0	0	0.2	0
OG5_180355	0	0	0	0	0	0.2	0
OG5_180356	0	0	0	0	0	0.2	0
OG5_180357	0	0	0	0	0	0.2	0
OG5_180358	0	0	0	0	0	0.2	0
OG5_180359	0	0	0	0	0	0.2	0
OG5_180360	0	0	0	0	0	0.2	0
OG5_180361	0	0	0	0	0	0.2	0
OG5_180362	0	0	0	0	0	0.2	0
OG5_180363	0	0	0	0	0	0.2	0
OG5_180364	0	0	0	0	0	0.15	0
OG5_180365	0	0	0	0	0	0.2	0
OG5_180367	0	0	0	0	0	0.2	0
OG5_180368	0	0	0	0	0	0.2	0
OG5_180369	0	0	0	0	0	0.2	0
OG5_180372	0	0	0	0	0	0.2	0
OG5_180373	0	0	0	0	0	0.2	0
OG5_180374	0	0	0	0	0	0.2	0
OG5_180375	0	0	0	0	0	0.2	0
OG5_180376	0	0	0	0	0	0.2	0
OG5_180378	0	0	0	0	0	0.2	0
OG5_180380	0	0	0	0	0	0.2	0
OG5_180381	0	0	0	0	0	0.2	0
OG5_180382	0	0	0	0	0	0.2	0
OG5_180383	0	0	0	0	0	0.2	0
OG5_180384	0	0	0	0	0	0.2	0
OG5_180385	0	0	0	0	0	0.2	0
OG5_180386	0	0	0	0	0	0.2	0
OG5_180387	0	0	0	0	0	0.2	0
OG5_180388	0	0	0	0	0	0.2	0
OG5_180389	0	0	0	0	0	0.2	0
OG5_180390	0	0	0	0	0	0.2	0
OG5_180391	0	0	0	0	0	0.2	0
OG5_180392	0	0	0	0	0	0.2	0
OG5_180393	0	0	0	0	0	0.2	0
OG5_180395	0	0	0	0	0	0.2	0
OG5_180396	0	0	0	0	0	0.2	0
OG5_180397	0	0	0	0	0	0.2	0
OG5_180398	0	0	0	0	0	0.2	0
OG5_180399	0	0	0	0	0	0.2	0
OG5_180400	0	0	0	0	0	0.2	0
OG5_180401	0	0	0	0	0	0.2	0
OG5_180402	0	0	0	0	0	0.2	0
OG5_180403	0	0	0	0	0	0.2	0
OG5_180404	0	0	0	0	0	0.2	0
OG5_180405	0	0	0	0	0	0.2	0
OG5_180407	0	0	0	0	0	0.2	0
OG5_180408	0	0	0	0	0	0.2	0
OG5_180409	0	0	0	0	0	0.2	0
OG5_180410	0	0	0	0	0	0.2	0
OG5_180412	0	0	0	0	0	0.2	0
OG5_180413	0	0	0	0	0	0.2	0
OG5_180414	0	0	0	0	0	0.2	0
OG5_180415	0	0	0	0	0	0.2	0
OG5_180416	0	0	0	0	0	0.2	0
OG5_180417	0	0	0	0	0	0.2	0
OG5_180419	0	0	0	0	0	0.2	0
OG5_180420	0	0	0	0.047619048	0	0.15	0
OG5_180422	0	0	0	0	0	0.2	0
OG5_180423	0	0	0	0	0	0.2	0
OG5_180424	0	0	0	0	0	0.2	0
OG5_180425	0	0	0	0	0	0.2	0
OG5_180426	0	0	0	0	0	0.2	0
OG5_180427	0	0	0	0	0	0.2	0
OG5_180428	0	0	0	0	0	0.2	0
OG5_180429	0	0	0	0	0	0.2	0
OG5_180430	0	0	0	0	0	0.2	0
OG5_180431	0	0	0	0	0	0.2	0
OG5_180432	0	0	0	0	0	0.2	0
OG5_180433	0	0	0	0	0	0.2	0
OG5_180434	0	0	0	0	0	0.2	0
OG5_180435	0	0	0	0	0	0.2	0
OG5_180436	0	0	0	0	0	0.2	0
OG5_180437	0	0	0	0	0	0.2	0
OG5_180438	0	0	0	0	0	0.2	0
OG5_180439	0	0	0	0	0	0.2	0
OG5_180440	0	0	0	0	0	0.2	0
OG5_180441	0	0	0	0	0	0.2	0
OG5_180442	0	0	0	0	0	0.2	0
OG5_180443	0	0	0	0	0	0.2	0
OG5_180444	0	0	0	0	0	0.2	0
OG5_180445	0	0	0	0	0	0.2	0
OG5_180447	0	0	0	0	0	0.2	0
OG5_180448	0	0	0	0	0	0.2	0
OG5_180450	0	0	0	0	0	0.2	0
OG5_180451	0	0	0	0.047619048	0	0.15	0
OG5_180452	0	0	0	0	0	0.2	0
OG5_180454	0	0	0	0	0	0.2	0
OG5_180455	0	0	0	0	0	0.2	0
OG5_180456	0	0	0	0	0	0.2	0
OG5_180457	0	0	0	0	0	0.2	0
OG5_180458	0	0	0	0	0	0.2	0
OG5_180459	0	0	0	0	0	0.2	0
OG5_180460	0	0	0	0	0	0.2	0
OG5_180461	0	0	0	0	0	0.2	0
OG5_180462	0	0	0	0	0	0.2	0
OG5_180464	0	0	0	0	0	0.2	0
OG5_180465	0	0	0	0	0	0.2	0
OG5_180466	0	0	0	0	0	0.2	0
OG5_180467	0	0	0	0	0	0.2	0
OG5_180468	0	0	0	0	0	0.2	0
OG5_180469	0	0	0	0	0	0.2	0
OG5_180470	0	0	0	0	0	0.2	0
OG5_180471	0	0	0	0	0	0.2	0
OG5_180472	0	0	0	0	0	0.2	0
OG5_180473	0	0	0	0	0	0.2	0
OG5_180474	0	0	0	0	0	0.2	0
OG5_180475	0	0	0	0	0	0.2	0
OG5_180476	0	0	0	0	0	0.2	0
OG5_180477	0	0	0	0	0	0.2	0
OG5_180478	0	0	0	0	0	0.2	0
OG5_180479	0	0	0	0	0	0.2	0
OG5_180480	0	0	0	0	0	0.2	0
OG5_180481	0	0	0	0.047619048	0	0.1	0
OG5_180483	0	0	0	0	0	0.2	0
OG5_180484	0	0	0	0	0	0.2	0
OG5_180485	0.0625	0	0	0	0	0.1	0.0625
OG5_180486	0	0	0	0	0	0.2	0
OG5_180487	0	0	0	0	0	0.2	0
OG5_180488	0	0	0	0	0	0.2	0
OG5_180489	0	0	0	0	0	0.2	0
OG5_180490	0	0	0	0	0	0.2	0
OG5_180491	0	0	0	0	0	0.2	0
OG5_180492	0	0	0	0	0	0.2	0
OG5_180493	0	0	0	0	0	0.2	0
OG5_180494	0	0	0	0	0	0.2	0
OG5_180495	0	0	0	0	0	0.2	0
OG5_180498	0	0	0	0	0	0.2	0
OG5_180499	0	0	0	0	0	0.2	0
OG5_180501	0	0	0	0	0	0.2	0
OG5_180502	0	0	0	0	0	0.2	0
OG5_180503	0	0	0	0	0	0.2	0
OG5_180504	0	0	0	0	0	0.2	0
OG5_180505	0	0	0	0	0	0.2	0
OG5_180506	0	0	0	0	0	0.2	0
OG5_180507	0	0	0	0	0	0.2	0
OG5_180508	0	0	0	0	0	0.1	0.125
OG5_180509	0	0	0	0	0	0.2	0
OG5_180510	0	0	0	0	0	0.2	0
OG5_180511	0	0	0	0	0	0.2	0
OG5_180512	0	0	0	0	0	0.2	0
OG5_180513	0	0	0	0	0	0.2	0
OG5_180514	0	0	0	0	0	0.2	0
OG5_180515	0	0	0	0	0	0.2	0
OG5_180516	0	0	0	0	0	0.2	0
OG5_180517	0	0	0	0	0	0.2	0
OG5_180518	0	0	0	0	0	0.2	0
OG5_180519	0	0	0	0	0	0.2	0
OG5_180520	0	0	0	0	0	0.2	0
OG5_180521	0	0	0	0	0	0.2	0
OG5_180522	0	0	0	0	0	0.2	0
OG5_180523	0	0	0	0	0	0.2	0
OG5_180524	0	0	0	0	0	0.2	0
OG5_180525	0	0	0	0	0	0.2	0
OG5_180527	0	0	0	0	0	0.2	0
OG5_180528	0	0	0	0	0	0.2	0
OG5_180529	0	0	0	0	0	0.2	0
OG5_180530	0	0	0	0	0	0.2	0
OG5_180531	0	0	0	0	0	0.2	0
OG5_180532	0	0	0	0	0	0.2	0
OG5_180533	0	0	0	0	0	0.2	0
OG5_180534	0	0	0	0	0	0.2	0
OG5_180535	0	0	0	0	0	0.2	0
OG5_180536	0	0	0	0	0	0.2	0
OG5_180537	0	0	0	0	0	0.2	0
OG5_180538	0	0	0	0	0	0.2	0
OG5_180539	0	0	0	0	0	0.2	0
OG5_180540	0	0	0	0	0	0.2	0
OG5_180541	0	0	0	0	0	0.2	0
OG5_180542	0	0	0	0	0	0.2	0
OG5_180544	0	0	0	0	0	0.2	0
OG5_180545	0	0	0	0	0	0.2	0
OG5_180546	0	0	0	0	0	0.2	0
OG5_180547	0	0	0	0	0	0.2	0
OG5_180548	0	0	0	0	0	0.2	0
OG5_180549	0	0	0	0	0	0.2	0
OG5_180550	0	0	0	0	0	0.2	0
OG5_180551	0	0	0	0	0	0.2	0
OG5_180552	0	0	0	0	0	0.2	0
OG5_180553	0	0	0	0	0	0.2	0
OG5_180554	0	0	0	0	0	0.2	0
OG5_180555	0	0	0	0	0	0.2	0
OG5_180557	0	0	0	0	0	0.2	0
OG5_180558	0	0	0	0	0	0.2	0
OG5_180559	0	0	0	0	0	0.2	0
OG5_180560	0	0	0	0	0	0.2	0
OG5_180561	0	0	0	0	0	0.2	0
OG5_180563	0	0	0	0	0	0.2	0
OG5_180564	0	0	0	0	0	0.2	0
OG5_180565	0	0	0	0	0	0.2	0
OG5_180566	0	0	0	0	0	0.2	0
OG5_180567	0	0	0	0	0	0.2	0
OG5_180568	0	0	0	0	0	0.2	0
OG5_180569	0	0	0	0	0	0.2	0
OG5_180570	0	0	0	0	0	0.2	0
OG5_180571	0	0	0	0	0	0.2	0
OG5_180572	0	0	0	0	0	0.2	0
OG5_180573	0	0	0	0	0	0.2	0
OG5_180574	0	0	0	0	0	0.2	0
OG5_180576	0	0	0	0	0	0.2	0
OG5_180578	0	0	0	0	0	0.2	0
OG5_180579	0	0	0	0	0	0.2	0
OG5_180580	0	0	0	0	0	0.2	0
OG5_180581	0	0	0	0	0	0.2	0
OG5_180582	0	0	0	0	0	0.2	0
OG5_180583	0	0	0	0	0	0.2	0
OG5_180584	0	0	0	0	0	0.2	0
OG5_180585	0	0	0	0	0	0.2	0
OG5_180586	0	0	0	0	0	0.2	0
OG5_180587	0	0	0	0	0	0.2	0
OG5_180588	0	0	0	0	0	0.2	0
OG5_180589	0	0	0	0	0	0.2	0
OG5_180590	0	0	0	0	0	0.2	0
OG5_180591	0	0	0	0	0	0.2	0
OG5_180592	0	0	0	0	0	0.2	0
OG5_180593	0	0	0	0	0	0.2	0
OG5_180595	0	0	0	0	0	0.2	0
OG5_180596	0	0	0	0	0	0.2	0
OG5_180597	0	0	0	0	0	0.2	0
OG5_180598	0	0	0	0	0	0.2	0
OG5_180599	0	0	0	0	0	0.2	0
OG5_181374	0	0	0	0	0	0.1	0
OG5_181405	0	0.083333333	0	0	0	0.05	0
OG5_181856	0	0	0	0	0	0.2	0
OG5_182506	0	0	0	0	0	0.15	0
OG5_182507	0	0	0	0.047619048	0	0.15	0
OG5_182510	0	0	0	0	0	0.15	0
OG5_182952	0	0	0	0	0	0.15	0
OG5_184986	0	0	0	0	0	0.05	0
OG5_184987	0	0	0	0	0	0.05	0
OG5_186829	0	0	0	0	0	0.15	0
OG5_186931	0	0	0	0.095238095	0	0.05	0
OG5_188102	0	0	0	0	0	0.15	0
OG5_188381	0	0	0	0.047619048	0	0.05	0.0625
OG5_188452	0	0	0	0	0	0.15	0
OG5_188647	0	0	0	0	0	0.15	0
OG5_188890	0	0	0	0	0	0.15	0
OG5_191482	0	0	0	0	0	0.15	0
OG5_193612	0	0	0	0	0	0.15	0
OG5_193623	0	0	0	0	0	0.15	0
OG5_193652	0	0	0	0	0	0.15	0
OG5_193686	0	0	0	0	0	0.15	0
OG5_193748	0	0	0	0	0	0.15	0
OG5_193755	0	0	0	0	0	0.15	0
OG5_193777	0	0	0	0	0	0.1	0
OG5_194076	0	0	0	0.095238095	0	0.05	0
OG5_194154	0	0	0	0.095238095	0	0.05	0
OG5_194772	0	0	0	0	0	0.15	0
OG5_194775	0	0	0	0	0	0.15	0
OG5_194776	0	0	0	0	0	0.15	0
OG5_194778	0	0	0	0	0	0.15	0
OG5_194779	0	0	0	0	0	0.15	0
OG5_194780	0	0	0	0	0	0.15	0
OG5_194781	0	0	0	0	0	0.15	0
OG5_194782	0	0	0	0	0	0.15	0
OG5_194784	0	0	0	0	0	0.15	0
OG5_194785	0	0	0	0	0	0.15	0
OG5_194790	0	0	0	0	0	0.15	0
OG5_194791	0	0	0	0	0	0.15	0
OG5_194794	0	0	0	0	0	0.15	0
OG5_194796	0	0	0	0	0	0.15	0
OG5_194797	0	0	0	0	0	0.15	0
OG5_194798	0	0	0	0	0	0.15	0
OG5_194799	0	0	0	0	0	0.15	0
OG5_194801	0	0	0	0	0	0.15	0
OG5_194802	0	0	0	0	0	0.15	0
OG5_194803	0	0	0	0	0	0.15	0
OG5_194806	0	0	0	0	0	0.15	0
OG5_194808	0	0	0	0	0	0.15	0
OG5_194810	0	0	0	0	0	0.15	0
OG5_194811	0	0	0	0	0	0.15	0
OG5_194812	0	0	0	0	0	0.15	0
OG5_194813	0	0	0	0	0	0.15	0
OG5_194814	0	0	0	0	0	0.15	0
OG5_194816	0	0	0	0	0	0.15	0
OG5_194818	0	0	0	0	0	0.15	0
OG5_194821	0	0	0	0	0	0.15	0
OG5_194823	0	0	0	0	0	0.15	0
OG5_194824	0	0	0	0	0	0.15	0
OG5_194825	0	0	0	0	0	0.15	0
OG5_194826	0	0	0	0	0	0.15	0
OG5_194828	0	0	0	0	0	0.15	0
OG5_194829	0	0	0	0	0	0.15	0
OG5_194833	0	0	0	0	0	0.15	0
OG5_194836	0	0	0	0	0	0.15	0
OG5_194837	0	0	0	0	0	0.15	0
OG5_194841	0	0	0	0	0	0.15	0
OG5_194843	0	0	0	0	0	0.15	0
OG5_194844	0	0	0	0	0	0.15	0
OG5_194846	0	0	0	0	0	0.1	0
OG5_194847	0	0	0	0	0	0.1	0
OG5_194848	0	0	0	0	0	0.15	0
OG5_194849	0	0	0	0	0	0.15	0
OG5_194851	0	0	0	0	0	0.15	0
OG5_194852	0	0	0	0	0	0.15	0
OG5_194854	0	0	0	0	0	0.15	0
OG5_194856	0	0	0	0	0	0.15	0
OG5_194858	0	0	0	0	0	0.15	0
OG5_194861	0	0	0	0	0	0.15	0
OG5_194863	0	0	0	0	0	0.15	0
OG5_194865	0	0	0	0	0	0.15	0
OG5_194866	0	0	0	0	0	0.15	0
OG5_194869	0	0	0	0	0	0.15	0
OG5_194871	0	0	0	0	0	0.15	0
OG5_194872	0	0	0	0	0	0.15	0
OG5_194875	0	0	0	0	0	0.15	0
OG5_197051	0	0	0	0	0	0.15	0
OG5_197453	0	0	0	0	0	0.1	0
OG5_197567	0	0	0	0	0	0.05	0.0625
OG5_200749	0	0	0	0	0	0.15	0
OG5_200750	0	0	0	0	0	0.15	0
OG5_200752	0	0	0	0	0	0.15	0
OG5_200754	0	0	0	0	0	0.15	0
OG5_200756	0	0	0	0	0	0.15	0
OG5_200758	0	0	0	0	0	0.15	0
OG5_200759	0	0	0	0	0	0.15	0
OG5_200760	0	0	0	0	0	0.15	0
OG5_200761	0	0	0	0	0	0.15	0
OG5_200762	0	0	0	0	0	0.15	0
OG5_200763	0	0	0	0	0	0.15	0
OG5_200764	0	0	0	0	0	0.15	0
OG5_200765	0	0	0	0	0	0.1	0
OG5_200766	0	0	0	0	0	0.15	0
OG5_200771	0	0	0	0	0	0.15	0
OG5_200772	0	0	0	0	0	0.15	0
OG5_200773	0	0	0	0	0	0.15	0
OG5_200774	0	0	0	0	0	0.15	0
OG5_200775	0	0	0	0	0	0.15	0
OG5_200776	0	0	0	0	0	0.15	0
OG5_200777	0	0	0	0	0	0.15	0
OG5_203836	0	0	0	0.047619048	0	0.1	0
OG5_206119	0	0	0	0	0	0.05	0
OG5_206120	0	0	0	0	0	0.05	0
OG5_206121	0	0	0	0	0	0.05	0
OG5_206123	0	0	0	0	0	0.05	0
OG5_207831	0	0	0	0	0	0.1	0
OG5_209495	0	0	0	0	0	0.1	0
OG5_210501	0	0	0	0	0	0.1	0
OG5_210513	0	0	0	0	0	0.1	0
OG5_210918	0	0	0	0	0	0.1	0
OG5_213226	0	0	0	0	0	0.1	0
OG5_216254	0	0	0	0	0	0.1	0
OG5_216329	0	0	0	0	0	0.1	0
OG5_216698	0	0	0	0	0	0.1	0
OG5_216953	0	0	0.125	0	0	0.05	0
OG5_222350	0	0	0	0	0	0.1	0
OG5_222351	0	0	0	0	0	0.1	0
OG5_222352	0	0	0	0	0	0.1	0
OG5_222355	0	0	0	0	0	0.1	0
OG5_222359	0	0	0	0	0	0.1	0
OG5_222360	0	0	0	0	0	0.1	0
OG5_222361	0	0	0	0	0	0.1	0
OG5_222365	0	0	0	0	0	0.1	0
OG5_222366	0	0	0	0	0	0.1	0
OG5_222367	0	0	0	0	0	0.1	0
OG5_222369	0	0	0	0	0	0.1	0
OG5_222373	0	0	0	0	0	0.1	0
OG5_222375	0	0	0	0	0	0.1	0
OG5_222377	0	0	0	0	0	0.1	0
OG5_222379	0	0	0	0	0	0.1	0
OG5_222381	0	0	0	0	0	0.1	0
OG5_222382	0	0	0	0	0	0.1	0
OG5_222383	0	0	0	0	0	0.1	0
OG5_222384	0	0	0	0	0	0.1	0
OG5_222385	0	0	0	0	0	0.1	0
OG5_222386	0	0	0	0	0	0.1	0
OG5_222387	0	0	0	0	0	0.1	0
OG5_222389	0	0	0	0	0	0.1	0
OG5_222392	0	0	0	0	0	0.1	0
OG5_222393	0	0	0	0	0	0.1	0
OG5_222394	0	0	0	0	0	0.1	0
OG5_222397	0	0	0	0	0	0.1	0
OG5_222404	0	0	0	0	0	0.1	0
OG5_222405	0	0	0	0	0	0.1	0
OG5_222407	0	0	0	0	0	0.1	0
OG5_222410	0	0	0	0	0	0.1	0
OG5_222413	0	0	0	0	0	0.1	0
OG5_222414	0	0	0	0	0	0.1	0
OG5_222419	0	0	0	0	0	0.1	0
OG5_222422	0	0	0	0	0	0.1	0
OG5_222424	0	0	0	0	0	0.1	0
OG5_222426	0	0	0	0	0	0.1	0
OG5_222428	0	0	0	0	0	0.1	0
OG5_222430	0	0	0	0	0	0.1	0
OG5_222434	0	0	0	0	0	0.1	0
OG5_222436	0	0	0	0	0	0.1	0
OG5_222437	0	0	0	0	0	0.1	0
OG5_222439	0	0	0	0	0	0.1	0
OG5_222441	0	0	0	0	0	0.1	0
OG5_222443	0	0	0	0	0	0.1	0
OG5_222445	0	0	0	0	0	0.1	0
OG5_222446	0	0	0	0	0	0.1	0
OG5_222447	0	0	0	0	0	0.1	0
OG5_222449	0	0	0	0	0	0.1	0
OG5_222450	0	0	0	0	0	0.1	0
OG5_231703	0	0	0	0	0	0.1	0
OG5_231714	0	0	0	0	0	0.1	0
OG5_231718	0	0	0	0	0	0.1	0
OG5_231724	0	0	0	0	0	0.1	0
OG5_231730	0	0	0	0	0	0.1	0
OG5_231732	0	0	0	0	0	0.1	0
OG5_231736	0	0	0	0	0	0.1	0
OG5_231744	0	0	0	0	0	0.1	0
OG5_231750	0	0	0	0	0	0.1	0
OG5_231751	0	0	0	0	0	0.1	0
OG5_231756	0	0	0	0	0	0.1	0
OG5_231757	0	0	0	0	0	0.1	0
OG5_235231	0	0	0	0	0	0.1	0
OG5_235233	0	0	0	0	0	0.1	0
OG5_235234	0	0	0	0	0	0.1	0
OG5_235240	0	0	0	0	0	0.1	0
OG5_235244	0	0	0	0	0	0.1	0
OG5_235248	0	0	0	0	0	0.1	0
OG5_235251	0	0	0	0	0	0.1	0
OG5_235255	0	0	0	0	0	0.1	0
OG5_235261	0	0	0	0	0	0.1	0
OG5_235263	0	0	0	0	0	0.1	0
OG5_235265	0	0	0	0	0	0.1	0
OG5_235267	0	0	0	0	0	0.1	0
OG5_245580	0	0	0	0	0	0.05	0
OG5_245581	0	0	0	0	0	0.05	0
OG5_245582	0	0	0	0	0	0.05	0
OG5_245583	0	0	0	0	0	0.05	0
OG5_245584	0	0	0	0	0	0.05	0
OG5_245585	0	0	0	0	0	0.05	0
OG5_245586	0	0	0	0	0	0.05	0
OG5_245587	0	0	0	0	0	0.05	0
OG5_245588	0	0	0	0	0	0.05	0
OG5_245589	0	0	0	0	0	0.05	0
OG5_245590	0	0	0	0	0	0.05	0
OG5_245592	0	0	0	0	0	0.05	0
OG5_245593	0	0	0	0	0	0.05	0
OG5_245594	0	0	0	0	0	0.05	0
OG5_245595	0	0	0	0	0	0.05	0
OG5_245596	0	0	0	0	0	0.05	0
OG5_245597	0	0	0	0	0	0.05	0
OG5_245598	0	0	0	0	0	0.05	0
OG5_245599	0	0	0	0	0	0.05	0
OG5_245600	0	0	0	0	0	0.05	0
OG5_245601	0	0	0	0	0	0.05	0
OG5_245602	0	0	0	0	0	0.05	0
