# Supplementary material for: Phylogenetic Portrait of the Saccharomyces cerevisiae Functional Genome
Source: G3 (Bethesda). 2013 Aug 1;3(8):1335–40. doi: 10.1534/g3.113.006585 (PMC3737173; doi:10.1534/g3.113.006585)
Supplement: Supporting Information [file supp_g3.113.006585_FileS2.zip › Downloadable Data/05-Ordered_PhyloGroups.txt]

Clustered Order	Feature Name	OrthoGroup	PhyloGroup	ARCHAEA	BACTERIA	PLANTS	NON-CHORDATES	CHORDATES	FUNGI	EUKARYOTIC PARASITES
1	YIL018W	OG5_126641	0 - ALL	1	1	1	1	1	1	1
2	YEL050C	OG5_126641	0 - ALL	1	1	1	1	1	1	1
3	YFR031C-A	OG5_126641	0 - ALL	1	1	1	1	1	1	1
4	YCR031C	OG5_126681	0 - ALL	1	1	1	1	1	1	0.875
5	YJL191W	OG5_126681	0 - ALL	1	1	1	1	1	1	0.875
6	YNR037C	OG5_126687	0 - ALL	1	1	1	1	1	1	0.9375
7	YOL040C	OG5_126687	0 - ALL	1	1	1	1	1	1	0.9375
8	YDR237W	OG5_126688	0 - ALL	1	1	1	1	1	1	1
9	YGR085C	OG5_126688	0 - ALL	1	1	1	1	1	1	1
10	YPR102C	OG5_126688	0 - ALL	1	1	1	1	1	1	1
11	YNL292W	OG5_126700	0 - ALL	1	0.972222222	1	1	1	1	1
12	YLR175W	OG5_126700	0 - ALL	1	0.972222222	1	1	1	1	1
13	YPL040C	OG5_126684	0 - ALL	1	1	1	0.952380952	1	1	1
14	YBL076C	OG5_126684	0 - ALL	1	1	1	0.952380952	1	1	1
15	YDL104C	OG5_126710	0 - ALL	1	1	1	0.952380952	1	1	0.9375
16	YKR038C	OG5_126710	0 - ALL	1	1	1	0.952380952	1	1	0.9375
17	YHR091C	OG5_126752	0 - ALL	1	1	1	0.952380952	1	1	1
18	YDR341C	OG5_126752	0 - ALL	1	1	1	0.952380952	1	1	1
19	YIL078W	OG5_126764	0 - ALL	1	1	1	0.952380952	1	1	1
20	YOR335C	OG5_126799	0 - ALL	1	1	1	0.952380952	1	1	1
21	YPR033C	OG5_126806	0 - ALL	1	1	1	0.952380952	1	1	1
22	YHL015W	OG5_126760	0 - ALL	1	0.972222222	1	1	1	0.95	0.875
23	YDL140C	OG5_126637	0 - ALL	1	0.916666667	1	1	1	1	1
24	YOR116C	OG5_126637	0 - ALL	1	0.916666667	1	1	1	1	1
25	YKL067W	OG5_126708	0 - ALL	1	0.944444444	1	0.952380952	1	1	0.875
26	YLR234W	OG5_126736	0 - ALL	0.9375	1	1	0.952380952	1	1	0.9375
27	YNL247W	OG5_126755	0 - ALL	0.9375	1	1	0.952380952	1	1	0.9375
28	YBL087C	OG5_126678	0 - ALL	1	1	1	0.952380952	0.928571429	1	1
29	YKL170W	OG5_126678	0 - ALL	1	1	1	0.952380952	0.928571429	1	1
30	YER117W	OG5_126678	0 - ALL	1	1	1	0.952380952	0.928571429	1	1
31	YGL123W	OG5_126722	0 - ALL	1	1	1	0.952380952	0.928571429	1	1
32	YGR094W	OG5_126723	0 - ALL	1	1	1	0.952380952	0.928571429	1	0.9375
33	YFL022C	OG5_127036	0 - ALL	1	1	1	0.952380952	0.928571429	1	0.875
34	YHR011W	OG5_126677	0 - ALL	0.875	1	1	1	1	1	1
35	YDR023W	OG5_126677	0 - ALL	0.875	1	1	1	1	1	1
36	YPR088C	OG5_126863	0 - ALL	0.9375	0.972222222	1	0.952380952	1	1	1
37	YJR103W	OG5_126851	0 - ALL	0.9375	1	1	0.904761905	1	1	0.875
38	YBL039C	OG5_126851	0 - ALL	0.9375	1	1	0.904761905	1	1	0.875
39	YIL003W	OG5_126620	0 - ALL	0.9375	0.944444444	1	0.952380952	1	1	0.9375
40	YGL091C	OG5_126620	0 - ALL	0.9375	0.944444444	1	0.952380952	1	1	0.9375
41	YCR012W	OG5_126776	0 - ALL	0.9375	0.944444444	1	0.952380952	1	1	0.9375
42	YOL127W	OG5_126659	0 - ALL	1	1	1	0.952380952	0.928571429	0.95	0.9375
43	YPL266W	OG5_126745	0 - ALL	0.875	1	1	0.952380952	1	1	0.9375
44	YNL178W	OG5_126820	0 - ALL	1	1	0.875	0.952380952	1	1	0.9375
45	YAL015C	OG5_126913	0 - ALL	1	1	0.875	0.952380952	1	1	0.9375
46	YOL043C	OG5_126913	0 - ALL	1	1	0.875	0.952380952	1	1	0.9375
47	YNL072W	OG5_126908	0 - ALL	1	0.944444444	1	0.952380952	0.928571429	1	1
48	YHL011C	OG5_126730	0 - ALL	0.9375	0.916666667	1	0.952380952	1	1	0.8125
49	YBL068W	OG5_126730	0 - ALL	0.9375	0.916666667	1	0.952380952	1	1	0.8125
50	YER099C	OG5_126730	0 - ALL	0.9375	0.916666667	1	0.952380952	1	1	0.8125
51	YJR069C	OG5_126970	0 - ALL	0.9375	0.916666667	1	0.952380952	1	1	0.875
52	YMR101C	OG5_126777	0 - ALL	0.9375	1	1	0.857142857	1	1	0.9375
53	YBR002C	OG5_126777	0 - ALL	0.9375	1	1	0.857142857	1	1	0.9375
54	YDR292C	OG5_126932	0 - ALL	0.9375	0.972222222	1	0.952380952	0.928571429	1	1
55	YGR254W	OG5_126698	0 - ALL	0.9375	0.944444444	1	0.904761905	1	1	0.8125
56	YHR174W	OG5_126698	0 - ALL	0.9375	0.944444444	1	0.904761905	1	1	0.8125
57	YMR323W	OG5_126698	0 - ALL	0.9375	0.944444444	1	0.904761905	1	1	0.8125
58	YOR393W	OG5_126698	0 - ALL	0.9375	0.944444444	1	0.904761905	1	1	0.8125
59	YPL281C	OG5_126698	0 - ALL	0.9375	0.944444444	1	0.904761905	1	1	0.8125
60	YKL104C	OG5_126842	0 - ALL	0.875	0.944444444	1	0.952380952	1	1	0.9375
61	YGL169W	OG5_126848	0 - ALL	0.9375	0.944444444	1	0.952380952	0.928571429	1	0.9375
62	YJL060W	OG5_126697	0 - ALL	0.9375	0.916666667	1	0.904761905	1	1	0.375
63	YJR057W	OG5_126920	0 - ALL	0.875	0.972222222	1	0.904761905	1	1	1
64	YML028W	OG5_126593	0 - ALL	0.875	0.916666667	1	0.952380952	1	1	0.9375
65	YDR453C	OG5_126593	0 - ALL	0.875	0.916666667	1	0.952380952	1	1	0.9375
66	YBL064C	OG5_126593	0 - ALL	0.875	0.916666667	1	0.952380952	1	1	0.9375
67	YML026C	OG5_126668	0 - ALL	1	1	1	0.952380952	0.785714286	1	1
68	YDR450W	OG5_126668	0 - ALL	1	1	1	0.952380952	0.785714286	1	1
69	YNL081C	OG5_126668	0 - ALL	1	1	1	0.952380952	0.785714286	1	1
70	YLR058C	OG5_126679	0 - ALL	0.875	1	1	0.857142857	1	1	0.875
71	YBR263W	OG5_126679	0 - ALL	0.875	1	1	0.857142857	1	1	0.875
72	YBL055C	OG5_126665	0 - ALL	0.75	1	1	0.952380952	1	1	1
73	YHR074W	OG5_127076	0 - ALL	0.9375	0.888888889	1	0.857142857	1	1	0.5625
74	YEL021W	OG5_126793	0 - ALL	0.9375	0.916666667	1	0.857142857	0.928571429	1	0.6875
75	YML106W	OG5_126793	0 - ALL	0.9375	0.916666667	1	0.857142857	0.928571429	1	0.6875
76	YMR271C	OG5_126793	0 - ALL	0.9375	0.916666667	1	0.857142857	0.928571429	1	0.6875
77	YGR244C	OG5_126862	0 - ALL	0.9375	0.777777778	1	0.904761905	1	1	0.8125
78	YKL151C	OG5_127151	0 - ALL	0.9375	0.777777778	1	0.904761905	1	1	0.6875
79	YKL148C	OG5_126927	0 - ALL	0.875	0.833333333	1	0.904761905	1	1	0.625
80	YJL045W	OG5_126927	0 - ALL	0.875	0.833333333	1	0.904761905	1	1	0.625
81	YNL220W	OG5_127011	0 - ALL	0.8125	0.888888889	1	0.904761905	1	1	0.625
82	YFR006W	OG5_126673	0 - ALL	0.875	0.777777778	1	0.952380952	1	1	0.5625
83	YER078C	OG5_126673	0 - ALL	0.875	0.777777778	1	0.952380952	1	1	0.5625
84	YGL062W	OG5_126626	0 - ALL	0.6875	1	1	0.904761905	1	1	0.5
85	YBR208C	OG5_126626	0 - ALL	0.6875	1	1	0.904761905	1	1	0.5
86	YBR218C	OG5_126626	0 - ALL	0.6875	1	1	0.904761905	1	1	0.5
87	YNL061W	OG5_126796	0 - ALL	0.8125	0.777777778	1	1	1	1	1
88	YMR217W	OG5_127152	0 - ALL	0.8125	0.916666667	1	0.857142857	1	1	0.75
89	YCR083W	OG5_126613	0 - ALL	0.6875	0.944444444	1	0.952380952	1	1	0.8125
90	YGR209C	OG5_126613	0 - ALL	0.6875	0.944444444	1	0.952380952	1	1	0.8125
91	YLR043C	OG5_126613	0 - ALL	0.6875	0.944444444	1	0.952380952	1	1	0.8125
92	YBR003W	OG5_126937	0 - ALL	0.875	0.861111111	1	0.904761905	0.928571429	1	0.6875
93	YJL130C	OG5_126835	0 - ALL	0.8125	0.888888889	1	0.857142857	1	1	0.625
94	YJR109C	OG5_126835	0 - ALL	0.8125	0.888888889	1	0.857142857	1	1	0.625
95	YOR142W	OG5_127106	0 - ALL	0.9375	0.777777778	1	0.904761905	0.928571429	1	0.625
96	YHR111W	OG5_126966	0 - ALL	0.8125	0.777777778	1	0.952380952	1	1	1
97	YLL041C	OG5_126893	0 - ALL	0.875	0.75	1	0.904761905	1	1	0.6875
98	YDR270W	OG5_126855	0 - ALL	0.75	0.861111111	1	0.904761905	1	1	0.5625
99	YLR351C	OG5_126651	0 - ALL	0.75	0.777777778	1	0.952380952	1	1	0.5
100	YJL126W	OG5_126651	0 - ALL	0.75	0.777777778	1	0.952380952	1	1	0.5
101	YDL141W	OG5_126858	0 - ALL	0.6875	1	1	0.857142857	0.928571429	1	0.4375
102	YKL088W	OG5_127040	0 - ALL	0.875	0.861111111	1	0.904761905	0.928571429	0.9	0.75
103	YLR432W	OG5_126887	0 - ALL	0.625	0.916666667	1	0.904761905	1	1	0.6875
104	YML056C	OG5_126887	0 - ALL	0.625	0.916666667	1	0.904761905	1	1	0.6875
105	YHR216W	OG5_126887	0 - ALL	0.625	0.916666667	1	0.904761905	1	1	0.6875
106	YEL041W	OG5_127041	0 - ALL	0.875	0.805555556	1	0.761904762	1	1	0.625
107	YJR049C	OG5_127041	0 - ALL	0.875	0.805555556	1	0.761904762	1	1	0.625
108	YIL066C	OG5_126839	0 - ALL	0.625	0.972222222	1	0.904761905	0.928571429	1	0.875
109	YER070W	OG5_126839	0 - ALL	0.625	0.972222222	1	0.904761905	0.928571429	1	0.875
110	YMR293C	OG5_127466	0 - ALL	0.6875	0.833333333	1	0.904761905	1	1	0.3125
111	YOR347C	OG5_126685	0 - ALL	0.6875	0.777777778	1	0.952380952	1	1	0.875
112	YAL038W	OG5_126685	0 - ALL	0.6875	0.777777778	1	0.952380952	1	1	0.875
113	YGL040C	OG5_127486	0 - ALL	0.8125	0.888888889	1	0.714285714	1	1	0.375
114	YGR155W	OG5_126662	0 - ALL	0.75	0.833333333	1	0.952380952	0.928571429	0.95	0.5
115	YDL125C	OG5_126794	0 - ALL	0.6875	0.944444444	1	0.952380952	0.928571429	0.9	0.9375
116	YGL234W	OG5_126894	0 - ALL	0.75	0.888888889	1	0.761904762	1	1	0.0625
117	YER081W	OG5_127006	0 - ALL	0.875	0.75	1	0.904761905	0.857142857	1	0.3125
118	YIL074C	OG5_127006	0 - ALL	0.875	0.75	1	0.904761905	0.857142857	1	0.3125
119	YOR095C	OG5_127414	0 - ALL	0.9375	0.583333333	1	0.857142857	1	1	0.5
120	YMR300C	OG5_127706	0 - ALL	0.75	0.888888889	1	0.80952381	0.928571429	1	0.0625
121	YFL001W	OG5_126786	0 - ALL	0.5	0.972222222	1	0.952380952	1	0.95	0.875
122	YDL205C	OG5_127395	0 - ALL	0.8125	0.888888889	1	0.666666667	1	1	0.3125
123	YER023W	OG5_126801	0 - ALL	0.5625	0.888888889	1	0.904761905	1	1	0.6875
124	YPR074C	OG5_126720	0 - ALL	0.5	0.944444444	1	0.904761905	1	1	0.6875
125	YBR117C	OG5_126720	0 - ALL	0.5	0.944444444	1	0.904761905	1	1	0.6875
126	YNR012W	OG5_126624	0 - ALL	0.5625	0.833333333	1	0.952380952	1	1	0.5625
127	YHR128W	OG5_126624	0 - ALL	0.5625	0.833333333	1	0.952380952	1	1	0.5625
128	YHR208W	OG5_126731	0 - ALL	0.5	0.888888889	1	0.952380952	1	1	0.4375
129	YJR148W	OG5_126731	0 - ALL	0.5	0.888888889	1	0.952380952	1	1	0.4375
130	YHR013C	OG5_126956	0 - ALL	0.8125	0.638888889	1	0.952380952	0.928571429	1	0.875
131	YKR079C	OG5_126816	0 - ALL	1	0.444444444	1	0.952380952	0.928571429	1	0.8125
132	YBL080C	OG5_127330	0 - ALL	0.75	0.833333333	1	0.80952381	0.928571429	1	0.5
133	YKL184W	OG5_126750	0 - ALL	0.5	0.861111111	1	0.952380952	1	1	0.5
134	YER043C	OG5_127233	0 - ALL	0.9375	0.416666667	1	0.952380952	1	1	0.75
135	YHR008C	OG5_126676	0 - ALL	0.4375	0.916666667	1	0.952380952	1	1	0.9375
136	YNL168C	OG5_126763	0 - ALL	0.75	0.638888889	1	0.904761905	1	1	0.25
137	YAL012W	OG5_126775	0 - ALL	0.5625	0.75	1	0.952380952	1	1	0.5
138	YGL184C	OG5_126775	0 - ALL	0.5625	0.75	1	0.952380952	1	1	0.5
139	YBR121C	OG5_127272	0 - ALL	1	0.305555556	1	0.952380952	1	1	1
140	YPR081C	OG5_127272	0 - ALL	1	0.305555556	1	0.952380952	1	1	1
141	YEL020C	OG5_126899	0 - ALL	0.6875	0.75	1	0.80952381	1	1	0.125
142	YMR108W	OG5_126899	0 - ALL	0.6875	0.75	1	0.80952381	1	1	0.125
143	YER086W	OG5_126759	0 - ALL	0.625	0.777777778	1	0.904761905	0.928571429	1	0.375
144	YKL218C	OG5_126759	0 - ALL	0.625	0.777777778	1	0.904761905	0.928571429	1	0.375
145	YFL018C	OG5_126968	0 - ALL	0.4375	0.888888889	1	0.904761905	1	1	0.625
146	YHR018C	OG5_127862	0 - ALL	0.875	0.777777778	1	0.571428571	1	1	0.0625
147	YLR438W	OG5_126982	0 - ALL	0.6875	0.722222222	1	0.80952381	1	1	0.3125
148	YOL140W	OG5_126982	0 - ALL	0.6875	0.722222222	1	0.80952381	1	1	0.3125
149	YDR287W	OG5_126810	0 - ALL	0.75	0.861111111	1	0.857142857	1	0.75	0.5
150	YHR046C	OG5_126810	0 - ALL	0.75	0.861111111	1	0.857142857	1	0.75	0.5
151	YFL016C	OG5_126952	0 - ALL	0.3125	1	1	0.952380952	1	0.95	0.8125
152	YGR061C	OG5_127725	0 - ALL	0.75	0.888888889	1	0.714285714	0.857142857	1	0.0625
153	YDR226W	OG5_126762	0 - ALL	0.3125	0.944444444	1	0.952380952	1	1	0.875
154	YGR195W	OG5_127234	0 - ALL	0.75	0.694444444	1	0.952380952	0.857142857	0.95	0.9375
155	YCL017C	OG5_126959	0 - ALL	0.25	1	1	0.952380952	1	1	1
156	YBR127C	OG5_127061	0 - ALL	1	0.25	1	0.952380952	1	1	0.9375
157	YPL172C	OG5_127401	0 - ALL	0.625	0.666666667	1	0.904761905	1	1	0.625
158	YCR036W	OG5_127229	0 - ALL	0.6875	0.555555556	1	0.952380952	1	1	0.5625
159	YOL060C	OG5_126632	0 - ALL	0.3125	0.972222222	1	0.904761905	1	1	0.8125
160	YHL032C	OG5_126746	0 - ALL	0.5	0.777777778	1	0.952380952	1	0.95	0.6875
161	YLR146C	OG5_127074	0 - ALL	0.8125	0.527777778	1	0.904761905	0.928571429	1	0.3125
162	YPR069C	OG5_127074	0 - ALL	0.8125	0.527777778	1	0.904761905	0.928571429	1	0.3125
163	YLR369W	OG5_126744	0 - ALL	0.3125	1	1	0.857142857	1	1	0.9375
164	YEL030W	OG5_126744	0 - ALL	0.3125	1	1	0.857142857	1	1	0.9375
165	YJR045C	OG5_126744	0 - ALL	0.3125	1	1	0.857142857	1	1	0.9375
166	YOR136W	OG5_126870	0 - ALL	0.8125	0.694444444	0.75	0.904761905	1	1	0.125
167	YIL094C	OG5_126870	0 - ALL	0.8125	0.694444444	0.75	0.904761905	1	1	0.125
168	YER042W	OG5_126847	0 - ALL	0.4375	0.805555556	1	0.904761905	1	1	0.5
169	YOR232W	OG5_126978	0 - ALL	0.3125	1	1	0.904761905	0.928571429	1	0.8125
170	YOL058W	OG5_127707	0 - ALL	0.875	0.777777778	1	0.523809524	1	0.95	0.125
171	YBL019W	OG5_126768	0 - ALL	0.4375	0.805555556	1	0.952380952	0.928571429	1	0.75
172	YNL290W	OG5_127045	0 - ALL	0.4375	0.972222222	1	0.857142857	0.857142857	1	0.9375
173	YAL054C	OG5_126680	0 - ALL	0.625	0.583333333	1	0.904761905	1	1	0.875
174	YLR153C	OG5_126680	0 - ALL	0.625	0.583333333	1	0.904761905	1	1	0.875
175	YML110C	OG5_127211	0 - ALL	0.4375	0.888888889	1	0.857142857	0.928571429	1	0.6875
176	YNL185C	OG5_127103	0 - ALL	0.4375	1	1	0.80952381	0.857142857	1	0.6875
177	YPL175W	OG5_127105	0 - ALL	0.6875	0.583333333	0.875	0.952380952	1	1	0.875
178	YLR304C	OG5_126691	0 - ALL	0.5	0.805555556	0.875	0.904761905	1	1	0.6875
179	YJL200C	OG5_126691	0 - ALL	0.5	0.805555556	0.875	0.904761905	1	1	0.6875
180	YPR183W	OG5_127079	0 - ALL	0.5625	0.638888889	1	0.952380952	0.928571429	1	0.9375
181	YGR204W	OG5_126671	0 - ALL	0.25	0.972222222	1	0.857142857	1	1	0.3125
182	YBR084W	OG5_126671	0 - ALL	0.25	0.972222222	1	0.857142857	1	1	0.3125
183	YDR368W	OG5_126583	0 - ALL	0.625	0.5	1	0.952380952	1	1	0.625
184	YHR104W	OG5_126583	0 - ALL	0.625	0.5	1	0.952380952	1	1	0.625
185	YOR120W	OG5_126583	0 - ALL	0.625	0.5	1	0.952380952	1	1	0.625
186	YJR096W	OG5_126583	0 - ALL	0.625	0.5	1	0.952380952	1	1	0.625
187	YPL262W	OG5_127258	0 - ALL	0.4375	0.805555556	1	0.952380952	0.928571429	0.95	0.125
188	YLR277C	OG5_127285	0 - ALL	0.8125	0.305555556	1	0.952380952	1	1	0.9375
189	YGR267C	OG5_127507	0 - ALL	0.375	0.833333333	1	0.857142857	1	1	0.3125
190	YBR196C	OG5_126980	0 - ALL	0.25	0.861111111	1	0.952380952	1	1	0.875
191	YJR040W	OG5_126837	0 - ALL	0.6875	0.555555556	1	0.80952381	1	1	0.3125
192	YDR232W	OG5_126783	0 - ALL	0.3125	0.805555556	1	0.904761905	1	1	0.4375
193	YIL149C	OG5_126585	0 - ALL	0.625	0.583333333	1	0.904761905	1	0.9	0.8125
194	YKR095W	OG5_126585	0 - ALL	0.625	0.583333333	1	0.904761905	1	0.9	0.8125
195	YDL058W	OG5_126585	0 - ALL	0.625	0.583333333	1	0.904761905	1	0.9	0.8125
196	YKL216W	OG5_127289	0 - ALL	0.4375	0.833333333	0.875	0.857142857	1	1	0.6875
197	YMR170C	OG5_126638	0 - ALL	0.5625	0.555555556	1	0.857142857	1	1	0.3125
198	YER073W	OG5_126638	0 - ALL	0.5625	0.555555556	1	0.857142857	1	1	0.3125
199	YOR374W	OG5_126638	0 - ALL	0.5625	0.555555556	1	0.857142857	1	1	0.3125
200	YMR169C	OG5_126638	0 - ALL	0.5625	0.555555556	1	0.857142857	1	1	0.3125
201	YOR375C	OG5_126857	0 - ALL	0.75	0.611111111	0.75	0.904761905	1	0.95	0.625
202	YAL062W	OG5_126857	0 - ALL	0.75	0.611111111	0.75	0.904761905	1	0.95	0.625
203	YJL088W	OG5_127715	0 - ALL	0.9375	0.805555556	1	0.285714286	0.928571429	1	0.1875
204	YDR321W	OG5_127035	0 - ALL	1	0.666666667	0.625	0.857142857	0.857142857	0.95	0.4375
205	YLR155C	OG5_127035	0 - ALL	1	0.666666667	0.625	0.857142857	0.857142857	0.95	0.4375
206	YLR157C	OG5_127035	0 - ALL	1	0.666666667	0.625	0.857142857	0.857142857	0.95	0.4375
207	YLR158C	OG5_127035	0 - ALL	1	0.666666667	0.625	0.857142857	0.857142857	0.95	0.4375
208	YLR160C	OG5_127035	0 - ALL	1	0.666666667	0.625	0.857142857	0.857142857	0.95	0.4375
209	YOR226C	OG5_127020	0 - ALL	0.375	0.916666667	0.875	0.857142857	0.928571429	1	0.9375
210	YPL135W	OG5_127020	0 - ALL	0.375	0.916666667	0.875	0.857142857	0.928571429	1	0.9375
211	YMR120C	OG5_127961	0 - ALL	0.25	0.888888889	1	0.80952381	1	1	0.0625
212	YLR028C	OG5_127961	0 - ALL	0.25	0.888888889	1	0.80952381	1	1	0.0625
213	YBR222C	OG5_126609	0 - ALL	0.5625	0.722222222	1	0.857142857	1	0.8	0.1875
214	YDL055C	OG5_127109	0 - ALL	0.9375	0.555555556	0.75	0.857142857	0.928571429	0.9	0.9375
215	YER057C	OG5_127043	0 - ALL	0.4375	0.75	1	0.80952381	0.928571429	1	0.1875
216	YIL051C	OG5_127043	0 - ALL	0.4375	0.75	1	0.80952381	0.928571429	1	0.1875
217	YPR118W	OG5_127565	0 - ALL	0.875	0.333333333	1	0.857142857	0.857142857	1	0.25
218	YDL102W	OG5_127429	0 - ALL	0.9375	0.222222222	1	0.904761905	0.857142857	1	1
219	YAL044C	OG5_127169	0 - ALL	0.4375	0.75	1	0.857142857	0.857142857	1	0.5625
220	YGR208W	OG5_128110	0 - ALL	0.6875	0.527777778	1	0.857142857	1	0.8	0.25
221	YDL174C	OG5_127093	0 - ALL	0.6875	0.694444444	1	0.523809524	1	0.95	0.125
222	YNR041C	OG5_127332	0 - ALL	0.4375	0.666666667	0.875	0.857142857	1	1	0.6875
223	YLR245C	OG5_127381	0 - ALL	0.4375	0.611111111	1	0.904761905	0.928571429	0.95	0.4375
224	YGR264C	OG5_127626	0 - ALL	0.9375	0.5	0.75	0.857142857	0.785714286	1	0.25
225	YLR354C	OG5_127238	0 - ALL	0.25	0.722222222	1	0.857142857	1	1	0.5
226	YGR043C	OG5_127238	0 - ALL	0.25	0.722222222	1	0.857142857	1	1	0.5
227	YMR189W	OG5_127334	0 - ALL	0.375	0.694444444	1	0.80952381	1	0.95	0.3125
228	YIL155C	OG5_127215	0 - ALL	0.375	0.638888889	1	0.80952381	1	1	0.6875
229	YDR019C	OG5_127412	0 - ALL	0.5	0.694444444	1	0.80952381	0.857142857	0.95	0.5
230	YFL030W	OG5_127282	0 - ALL	0.875	0.5	0.875	0.619047619	1	0.9	0.375
231	YMR317W	OG5_126579	0 - ALL	0.3125	0.5	1	0.952380952	1	1	0.75
232	YIL169C	OG5_126579	0 - ALL	0.3125	0.5	1	0.952380952	1	1	0.75
233	YCR089W	OG5_126579	0 - ALL	0.3125	0.5	1	0.952380952	1	1	0.75
234	YGR014W	OG5_126579	0 - ALL	0.3125	0.5	1	0.952380952	1	1	0.75
235	YIR019C	OG5_126579	0 - ALL	0.3125	0.5	1	0.952380952	1	1	0.75
236	YDL039C	OG5_126579	0 - ALL	0.3125	0.5	1	0.952380952	1	1	0.75
237	YAR050W	OG5_126579	0 - ALL	0.3125	0.5	1	0.952380952	1	1	0.75
238	YOL155C	OG5_126579	0 - ALL	0.3125	0.5	1	0.952380952	1	1	0.75
239	YAL063C	OG5_126579	0 - ALL	0.3125	0.5	1	0.952380952	1	1	0.75
240	YDR420W	OG5_126579	0 - ALL	0.3125	0.5	1	0.952380952	1	1	0.75
241	YHR211W	OG5_126579	0 - ALL	0.3125	0.5	1	0.952380952	1	1	0.75
242	YGR124W	OG5_127204	0 - ALL	0.5625	0.5	1	0.761904762	0.928571429	1	0.25
243	YPR145W	OG5_127204	0 - ALL	0.5625	0.5	1	0.761904762	0.928571429	1	0.25
244	YML022W	OG5_127379	0 - ALL	0.375	0.722222222	1	0.857142857	0.785714286	1	0.375
245	YMR301C	OG5_126733	0 - ALL	0.3125	0.583333333	1	0.904761905	0.928571429	1	0.875
246	YGL136C	OG5_126871	0 - ALL	0.5	0.277777778	1	1	1	0.95	0.9375
247	YCL054W	OG5_126871	0 - ALL	0.5	0.277777778	1	1	1	0.95	0.9375
248	YPL028W	OG5_126757	0 - ALL	0.5	0.555555556	0.75	0.904761905	1	1	0.5625
249	YCR024C	OG5_126756	0 - ALL	0.3125	0.444444444	1	0.952380952	1	1	1
250	YHR019C	OG5_126756	0 - ALL	0.3125	0.444444444	1	0.952380952	1	1	1
251	YBR019C	OG5_126853	0 - ALL	0.25	0.666666667	1	0.952380952	0.928571429	0.9	0.625
252	YGR101W	OG5_127742	0 - ALL	0.5625	0.333333333	0.875	0.904761905	1	1	0.1875
253	YPL088W	OG5_126648	0 - ALL	0.625	0.527777778	1	0.571428571	1	0.95	0.5
254	YDL236W	OG5_127049	0 - ALL	0.5	0.305555556	1	0.857142857	1	1	0.5625
255	YBR296C	OG5_126728	0 - ALL	0.5	0.694444444	1	0.714285714	1	0.75	0.625
256	YNL274C	OG5_126787	0 - ALL	0.5625	0.444444444	0.875	0.761904762	1	1	0.125
257	YDL238C	OG5_127281	0 - ALL	0.8125	0.5	0.75	0.666666667	0.928571429	0.95	0.25
258	YBR006W	OG5_127004	0 - ALL	0.5	0.527777778	0.75	0.857142857	0.928571429	1	0.4375
259	YPR004C	OG5_127844	0 - ALL	0.4375	0.5	0.75	0.857142857	1	1	0.3125
260	YGR207C	OG5_127708	0 - ALL	0.4375	0.5	0.75	0.904761905	0.928571429	1	0.375
261	YLR253W	OG5_126973	0 - ALL	0.25	0.361111111	1	0.904761905	1	1	0.75
262	YBR229C	OG5_126880	0 - ALL	0.3125	0.25	1	0.952380952	1	1	0.5625
263	YOR168W	OG5_127471	0 - ALL	0.375	0.388888889	1	0.857142857	0.857142857	1	1
264	YKL175W	OG5_127397	0 - ALL	0.3125	0.444444444	1	0.904761905	1	0.8	0.1875
265	YKL001C	OG5_127271	0 - ALL	0.3125	0.416666667	0.875	0.857142857	1	1	0.125
266	YAL029C	OG5_126577	0 - ALL	0.3125	0.222222222	1	0.904761905	1	1	0.9375
267	YOR326W	OG5_126577	0 - ALL	0.3125	0.222222222	1	0.904761905	1	1	0.9375
268	YHR023W	OG5_126577	0 - ALL	0.3125	0.222222222	1	0.904761905	1	1	0.9375
269	YLR086W	OG5_127440	0 - ALL	0.3125	0.25	1	0.952380952	1	0.9	1
270	YIR027C	OG5_127802	0 - ALL	0.875	0.75	1	0.380952381	0.428571429	0.9	0.1875
271	YLR151C	OG5_127325	0 - ALL	0.3125	0.5	0.75	0.80952381	0.928571429	1	0.25
272	YAL061W	OG5_126928	0 - ALL	0.4375	0.583333333	0.5	0.761904762	1	1	0.125
273	YDL246C	OG5_126928	0 - ALL	0.4375	0.583333333	0.5	0.761904762	1	1	0.125
274	YAL060W	OG5_126928	0 - ALL	0.4375	0.583333333	0.5	0.761904762	1	1	0.125
275	YLR070C	OG5_126928	0 - ALL	0.4375	0.583333333	0.5	0.761904762	1	1	0.125
276	YJR159W	OG5_126928	0 - ALL	0.4375	0.583333333	0.5	0.761904762	1	1	0.125
277	YFL054C	OG5_126615	0 - ALL	0.3125	0.555555556	0.75	0.80952381	1	0.85	0.5
278	YLL043W	OG5_126615	0 - ALL	0.3125	0.555555556	0.75	0.80952381	1	0.85	0.5
279	YHR047C	OG5_127177	0 - ALL	0.375	0.222222222	0.75	0.952380952	1	0.95	0.5
280	YKL157W	OG5_127177	0 - ALL	0.375	0.222222222	0.75	0.952380952	1	0.95	0.5
281	YDR338C	OG5_126647	0 - ALL	0.3125	0.638888889	1	0.333333333	0.928571429	1	0.3125
282	YHR032W	OG5_126647	0 - ALL	0.3125	0.638888889	1	0.333333333	0.928571429	1	0.3125
283	YHL018W	OG5_127905	0 - ALL	0.3125	0.361111111	1	0.857142857	0.928571429	0.75	0.5
284	YOR356W	OG5_128337	0 - ALL	0.25	0.277777778	0.75	0.904761905	1	1	0.375
285	YFR047C	OG5_128545	0 - ALL	0.625	0.75	1	0.285714286	0.714285714	0.8	0.0625
286	YER152C	OG5_127007	0 - ALL	0.5625	0.555555556	0.375	0.666666667	1	1	0.1875
287	YGL202W	OG5_127007	0 - ALL	0.5625	0.555555556	0.375	0.666666667	1	1	0.1875
288	YIL124W	OG5_126778	0 - ALL	0.25	0.527777778	1	0.428571429	1	0.95	0.0625
289	YDR305C	OG5_127985	0 - ALL	0.625	0.277777778	1	0.238095238	1	1	0.6875
290	YDR336W	OG5_127209	0 - ALL	0.25	0.777777778	1	0.380952381	0.928571429	0.8	0.6875
291	YBR111C	OG5_127505	0 - ALL	0.5	0.694444444	0.625	0.428571429	0.857142857	1	0.5
292	YOR251C	OG5_127129	0 - ALL	0.375	0.5	0.875	0.476190476	0.928571429	0.95	0.5625
293	YML078W	OG5_127991	0 - ALL	0.25	0.388888889	1	0.761904762	0.928571429	0.75	0.5625
294	YDL200C	OG5_127355	0 - ALL	0.8125	0.861111111	0.375	0.476190476	0.785714286	0.7	0.1875
295	YGL256W	OG5_127140	0 - ALL	0.375	0.583333333	0.625	0.619047619	0.928571429	0.75	0.375
296	YOR386W	OG5_127186	0 - ALL	0.25	0.416666667	1	0.714285714	0.928571429	0.45	0.25
297	YGL159W	OG5_128502	0 - ALL	0.5625	0.305555556	0.625	0.523809524	0.928571429	0.8	0.125
298	YBR046C	OG5_128594	0 - ALL	0.3125	0.416666667	0.75	0.380952381	0.928571429	0.95	0.125
299	YIL160C	OG5_128333	0 - ALL	0.25	0.388888889	1	0.238095238	0.857142857	0.95	0.25
300	Q0120	OG5_128504	0 - ALL	0.5	0.527777778	0.625	0.428571429	0.857142857	0.6	0.3125
301	Q0105	OG5_128504	0 - ALL	0.5	0.527777778	0.625	0.428571429	0.857142857	0.6	0.3125
302	Q0045	OG5_128358	0 - ALL	0.375	0.638888889	0.5	0.380952381	0.857142857	0.55	0.3125
303	Q0070	OG5_128358	0 - ALL	0.375	0.638888889	0.5	0.380952381	0.857142857	0.55	0.3125
304	YBR053C	OG5_128199	0 - ALL	0.25	0.222222222	0.375	0.619047619	1	0.8	0.125
305	Q0250	OG5_129173	0 - ALL	0.375	0.444444444	0.625	0.333333333	0.857142857	0.55	0.4375
306	YLR259C	OG5_126788	1 - ALL (-ARCHAEA)	0.0625	1	1	1	1	1	0.8125
307	YMR229C	OG5_126915	1 - ALL (-ARCHAEA)	0	0.972222222	1	0.952380952	1	1	0.875
308	YBR025C	OG5_126949	1 - ALL (-ARCHAEA)	0.0625	1	1	0.904761905	1	1	0.9375
309	YER017C	OG5_126616	1 - ALL (-ARCHAEA)	0	1	1	0.904761905	1	1	0.8125
310	YMR089C	OG5_126616	1 - ALL (-ARCHAEA)	0	1	1	0.904761905	1	1	0.8125
311	YPR024W	OG5_126616	1 - ALL (-ARCHAEA)	0	1	1	0.904761905	1	1	0.8125
312	YLR069C	OG5_126692	1 - ALL (-ARCHAEA)	0	1	1	0.904761905	1	1	0.6875
313	YJL102W	OG5_126692	1 - ALL (-ARCHAEA)	0	1	1	0.904761905	1	1	0.6875
314	YLR244C	OG5_126721	1 - ALL (-ARCHAEA)	0	1	1	0.904761905	1	1	0.6875
315	YGL068W	OG5_126884	1 - ALL (-ARCHAEA)	0	1	1	0.904761905	1	1	0.6875
316	YOL023W	OG5_127126	1 - ALL (-ARCHAEA)	0	1	1	0.904761905	1	1	0.625
317	YHR168W	OG5_127170	1 - ALL (-ARCHAEA)	0	1	1	0.904761905	1	1	0.6875
318	YLR289W	OG5_127284	1 - ALL (-ARCHAEA)	0	1	1	0.904761905	1	1	0.5625
319	YPL097W	OG5_127413	1 - ALL (-ARCHAEA)	0	1	1	0.904761905	1	1	0.5
320	YOR274W	OG5_127078	1 - ALL (-ARCHAEA)	0	1	1	0.952380952	1	0.95	0.6875
321	YDR116C	OG5_127255	1 - ALL (-ARCHAEA)	0	1	1	0.857142857	1	1	0.5
322	YJL063C	OG5_127423	1 - ALL (-ARCHAEA)	0	1	1	0.857142857	1	1	0.4375
323	YGL143C	OG5_126947	1 - ALL (-ARCHAEA)	0	1	1	0.904761905	1	0.95	0.6875
324	YGR220C	OG5_127133	1 - ALL (-ARCHAEA)	0	1	1	0.904761905	1	0.95	0.625
325	YDR454C	OG5_126916	1 - ALL (-ARCHAEA)	0	0.972222222	1	0.952380952	0.928571429	1	0.9375
326	YOR241W	OG5_126889	1 - ALL (-ARCHAEA)	0.0625	0.972222222	1	0.857142857	1	1	0.6875
327	YMR113W	OG5_126889	1 - ALL (-ARCHAEA)	0.0625	0.972222222	1	0.857142857	1	1	0.6875
328	YJR121W	OG5_127099	1 - ALL (-ARCHAEA)	0	0.972222222	1	0.857142857	1	1	0.75
329	YDR037W	OG5_126972	1 - ALL (-ARCHAEA)	0.1875	0.861111111	1	0.952380952	1	1	0.9375
330	YOL033W	OG5_127621	1 - ALL (-ARCHAEA)	0	1	1	0.80952381	1	1	0.4375
331	YDL036C	OG5_126865	1 - ALL (-ARCHAEA)	0.0625	0.972222222	1	0.904761905	0.928571429	1	0.9375
332	YOL066C	OG5_126865	1 - ALL (-ARCHAEA)	0.0625	0.972222222	1	0.904761905	0.928571429	1	0.9375
333	YOR187W	OG5_126954	1 - ALL (-ARCHAEA)	0	0.972222222	1	0.904761905	0.928571429	1	0.6875
334	YBR146W	OG5_127478	1 - ALL (-ARCHAEA)	0	1	1	0.904761905	1	0.9	0.5
335	YDR268W	OG5_127531	1 - ALL (-ARCHAEA)	0	1	1	0.904761905	1	0.9	0.4375
336	YJL121C	OG5_127027	1 - ALL (-ARCHAEA)	0.1875	0.944444444	1	0.857142857	1	1	0.6875
337	YDR298C	OG5_127249	1 - ALL (-ARCHAEA)	0	0.888888889	1	0.904761905	1	1	0.5
338	YDR196C	OG5_127254	1 - ALL (-ARCHAEA)	0	1	1	0.857142857	0.928571429	1	0.6875
339	YNL284C	OG5_127198	1 - ALL (-ARCHAEA)	0	1	1	0.904761905	0.928571429	0.95	0.5
340	YHR038W	OG5_127647	1 - ALL (-ARCHAEA)	0	1	1	0.904761905	0.928571429	0.95	0.1875
341	YJR009C	OG5_126628	1 - ALL (-ARCHAEA)	0.125	0.944444444	1	0.904761905	0.928571429	1	1
342	YGR192C	OG5_126628	1 - ALL (-ARCHAEA)	0.125	0.944444444	1	0.904761905	0.928571429	1	1
343	YJL052W	OG5_126628	1 - ALL (-ARCHAEA)	0.125	0.944444444	1	0.904761905	0.928571429	1	1
344	YDR502C	OG5_126734	1 - ALL (-ARCHAEA)	0.0625	0.944444444	0.875	0.952380952	1	1	0.875
345	YLR180W	OG5_126734	1 - ALL (-ARCHAEA)	0.0625	0.944444444	0.875	0.952380952	1	1	0.875
346	YMR167W	OG5_127201	1 - ALL (-ARCHAEA)	0.125	0.861111111	1	0.904761905	1	1	1
347	YBL036C	OG5_127174	1 - ALL (-ARCHAEA)	0	0.861111111	1	0.952380952	1	0.95	0.8125
348	YOR150W	OG5_127268	1 - ALL (-ARCHAEA)	0	1	1	0.761904762	1	1	0.6875
349	YML025C	OG5_127316	1 - ALL (-ARCHAEA)	0	1	1	0.904761905	0.857142857	1	0.5625
350	YHR120W	OG5_126895	1 - ALL (-ARCHAEA)	0.1875	0.805555556	1	0.952380952	1	1	0.9375
351	YDR097C	OG5_126895	1 - ALL (-ARCHAEA)	0.1875	0.805555556	1	0.952380952	1	1	0.9375
352	YKL192C	OG5_127028	1 - ALL (-ARCHAEA)	0	1	1	0.857142857	0.928571429	0.95	0.625
353	YKL209C	OG5_126596	1 - ALL (-ARCHAEA)	0.125	0.777777778	1	0.952380952	1	1	0.5625
354	YNL005C	OG5_127361	1 - ALL (-ARCHAEA)	0	1	1	0.761904762	1	0.95	0.4375
355	YER168C	OG5_126936	1 - ALL (-ARCHAEA)	0	0.805555556	1	0.904761905	1	1	0.9375
356	YOR020C	OG5_126769	1 - ALL (-ARCHAEA)	0	1	1	0.952380952	0.857142857	0.9	0.8125
357	YKR056W	OG5_126903	1 - ALL (-ARCHAEA)	0.0625	0.75	1	0.952380952	1	1	0.625
358	YPL104W	OG5_127662	1 - ALL (-ARCHAEA)	0	1	1	0.761904762	0.928571429	1	0.125
359	YBR039W	OG5_127077	1 - ALL (-ARCHAEA)	0	0.916666667	1	0.904761905	0.857142857	1	0.6875
360	YLR401C	OG5_127309	1 - ALL (-ARCHAEA)	0	0.888888889	1	0.857142857	0.928571429	1	0.5625
361	YDR050C	OG5_127002	1 - ALL (-ARCHAEA)	0	0.888888889	1	0.904761905	0.928571429	0.95	0.875
362	YPL013C	OG5_127603	1 - ALL (-ARCHAEA)	0	1	1	0.857142857	0.857142857	0.95	0.125
363	YBL022C	OG5_126991	1 - ALL (-ARCHAEA)	0	0.75	1	0.904761905	1	1	0.5
364	YOL059W	OG5_126704	1 - ALL (-ARCHAEA)	0.125	0.944444444	1	0.80952381	1	0.9	0.875
365	YDL022W	OG5_126704	1 - ALL (-ARCHAEA)	0.125	0.944444444	1	0.80952381	1	0.9	0.875
366	YPL240C	OG5_126623	1 - ALL (-ARCHAEA)	0	0.638888889	1	1	1	1	1
367	YMR186W	OG5_126623	1 - ALL (-ARCHAEA)	0	0.638888889	1	1	1	1	1
368	YOL021C	OG5_127058	1 - ALL (-ARCHAEA)	0.125	0.805555556	0.875	0.952380952	1	1	1
369	YDR148C	OG5_127362	1 - ALL (-ARCHAEA)	0.0625	0.722222222	1	0.904761905	1	1	0.6875
370	YLR382C	OG5_127675	1 - ALL (-ARCHAEA)	0.125	1	1	0.80952381	1	0.8	0.4375
371	YER061C	OG5_126985	1 - ALL (-ARCHAEA)	0	0.972222222	1	0.904761905	0.928571429	0.8	0.5625
372	YDL004W	OG5_127404	1 - ALL (-ARCHAEA)	0	0.916666667	1	0.80952381	0.928571429	0.95	0.625
373	YOR176W	OG5_127510	1 - ALL (-ARCHAEA)	0.0625	0.833333333	1	0.761904762	1	1	0.375
374	YDR337W	OG5_127663	1 - ALL (-ARCHAEA)	0	1	1	0.666666667	0.928571429	1	0.4375
375	YFR009W	OG5_126934	1 - ALL (-ARCHAEA)	0	0.833333333	1	0.952380952	0.857142857	0.95	0.8125
376	YDL052C	OG5_126904	1 - ALL (-ARCHAEA)	0	0.833333333	1	0.80952381	0.928571429	1	0.6875
377	YGR240C	OG5_126758	1 - ALL (-ARCHAEA)	0.0625	0.666666667	1	0.904761905	1	1	0.375
378	YMR205C	OG5_126758	1 - ALL (-ARCHAEA)	0.0625	0.666666667	1	0.904761905	1	1	0.375
379	YIL125W	OG5_126779	1 - ALL (-ARCHAEA)	0	0.666666667	1	0.904761905	1	1	0.625
380	YBL099W	OG5_127165	1 - ALL (-ARCHAEA)	0	0.916666667	0.75	0.904761905	1	1	0.6875
381	YLR163C	OG5_127023	1 - ALL (-ARCHAEA)	0.125	0.611111111	1	0.952380952	1	1	0.8125
382	YOR196C	OG5_127348	1 - ALL (-ARCHAEA)	0.125	0.75	1	0.80952381	1	1	0.5
383	YDL142C	OG5_127373	1 - ALL (-ARCHAEA)	0	0.944444444	1	0.857142857	0.857142857	0.9	0.375
384	YMR023C	OG5_127722	1 - ALL (-ARCHAEA)	0.0625	0.916666667	1	0.80952381	0.928571429	0.9	0.25
385	YDR047W	OG5_127347	1 - ALL (-ARCHAEA)	0.125	0.861111111	1	0.761904762	0.928571429	1	0.3125
386	YDR236C	OG5_127161	1 - ALL (-ARCHAEA)	0	0.944444444	1	0.714285714	0.928571429	0.95	0.8125
387	YMR190C	OG5_126644	1 - ALL (-ARCHAEA)	0	0.583333333	1	0.952380952	1	1	1
388	YGL236C	OG5_127775	1 - ALL (-ARCHAEA)	0	0.916666667	1	0.857142857	0.857142857	0.9	0.4375
389	YBR252W	OG5_126992	1 - ALL (-ARCHAEA)	0.0625	0.694444444	1	0.904761905	0.928571429	1	0.6875
390	YOR323C	OG5_127763	1 - ALL (-ARCHAEA)	0.0625	0.805555556	1	0.714285714	1	1	0.375
391	YBL038W	OG5_127517	1 - ALL (-ARCHAEA)	0	1	0.875	0.714285714	0.928571429	1	0.4375
392	YPR062W	OG5_126941	1 - ALL (-ARCHAEA)	0.1875	0.888888889	1	0.666666667	0.928571429	1	0.9375
393	YJL035C	OG5_126941	1 - ALL (-ARCHAEA)	0.1875	0.888888889	1	0.666666667	0.928571429	1	0.9375
394	YBR227C	OG5_128011	1 - ALL (-ARCHAEA)	0	0.972222222	1	0.80952381	1	0.7	0.1875
395	YNL026W	OG5_128023	1 - ALL (-ARCHAEA)	0	0.722222222	1	0.80952381	1	0.95	0.125
396	YPR166C	OG5_127575	1 - ALL (-ARCHAEA)	0	0.972222222	0.75	0.80952381	0.928571429	1	0.375
397	YBL013W	OG5_127793	1 - ALL (-ARCHAEA)	0.0625	1	1	0.666666667	0.785714286	1	0.3125
398	YGR021W	OG5_128026	1 - ALL (-ARCHAEA)	0	1	1	0.714285714	0.785714286	0.95	0.125
399	YDL201W	OG5_127179	1 - ALL (-ARCHAEA)	0	0.805555556	1	0.904761905	0.785714286	0.95	0.9375
400	YKR086W	OG5_126599	1 - ALL (-ARCHAEA)	0	0.444444444	1	1	1	1	1
401	YER013W	OG5_126599	1 - ALL (-ARCHAEA)	0	0.444444444	1	1	1	1	1
402	YGL120C	OG5_126599	1 - ALL (-ARCHAEA)	0	0.444444444	1	1	1	1	1
403	YNR011C	OG5_126599	1 - ALL (-ARCHAEA)	0	0.444444444	1	1	1	1	1
404	YNL088W	OG5_127113	1 - ALL (-ARCHAEA)	0	0.527777778	1	0.952380952	1	0.95	1
405	YJL026W	OG5_126823	1 - ALL (-ARCHAEA)	0.1875	0.638888889	1	0.857142857	0.928571429	1	0.875
406	YOL096C	OG5_127670	1 - ALL (-ARCHAEA)	0	0.5	1	0.904761905	1	1	0.75
407	YDL219W	OG5_127541	1 - ALL (-ARCHAEA)	0	0.666666667	1	0.857142857	0.928571429	0.95	0.625
408	YCL033C	OG5_127019	1 - ALL (-ARCHAEA)	0.1875	0.638888889	1	0.80952381	1	0.95	0.5625
409	YMR105C	OG5_127226	1 - ALL (-ARCHAEA)	0.1875	0.444444444	1	0.952380952	1	1	0.4375
410	YKL127W	OG5_127226	1 - ALL (-ARCHAEA)	0.1875	0.444444444	1	0.952380952	1	1	0.4375
411	YJL138C	OG5_126984	1 - ALL (-ARCHAEA)	0.125	0.527777778	1	0.857142857	1	1	1
412	YKR059W	OG5_126984	1 - ALL (-ARCHAEA)	0.125	0.527777778	1	0.857142857	1	1	1
413	YEL011W	OG5_127579	1 - ALL (-ARCHAEA)	0	0.527777778	1	0.904761905	1	0.95	0.375
414	YNL241C	OG5_127121	1 - ALL (-ARCHAEA)	0	0.638888889	1	0.80952381	0.928571429	1	0.875
415	YPL091W	OG5_126785	1 - ALL (-ARCHAEA)	0.125	0.472222222	1	0.904761905	1	1	0.6875
416	YDR272W	OG5_127291	1 - ALL (-ARCHAEA)	0.125	0.472222222	1	0.904761905	1	1	0.875
417	YOR040W	OG5_127291	1 - ALL (-ARCHAEA)	0.125	0.472222222	1	0.904761905	1	1	0.875
418	YNL063W	OG5_128078	1 - ALL (-ARCHAEA)	0	0.972222222	1	0.571428571	0.928571429	0.9	0.25
419	YOR074C	OG5_127385	1 - ALL (-ARCHAEA)	0.0625	0.583333333	1	0.857142857	0.928571429	1	0.8125
420	YGR171C	OG5_127468	1 - ALL (-ARCHAEA)	0.0625	0.555555556	1	0.80952381	1	1	0.875
421	YDR258C	OG5_126636	1 - ALL (-ARCHAEA)	0	1	1	0.571428571	0.785714286	1	0.875
422	YLL026W	OG5_126636	1 - ALL (-ARCHAEA)	0	1	1	0.571428571	0.785714286	1	0.875
423	YLL029W	OG5_127189	1 - ALL (-ARCHAEA)	0.0625	0.388888889	1	0.952380952	1	1	0.8125
424	YLR207W	OG5_127091	1 - ALL (-ARCHAEA)	0	0.388888889	1	0.952380952	1	1	0.875
425	YHR183W	OG5_127175	1 - ALL (-ARCHAEA)	0.1875	0.666666667	1	0.80952381	0.857142857	1	0.875
426	YGR256W	OG5_127175	1 - ALL (-ARCHAEA)	0.1875	0.666666667	1	0.80952381	0.857142857	1	0.875
427	YLL027W	OG5_127222	1 - ALL (-ARCHAEA)	0.0625	0.5	1	0.904761905	0.928571429	1	0.625
428	YDL033C	OG5_127383	1 - ALL (-ARCHAEA)	0	0.972222222	1	0.761904762	0.928571429	0.65	0.625
429	YER183C	OG5_127997	1 - ALL (-ARCHAEA)	0.0625	0.916666667	0.75	0.761904762	0.928571429	0.95	0.25
430	YOR111W	OG5_127554	1 - ALL (-ARCHAEA)	0.0625	0.833333333	0.875	0.857142857	0.785714286	0.95	0.625
431	YLR377C	OG5_127400	1 - ALL (-ARCHAEA)	0.125	0.388888889	1	0.904761905	1	1	0.4375
432	YJR113C	OG5_127867	1 - ALL (-ARCHAEA)	0	1	0.625	0.714285714	1	0.95	0.125
433	YHL004W	OG5_128046	1 - ALL (-ARCHAEA)	0	1	0.5	0.857142857	0.928571429	1	0.125
434	YNL135C	OG5_126727	1 - ALL (-ARCHAEA)	0	0.277777778	1	1	1	1	0.6875
435	YOR001W	OG5_127879	1 - ALL (-ARCHAEA)	0	0.444444444	0.875	0.952380952	1	1	0.5625
436	YPR160W	OG5_126999	1 - ALL (-ARCHAEA)	0	0.416666667	1	0.904761905	1	0.95	0.375
437	YPL119C	OG5_126849	1 - ALL (-ARCHAEA)	0.125	0.361111111	1	0.904761905	1	1	0.9375
438	YOR204W	OG5_126849	1 - ALL (-ARCHAEA)	0.125	0.361111111	1	0.904761905	1	1	0.9375
439	YER178W	OG5_127216	1 - ALL (-ARCHAEA)	0.125	0.361111111	1	0.904761905	1	1	0.5625
440	YPL270W	OG5_126897	1 - ALL (-ARCHAEA)	0	0.611111111	0.75	0.904761905	1	1	0.6875
441	YLR188W	OG5_126897	1 - ALL (-ARCHAEA)	0	0.611111111	0.75	0.904761905	1	1	0.6875
442	YOL122C	OG5_127097	1 - ALL (-ARCHAEA)	0.0625	0.5	1	0.761904762	1	1	0.3125
443	YLR034C	OG5_127097	1 - ALL (-ARCHAEA)	0.0625	0.5	1	0.761904762	1	1	0.3125
444	YOR184W	OG5_128427	1 - ALL (-ARCHAEA)	0.0625	0.472222222	1	0.857142857	0.928571429	1	0.1875
445	YEL052W	OG5_127572	1 - ALL (-ARCHAEA)	0	0.472222222	1	0.857142857	0.928571429	1	0.625
446	YIR037W	OG5_126711	1 - ALL (-ARCHAEA)	0	0.444444444	1	0.80952381	1	1	0.75
447	YBR244W	OG5_126711	1 - ALL (-ARCHAEA)	0	0.444444444	1	0.80952381	1	1	0.75
448	YKL026C	OG5_126711	1 - ALL (-ARCHAEA)	0	0.444444444	1	0.80952381	1	1	0.75
449	YNL305C	OG5_126826	1 - ALL (-ARCHAEA)	0	0.694444444	0.75	0.857142857	1	0.95	0.5625
450	YHR042W	OG5_127162	1 - ALL (-ARCHAEA)	0	0.416666667	1	0.904761905	0.928571429	1	0.8125
451	YKL033W-A	OG5_127060	1 - ALL (-ARCHAEA)	0	0.611111111	0.875	0.80952381	1	0.95	0.25
452	YGL167C	OG5_126674	1 - ALL (-ARCHAEA)	0.125	0.333333333	1	0.904761905	1	1	0.8125
453	YDR044W	OG5_128228	1 - ALL (-ARCHAEA)	0	0.472222222	1	0.761904762	1	1	0.375
454	YML054C	OG5_126945	1 - ALL (-ARCHAEA)	0.125	0.472222222	1	0.80952381	1	0.95	0.0625
455	YPR067W	OG5_127463	1 - ALL (-ARCHAEA)	0.0625	0.638888889	1	0.904761905	0.785714286	0.9	0.625
456	YKL106W	OG5_126737	1 - ALL (-ARCHAEA)	0	0.305555556	1	0.904761905	1	1	0.8125
457	YLR027C	OG5_126737	1 - ALL (-ARCHAEA)	0	0.305555556	1	0.904761905	1	1	0.8125
458	YLR118C	OG5_127329	1 - ALL (-ARCHAEA)	0	0.305555556	1	0.904761905	1	1	0.5
459	YGR255C	OG5_128116	1 - ALL (-ARCHAEA)	0	0.472222222	1	0.80952381	0.928571429	1	0.3125
460	YMR239C	OG5_127728	1 - ALL (-ARCHAEA)	0.125	0.972222222	0.625	0.761904762	1	0.85	0.1875
461	YPL059W	OG5_127295	1 - ALL (-ARCHAEA)	0.125	0.472222222	1	0.857142857	0.928571429	0.95	0.6875
462	YOR246C	OG5_126621	1 - ALL (-ARCHAEA)	0.125	0.25	1	0.952380952	1	1	0.75
463	YDR456W	OG5_126729	1 - ALL (-ARCHAEA)	0.125	0.25	1	0.952380952	1	1	0.5
464	YNL112W	OG5_126772	1 - ALL (-ARCHAEA)	0.0625	0.25	1	0.952380952	1	1	0.875
465	YCL035C	OG5_126864	1 - ALL (-ARCHAEA)	0	0.472222222	0.875	0.904761905	1	0.95	0.8125
466	YDR513W	OG5_126864	1 - ALL (-ARCHAEA)	0	0.472222222	0.875	0.904761905	1	0.95	0.8125
467	YFR031C	OG5_127360	1 - ALL (-ARCHAEA)	0.1875	0.333333333	1	0.857142857	1	1	0.9375
468	YJL155C	OG5_126873	1 - ALL (-ARCHAEA)	0.0625	0.333333333	1	0.857142857	1	1	0.375
469	YEL024W	OG5_127574	1 - ALL (-ARCHAEA)	0	0.333333333	1	0.857142857	1	1	0.625
470	YML021C	OG5_127417	1 - ALL (-ARCHAEA)	0	0.638888889	1	0.619047619	0.928571429	1	0.875
471	YNL071W	OG5_128029	1 - ALL (-ARCHAEA)	0	0.277777778	1	0.904761905	1	1	0.3125
472	YBR037C	OG5_127363	1 - ALL (-ARCHAEA)	0	0.388888889	1	0.857142857	0.928571429	1	0.6875
473	YBR024W	OG5_127363	1 - ALL (-ARCHAEA)	0	0.388888889	1	0.857142857	0.928571429	1	0.6875
474	YER003C	OG5_127555	1 - ALL (-ARCHAEA)	0	0.222222222	1	0.952380952	1	1	0.6875
475	YHR144C	OG5_128503	1 - ALL (-ARCHAEA)	0.1875	0.361111111	1	0.80952381	1	1	0.3125
476	YEL029C	OG5_127394	1 - ALL (-ARCHAEA)	0	0.388888889	0.875	0.904761905	1	1	0.4375
477	YNR027W	OG5_127394	1 - ALL (-ARCHAEA)	0	0.388888889	0.875	0.904761905	1	1	0.4375
478	YBR221C	OG5_127524	1 - ALL (-ARCHAEA)	0.125	0.333333333	1	0.904761905	0.928571429	1	0.5625
479	YDL168W	OG5_127257	1 - ALL (-ARCHAEA)	0.1875	0.305555556	1	0.857142857	1	1	0.25
480	YDR036C	OG5_127836	1 - ALL (-ARCHAEA)	0.0625	0.25	1	0.904761905	1	1	0.375
481	YNL007C	OG5_126773	1 - ALL (-ARCHAEA)	0	0.25	1	0.904761905	1	1	0.875
482	YOR304W	OG5_127117	1 - ALL (-ARCHAEA)	0.0625	0.25	1	0.952380952	1	0.95	0.875
483	YBR245C	OG5_127117	1 - ALL (-ARCHAEA)	0.0625	0.25	1	0.952380952	1	0.95	0.875
484	YOL008W	OG5_127509	1 - ALL (-ARCHAEA)	0	0.416666667	1	0.857142857	0.928571429	0.95	0.625
485	YML004C	OG5_127627	1 - ALL (-ARCHAEA)	0.1875	0.527777778	1	0.619047619	1	1	0.3125
486	YKL029C	OG5_126753	1 - ALL (-ARCHAEA)	0	0.361111111	1	0.857142857	0.928571429	1	0.5
487	YKR084C	OG5_128812	1 - ALL (-ARCHAEA)	0	0.333333333	1	0.80952381	1	1	0.1875
488	YKL040C	OG5_127523	1 - ALL (-ARCHAEA)	0	0.333333333	1	0.857142857	1	0.95	0.75
489	YPL147W	OG5_126726	1 - ALL (-ARCHAEA)	0	0.277777778	1	0.904761905	1	0.95	0.5
490	YKL188C	OG5_126726	1 - ALL (-ARCHAEA)	0	0.277777778	1	0.904761905	1	0.95	0.5
491	YIL043C	OG5_126955	1 - ALL (-ARCHAEA)	0.0625	0.222222222	1	0.904761905	1	1	0.6875
492	YOR201C	OG5_128345	1 - ALL (-ARCHAEA)	0.0625	0.916666667	1	0.476190476	0.928571429	0.8	0.1875
493	YBR115C	OG5_126718	1 - ALL (-ARCHAEA)	0.0625	0.555555556	0.75	0.80952381	1	1	0.1875
494	YCL057W	OG5_127067	1 - ALL (-ARCHAEA)	0	0.444444444	1	0.904761905	1	0.75	0.375
495	YNR036C	OG5_127680	1 - ALL (-ARCHAEA)	0	0.972222222	0.5	0.761904762	0.857142857	1	0.4375
496	YLR239C	OG5_127515	1 - ALL (-ARCHAEA)	0	0.583333333	1	0.714285714	0.785714286	1	0.5
497	YBR177C	OG5_127073	1 - ALL (-ARCHAEA)	0	0.277777778	1	0.904761905	1	0.9	0.375
498	YPL095C	OG5_127073	1 - ALL (-ARCHAEA)	0	0.277777778	1	0.904761905	1	0.9	0.375
499	YMR210W	OG5_127073	1 - ALL (-ARCHAEA)	0	0.277777778	1	0.904761905	1	0.9	0.375
500	YLR299W	OG5_127021	1 - ALL (-ARCHAEA)	0.0625	0.388888889	0.875	0.80952381	1	1	0.1875
501	YPR073C	OG5_127571	1 - ALL (-ARCHAEA)	0	0.583333333	0.75	0.80952381	0.928571429	1	0.1875
502	YDR256C	OG5_127182	1 - ALL (-ARCHAEA)	0	0.5	0.75	0.80952381	1	1	0.1875
503	YGR088W	OG5_127182	1 - ALL (-ARCHAEA)	0	0.5	0.75	0.80952381	1	1	0.1875
504	YDR111C	OG5_127112	1 - ALL (-ARCHAEA)	0.1875	0.277777778	0.875	0.904761905	1	1	0.5625
505	YLR089C	OG5_127112	1 - ALL (-ARCHAEA)	0.1875	0.277777778	0.875	0.904761905	1	1	0.5625
506	YGR248W	OG5_127501	1 - ALL (-ARCHAEA)	0	0.388888889	1	0.80952381	0.857142857	1	0.375
507	YHR163W	OG5_127501	1 - ALL (-ARCHAEA)	0	0.388888889	1	0.80952381	0.857142857	1	0.375
508	YNR034W	OG5_127501	1 - ALL (-ARCHAEA)	0	0.388888889	1	0.80952381	0.857142857	1	0.375
509	YCR073W-A	OG5_127501	1 - ALL (-ARCHAEA)	0	0.388888889	1	0.80952381	0.857142857	1	0.375
510	YKR093W	OG5_126717	1 - ALL (-ARCHAEA)	0	0.444444444	1	0.80952381	1	0.8	0.125
511	YPL252C	OG5_126994	1 - ALL (-ARCHAEA)	0	0.388888889	0.875	0.904761905	0.928571429	0.95	0.9375
512	Q0130	OG5_126818	1 - ALL (-ARCHAEA)	0	0.861111111	0.625	0.80952381	1	0.75	0.625
513	YPR003C	OG5_126650	1 - ALL (-ARCHAEA)	0.0625	0.305555556	0.875	0.857142857	1	1	0.375
514	YBR294W	OG5_126650	1 - ALL (-ARCHAEA)	0.0625	0.305555556	0.875	0.857142857	1	1	0.375
515	YLR092W	OG5_126650	1 - ALL (-ARCHAEA)	0.0625	0.305555556	0.875	0.857142857	1	1	0.375
516	YDR205W	OG5_127157	1 - ALL (-ARCHAEA)	0.1875	0.666666667	0.5	0.904761905	1	0.95	0.4375
517	YDL120W	OG5_128372	1 - ALL (-ARCHAEA)	0	0.305555556	1	0.857142857	0.857142857	1	0.5625
518	YNL141W	OG5_127245	1 - ALL (-ARCHAEA)	0.0625	0.444444444	1	0.904761905	1	0.65	0.5
519	YGL018C	OG5_128402	1 - ALL (-ARCHAEA)	0	0.333333333	1	0.714285714	1	0.95	0.625
520	YOR143C	OG5_128213	1 - ALL (-ARCHAEA)	0	0.361111111	1	0.857142857	0.928571429	0.85	0.4375
521	YAL044W-A	OG5_127283	1 - ALL (-ARCHAEA)	0.125	0.527777778	1	0.857142857	0.642857143	0.95	0.375
522	YMR110C	OG5_127094	1 - ALL (-ARCHAEA)	0	0.361111111	0.75	0.952380952	1	0.9	0.3125
523	YFL053W	OG5_128032	1 - ALL (-ARCHAEA)	0.0625	0.333333333	1	0.666666667	0.928571429	1	0.1875
524	YML070W	OG5_128032	1 - ALL (-ARCHAEA)	0.0625	0.333333333	1	0.666666667	0.928571429	1	0.1875
525	YCR028C-A	OG5_127389	1 - ALL (-ARCHAEA)	0	1	0.625	0.666666667	0.785714286	0.85	0.1875
526	YGL125W	OG5_128744	1 - ALL (-ARCHAEA)	0	0.527777778	0.75	0.619047619	1	1	0.125
527	YJL068C	OG5_129182	1 - ALL (-ARCHAEA)	0	0.25	0.875	0.80952381	1	0.95	0.0625
528	YGL055W	OG5_126939	1 - ALL (-ARCHAEA)	0	0.222222222	0.875	0.857142857	0.928571429	1	0.4375
529	YOR065W	OG5_128006	1 - ALL (-ARCHAEA)	0	0.25	1	0.904761905	0.714285714	1	0.625
530	YKL094W	OG5_127037	1 - ALL (-ARCHAEA)	0.0625	0.527777778	1	0.428571429	1	0.9	0.375
531	YOL114C	OG5_128349	1 - ALL (-ARCHAEA)	0	0.361111111	0.875	0.857142857	0.857142857	0.9	0.4375
532	YER014W	OG5_129066	1 - ALL (-ARCHAEA)	0.0625	0.277777778	1	0.714285714	0.857142857	1	0.125
533	YGL017W	OG5_129077	1 - ALL (-ARCHAEA)	0	0.25	0.875	0.857142857	0.857142857	1	0.0625
534	YLR059C	OG5_129087	1 - ALL (-ARCHAEA)	0	0.361111111	0.75	0.80952381	1	0.9	0.125
535	YBR187W	OG5_128045	1 - ALL (-ARCHAEA)	0.1875	0.222222222	1	0.80952381	0.785714286	1	0.4375
536	YPL264C	OG5_127477	1 - ALL (-ARCHAEA)	0	0.416666667	0.875	0.666666667	1	0.85	0.0625
537	YMR253C	OG5_127477	1 - ALL (-ARCHAEA)	0	0.416666667	0.875	0.666666667	1	0.85	0.0625
538	YJR117W	OG5_127953	1 - ALL (-ARCHAEA)	0.125	0.277777778	0.625	0.904761905	1	1	0.875
539	YGL067W	OG5_128404	1 - ALL (-ARCHAEA)	0	0.472222222	1	0.380952381	1	0.95	0.125
540	YPL222W	OG5_128904	1 - ALL (-ARCHAEA)	0.0625	0.416666667	1	0.380952381	1	1	0.125
541	YJR104C	OG5_127584	1 - ALL (-ARCHAEA)	0	0.472222222	0.75	0.714285714	0.857142857	1	0.125
542	YNR029C	OG5_127264	1 - ALL (-ARCHAEA)	0.0625	0.388888889	1	0.476190476	0.928571429	1	0.6875
543	YDR109C	OG5_128934	1 - ALL (-ARCHAEA)	0	0.277777778	1	0.619047619	0.928571429	0.95	0.125
544	YMR152W	OG5_127317	1 - ALL (-ARCHAEA)	0	0.25	0.75	0.857142857	1	0.9	0.125
545	YKR088C	OG5_127610	1 - ALL (-ARCHAEA)	0.0625	0.25	1	0.666666667	0.928571429	0.9	0.5
546	YLR109W	OG5_127915	1 - ALL (-ARCHAEA)	0	0.25	1	0.666666667	0.785714286	1	0.1875
547	YFR044C	OG5_127342	1 - ALL (-ARCHAEA)	0.1875	0.333333333	0.5	0.857142857	1	1	0.3125
548	YML059C	OG5_128271	1 - ALL (-ARCHAEA)	0	0.472222222	0.5	0.714285714	1	1	0.1875
549	YMR226C	OG5_127267	1 - ALL (-ARCHAEA)	0.1875	0.666666667	0.375	0.619047619	1	1	0.125
550	YMR097C	OG5_128449	1 - ALL (-ARCHAEA)	0	0.277777778	0.75	0.761904762	0.857142857	1	0.6875
551	YDR400W	OG5_127001	1 - ALL (-ARCHAEA)	0.1875	0.444444444	1	0.80952381	0.357142857	1	0.375
552	YMR234W	OG5_127436	1 - ALL (-ARCHAEA)	0.0625	0.75	0.25	0.666666667	0.928571429	1	0.5625
553	YGL001C	OG5_128811	1 - ALL (-ARCHAEA)	0	0.277777778	1	0.380952381	0.928571429	1	0.1875
554	YPL183W-A	OG5_128944	1 - ALL (-ARCHAEA)	0	0.75	0.625	0.619047619	0.785714286	0.8	0.25
555	YEL046C	OG5_128639	1 - ALL (-ARCHAEA)	0.0625	0.333333333	1	0.714285714	0.5	1	0.0625
556	YGR292W	OG5_126827	1 - ALL (-ARCHAEA)	0.0625	0.638888889	0.375	0.761904762	1	0.75	0.0625
557	YJL216C	OG5_126827	1 - ALL (-ARCHAEA)	0.0625	0.638888889	0.375	0.761904762	1	0.75	0.0625
558	YGR287C	OG5_126827	1 - ALL (-ARCHAEA)	0.0625	0.638888889	0.375	0.761904762	1	0.75	0.0625
559	YBR299W	OG5_126827	1 - ALL (-ARCHAEA)	0.0625	0.638888889	0.375	0.761904762	1	0.75	0.0625
560	YIL172C	OG5_126827	1 - ALL (-ARCHAEA)	0.0625	0.638888889	0.375	0.761904762	1	0.75	0.0625
561	YJL221C	OG5_126827	1 - ALL (-ARCHAEA)	0.0625	0.638888889	0.375	0.761904762	1	0.75	0.0625
562	YOL157C	OG5_126827	1 - ALL (-ARCHAEA)	0.0625	0.638888889	0.375	0.761904762	1	0.75	0.0625
563	YMR114C	OG5_129357	1 - ALL (-ARCHAEA)	0.125	0.222222222	0.875	0.666666667	1	0.75	0.25
564	YHR210C	OG5_127837	1 - ALL (-ARCHAEA)	0	0.361111111	1	0.80952381	0.785714286	0.55	0.25
565	YNR071C	OG5_127837	1 - ALL (-ARCHAEA)	0	0.361111111	1	0.80952381	0.785714286	0.55	0.25
566	Q0085	OG5_128903	1 - ALL (-ARCHAEA)	0	0.916666667	0.75	0.380952381	0.857142857	0.6	0
567	YMR278W	OG5_127613	1 - ALL (-ARCHAEA)	0.0625	0.416666667	0.375	0.904761905	1	0.8	0.625
568	YPL109C	OG5_128411	1 - ALL (-ARCHAEA)	0	0.25	1	0.380952381	0.857142857	1	0.25
569	YDR115W	OG5_129150	1 - ALL (-ARCHAEA)	0	0.888888889	0.625	0.333333333	0.714285714	0.9	0.0625
570	YER050C	OG5_128626	1 - ALL (-ARCHAEA)	0	1	0.25	0.666666667	0.785714286	0.75	0.125
571	YDL078C	OG5_127410	1 - ALL (-ARCHAEA)	0	0.222222222	1	0.952380952	1	0.25	0.4375
572	YNL218W	OG5_128067	1 - ALL (-ARCHAEA)	0	0.805555556	0.375	0.428571429	0.857142857	0.95	0.3125
573	YML131W	OG5_127214	1 - ALL (-ARCHAEA)	0.0625	0.25	0.5	0.714285714	1	0.95	0
574	YBR018C	OG5_129227	1 - ALL (-ARCHAEA)	0.1875	0.305555556	0.5	0.714285714	0.928571429	0.9	0.0625
575	YKL152C	OG5_127491	1 - ALL (-ARCHAEA)	0	0.527777778	0.75	0.571428571	1	0.45	0.5625
576	YHR029C	OG5_128465	1 - ALL (-ARCHAEA)	0.125	0.416666667	0.875	0.285714286	0.857142857	0.85	0.1875
577	YMR034C	OG5_129981	1 - ALL (-ARCHAEA)	0	0.333333333	0.875	0.238095238	1	0.8	0
578	YKR087C	OG5_130204	1 - ALL (-ARCHAEA)	0.0625	0.222222222	0.875	0.476190476	0.857142857	0.8	0.0625
579	YDR248C	OG5_129347	1 - ALL (-ARCHAEA)	0	0.305555556	0.75	0.285714286	0.857142857	1	0.1875
580	YML009C	OG5_129957	1 - ALL (-ARCHAEA)	0	0.527777778	1	0.238095238	0.642857143	0.75	0.0625
581	Q0275	OG5_128583	1 - ALL (-ARCHAEA)	0.125	0.638888889	0.625	0.476190476	0.857142857	0.55	0.3125
582	YNL229C	OG5_126942	1 - ALL (-ARCHAEA)	0	0.361111111	1	0.571428571	0.214285714	1	0
583	YKL071W	OG5_126860	1 - ALL (-ARCHAEA)	0.0625	0.305555556	1	0.666666667	0.357142857	0.65	0.125
584	YER004W	OG5_129406	1 - ALL (-ARCHAEA)	0	0.222222222	0.5	0.333333333	0.928571429	0.9	0.3125
585	YPL103C	OG5_128466	1 - ALL (-ARCHAEA)	0.0625	0.25	0.25	0.380952381	0.928571429	0.95	0.5
586	YNL117W	OG5_130009	1 - ALL (-ARCHAEA)	0.125	0.277777778	0.625	0.476190476	0.357142857	0.95	0.0625
587	YIR031C	OG5_130009	1 - ALL (-ARCHAEA)	0.125	0.277777778	0.625	0.476190476	0.357142857	0.95	0.0625
588	YDR385W	OG5_126923	2 - ALL (-BACTERIA)	1	0.027777778	1	1	1	1	1
589	YOR133W	OG5_126923	2 - ALL (-BACTERIA)	1	0.027777778	1	1	1	1	1
590	YDL126C	OG5_126926	2 - ALL (-BACTERIA)	1	0.027777778	1	1	1	1	1
591	YBR143C	OG5_127250	2 - ALL (-BACTERIA)	1	0.027777778	1	1	1	1	1
592	YBR191W	OG5_126766	2 - ALL (-BACTERIA)	1	0	1	1	1	1	0.9375
593	YPL079W	OG5_126766	2 - ALL (-BACTERIA)	1	0	1	1	1	1	0.9375
594	YML063W	OG5_126852	2 - ALL (-BACTERIA)	1	0	1	1	1	1	0.9375
595	YLR441C	OG5_126852	2 - ALL (-BACTERIA)	1	0	1	1	1	1	0.9375
596	YJL177W	OG5_126900	2 - ALL (-BACTERIA)	1	0	1	1	1	1	1
597	YKL180W	OG5_126900	2 - ALL (-BACTERIA)	1	0	1	1	1	1	1
598	YER148W	OG5_126912	2 - ALL (-BACTERIA)	1	0	1	1	1	1	1
599	YGR034W	OG5_126931	2 - ALL (-BACTERIA)	1	0	1	1	1	1	0.9375
600	YLR344W	OG5_126931	2 - ALL (-BACTERIA)	1	0	1	1	1	1	0.9375
601	YBL027W	OG5_126940	2 - ALL (-BACTERIA)	1	0	1	1	1	1	0.9375
602	YBR084C-A	OG5_126940	2 - ALL (-BACTERIA)	1	0	1	1	1	1	0.9375
603	YGL076C	OG5_126953	2 - ALL (-BACTERIA)	1	0	1	1	1	1	0.9375
604	YPL198W	OG5_126953	2 - ALL (-BACTERIA)	1	0	1	1	1	1	0.9375
605	YBR181C	OG5_126964	2 - ALL (-BACTERIA)	1	0	1	1	1	1	1
606	YPL090C	OG5_126964	2 - ALL (-BACTERIA)	1	0	1	1	1	1	1
607	YGL147C	OG5_126993	2 - ALL (-BACTERIA)	1	0	1	1	1	1	1
608	YNL067W	OG5_126993	2 - ALL (-BACTERIA)	1	0	1	1	1	1	1
609	YMR121C	OG5_127033	2 - ALL (-BACTERIA)	1	0	1	1	1	1	0.9375
610	YLR029C	OG5_127033	2 - ALL (-BACTERIA)	1	0	1	1	1	1	0.9375
611	YBR031W	OG5_127050	2 - ALL (-BACTERIA)	1	0	1	1	1	1	0.9375
612	YDR012W	OG5_127050	2 - ALL (-BACTERIA)	1	0	1	1	1	1	0.9375
613	YLR340W	OG5_127051	2 - ALL (-BACTERIA)	1	0	1	1	1	1	1
614	YPL131W	OG5_127090	2 - ALL (-BACTERIA)	1	0	1	1	1	1	1
615	YPL220W	OG5_127114	2 - ALL (-BACTERIA)	1	0	1	1	1	1	0.9375
616	YGL135W	OG5_127114	2 - ALL (-BACTERIA)	1	0	1	1	1	1	0.9375
617	YMR260C	OG5_127127	2 - ALL (-BACTERIA)	1	0	1	1	1	1	1
618	YPR086W	OG5_127288	2 - ALL (-BACTERIA)	1	0	1	1	1	1	0.75
619	YEL051W	OG5_127301	2 - ALL (-BACTERIA)	1	0.138888889	1	0.952380952	1	1	1
620	YLL018C	OG5_127227	2 - ALL (-BACTERIA)	1	0.111111111	1	0.952380952	1	1	0.9375
621	YOR243C	OG5_127405	2 - ALL (-BACTERIA)	1	0.055555556	1	0.952380952	1	1	0.875
622	YLR060W	OG5_127490	2 - ALL (-BACTERIA)	1	0.027777778	1	0.952380952	1	1	0.9375
623	YOR151C	OG5_126694	2 - ALL (-BACTERIA)	1	0	1	0.952380952	1	1	0.9375
624	YOR207C	OG5_126694	2 - ALL (-BACTERIA)	1	0	1	0.952380952	1	1	0.9375
625	YOR063W	OG5_126874	2 - ALL (-BACTERIA)	1	0	1	0.952380952	1	1	1
626	YJR145C	OG5_126890	2 - ALL (-BACTERIA)	1	0	1	0.952380952	1	1	0.9375
627	YHR203C	OG5_126890	2 - ALL (-BACTERIA)	1	0	1	0.952380952	1	1	0.9375
628	YGL103W	OG5_127016	2 - ALL (-BACTERIA)	1	0	1	0.952380952	1	1	0.9375
629	YOL097C	OG5_127096	2 - ALL (-BACTERIA)	1	0	1	0.952380952	1	1	1
630	YLR378C	OG5_127102	2 - ALL (-BACTERIA)	1	0	1	0.952380952	1	1	0.9375
631	YBL091C	OG5_127231	2 - ALL (-BACTERIA)	1	0	1	0.952380952	1	1	0.9375
632	YPL237W	OG5_127339	2 - ALL (-BACTERIA)	1	0	1	0.952380952	1	1	1
633	YLR022C	OG5_127367	2 - ALL (-BACTERIA)	1	0	1	0.952380952	1	1	1
634	YOR217W	OG5_127465	2 - ALL (-BACTERIA)	1	0	1	0.952380952	1	1	0.9375
635	YJL190C	OG5_126878	2 - ALL (-BACTERIA)	1	0.055555556	1	1	1	0.95	1
636	YLR367W	OG5_126878	2 - ALL (-BACTERIA)	1	0.055555556	1	1	1	0.95	1
637	YPR043W	OG5_127166	2 - ALL (-BACTERIA)	1	0	1	1	1	0.95	0.875
638	YJR094W-A	OG5_127166	2 - ALL (-BACTERIA)	1	0	1	1	1	0.95	0.875
639	YPL093W	OG5_127411	2 - ALL (-BACTERIA)	0.9375	0	1	1	1	1	1
640	YJR047C	OG5_126922	2 - ALL (-BACTERIA)	1	0	1	1	0.928571429	1	0.875
641	YEL034W	OG5_126922	2 - ALL (-BACTERIA)	1	0	1	1	0.928571429	1	0.875
642	YMR143W	OG5_126930	2 - ALL (-BACTERIA)	1	0	1	1	0.928571429	1	1
643	YDL083C	OG5_126930	2 - ALL (-BACTERIA)	1	0	1	1	0.928571429	1	1
644	YLR075W	OG5_126951	2 - ALL (-BACTERIA)	1	0	1	1	0.928571429	1	1
645	YBL092W	OG5_126965	2 - ALL (-BACTERIA)	1	0	1	1	0.928571429	1	0.8125
646	YBL072C	OG5_127039	2 - ALL (-BACTERIA)	1	0	1	1	0.928571429	1	1
647	YER102W	OG5_127039	2 - ALL (-BACTERIA)	1	0	1	1	0.928571429	1	1
648	YPR016C	OG5_127488	2 - ALL (-BACTERIA)	1	0	1	1	0.928571429	1	1
649	YBR118W	OG5_126631	2 - ALL (-BACTERIA)	1	0.055555556	1	0.904761905	1	1	1
650	YPR080W	OG5_126631	2 - ALL (-BACTERIA)	1	0.055555556	1	0.904761905	1	1	1
651	YNL162W	OG5_126988	2 - ALL (-BACTERIA)	1	0	1	0.952380952	1	0.95	0.9375
652	YHR141C	OG5_126988	2 - ALL (-BACTERIA)	1	0	1	0.952380952	1	0.95	0.9375
653	YER074W	OG5_126896	2 - ALL (-BACTERIA)	0.9375	0	1	0.952380952	1	1	0.875
654	YIL069C	OG5_126896	2 - ALL (-BACTERIA)	0.9375	0	1	0.952380952	1	1	0.875
655	YIL103W	OG5_127598	2 - ALL (-BACTERIA)	0.9375	0	1	0.952380952	1	1	0.875
656	YML024W	OG5_126867	2 - ALL (-BACTERIA)	0.9375	0	1	1	1	0.95	0.875
657	YDR447C	OG5_126867	2 - ALL (-BACTERIA)	0.9375	0	1	1	1	0.95	0.875
658	YDL185W	OG5_127237	2 - ALL (-BACTERIA)	1	0.166666667	1	0.952380952	0.928571429	1	0.9375
659	YIL133C	OG5_126957	2 - ALL (-BACTERIA)	1	0	1	0.952380952	0.928571429	1	0.9375
660	YNL069C	OG5_126957	2 - ALL (-BACTERIA)	1	0	1	0.952380952	0.928571429	1	0.9375
661	YPR132W	OG5_127029	2 - ALL (-BACTERIA)	1	0	1	0.952380952	0.928571429	1	1
662	YGR118W	OG5_127029	2 - ALL (-BACTERIA)	1	0	1	0.952380952	0.928571429	1	1
663	YOL121C	OG5_127080	2 - ALL (-BACTERIA)	1	0	1	0.952380952	0.928571429	1	0.8125
664	YNL302C	OG5_127080	2 - ALL (-BACTERIA)	1	0	1	0.952380952	0.928571429	1	0.8125
665	YDR064W	OG5_127089	2 - ALL (-BACTERIA)	1	0	1	0.952380952	0.928571429	1	0.9375
666	YDL014W	OG5_127191	2 - ALL (-BACTERIA)	1	0	1	0.952380952	0.928571429	1	0.9375
667	YAL035W	OG5_127312	2 - ALL (-BACTERIA)	1	0	1	0.952380952	0.928571429	1	1
668	YBR088C	OG5_127352	2 - ALL (-BACTERIA)	1	0	1	0.952380952	0.928571429	1	0.9375
669	YHR070W	OG5_127369	2 - ALL (-BACTERIA)	1	0	1	0.952380952	0.928571429	1	0.9375
670	YJR007W	OG5_127433	2 - ALL (-BACTERIA)	1	0.055555556	1	1	0.928571429	0.95	0.9375
671	YDR025W	OG5_126986	2 - ALL (-BACTERIA)	1	0	1	1	0.928571429	0.95	0.9375
672	YBR048W	OG5_126986	2 - ALL (-BACTERIA)	1	0	1	1	0.928571429	0.95	0.9375
673	YPR103W	OG5_127100	2 - ALL (-BACTERIA)	0.9375	0.055555556	1	1	0.928571429	1	1
674	YHR020W	OG5_127154	2 - ALL (-BACTERIA)	1	0.166666667	1	0.857142857	1	1	1
675	YBR189W	OG5_126983	2 - ALL (-BACTERIA)	1	0	1	1	0.857142857	1	0.9375
676	YPL081W	OG5_126983	2 - ALL (-BACTERIA)	1	0	1	1	0.857142857	1	0.9375
677	YJR123W	OG5_127064	2 - ALL (-BACTERIA)	1	0	1	1	0.857142857	1	0.9375
678	YGR185C	OG5_127567	2 - ALL (-BACTERIA)	1	0	1	0.857142857	1	1	0.9375
679	YBL057C	OG5_127155	2 - ALL (-BACTERIA)	1	0	1	0.904761905	1	0.95	1
680	YLR172C	OG5_127443	2 - ALL (-BACTERIA)	0.9375	0	1	0.904761905	1	1	0.9375
681	YHR068W	OG5_127351	2 - ALL (-BACTERIA)	1	0.083333333	1	0.904761905	0.928571429	1	1
682	YKL113C	OG5_127472	2 - ALL (-BACTERIA)	1	0	1	0.904761905	0.928571429	1	1
683	YNL001W	OG5_127513	2 - ALL (-BACTERIA)	1	0	1	0.904761905	0.928571429	1	1
684	YDL166C	OG5_127564	2 - ALL (-BACTERIA)	1	0	1	0.904761905	0.928571429	1	0.9375
685	YJL125C	OG5_127534	2 - ALL (-BACTERIA)	1	0.111111111	1	0.952380952	0.928571429	0.95	0.8125
686	YLR388W	OG5_127205	2 - ALL (-BACTERIA)	1	0	1	0.952380952	0.928571429	0.95	0.8125
687	YDL061C	OG5_127205	2 - ALL (-BACTERIA)	1	0	1	0.952380952	0.928571429	0.95	0.8125
688	YOR289W	OG5_127328	2 - ALL (-BACTERIA)	1	0.083333333	0.875	0.952380952	1	1	0.6875
689	YPL160W	OG5_127407	2 - ALL (-BACTERIA)	0.875	0	1	0.952380952	1	1	0.9375
690	YOR145C	OG5_127464	2 - ALL (-BACTERIA)	0.875	0	1	0.952380952	1	1	1
691	YDR120C	OG5_127349	2 - ALL (-BACTERIA)	1	0.027777778	1	0.952380952	0.857142857	1	1
692	YLR048W	OG5_127014	2 - ALL (-BACTERIA)	1	0	1	0.952380952	0.857142857	1	0.875
693	YGR214W	OG5_127014	2 - ALL (-BACTERIA)	1	0	1	0.952380952	0.857142857	1	0.875
694	YER025W	OG5_127447	2 - ALL (-BACTERIA)	1	0	1	0.857142857	1	0.95	1
695	YHL022C	OG5_127274	2 - ALL (-BACTERIA)	0.9375	0	1	0.857142857	1	1	0.6875
696	YOR119C	OG5_127476	2 - ALL (-BACTERIA)	1	0.083333333	0.875	0.904761905	1	1	0.9375
697	YER007C-A	OG5_127512	2 - ALL (-BACTERIA)	1	0	0.875	0.904761905	1	1	0.9375
698	YLR009W	OG5_127497	2 - ALL (-BACTERIA)	0.9375	0	1	0.904761905	0.928571429	1	0.9375
699	YJL194W	OG5_126808	2 - ALL (-BACTERIA)	0.8125	0	1	0.952380952	1	1	0.9375
700	YML065W	OG5_126808	2 - ALL (-BACTERIA)	0.8125	0	1	0.952380952	1	1	0.9375
701	YAL036C	OG5_127528	2 - ALL (-BACTERIA)	0.875	0	1	0.952380952	0.928571429	1	1
702	YDR045C	OG5_127419	2 - ALL (-BACTERIA)	1	0	1	0.80952381	0.928571429	1	0.9375
703	YGL030W	OG5_127005	2 - ALL (-BACTERIA)	0.8125	0	1	0.904761905	1	1	1
704	YHR021C	OG5_127008	2 - ALL (-BACTERIA)	1	0	1	0.904761905	0.857142857	0.95	0.875
705	YKL156W	OG5_127008	2 - ALL (-BACTERIA)	1	0	1	0.904761905	0.857142857	0.95	0.875
706	YLR264W	OG5_127046	2 - ALL (-BACTERIA)	1	0	1	0.904761905	0.857142857	0.95	0.875
707	YOR167C	OG5_127046	2 - ALL (-BACTERIA)	1	0	1	0.904761905	0.857142857	0.95	0.875
708	YPR187W	OG5_127345	2 - ALL (-BACTERIA)	0.875	0	1	0.952380952	0.928571429	0.95	0.9375
709	YOR332W	OG5_127015	2 - ALL (-BACTERIA)	0.75	0.111111111	1	0.952380952	1	1	0.8125
710	YDR280W	OG5_126882	2 - ALL (-BACTERIA)	0.75	0	1	0.952380952	1	1	0.9375
711	YNL207W	OG5_127684	2 - ALL (-BACTERIA)	0.75	0	1	0.952380952	1	1	0.875
712	YBR154C	OG5_127455	2 - ALL (-BACTERIA)	0.9375	0	1	0.952380952	0.857142857	0.95	0.9375
713	YDR500C	OG5_126918	2 - ALL (-BACTERIA)	0.9375	0	1	0.857142857	1	0.9	0.9375
714	YLR185W	OG5_126918	2 - ALL (-BACTERIA)	0.9375	0	1	0.857142857	1	0.9	0.9375
715	YLR143W	OG5_127536	2 - ALL (-BACTERIA)	0.9375	0.055555556	0.875	0.952380952	0.928571429	1	0.875
716	YDL075W	OG5_126907	2 - ALL (-BACTERIA)	0.8125	0	1	1	0.928571429	0.95	1
717	YLR406C	OG5_126907	2 - ALL (-BACTERIA)	0.8125	0	1	1	0.928571429	0.95	1
718	YDR140W	OG5_127713	2 - ALL (-BACTERIA)	1	0	1	0.80952381	0.928571429	0.95	0.8125
719	YDL164C	OG5_127375	2 - ALL (-BACTERIA)	1	0.138888889	1	0.80952381	0.857142857	1	0.9375
720	YIL021W	OG5_127622	2 - ALL (-BACTERIA)	0.75	0	1	0.904761905	1	1	0.9375
721	YJR064W	OG5_127343	2 - ALL (-BACTERIA)	0.6875	0.055555556	1	0.952380952	1	1	0.9375
722	YPL009C	OG5_127300	2 - ALL (-BACTERIA)	1	0	1	0.904761905	0.928571429	0.8	0.9375
723	YDR091C	OG5_127149	2 - ALL (-BACTERIA)	1	0.194444444	0.875	0.857142857	1	0.9	0.9375
724	YEL026W	OG5_127322	2 - ALL (-BACTERIA)	1	0	0.75	0.952380952	0.928571429	1	0.9375
725	YNL132W	OG5_127380	2 - ALL (-BACTERIA)	0.625	0.166666667	1	1	1	1	0.9375
726	YLR200W	OG5_127549	2 - ALL (-BACTERIA)	1	0	0.875	0.952380952	0.785714286	1	0.875
727	YJR008W	OG5_127479	2 - ALL (-BACTERIA)	0.875	0.138888889	0.875	0.904761905	1	0.95	0.75
728	YNL021W	OG5_126654	2 - ALL (-BACTERIA)	0.6875	0.194444444	1	0.904761905	1	1	0.6875
729	YPL086C	OG5_127324	2 - ALL (-BACTERIA)	0.75	0.138888889	1	0.904761905	0.928571429	1	0.9375
730	YOR006C	OG5_127734	2 - ALL (-BACTERIA)	0.75	0	1	0.904761905	0.928571429	1	0.9375
731	YGL022W	OG5_126840	2 - ALL (-BACTERIA)	0.625	0	1	0.952380952	1	1	0.75
732	YKL006W	OG5_127132	2 - ALL (-BACTERIA)	0.6875	0	1	1	0.928571429	0.95	0.875
733	YHL001W	OG5_127132	2 - ALL (-BACTERIA)	0.6875	0	1	1	0.928571429	0.95	0.875
734	YDL007W	OG5_127456	2 - ALL (-BACTERIA)	0.5625	0.027777778	1	1	1	1	0.9375
735	YDR418W	OG5_127022	2 - ALL (-BACTERIA)	0.5625	0	1	1	1	1	0.9375
736	YEL054C	OG5_127022	2 - ALL (-BACTERIA)	0.5625	0	1	1	1	1	0.9375
737	YIL143C	OG5_127208	2 - ALL (-BACTERIA)	0.625	0.111111111	1	1	0.928571429	1	0.9375
738	YIL052C	OG5_127025	2 - ALL (-BACTERIA)	0.625	0	1	1	0.928571429	1	0.8125
739	YER056C-A	OG5_127025	2 - ALL (-BACTERIA)	0.625	0	1	1	0.928571429	1	0.8125
740	YJL014W	OG5_127483	2 - ALL (-BACTERIA)	0.625	0	1	1	0.928571429	1	0.9375
741	YIR022W	OG5_127356	2 - ALL (-BACTERIA)	0.6875	0.055555556	1	0.857142857	1	1	0.9375
742	YDL191W	OG5_127176	2 - ALL (-BACTERIA)	0.625	0	1	0.952380952	1	0.95	0.9375
743	YDL136W	OG5_127176	2 - ALL (-BACTERIA)	0.625	0	1	0.952380952	1	0.95	0.9375
744	YPL234C	OG5_126803	2 - ALL (-BACTERIA)	0.6875	0.138888889	1	0.904761905	0.928571429	1	0.875
745	YEL027W	OG5_126803	2 - ALL (-BACTERIA)	0.6875	0.138888889	1	0.904761905	0.928571429	1	0.875
746	YBR243C	OG5_127672	2 - ALL (-BACTERIA)	0.6875	0	1	0.904761905	0.928571429	1	0.875
747	YNL232W	OG5_128555	2 - ALL (-BACTERIA)	0.6875	0	1	0.904761905	0.928571429	1	0.5
748	YKL144C	OG5_127589	2 - ALL (-BACTERIA)	0.5625	0	1	0.952380952	1	1	0.9375
749	YHR069C	OG5_127653	2 - ALL (-BACTERIA)	0.75	0	1	0.952380952	0.857142857	0.95	1
750	YDL100C	OG5_127181	2 - ALL (-BACTERIA)	0.625	0.194444444	1	0.952380952	0.928571429	1	0.75
751	YJR072C	OG5_127563	2 - ALL (-BACTERIA)	0.625	0	1	0.952380952	0.928571429	1	1
752	YOR310C	OG5_127592	2 - ALL (-BACTERIA)	0.625	0	1	0.952380952	0.928571429	1	1
753	YOL094C	OG5_127600	2 - ALL (-BACTERIA)	0.5	0.027777778	1	1	1	1	0.9375
754	YMR074C	OG5_127711	2 - ALL (-BACTERIA)	1	0	0.75	0.904761905	0.928571429	0.9	0.6875
755	YML105C	OG5_128121	2 - ALL (-BACTERIA)	0.75	0	1	0.904761905	0.857142857	0.95	0.6875
756	YOR210W	OG5_127691	2 - ALL (-BACTERIA)	1	0	1	0.904761905	0.642857143	0.9	0.9375
757	YOL005C	OG5_127688	2 - ALL (-BACTERIA)	0.5625	0	1	0.952380952	0.928571429	1	0.875
758	YER095W	OG5_126834	2 - ALL (-BACTERIA)	1	0	0.75	0.857142857	0.928571429	0.9	0.9375
759	YER179W	OG5_126834	2 - ALL (-BACTERIA)	1	0	0.75	0.857142857	0.928571429	0.9	0.9375
760	YIR002C	OG5_128649	2 - ALL (-BACTERIA)	0.625	0	1	0.857142857	1	0.95	0.1875
761	YBR242W	OG5_127807	2 - ALL (-BACTERIA)	0.5625	0.166666667	1	0.857142857	1	1	0.5625
762	YGL101W	OG5_127807	2 - ALL (-BACTERIA)	0.5625	0.166666667	1	0.857142857	1	1	0.5625
763	YGR027C	OG5_126998	2 - ALL (-BACTERIA)	0.5	0	1	0.952380952	1	0.95	0.9375
764	YLR333C	OG5_126998	2 - ALL (-BACTERIA)	0.5	0	1	0.952380952	1	0.95	0.9375
765	YOR250C	OG5_127602	2 - ALL (-BACTERIA)	0.5625	0	1	0.904761905	0.928571429	1	0.9375
766	YOL038W	OG5_127424	2 - ALL (-BACTERIA)	0.4375	0	1	0.952380952	1	1	0.8125
767	YPR019W	OG5_127631	2 - ALL (-BACTERIA)	0.5625	0	0.875	0.952380952	1	1	0.9375
768	YBL023C	OG5_127764	2 - ALL (-BACTERIA)	0.4375	0	1	0.952380952	1	1	1
769	YPL022W	OG5_127977	2 - ALL (-BACTERIA)	0.4375	0	1	0.952380952	1	1	0.625
770	YLR186W	OG5_127748	2 - ALL (-BACTERIA)	0.625	0	1	0.904761905	0.857142857	1	0.9375
771	YNR053C	OG5_127573	2 - ALL (-BACTERIA)	0.4375	0	1	0.904761905	1	1	1
772	YGL211W	OG5_127415	2 - ALL (-BACTERIA)	0.9375	0.166666667	0.75	0.857142857	0.785714286	1	0.875
773	YHR012W	OG5_127553	2 - ALL (-BACTERIA)	0.5	0.055555556	0.875	0.952380952	1	1	0.75
774	YMR142C	OG5_127128	2 - ALL (-BACTERIA)	0.375	0	1	0.952380952	1	1	0.9375
775	YDL082W	OG5_127128	2 - ALL (-BACTERIA)	0.375	0	1	0.952380952	1	1	0.9375
776	YGR253C	OG5_127593	2 - ALL (-BACTERIA)	0.375	0	1	0.952380952	1	1	1
777	YJL189W	OG5_127376	2 - ALL (-BACTERIA)	0.875	0	1	0.80952381	0.785714286	0.85	0.75
778	YGR262C	OG5_127673	2 - ALL (-BACTERIA)	0.625	0.027777778	1	0.904761905	0.785714286	1	1
779	YDL081C	OG5_126872	2 - ALL (-BACTERIA)	0.5	0	1	0.952380952	0.857142857	1	0.8125
780	YDL130W	OG5_126872	2 - ALL (-BACTERIA)	0.5	0	1	0.952380952	0.857142857	1	0.8125
781	YLR105C	OG5_128736	2 - ALL (-BACTERIA)	0.75	0	0.875	0.666666667	1	1	0.25
782	YDR294C	OG5_128248	2 - ALL (-BACTERIA)	0.4375	0.027777778	1	0.952380952	1	0.9	0.3125
783	YLR287C-A	OG5_127269	2 - ALL (-BACTERIA)	0.5	0	1	0.952380952	0.928571429	0.9	0.6875
784	YOR182C	OG5_127269	2 - ALL (-BACTERIA)	0.5	0	1	0.952380952	0.928571429	0.9	0.6875
785	YDR404C	OG5_127981	2 - ALL (-BACTERIA)	0.4375	0	1	0.904761905	0.928571429	1	0.8125
786	YNL330C	OG5_126742	2 - ALL (-BACTERIA)	0.25	0.166666667	1	1	1	1	1
787	YGR271W	OG5_126701	2 - ALL (-BACTERIA)	0.25	0.027777778	1	1	1	1	1
788	YER172C	OG5_126701	2 - ALL (-BACTERIA)	0.25	0.027777778	1	1	1	1	1
789	YNL048W	OG5_128507	2 - ALL (-BACTERIA)	0.4375	0	1	0.952380952	0.857142857	1	0.4375
790	YER131W	OG5_127138	2 - ALL (-BACTERIA)	0.5	0	1	1	0.785714286	0.95	0.9375
791	YGL189C	OG5_127138	2 - ALL (-BACTERIA)	0.5	0	1	1	0.785714286	0.95	0.9375
792	YLR438C-A	OG5_128346	2 - ALL (-BACTERIA)	0.5625	0	1	0.904761905	0.857142857	0.9	0.6875
793	YML014W	OG5_127630	2 - ALL (-BACTERIA)	0.4375	0.055555556	0.875	0.904761905	1	1	0.9375
794	YLR167W	OG5_127221	2 - ALL (-BACTERIA)	0.4375	0	0.875	0.904761905	1	1	0.9375
795	YGL105W	OG5_127125	2 - ALL (-BACTERIA)	0.5625	0.055555556	1	0.714285714	0.928571429	1	0.875
796	YOL039W	OG5_126845	2 - ALL (-BACTERIA)	0.4375	0	0.875	0.952380952	0.928571429	1	1
797	YDR382W	OG5_126845	2 - ALL (-BACTERIA)	0.4375	0	0.875	0.952380952	0.928571429	1	1
798	YML094W	OG5_127820	2 - ALL (-BACTERIA)	0.5	0	0.875	0.952380952	0.857142857	1	0.875
799	YDR339C	OG5_127679	2 - ALL (-BACTERIA)	0.25	0	1	1	0.928571429	1	1
800	YGR277C	OG5_128320	2 - ALL (-BACTERIA)	0.625	0	0.875	0.857142857	0.857142857	0.95	0.375
801	YPL227C	OG5_128591	2 - ALL (-BACTERIA)	0.625	0.138888889	0.875	0.761904762	1	0.9	0.375
802	YLR197W	OG5_127848	2 - ALL (-BACTERIA)	0.375	0	1	0.857142857	0.928571429	1	1
803	YKR026C	OG5_127805	2 - ALL (-BACTERIA)	0.4375	0.027777778	0.75	0.952380952	1	1	0.6875
804	YER171W	OG5_127585	2 - ALL (-BACTERIA)	0.25	0.083333333	1	0.952380952	0.928571429	1	1
805	YPR110C	OG5_127819	2 - ALL (-BACTERIA)	0.25	0	0.875	1	1	1	1
806	YGL115W	OG5_128342	2 - ALL (-BACTERIA)	0.3125	0	1	0.857142857	1	0.95	0.1875
807	YHR072W-A	OG5_127952	2 - ALL (-BACTERIA)	0.6875	0	0.875	0.857142857	0.785714286	0.9	0.875
808	YGR211W	OG5_127703	2 - ALL (-BACTERIA)	0.75	0	0.5	0.904761905	0.928571429	1	0.875
809	YML126C	OG5_127526	2 - ALL (-BACTERIA)	0.4375	0.166666667	0.75	0.857142857	1	1	0.5
810	YKL215C	OG5_128108	2 - ALL (-BACTERIA)	0.5	0.138888889	0.875	0.80952381	0.857142857	1	0.1875
811	YPL207W	OG5_128065	2 - ALL (-BACTERIA)	0.9375	0	1	0.285714286	1	0.8	0.625
812	YOR234C	OG5_127072	2 - ALL (-BACTERIA)	0.25	0	1	0.952380952	0.857142857	0.95	0.875
813	YPL143W	OG5_127072	2 - ALL (-BACTERIA)	0.25	0	1	0.952380952	0.857142857	0.95	0.875
814	YMR310C	OG5_128701	2 - ALL (-BACTERIA)	0.6875	0	0.75	0.857142857	1	0.7	0.5
815	YGR283C	OG5_128701	2 - ALL (-BACTERIA)	0.6875	0	0.75	0.857142857	1	0.7	0.5
816	YPL235W	OG5_128002	2 - ALL (-BACTERIA)	0.3125	0.027777778	1	0.857142857	0.857142857	0.95	0.9375
817	YMR130W	OG5_128559	2 - ALL (-BACTERIA)	0.375	0.083333333	1	0.714285714	0.928571429	0.95	0.0625
818	YLR450W	OG5_127955	2 - ALL (-BACTERIA)	0.6875	0.055555556	0.5	0.80952381	0.928571429	1	0.3125
819	YML075C	OG5_127955	2 - ALL (-BACTERIA)	0.6875	0.055555556	0.5	0.80952381	0.928571429	1	0.3125
820	YDR378C	OG5_128262	2 - ALL (-BACTERIA)	0.5	0	1	0.714285714	0.857142857	0.85	0.6875
821	YMR208W	OG5_128331	2 - ALL (-BACTERIA)	0.875	0.111111111	0.5	0.80952381	0.857142857	0.8	0.5
822	YKL017C	OG5_128468	2 - ALL (-BACTERIA)	0.3125	0.111111111	1	0.428571429	1	1	0.375
823	YML060W	OG5_127994	2 - ALL (-BACTERIA)	0.25	0.083333333	0.75	0.761904762	1	0.95	0.875
824	YOL102C	OG5_127645	2 - ALL (-BACTERIA)	0.3125	0.166666667	0.75	0.714285714	0.928571429	1	0.5
825	YNR043W	OG5_128252	2 - ALL (-BACTERIA)	0.3125	0.111111111	0.5	0.857142857	1	1	0.5
826	YNR050C	OG5_129257	2 - ALL (-BACTERIA)	0.25	0.111111111	0.5	0.80952381	1	1	0.0625
827	YML005W	OG5_129346	2 - ALL (-BACTERIA)	0.375	0	0.75	0.428571429	0.928571429	0.75	0.4375
828	YGL050W	OG5_129765	2 - ALL (-BACTERIA)	0.6875	0	0.25	0.285714286	0.928571429	0.75	0.3125
829	YGL156W	OG5_130172	2 - ALL (-BACTERIA)	0.25	0.138888889	0.375	0.238095238	0.928571429	0.95	0.0625
830	YHR106W	OG5_127532	3 - ALL (-ANIMALS)	1	1	1	0.285714286	0	1	0.25
831	YDR353W	OG5_127532	3 - ALL (-ANIMALS)	1	1	1	0.285714286	0	1	0.25
832	YER052C	OG5_128018	3 - ALL (-ANIMALS)	0.8125	0.944444444	1	0.238095238	0	1	0.1875
833	YBR153W	OG5_127122	3 - ALL (-ANIMALS)	0.8125	0.888888889	1	0.476190476	0	1	0.3125
834	YDR127W	OG5_127183	3 - ALL (-ANIMALS)	0.8125	0.888888889	1	0.285714286	0	1	0.25
835	YGL148W	OG5_128304	3 - ALL (-ANIMALS)	0.8125	0.888888889	1	0.285714286	0	1	0.25
836	YBL033C	OG5_127275	3 - ALL (-ANIMALS)	0.8125	0.888888889	1	0.142857143	0	1	0.0625
837	YDR487C	OG5_127275	3 - ALL (-ANIMALS)	0.8125	0.888888889	1	0.142857143	0	1	0.0625
838	YOL143C	OG5_128902	3 - ALL (-ANIMALS)	0.8125	0.888888889	1	0.142857143	0	1	0.0625
839	YGL026C	OG5_128016	3 - ALL (-ANIMALS)	0.875	0.805555556	1	0.19047619	0	1	0.125
840	YOR128C	OG5_127668	3 - ALL (-ANIMALS)	0.75	0.888888889	1	0.142857143	0	1	0.0625
841	YNL316C	OG5_128434	3 - ALL (-ANIMALS)	0.875	0.75	1	0.142857143	0	1	0
842	YIL116W	OG5_127656	3 - ALL (-ANIMALS)	0.8125	0.777777778	1	0.142857143	0	1	0.25
843	YDR158W	OG5_128664	3 - ALL (-ANIMALS)	0.75	0.833333333	1	0.238095238	0	1	0.1875
844	YER090W	OG5_128544	3 - ALL (-ANIMALS)	0.75	0.833333333	1	0.142857143	0	1	0.0625
845	YKR069W	OG5_128100	3 - ALL (-ANIMALS)	0.8125	0.694444444	1	0.333333333	0	1	0.0625
846	YJR139C	OG5_128063	3 - ALL (-ANIMALS)	0.75	0.75	1	0.19047619	0	1	0.125
847	YDR354W	OG5_129303	3 - ALL (-ANIMALS)	0.75	0.75	1	0.047619048	0	1	0.0625
848	YJR016C	OG5_128618	3 - ALL (-ANIMALS)	0.6875	0.805555556	1	0.19047619	0	1	0.0625
849	YKL211C	OG5_128663	3 - ALL (-ANIMALS)	0.75	0.75	1	0.095238095	0	0.95	0.125
850	YLR355C	OG5_129100	3 - ALL (-ANIMALS)	0.6875	0.75	1	0.142857143	0	1	0.0625
851	YBR248C	OG5_129302	3 - ALL (-ANIMALS)	0.6875	0.722222222	1	0.19047619	0	1	0.0625
852	YDR234W	OG5_127864	3 - ALL (-ANIMALS)	0.6875	0.722222222	1	0.142857143	0	1	0.0625
853	YGL009C	OG5_127864	3 - ALL (-ANIMALS)	0.6875	0.722222222	1	0.142857143	0	1	0.0625
854	YOR202W	OG5_129258	3 - ALL (-ANIMALS)	0.6875	0.75	1	0.142857143	0	0.95	0.0625
855	YOL055C	OG5_128612	3 - ALL (-ANIMALS)	0.9375	0.805555556	0.625	0.142857143	0	1	0.0625
856	YPL258C	OG5_128612	3 - ALL (-ANIMALS)	0.9375	0.805555556	0.625	0.142857143	0	1	0.0625
857	YPR121W	OG5_128612	3 - ALL (-ANIMALS)	0.9375	0.805555556	0.625	0.142857143	0	1	0.0625
858	YBR176W	OG5_129046	3 - ALL (-ANIMALS)	0.5	0.805555556	1	0.238095238	0	1	0.125
859	YHR025W	OG5_129171	3 - ALL (-ANIMALS)	0.75	0.555555556	1	0.047619048	0	1	0.375
860	YNL256W	OG5_128803	3 - ALL (-ANIMALS)	0.375	0.888888889	1	0.142857143	0	1	0.25
861	YIL010W	OG5_127887	3 - ALL (-ANIMALS)	0.5	0.722222222	1	0.142857143	0	0.95	0.375
862	YCL009C	OG5_129345	3 - ALL (-ANIMALS)	0.375	0.777777778	1	0.047619048	0	1	0.0625
863	YJL092W	OG5_127542	3 - ALL (-ANIMALS)	0.25	1	1	0.333333333	0	0.9	0.375
864	YER091C	OG5_128715	3 - ALL (-ANIMALS)	0.625	0.583333333	0.75	0.142857143	0	1	0.1875
865	YPR167C	OG5_129962	3 - ALL (-ANIMALS)	0.4375	0.472222222	1	0.142857143	0	1	0.0625
866	YMR178W	OG5_128220	3 - ALL (-ANIMALS)	0.625	0.833333333	0.5	0.095238095	0	0.95	0.125
867	YPL214C	OG5_128015	3 - ALL (-ANIMALS)	0.375	0.777777778	0.75	0.142857143	0	1	0.0625
868	YBR072W	OG5_126935	3 - ALL (-ANIMALS)	0.5625	0.555555556	1	0.428571429	0	0.7	0.4375
869	YMR062C	OG5_130203	3 - ALL (-ANIMALS)	0.25	0.527777778	1	0.142857143	0	1	0.0625
870	YJL094C	OG5_128196	3 - ALL (-ANIMALS)	0.8125	0.361111111	0.625	0.095238095	0	0.85	0
871	YDR007W	OG5_130209	3 - ALL (-ANIMALS)	0.625	0.527777778	1	0.142857143	0	0.4	0
872	YNR058W	OG5_128068	3 - ALL (-ANIMALS)	0.3125	0.722222222	0.5	0.238095238	0	0.85	0.0625
873	YHR063C	OG5_130208	3 - ALL (-ANIMALS)	0.4375	0.388888889	0.5	0.047619048	0	1	0.125
874	YJL218W	OG5_128273	3 - ALL (-ANIMALS)	0.4375	0.527777778	0.5	0.142857143	0	0.8	0.125
875	YJR010W	OG5_130587	3 - ALL (-ANIMALS)	0.5	0.222222222	0.5	0.19047619	0	1	0.125
876	YLR303W	OG5_130839	3 - ALL (-ANIMALS)	0.25	0.5	0.25	0.095238095	0	0.9	0
877	YFL050C	OG5_129978	3 - ALL (-ANIMALS)	0.3125	0.472222222	0.25	0.19047619	0	0.8	0.0625
878	YOL130W	OG5_129978	3 - ALL (-ANIMALS)	0.3125	0.472222222	0.25	0.19047619	0	0.8	0.0625
879	YPR201W	OG5_131377	3 - ALL (-ANIMALS)	0.3125	0.277777778	0.25	0.142857143	0	0.85	0.0625
880	YPR002W	OG5_132591	3 - ALL (-ANIMALS)	0.25	0.222222222	0.25	0.142857143	0	0.7	0.125
881	YNL189W	OG5_126761	4 - EUKARYOTES	0	0.027777778	1	1	1	1	0.875
882	YOR157C	OG5_127705	4 - EUKARYOTES	0.1875	0	1	1	1	1	1
883	YER133W	OG5_126821	4 - EUKARYOTES	0.0625	0	1	1	1	1	1
884	YDL143W	OG5_127832	4 - EUKARYOTES	0.0625	0	1	1	1	1	1
885	YBR010W	OG5_126569	4 - EUKARYOTES	0	0	1	1	1	1	0.9375
886	YNL031C	OG5_126569	4 - EUKARYOTES	0	0	1	1	1	1	0.9375
887	YDR224C	OG5_126572	4 - EUKARYOTES	0	0	1	1	1	1	0.9375
888	YBL002W	OG5_126572	4 - EUKARYOTES	0	0	1	1	1	1	0.9375
889	YBR009C	OG5_126573	4 - EUKARYOTES	0	0	1	1	1	1	0.875
890	YNL030W	OG5_126573	4 - EUKARYOTES	0	0	1	1	1	1	0.875
891	YML124C	OG5_126605	4 - EUKARYOTES	0	0	1	1	1	1	1
892	YML085C	OG5_126605	4 - EUKARYOTES	0	0	1	1	1	1	1
893	YFL037W	OG5_126611	4 - EUKARYOTES	0	0	1	1	1	1	1
894	YGR108W	OG5_126649	4 - EUKARYOTES	0	0	1	1	1	1	0.625
895	YPR119W	OG5_126649	4 - EUKARYOTES	0	0	1	1	1	1	0.625
896	YGR109C	OG5_126649	4 - EUKARYOTES	0	0	1	1	1	1	0.625
897	YDL155W	OG5_126649	4 - EUKARYOTES	0	0	1	1	1	1	0.625
898	YLR210W	OG5_126649	4 - EUKARYOTES	0	0	1	1	1	1	0.625
899	YDR477W	OG5_126655	4 - EUKARYOTES	0	0	1	1	1	1	0.8125
900	YKL101W	OG5_126655	4 - EUKARYOTES	0	0	1	1	1	1	0.8125
901	YDR507C	OG5_126655	4 - EUKARYOTES	0	0	1	1	1	1	0.8125
902	YCL024W	OG5_126655	4 - EUKARYOTES	0	0	1	1	1	1	0.8125
903	YPL031C	OG5_126712	4 - EUKARYOTES	0	0	1	1	1	1	1
904	YBR160W	OG5_126712	4 - EUKARYOTES	0	0	1	1	1	1	1
905	YMR139W	OG5_126888	4 - EUKARYOTES	0	0	1	1	1	1	0.875
906	YDL079C	OG5_126888	4 - EUKARYOTES	0	0	1	1	1	1	0.875
907	YMR242C	OG5_127130	4 - EUKARYOTES	0	0	1	1	1	1	1
908	YOR312C	OG5_127130	4 - EUKARYOTES	0	0	1	1	1	1	1
909	YNR052C	OG5_127146	4 - EUKARYOTES	0	0	1	1	1	1	0.9375
910	YIL075C	OG5_127160	4 - EUKARYOTES	0	0	1	1	1	1	0.875
911	YHR193C	OG5_127180	4 - EUKARYOTES	0	0	1	1	1	1	0.9375
912	YLR448W	OG5_127206	4 - EUKARYOTES	0	0	1	1	1	1	0.875
913	YML073C	OG5_127206	4 - EUKARYOTES	0	0	1	1	1	1	0.875
914	YDR188W	OG5_127428	4 - EUKARYOTES	0	0	1	1	1	1	1
915	YJL115W	OG5_127499	4 - EUKARYOTES	0	0	1	1	1	1	1
916	YLR293C	OG5_127514	4 - EUKARYOTES	0	0	1	1	1	1	1
917	YOR185C	OG5_127514	4 - EUKARYOTES	0	0	1	1	1	1	1
918	YER094C	OG5_127761	4 - EUKARYOTES	0	0	1	1	1	1	0.9375
919	YPL217C	OG5_127790	4 - EUKARYOTES	0	0	1	1	1	1	0.9375
920	YMR314W	OG5_127884	4 - EUKARYOTES	0	0	1	1	1	1	0.875
921	YHR122W	OG5_127914	4 - EUKARYOTES	0	0	1	1	1	1	0.875
922	YOR261C	OG5_127933	4 - EUKARYOTES	0	0	1	1	1	1	0.9375
923	YGL130W	OG5_128005	4 - EUKARYOTES	0	0	1	1	1	1	0.8125
924	YGR145W	OG5_128058	4 - EUKARYOTES	0	0	1	1	1	1	0.9375
925	YLR222C	OG5_128119	4 - EUKARYOTES	0	0	1	1	1	1	0.8125
926	YIL009W	OG5_126601	4 - EUKARYOTES	0.0625	0.194444444	1	0.952380952	1	1	1
927	YMR246W	OG5_126601	4 - EUKARYOTES	0.0625	0.194444444	1	0.952380952	1	1	1
928	YOR317W	OG5_126601	4 - EUKARYOTES	0.0625	0.194444444	1	0.952380952	1	1	1
929	YER015W	OG5_126601	4 - EUKARYOTES	0.0625	0.194444444	1	0.952380952	1	1	1
930	YBR087W	OG5_127765	4 - EUKARYOTES	0.125	0.027777778	1	0.952380952	1	1	1
931	YOR259C	OG5_127828	4 - EUKARYOTES	0.125	0.027777778	1	0.952380952	1	1	0.875
932	YPR051W	OG5_128097	4 - EUKARYOTES	0.125	0.027777778	1	0.952380952	1	1	0.625
933	YJL050W	OG5_127259	4 - EUKARYOTES	0.0625	0.083333333	1	0.952380952	1	1	1
934	YDR531W	OG5_126914	4 - EUKARYOTES	0.0625	0.055555556	1	0.952380952	1	1	0.8125
935	YDR062W	OG5_127265	4 - EUKARYOTES	0	0.111111111	1	0.952380952	1	1	0.6875
936	YKL024C	OG5_126886	4 - EUKARYOTES	0	0.083333333	1	0.952380952	1	1	1
937	YKR103W	OG5_126561	4 - EUKARYOTES	0	0.055555556	1	0.952380952	1	1	0.75
938	YLL015W	OG5_126561	4 - EUKARYOTES	0	0.055555556	1	0.952380952	1	1	0.75
939	YDR135C	OG5_126561	4 - EUKARYOTES	0	0.055555556	1	0.952380952	1	1	0.75
940	YGR281W	OG5_126561	4 - EUKARYOTES	0	0.055555556	1	0.952380952	1	1	0.75
941	YHL035C	OG5_126561	4 - EUKARYOTES	0	0.055555556	1	0.952380952	1	1	0.75
942	YLL048C	OG5_126561	4 - EUKARYOTES	0	0.055555556	1	0.952380952	1	1	0.75
943	YER165W	OG5_126795	4 - EUKARYOTES	0	0.027777778	1	0.952380952	1	1	1
944	YBR109C	OG5_126800	4 - EUKARYOTES	0	0.027777778	1	0.952380952	1	1	0.9375
945	YHR123W	OG5_126828	4 - EUKARYOTES	0	0.027777778	1	0.952380952	1	1	0.875
946	YNL130C	OG5_126828	4 - EUKARYOTES	0	0.027777778	1	0.952380952	1	1	0.875
947	YCL043C	OG5_126843	4 - EUKARYOTES	0	0.027777778	1	0.952380952	1	1	0.9375
948	YPL209C	OG5_127024	4 - EUKARYOTES	0	0.027777778	1	0.952380952	1	1	0.8125
949	YDL040C	OG5_127529	4 - EUKARYOTES	0	0.027777778	1	0.952380952	1	1	0.8125
950	YGR252W	OG5_127781	4 - EUKARYOTES	0	0.027777778	1	0.952380952	1	1	0.8125
951	YDL160C	OG5_127804	4 - EUKARYOTES	0	0.027777778	1	0.952380952	1	1	0.875
952	YKL172W	OG5_128088	4 - EUKARYOTES	0	0.027777778	1	0.952380952	1	1	0.875
953	YOR270C	OG5_126705	4 - EUKARYOTES	0.1875	0	1	0.952380952	1	1	0.9375
954	YMR054W	OG5_126705	4 - EUKARYOTES	0.1875	0	1	0.952380952	1	1	0.9375
955	YPR173C	OG5_127508	4 - EUKARYOTES	0.1875	0	1	0.952380952	1	1	0.75
956	YBR034C	OG5_127422	4 - EUKARYOTES	0.125	0	1	0.952380952	1	1	0.8125
957	YLR291C	OG5_128035	4 - EUKARYOTES	0.125	0	1	0.952380952	1	1	0.6875
958	YDL192W	OG5_126696	4 - EUKARYOTES	0.0625	0	1	0.952380952	1	1	0.875
959	YDL137W	OG5_126696	4 - EUKARYOTES	0.0625	0	1	0.952380952	1	1	0.875
960	YML001W	OG5_127616	4 - EUKARYOTES	0.0625	0	1	0.952380952	1	1	0.75
961	YOR117W	OG5_127786	4 - EUKARYOTES	0.0625	0	1	0.952380952	1	1	1
962	YKL149C	OG5_128259	4 - EUKARYOTES	0.0625	0	1	0.952380952	1	1	0.8125
963	YDR225W	OG5_126570	4 - EUKARYOTES	0	0	1	0.952380952	1	1	0.8125
964	YBL003C	OG5_126570	4 - EUKARYOTES	0	0	1	0.952380952	1	1	0.8125
965	YLL024C	OG5_126588	4 - EUKARYOTES	0	0	1	0.952380952	1	1	1
966	YER103W	OG5_126588	4 - EUKARYOTES	0	0	1	0.952380952	1	1	1
967	YAL005C	OG5_126588	4 - EUKARYOTES	0	0	1	0.952380952	1	1	1
968	YDL229W	OG5_126588	4 - EUKARYOTES	0	0	1	0.952380952	1	1	1
969	YBL075C	OG5_126588	4 - EUKARYOTES	0	0	1	0.952380952	1	1	1
970	YJL034W	OG5_126588	4 - EUKARYOTES	0	0	1	0.952380952	1	1	1
971	YNL209W	OG5_126588	4 - EUKARYOTES	0	0	1	0.952380952	1	1	1
972	YFL039C	OG5_126595	4 - EUKARYOTES	0	0	1	0.952380952	1	1	1
973	YOL016C	OG5_126600	4 - EUKARYOTES	0	0	1	0.952380952	1	1	0.75
974	YFR014C	OG5_126600	4 - EUKARYOTES	0	0	1	0.952380952	1	1	0.75
975	YAL026C	OG5_126610	4 - EUKARYOTES	0	0	1	0.952380952	1	1	0.875
976	YDR093W	OG5_126610	4 - EUKARYOTES	0	0	1	0.952380952	1	1	0.875
977	YER166W	OG5_126610	4 - EUKARYOTES	0	0	1	0.952380952	1	1	0.875
978	YKR001C	OG5_126660	4 - EUKARYOTES	0	0	1	0.952380952	1	1	0.875
979	YLL001W	OG5_126660	4 - EUKARYOTES	0	0	1	0.952380952	1	1	0.875
980	YBL052C	OG5_126735	4 - EUKARYOTES	0	0	1	0.952380952	1	1	1
981	YOR244W	OG5_126735	4 - EUKARYOTES	0	0	1	0.952380952	1	1	1
982	YGL003C	OG5_126765	4 - EUKARYOTES	0	0	1	0.952380952	1	1	0.75
983	YGL116W	OG5_126765	4 - EUKARYOTES	0	0	1	0.952380952	1	1	0.75
984	YPL204W	OG5_126780	4 - EUKARYOTES	0	0	1	0.952380952	1	1	0.9375
985	YNL161W	OG5_126822	4 - EUKARYOTES	0	0	1	0.952380952	1	1	0.5
986	YML035C	OG5_126856	4 - EUKARYOTES	0	0	1	0.952380952	1	1	0.5625
987	YMR183C	OG5_126868	4 - EUKARYOTES	0	0	1	0.952380952	1	1	0.9375
988	YPL232W	OG5_126868	4 - EUKARYOTES	0	0	1	0.952380952	1	1	0.9375
989	YBR082C	OG5_126877	4 - EUKARYOTES	0	0	1	0.952380952	1	1	0.9375
990	YDR059C	OG5_126877	4 - EUKARYOTES	0	0	1	0.952380952	1	1	0.9375
991	YNL064C	OG5_126883	4 - EUKARYOTES	0	0	1	0.952380952	1	1	1
992	YOR061W	OG5_126901	4 - EUKARYOTES	0	0	1	0.952380952	1	1	0.9375
993	YIL035C	OG5_126901	4 - EUKARYOTES	0	0	1	0.952380952	1	1	0.9375
994	YMR022W	OG5_127012	4 - EUKARYOTES	0	0	1	0.952380952	1	1	0.8125
995	YMR216C	OG5_127107	4 - EUKARYOTES	0	0	1	0.952380952	1	1	0.75
996	YLL050C	OG5_127118	4 - EUKARYOTES	0	0	1	0.952380952	1	1	0.625
997	YMR230W	OG5_127137	4 - EUKARYOTES	0	0	1	0.952380952	1	1	0.8125
998	YOR293W	OG5_127137	4 - EUKARYOTES	0	0	1	0.952380952	1	1	0.8125
999	YMR276W	OG5_127163	4 - EUKARYOTES	0	0	1	0.952380952	1	1	1
1000	YCR094W	OG5_127172	4 - EUKARYOTES	0	0	1	0.952380952	1	1	0.75
1001	YOR239W	OG5_127178	4 - EUKARYOTES	0	0	1	0.952380952	1	1	0.625
1002	YLR262C	OG5_127256	4 - EUKARYOTES	0	0	1	0.952380952	1	1	0.8125
1003	YOR369C	OG5_127261	4 - EUKARYOTES	0	0	1	0.952380952	1	1	0.9375
1004	YNL049C	OG5_127297	4 - EUKARYOTES	0	0	1	0.952380952	1	1	0.9375
1005	YIL109C	OG5_127297	4 - EUKARYOTES	0	0	1	0.952380952	1	1	0.9375
1006	YPL218W	OG5_127331	4 - EUKARYOTES	0	0	1	0.952380952	1	1	0.9375
1007	YER136W	OG5_127353	4 - EUKARYOTES	0	0	1	0.952380952	1	1	0.875
1008	YJL053W	OG5_127354	4 - EUKARYOTES	0	0	1	0.952380952	1	1	0.8125
1009	YOR096W	OG5_127368	4 - EUKARYOTES	0	0	1	0.952380952	1	1	0.8125
1010	YNL096C	OG5_127368	4 - EUKARYOTES	0	0	1	0.952380952	1	1	0.8125
1011	YML069W	OG5_127386	4 - EUKARYOTES	0	0	1	0.952380952	1	1	0.875
1012	YGL043W	OG5_127402	4 - EUKARYOTES	0	0	1	0.952380952	1	1	0.9375
1013	YDR328C	OG5_127430	4 - EUKARYOTES	0	0	1	0.952380952	1	1	0.8125
1014	YPL259C	OG5_127474	4 - EUKARYOTES	0	0	1	0.952380952	1	1	0.8125
1015	YGL206C	OG5_127480	4 - EUKARYOTES	0	0	1	0.952380952	1	1	0.8125
1016	YBR058C	OG5_127550	4 - EUKARYOTES	0	0	1	0.952380952	1	1	0.9375
1017	YDL132W	OG5_127557	4 - EUKARYOTES	0	0	1	0.952380952	1	1	0.6875
1018	YFR050C	OG5_127562	4 - EUKARYOTES	0	0	1	0.952380952	1	1	0.9375
1019	YLR195C	OG5_127597	4 - EUKARYOTES	0	0	1	0.952380952	1	1	1
1020	YGL011C	OG5_127623	4 - EUKARYOTES	0	0	1	0.952380952	1	1	0.8125
1021	YFL045C	OG5_127648	4 - EUKARYOTES	0	0	1	0.952380952	1	1	0.9375
1022	YLR208W	OG5_127687	4 - EUKARYOTES	0	0	1	0.952380952	1	1	0.8125
1023	YFR051C	OG5_127690	4 - EUKARYOTES	0	0	1	0.952380952	1	1	0.8125
1024	YDR092W	OG5_127739	4 - EUKARYOTES	0	0	1	0.952380952	1	1	0.8125
1025	YHR170W	OG5_127754	4 - EUKARYOTES	0	0	1	0.952380952	1	1	1
1026	YPR041W	OG5_127779	4 - EUKARYOTES	0	0	1	0.952380952	1	1	0.875
1027	YEL031W	OG5_127785	4 - EUKARYOTES	0	0	1	0.952380952	1	1	0.9375
1028	YMR288W	OG5_127822	4 - EUKARYOTES	0	0	1	0.952380952	1	1	0.8125
1029	YOR298C-A	OG5_127833	4 - EUKARYOTES	0	0	1	0.952380952	1	1	0.8125
1030	YDL147W	OG5_127889	4 - EUKARYOTES	0	0	1	0.952380952	1	1	0.9375
1031	YDR427W	OG5_127891	4 - EUKARYOTES	0	0	1	0.952380952	1	1	0.875
1032	YJR002W	OG5_127902	4 - EUKARYOTES	0	0	1	0.952380952	1	1	0.9375
1033	YOL077C	OG5_127903	4 - EUKARYOTES	0	0	1	0.952380952	1	1	1
1034	YPR010C	OG5_127929	4 - EUKARYOTES	0	0	1	0.952380952	1	1	0.9375
1035	YKL045W	OG5_127945	4 - EUKARYOTES	0	0	1	0.952380952	1	1	0.875
1036	YKL080W	OG5_127946	4 - EUKARYOTES	0	0	1	0.952380952	1	1	0.875
1037	YPR108W	OG5_127957	4 - EUKARYOTES	0	0	1	0.952380952	1	1	0.875
1038	YGL201C	OG5_127960	4 - EUKARYOTES	0	0	1	0.952380952	1	1	1
1039	YLR274W	OG5_127979	4 - EUKARYOTES	0	0	1	0.952380952	1	1	1
1040	YDL165W	OG5_128007	4 - EUKARYOTES	0	0	1	0.952380952	1	1	0.625
1041	YGR103W	OG5_128009	4 - EUKARYOTES	0	0	1	0.952380952	1	1	0.9375
1042	YOL124C	OG5_128028	4 - EUKARYOTES	0	0	1	0.952380952	1	1	0.875
1043	YJR068W	OG5_128040	4 - EUKARYOTES	0	0	1	0.952380952	1	1	0.875
1044	YNL288W	OG5_128041	4 - EUKARYOTES	0	0	1	0.952380952	1	1	0.9375
1045	YNL317W	OG5_128052	4 - EUKARYOTES	0	0	1	0.952380952	1	1	1
1046	YGL238W	OG5_128085	4 - EUKARYOTES	0	0	1	0.952380952	1	1	0.75
1047	YPR066W	OG5_128095	4 - EUKARYOTES	0	0	1	0.952380952	1	1	0.8125
1048	YGL195W	OG5_128125	4 - EUKARYOTES	0	0	1	0.952380952	1	1	0.625
1049	YER112W	OG5_128255	4 - EUKARYOTES	0	0	1	0.952380952	1	1	0.75
1050	YJR084W	OG5_128308	4 - EUKARYOTES	0	0	1	0.952380952	1	1	0.75
1051	YLR272C	OG5_128324	4 - EUKARYOTES	0	0	1	0.952380952	1	1	0.4375
1052	YDR486C	OG5_128328	4 - EUKARYOTES	0	0	1	0.952380952	1	1	0.4375
1053	YER107C	OG5_128334	4 - EUKARYOTES	0	0	1	0.952380952	1	1	0.875
1054	YOR254C	OG5_128413	4 - EUKARYOTES	0	0	1	0.952380952	1	1	0.6875
1055	YDL216C	OG5_128438	4 - EUKARYOTES	0	0	1	0.952380952	1	1	0.5
1056	YKL019W	OG5_128459	4 - EUKARYOTES	0	0	1	0.952380952	1	1	0.625
1057	YPR144C	OG5_128560	4 - EUKARYOTES	0	0	1	0.952380952	1	1	0.625
1058	YLR045C	OG5_128564	4 - EUKARYOTES	0	0	1	0.952380952	1	1	0.3125
1059	YOR077W	OG5_128587	4 - EUKARYOTES	0	0	1	0.952380952	1	1	0.625
1060	YHR079C	OG5_128843	4 - EUKARYOTES	0	0	1	0.952380952	1	1	0
1061	YJL109C	OG5_129117	4 - EUKARYOTES	0	0	1	0.952380952	1	1	0.125
1062	YLR417W	OG5_129453	4 - EUKARYOTES	0	0	1	0.952380952	1	1	0.25
1063	YGL173C	OG5_126774	4 - EUKARYOTES	0	0.027777778	1	1	1	0.95	1
1064	YOR048C	OG5_126774	4 - EUKARYOTES	0	0.027777778	1	1	1	0.95	1
1065	YMR116C	OG5_127516	4 - EUKARYOTES	0	0	1	1	1	0.95	0.875
1066	YLR129W	OG5_127984	4 - EUKARYOTES	0	0	1	1	1	0.95	0.875
1067	YPL151C	OG5_128222	4 - EUKARYOTES	0	0	1	1	1	0.95	0.8125
1068	YBL041W	OG5_127834	4 - EUKARYOTES	0.125	0	1	1	0.928571429	1	0.9375
1069	YNL075W	OG5_127912	4 - EUKARYOTES	0.125	0	1	1	0.928571429	1	1
1070	YLR243W	OG5_128003	4 - EUKARYOTES	0.125	0	1	1	0.928571429	1	0.875
1071	YJL111W	OG5_127782	4 - EUKARYOTES	0.0625	0	1	1	0.928571429	1	0.9375
1072	YNL301C	OG5_127236	4 - EUKARYOTES	0	0	1	1	0.928571429	1	1
1073	YOL120C	OG5_127236	4 - EUKARYOTES	0	0	1	1	0.928571429	1	1
1074	YHR165C	OG5_127578	4 - EUKARYOTES	0	0	1	1	0.928571429	1	0.875
1075	YGR218W	OG5_127698	4 - EUKARYOTES	0	0	1	1	0.928571429	1	0.9375
1076	YER012W	OG5_127700	4 - EUKARYOTES	0	0	1	1	0.928571429	1	1
1077	YFR004W	OG5_127757	4 - EUKARYOTES	0	0	1	1	0.928571429	1	0.875
1078	YJL008C	OG5_127923	4 - EUKARYOTES	0	0	1	1	0.928571429	1	0.875
1079	YNR054C	OG5_127993	4 - EUKARYOTES	0	0	1	1	0.928571429	1	0.875
1080	YOL075C	OG5_126574	4 - EUKARYOTES	0.125	0.138888889	1	0.904761905	1	1	0.75
1081	YNR070W	OG5_126574	4 - EUKARYOTES	0.125	0.138888889	1	0.904761905	1	1	0.75
1082	YPL058C	OG5_126574	4 - EUKARYOTES	0.125	0.138888889	1	0.904761905	1	1	0.75
1083	YDR011W	OG5_126574	4 - EUKARYOTES	0.125	0.138888889	1	0.904761905	1	1	0.75
1084	YIL013C	OG5_126574	4 - EUKARYOTES	0.125	0.138888889	1	0.904761905	1	1	0.75
1085	YOR011W	OG5_126574	4 - EUKARYOTES	0.125	0.138888889	1	0.904761905	1	1	0.75
1086	YOR328W	OG5_126574	4 - EUKARYOTES	0.125	0.138888889	1	0.904761905	1	1	0.75
1087	YDR406W	OG5_126574	4 - EUKARYOTES	0.125	0.138888889	1	0.904761905	1	1	0.75
1088	YOR153W	OG5_126574	4 - EUKARYOTES	0.125	0.138888889	1	0.904761905	1	1	0.75
1089	YER006W	OG5_127861	4 - EUKARYOTES	0.125	0.027777778	1	0.904761905	1	1	0.625
1090	YFL017C	OG5_128161	4 - EUKARYOTES	0.0625	0.055555556	1	0.904761905	1	1	0.4375
1091	YGR132C	OG5_128051	4 - EUKARYOTES	0.0625	0.027777778	1	0.904761905	1	1	0.6875
1092	YLR389C	OG5_126910	4 - EUKARYOTES	0	0.194444444	1	0.904761905	1	1	0.625
1093	YER163C	OG5_127651	4 - EUKARYOTES	0	0.194444444	1	0.904761905	1	1	0.25
1094	YDL103C	OG5_127359	4 - EUKARYOTES	0	0.083333333	1	0.904761905	1	1	1
1095	YBR237W	OG5_127962	4 - EUKARYOTES	0	0.083333333	1	0.904761905	1	1	0.75
1096	YHR176W	OG5_126653	4 - EUKARYOTES	0	0.055555556	1	0.904761905	1	1	0.0625
1097	YDR155C	OG5_126792	4 - EUKARYOTES	0	0.027777778	1	0.904761905	1	1	0.9375
1098	YFL008W	OG5_127449	4 - EUKARYOTES	0	0.027777778	1	0.904761905	1	1	1
1099	YPR176C	OG5_127744	4 - EUKARYOTES	0	0.027777778	1	0.904761905	1	1	0.9375
1100	YNL118C	OG5_128366	4 - EUKARYOTES	0	0.027777778	1	0.904761905	1	1	0.6875
1101	YDR163W	OG5_128660	4 - EUKARYOTES	0	0.027777778	1	0.904761905	1	1	0.5625
1102	YGR173W	OG5_128226	4 - EUKARYOTES	0.125	0	1	0.904761905	1	1	0.8125
1103	YLR383W	OG5_127751	4 - EUKARYOTES	0.0625	0	1	0.904761905	1	1	0.75
1104	YDR244W	OG5_128408	4 - EUKARYOTES	0.0625	0	1	0.904761905	1	1	0.375
1105	YGL006W	OG5_126645	4 - EUKARYOTES	0	0	1	0.904761905	1	1	0.5625
1106	YLR399C	OG5_126719	4 - EUKARYOTES	0	0	1	0.904761905	1	1	0.5
1107	YDL070W	OG5_126719	4 - EUKARYOTES	0	0	1	0.904761905	1	1	0.5
1108	YBL056W	OG5_126741	4 - EUKARYOTES	0	0	1	0.904761905	1	1	0.875
1109	YER089C	OG5_126741	4 - EUKARYOTES	0	0	1	0.904761905	1	1	0.875
1110	YOR014W	OG5_126813	4 - EUKARYOTES	0	0	1	0.904761905	1	1	0.6875
1111	YKR017C	OG5_126891	4 - EUKARYOTES	0	0	1	0.904761905	1	1	0.5625
1112	YLL045C	OG5_126938	4 - EUKARYOTES	0	0	1	0.904761905	1	1	1
1113	YHL033C	OG5_126938	4 - EUKARYOTES	0	0	1	0.904761905	1	1	1
1114	YNL111C	OG5_126967	4 - EUKARYOTES	0	0	1	0.904761905	1	1	0.5
1115	YPR141C	OG5_126975	4 - EUKARYOTES	0	0	1	0.904761905	1	1	0.5
1116	YPR011C	OG5_126987	4 - EUKARYOTES	0	0	1	0.904761905	1	1	0.5
1117	YHR002W	OG5_126987	4 - EUKARYOTES	0	0	1	0.904761905	1	1	0.5
1118	YLL019C	OG5_126990	4 - EUKARYOTES	0	0	1	0.904761905	1	1	0.875
1119	YDR107C	OG5_127047	4 - EUKARYOTES	0	0	1	0.904761905	1	1	0.5625
1120	YLR083C	OG5_127047	4 - EUKARYOTES	0	0	1	0.904761905	1	1	0.5625
1121	YLL010C	OG5_127075	4 - EUKARYOTES	0	0	1	0.904761905	1	1	0.9375
1122	YLR019W	OG5_127075	4 - EUKARYOTES	0	0	1	0.904761905	1	1	0.9375
1123	YIL006W	OG5_127110	4 - EUKARYOTES	0	0	1	0.904761905	1	1	0.625
1124	YIL134W	OG5_127110	4 - EUKARYOTES	0	0	1	0.904761905	1	1	0.625
1125	YEL006W	OG5_127110	4 - EUKARYOTES	0	0	1	0.904761905	1	1	0.625
1126	YOR245C	OG5_127120	4 - EUKARYOTES	0	0	1	0.904761905	1	1	0.5
1127	YPL106C	OG5_127167	4 - EUKARYOTES	0	0	1	0.904761905	1	1	0.8125
1128	YBR169C	OG5_127167	4 - EUKARYOTES	0	0	1	0.904761905	1	1	0.8125
1129	YKL059C	OG5_127188	4 - EUKARYOTES	0	0	1	0.904761905	1	1	0.875
1130	YJR077C	OG5_127220	4 - EUKARYOTES	0	0	1	0.904761905	1	1	0.75
1131	YER053C	OG5_127220	4 - EUKARYOTES	0	0	1	0.904761905	1	1	0.75
1132	YDR172W	OG5_127225	4 - EUKARYOTES	0	0	1	0.904761905	1	1	0.9375
1133	YER016W	OG5_127230	4 - EUKARYOTES	0	0	1	0.904761905	1	1	0.75
1134	YBL040C	OG5_127279	4 - EUKARYOTES	0	0	1	0.904761905	1	1	0.9375
1135	YBL091C-A	OG5_127299	4 - EUKARYOTES	0	0	1	0.904761905	1	1	0.5625
1136	YER120W	OG5_127299	4 - EUKARYOTES	0	0	1	0.904761905	1	1	0.5625
1137	YFL038C	OG5_127310	4 - EUKARYOTES	0	0	1	0.904761905	1	1	0.9375
1138	YPR029C	OG5_127319	4 - EUKARYOTES	0	0	1	0.904761905	1	1	0.8125
1139	YEL037C	OG5_127320	4 - EUKARYOTES	0	0	1	0.904761905	1	1	0.8125
1140	YFL005W	OG5_127321	4 - EUKARYOTES	0	0	1	0.904761905	1	1	0.125
1141	YJL097W	OG5_127323	4 - EUKARYOTES	0	0	1	0.904761905	1	1	0.75
1142	YNL244C	OG5_127384	4 - EUKARYOTES	0	0	1	0.904761905	1	1	0.8125
1143	YDR304C	OG5_127452	4 - EUKARYOTES	0	0	1	0.904761905	1	1	0.625
1144	YHR057C	OG5_127452	4 - EUKARYOTES	0	0	1	0.904761905	1	1	0.625
1145	YDL195W	OG5_127506	4 - EUKARYOTES	0	0	1	0.904761905	1	1	0.8125
1146	YDR170C	OG5_127540	4 - EUKARYOTES	0	0	1	0.904761905	1	1	0.375
1147	YDR105C	OG5_127560	4 - EUKARYOTES	0	0	1	0.904761905	1	1	0.3125
1148	YNL287W	OG5_127608	4 - EUKARYOTES	0	0	1	0.904761905	1	1	0.875
1149	YBR017C	OG5_127643	4 - EUKARYOTES	0	0	1	0.904761905	1	1	0.6875
1150	YLR447C	OG5_127683	4 - EUKARYOTES	0	0	1	0.904761905	1	1	0.9375
1151	YKL196C	OG5_127692	4 - EUKARYOTES	0	0	1	0.904761905	1	1	1
1152	YGR278W	OG5_127721	4 - EUKARYOTES	0	0	1	0.904761905	1	1	0.8125
1153	YPR036W	OG5_127797	4 - EUKARYOTES	0	0	1	0.904761905	1	1	0.875
1154	YDR189W	OG5_127856	4 - EUKARYOTES	0	0	1	0.904761905	1	1	0.9375
1155	YGL099W	OG5_127871	4 - EUKARYOTES	0	0	1	0.904761905	1	1	1
1156	YAL021C	OG5_127911	4 - EUKARYOTES	0	0	1	0.904761905	1	1	0.5625
1157	YGR257C	OG5_127938	4 - EUKARYOTES	0	0	1	0.904761905	1	1	0.5
1158	YPL020C	OG5_127954	4 - EUKARYOTES	0	0	1	0.904761905	1	1	0.6875
1159	YMR224C	OG5_127969	4 - EUKARYOTES	0	0	1	0.904761905	1	1	0.9375
1160	YKL009W	OG5_127990	4 - EUKARYOTES	0	0	1	0.904761905	1	1	0.875
1161	YMR213W	OG5_128000	4 - EUKARYOTES	0	0	1	0.904761905	1	1	0.875
1162	YNL082W	OG5_128001	4 - EUKARYOTES	0	0	1	0.904761905	1	1	0.9375
1163	YJL133W	OG5_128038	4 - EUKARYOTES	0	0	1	0.904761905	1	1	0.625
1164	YKR052C	OG5_128038	4 - EUKARYOTES	0	0	1	0.904761905	1	1	0.625
1165	YCR063W	OG5_128043	4 - EUKARYOTES	0	0	1	0.904761905	1	1	0.875
1166	YLR117C	OG5_128090	4 - EUKARYOTES	0	0	1	0.904761905	1	1	0.8125
1167	YCR093W	OG5_128127	4 - EUKARYOTES	0	0	1	0.904761905	1	1	0.75
1168	YOL049W	OG5_128131	4 - EUKARYOTES	0	0	1	0.904761905	1	1	0.625
1169	YNL092W	OG5_128180	4 - EUKARYOTES	0	0	1	0.904761905	1	1	0.8125
1170	YLR240W	OG5_128181	4 - EUKARYOTES	0	0	1	0.904761905	1	1	0.6875
1171	YNR007C	OG5_128240	4 - EUKARYOTES	0	0	1	0.904761905	1	1	0.6875
1172	YDL091C	OG5_128250	4 - EUKARYOTES	0	0	1	0.904761905	1	1	0.6875
1173	YJL143W	OG5_128266	4 - EUKARYOTES	0	0	1	0.904761905	1	1	0.5625
1174	YPR175W	OG5_128285	4 - EUKARYOTES	0	0	1	0.904761905	1	1	0.625
1175	YJL081C	OG5_128301	4 - EUKARYOTES	0	0	1	0.904761905	1	1	0.5
1176	YGR116W	OG5_128378	4 - EUKARYOTES	0	0	1	0.904761905	1	1	0.5625
1177	YPL003W	OG5_128412	4 - EUKARYOTES	0	0	1	0.904761905	1	1	0.5
1178	YDL153C	OG5_128418	4 - EUKARYOTES	0	0	1	0.904761905	1	1	0.75
1179	YOR275C	OG5_128537	4 - EUKARYOTES	0	0	1	0.904761905	1	1	0.3125
1180	YML049C	OG5_128558	4 - EUKARYOTES	0	0	1	0.904761905	1	1	0.5625
1181	YGR090W	OG5_128598	4 - EUKARYOTES	0	0	1	0.904761905	1	1	0.5
1182	YNL222W	OG5_128601	4 - EUKARYOTES	0	0	1	0.904761905	1	1	0.1875
1183	YBR055C	OG5_128613	4 - EUKARYOTES	0	0	1	0.904761905	1	1	0.625
1184	YNR003C	OG5_128634	4 - EUKARYOTES	0	0	1	0.904761905	1	1	0.75
1185	YGL174W	OG5_128700	4 - EUKARYOTES	0	0	1	0.904761905	1	1	0.625
1186	YLR002C	OG5_128754	4 - EUKARYOTES	0	0	1	0.904761905	1	1	0.5
1187	YDL098C	OG5_128816	4 - EUKARYOTES	0	0	1	0.904761905	1	1	0.5625
1188	YPR047W	OG5_128825	4 - EUKARYOTES	0	0	1	0.904761905	1	1	0.5
1189	YKL022C	OG5_128878	4 - EUKARYOTES	0	0	1	0.904761905	1	1	0.375
1190	YLR421C	OG5_128928	4 - EUKARYOTES	0	0	1	0.904761905	1	1	0.375
1191	YPL012W	OG5_129095	4 - EUKARYOTES	0	0	1	0.904761905	1	1	0.375
1192	YBL079W	OG5_129121	4 - EUKARYOTES	0	0	1	0.904761905	1	1	0.125
1193	YER105C	OG5_129121	4 - EUKARYOTES	0	0	1	0.904761905	1	1	0.125
1194	YDR398W	OG5_129132	4 - EUKARYOTES	0	0	1	0.904761905	1	1	0.125
1195	YMR061W	OG5_129137	4 - EUKARYOTES	0	0	1	0.904761905	1	1	0.3125
1196	YMR277W	OG5_129170	4 - EUKARYOTES	0	0	1	0.904761905	1	1	0.4375
1197	YGR093W	OG5_129199	4 - EUKARYOTES	0	0	1	0.904761905	1	1	0.4375
1198	YPR025C	OG5_129254	4 - EUKARYOTES	0	0	1	0.904761905	1	1	0.25
1199	YGL244W	OG5_129541	4 - EUKARYOTES	0	0	1	0.904761905	1	1	0.125
1200	YLR106C	OG5_127263	4 - EUKARYOTES	0.125	0.194444444	1	0.952380952	1	0.95	0.9375
1201	YKR051W	OG5_126850	4 - EUKARYOTES	0	0.027777778	1	0.952380952	1	0.95	0.6875
1202	YER027C	OG5_127587	4 - EUKARYOTES	0	0.027777778	1	0.952380952	1	0.95	0.625
1203	YGL208W	OG5_127587	4 - EUKARYOTES	0	0.027777778	1	0.952380952	1	0.95	0.625
1204	YMR146C	OG5_127718	4 - EUKARYOTES	0	0.027777778	1	0.952380952	1	0.95	1
1205	YGR135W	OG5_127759	4 - EUKARYOTES	0.0625	0	1	0.952380952	1	0.95	0.9375
1206	YKL210W	OG5_127070	4 - EUKARYOTES	0	0	1	0.952380952	1	0.95	1
1207	YPL249C-A	OG5_127134	4 - EUKARYOTES	0	0	1	0.952380952	1	0.95	0.9375
1208	YMR194W	OG5_127134	4 - EUKARYOTES	0	0	1	0.952380952	1	0.95	0.9375
1209	YBR011C	OG5_127487	4 - EUKARYOTES	0	0	1	0.952380952	1	0.95	0.875
1210	YOL018C	OG5_127496	4 - EUKARYOTES	0	0	1	0.952380952	1	0.95	0.8125
1211	YDR238C	OG5_127619	4 - EUKARYOTES	0	0	1	0.952380952	1	0.95	1
1212	YBR080C	OG5_127665	4 - EUKARYOTES	0	0	1	0.952380952	1	0.95	1
1213	YDL145C	OG5_127808	4 - EUKARYOTES	0	0	1	0.952380952	1	0.95	1
1214	YML010W	OG5_127919	4 - EUKARYOTES	0	0	1	0.952380952	1	0.95	0.875
1215	YGR245C	OG5_128086	4 - EUKARYOTES	0	0	1	0.952380952	1	0.95	0.8125
1216	YCR047C	OG5_128094	4 - EUKARYOTES	0	0	1	0.952380952	1	0.95	0.9375
1217	YDL030W	OG5_128096	4 - EUKARYOTES	0	0	1	0.952380952	1	0.95	0.8125
1218	YDL208W	OG5_128156	4 - EUKARYOTES	0	0	1	0.952380952	1	0.95	0.875
1219	YOR361C	OG5_128215	4 - EUKARYOTES	0	0	1	0.952380952	1	0.95	0.75
1220	YPR094W	OG5_128251	4 - EUKARYOTES	0	0	1	0.952380952	1	0.95	0.875
1221	YNL107W	OG5_128501	4 - EUKARYOTES	0	0	1	0.952380952	1	0.95	0.6875
1222	YOL145C	OG5_128845	4 - EUKARYOTES	0	0	1	0.952380952	1	0.95	0.3125
1223	YDR087C	OG5_128935	4 - EUKARYOTES	0	0	1	0.952380952	1	0.95	0.25
1224	YLR246W	OG5_127158	4 - EUKARYOTES	0	0	1	1	1	0.9	0.75
1225	YDR267C	OG5_127906	4 - EUKARYOTES	0	0	1	1	1	0.9	0.9375
1226	YOR224C	OG5_127936	4 - EUKARYOTES	0	0	1	1	1	0.9	0.9375
1227	YGL048C	OG5_127606	4 - EUKARYOTES	0.0625	0.055555556	1	0.952380952	0.928571429	1	1
1228	YOL090W	OG5_127538	4 - EUKARYOTES	0.0625	0.027777778	1	0.952380952	0.928571429	1	1
1229	YDR212W	OG5_127998	4 - EUKARYOTES	0.0625	0.027777778	1	0.952380952	0.928571429	1	0.875
1230	YDR190C	OG5_127944	4 - EUKARYOTES	0.1875	0	1	0.952380952	0.928571429	1	0.9375
1231	YDL134C	OG5_127141	4 - EUKARYOTES	0.125	0	1	0.952380952	0.928571429	1	1
1232	YDL188C	OG5_127141	4 - EUKARYOTES	0.125	0	1	0.952380952	0.928571429	1	1
1233	YDR390C	OG5_127838	4 - EUKARYOTES	0.0625	0	1	0.952380952	0.928571429	1	1
1234	YHR026W	OG5_127898	4 - EUKARYOTES	0.0625	0	1	0.952380952	0.928571429	1	0.9375
1235	YPL002C	OG5_128498	4 - EUKARYOTES	0.0625	0	1	0.952380952	0.928571429	1	0.5625
1236	YPL244C	OG5_127044	4 - EUKARYOTES	0	0	1	0.952380952	0.928571429	1	0.9375
1237	YPR181C	OG5_127203	4 - EUKARYOTES	0	0	1	0.952380952	0.928571429	1	1
1238	YHR010W	OG5_127262	4 - EUKARYOTES	0	0	1	0.952380952	0.928571429	1	0.9375
1239	YDR471W	OG5_127262	4 - EUKARYOTES	0	0	1	0.952380952	0.928571429	1	0.9375
1240	YGL031C	OG5_127273	4 - EUKARYOTES	0	0	1	0.952380952	0.928571429	1	0.75
1241	YGR148C	OG5_127273	4 - EUKARYOTES	0	0	1	0.952380952	0.928571429	1	0.75
1242	YAL016W	OG5_127382	4 - EUKARYOTES	0	0	1	0.952380952	0.928571429	1	0.8125
1243	YBL050W	OG5_127387	4 - EUKARYOTES	0	0	1	0.952380952	0.928571429	1	0.875
1244	YOR033C	OG5_127511	4 - EUKARYOTES	0	0	1	0.952380952	0.928571429	1	0.9375
1245	YDR263C	OG5_127511	4 - EUKARYOTES	0	0	1	0.952380952	0.928571429	1	0.9375
1246	YAR007C	OG5_127539	4 - EUKARYOTES	0	0	1	0.952380952	0.928571429	1	0.9375
1247	YGL095C	OG5_127632	4 - EUKARYOTES	0	0	1	0.952380952	0.928571429	1	0.875
1248	YLR212C	OG5_127652	4 - EUKARYOTES	0	0	1	0.952380952	0.928571429	1	0.9375
1249	YOR362C	OG5_127755	4 - EUKARYOTES	0	0	1	0.952380952	0.928571429	1	0.9375
1250	YOL010W	OG5_127812	4 - EUKARYOTES	0	0	1	0.952380952	0.928571429	1	0.875
1251	YLR347C	OG5_127843	4 - EUKARYOTES	0	0	1	0.952380952	0.928571429	1	0.875
1252	YPR113W	OG5_127888	4 - EUKARYOTES	0	0	1	0.952380952	0.928571429	1	0.9375
1253	YML012W	OG5_127900	4 - EUKARYOTES	0	0	1	0.952380952	0.928571429	1	0.75
1254	YKR081C	OG5_127909	4 - EUKARYOTES	0	0	1	0.952380952	0.928571429	1	0.9375
1255	YDL097C	OG5_127922	4 - EUKARYOTES	0	0	1	0.952380952	0.928571429	1	0.9375
1256	YLR026C	OG5_127926	4 - EUKARYOTES	0	0	1	0.952380952	0.928571429	1	0.8125
1257	YHR027C	OG5_127950	4 - EUKARYOTES	0	0	1	0.952380952	0.928571429	1	0.9375
1258	YPL196W	OG5_127978	4 - EUKARYOTES	0	0	1	0.952380952	0.928571429	1	0.375
1259	YMR240C	OG5_128039	4 - EUKARYOTES	0	0	1	0.952380952	0.928571429	1	0.875
1260	YLR409C	OG5_128050	4 - EUKARYOTES	0	0	1	0.952380952	0.928571429	1	0.875
1261	YGL207W	OG5_128055	4 - EUKARYOTES	0	0	1	0.952380952	0.928571429	1	0.875
1262	YER126C	OG5_128061	4 - EUKARYOTES	0	0	1	0.952380952	0.928571429	1	0.9375
1263	YGR054W	OG5_128129	4 - EUKARYOTES	0	0	1	0.952380952	0.928571429	1	0.8125
1264	YER021W	OG5_128135	4 - EUKARYOTES	0	0	1	0.952380952	0.928571429	1	0.8125
1265	YOR272W	OG5_128164	4 - EUKARYOTES	0	0	1	0.952380952	0.928571429	1	0.8125
1266	YIL091C	OG5_128175	4 - EUKARYOTES	0	0	1	0.952380952	0.928571429	1	0.875
1267	YPL247C	OG5_128223	4 - EUKARYOTES	0	0	1	0.952380952	0.928571429	1	0.4375
1268	YOR294W	OG5_128225	4 - EUKARYOTES	0	0	1	0.952380952	0.928571429	1	0.875
1269	YBR247C	OG5_128236	4 - EUKARYOTES	0	0	1	0.952380952	0.928571429	1	0.8125
1270	YJL031C	OG5_128238	4 - EUKARYOTES	0	0	1	0.952380952	0.928571429	1	0.8125
1271	YHR088W	OG5_128253	4 - EUKARYOTES	0	0	1	0.952380952	0.928571429	1	0.8125
1272	YGL198W	OG5_128256	4 - EUKARYOTES	0	0	1	0.952380952	0.928571429	1	0.625
1273	YMR093W	OG5_128309	4 - EUKARYOTES	0	0	1	0.952380952	0.928571429	1	0.875
1274	YKL095W	OG5_128644	4 - EUKARYOTES	0	0	1	0.952380952	0.928571429	1	0.625
1275	YDR473C	OG5_128656	4 - EUKARYOTES	0	0	1	0.952380952	0.928571429	1	0.5625
1276	YDR013W	OG5_128676	4 - EUKARYOTES	0	0	1	0.952380952	0.928571429	1	0.5
1277	YDL190C	OG5_128694	4 - EUKARYOTES	0	0	1	0.952380952	0.928571429	1	0.625
1278	YLR103C	OG5_129331	4 - EUKARYOTES	0	0	1	0.952380952	0.928571429	1	0.1875
1279	YGL058W	OG5_127153	4 - EUKARYOTES	0	0	1	1	0.928571429	0.95	1
1280	YHR066W	OG5_127732	4 - EUKARYOTES	0	0	1	1	0.928571429	0.95	0.875
1281	YDR312W	OG5_127732	4 - EUKARYOTES	0	0	1	1	0.928571429	0.95	0.875
1282	YLL011W	OG5_127890	4 - EUKARYOTES	0	0	1	1	0.928571429	0.95	1
1283	YGR246C	OG5_127701	4 - EUKARYOTES	0.0625	0	0.875	1	1	1	0.9375
1284	YBR029C	OG5_127441	4 - EUKARYOTES	0	0.138888889	1	0.857142857	1	1	0.9375
1285	YDL066W	OG5_127057	4 - EUKARYOTES	0	0.111111111	1	0.857142857	1	1	0.625
1286	YLR174W	OG5_127057	4 - EUKARYOTES	0	0.111111111	1	0.857142857	1	1	0.625
1287	YNL009W	OG5_127057	4 - EUKARYOTES	0	0.111111111	1	0.857142857	1	1	0.625
1288	YOL002C	OG5_127242	4 - EUKARYOTES	0	0.055555556	1	0.857142857	1	1	0.3125
1289	YDR492W	OG5_127242	4 - EUKARYOTES	0	0.055555556	1	0.857142857	1	1	0.3125
1290	YHR065C	OG5_127784	4 - EUKARYOTES	0	0.055555556	1	1	0.857142857	1	0.9375
1291	YGR241C	OG5_127500	4 - EUKARYOTES	0	0.027777778	1	0.857142857	1	1	0.25
1292	YHR161C	OG5_127500	4 - EUKARYOTES	0	0.027777778	1	0.857142857	1	1	0.25
1293	YDR333C	OG5_128541	4 - EUKARYOTES	0	0.027777778	1	0.857142857	1	1	0.5625
1294	YGL065C	OG5_128575	4 - EUKARYOTES	0	0.027777778	1	0.857142857	1	1	0.5625
1295	YER036C	OG5_128616	4 - EUKARYOTES	0	0.027777778	1	0.857142857	1	1	0.3125
1296	YHR075C	OG5_128677	4 - EUKARYOTES	0	0.027777778	1	0.857142857	1	1	0.5
1297	YPL008W	OG5_127999	4 - EUKARYOTES	0.0625	0	1	0.857142857	1	1	0.75
1298	YGR040W	OG5_126781	4 - EUKARYOTES	0	0	1	0.857142857	1	1	0.5625
1299	YHR030C	OG5_126781	4 - EUKARYOTES	0	0	1	0.857142857	1	1	0.5625
1300	YBL016W	OG5_126781	4 - EUKARYOTES	0	0	1	0.857142857	1	1	0.5625
1301	YLR419W	OG5_126805	4 - EUKARYOTES	0	0	1	0.857142857	1	1	0.5
1302	YBR085W	OG5_126841	4 - EUKARYOTES	0	0	1	0.857142857	1	1	0.75
1303	YBL030C	OG5_126841	4 - EUKARYOTES	0	0	1	0.857142857	1	1	0.75
1304	YMR079W	OG5_126879	4 - EUKARYOTES	0	0	1	0.857142857	1	1	0.5
1305	YJR131W	OG5_126925	4 - EUKARYOTES	0	0	1	0.857142857	1	1	0.1875
1306	YIR009W	OG5_127059	4 - EUKARYOTES	0	0	1	0.857142857	1	1	0.8125
1307	YER122C	OG5_127251	4 - EUKARYOTES	0	0	1	0.857142857	1	1	0.9375
1308	YNL204C	OG5_127251	4 - EUKARYOTES	0	0	1	0.857142857	1	1	0.9375
1309	YOL139C	OG5_127278	4 - EUKARYOTES	0	0	1	0.857142857	1	1	0.75
1310	YGL141W	OG5_127286	4 - EUKARYOTES	0	0	1	0.857142857	1	1	0.6875
1311	YMR165C	OG5_127287	4 - EUKARYOTES	0	0	1	0.857142857	1	1	0.875
1312	YKR048C	OG5_127308	4 - EUKARYOTES	0	0	1	0.857142857	1	1	0.6875
1313	YIR001C	OG5_127457	4 - EUKARYOTES	0	0	1	0.857142857	1	1	0.8125
1314	YHR076W	OG5_127494	4 - EUKARYOTES	0	0	1	0.857142857	1	1	0.5
1315	YLR025W	OG5_127666	4 - EUKARYOTES	0	0	1	0.857142857	1	1	0.75
1316	YOR046C	OG5_127716	4 - EUKARYOTES	0	0	1	0.857142857	1	1	0.625
1317	YMR197C	OG5_127758	4 - EUKARYOTES	0	0	1	0.857142857	1	1	0.4375
1318	YJL001W	OG5_127762	4 - EUKARYOTES	0	0	1	1	0.857142857	1	1
1319	YGL049C	OG5_127774	4 - EUKARYOTES	0	0	1	0.857142857	1	1	0.0625
1320	YGR162W	OG5_127774	4 - EUKARYOTES	0	0	1	0.857142857	1	1	0.0625
1321	YFR010W	OG5_127806	4 - EUKARYOTES	0	0	1	0.857142857	1	1	0.8125
1322	YHR024C	OG5_127941	4 - EUKARYOTES	0	0	1	0.857142857	1	1	0.8125
1323	YNL262W	OG5_127942	4 - EUKARYOTES	0	0	1	0.857142857	1	1	0.9375
1324	YBR142W	OG5_128047	4 - EUKARYOTES	0	0	1	0.857142857	1	1	0.8125
1325	YNL201C	OG5_128057	4 - EUKARYOTES	0	0	1	0.857142857	1	1	0.4375
1326	YKL189W	OG5_128076	4 - EUKARYOTES	0	0	1	0.857142857	1	1	0.3125
1327	YEL058W	OG5_128133	4 - EUKARYOTES	0	0	1	0.857142857	1	1	0.875
1328	YDR088C	OG5_128138	4 - EUKARYOTES	0	0	1	0.857142857	1	1	0.75
1329	YPR082C	OG5_128171	4 - EUKARYOTES	0	0	1	0.857142857	1	1	0.9375
1330	YKL139W	OG5_128263	4 - EUKARYOTES	0	0	1	0.857142857	1	1	0.3125
1331	YHR171W	OG5_128264	4 - EUKARYOTES	0	0	1	0.857142857	1	1	0.8125
1332	YHR169W	OG5_128272	4 - EUKARYOTES	0	0	1	0.857142857	1	1	0.875
1333	YDR468C	OG5_128291	4 - EUKARYOTES	0	0	1	0.857142857	1	1	0.625
1334	YJR088C	OG5_128353	4 - EUKARYOTES	0	0	1	0.857142857	1	1	0.625
1335	YGL080W	OG5_128371	4 - EUKARYOTES	0	0	1	0.857142857	1	1	0.625
1336	YNL110C	OG5_128388	4 - EUKARYOTES	0	0	1	0.857142857	1	1	0.8125
1337	YNL003C	OG5_128405	4 - EUKARYOTES	0	0	1	0.857142857	1	1	0.625
1338	YPL213W	OG5_128407	4 - EUKARYOTES	0	0	1	0.857142857	1	1	0.75
1339	YDL051W	OG5_128448	4 - EUKARYOTES	0	0	1	0.857142857	1	1	0.5625
1340	YBL063W	OG5_128460	4 - EUKARYOTES	0	0	1	0.857142857	1	1	0.4375
1341	YKL134C	OG5_128475	4 - EUKARYOTES	0	0	1	0.857142857	1	1	0.6875
1342	YLR148W	OG5_128477	4 - EUKARYOTES	0	0	1	0.857142857	1	1	0.6875
1343	YBL084C	OG5_128514	4 - EUKARYOTES	0	0	1	0.857142857	1	1	0.4375
1344	YFL024C	OG5_128576	4 - EUKARYOTES	0	0	1	0.857142857	1	1	0.125
1345	YLR115W	OG5_128623	4 - EUKARYOTES	0	0	1	0.857142857	1	1	0.4375
1346	YGR003W	OG5_128691	4 - EUKARYOTES	0	0	1	0.857142857	1	1	0.3125
1347	YBR065C	OG5_128702	4 - EUKARYOTES	0	0	1	0.857142857	1	1	0.625
1348	YDR080W	OG5_128765	4 - EUKARYOTES	0	0	1	0.857142857	1	1	0.3125
1349	YNL062C	OG5_128776	4 - EUKARYOTES	0	0	1	0.857142857	1	1	0.625
1350	YJL168C	OG5_128830	4 - EUKARYOTES	0	0	1	0.857142857	1	1	0.4375
1351	YHL031C	OG5_128832	4 - EUKARYOTES	0	0	1	0.857142857	1	1	0.375
1352	YMR078C	OG5_128937	4 - EUKARYOTES	0	0	1	0.857142857	1	1	0.5625
1353	YPL120W	OG5_128989	4 - EUKARYOTES	0	0	1	0.857142857	1	1	0.3125
1354	YGR005C	OG5_129001	4 - EUKARYOTES	0	0	1	0.857142857	1	1	0.3125
1355	YKL041W	OG5_129145	4 - EUKARYOTES	0	0	1	0.857142857	1	1	0.3125
1356	YOR004W	OG5_129246	4 - EUKARYOTES	0	0	1	0.857142857	1	1	0.375
1357	YKL125W	OG5_129298	4 - EUKARYOTES	0	0	1	0.857142857	1	1	0.0625
1358	YHR077C	OG5_129338	4 - EUKARYOTES	0	0	1	0.857142857	1	1	0.25
1359	YOR123C	OG5_129431	4 - EUKARYOTES	0	0	1	0.857142857	1	1	0.125
1360	YPL101W	OG5_129544	4 - EUKARYOTES	0	0	1	0.857142857	1	1	0.1875
1361	YNL240C	OG5_127303	4 - EUKARYOTES	0	0.138888889	1	0.904761905	1	0.95	0.8125
1362	YML093W	OG5_127996	4 - EUKARYOTES	0	0.027777778	1	0.904761905	1	0.95	0.875
1363	YMR128W	OG5_128042	4 - EUKARYOTES	0	0.027777778	1	0.904761905	1	0.95	0.9375
1364	YBL020W	OG5_129166	4 - EUKARYOTES	0	0.027777778	1	0.904761905	1	0.95	0.25
1365	YBR089C-A	OG5_126740	4 - EUKARYOTES	0	0	1	0.904761905	1	0.95	0.875
1366	YPR052C	OG5_126740	4 - EUKARYOTES	0	0	1	0.904761905	1	0.95	0.875
1367	YDR435C	OG5_126898	4 - EUKARYOTES	0	0	1	0.904761905	1	0.95	0.8125
1368	YOL141W	OG5_126898	4 - EUKARYOTES	0	0	1	0.904761905	1	0.95	0.8125
1369	YBL078C	OG5_126969	4 - EUKARYOTES	0	0	1	0.904761905	1	0.95	0.8125
1370	YER031C	OG5_126971	4 - EUKARYOTES	0	0	1	0.904761905	1	0.95	1
1371	YGL210W	OG5_126971	4 - EUKARYOTES	0	0	1	0.904761905	1	0.95	1
1372	YGL190C	OG5_126981	4 - EUKARYOTES	0	0	1	0.904761905	1	0.95	0.5625
1373	YLR061W	OG5_127156	4 - EUKARYOTES	0	0	1	0.904761905	1	0.95	0.9375
1374	YFL034C-A	OG5_127156	4 - EUKARYOTES	0	0	1	0.904761905	1	0.95	0.9375
1375	YER039C	OG5_127495	4 - EUKARYOTES	0	0	1	0.904761905	1	0.95	0.375
1376	YGL225W	OG5_127495	4 - EUKARYOTES	0	0	1	0.904761905	1	0.95	0.375
1377	YDR424C	OG5_127498	4 - EUKARYOTES	0	0	1	0.904761905	1	0.95	0.875
1378	YMR308C	OG5_127537	4 - EUKARYOTES	0	0	1	0.904761905	1	0.95	0.8125
1379	YBR261C	OG5_127629	4 - EUKARYOTES	0	0	1	0.904761905	1	0.95	0.625
1380	YML130C	OG5_127747	4 - EUKARYOTES	0	0	1	0.904761905	1	0.95	0.8125
1381	YLR005W	OG5_127799	4 - EUKARYOTES	0	0	1	0.904761905	1	0.95	0.9375
1382	YMR073C	OG5_127870	4 - EUKARYOTES	0	0	1	0.904761905	1	0.95	0.6875
1383	YJL154C	OG5_127886	4 - EUKARYOTES	0	0	1	0.904761905	1	0.95	0.8125
1384	YGL161C	OG5_128025	4 - EUKARYOTES	0	0	1	0.904761905	1	0.95	0.5
1385	YOL027C	OG5_128198	4 - EUKARYOTES	0	0	1	0.904761905	1	0.95	0.625
1386	YPR125W	OG5_128198	4 - EUKARYOTES	0	0	1	0.904761905	1	0.95	0.625
1387	YDR364C	OG5_128322	4 - EUKARYOTES	0	0	1	0.904761905	1	0.95	0.8125
1388	YPR178W	OG5_128652	4 - EUKARYOTES	0	0	1	0.904761905	1	0.95	0.625
1389	YBR079C	OG5_128741	4 - EUKARYOTES	0	0	1	0.904761905	1	0.95	0.625
1390	YER157W	OG5_129291	4 - EUKARYOTES	0	0	1	0.952380952	1	0.9	0.3125
1391	YGR231C	OG5_127772	4 - EUKARYOTES	0.125	0.111111111	1	0.904761905	0.928571429	1	0.75
1392	YPL132W	OG5_128258	4 - EUKARYOTES	0	0.194444444	1	0.904761905	0.928571429	1	0.625
1393	YLL008W	OG5_128093	4 - EUKARYOTES	0	0.166666667	1	0.904761905	0.928571429	1	0.8125
1394	YCR072C	OG5_127223	4 - EUKARYOTES	0	0.055555556	1	0.904761905	0.928571429	1	0.9375
1395	YLL039C	OG5_126703	4 - EUKARYOTES	0	0.027777778	1	0.904761905	0.928571429	1	1
1396	YGL255W	OG5_126707	4 - EUKARYOTES	0	0.027777778	1	0.904761905	0.928571429	1	0.8125
1397	YLR130C	OG5_126707	4 - EUKARYOTES	0	0.027777778	1	0.904761905	0.928571429	1	0.8125
1398	YGL163C	OG5_127098	4 - EUKARYOTES	0	0.027777778	1	0.904761905	0.928571429	1	0.75
1399	YBR073W	OG5_127098	4 - EUKARYOTES	0	0.027777778	1	0.904761905	0.928571429	1	0.75
1400	YIL083C	OG5_128432	4 - EUKARYOTES	0	0.027777778	1	0.904761905	0.928571429	1	0.5
1401	YML092C	OG5_127791	4 - EUKARYOTES	0.1875	0	1	0.904761905	0.928571429	1	0.9375
1402	YJR099W	OG5_127717	4 - EUKARYOTES	0.0625	0	1	0.904761905	0.928571429	1	0.6875
1403	YGR020C	OG5_127904	4 - EUKARYOTES	0.0625	0	1	0.904761905	0.928571429	1	1
1404	YKR002W	OG5_127104	4 - EUKARYOTES	0	0	1	0.904761905	0.928571429	1	1
1405	YPL170W	OG5_127142	4 - EUKARYOTES	0	0	1	0.904761905	0.928571429	1	0.4375
1406	YJR066W	OG5_127212	4 - EUKARYOTES	0	0	1	0.904761905	0.928571429	1	0.5625
1407	YKL203C	OG5_127212	4 - EUKARYOTES	0	0	1	0.904761905	0.928571429	1	0.5625
1408	YKR035W-A	OG5_127432	4 - EUKARYOTES	0	0	1	0.904761905	0.928571429	1	0.8125
1409	YER174C	OG5_127633	4 - EUKARYOTES	0	0	1	0.904761905	0.928571429	1	0.875
1410	YDR098C	OG5_127633	4 - EUKARYOTES	0	0	1	0.904761905	0.928571429	1	0.875
1411	YIL007C	OG5_128010	4 - EUKARYOTES	0	0	1	0.904761905	0.928571429	1	0.875
1412	YDL043C	OG5_128022	4 - EUKARYOTES	0	0	1	0.904761905	0.928571429	1	0.9375
1413	YDR331W	OG5_128053	4 - EUKARYOTES	0	0	1	0.904761905	0.928571429	1	0.875
1414	YDR365C	OG5_128148	4 - EUKARYOTES	0	0	1	0.904761905	0.928571429	1	0.875
1415	YNL102W	OG5_128177	4 - EUKARYOTES	0	0	1	0.904761905	0.928571429	1	0.9375
1416	YGR078C	OG5_128207	4 - EUKARYOTES	0	0	1	0.904761905	0.928571429	1	0.875
1417	YJR125C	OG5_128219	4 - EUKARYOTES	0	0	1	0.904761905	0.928571429	1	0.6875
1418	YHR186C	OG5_128380	4 - EUKARYOTES	0	0	1	0.904761905	0.928571429	1	0.375
1419	YBR254C	OG5_128381	4 - EUKARYOTES	0	0	1	0.904761905	0.928571429	1	0.75
1420	YBR136W	OG5_128386	4 - EUKARYOTES	0	0	1	0.904761905	0.928571429	1	0.6875
1421	YLR323C	OG5_128440	4 - EUKARYOTES	0	0	1	0.904761905	0.928571429	1	0.6875
1422	YNL153C	OG5_128513	4 - EUKARYOTES	0	0	1	0.904761905	0.928571429	1	0.8125
1423	YPR133C	OG5_128599	4 - EUKARYOTES	0	0	1	0.904761905	0.928571429	1	0.6875
1424	YNL022C	OG5_128631	4 - EUKARYOTES	0	0	1	0.904761905	0.928571429	1	0.5625
1425	YDR221W	OG5_128657	4 - EUKARYOTES	0	0	1	0.904761905	0.928571429	1	0.375
1426	YGR258C	OG5_128675	4 - EUKARYOTES	0	0	1	0.904761905	0.928571429	1	0.625
1427	YFR005C	OG5_128768	4 - EUKARYOTES	0	0	1	0.904761905	0.928571429	1	0.625
1428	YDR490C	OG5_128785	4 - EUKARYOTES	0	0	1	0.904761905	0.928571429	1	0.1875
1429	YOL100W	OG5_128785	4 - EUKARYOTES	0	0	1	0.904761905	0.928571429	1	0.1875
1430	YBL035C	OG5_128793	4 - EUKARYOTES	0	0	1	0.904761905	0.928571429	1	0.625
1431	YDR489W	OG5_128888	4 - EUKARYOTES	0	0	1	0.904761905	0.928571429	1	0.375
1432	YHR052W	OG5_128890	4 - EUKARYOTES	0	0	1	0.904761905	0.928571429	1	0.5
1433	YJL069C	OG5_129082	4 - EUKARYOTES	0	0	1	0.904761905	0.928571429	1	0.5625
1434	YMR235C	OG5_129148	4 - EUKARYOTES	0	0	1	0.904761905	0.928571429	1	0.25
1435	YOR253W	OG5_128600	4 - EUKARYOTES	0.125	0.055555556	1	0.952380952	0.928571429	0.95	0.4375
1436	YDR411C	OG5_127013	4 - EUKARYOTES	0	0	1	0.952380952	0.928571429	0.95	1
1437	YBR201W	OG5_127013	4 - EUKARYOTES	0	0	1	0.952380952	0.928571429	0.95	1
1438	YIL142W	OG5_127730	4 - EUKARYOTES	0	0	1	0.952380952	0.928571429	0.95	0.9375
1439	YCR057C	OG5_128106	4 - EUKARYOTES	0	0	1	0.952380952	0.928571429	0.95	0.875
1440	YDL031W	OG5_128298	4 - EUKARYOTES	0	0	1	0.952380952	0.928571429	0.95	0.8125
1441	YEL003W	OG5_128303	4 - EUKARYOTES	0	0	1	0.952380952	0.928571429	0.95	0.75
1442	YGL240W	OG5_128318	4 - EUKARYOTES	0	0	1	0.952380952	0.928571429	0.95	0.75
1443	YNL147W	OG5_128343	4 - EUKARYOTES	0	0	1	0.952380952	0.928571429	0.95	0.6875
1444	YMR132C	OG5_128536	4 - EUKARYOTES	0	0	1	0.952380952	0.928571429	0.95	0.5625
1445	YNL006W	OG5_129075	4 - EUKARYOTES	0	0	1	0.952380952	0.928571429	0.95	0.25
1446	YOL133W	OG5_127986	4 - EUKARYOTES	0	0	1	1	0.928571429	0.9	0.8125
1447	YIL044C	OG5_127190	4 - EUKARYOTES	0	0.027777778	0.875	0.952380952	1	1	0.875
1448	YNL271C	OG5_127406	4 - EUKARYOTES	0	0.027777778	0.875	0.952380952	1	1	0.125
1449	YNL172W	OG5_128519	4 - EUKARYOTES	0	0.027777778	0.875	0.952380952	1	1	0.3125
1450	YGR083C	OG5_128137	4 - EUKARYOTES	0.0625	0	0.875	0.952380952	1	1	0.6875
1451	YER177W	OG5_126706	4 - EUKARYOTES	0	0	0.875	0.952380952	1	1	1
1452	YDR099W	OG5_126706	4 - EUKARYOTES	0	0	0.875	0.952380952	1	1	1
1453	YMR243C	OG5_126754	4 - EUKARYOTES	0	0	0.875	0.952380952	1	1	0.625
1454	YOR316C	OG5_126754	4 - EUKARYOTES	0	0	0.875	0.952380952	1	1	0.625
1455	YLL013C	OG5_126869	4 - EUKARYOTES	0	0	0.875	0.952380952	1	1	0.6875
1456	YIL106W	OG5_127063	4 - EUKARYOTES	0	0	0.875	0.952380952	1	1	0.625
1457	YIL153W	OG5_127213	4 - EUKARYOTES	0	0	0.875	0.952380952	1	1	0.9375
1458	YPL152W	OG5_127213	4 - EUKARYOTES	0	0	0.875	0.952380952	1	1	0.9375
1459	YOL093W	OG5_127454	4 - EUKARYOTES	0	0	0.875	0.952380952	1	1	0.8125
1460	YBL058W	OG5_127612	4 - EUKARYOTES	0	0	0.875	0.952380952	1	1	0.75
1461	YBR267W	OG5_127615	4 - EUKARYOTES	0	0	0.875	0.952380952	1	1	0.875
1462	YLR387C	OG5_127615	4 - EUKARYOTES	0	0	0.875	0.952380952	1	1	0.875
1463	YOR070C	OG5_127685	4 - EUKARYOTES	0	0	0.875	0.952380952	1	1	0.8125
1464	YJL029C	OG5_128060	4 - EUKARYOTES	0	0	0.875	0.952380952	1	1	0.75
1465	YNL163C	OG5_128278	4 - EUKARYOTES	0	0	0.875	0.952380952	1	1	0.8125
1466	YPL243W	OG5_128493	4 - EUKARYOTES	0	0	0.875	0.952380952	1	1	0.5625
1467	YMR077C	OG5_128494	4 - EUKARYOTES	0	0	0.875	0.952380952	1	1	0.5
1468	YAL025C	OG5_128004	4 - EUKARYOTES	0	0	0.875	1	1	0.95	0.9375
1469	YML080W	OG5_127749	4 - EUKARYOTES	0.0625	0.027777778	1	0.952380952	0.857142857	1	1
1470	YDL178W	OG5_128784	4 - EUKARYOTES	0	0.194444444	1	0.80952381	1	1	0.1875
1471	YEL071W	OG5_128784	4 - EUKARYOTES	0	0.194444444	1	0.80952381	1	1	0.1875
1472	YER156C	OG5_127677	4 - EUKARYOTES	0	0.055555556	1	0.952380952	0.857142857	1	0.875
1473	YIL022W	OG5_128571	4 - EUKARYOTES	0	0.055555556	1	0.80952381	1	1	0.625
1474	YMR281W	OG5_128077	4 - EUKARYOTES	0	0.027777778	1	0.80952381	1	1	0.8125
1475	YAL019W	OG5_129286	4 - EUKARYOTES	0	0.027777778	1	0.80952381	1	1	0.125
1476	YCL059C	OG5_127855	4 - EUKARYOTES	0.125	0	1	0.952380952	0.857142857	1	1
1477	YLR166C	OG5_129426	4 - EUKARYOTES	0.0625	0	1	0.80952381	1	1	0.125
1478	YBR139W	OG5_126663	4 - EUKARYOTES	0	0	1	0.80952381	1	1	0.3125
1479	YMR297W	OG5_126663	4 - EUKARYOTES	0	0	1	0.80952381	1	1	0.3125
1480	YOR089C	OG5_126724	4 - EUKARYOTES	0	0	1	0.80952381	1	1	0.9375
1481	YKR014C	OG5_126724	4 - EUKARYOTES	0	0	1	0.80952381	1	1	0.9375
1482	YNR023W	OG5_127069	4 - EUKARYOTES	0	0	1	0.80952381	1	1	0.375
1483	YCR052W	OG5_127069	4 - EUKARYOTES	0	0	1	0.80952381	1	1	0.375
1484	YJL128C	OG5_127304	4 - EUKARYOTES	0	0	1	0.80952381	1	1	0.5
1485	YDL159W	OG5_127304	4 - EUKARYOTES	0	0	1	0.80952381	1	1	0.5
1486	YDR084C	OG5_127609	4 - EUKARYOTES	0	0	1	0.80952381	1	1	0.6875
1487	YPL010W	OG5_127654	4 - EUKARYOTES	0	0	1	0.952380952	0.857142857	1	0.6875
1488	YPR072W	OG5_127689	4 - EUKARYOTES	0	0	1	0.952380952	0.857142857	1	0.875
1489	YIL038C	OG5_127689	4 - EUKARYOTES	0	0	1	0.952380952	0.857142857	1	0.875
1490	YKL190W	OG5_127723	4 - EUKARYOTES	0	0	1	0.952380952	0.857142857	1	0.6875
1491	YLR275W	OG5_127733	4 - EUKARYOTES	0	0	1	0.952380952	0.857142857	1	0.9375
1492	YER082C	OG5_127796	4 - EUKARYOTES	0	0	1	0.952380952	0.857142857	1	0.9375
1493	YOL004W	OG5_127846	4 - EUKARYOTES	0	0	1	0.80952381	1	1	0.3125
1494	YPL211W	OG5_127869	4 - EUKARYOTES	0	0	1	0.952380952	0.857142857	1	0.9375
1495	YMR002W	OG5_127883	4 - EUKARYOTES	0	0	1	0.80952381	1	1	0.5
1496	YBL067C	OG5_128027	4 - EUKARYOTES	0	0	1	0.80952381	1	1	0.4375
1497	YER098W	OG5_128027	4 - EUKARYOTES	0	0	1	0.80952381	1	1	0.4375
1498	YDL090C	OG5_128081	4 - EUKARYOTES	0	0	1	0.952380952	0.857142857	1	0.875
1499	YNL308C	OG5_128130	4 - EUKARYOTES	0	0	1	0.952380952	0.857142857	1	0.8125
1500	YKL099C	OG5_128132	4 - EUKARYOTES	0	0	1	0.952380952	0.857142857	1	0.9375
1501	YHR148W	OG5_128165	4 - EUKARYOTES	0	0	1	0.952380952	0.857142857	1	0.875
1502	YLL036C	OG5_128187	4 - EUKARYOTES	0	0	1	0.80952381	1	1	0.75
1503	YBR202W	OG5_128241	4 - EUKARYOTES	0	0	1	0.952380952	0.857142857	1	0.875
1504	YGR285C	OG5_128294	4 - EUKARYOTES	0	0	1	0.80952381	1	1	0.75
1505	YGL171W	OG5_128422	4 - EUKARYOTES	0	0	1	0.80952381	1	1	0.75
1506	YBR110W	OG5_128548	4 - EUKARYOTES	0	0	1	0.952380952	0.857142857	1	0.5625
1507	YNL182C	OG5_128580	4 - EUKARYOTES	0	0	1	0.952380952	0.857142857	1	0.625
1508	YML095C	OG5_128697	4 - EUKARYOTES	0	0	1	0.952380952	0.857142857	1	0.6875
1509	YHL013C	OG5_128771	4 - EUKARYOTES	0	0	1	0.80952381	1	1	0.625
1510	YGL112C	OG5_128790	4 - EUKARYOTES	0	0	1	0.952380952	0.857142857	1	0.3125
1511	YDR177W	OG5_128826	4 - EUKARYOTES	0	0	1	0.80952381	1	1	0.5
1512	YMR203W	OG5_128889	4 - EUKARYOTES	0	0	1	0.80952381	1	1	0.125
1513	YJR031C	OG5_128945	4 - EUKARYOTES	0	0	1	0.80952381	1	1	0.1875
1514	YEL022W	OG5_128945	4 - EUKARYOTES	0	0	1	0.80952381	1	1	0.1875
1515	YLR459W	OG5_129002	4 - EUKARYOTES	0	0	1	0.80952381	1	1	0.3125
1516	YBR246W	OG5_129020	4 - EUKARYOTES	0	0	1	0.80952381	1	1	0.5625
1517	YKL197C	OG5_129179	4 - EUKARYOTES	0	0	1	0.80952381	1	1	0.25
1518	YBR097W	OG5_129368	4 - EUKARYOTES	0	0	1	0.80952381	1	1	0.125
1519	YER173W	OG5_129387	4 - EUKARYOTES	0	0	1	0.80952381	1	1	0.1875
1520	YMR268C	OG5_129455	4 - EUKARYOTES	0	0	1	0.80952381	1	1	0.1875
1521	YIL068C	OG5_129499	4 - EUKARYOTES	0	0	1	0.80952381	1	1	0.0625
1522	YAR003W	OG5_129591	4 - EUKARYOTES	0	0	1	0.80952381	1	1	0.1875
1523	YGL180W	OG5_127101	4 - EUKARYOTES	0	0	1	0.857142857	1	0.95	0.375
1524	YEL056W	OG5_127148	4 - EUKARYOTES	0	0	1	0.857142857	1	0.95	0.8125
1525	YKL117W	OG5_127481	4 - EUKARYOTES	0	0	1	0.857142857	1	0.95	0.875
1526	YCL001W	OG5_127650	4 - EUKARYOTES	0	0	1	0.857142857	1	0.95	0.9375
1527	YLR410W	OG5_127768	4 - EUKARYOTES	0	0	1	0.857142857	1	0.95	0.625
1528	YGL124C	OG5_128049	4 - EUKARYOTES	0	0	1	0.857142857	1	0.95	0.5625
1529	YOR091W	OG5_128184	4 - EUKARYOTES	0	0	1	0.857142857	1	0.95	0.9375
1530	YOL034W	OG5_128615	4 - EUKARYOTES	0	0	1	0.857142857	1	0.95	0.625
1531	YHR099W	OG5_128900	4 - EUKARYOTES	0	0	1	0.857142857	1	0.95	0.4375
1532	YBL008W	OG5_129080	4 - EUKARYOTES	0	0	1	1	0.857142857	0.95	0.3125
1533	YDL108W	OG5_129224	4 - EUKARYOTES	0	0	1	0.857142857	1	0.95	0.25
1534	YLR170C	OG5_127391	4 - EUKARYOTES	0	0	1	0.904761905	1	0.9	0.75
1535	YBR198C	OG5_128980	4 - EUKARYOTES	0	0	1	0.904761905	1	0.9	0.5
1536	YGR002C	OG5_128988	4 - EUKARYOTES	0	0	1	0.904761905	1	0.9	0.5625
1537	YGR048W	OG5_127577	4 - EUKARYOTES	0	0	0.875	1	0.928571429	1	1
1538	YLR147C	OG5_127840	4 - EUKARYOTES	0	0	0.875	1	0.928571429	1	0.875
1539	YPR112C	OG5_127866	4 - EUKARYOTES	0	0	0.875	1	0.928571429	1	0.9375
1540	YPL117C	OG5_128735	4 - EUKARYOTES	0.1875	0.111111111	1	0.857142857	0.928571429	1	0.3125
1541	YDR021W	OG5_127927	4 - EUKARYOTES	0.1875	0.083333333	1	0.857142857	0.928571429	1	0.8125
1542	YPR131C	OG5_128089	4 - EUKARYOTES	0.0625	0.055555556	1	0.857142857	0.928571429	1	0.9375
1543	YJR070C	OG5_128124	4 - EUKARYOTES	0.0625	0.055555556	1	0.857142857	0.928571429	1	0.875
1544	YER141W	OG5_128426	4 - EUKARYOTES	0	0.111111111	1	0.857142857	0.928571429	1	0.625
1545	YIL061C	OG5_128070	4 - EUKARYOTES	0	0.027777778	1	0.857142857	0.928571429	1	0.75
1546	YDR299W	OG5_129449	4 - EUKARYOTES	0	0.027777778	1	0.857142857	0.928571429	1	0.1875
1547	YJR013W	OG5_128297	4 - EUKARYOTES	0.0625	0	1	0.857142857	0.928571429	1	0.6875
1548	YDL015C	OG5_127767	4 - EUKARYOTES	0	0	1	0.857142857	0.928571429	1	0.8125
1549	YGL087C	OG5_127771	4 - EUKARYOTES	0	0	1	0.857142857	0.928571429	1	0.75
1550	YNL263C	OG5_127794	4 - EUKARYOTES	0	0	1	0.857142857	0.928571429	1	0.75
1551	YGL054C	OG5_127951	4 - EUKARYOTES	0	0	1	0.857142857	0.928571429	1	0.1875
1552	YHR162W	OG5_127980	4 - EUKARYOTES	0	0	1	0.857142857	0.928571429	1	0.5625
1553	YGR243W	OG5_127980	4 - EUKARYOTES	0	0	1	0.857142857	0.928571429	1	0.5625
1554	YDR214W	OG5_128037	4 - EUKARYOTES	0	0	1	0.857142857	0.928571429	1	0.5625
1555	YFR052W	OG5_128073	4 - EUKARYOTES	0	0	1	0.857142857	0.928571429	1	0.6875
1556	YMR290C	OG5_128169	4 - EUKARYOTES	0	0	1	1	0.785714286	1	0.8125
1557	YLR276C	OG5_128292	4 - EUKARYOTES	0	0	1	0.857142857	0.928571429	1	0.8125
1558	YGR091W	OG5_128306	4 - EUKARYOTES	0	0	1	0.857142857	0.928571429	1	0.8125
1559	YJR050W	OG5_128335	4 - EUKARYOTES	0	0	1	0.857142857	0.928571429	1	0.8125
1560	YJL203W	OG5_128430	4 - EUKARYOTES	0	0	1	0.857142857	0.928571429	1	0.625
1561	YOL062C	OG5_128447	4 - EUKARYOTES	0	0	1	0.857142857	0.928571429	1	0.5
1562	YHR172W	OG5_128455	4 - EUKARYOTES	0	0	1	0.857142857	0.928571429	1	0.6875
1563	YMR236W	OG5_128485	4 - EUKARYOTES	0	0	1	0.857142857	0.928571429	1	0.3125
1564	YPL065W	OG5_128770	4 - EUKARYOTES	0	0	1	0.857142857	0.928571429	1	0.4375
1565	YLR418C	OG5_128820	4 - EUKARYOTES	0	0	1	0.857142857	0.928571429	1	0.375
1566	YHL010C	OG5_128831	4 - EUKARYOTES	0	0	1	0.857142857	0.928571429	1	0.375
1567	YGR006W	OG5_128834	4 - EUKARYOTES	0	0	1	0.857142857	0.928571429	1	0.625
1568	YPL122C	OG5_128887	4 - EUKARYOTES	0	0	1	1	0.785714286	1	0.3125
1569	YJL030W	OG5_129085	4 - EUKARYOTES	0	0	1	0.857142857	0.928571429	1	0.375
1570	YNL252C	OG5_129089	4 - EUKARYOTES	0	0	1	0.857142857	0.928571429	1	0.3125
1571	YLR192C	OG5_129207	4 - EUKARYOTES	0	0	1	0.857142857	0.928571429	1	0.1875
1572	YGR112W	OG5_129292	4 - EUKARYOTES	0	0.166666667	1	0.904761905	0.928571429	0.95	0.0625
1573	YIR012W	OG5_128511	4 - EUKARYOTES	0	0.027777778	1	0.904761905	0.928571429	0.95	0.4375
1574	YKR057W	OG5_127484	4 - EUKARYOTES	0	0	1	0.904761905	0.928571429	0.95	0.8125
1575	YJL136C	OG5_127484	4 - EUKARYOTES	0	0	1	0.904761905	0.928571429	0.95	0.8125
1576	YLR396C	OG5_127780	4 - EUKARYOTES	0	0	1	0.904761905	0.928571429	0.95	0.75
1577	YJR006W	OG5_127874	4 - EUKARYOTES	0	0	1	0.904761905	0.928571429	0.95	1
1578	YPL046C	OG5_128120	4 - EUKARYOTES	0	0	1	0.904761905	0.928571429	0.95	0.4375
1579	YPL043W	OG5_128178	4 - EUKARYOTES	0	0	1	0.904761905	0.928571429	0.95	0.6875
1580	YDL060W	OG5_128208	4 - EUKARYOTES	0	0	1	0.904761905	0.928571429	0.95	1
1581	YHR166C	OG5_128773	4 - EUKARYOTES	0	0	1	0.904761905	0.928571429	0.95	0.5
1582	YEL032W	OG5_128134	4 - EUKARYOTES	0	0	1	0.952380952	0.928571429	0.9	1
1583	YJL074C	OG5_127789	4 - EUKARYOTES	0	0.083333333	0.875	0.904761905	1	1	0.875
1584	YJL180C	OG5_128946	4 - EUKARYOTES	0	0.055555556	0.875	0.904761905	1	1	0.3125
1585	YNL223W	OG5_127111	4 - EUKARYOTES	0	0.027777778	0.875	0.904761905	1	1	0.3125
1586	YLR260W	OG5_128162	4 - EUKARYOTES	0	0.027777778	0.875	0.904761905	1	1	0.125
1587	YOR171C	OG5_128162	4 - EUKARYOTES	0	0.027777778	0.875	0.904761905	1	1	0.125
1588	YDR211W	OG5_128210	4 - EUKARYOTES	0	0.027777778	0.875	0.904761905	1	1	0.875
1589	YML102W	OG5_128392	4 - EUKARYOTES	0	0.027777778	0.875	0.904761905	1	1	0.6875
1590	YLR384C	OG5_129360	4 - EUKARYOTES	0	0.027777778	0.875	0.904761905	1	1	0.1875
1591	YOL006C	OG5_127702	4 - EUKARYOTES	0.0625	0	0.875	0.904761905	1	1	0.75
1592	YBL049W	OG5_126829	4 - EUKARYOTES	0	0	0.875	0.904761905	1	1	0.6875
1593	YKL068W	OG5_127364	4 - EUKARYOTES	0	0	0.875	0.904761905	1	1	0.9375
1594	YMR047C	OG5_127364	4 - EUKARYOTES	0	0	0.875	0.904761905	1	1	0.9375
1595	YDR164C	OG5_127453	4 - EUKARYOTES	0	0	0.875	0.904761905	1	1	0.875
1596	YPR129W	OG5_127604	4 - EUKARYOTES	0	0	0.875	0.904761905	1	1	0.75
1597	YAL042W	OG5_127803	4 - EUKARYOTES	0	0	0.875	0.904761905	1	1	0.4375
1598	YKL212W	OG5_127875	4 - EUKARYOTES	0	0	0.875	0.904761905	1	1	0.625
1599	YBR236C	OG5_127958	4 - EUKARYOTES	0	0	0.875	0.904761905	1	1	1
1600	YOR057W	OG5_127963	4 - EUKARYOTES	0	0	0.875	0.904761905	1	1	0.75
1601	YKR068C	OG5_128128	4 - EUKARYOTES	0	0	0.875	0.904761905	1	1	0.875
1602	YOR319W	OG5_128231	4 - EUKARYOTES	0	0	0.875	0.904761905	1	1	0.8125
1603	YLR196W	OG5_128270	4 - EUKARYOTES	0	0	0.875	0.904761905	1	1	0.75
1604	YIR005W	OG5_128283	4 - EUKARYOTES	0	0	0.875	0.904761905	1	1	0.75
1605	YAL032C	OG5_128357	4 - EUKARYOTES	0	0	0.875	0.904761905	1	1	0.8125
1606	YPL210C	OG5_128517	4 - EUKARYOTES	0	0	0.875	0.904761905	1	1	0.75
1607	YNR021W	OG5_128710	4 - EUKARYOTES	0	0	0.875	0.904761905	1	1	0.5
1608	YJL090C	OG5_128953	4 - EUKARYOTES	0	0	0.875	0.904761905	1	1	0.125
1609	YBL024W	OG5_127434	4 - EUKARYOTES	0	0	0.875	0.952380952	1	0.95	1
1610	YPL178W	OG5_127988	4 - EUKARYOTES	0	0	0.875	0.952380952	1	0.95	0.9375
1611	YPR137W	OG5_128227	4 - EUKARYOTES	0	0	0.875	0.952380952	1	0.95	0.75
1612	YML096W	OG5_128527	4 - EUKARYOTES	0	0	0.875	0.952380952	1	0.95	0.5625
1613	YFL036W	OG5_127975	4 - EUKARYOTES	0	0.055555556	1	0.904761905	0.857142857	1	0.6875
1614	YDR410C	OG5_127842	4 - EUKARYOTES	0	0.027777778	1	0.904761905	0.857142857	1	0.5625
1615	YML097C	OG5_128538	4 - EUKARYOTES	0	0.027777778	1	0.761904762	1	1	0.625
1616	YDL084W	OG5_127438	4 - EUKARYOTES	0	0	1	0.904761905	0.857142857	1	0.875
1617	YMR161W	OG5_127638	4 - EUKARYOTES	0	0	1	0.904761905	0.857142857	1	0.75
1618	YGR172C	OG5_127686	4 - EUKARYOTES	0	0	1	0.761904762	1	1	1
1619	YDR002W	OG5_127714	4 - EUKARYOTES	0	0	1	0.761904762	1	1	0.9375
1620	YGL137W	OG5_127760	4 - EUKARYOTES	0	0	1	0.904761905	0.857142857	1	0.9375
1621	YLR427W	OG5_127918	4 - EUKARYOTES	0	0	1	0.761904762	1	1	0.6875
1622	YDR484W	OG5_127921	4 - EUKARYOTES	0	0	1	0.904761905	0.857142857	1	0.75
1623	YHR098C	OG5_128033	4 - EUKARYOTES	0	0	1	0.761904762	1	1	0.4375
1624	YDR472W	OG5_128074	4 - EUKARYOTES	0	0	1	0.904761905	0.857142857	1	1
1625	YNR051C	OG5_128167	4 - EUKARYOTES	0	0	1	0.761904762	1	1	0.25
1626	YDR496C	OG5_128182	4 - EUKARYOTES	0	0	1	0.904761905	0.857142857	1	0.8125
1627	YNL126W	OG5_128216	4 - EUKARYOTES	0	0	1	0.761904762	1	1	0.8125
1628	YKL179C	OG5_128379	4 - EUKARYOTES	0	0	1	0.761904762	1	1	0.25
1629	YER154W	OG5_128453	4 - EUKARYOTES	0	0	1	0.904761905	0.857142857	1	0.5
1630	YDR419W	OG5_128521	4 - EUKARYOTES	0	0	1	0.761904762	1	1	0.5
1631	YPR048W	OG5_128819	4 - EUKARYOTES	0	0	1	0.904761905	0.857142857	1	0.75
1632	YOR206W	OG5_128976	4 - EUKARYOTES	0	0	1	0.904761905	0.857142857	1	0.3125
1633	YDL105W	OG5_129062	4 - EUKARYOTES	0	0	1	0.761904762	1	1	0.1875
1634	YDL028C	OG5_129339	4 - EUKARYOTES	0	0	1	0.761904762	1	1	0.3125
1635	YDL148C	OG5_129621	4 - EUKARYOTES	0	0	1	0.904761905	0.857142857	1	0.1875
1636	YOL071W	OG5_128689	4 - EUKARYOTES	0	0.138888889	1	0.80952381	1	0.95	0.375
1637	YER140W	OG5_128307	4 - EUKARYOTES	0	0.027777778	1	0.80952381	1	0.95	0.75
1638	YPR182W	OG5_128064	4 - EUKARYOTES	0.0625	0	1	0.952380952	0.857142857	0.95	0.9375
1639	YPL154C	OG5_126885	4 - EUKARYOTES	0	0	1	0.80952381	1	0.95	0.625
1640	YBR135W	OG5_127469	4 - EUKARYOTES	0	0	1	0.952380952	0.857142857	0.95	0.75
1641	YPR028W	OG5_127473	4 - EUKARYOTES	0	0	1	0.80952381	1	0.95	0.75
1642	YOR175C	OG5_127920	4 - EUKARYOTES	0	0	1	0.80952381	1	0.95	0.25
1643	YGL070C	OG5_128243	4 - EUKARYOTES	0	0	1	0.952380952	0.857142857	0.95	0.875
1644	YER100W	OG5_128268	4 - EUKARYOTES	0	0	1	0.80952381	1	0.95	0.5
1645	YMR049C	OG5_128313	4 - EUKARYOTES	0	0	1	0.952380952	0.857142857	0.95	0.8125
1646	YOR100C	OG5_128339	4 - EUKARYOTES	0	0	1	0.80952381	1	0.95	0.3125
1647	YMR131C	OG5_128348	4 - EUKARYOTES	0	0	1	0.952380952	0.857142857	0.95	0.875
1648	YAL058W	OG5_128393	4 - EUKARYOTES	0	0	1	0.80952381	1	0.95	0.3125
1649	YJR105W	OG5_128398	4 - EUKARYOTES	0	0	1	0.80952381	1	0.95	0.5625
1650	YJR005C-A	OG5_128417	4 - EUKARYOTES	0	0	1	0.80952381	1	0.95	0.6875
1651	YFL002C	OG5_128567	4 - EUKARYOTES	0	0	1	0.80952381	1	0.95	0.75
1652	YER007W	OG5_128733	4 - EUKARYOTES	0	0	1	0.80952381	1	0.95	0.5625
1653	YMR039C	OG5_128940	4 - EUKARYOTES	0	0	1	0.80952381	1	0.95	0.1875
1654	YMR284W	OG5_129086	4 - EUKARYOTES	0	0	1	0.80952381	1	0.95	0.375
1655	YPR040W	OG5_129691	4 - EUKARYOTES	0	0	1	0.80952381	1	0.95	0.125
1656	YOR260W	OG5_128844	4 - EUKARYOTES	0	0	1	0.857142857	1	0.9	0.5625
1657	YPR045C	OG5_128833	4 - EUKARYOTES	0	0	0.875	0.952380952	0.928571429	1	0.375
1658	YDR183W	OG5_127313	4 - EUKARYOTES	0	0	1	0.904761905	1	0.85	0.9375
1659	YBR070C	OG5_128444	4 - EUKARYOTES	0	0	1	0.904761905	1	0.85	0.6875
1660	YGR007W	OG5_127671	4 - EUKARYOTES	0.0625	0.194444444	1	0.952380952	1	0.8	0.75
1661	YPL074W	OG5_127068	4 - EUKARYOTES	0.1875	0	1	0.952380952	1	0.8	0.9375
1662	YER047C	OG5_127068	4 - EUKARYOTES	0.1875	0	1	0.952380952	1	0.8	0.9375
1663	YPL082C	OG5_128804	4 - EUKARYOTES	0	0.055555556	1	0.80952381	0.928571429	1	0.3125
1664	YOL080C	OG5_129120	4 - EUKARYOTES	0	0.027777778	1	0.80952381	0.928571429	1	0.3125
1665	YDL064W	OG5_127729	4 - EUKARYOTES	0	0	1	0.952380952	0.785714286	1	0.875
1666	YGL047W	OG5_127885	4 - EUKARYOTES	0	0	1	0.80952381	0.928571429	1	0.5
1667	YLL031C	OG5_128399	4 - EUKARYOTES	0	0	1	0.80952381	0.928571429	1	0.5625
1668	YLL034C	OG5_128467	4 - EUKARYOTES	0	0	1	0.80952381	0.928571429	1	0.6875
1669	YDR429C	OG5_128530	4 - EUKARYOTES	0	0	1	0.952380952	0.785714286	1	0.5625
1670	YDL217C	OG5_128586	4 - EUKARYOTES	0	0	1	0.80952381	0.928571429	1	0.625
1671	YLR336C	OG5_128777	4 - EUKARYOTES	0	0	1	0.80952381	0.928571429	1	0.625
1672	YDR397C	OG5_129155	4 - EUKARYOTES	0	0	1	0.80952381	0.928571429	1	0.25
1673	YOR069W	OG5_128168	4 - EUKARYOTES	0	0	1	0.857142857	0.928571429	0.95	0.3125
1674	YLR078C	OG5_128931	4 - EUKARYOTES	0	0	1	0.857142857	0.928571429	0.95	0.3125
1675	YBL021C	OG5_127594	4 - EUKARYOTES	0	0	1	0.904761905	0.928571429	0.9	0.5625
1676	YDR246W	OG5_128212	4 - EUKARYOTES	0	0	1	0.904761905	0.928571429	0.9	0.875
1677	YPR035W	OG5_127569	4 - EUKARYOTES	0	0.111111111	0.875	0.857142857	1	1	0.3125
1678	YGR110W	OG5_127681	4 - EUKARYOTES	0	0.027777778	0.875	0.857142857	1	1	0.3125
1679	YLR099C	OG5_127681	4 - EUKARYOTES	0	0.027777778	0.875	0.857142857	1	1	0.3125
1680	YDL019C	OG5_126646	4 - EUKARYOTES	0	0	0.875	0.857142857	1	1	0.5
1681	YHR073W	OG5_126646	4 - EUKARYOTES	0	0	0.875	0.857142857	1	1	0.5
1682	YAR042W	OG5_126646	4 - EUKARYOTES	0	0	0.875	0.857142857	1	1	0.5
1683	YDR208W	OG5_126948	4 - EUKARYOTES	0	0	0.875	0.857142857	1	1	0.8125
1684	YLR032W	OG5_127144	4 - EUKARYOTES	0	0	0.875	0.857142857	1	1	0.4375
1685	YJR119C	OG5_127370	4 - EUKARYOTES	0	0	0.875	0.857142857	1	1	0.375
1686	YIL095W	OG5_127425	4 - EUKARYOTES	0	0	0.875	0.857142857	1	1	0.5625
1687	YBR059C	OG5_127425	4 - EUKARYOTES	0	0	0.875	0.857142857	1	1	0.5625
1688	YNL020C	OG5_127425	4 - EUKARYOTES	0	0	0.875	0.857142857	1	1	0.5625
1689	YMR207C	OG5_127493	4 - EUKARYOTES	0	0	0.875	0.857142857	1	1	0.5625
1690	YNR016C	OG5_127493	4 - EUKARYOTES	0	0	0.875	0.857142857	1	1	0.5625
1691	YBL037W	OG5_127910	4 - EUKARYOTES	0	0	0.875	0.857142857	1	1	0.625
1692	YNL325C	OG5_128217	4 - EUKARYOTES	0	0	0.875	0.857142857	1	1	0.5625
1693	YOL052C	OG5_128279	4 - EUKARYOTES	0	0	0.875	0.857142857	1	1	0.25
1694	YMR135C	OG5_128400	4 - EUKARYOTES	0	0	0.875	0.857142857	1	1	0.5625
1695	YKL012W	OG5_128479	4 - EUKARYOTES	0	0	0.875	0.857142857	1	1	0.625
1696	YLR386W	OG5_128499	4 - EUKARYOTES	0	0	0.875	0.857142857	1	1	0.6875
1697	YER162C	OG5_128561	4 - EUKARYOTES	0	0	0.875	0.857142857	1	1	0.5
1698	YFR019W	OG5_128617	4 - EUKARYOTES	0	0	0.875	0.857142857	1	1	0.25
1699	YLR015W	OG5_128823	4 - EUKARYOTES	0	0	0.875	0.857142857	1	1	0.4375
1700	YGR028W	OG5_128977	4 - EUKARYOTES	0	0	0.875	0.857142857	1	1	0.25
1701	YGR046W	OG5_129397	4 - EUKARYOTES	0	0	0.875	0.857142857	1	1	0.25
1702	YNL139C	OG5_129528	4 - EUKARYOTES	0	0	0.875	0.857142857	1	1	0.1875
1703	YBR251W	OG5_129796	4 - EUKARYOTES	0	0	0.875	0.857142857	1	1	0.0625
1704	YPL029W	OG5_128486	4 - EUKARYOTES	0.0625	0.055555556	0.875	0.904761905	1	0.95	0.625
1705	YJR048W	OG5_127365	4 - EUKARYOTES	0	0.166666667	0.875	0.904761905	1	0.95	0.75
1706	YEL039C	OG5_127365	4 - EUKARYOTES	0	0.166666667	0.875	0.904761905	1	0.95	0.75
1707	YLR008C	OG5_127641	4 - EUKARYOTES	0	0.083333333	0.875	0.904761905	1	0.95	0.875
1708	YBR175W	OG5_128632	4 - EUKARYOTES	0	0.027777778	0.875	0.904761905	1	0.95	0.25
1709	YPL037C	OG5_127333	4 - EUKARYOTES	0	0	0.875	0.904761905	1	0.95	0.8125
1710	YHR039C-A	OG5_127451	4 - EUKARYOTES	0	0	0.875	0.904761905	1	0.95	0.8125
1711	YKL018W	OG5_128201	4 - EUKARYOTES	0	0	0.875	0.904761905	1	0.95	0.6875
1712	YGL063W	OG5_128260	4 - EUKARYOTES	0	0	0.875	0.904761905	1	0.95	0.8125
1713	YPL212C	OG5_128260	4 - EUKARYOTES	0	0	0.875	0.904761905	1	0.95	0.8125
1714	YKR071C	OG5_128282	4 - EUKARYOTES	0	0	0.875	0.904761905	1	0.95	0.875
1715	YGR200C	OG5_129600	4 - EUKARYOTES	0	0	0.875	0.904761905	1	0.95	0.25
1716	YKL085W	OG5_127145	4 - EUKARYOTES	0	0.166666667	1	0.714285714	1	1	0.3125
1717	YNR001C	OG5_127570	4 - EUKARYOTES	0	0.055555556	1	0.857142857	0.857142857	1	0.625
1718	YCR005C	OG5_127570	4 - EUKARYOTES	0	0.055555556	1	0.857142857	0.857142857	1	0.625
1719	YPR001W	OG5_127570	4 - EUKARYOTES	0	0.055555556	1	0.857142857	0.857142857	1	0.625
1720	YLR251W	OG5_127358	4 - EUKARYOTES	0	0	1	0.857142857	0.857142857	1	0.125
1721	YPR037C	OG5_127535	4 - EUKARYOTES	0	0	1	0.857142857	0.857142857	1	0.6875
1722	YGR029W	OG5_127535	4 - EUKARYOTES	0	0	1	0.857142857	0.857142857	1	0.6875
1723	YOL013C	OG5_128080	4 - EUKARYOTES	0	0	1	0.857142857	0.857142857	1	0.9375
1724	YOR112W	OG5_128179	4 - EUKARYOTES	0	0	1	0.857142857	0.857142857	1	0.8125
1725	YIL129C	OG5_128290	4 - EUKARYOTES	0	0	1	0.714285714	1	1	0.0625
1726	YMR138W	OG5_128319	4 - EUKARYOTES	0	0	1	0.857142857	0.857142857	1	0.875
1727	YKR024C	OG5_128340	4 - EUKARYOTES	0	0	1	0.714285714	1	1	0.875
1728	YDR416W	OG5_128360	4 - EUKARYOTES	0	0	1	0.857142857	0.857142857	1	0.8125
1729	YFR021W	OG5_128573	4 - EUKARYOTES	0	0	1	0.714285714	1	1	0.25
1730	YBR228W	OG5_128732	4 - EUKARYOTES	0	0	1	0.714285714	1	1	0.4375
1731	YDR371W	OG5_126929	4 - EUKARYOTES	0.0625	0.194444444	1	0.761904762	1	0.95	0.125
1732	YDL087C	OG5_127248	4 - EUKARYOTES	0	0	1	0.761904762	1	0.95	0.6875
1733	YGR058W	OG5_127426	4 - EUKARYOTES	0	0	1	0.761904762	1	0.95	0.25
1734	YER129W	OG5_127880	4 - EUKARYOTES	0	0	1	0.761904762	1	0.95	0.125
1735	YGL179C	OG5_127880	4 - EUKARYOTES	0	0	1	0.761904762	1	0.95	0.125
1736	YCL037C	OG5_128288	4 - EUKARYOTES	0	0	1	0.761904762	1	0.95	0.1875
1737	YLR268W	OG5_128390	4 - EUKARYOTES	0	0	1	0.904761905	0.857142857	0.95	0.8125
1738	YJR058C	OG5_128581	4 - EUKARYOTES	0	0	1	0.904761905	0.857142857	0.95	0.75
1739	YKL021C	OG5_129146	4 - EUKARYOTES	0	0	1	0.761904762	1	0.95	0.625
1740	YBR020W	OG5_129233	4 - EUKARYOTES	0.0625	0	1	0.80952381	1	0.9	0.3125
1741	YDR009W	OG5_129233	4 - EUKARYOTES	0.0625	0	1	0.80952381	1	0.9	0.3125
1742	YJR132W	OG5_127731	4 - EUKARYOTES	0	0	1	0.80952381	1	0.9	0.8125
1743	YJL124C	OG5_128760	4 - EUKARYOTES	0	0	1	0.80952381	1	0.9	0.6875
1744	YMR259C	OG5_129392	4 - EUKARYOTES	0	0	1	0.80952381	1	0.9	0.0625
1745	YKR062W	OG5_129561	4 - EUKARYOTES	0	0	1	0.80952381	1	0.9	0.25
1746	YPL096W	OG5_129623	4 - EUKARYOTES	0	0	1	0.80952381	1	0.9	0.1875
1747	YJR005W	OG5_127081	4 - EUKARYOTES	0	0	0.875	0.904761905	0.928571429	1	0.875
1748	YKL135C	OG5_127081	4 - EUKARYOTES	0	0	0.875	0.904761905	0.928571429	1	0.875
1749	YJL176C	OG5_127525	4 - EUKARYOTES	0	0	0.875	0.904761905	0.928571429	1	0.5625
1750	YFR037C	OG5_127525	4 - EUKARYOTES	0	0	0.875	0.904761905	0.928571429	1	0.5625
1751	YLR142W	OG5_127738	4 - EUKARYOTES	0	0	0.875	0.904761905	0.928571429	1	0.4375
1752	YOR262W	OG5_128188	4 - EUKARYOTES	0	0	0.875	0.904761905	0.928571429	1	0.875
1753	YJL033W	OG5_128229	4 - EUKARYOTES	0	0	0.875	0.904761905	0.928571429	1	0.8125
1754	YNL227C	OG5_128332	4 - EUKARYOTES	0	0	0.875	0.904761905	0.928571429	1	0.6875
1755	YOL041C	OG5_128354	4 - EUKARYOTES	0	0	0.875	0.904761905	0.928571429	1	0.75
1756	YPR180W	OG5_128859	4 - EUKARYOTES	0	0	0.875	0.904761905	0.928571429	1	0.4375
1757	YCL008C	OG5_128950	4 - EUKARYOTES	0	0	0.875	0.904761905	0.928571429	1	0.125
1758	YOR163W	OG5_127823	4 - EUKARYOTES	0.0625	0.055555556	1	0.857142857	1	0.85	0.0625
1759	YMR069W	OG5_128515	4 - EUKARYOTES	0	0	1	0.857142857	1	0.85	0.625
1760	YPR147C	OG5_128547	4 - EUKARYOTES	0	0	1	0.857142857	1	0.85	0.25
1761	YPL064C	OG5_129157	4 - EUKARYOTES	0	0	1	0.857142857	1	0.85	0.5
1762	YJL179W	OG5_129530	4 - EUKARYOTES	0	0	1	0.857142857	1	0.85	0.0625
1763	YDR510W	OG5_127053	4 - EUKARYOTES	0	0	0.875	0.952380952	0.928571429	0.95	1
1764	YNL138W	OG5_127770	4 - EUKARYOTES	0	0	0.875	0.952380952	0.928571429	0.95	0.75
1765	YGR074W	OG5_127814	4 - EUKARYOTES	0	0	0.875	0.952380952	0.928571429	0.95	0.9375
1766	YKL145W	OG5_128056	4 - EUKARYOTES	0	0	0.875	0.952380952	0.928571429	0.95	1
1767	YMR104C	OG5_126635	4 - EUKARYOTES	0	0	0.75	0.952380952	1	1	0.5625
1768	YKL126W	OG5_126635	4 - EUKARYOTES	0	0	0.75	0.952380952	1	1	0.5625
1769	YPL001W	OG5_129384	4 - EUKARYOTES	0	0	0.75	0.952380952	1	1	0.125
1770	YBR001C	OG5_127877	4 - EUKARYOTES	0	0.194444444	1	0.761904762	0.928571429	1	0.1875
1771	YDR001C	OG5_127877	4 - EUKARYOTES	0	0.194444444	1	0.761904762	0.928571429	1	0.1875
1772	YDR376W	OG5_128406	4 - EUKARYOTES	0	0.083333333	1	0.761904762	0.928571429	1	0.6875
1773	YDR204W	OG5_128661	4 - EUKARYOTES	0	0	1	0.761904762	0.928571429	1	0.5625
1774	YHR081W	OG5_128925	4 - EUKARYOTES	0	0	1	0.761904762	0.928571429	1	0.4375
1775	YFL044C	OG5_129000	4 - EUKARYOTES	0	0	1	0.761904762	0.928571429	1	0.5
1776	YBR060C	OG5_129027	4 - EUKARYOTES	0	0	1	0.761904762	0.928571429	1	0.625
1777	YDL226C	OG5_127813	4 - EUKARYOTES	0	0	1	0.904761905	0.785714286	1	0.75
1778	YDR083W	OG5_128126	4 - EUKARYOTES	0	0	1	0.904761905	0.785714286	1	0.9375
1779	YLR116W	OG5_128401	4 - EUKARYOTES	0	0	1	0.904761905	0.785714286	1	0.6875
1780	YJR014W	OG5_128419	4 - EUKARYOTES	0	0	1	0.904761905	0.785714286	1	0.8125
1781	YIL110W	OG5_128481	4 - EUKARYOTES	0	0	1	0.904761905	0.785714286	1	0.6875
1782	YOR308C	OG5_128840	4 - EUKARYOTES	0	0	1	0.904761905	0.785714286	1	0.5
1783	YAL022C	OG5_127378	4 - EUKARYOTES	0	0	1	0.80952381	0.928571429	0.95	0.3125
1784	YLR325C	OG5_127448	4 - EUKARYOTES	0	0	1	0.952380952	0.785714286	0.95	0.8125
1785	YOL012C	OG5_127916	4 - EUKARYOTES	0	0	1	0.80952381	0.928571429	0.95	0.75
1786	YIR026C	OG5_127982	4 - EUKARYOTES	0	0	1	0.952380952	0.785714286	0.95	0.875
1787	YMR080C	OG5_128540	4 - EUKARYOTES	0	0	1	0.80952381	0.928571429	0.95	0.625
1788	YDR005C	OG5_128643	4 - EUKARYOTES	0	0	1	0.80952381	0.928571429	0.95	0.5
1789	YML015C	OG5_129090	4 - EUKARYOTES	0	0	1	0.80952381	0.928571429	0.95	0.3125
1790	YHR062C	OG5_129317	4 - EUKARYOTES	0	0	1	0.80952381	0.928571429	0.95	0.3125
1791	YOL032W	OG5_129748	4 - EUKARYOTES	0	0	1	0.80952381	0.928571429	0.95	0.25
1792	YPL051W	OG5_129820	4 - EUKARYOTES	0	0	1	0.80952381	0.928571429	0.95	0.125
1793	YPR140W	OG5_129268	4 - EUKARYOTES	0	0.027777778	1	0.857142857	0.928571429	0.9	0.125
1794	YGL205W	OG5_127307	4 - EUKARYOTES	0	0	1	0.857142857	0.928571429	0.9	0.1875
1795	YDL074C	OG5_128069	4 - EUKARYOTES	0	0	1	0.857142857	0.928571429	0.9	0.6875
1796	YBR133C	OG5_128174	4 - EUKARYOTES	0	0	1	0.857142857	0.928571429	0.9	0.8125
1797	YDR282C	OG5_127371	4 - EUKARYOTES	0.0625	0.138888889	0.875	0.80952381	1	1	0.6875
1798	YDL001W	OG5_127371	4 - EUKARYOTES	0.0625	0.138888889	0.875	0.80952381	1	1	0.6875
1799	YKL002W	OG5_128111	4 - EUKARYOTES	0.0625	0	0.875	0.952380952	0.857142857	1	0.875
1800	YKL143W	OG5_128863	4 - EUKARYOTES	0.0625	0	0.875	0.80952381	1	1	0.5625
1801	YHR102W	OG5_127277	4 - EUKARYOTES	0	0	0.875	0.80952381	1	1	0.25
1802	YDR523C	OG5_127277	4 - EUKARYOTES	0	0	0.875	0.80952381	1	1	0.25
1803	YOL115W	OG5_127416	4 - EUKARYOTES	0	0	0.875	0.80952381	1	1	1
1804	YNL299W	OG5_127416	4 - EUKARYOTES	0	0	0.875	0.80952381	1	1	1
1805	YNL083W	OG5_127489	4 - EUKARYOTES	0	0	0.875	0.80952381	1	1	0.375
1806	YJL106W	OG5_127559	4 - EUKARYOTES	0	0	0.875	0.80952381	1	1	0.4375
1807	YMR309C	OG5_127970	4 - EUKARYOTES	0	0	0.875	0.952380952	0.857142857	1	0.75
1808	YOL142W	OG5_128098	4 - EUKARYOTES	0	0	0.875	0.80952381	1	1	0.875
1809	YJR065C	OG5_128269	4 - EUKARYOTES	0	0	0.875	0.80952381	1	1	0.375
1810	YDR266C	OG5_128373	4 - EUKARYOTES	0	0	0.875	0.952380952	0.857142857	1	0.5625
1811	YOR056C	OG5_128403	4 - EUKARYOTES	0	0	0.875	0.952380952	0.857142857	1	0.8125
1812	YDR152W	OG5_128487	4 - EUKARYOTES	0	0	0.875	0.952380952	0.857142857	1	0.625
1813	YOR346W	OG5_128628	4 - EUKARYOTES	0	0	0.875	0.80952381	1	1	0.5
1814	YDR180W	OG5_129436	4 - EUKARYOTES	0	0	0.875	0.80952381	1	1	0.125
1815	YNL041C	OG5_129639	4 - EUKARYOTES	0	0	0.875	0.80952381	1	1	0.1875
1816	YDR165W	OG5_129727	4 - EUKARYOTES	0	0	0.875	0.80952381	1	1	0.1875
1817	YBL004W	OG5_129896	4 - EUKARYOTES	0	0	0.875	0.80952381	1	1	0.125
1818	YGL119W	OG5_127778	4 - EUKARYOTES	0	0.055555556	0.875	0.857142857	1	0.95	0.75
1819	YNL250W	OG5_127792	4 - EUKARYOTES	0	0	0.875	0.857142857	1	0.95	0.9375
1820	YPL006W	OG5_128206	4 - EUKARYOTES	0	0	0.875	0.857142857	1	0.95	0.125
1821	YDR027C	OG5_129527	4 - EUKARYOTES	0	0	0.875	0.857142857	1	0.95	0.125
1822	YDR264C	OG5_127697	4 - EUKARYOTES	0	0	0.875	0.904761905	1	0.9	0.25
1823	YOR034C	OG5_127697	4 - EUKARYOTES	0	0	0.875	0.904761905	1	0.9	0.25
1824	YKL207W	OG5_128483	4 - EUKARYOTES	0	0	0.875	0.904761905	1	0.9	0.5625
1825	YKR030W	OG5_128952	4 - EUKARYOTES	0	0	0.875	0.904761905	1	0.9	0.4375
1826	YKL100C	OG5_128374	4 - EUKARYOTES	0	0	0.875	0.952380952	1	0.85	0.625
1827	YNL312W	OG5_128774	4 - EUKARYOTES	0.0625	0	1	0.666666667	1	1	0.5
1828	YHR200W	OG5_127854	4 - EUKARYOTES	0	0	1	0.952380952	0.714285714	1	0.9375
1829	YNL280C	OG5_128488	4 - EUKARYOTES	0	0	1	0.666666667	1	1	0.1875
1830	YNR015W	OG5_128801	4 - EUKARYOTES	0	0	1	0.80952381	0.857142857	1	0.5
1831	YMR125W	OG5_129445	4 - EUKARYOTES	0	0	1	0.80952381	0.857142857	1	0.25
1832	YOL107W	OG5_129657	4 - EUKARYOTES	0	0	1	0.80952381	0.857142857	1	0.125
1833	YGL086W	OG5_129760	4 - EUKARYOTES	0	0	1	0.666666667	1	1	0.1875
1834	YGR037C	OG5_127366	4 - EUKARYOTES	0	0.111111111	1	0.857142857	0.857142857	0.95	0.625
1835	YDR243C	OG5_128627	4 - EUKARYOTES	0	0.055555556	1	0.857142857	0.857142857	0.95	0.5625
1836	YER009W	OG5_127878	4 - EUKARYOTES	0	0	1	0.857142857	0.857142857	0.95	0.875
1837	YOR358W	OG5_128092	4 - EUKARYOTES	0	0	1	0.714285714	1	0.95	0.5625
1838	YMR156C	OG5_128311	4 - EUKARYOTES	0	0	1	0.857142857	0.857142857	0.95	0.8125
1839	YLR150W	OG5_128646	4 - EUKARYOTES	0	0	1	0.714285714	1	0.95	0.25
1840	YHR040W	OG5_128706	4 - EUKARYOTES	0	0	1	0.857142857	0.857142857	0.95	0.625
1841	YGR072W	OG5_129539	4 - EUKARYOTES	0	0	1	0.714285714	1	0.95	0.125
1842	YLR007W	OG5_129651	4 - EUKARYOTES	0	0	1	0.714285714	1	0.95	0.125
1843	YPR018W	OG5_129755	4 - EUKARYOTES	0.0625	0	0.875	0.857142857	0.928571429	1	0.125
1844	YDR381W	OG5_127829	4 - EUKARYOTES	0	0	0.875	0.857142857	0.928571429	1	0.5
1845	YNR017W	OG5_128152	4 - EUKARYOTES	0	0	0.875	0.857142857	0.928571429	1	0.5
1846	YMR028W	OG5_128317	4 - EUKARYOTES	0	0	0.875	0.857142857	0.928571429	1	0.625
1847	YML077W	OG5_128429	4 - EUKARYOTES	0	0	0.875	0.857142857	0.928571429	1	0.75
1848	YPR105C	OG5_129076	4 - EUKARYOTES	0	0	0.875	0.857142857	0.928571429	1	0.25
1849	YDR449C	OG5_129194	4 - EUKARYOTES	0	0	0.875	0.857142857	0.928571429	1	0.4375
1850	YLR127C	OG5_129269	4 - EUKARYOTES	0	0	0.875	0.857142857	0.928571429	1	0.375
1851	YNL245C	OG5_129367	4 - EUKARYOTES	0	0	0.875	0.857142857	0.928571429	1	0.3125
1852	YDR293C	OG5_129417	4 - EUKARYOTES	0	0	0.875	0.857142857	0.928571429	1	0.0625
1853	YHR156C	OG5_129490	4 - EUKARYOTES	0	0	0.875	0.857142857	0.928571429	1	0.125
1854	YCL045C	OG5_129540	4 - EUKARYOTES	0	0	0.875	0.857142857	0.928571429	1	0.25
1855	YLR085C	OG5_129661	4 - EUKARYOTES	0	0	0.875	0.857142857	0.928571429	1	0.1875
1856	YBR061C	OG5_127766	4 - EUKARYOTES	0.0625	0.194444444	1	0.952380952	0.857142857	0.85	1
1857	YKR099W	OG5_127030	4 - EUKARYOTES	0	0	1	0.80952381	1	0.85	0.4375
1858	YOR039W	OG5_126846	4 - EUKARYOTES	0	0	0.875	0.904761905	0.928571429	0.95	1
1859	YGL019W	OG5_126846	4 - EUKARYOTES	0	0	0.875	0.904761905	0.928571429	0.95	1
1860	YGL231C	OG5_128239	4 - EUKARYOTES	0	0	0.875	0.904761905	0.928571429	0.95	0.5625
1861	YGR123C	OG5_128254	4 - EUKARYOTES	0	0	0.875	0.904761905	0.928571429	0.95	0.8125
1862	YGR063C	OG5_128605	4 - EUKARYOTES	0	0	0.875	0.904761905	0.928571429	0.95	0.75
1863	YNL326C	OG5_126830	4 - EUKARYOTES	0	0	1	0.857142857	1	0.8	0.875
1864	YMR102C	OG5_129210	4 - EUKARYOTES	0	0	1	0.857142857	1	0.8	0.25
1865	YOL076W	OG5_129321	4 - EUKARYOTES	0	0	1	0.857142857	1	0.8	0.3125
1866	YHR119W	OG5_127895	4 - EUKARYOTES	0	0.027777778	0.75	0.904761905	1	1	0.5
1867	YJR090C	OG5_127678	4 - EUKARYOTES	0	0	0.75	0.904761905	1	1	0.3125
1868	YKL035W	OG5_128034	4 - EUKARYOTES	0	0	0.75	0.904761905	1	1	0.5
1869	YGR261C	OG5_128048	4 - EUKARYOTES	0	0	0.75	0.904761905	1	1	0.375
1870	YKL213C	OG5_128172	4 - EUKARYOTES	0	0	0.75	0.904761905	1	1	0.9375
1871	YPL195W	OG5_128382	4 - EUKARYOTES	0	0	0.75	0.904761905	1	1	0.5
1872	YOR341W	OG5_127924	4 - EUKARYOTES	0	0	0.75	0.952380952	1	0.95	1
1873	YML018C	OG5_128796	4 - EUKARYOTES	0	0.027777778	1	0.714285714	0.928571429	1	0.1875
1874	YDR438W	OG5_128796	4 - EUKARYOTES	0	0.027777778	1	0.714285714	0.928571429	1	0.1875
1875	YDR457W	OG5_127551	4 - EUKARYOTES	0	0	1	0.714285714	0.928571429	1	0.875
1876	YPL146C	OG5_129039	4 - EUKARYOTES	0	0	1	0.857142857	0.785714286	1	0.375
1877	YDR108W	OG5_129906	4 - EUKARYOTES	0	0	1	0.761904762	0.928571429	0.95	0.125
1878	YGL232W	OG5_129535	4 - EUKARYOTES	0	0	1	0.80952381	0.928571429	0.9	0.1875
1879	YNL253W	OG5_129734	4 - EUKARYOTES	0	0	1	0.80952381	0.928571429	0.9	0.125
1880	YGL044C	OG5_128452	4 - EUKARYOTES	0	0.055555556	0.875	0.761904762	1	1	0.5625
1881	YNL275W	OG5_126709	4 - EUKARYOTES	0	0	0.875	0.761904762	1	1	0.0625
1882	YGL200C	OG5_127521	4 - EUKARYOTES	0	0	0.875	0.904761905	0.857142857	1	0.625
1883	YDL018C	OG5_127521	4 - EUKARYOTES	0	0	0.875	0.904761905	0.857142857	1	0.625
1884	YMR304W	OG5_127773	4 - EUKARYOTES	0	0	0.875	0.761904762	1	1	0.875
1885	YDR394W	OG5_127831	4 - EUKARYOTES	0	0	0.875	0.904761905	0.857142857	1	0.9375
1886	YOR281C	OG5_127876	4 - EUKARYOTES	0	0	0.875	0.761904762	1	1	0.75
1887	YNL313C	OG5_128247	4 - EUKARYOTES	0	0	0.875	0.904761905	0.857142857	1	0.8125
1888	YKL073W	OG5_128359	4 - EUKARYOTES	0	0	0.875	0.904761905	0.857142857	1	0.75
1889	YNL315C	OG5_128892	4 - EUKARYOTES	0	0	0.875	0.761904762	1	1	0.5
1890	YGR167W	OG5_128916	4 - EUKARYOTES	0	0	0.875	0.761904762	1	1	0.125
1891	YMR223W	OG5_129126	4 - EUKARYOTES	0	0	0.875	0.761904762	1	1	0.125
1892	YJR082C	OG5_129251	4 - EUKARYOTES	0	0	0.875	0.761904762	1	1	0.25
1893	YLR191W	OG5_129867	4 - EUKARYOTES	0	0	0.875	0.761904762	1	1	0
1894	YDR448W	OG5_127420	4 - EUKARYOTES	0	0	0.875	0.80952381	1	0.95	0.6875
1895	YGR223C	OG5_128185	4 - EUKARYOTES	0	0	0.875	0.80952381	1	0.95	0.625
1896	YOL123W	OG5_127092	4 - EUKARYOTES	0	0	0.875	0.857142857	1	0.9	0.4375
1897	YDR117C	OG5_129088	4 - EUKARYOTES	0	0	0.875	0.857142857	1	0.9	0.4375
1898	YOR067C	OG5_129590	4 - EUKARYOTES	0	0	0.875	0.857142857	1	0.9	0.3125
1899	YNL286W	OG5_128874	4 - EUKARYOTES	0	0	0.875	0.904761905	1	0.85	0.625
1900	YMR150C	OG5_128814	4 - EUKARYOTES	0	0.027777778	1	0.761904762	0.857142857	1	0.5625
1901	YKL010C	OG5_128439	4 - EUKARYOTES	0	0	1	0.619047619	1	1	0.5
1902	YGR270W	OG5_128668	4 - EUKARYOTES	0	0	1	0.619047619	1	1	0.3125
1903	YNR020C	OG5_128965	4 - EUKARYOTES	0	0	1	0.761904762	0.857142857	1	0.375
1904	YBR279W	OG5_129924	4 - EUKARYOTES	0	0	1	0.761904762	0.857142857	1	0.125
1905	YNR032C-A	OG5_128939	4 - EUKARYOTES	0	0	1	0.80952381	0.857142857	0.95	0.5625
1906	YDR167W	OG5_129429	4 - EUKARYOTES	0	0	1	0.80952381	0.857142857	0.95	0.25
1907	YGR127W	OG5_129456	4 - EUKARYOTES	0.0625	0.111111111	1	0.857142857	0.857142857	0.9	0
1908	YGR047C	OG5_129092	4 - EUKARYOTES	0	0.027777778	0.875	0.80952381	0.928571429	1	0.3125
1909	YHR204W	OG5_127787	4 - EUKARYOTES	0	0	0.875	0.80952381	0.928571429	1	0.25
1910	YGL187C	OG5_129154	4 - EUKARYOTES	0	0	0.875	0.80952381	0.928571429	1	0.125
1911	YDR121W	OG5_129529	4 - EUKARYOTES	0	0	0.875	0.80952381	0.928571429	1	0.1875
1912	YDL029W	OG5_128705	4 - EUKARYOTES	0	0	0.875	0.857142857	0.928571429	0.95	0.375
1913	YGL127C	OG5_128731	4 - EUKARYOTES	0	0	0.875	0.857142857	0.928571429	0.95	0.625
1914	YBR257W	OG5_128911	4 - EUKARYOTES	0	0	0.875	0.857142857	0.928571429	0.95	0.4375
1915	YPR023C	OG5_128923	4 - EUKARYOTES	0	0	0.875	0.857142857	0.928571429	0.95	0.25
1916	YCR042C	OG5_129043	4 - EUKARYOTES	0	0	0.875	0.857142857	0.928571429	0.95	0.3125
1917	YNL293W	OG5_127311	4 - EUKARYOTES	0	0	1	0.80952381	1	0.8	0.5625
1918	YOL112W	OG5_127311	4 - EUKARYOTES	0	0	1	0.80952381	1	0.8	0.5625
1919	YLR380W	OG5_128442	4 - EUKARYOTES	0	0	1	0.80952381	1	0.8	0.0625
1920	YGR096W	OG5_129556	4 - EUKARYOTES	0	0	1	0.80952381	1	0.8	0.125
1921	YPL127C	OG5_126767	4 - EUKARYOTES	0	0	0.875	0.904761905	0.928571429	0.9	0.1875
1922	YBR265W	OG5_128149	4 - EUKARYOTES	0	0.083333333	0.75	0.857142857	1	1	0.625
1923	YNL055C	OG5_127746	4 - EUKARYOTES	0	0	0.75	0.857142857	1	1	0.125
1924	YIL114C	OG5_127746	4 - EUKARYOTES	0	0	0.75	0.857142857	1	1	0.125
1925	YBR234C	OG5_127992	4 - EUKARYOTES	0	0	0.75	0.857142857	1	1	0.4375
1926	YOR036W	OG5_128082	4 - EUKARYOTES	0	0	0.75	0.857142857	1	1	0.125
1927	YPL045W	OG5_128221	4 - EUKARYOTES	0	0	0.75	0.857142857	1	1	0.8125
1928	YNL037C	OG5_128267	4 - EUKARYOTES	0	0	0.75	0.857142857	1	1	0.0625
1929	YLR370C	OG5_128778	4 - EUKARYOTES	0	0	0.75	0.857142857	1	1	0.3125
1930	YEL002C	OG5_128922	4 - EUKARYOTES	0	0	0.75	0.857142857	1	1	0.4375
1931	YNR035C	OG5_128966	4 - EUKARYOTES	0	0	0.75	0.857142857	1	1	0.3125
1932	YKL028W	OG5_129458	4 - EUKARYOTES	0	0	0.75	0.857142857	1	1	0.25
1933	YOR160W	OG5_129491	4 - EUKARYOTES	0	0	0.75	0.857142857	1	1	0.25
1934	YFR002W	OG5_129616	4 - EUKARYOTES	0	0	0.75	0.857142857	1	1	0.1875
1935	YDL047W	OG5_129276	4 - EUKARYOTES	0	0	1	0.857142857	1	0.75	0.3125
1936	YNR038W	OG5_129570	4 - EUKARYOTES	0	0	1	0.857142857	1	0.75	0.375
1937	YMR227C	OG5_128786	4 - EUKARYOTES	0	0.027777778	0.75	0.904761905	1	0.95	0.25
1938	YPL157W	OG5_128500	4 - EUKARYOTES	0	0	0.75	0.904761905	1	0.95	0.6875
1939	YER019C-A	OG5_128659	4 - EUKARYOTES	0	0	1	0.80952381	0.785714286	1	0.5625
1940	YER087C-B	OG5_128659	4 - EUKARYOTES	0	0	1	0.80952381	0.785714286	1	0.5625
1941	YDL206W	OG5_127811	4 - EUKARYOTES	0	0	1	0.666666667	0.928571429	1	0.0625
1942	YJR106W	OG5_127811	4 - EUKARYOTES	0	0	1	0.666666667	0.928571429	1	0.0625
1943	YDR485C	OG5_129966	4 - EUKARYOTES	0	0	1	0.714285714	0.928571429	0.95	0.125
1944	YJR063W	OG5_128752	4 - EUKARYOTES	0.125	0	1	0.857142857	0.785714286	0.95	0.375
1945	YMR274C	OG5_129169	4 - EUKARYOTES	0	0	1	0.857142857	0.785714286	0.95	0.4375
1946	YKL160W	OG5_128595	4 - EUKARYOTES	0	0	1	0.761904762	0.928571429	0.9	0.6875
1947	YLR065C	OG5_129673	4 - EUKARYOTES	0	0	1	0.761904762	0.928571429	0.9	0.1875
1948	YFR033C	OG5_128457	4 - EUKARYOTES	0	0	0.875	0.857142857	0.857142857	1	0.625
1949	YNL148C	OG5_128678	4 - EUKARYOTES	0	0	0.875	0.857142857	0.857142857	1	0.6875
1950	YDR060W	OG5_128699	4 - EUKARYOTES	0	0	0.875	0.857142857	0.857142857	1	0.75
1951	YDR361C	OG5_129004	4 - EUKARYOTES	0	0	0.875	0.714285714	1	1	0.5625
1952	YML038C	OG5_129097	4 - EUKARYOTES	0	0	0.875	0.857142857	0.857142857	1	0.4375
1953	YDR301W	OG5_129415	4 - EUKARYOTES	0	0	0.875	0.857142857	0.857142857	1	0.25
1954	YBR231C	OG5_129804	4 - EUKARYOTES	0	0	0.875	0.714285714	1	1	0.0625
1955	YBR241C	OG5_127135	4 - EUKARYOTES	0	0.027777778	0.875	0.761904762	1	0.95	0.375
1956	YNL255C	OG5_128115	4 - EUKARYOTES	0	0	0.875	0.761904762	1	0.95	0.3125
1957	YLR128W	OG5_128458	4 - EUKARYOTES	0	0	0.875	0.761904762	1	0.95	0.375
1958	YJL072C	OG5_128484	4 - EUKARYOTES	0	0	0.875	0.904761905	0.857142857	0.95	0.5625
1959	YOR194C	OG5_129497	4 - EUKARYOTES	0	0	0.875	0.761904762	1	0.95	0.1875
1960	YLR074C	OG5_128822	4 - EUKARYOTES	0	0	0.875	0.952380952	0.857142857	0.9	0.5
1961	YNL200C	OG5_128872	4 - EUKARYOTES	0.0625	0.027777778	0.75	0.904761905	0.928571429	1	0.375
1962	YKL193C	OG5_127611	4 - EUKARYOTES	0	0.138888889	0.75	0.904761905	0.928571429	1	0.875
1963	YOR336W	OG5_127935	4 - EUKARYOTES	0	0	0.75	0.904761905	0.928571429	1	0.3125
1964	YJL024C	OG5_128281	4 - EUKARYOTES	0	0	0.75	0.904761905	0.928571429	1	0.5
1965	YNL267W	OG5_127682	4 - EUKARYOTES	0	0	1	0.904761905	0.928571429	0.75	0.9375
1966	YDR255C	OG5_128648	4 - EUKARYOTES	0	0	0.875	0.857142857	1	0.85	0.1875
1967	YLR398C	OG5_128384	4 - EUKARYOTES	0	0	0.75	0.952380952	0.928571429	0.95	0.625
1968	YJL167W	OG5_127590	4 - EUKARYOTES	0.125	0.083333333	1	0.857142857	0.714285714	1	0.875
1969	YPL076W	OG5_128704	4 - EUKARYOTES	0	0	1	0.714285714	0.857142857	1	0.6875
1970	YPL063W	OG5_128978	4 - EUKARYOTES	0	0	1	0.857142857	0.714285714	1	0.5625
1971	YJL010C	OG5_129747	4 - EUKARYOTES	0	0	1	0.714285714	0.857142857	1	0.3125
1972	YGR099W	OG5_129759	4 - EUKARYOTES	0	0	1	0.571428571	1	1	0.1875
1973	YEL055C	OG5_129864	4 - EUKARYOTES	0	0	1	0.571428571	1	1	0.0625
1974	YBL071W-A	OG5_128596	4 - EUKARYOTES	0	0	1	0.761904762	0.857142857	0.95	0.75
1975	YGL153W	OG5_129337	4 - EUKARYOTES	0	0	1	0.619047619	1	0.95	0.1875
1976	YJL104W	OG5_129619	4 - EUKARYOTES	0	0	1	0.761904762	0.857142857	0.95	0.1875
1977	YBR026C	OG5_127865	4 - EUKARYOTES	0	0.055555556	1	0.80952381	0.857142857	0.9	0.3125
1978	YGR095C	OG5_128693	4 - EUKARYOTES	0	0	1	0.80952381	0.857142857	0.9	0.6875
1979	YMR272C	OG5_129723	4 - EUKARYOTES	0	0.055555556	0.875	0.761904762	0.928571429	1	0.125
1980	YOR115C	OG5_129131	4 - EUKARYOTES	0	0	0.875	0.761904762	0.928571429	1	0.4375
1981	YLR066W	OG5_128397	4 - EUKARYOTES	0	0	0.875	0.904761905	0.785714286	1	0.625
1982	YDR145W	OG5_129809	4 - EUKARYOTES	0	0	1	0.714285714	1	0.85	0.125
1983	YMR296C	OG5_128841	4 - EUKARYOTES	0	0	0.875	0.80952381	0.928571429	0.95	0.5
1984	YNL329C	OG5_129222	4 - EUKARYOTES	0	0	0.875	0.80952381	0.928571429	0.95	0.375
1985	YLR051C	OG5_129396	4 - EUKARYOTES	0	0	0.875	0.857142857	0.928571429	0.9	0.375
1986	YDL234C	OG5_127637	4 - EUKARYOTES	0	0	0.75	0.80952381	1	1	0.3125
1987	YLR328W	OG5_128044	4 - EUKARYOTES	0	0	0.75	0.80952381	1	1	0.4375
1988	YGR010W	OG5_128044	4 - EUKARYOTES	0	0	0.75	0.80952381	1	1	0.4375
1989	YIR008C	OG5_128062	4 - EUKARYOTES	0	0	0.75	0.952380952	0.857142857	1	1
1990	YER164W	OG5_128209	4 - EUKARYOTES	0	0	0.75	0.80952381	1	1	0.5625
1991	YMR231W	OG5_128321	4 - EUKARYOTES	0	0	0.75	0.80952381	1	1	0.8125
1992	YAL048C	OG5_128473	4 - EUKARYOTES	0	0	0.75	0.80952381	1	1	0.125
1993	YDR228C	OG5_129507	4 - EUKARYOTES	0	0	0.75	0.80952381	1	1	0.125
1994	YJR024C	OG5_129248	4 - EUKARYOTES	0	0.138888889	0.75	0.857142857	1	0.95	0.125
1995	YPL167C	OG5_128651	4 - EUKARYOTES	0	0	0.75	0.857142857	1	0.95	0.5625
1996	YEL053C	OG5_129283	4 - EUKARYOTES	0	0	0.75	0.857142857	1	0.95	0.125
1997	YPR135W	OG5_129582	4 - EUKARYOTES	0	0	0.75	0.904761905	1	0.9	0.1875
1998	YEL042W	OG5_127709	4 - EUKARYOTES	0	0	1	0.619047619	0.928571429	1	0.5
1999	YDR529C	OG5_129503	4 - EUKARYOTES	0	0	1	0.666666667	0.928571429	0.95	0.125
2000	YHR086W	OG5_128280	4 - EUKARYOTES	0	0	1	0.714285714	0.928571429	0.9	0.3125
2001	YBR212W	OG5_128280	4 - EUKARYOTES	0	0	1	0.714285714	0.928571429	0.9	0.3125
2002	YLR247C	OG5_129526	4 - EUKARYOTES	0	0	1	0.714285714	0.928571429	0.9	0.25
2003	YDR519W	OG5_128118	4 - EUKARYOTES	0	0.194444444	1	0.857142857	0.785714286	0.9	0.4375
2004	YJR017C	OG5_128367	4 - EUKARYOTES	0	0.083333333	0.875	0.952380952	0.714285714	1	0.75
2005	YNR046W	OG5_128066	4 - EUKARYOTES	0	0	0.875	0.952380952	0.714285714	1	0.75
2006	YFL042C	OG5_128310	4 - EUKARYOTES	0	0	0.875	0.666666667	1	1	0.1875
2007	YLR072W	OG5_128310	4 - EUKARYOTES	0	0	0.875	0.666666667	1	1	0.1875
2008	YDR326C	OG5_128310	4 - EUKARYOTES	0	0	0.875	0.666666667	1	1	0.1875
2009	YHR080C	OG5_128310	4 - EUKARYOTES	0	0	0.875	0.666666667	1	1	0.1875
2010	YBR164C	OG5_128805	4 - EUKARYOTES	0	0	0.875	0.857142857	0.857142857	0.95	0.5625
2011	YDL149W	OG5_128836	4 - EUKARYOTES	0	0	0.875	0.761904762	1	0.9	0.3125
2012	YKR016W	OG5_129817	4 - EUKARYOTES	0	0.055555556	0.75	0.857142857	0.928571429	1	0.0625
2013	YEL012W	OG5_128230	4 - EUKARYOTES	0	0	0.75	0.857142857	0.928571429	1	0.75
2014	YHR089C	OG5_128232	4 - EUKARYOTES	0	0	0.75	0.857142857	0.928571429	1	0.9375
2015	YGL142C	OG5_128622	4 - EUKARYOTES	0	0	0.75	0.857142857	0.928571429	1	0.5625
2016	YIL097W	OG5_128881	4 - EUKARYOTES	0	0	0.75	0.857142857	0.928571429	1	0.5
2017	YLL035W	OG5_129564	4 - EUKARYOTES	0	0	0.75	0.857142857	0.928571429	1	0.1875
2018	YPR143W	OG5_129597	4 - EUKARYOTES	0	0	0.75	0.857142857	0.928571429	1	0.1875
2019	YIL063C	OG5_129827	4 - EUKARYOTES	0	0	0.75	0.857142857	0.928571429	1	0.125
2020	YDR075W	OG5_127639	4 - EUKARYOTES	0	0	1	0.904761905	0.928571429	0.7	0.875
2021	YDR283C	OG5_129525	4 - EUKARYOTES	0	0	0.625	0.904761905	1	1	0.3125
2022	YDR284C	OG5_127088	4 - EUKARYOTES	0	0	1	0.571428571	1	0.95	0.375
2023	YOL146W	OG5_129188	4 - EUKARYOTES	0	0	1	0.714285714	0.857142857	0.95	0.4375
2024	YJL091C	OG5_129139	4 - EUKARYOTES	0	0	0.875	0.714285714	0.928571429	1	0.5625
2025	YPL042C	OG5_129229	4 - EUKARYOTES	0	0	0.875	0.714285714	0.928571429	1	0.125
2026	YKL082C	OG5_129803	4 - EUKARYOTES	0	0	0.875	0.714285714	0.928571429	1	0.125
2027	YDL116W	OG5_130015	4 - EUKARYOTES	0	0	0.875	0.714285714	0.928571429	1	0.0625
2028	YLR201C	OG5_129843	4 - EUKARYOTES	0	0.083333333	1	0.666666667	1	0.85	0.125
2029	YPL249C	OG5_127661	4 - EUKARYOTES	0	0.027777778	0.875	0.761904762	0.928571429	0.95	0.625
2030	YBR091C	OG5_128839	4 - EUKARYOTES	0	0	0.875	0.761904762	0.928571429	0.95	0.4375
2031	YHR005C-A	OG5_128839	4 - EUKARYOTES	0	0	0.875	0.761904762	0.928571429	0.95	0.4375
2032	YOR290C	OG5_127595	4 - EUKARYOTES	0	0	0.75	0.761904762	1	1	0.4375
2033	YIL126W	OG5_127595	4 - EUKARYOTES	0	0	0.75	0.761904762	1	1	0.4375
2034	YCL011C	OG5_128158	4 - EUKARYOTES	0	0	0.75	0.761904762	1	1	0.6875
2035	YNL004W	OG5_128158	4 - EUKARYOTES	0	0	0.75	0.761904762	1	1	0.6875
2036	YHL017W	OG5_128246	4 - EUKARYOTES	0	0	0.75	0.761904762	1	1	0.3125
2037	YKL039W	OG5_128246	4 - EUKARYOTES	0	0	0.75	0.761904762	1	1	0.3125
2038	YMR076C	OG5_128901	4 - EUKARYOTES	0	0	0.75	0.761904762	1	1	0.125
2039	YBR123C	OG5_128942	4 - EUKARYOTES	0	0	0.75	0.761904762	1	1	0.6875
2040	YPR100W	OG5_128975	4 - EUKARYOTES	0	0	0.75	0.904761905	0.857142857	1	0.5
2041	YCL031C	OG5_129778	4 - EUKARYOTES	0	0	0.75	0.761904762	1	1	0.125
2042	YKR009C	OG5_129142	4 - EUKARYOTES	0	0.111111111	0.75	0.80952381	1	0.95	0.1875
2043	YIL047C	OG5_127625	4 - EUKARYOTES	0	0	0.75	0.80952381	1	0.95	0.6875
2044	YGR274C	OG5_129078	4 - EUKARYOTES	0	0	0.75	0.80952381	1	0.95	0.3125
2045	YNL219C	OG5_129144	4 - EUKARYOTES	0	0	0.75	0.80952381	1	0.95	0.3125
2046	YDR159W	OG5_129428	4 - EUKARYOTES	0	0	0.75	0.80952381	1	0.95	0.1875
2047	YDR311W	OG5_129968	4 - EUKARYOTES	0	0	0.75	0.80952381	1	0.95	0.125
2048	YDR086C	OG5_127987	4 - EUKARYOTES	0	0	0.875	0.904761905	0.928571429	0.8	0.8125
2049	YNL186W	OG5_127816	4 - EUKARYOTES	0	0	1	0.857142857	1	0.65	0.8125
2050	YER029C	OG5_127442	4 - EUKARYOTES	0	0	0.625	0.952380952	0.928571429	1	0.9375
2051	YJL141C	OG5_127901	4 - EUKARYOTES	0	0	0.75	0.904761905	1	0.85	0.3125
2052	YKL154W	OG5_128347	4 - EUKARYOTES	0	0	1	0.857142857	0.642857143	1	0.75
2053	YGL212W	OG5_129016	4 - EUKARYOTES	0	0	1	0.571428571	0.928571429	1	0.4375
2054	YMR137C	OG5_129094	4 - EUKARYOTES	0	0	1	0.571428571	0.928571429	1	0.375
2055	YOR307C	OG5_128059	4 - EUKARYOTES	0	0	1	0.619047619	0.928571429	0.95	0.3125
2056	YCR090C	OG5_128549	4 - EUKARYOTES	0	0	1	0.666666667	0.928571429	0.9	0.875
2057	YPL189W	OG5_128109	4 - EUKARYOTES	0	0	0.875	0.619047619	1	1	0.1875
2058	YGL084C	OG5_128109	4 - EUKARYOTES	0	0	0.875	0.619047619	1	1	0.1875
2059	YKL058W	OG5_129063	4 - EUKARYOTES	0	0	0.875	0.761904762	0.857142857	1	0.1875
2060	YGR187C	OG5_129750	4 - EUKARYOTES	0	0	0.875	0.761904762	0.857142857	1	0.1875
2061	YPL215W	OG5_129684	4 - EUKARYOTES	0	0.055555556	1	0.857142857	0.785714286	0.85	0.125
2062	YJR122W	OG5_128882	4 - EUKARYOTES	0	0.194444444	0.875	0.80952381	0.857142857	0.95	0.375
2063	YER143W	OG5_128104	4 - EUKARYOTES	0	0	0.875	0.666666667	1	0.95	0.875
2064	YBL097W	OG5_129549	4 - EUKARYOTES	0	0	0.875	0.666666667	1	0.95	0.125
2065	YLR097C	OG5_129870	4 - EUKARYOTES	0	0	0.875	0.666666667	1	0.95	0.125
2066	YER146W	OG5_129070	4 - EUKARYOTES	0.125	0	0.875	0.857142857	0.857142857	0.9	0.5625
2067	YGR036C	OG5_129130	4 - EUKARYOTES	0	0	0.875	0.714285714	1	0.9	0.4375
2068	YJL002C	OG5_129041	4 - EUKARYOTES	0	0	0.75	0.80952381	0.928571429	1	0.375
2069	YOR164C	OG5_129184	4 - EUKARYOTES	0	0	0.75	0.80952381	0.928571429	1	0.5
2070	YPL149W	OG5_129586	4 - EUKARYOTES	0	0	0.75	0.80952381	0.928571429	1	0.125
2071	YJR010C-A	OG5_129239	4 - EUKARYOTES	0	0	1	0.857142857	0.928571429	0.7	0.4375
2072	YML055W	OG5_129793	4 - EUKARYOTES	0	0	0.875	0.80952381	1	0.8	0.125
2073	YMR292W	OG5_127881	4 - EUKARYOTES	0	0	0.75	0.904761905	0.928571429	0.9	0.8125
2074	YIL033C	OG5_126950	4 - EUKARYOTES	0	0.083333333	0.625	0.857142857	1	1	0.9375
2075	YKR054C	OG5_126558	4 - EUKARYOTES	0	0	0.625	0.857142857	1	1	0.875
2076	YPL203W	OG5_126748	4 - EUKARYOTES	0	0	0.625	0.857142857	1	1	0.9375
2077	YKL166C	OG5_126748	4 - EUKARYOTES	0	0	0.625	0.857142857	1	1	0.9375
2078	YKL146W	OG5_127000	4 - EUKARYOTES	0	0	0.625	0.857142857	1	1	0.5
2079	YNL101W	OG5_127000	4 - EUKARYOTES	0	0	0.625	0.857142857	1	1	0.5
2080	YBR170C	OG5_128565	4 - EUKARYOTES	0	0	0.625	0.857142857	1	1	0.6875
2081	YIL065C	OG5_129200	4 - EUKARYOTES	0	0	1	0.761904762	0.714285714	1	0.3125
2082	YLL009C	OG5_129050	4 - EUKARYOTES	0	0	1	0.714285714	0.857142857	0.9	0.5
2083	YGL220W	OG5_127446	4 - EUKARYOTES	0	0.055555556	0.875	0.80952381	0.785714286	1	0.6875
2084	YAL046C	OG5_127446	4 - EUKARYOTES	0	0.055555556	0.875	0.80952381	0.785714286	1	0.6875
2085	YGL216W	OG5_127280	4 - EUKARYOTES	0	0.027777778	0.875	0.666666667	0.928571429	1	0.625
2086	YJL140W	OG5_128606	4 - EUKARYOTES	0	0	0.875	0.666666667	0.928571429	1	0.75
2087	YJR129C	OG5_129552	4 - EUKARYOTES	0	0	0.875	0.666666667	0.928571429	1	0.125
2088	YNL035C	OG5_129888	4 - EUKARYOTES	0	0	0.875	0.666666667	0.928571429	1	0.125
2089	YBR104W	OG5_129197	4 - EUKARYOTES	0	0	0.875	0.714285714	0.928571429	0.95	0.0625
2090	YPR058W	OG5_129197	4 - EUKARYOTES	0	0	0.875	0.714285714	0.928571429	0.95	0.0625
2091	YHR188C	OG5_129963	4 - EUKARYOTES	0	0	0.875	0.714285714	0.928571429	0.95	0.25
2092	YLR016C	OG5_128999	4 - EUKARYOTES	0	0.027777778	1	0.80952381	0.857142857	0.8	0.625
2093	YIL049W	OG5_129297	4 - EUKARYOTES	0	0	1	0.666666667	1	0.8	0.3125
2094	YOL135C	OG5_129702	4 - EUKARYOTES	0	0	1	0.80952381	0.857142857	0.8	0.25
2095	YDR386W	OG5_129162	4 - EUKARYOTES	0	0	0.875	0.761904762	0.928571429	0.9	0.25
2096	YOR002W	OG5_130031	4 - EUKARYOTES	0	0	0.875	0.761904762	0.928571429	0.9	0.1875
2097	YMR009W	OG5_128685	4 - EUKARYOTES	0	0.111111111	0.75	0.714285714	1	1	0.1875
2098	YGL253W	OG5_126743	4 - EUKARYOTES	0	0.027777778	0.75	0.714285714	1	1	0.75
2099	YDR516C	OG5_126743	4 - EUKARYOTES	0	0.027777778	0.75	0.714285714	1	1	0.75
2100	YFR053C	OG5_126743	4 - EUKARYOTES	0	0.027777778	0.75	0.714285714	1	1	0.75
2101	YCL040W	OG5_126743	4 - EUKARYOTES	0	0.027777778	0.75	0.714285714	1	1	0.75
2102	YHR175W	OG5_128847	4 - EUKARYOTES	0	0	0.75	0.714285714	1	1	0.0625
2103	YLR411W	OG5_128847	4 - EUKARYOTES	0	0	0.75	0.714285714	1	1	0.0625
2104	YDL065C	OG5_129494	4 - EUKARYOTES	0	0	0.75	0.857142857	0.857142857	1	0.0625
2105	YAL043C	OG5_129587	4 - EUKARYOTES	0	0	0.75	0.857142857	0.857142857	1	0.1875
2106	YPR162C	OG5_129711	4 - EUKARYOTES	0	0	0.75	0.714285714	1	1	0.375
2107	YPL125W	OG5_129934	4 - EUKARYOTES	0	0	0.75	0.714285714	1	1	0.0625
2108	YGL183C	OG5_127882	4 - EUKARYOTES	0	0	1	0.714285714	1	0.75	0.8125
2109	YAL033W	OG5_129892	4 - EUKARYOTES	0	0	0.875	0.80952381	0.928571429	0.85	0.1875
2110	YDL003W	OG5_129513	4 - EUKARYOTES	0.0625	0	0.75	0.761904762	1	0.95	0.1875
2111	YGL237C	OG5_129105	4 - EUKARYOTES	0	0	0.75	0.761904762	1	0.95	0.25
2112	YNL045W	OG5_129538	4 - EUKARYOTES	0	0	0.75	0.761904762	1	0.95	0.125
2113	YER063W	OG5_129159	4 - EUKARYOTES	0	0	0.875	0.857142857	0.928571429	0.8	0.5
2114	YBR155W	OG5_128797	4 - EUKARYOTES	0	0	0.75	0.952380952	0.857142857	0.9	0.625
2115	YHR090C	OG5_128635	4 - EUKARYOTES	0	0	1	0.80952381	1	0.65	0.3125
2116	YKL081W	OG5_127580	4 - EUKARYOTES	0	0	0.625	0.904761905	0.928571429	1	0.75
2117	YPL048W	OG5_127580	4 - EUKARYOTES	0	0	0.625	0.904761905	0.928571429	1	0.75
2118	YOR265W	OG5_128690	4 - EUKARYOTES	0	0	0.875	0.904761905	0.928571429	0.75	0.625
2119	YBR159W	OG5_126812	4 - EUKARYOTES	0	0.194444444	0.5	0.952380952	1	1	0.6875
2120	YMR001C	OG5_127396	4 - EUKARYOTES	0	0	0.5	0.952380952	1	1	0.5625
2121	YLR306W	OG5_128611	4 - EUKARYOTES	0	0	1	0.80952381	0.642857143	1	0.625
2122	YMR026C	OG5_129605	4 - EUKARYOTES	0	0	1	0.714285714	0.785714286	0.95	0.25
2123	YJL210W	OG5_129729	4 - EUKARYOTES	0	0	1	0.571428571	0.928571429	0.95	0.1875
2124	YNL113W	OG5_128425	4 - EUKARYOTES	0.0625	0	0.875	0.857142857	0.714285714	1	0.75
2125	YOR122C	OG5_127737	4 - EUKARYOTES	0	0	0.875	0.857142857	0.714285714	1	0.1875
2126	YNL310C	OG5_128569	4 - EUKARYOTES	0	0	0.875	0.714285714	0.857142857	1	0.625
2127	YKL013C	OG5_128630	4 - EUKARYOTES	0	0	0.875	0.857142857	0.714285714	1	0.375
2128	YER110C	OG5_129093	4 - EUKARYOTES	0	0	0.875	0.714285714	0.857142857	1	0.3125
2129	YDR068W	OG5_129634	4 - EUKARYOTES	0	0	0.875	0.619047619	1	0.95	0.0625
2130	YFL017W-A	OG5_128490	4 - EUKARYOTES	0.0625	0	1	0.857142857	0.785714286	0.8	0.75
2131	YPR056W	OG5_129096	4 - EUKARYOTES	0	0	1	0.857142857	0.785714286	0.8	0.625
2132	YGR033C	OG5_130446	4 - EUKARYOTES	0	0	1	0.714285714	0.928571429	0.8	0.0625
2133	YFR032C-A	OG5_127199	4 - EUKARYOTES	0	0	0.875	0.80952381	0.857142857	0.9	0.875
2134	YBL082C	OG5_129230	4 - EUKARYOTES	0	0	0.75	0.761904762	0.928571429	1	0.3125
2135	YOR103C	OG5_129124	4 - EUKARYOTES	0	0	0.75	0.80952381	0.928571429	0.95	0.4375
2136	YNR030W	OG5_129165	4 - EUKARYOTES	0	0	0.75	0.80952381	0.928571429	0.95	0.25
2137	YMR106C	OG5_129372	4 - EUKARYOTES	0	0	0.75	0.80952381	0.928571429	0.95	0.3125
2138	YJL004C	OG5_129756	4 - EUKARYOTES	0	0	0.75	0.80952381	0.928571429	0.95	0.3125
2139	YDR430C	OG5_127676	4 - EUKARYOTES	0	0.138888889	0.875	0.761904762	1	0.8	0.8125
2140	YBL074C	OG5_130012	4 - EUKARYOTES	0	0	0.875	0.761904762	1	0.8	0.125
2141	YDR334W	OG5_127568	4 - EUKARYOTES	0	0	0.625	0.80952381	1	1	0.75
2142	YGL233W	OG5_128682	4 - EUKARYOTES	0	0	0.625	0.80952381	1	1	0.125
2143	YKR003W	OG5_128753	4 - EUKARYOTES	0	0	0.625	0.80952381	1	1	0.125
2144	YHR001W	OG5_128753	4 - EUKARYOTES	0	0	0.625	0.80952381	1	1	0.125
2145	YHR058C	OG5_129502	4 - EUKARYOTES	0	0	0.625	0.80952381	1	1	0.25
2146	YER068W	OG5_127674	4 - EUKARYOTES	0	0	0.625	0.857142857	1	0.95	0.75
2147	YOR212W	OG5_127973	4 - EUKARYOTES	0	0	0.625	0.904761905	1	0.9	0.125
2148	YLR216C	OG5_129059	4 - EUKARYOTES	0	0	1	0.619047619	0.857142857	0.95	0.3125
2149	YDR049W	OG5_129854	4 - EUKARYOTES	0	0.027777778	0.875	0.619047619	0.928571429	1	0.125
2150	YDR265W	OG5_129606	4 - EUKARYOTES	0	0	0.875	0.619047619	0.928571429	1	0.3125
2151	YIL144W	OG5_128993	4 - EUKARYOTES	0	0.027777778	0.875	0.666666667	0.928571429	0.95	0.6875
2152	YCR044C	OG5_129324	4 - EUKARYOTES	0	0	0.875	0.666666667	0.928571429	0.95	0.1875
2153	YDR412W	OG5_129994	4 - EUKARYOTES	0	0	0.875	0.666666667	0.928571429	0.95	0.1875
2154	YNL138W-A	OG5_128788	4 - EUKARYOTES	0	0	1	0.761904762	0.857142857	0.8	0.8125
2155	YCR037C	OG5_127239	4 - EUKARYOTES	0.125	0.194444444	0.75	0.666666667	1	1	0.5625
2156	YNR013C	OG5_127239	4 - EUKARYOTES	0.125	0.194444444	0.75	0.666666667	1	1	0.5625
2157	YJL198W	OG5_127239	4 - EUKARYOTES	0.125	0.194444444	0.75	0.666666667	1	1	0.5625
2158	YGR024C	OG5_129044	4 - EUKARYOTES	0.125	0	0.75	0.666666667	1	1	0.4375
2159	YOR085W	OG5_129190	4 - EUKARYOTES	0	0	0.75	0.666666667	1	1	0.125
2160	YER151C	OG5_129274	4 - EUKARYOTES	0	0	0.75	0.666666667	1	1	0.3125
2161	YDR324C	OG5_129385	4 - EUKARYOTES	0	0	0.75	0.666666667	1	1	0.5
2162	YJR135W-A	OG5_128624	4 - EUKARYOTES	0	0	0.875	0.761904762	0.928571429	0.85	0.3125
2163	YIL008W	OG5_128383	4 - EUKARYOTES	0.0625	0	0.75	0.857142857	0.857142857	0.95	0.75
2164	YOR130C	OG5_129029	4 - EUKARYOTES	0	0	0.75	0.714285714	1	0.95	0.25
2165	YFL007W	OG5_129781	4 - EUKARYOTES	0	0	0.75	0.714285714	1	0.95	0.0625
2166	YNR019W	OG5_128200	4 - EUKARYOTES	0	0	0.625	0.857142857	0.928571429	1	0.625
2167	YGL094C	OG5_128883	4 - EUKARYOTES	0	0	0.625	0.857142857	0.928571429	1	0.5
2168	YKL140W	OG5_126861	4 - EUKARYOTES	0	0	0.75	0.80952381	1	0.85	0.125
2169	YLR056W	OG5_129040	4 - EUKARYOTES	0	0	1	0.476190476	0.928571429	1	0.25
2170	YBR220C	OG5_128203	4 - EUKARYOTES	0	0	0.5	0.904761905	1	1	0.5
2171	YLR430W	OG5_128456	4 - EUKARYOTES	0	0	1	0.619047619	0.785714286	1	0.4375
2172	YLR305C	OG5_128362	4 - EUKARYOTES	0	0	0.5	0.952380952	1	0.95	0.4375
2173	YJL153C	OG5_128316	4 - EUKARYOTES	0.0625	0	1	0.857142857	0.642857143	0.9	0.4375
2174	YKL173W	OG5_129018	4 - EUKARYOTES	0	0	1	0.857142857	0.642857143	0.9	0.5
2175	YKL191W	OG5_129547	4 - EUKARYOTES	0	0	0.875	0.80952381	0.714285714	1	0.25
2176	YJR085C	OG5_128377	4 - EUKARYOTES	0	0	0.875	0.714285714	0.857142857	0.95	0.25
2177	YJR035W	OG5_128748	4 - EUKARYOTES	0	0.055555556	1	0.666666667	0.928571429	0.8	0.8125
2178	YOR159C	OG5_128224	4 - EUKARYOTES	0.0625	0	0.875	0.952380952	0.714285714	0.85	0.75
2179	YOL003C	OG5_129585	4 - EUKARYOTES	0	0	0.75	0.761904762	0.928571429	0.95	0.125
2180	YJR001W	OG5_128762	4 - EUKARYOTES	0	0	0.875	0.714285714	1	0.8	0.0625
2181	YBL088C	OG5_128955	4 - EUKARYOTES	0	0	0.625	0.761904762	1	1	0.5
2182	YGL083W	OG5_129163	4 - EUKARYOTES	0	0	0.625	0.761904762	1	1	0.375
2183	YNL297C	OG5_129596	4 - EUKARYOTES	0	0	0.625	0.761904762	1	1	0.125
2184	YNL025C	OG5_129826	4 - EUKARYOTES	0	0	0.625	0.761904762	1	1	0.125
2185	YDR497C	OG5_126683	4 - EUKARYOTES	0.1875	0.194444444	0.625	0.80952381	1	0.95	0.625
2186	YOL103W	OG5_126683	4 - EUKARYOTES	0.1875	0.194444444	0.625	0.80952381	1	0.95	0.625
2187	YAL002W	OG5_129612	4 - EUKARYOTES	0	0	0.625	0.80952381	1	0.95	0.125
2188	YNL119W	OG5_130157	4 - EUKARYOTES	0	0	0.625	0.80952381	1	0.95	0.0625
2189	YKR025W	OG5_129454	4 - EUKARYOTES	0	0	0.875	0.857142857	1	0.65	0.375
2190	YPL268W	OG5_127346	4 - EUKARYOTES	0	0	1	0.380952381	1	1	0.5
2191	YEL013W	OG5_130007	4 - EUKARYOTES	0	0	1	0.380952381	1	1	0.125
2192	YLR215C	OG5_129365	4 - EUKARYOTES	0	0	0.875	0.619047619	0.928571429	0.95	0.4375
2193	YOR027W	OG5_128289	4 - EUKARYOTES	0.0625	0.027777778	0.75	0.761904762	0.857142857	1	0.8125
2194	YKR028W	OG5_128556	4 - EUKARYOTES	0	0	0.75	0.666666667	1	0.95	0.0625
2195	YJL098W	OG5_128556	4 - EUKARYOTES	0	0	0.75	0.666666667	1	0.95	0.0625
2196	YLR435W	OG5_129326	4 - EUKARYOTES	0	0	0.75	0.80952381	0.857142857	0.95	0.375
2197	YKL195W	OG5_129637	4 - EUKARYOTES	0	0	0.75	0.666666667	1	0.95	0
2198	YGR129W	OG5_130094	4 - EUKARYOTES	0	0	0.75	0.666666667	1	0.95	0.1875
2199	YIL023C	OG5_129531	4 - EUKARYOTES	0	0	0.75	0.904761905	0.857142857	0.85	0.125
2200	YFR027W	OG5_129141	4 - EUKARYOTES	0	0	0.75	0.80952381	1	0.8	0.125
2201	YHL030W	OG5_130056	4 - EUKARYOTES	0	0	0.75	0.80952381	1	0.8	0.125
2202	YBR103W	OG5_128821	4 - EUKARYOTES	0	0	1	0.80952381	1	0.55	0.5
2203	YAL003W	OG5_127390	4 - EUKARYOTES	0	0	0.5	0.857142857	1	1	0.875
2204	YDR373W	OG5_127392	4 - EUKARYOTES	0	0	0.5	0.857142857	1	1	0.3125
2205	YKL056C	OG5_127617	4 - EUKARYOTES	0	0	0.5	0.857142857	1	1	0.875
2206	YDL135C	OG5_128391	4 - EUKARYOTES	0	0	0.5	0.857142857	1	1	0.25
2207	YKL025C	OG5_128861	4 - EUKARYOTES	0	0	0.5	0.857142857	1	1	0.25
2208	YIL034C	OG5_128870	4 - EUKARYOTES	0	0	0.5	0.857142857	1	1	0.4375
2209	YBR223C	OG5_129037	4 - EUKARYOTES	0	0	0.75	0.857142857	1	0.75	0.375
2210	YMR092C	OG5_129205	4 - EUKARYOTES	0	0	0.5	0.904761905	1	0.95	0.25
2211	YGL155W	OG5_129786	4 - EUKARYOTES	0	0	0.5	0.904761905	1	0.95	0.1875
2212	YKL110C	OG5_129813	4 - EUKARYOTES	0	0	0.875	0.904761905	0.571428571	1	0.1875
2213	YLR038C	OG5_128087	4 - EUKARYOTES	0	0	0.875	0.666666667	0.857142857	0.95	0.4375
2214	YBR004C	OG5_128414	4 - EUKARYOTES	0	0	0.875	0.714285714	0.857142857	0.9	0.6875
2215	YGR098C	OG5_129440	4 - EUKARYOTES	0	0	0.75	0.666666667	0.928571429	1	0.25
2216	YLR088W	OG5_130113	4 - EUKARYOTES	0	0	0.75	0.666666667	0.928571429	1	0.125
2217	YML098W	OG5_130003	4 - EUKARYOTES	0	0	0.875	0.761904762	0.857142857	0.85	0.25
2218	YIL148W	OG5_128257	4 - EUKARYOTES	0	0	0.875	0.80952381	0.857142857	0.8	0.6875
2219	YKR094C	OG5_128257	4 - EUKARYOTES	0	0	0.875	0.80952381	0.857142857	0.8	0.6875
2220	YCL016C	OG5_130340	4 - EUKARYOTES	0	0	1	0.761904762	0.928571429	0.65	0.1875
2221	YPR189W	OG5_130098	4 - EUKARYOTES	0.0625	0	0.625	0.714285714	1	1	0.0625
2222	YDL045C	OG5_128350	4 - EUKARYOTES	0	0	0.625	0.857142857	0.857142857	1	0.6875
2223	YDR325W	OG5_129893	4 - EUKARYOTES	0	0	0.625	0.714285714	1	1	0.125
2224	YOR075W	OG5_130021	4 - EUKARYOTES	0	0	0.625	0.714285714	1	1	0.125
2225	YNL261W	OG5_130120	4 - EUKARYOTES	0	0	0.625	0.714285714	1	1	0.125
2226	YDL077C	OG5_128864	4 - EUKARYOTES	0	0	0.625	0.761904762	1	0.95	0.375
2227	YOR154W	OG5_129856	4 - EUKARYOTES	0	0	0.625	0.761904762	1	0.95	0.0625
2228	YNL124W	OG5_130006	4 - EUKARYOTES	0	0	0.625	0.761904762	1	0.95	0.125
2229	YNL265C	OG5_129118	4 - EUKARYOTES	0	0	0.625	0.80952381	1	0.9	0.3125
2230	YER159C	OG5_129557	4 - EUKARYOTES	0	0	1	0.619047619	0.714285714	1	0.1875
2231	YDR142C	OG5_129648	4 - EUKARYOTES	0	0	1	0.476190476	0.857142857	1	0.3125
2232	YHR113W	OG5_128020	4 - EUKARYOTES	0	0.111111111	1	0.523809524	0.857142857	0.95	0.75
2233	YFR038W	OG5_129984	4 - EUKARYOTES	0	0	1	0.380952381	1	0.95	0.0625
2234	YPL236C	OG5_129834	4 - EUKARYOTES	0	0	0.875	0.571428571	0.928571429	0.95	0.125
2235	YPL263C	OG5_129091	4 - EUKARYOTES	0	0	1	0.523809524	1	0.8	0.625
2236	YMR149W	OG5_130190	4 - EUKARYOTES	0	0	0.75	0.714285714	0.857142857	1	0.125
2237	YFL034W	OG5_128851	4 - EUKARYOTES	0	0.027777778	0.75	0.619047619	1	0.95	0.4375
2238	YJR102C	OG5_129536	4 - EUKARYOTES	0	0	0.75	0.904761905	0.714285714	0.95	0.25
2239	YPL110C	OG5_128954	4 - EUKARYOTES	0	0	0.875	0.714285714	0.928571429	0.8	0.3125
2240	YGL033W	OG5_128568	4 - EUKARYOTES	0	0	0.875	0.761904762	0.928571429	0.75	0.8125
2241	YIL150C	OG5_130087	4 - EUKARYOTES	0	0	0.75	0.761904762	1	0.8	0.125
2242	YNL169C	OG5_128421	4 - EUKARYOTES	0	0.083333333	0.5	0.80952381	1	1	0.625
2243	YAL039C	OG5_127581	4 - EUKARYOTES	0	0	0.5	0.80952381	1	1	0.5
2244	YKL087C	OG5_127581	4 - EUKARYOTES	0	0	0.5	0.80952381	1	1	0.5
2245	YJL041W	OG5_128763	4 - EUKARYOTES	0	0	0.5	0.80952381	1	1	0.75
2246	YGL073W	OG5_129203	4 - EUKARYOTES	0.0625	0	0.5	0.857142857	1	0.95	0.125
2247	YDR129C	OG5_127614	4 - EUKARYOTES	0	0	0.5	0.857142857	1	0.95	0.1875
2248	YPL191C	OG5_128472	4 - EUKARYOTES	0	0	1	0.476190476	0.928571429	0.9	0.625
2249	YGL082W	OG5_128472	4 - EUKARYOTES	0	0	1	0.476190476	0.928571429	0.9	0.625
2250	YNL044W	OG5_128897	4 - EUKARYOTES	0	0	1	0.619047619	0.785714286	0.9	0.25
2251	YBR101C	OG5_129364	4 - EUKARYOTES	0	0	0.875	0.571428571	0.857142857	1	0.1875
2252	YOL031C	OG5_129364	4 - EUKARYOTES	0	0	0.875	0.571428571	0.857142857	1	0.1875
2253	YOR258W	OG5_129343	4 - EUKARYOTES	0	0	0.875	0.476190476	1	0.95	0.125
2254	YNL320W	OG5_128284	4 - EUKARYOTES	0	0.138888889	0.75	0.761904762	0.785714286	1	0.625
2255	YGR158C	OG5_128529	4 - EUKARYOTES	0	0	0.75	0.761904762	0.785714286	1	0.8125
2256	YOL022C	OG5_129236	4 - EUKARYOTES	0	0	0.75	0.619047619	0.928571429	1	0.5
2257	YKL165C	OG5_130038	4 - EUKARYOTES	0	0	0.75	0.714285714	0.928571429	0.9	0.125
2258	YMR211W	OG5_130183	4 - EUKARYOTES	0	0	0.75	0.714285714	0.928571429	0.9	0.0625
2259	YBR086C	OG5_128478	4 - EUKARYOTES	0	0	0.625	0.666666667	1	1	0.1875
2260	YMR048W	OG5_130239	4 - EUKARYOTES	0	0	0.75	0.761904762	0.928571429	0.85	0
2261	YPL123C	OG5_128552	4 - EUKARYOTES	0	0.027777778	0.75	0.80952381	0.928571429	0.8	0.125
2262	YPR107C	OG5_128679	4 - EUKARYOTES	0	0	0.5	0.857142857	0.928571429	1	0.5625
2263	YGL097W	OG5_129083	4 - EUKARYOTES	0	0	0.5	0.857142857	0.928571429	1	0.625
2264	YLR362W	OG5_128416	4 - EUKARYOTES	0	0	1	0.333333333	1	0.95	0.125
2265	YGL246C	OG5_129679	4 - EUKARYOTES	0	0	1	0.476190476	0.857142857	0.95	0.0625
2266	YFL003C	OG5_130077	4 - EUKARYOTES	0	0	0.75	0.904761905	0.928571429	0.7	0.125
2267	YKR023W	OG5_128655	4 - EUKARYOTES	0.0625	0	0.625	0.857142857	1	0.8	0.75
2268	YCR087C-A	OG5_129886	4 - EUKARYOTES	0	0	0.875	0.857142857	1	0.55	0.1875
2269	YFR028C	OG5_127827	4 - EUKARYOTES	0	0	0.375	0.904761905	1	1	0.625
2270	YEL020W-A	OG5_129185	4 - EUKARYOTES	0	0	0.875	0.714285714	0.785714286	0.9	0.4375
2271	YDR182W	OG5_129925	4 - EUKARYOTES	0	0	0.75	0.571428571	1	0.95	0.125
2272	YHR007C	OG5_129288	4 - EUKARYOTES	0	0.027777778	1	0.333333333	0.928571429	1	0.1875
2273	YGR202C	OG5_128351	4 - EUKARYOTES	0	0	0.5	0.761904762	1	1	0.625
2274	YLR168C	OG5_128708	4 - EUKARYOTES	0	0	0.5	0.761904762	1	1	0.4375
2275	YDR185C	OG5_128708	4 - EUKARYOTES	0	0	0.5	0.761904762	1	1	0.4375
2276	YDL017W	OG5_129189	4 - EUKARYOTES	0	0	0.5	0.761904762	1	1	0.3125
2277	YPR055W	OG5_129735	4 - EUKARYOTES	0	0	0.5	0.761904762	1	1	0.125
2278	YGR194C	OG5_129818	4 - EUKARYOTES	0	0	0.5	0.761904762	1	1	0.0625
2279	YKL007W	OG5_128707	4 - EUKARYOTES	0	0	0.5	0.80952381	1	0.95	0.25
2280	YER048W-A	OG5_129603	4 - EUKARYOTES	0	0	1	0.666666667	0.642857143	0.95	0.4375
2281	YMR035W	OG5_130308	4 - EUKARYOTES	0	0	0.75	0.619047619	0.928571429	0.95	0.0625
2282	YDR018C	OG5_128431	4 - EUKARYOTES	0	0	0.625	0.619047619	1	1	0.4375
2283	YBR042C	OG5_128431	4 - EUKARYOTES	0	0	0.625	0.619047619	1	1	0.4375
2284	YPR168W	OG5_129972	4 - EUKARYOTES	0	0	0.875	0.761904762	0.857142857	0.75	0.1875
2285	YJR134C	OG5_130433	4 - EUKARYOTES	0	0	0.875	0.619047619	1	0.75	0.125
2286	YIL004C	OG5_128879	4 - EUKARYOTES	0	0	0.625	0.80952381	0.857142857	0.95	0.625
2287	YGR227W	OG5_130257	4 - EUKARYOTES	0	0	0.625	0.714285714	1	0.9	0.0625
2288	YDL154W	OG5_129379	4 - EUKARYOTES	0	0	0.875	0.714285714	1	0.65	0.25
2289	YJL208C	OG5_128153	4 - EUKARYOTES	0	0.111111111	0.5	0.80952381	0.928571429	1	0.5
2290	YOR126C	OG5_128665	4 - EUKARYOTES	0	0.055555556	1	0.238095238	1	1	0.25
2291	YDR329C	OG5_129751	4 - EUKARYOTES	0	0	0.5	0.80952381	0.928571429	1	0.0625
2292	YJR116W	OG5_129060	4 - EUKARYOTES	0	0	1	0.333333333	1	0.9	0.0625
2293	YER020W	OG5_126802	4 - EUKARYOTES	0	0	0.375	0.857142857	1	1	0.1875
2294	YHR005C	OG5_126802	4 - EUKARYOTES	0	0	0.375	0.857142857	1	1	0.1875
2295	YOR327C	OG5_126859	4 - EUKARYOTES	0	0	0.375	0.857142857	1	1	0.6875
2296	YAL030W	OG5_126859	4 - EUKARYOTES	0	0	0.375	0.857142857	1	1	0.6875
2297	YDR069C	OG5_127431	4 - EUKARYOTES	0	0	0.375	0.857142857	1	1	0.5
2298	YER144C	OG5_127431	4 - EUKARYOTES	0	0	0.375	0.857142857	1	1	0.5
2299	YJR097W	OG5_129180	4 - EUKARYOTES	0	0	1	0.523809524	0.857142857	0.85	0.4375
2300	YGR060W	OG5_129113	4 - EUKARYOTES	0	0.027777778	0.75	0.476190476	1	1	0.0625
2301	YLR350W	OG5_128420	4 - EUKARYOTES	0	0	0.75	0.476190476	1	1	0.1875
2302	YGR038W	OG5_128420	4 - EUKARYOTES	0	0	0.75	0.476190476	1	1	0.1875
2303	YGL241W	OG5_130168	4 - EUKARYOTES	0	0	0.75	0.476190476	1	1	0.125
2304	YJR044C	OG5_128756	4 - EUKARYOTES	0	0	0.625	0.666666667	0.928571429	1	0.125
2305	YGL027C	OG5_129620	4 - EUKARYOTES	0	0	0.75	0.761904762	0.857142857	0.85	0.25
2306	YLR133W	OG5_127835	4 - EUKARYOTES	0	0	0.5	0.714285714	1	1	0.5625
2307	YDR147W	OG5_127835	4 - EUKARYOTES	0	0	0.5	0.714285714	1	1	0.5625
2308	YKR031C	OG5_128363	4 - EUKARYOTES	0	0	0.5	0.714285714	1	1	0.1875
2309	YNL023C	OG5_128867	4 - EUKARYOTES	0	0	0.5	0.857142857	0.857142857	1	0.25
2310	YHR121W	OG5_129741	4 - EUKARYOTES	0	0	1	0.857142857	0.857142857	0.5	0.375
2311	YCR034W	OG5_126732	4 - EUKARYOTES	0	0	0.5	0.80952381	1	0.9	0.5
2312	YML068W	OG5_130123	4 - EUKARYOTES	0	0	0.875	0.428571429	1	0.9	0.0625
2313	YKL205W	OG5_129989	4 - EUKARYOTES	0	0	0.75	0.523809524	0.928571429	1	0.0625
2314	YDR363W-A	OG5_130158	4 - EUKARYOTES	0	0	0.875	0.666666667	0.857142857	0.8	0.0625
2315	YCR026C	OG5_127260	4 - EUKARYOTES	0.0625	0.083333333	0.625	0.619047619	1	0.95	0.0625
2316	YEL016C	OG5_127260	4 - EUKARYOTES	0.0625	0.083333333	0.625	0.619047619	1	0.95	0.0625
2317	YLR270W	OG5_129504	4 - EUKARYOTES	0	0	0.5	0.761904762	0.928571429	1	0.25
2318	YOR173W	OG5_129504	4 - EUKARYOTES	0	0	0.5	0.761904762	0.928571429	1	0.25
2319	YOR058C	OG5_128835	4 - EUKARYOTES	0	0	0.5	0.80952381	0.928571429	0.95	0.125
2320	YOR181W	OG5_128991	4 - EUKARYOTES	0	0	0.375	0.80952381	1	1	0.125
2321	YOR287C	OG5_129107	4 - EUKARYOTES	0	0	0.875	0.80952381	0.5	1	0.625
2322	YOL069W	OG5_130180	4 - EUKARYOTES	0	0	0.875	0.380952381	0.928571429	1	0.1875
2323	YOR291W	OG5_127048	4 - EUKARYOTES	0	0	0.375	0.857142857	1	0.95	0.625
2324	YNL128W	OG5_128815	4 - EUKARYOTES	0	0	0.625	0.857142857	1	0.7	0.3125
2325	YDR437W	OG5_129128	4 - EUKARYOTES	0	0	0.75	0.571428571	0.857142857	1	0.4375
2326	YCR045C	OG5_129929	4 - EUKARYOTES	0.0625	0.111111111	1	0.666666667	0.857142857	0.65	0.125
2327	YDR482C	OG5_128767	4 - EUKARYOTES	0	0.027777778	0.625	0.761904762	0.785714286	1	0.625
2328	YHR072W	OG5_127966	4 - EUKARYOTES	0	0.138888889	1	0.238095238	0.928571429	1	0.1875
2329	YIL064W	OG5_129355	4 - EUKARYOTES	0	0.027777778	0.5	0.80952381	0.857142857	1	0.25
2330	YBR186W	OG5_128995	4 - EUKARYOTES	0	0	0.875	0.761904762	0.928571429	0.6	0.6875
2331	YGR216C	OG5_129386	4 - EUKARYOTES	0	0	0.5	0.714285714	1	0.95	0.375
2332	YPL164C	OG5_130552	4 - EUKARYOTES	0	0	0.875	0.380952381	1	0.9	0.125
2333	YDR079C-A	OG5_130270	4 - EUKARYOTES	0	0	0.875	0.571428571	0.857142857	0.85	0.125
2334	YDR434W	OG5_130524	4 - EUKARYOTES	0	0	0.75	0.523809524	0.928571429	0.95	0.125
2335	YGR159C	OG5_129225	4 - EUKARYOTES	0	0	0.625	0.523809524	1	1	0.5
2336	YGR066C	OG5_129941	4 - EUKARYOTES	0	0	0.625	0.523809524	1	1	0.125
2337	YBR105C	OG5_129941	4 - EUKARYOTES	0	0	0.625	0.523809524	1	1	0.125
2338	YIL062C	OG5_128798	4 - EUKARYOTES	0	0	0.5	0.714285714	0.928571429	1	0.3125
2339	YER127W	OG5_129744	4 - EUKARYOTES	0	0	0.5	0.714285714	0.928571429	1	0.1875
2340	YHR190W	OG5_129470	4 - EUKARYOTES	0.125	0.055555556	1	0.285714286	0.857142857	1	0.1875
2341	YLR316C	OG5_129418	4 - EUKARYOTES	0	0	0.875	0.857142857	0.857142857	0.55	0.5
2342	YPR031W	OG5_128151	4 - EUKARYOTES	0	0	0.375	0.761904762	1	1	0.25
2343	YMR201C	OG5_129961	4 - EUKARYOTES	0	0	0.375	0.761904762	1	1	0.25
2344	YER049W	OG5_130253	4 - EUKARYOTES	0	0	0.375	0.761904762	1	1	0.0625
2345	YPL015C	OG5_127826	4 - EUKARYOTES	0.0625	0.055555556	0.375	0.80952381	1	0.95	0.375
2346	YER169W	OG5_127917	4 - EUKARYOTES	0	0	0.375	0.80952381	1	0.95	0.0625
2347	YJR093C	OG5_129439	4 - EUKARYOTES	0	0	0.375	0.80952381	1	0.95	0.25
2348	YDL008W	OG5_129026	4 - EUKARYOTES	0	0	1	0.761904762	0.571428571	0.8	0.75
2349	YPL098C	OG5_130528	4 - EUKARYOTES	0	0	0.75	0.666666667	0.714285714	1	0.0625
2350	YGL251C	OG5_129931	4 - EUKARYOTES	0	0	1	0.380952381	1	0.75	0.25
2351	YDL085C-A	OG5_129106	4 - EUKARYOTES	0	0	0.875	0.666666667	0.785714286	0.8	0.4375
2352	YNL016W	OG5_128789	4 - EUKARYOTES	0	0	0.5	0.666666667	1	0.95	0.125
2353	YGL243W	OG5_129231	4 - EUKARYOTES	0	0	0.5	0.666666667	1	0.95	0.0625
2354	YGR001C	OG5_129584	4 - EUKARYOTES	0	0	0.875	0.761904762	0.928571429	0.55	0.25
2355	YHR164C	OG5_129631	4 - EUKARYOTES	0.125	0.027777778	0.5	0.714285714	1	0.9	0.3125
2356	YOR007C	OG5_128476	4 - EUKARYOTES	0	0	0.5	0.714285714	1	0.9	0.5
2357	YMR012W	OG5_129358	4 - EUKARYOTES	0	0	0.5	0.714285714	1	0.9	0.3125
2358	YJL011C	OG5_130474	4 - EUKARYOTES	0	0	0.75	0.714285714	1	0.65	0.125
2359	YMR027W	OG5_128461	4 - EUKARYOTES	0	0	0.375	0.80952381	0.928571429	1	0.5
2360	YOR109W	OG5_128608	4 - EUKARYOTES	0	0	0.375	0.80952381	0.928571429	1	0.4375
2361	YNL106C	OG5_128608	4 - EUKARYOTES	0	0	0.375	0.80952381	0.928571429	1	0.4375
2362	YOL092W	OG5_128454	4 - EUKARYOTES	0	0	0.875	0.285714286	1	0.95	0.1875
2363	YDR352W	OG5_128454	4 - EUKARYOTES	0	0	0.875	0.285714286	1	0.95	0.1875
2364	YBR147W	OG5_128454	4 - EUKARYOTES	0	0	0.875	0.285714286	1	0.95	0.1875
2365	YBL102W	OG5_128885	4 - EUKARYOTES	0	0	0.875	0.714285714	0.571428571	0.95	0.6875
2366	YNL221C	OG5_129745	4 - EUKARYOTES	0	0	0.375	0.857142857	0.928571429	0.95	0.25
2367	YJR036C	OG5_127640	4 - EUKARYOTES	0	0	0.5	0.80952381	1	0.8	0.5625
2368	YML036W	OG5_130550	4 - EUKARYOTES	0	0	0.875	0.476190476	0.857142857	0.9	0.25
2369	YAR002C-A	OG5_127696	4 - EUKARYOTES	0	0	0.25	0.857142857	1	1	0.5
2370	YHR110W	OG5_127696	4 - EUKARYOTES	0	0	0.25	0.857142857	1	1	0.5
2371	YGL002W	OG5_127696	4 - EUKARYOTES	0	0	0.25	0.857142857	1	1	0.5
2372	YBL047C	OG5_128866	4 - EUKARYOTES	0	0	0.25	0.857142857	1	1	0.3125
2373	YLL018C-A	OG5_129033	4 - EUKARYOTES	0	0	0.875	0.523809524	0.857142857	0.85	0.625
2374	YJL197W	OG5_127522	4 - EUKARYOTES	0	0	0.625	0.476190476	1	1	0.4375
2375	YNL248C	OG5_130535	4 - EUKARYOTES	0	0	0.625	0.619047619	0.857142857	1	0.0625
2376	YKL206C	OG5_130733	4 - EUKARYOTES	0	0	1	0.619047619	0.928571429	0.55	0.1875
2377	YOR141C	OG5_130536	4 - EUKARYOTES	0	0	0.5	0.666666667	0.928571429	1	0.0625
2378	YPL271W	OG5_129865	4 - EUKARYOTES	0	0	1	0.619047619	0.714285714	0.75	0.3125
2379	YMR222C	OG5_129413	4 - EUKARYOTES	0	0	0.75	0.666666667	0.714285714	0.95	0.375
2380	YOR280C	OG5_129413	4 - EUKARYOTES	0	0	0.75	0.666666667	0.714285714	0.95	0.375
2381	YGR181W	OG5_130431	4 - EUKARYOTES	0	0	0.75	0.666666667	0.714285714	0.95	0.1875
2382	YDR302W	OG5_130537	4 - EUKARYOTES	0	0	0.75	0.428571429	1	0.9	0.0625
2383	YGR188C	OG5_130700	4 - EUKARYOTES	0	0	0.625	0.523809524	0.928571429	1	0
2384	YIL128W	OG5_130563	4 - EUKARYOTES	0	0	0.625	0.619047619	0.928571429	0.9	0.125
2385	YJL134W	OG5_128824	4 - EUKARYOTES	0	0.055555556	0.5	0.619047619	1	0.95	0.0625
2386	YKR053C	OG5_128824	4 - EUKARYOTES	0	0.055555556	0.5	0.619047619	1	0.95	0.0625
2387	YJL079C	OG5_127576	4 - EUKARYOTES	0	0	0.5	0.666666667	1	0.9	0.1875
2388	YKR013W	OG5_127576	4 - EUKARYOTES	0	0	0.5	0.666666667	1	0.9	0.1875
2389	YOR005C	OG5_130132	4 - EUKARYOTES	0	0	0.375	0.761904762	0.928571429	1	0.25
2390	YOL073C	OG5_130723	4 - EUKARYOTES	0	0	0.875	0.380952381	0.857142857	0.95	0.125
2391	YJL062W	OG5_130048	4 - EUKARYOTES	0	0.027777778	0.5	0.761904762	1	0.8	0.125
2392	YDR126W	OG5_128919	4 - EUKARYOTES	0	0	1	0.333333333	0.928571429	0.8	0.625
2393	YPL111W	OG5_128245	4 - EUKARYOTES	0	0.166666667	0.25	0.80952381	1	1	0.3125
2394	YMR036C	OG5_127845	4 - EUKARYOTES	0	0	0.25	0.80952381	1	1	0.1875
2395	YKR070W	OG5_127847	4 - EUKARYOTES	0	0	0.75	0.380952381	0.928571429	1	0.375
2396	YDL101C	OG5_128695	4 - EUKARYOTES	0	0	0.25	0.80952381	1	1	0.0625
2397	YPL153C	OG5_128695	4 - EUKARYOTES	0	0	0.25	0.80952381	1	1	0.0625
2398	YPR098C	OG5_130103	4 - EUKARYOTES	0	0.027777778	0.75	0.476190476	0.928571429	0.9	0
2399	YMR038C	OG5_130691	4 - EUKARYOTES	0	0	0.75	0.476190476	0.928571429	0.9	0
2400	YMR043W	OG5_129613	4 - EUKARYOTES	0	0	0.5	0.761904762	0.785714286	1	0.125
2401	YEL044W	OG5_130230	4 - EUKARYOTES	0	0	0.5	0.619047619	0.928571429	1	0.1875
2402	YLR179C	OG5_127642	4 - EUKARYOTES	0	0	0.5	0.666666667	0.928571429	0.95	0.25
2403	YLR178C	OG5_127642	4 - EUKARYOTES	0	0	0.5	0.666666667	0.928571429	0.95	0.25
2404	YBL098W	OG5_129812	4 - EUKARYOTES	0	0	0.5	0.80952381	0.928571429	0.8	0
2405	YBR217W	OG5_130185	4 - EUKARYOTES	0	0	0.75	0.666666667	0.714285714	0.9	0.3125
2406	YDL119C	OG5_130395	4 - EUKARYOTES	0	0	0.625	0.476190476	0.928571429	1	0.1875
2407	YFR003C	OG5_128609	4 - EUKARYOTES	0	0	0.75	0.571428571	0.857142857	0.85	0.5625
2408	YGL192W	OG5_129618	4 - EUKARYOTES	0.0625	0.027777778	1	0.571428571	0.857142857	0.6	0.375
2409	YPL183C	OG5_130401	4 - EUKARYOTES	0	0	0.75	0.476190476	1	0.8	0.0625
2410	YDR375C	OG5_128574	4 - EUKARYOTES	0	0	0.5	0.714285714	0.857142857	0.95	0.4375
2411	YCR032W	OG5_128750	4 - EUKARYOTES	0	0	0.375	0.714285714	0.928571429	1	0.125
2412	YOR090C	OG5_128848	4 - EUKARYOTES	0	0	0.375	0.714285714	0.928571429	1	0.125
2413	YPR191W	OG5_130025	4 - EUKARYOTES	0	0	0.375	0.714285714	0.928571429	1	0.0625
2414	YJL207C	OG5_129393	4 - EUKARYOTES	0	0	0.375	0.761904762	0.928571429	0.95	0.125
2415	YOR357C	OG5_129323	4 - EUKARYOTES	0	0	0.25	0.80952381	1	0.95	0.1875
2416	YJR034W	OG5_130787	4 - EUKARYOTES	0	0	0.75	0.571428571	0.785714286	0.9	0
2417	YLR271W	OG5_130872	4 - EUKARYOTES	0	0	0.75	0.476190476	0.928571429	0.85	0.0625
2418	YBL026W	OG5_128865	4 - EUKARYOTES	0	0	0.625	0.714285714	0.714285714	0.95	0.75
2419	YDR030C	OG5_130892	4 - EUKARYOTES	0	0	0.875	0.428571429	1	0.7	0.0625
2420	YDR330W	OG5_129659	4 - EUKARYOTES	0	0	0.75	0.523809524	0.928571429	0.8	0.375
2421	YML030W	OG5_130579	4 - EUKARYOTES	0	0	0.5	0.571428571	0.928571429	1	0.0625
2422	YBR111W-A	OG5_130307	4 - EUKARYOTES	0	0	0.875	0.619047619	1	0.5	0.125
2423	YCR092C	OG5_130351	4 - EUKARYOTES	0	0	0.875	0.238095238	0.928571429	0.95	0.1875
2424	YNR074C	OG5_128113	4 - EUKARYOTES	0.125	0.055555556	1	0.238095238	1	0.75	0.25
2425	YDL156W	OG5_130894	4 - EUKARYOTES	0	0	0.75	0.285714286	1	0.95	0.0625
2426	YKR092C	OG5_128869	4 - EUKARYOTES	0	0.055555556	0.5	0.666666667	0.857142857	0.95	0.4375
2427	YNR065C	OG5_128036	4 - EUKARYOTES	0	0	0.5	0.523809524	1	0.95	0.5
2428	YBL017C	OG5_128036	4 - EUKARYOTES	0	0	0.5	0.523809524	1	0.95	0.5
2429	YIL173W	OG5_128036	4 - EUKARYOTES	0	0	0.5	0.523809524	1	0.95	0.5
2430	YJL222W	OG5_128036	4 - EUKARYOTES	0	0	0.5	0.523809524	1	0.95	0.5
2431	YNL059C	OG5_130234	4 - EUKARYOTES	0	0	0.375	0.666666667	0.928571429	1	0.1875
2432	YLR405W	OG5_129532	4 - EUKARYOTES	0	0.194444444	0.625	0.761904762	0.928571429	0.65	0.25
2433	YGR019W	OG5_129508	4 - EUKARYOTES	0.0625	0.055555556	0.25	0.80952381	1	0.9	0.0625
2434	YHR181W	OG5_129500	4 - EUKARYOTES	0	0	0.5	0.571428571	0.928571429	0.95	0.375
2435	YMR118C	OG5_129614	4 - EUKARYOTES	0	0.138888889	0.375	0.857142857	0.714285714	1	0.125
2436	YKL141W	OG5_129614	4 - EUKARYOTES	0	0.138888889	0.375	0.857142857	0.714285714	1	0.125
2437	YOL125W	OG5_129749	4 - EUKARYOTES	0	0	0.875	0.761904762	0.857142857	0.45	0.3125
2438	YNL259C	OG5_130576	4 - EUKARYOTES	0	0	0.875	0.523809524	0.642857143	0.9	0.125
2439	YLR314C	OG5_129485	4 - EUKARYOTES	0	0	0.25	0.761904762	0.928571429	1	0.1875
2440	YBR289W	OG5_129866	4 - EUKARYOTES	0	0	0.375	0.714285714	1	0.85	0.1875
2441	YCR075C	OG5_129926	4 - EUKARYOTES	0	0	0.5	0.80952381	0.928571429	0.7	0.1875
2442	YMR013C	OG5_129435	4 - EUKARYOTES	0	0	0.75	0.952380952	0.785714286	0.45	0.5625
2443	YNL246W	OG5_129036	4 - EUKARYOTES	0	0	0.75	0.619047619	1	0.55	0.5625
2444	YBL032W	OG5_127937	4 - EUKARYOTES	0	0	0.25	0.666666667	1	1	0.125
2445	YBR233W	OG5_127937	4 - EUKARYOTES	0	0	0.25	0.666666667	1	1	0.125
2446	YFL009W	OG5_129129	4 - EUKARYOTES	0	0	0.25	0.714285714	1	0.95	0.1875
2447	YOR079C	OG5_130597	4 - EUKARYOTES	0	0	0.25	0.714285714	1	0.95	0.0625
2448	YML086C	OG5_129861	4 - EUKARYOTES	0	0.083333333	1	0.333333333	0.571428571	1	0.25
2449	YBR093C	OG5_127769	4 - EUKARYOTES	0	0	0.5	0.571428571	0.928571429	0.9	0.125
2450	YBR092C	OG5_127769	4 - EUKARYOTES	0	0	0.5	0.571428571	0.928571429	0.9	0.125
2451	YDL024C	OG5_127769	4 - EUKARYOTES	0	0	0.5	0.571428571	0.928571429	0.9	0.125
2452	YHR215W	OG5_127769	4 - EUKARYOTES	0	0	0.5	0.571428571	0.928571429	0.9	0.125
2453	YAR071W	OG5_127769	4 - EUKARYOTES	0	0	0.5	0.571428571	0.928571429	0.9	0.125
2454	YOR340C	OG5_130774	4 - EUKARYOTES	0	0	0.375	0.523809524	1	1	0.125
2455	YOR093C	OG5_127582	4 - EUKARYOTES	0	0.194444444	0.375	0.714285714	1	0.8	0.125
2456	YOR339C	OG5_129878	4 - EUKARYOTES	0	0	0.75	0.666666667	0.857142857	0.6	0.25
2457	YAR008W	OG5_129876	4 - EUKARYOTES	0.1875	0	0.25	0.80952381	0.857142857	0.95	0.0625
2458	YDR178W	OG5_129488	4 - EUKARYOTES	0	0	0.25	0.80952381	0.857142857	0.95	0.125
2459	YLR164W	OG5_129488	4 - EUKARYOTES	0	0	0.25	0.80952381	0.857142857	0.95	0.125
2460	YOR297C	OG5_129488	4 - EUKARYOTES	0	0	0.25	0.80952381	0.857142857	0.95	0.125
2461	YNL024C-A	OG5_129312	4 - EUKARYOTES	0	0	0.875	0.476190476	0.714285714	0.8	0.625
2462	YMR153W	OG5_131207	4 - EUKARYOTES	0	0	1	0.761904762	1	0.1	0.125
2463	YNL039W	OG5_129948	4 - EUKARYOTES	0	0	0.375	0.761904762	0.857142857	0.85	0.3125
2464	YDR004W	OG5_131019	4 - EUKARYOTES	0	0	0.625	0.333333333	0.928571429	0.95	0.125
2465	YDR493W	OG5_130778	4 - EUKARYOTES	0	0	0.75	0.571428571	0.714285714	0.8	0.125
2466	YJR126C	OG5_128101	4 - EUKARYOTES	0	0	0.5	0.333333333	1	1	0.125
2467	YCR059C	OG5_129517	4 - EUKARYOTES	0	0	0.5	0.523809524	0.857142857	0.95	0.5
2468	YBR273C	OG5_130738	4 - EUKARYOTES	0	0	0.625	0.523809524	0.928571429	0.75	0.0625
2469	YJL048C	OG5_130738	4 - EUKARYOTES	0	0	0.625	0.523809524	0.928571429	0.75	0.0625
2470	YDR469W	OG5_129607	4 - EUKARYOTES	0	0	0.5	0.714285714	0.857142857	0.75	0.375
2471	YDL193W	OG5_130533	4 - EUKARYOTES	0	0	0.375	0.666666667	0.928571429	0.85	0.0625
2472	YDR151C	OG5_129125	4 - EUKARYOTES	0	0	0.75	0.80952381	0.857142857	0.4	0.3125
2473	YLR136C	OG5_129125	4 - EUKARYOTES	0	0	0.75	0.80952381	0.857142857	0.4	0.3125
2474	YCR014C	OG5_132021	4 - EUKARYOTES	0	0	1	0.285714286	0.928571429	0.6	0
2475	YGL111W	OG5_129959	4 - EUKARYOTES	0	0	0.75	0.80952381	0.785714286	0.45	0.375
2476	YNL202W	OG5_130175	4 - EUKARYOTES	0	0.055555556	0.75	0.238095238	0.857142857	0.95	0.1875
2477	YHR143W-A	OG5_130124	4 - EUKARYOTES	0	0	0.625	0.666666667	0.642857143	0.85	0.375
2478	YPL134C	OG5_130862	4 - EUKARYOTES	0	0	0.375	0.523809524	0.928571429	0.95	0
2479	YOR222W	OG5_130862	4 - EUKARYOTES	0	0	0.375	0.523809524	0.928571429	0.95	0
2480	YDR511W	OG5_130853	4 - EUKARYOTES	0	0	0.375	0.666666667	0.785714286	0.95	0.0625
2481	YEL064C	OG5_128742	4 - EUKARYOTES	0	0	0.375	0.571428571	0.928571429	0.9	0.375
2482	YER019W	OG5_130232	4 - EUKARYOTES	0	0	0.25	0.666666667	0.857142857	1	0.125
2483	YGL150C	OG5_130269	4 - EUKARYOTES	0	0	0.25	0.666666667	0.857142857	1	0.25
2484	YBL009W	OG5_130553	4 - EUKARYOTES	0	0	1	0.571428571	0.5	0.7	0.1875
2485	YDR139C	OG5_130304	4 - EUKARYOTES	0	0	0.375	0.80952381	0.785714286	0.8	0.0625
2486	YCL005W-A	OG5_129204	4 - EUKARYOTES	0	0	0.625	0.666666667	0.928571429	0.55	0.5625
2487	YGL100W	OG5_130934	4 - EUKARYOTES	0	0	0.375	0.80952381	0.928571429	0.65	0.125
2488	YER134C	OG5_129833	4 - EUKARYOTES	0.1875	0	1	0.238095238	0.571428571	0.95	0.3125
2489	YLR242C	OG5_130657	4 - EUKARYOTES	0	0	0.5	0.523809524	0.928571429	0.8	0.125
2490	YHR140W	OG5_130179	4 - EUKARYOTES	0	0	0.25	0.619047619	0.928571429	0.95	0.0625
2491	YDL207W	OG5_130695	4 - EUKARYOTES	0	0	0.875	0.571428571	1	0.3	0.3125
2492	YCR009C	OG5_129890	4 - EUKARYOTES	0	0	0.25	0.476190476	1	1	0
2493	YGR183C	OG5_131665	4 - EUKARYOTES	0	0	1	0.476190476	0.428571429	0.8	0
2494	YJR110W	OG5_128154	4 - EUKARYOTES	0	0	0.5	0.904761905	1	0.3	0.25
2495	YJL187C	OG5_131219	4 - EUKARYOTES	0	0	0.375	0.571428571	0.857142857	0.9	0
2496	YHR201C	OG5_129543	4 - EUKARYOTES	0	0	0.25	0.571428571	0.928571429	0.95	0.375
2497	YDL115C	OG5_131331	4 - EUKARYOTES	0	0	0.625	0.619047619	1	0.45	0
2498	YLR003C	OG5_131524	4 - EUKARYOTES	0	0	0.5	0.238095238	1	0.95	0.0625
2499	YNL260C	OG5_131592	4 - EUKARYOTES	0	0	0.875	0.476190476	0.785714286	0.55	0.0625
2500	YCR011C	OG5_128747	4 - EUKARYOTES	0.0625	0.055555556	0.75	0.80952381	0.214285714	0.9	0.4375
2501	YDL112W	OG5_129882	4 - EUKARYOTES	0	0	0.75	0.666666667	0.857142857	0.4	0.25
2502	YCR066W	OG5_130935	4 - EUKARYOTES	0	0	0.5	0.380952381	0.785714286	1	0.0625
2503	YDR026C	OG5_131259	4 - EUKARYOTES	0	0	0.625	0.285714286	1	0.75	0
2504	YBR049C	OG5_131259	4 - EUKARYOTES	0	0	0.625	0.285714286	1	0.75	0
2505	YKL086W	OG5_131332	4 - EUKARYOTES	0	0	0.75	0.428571429	0.928571429	0.55	0
2506	YDL150W	OG5_131717	4 - EUKARYOTES	0	0	0.75	0.523809524	0.928571429	0.45	0.125
2507	YHR031C	OG5_128192	4 - EUKARYOTES	0	0.027777778	0.25	0.571428571	0.928571429	0.9	0.4375
2508	YLL014W	OG5_129667	4 - EUKARYOTES	0	0	0.625	0.666666667	0.857142857	0.5	0.4375
2509	YHR034C	OG5_130022	4 - EUKARYOTES	0	0	0.625	0.666666667	0.857142857	0.5	0.3125
2510	YCL055W	OG5_130096	4 - EUKARYOTES	0	0	0.5	0.523809524	1	0.6	0.3125
2511	YBR183W	OG5_130497	4 - EUKARYOTES	0	0	0.5	0.238095238	0.928571429	0.95	0.0625
2512	YPL087W	OG5_130497	4 - EUKARYOTES	0	0	0.5	0.238095238	0.928571429	0.95	0.0625
2513	YGR232W	OG5_129953	4 - EUKARYOTES	0	0	0.375	0.666666667	0.857142857	0.7	0.3125
2514	YIL072W	OG5_128667	4 - EUKARYOTES	0	0	0.625	0.333333333	0.928571429	0.7	0.6875
2515	YLR348C	OG5_130337	4 - EUKARYOTES	0	0	0.25	0.619047619	0.857142857	0.85	0.0625
2516	YLL062C	OG5_128779	4 - EUKARYOTES	0	0.083333333	0.625	0.714285714	0.285714286	0.95	0.4375
2517	YPL273W	OG5_128779	4 - EUKARYOTES	0	0.083333333	0.625	0.714285714	0.285714286	0.95	0.4375
2518	YPL162C	OG5_130427	4 - EUKARYOTES	0	0	0.25	0.523809524	1	0.8	0.1875
2519	YDR289C	OG5_131002	4 - EUKARYOTES	0	0	0.75	0.761904762	0.857142857	0.2	0.3125
2520	YER074W-A	OG5_130002	4 - EUKARYOTES	0	0	0.75	0.666666667	0.428571429	0.7	0.3125
2521	YCL064C	OG5_129794	4 - EUKARYOTES	0	0	0.375	0.285714286	0.928571429	0.95	0.0625
2522	YBL059C-A	OG5_131764	4 - EUKARYOTES	0	0	0.5	0.380952381	0.785714286	0.85	0
2523	YJL013C	OG5_132597	4 - EUKARYOTES	0	0	1	0.428571429	0.785714286	0.3	0.0625
2524	YLR205C	OG5_130942	4 - EUKARYOTES	0	0.055555556	0.375	0.476190476	1	0.65	0.0625
2525	YLR318W	OG5_131652	4 - EUKARYOTES	0	0	0.625	0.285714286	0.857142857	0.7	0.1875
2526	YHR060W	OG5_131683	4 - EUKARYOTES	0	0	0.625	0.476190476	0.714285714	0.65	0.0625
2527	YKL053C-A	OG5_130534	4 - EUKARYOTES	0	0	0.25	0.619047619	0.785714286	0.8	0.1875
2528	YJR055W	OG5_130154	4 - EUKARYOTES	0	0	0.375	0.666666667	0.857142857	0.55	0.375
2529	YER005W	OG5_130333	4 - EUKARYOTES	0	0	0.25	0.238095238	0.928571429	1	0.125
2530	YJL172W	OG5_129451	4 - EUKARYOTES	0	0.083333333	0.25	0.333333333	0.928571429	0.9	0
2531	YLR262C-A	OG5_130213	4 - EUKARYOTES	0	0	0.5	0.523809524	0.714285714	0.65	0.25
2532	YOR149C	OG5_131560	4 - EUKARYOTES	0	0	0.25	0.619047619	0.714285714	0.8	0.0625
2533	YEL038W	OG5_131070	4 - EUKARYOTES	0	0.083333333	0.25	0.571428571	1	0.55	0.0625
2534	YDL037C	OG5_131708	4 - EUKARYOTES	0	0	0.625	0.523809524	0.714285714	0.5	0.1875
2535	YIL102C-A	OG5_130672	4 - EUKARYOTES	0	0	0.5	0.333333333	0.785714286	0.7	0.25
2536	YEL019C	OG5_131427	4 - EUKARYOTES	0	0	0.5	0.476190476	0.857142857	0.4	0.125
2537	YHR116W	OG5_132069	4 - EUKARYOTES	0	0	0.5	0.333333333	0.642857143	0.75	0
2538	YMR244C-A	OG5_131522	4 - EUKARYOTES	0	0	0.25	0.428571429	0.642857143	0.9	0.0625
2539	YOL086W-A	OG5_132464	4 - EUKARYOTES	0	0	0.625	0.238095238	0.714285714	0.6	0.1875
2540	YJR100C	OG5_132556	4 - EUKARYOTES	0	0	0.75	0.285714286	0.285714286	0.85	0
2541	YPL223C	OG5_130081	4 - EUKARYOTES	0	0.027777778	0.75	0.380952381	0.714285714	0.3	0.25
2542	YER175C	OG5_129736	4 - EUKARYOTES	0.0625	0.055555556	0.625	0.238095238	0.5	0.75	0
2543	YHR209W	OG5_129736	4 - EUKARYOTES	0.0625	0.055555556	0.625	0.238095238	0.5	0.75	0
2544	YDR387C	OG5_132789	4 - EUKARYOTES	0	0	0.75	0.238095238	0.928571429	0.15	0
2545	YJL078C	OG5_127475	4 - EUKARYOTES	0	0	0.625	0.380952381	0.857142857	0.2	0.1875
2546	YMR311C	OG5_130937	4 - EUKARYOTES	0	0	0.25	0.714285714	0.928571429	0.15	0.5
2547	YOR360C	OG5_127318	4 - EUKARYOTES	0	0.027777778	0.25	0.666666667	1	0.1	0.375
2548	YMR072W	OG5_132211	4 - EUKARYOTES	0	0	0.5	0.476190476	0.857142857	0.05	0.0625
2549	YNL024C	OG5_133247	4 - EUKARYOTES	0	0.055555556	0.5	0.238095238	0.928571429	0.2	0
2550	YMR194C-B	OG5_134437	4 - EUKARYOTES	0	0	0.25	0.285714286	0.357142857	0.6	0
2551	YKR102W	OG5_132246	4 - EUKARYOTES	0	0.027777778	0.375	0.285714286	0.214285714	0.2	0.1875
2552	YLL040C	OG5_128696	5 - ANIMALS + FUNGI	0	0	0	0.952380952	1	1	0.125
2553	YDR460W	OG5_128984	5 - ANIMALS + FUNGI	0	0	0	0.952380952	1	1	0.6875
2554	YHL007C	OG5_127124	5 - ANIMALS + FUNGI	0	0	0	0.904761905	1	1	0.25
2555	YNL298W	OG5_127124	5 - ANIMALS + FUNGI	0	0	0	0.904761905	1	1	0.25
2556	YOL113W	OG5_127124	5 - ANIMALS + FUNGI	0	0	0	0.904761905	1	1	0.25
2557	YGR163W	OG5_128325	5 - ANIMALS + FUNGI	0	0	0	0.904761905	1	1	0.5625
2558	YEL062W	OG5_129933	5 - ANIMALS + FUNGI	0	0	0	0.904761905	1	1	0.125
2559	YKL129C	OG5_126672	5 - ANIMALS + FUNGI	0	0	0	0.857142857	1	1	0.6875
2560	YMR109W	OG5_126672	5 - ANIMALS + FUNGI	0	0	0	0.857142857	1	1	0.6875
2561	YLR433C	OG5_127131	5 - ANIMALS + FUNGI	0	0	0	0.857142857	1	1	0.625
2562	YML057W	OG5_127131	5 - ANIMALS + FUNGI	0	0	0	0.857142857	1	1	0.625
2563	YBR192W	OG5_128577	5 - ANIMALS + FUNGI	0	0	0	0.857142857	1	1	0.3125
2564	YJL101C	OG5_128698	5 - ANIMALS + FUNGI	0	0	0	0.857142857	1	1	0.6875
2565	YDR017C	OG5_128105	5 - ANIMALS + FUNGI	0	0	0.125	0.857142857	1	1	0.5
2566	YBR112C	OG5_128428	5 - ANIMALS + FUNGI	0	0.027777778	0.125	0.904761905	1	0.95	0.25
2567	YLR429W	OG5_126943	5 - ANIMALS + FUNGI	0	0.027777778	0	0.904761905	1	0.95	0.75
2568	YCL004W	OG5_128543	5 - ANIMALS + FUNGI	0	0.166666667	0.125	0.80952381	1	1	0.6875
2569	YJR138W	OG5_129758	5 - ANIMALS + FUNGI	0	0	0.125	0.80952381	1	1	0.125
2570	YGR080W	OG5_129377	5 - ANIMALS + FUNGI	0	0	0	0.80952381	1	1	0.1875
2571	YCR088W	OG5_129996	5 - ANIMALS + FUNGI	0	0	0	0.80952381	1	1	0.0625
2572	YIL048W	OG5_127596	5 - ANIMALS + FUNGI	0	0	0.125	0.857142857	0.928571429	1	0.9375
2573	YLR114C	OG5_130316	5 - ANIMALS + FUNGI	0	0	0	0.857142857	0.928571429	1	0.125
2574	YNL079C	OG5_127228	5 - ANIMALS + FUNGI	0.0625	0.055555556	0.125	0.761904762	1	1	0.0625
2575	YIL138C	OG5_127228	5 - ANIMALS + FUNGI	0.0625	0.055555556	0.125	0.761904762	1	1	0.0625
2576	YJL080C	OG5_130001	5 - ANIMALS + FUNGI	0	0	0.125	0.761904762	1	1	0.125
2577	YDL161W	OG5_128218	5 - ANIMALS + FUNGI	0	0	0	0.761904762	1	1	0.1875
2578	YLR206W	OG5_128218	5 - ANIMALS + FUNGI	0	0	0	0.761904762	1	1	0.1875
2579	YOR035C	OG5_129335	5 - ANIMALS + FUNGI	0	0	0	0.761904762	1	1	0.125
2580	YDR372C	OG5_129663	5 - ANIMALS + FUNGI	0	0	0	0.761904762	1	1	0.0625
2581	YGR284C	OG5_130182	5 - ANIMALS + FUNGI	0	0	0	0.761904762	1	1	0.0625
2582	YHR085W	OG5_130392	5 - ANIMALS + FUNGI	0	0	0	0.761904762	1	1	0.0625
2583	YER093C	OG5_130440	5 - ANIMALS + FUNGI	0	0	0	0.761904762	1	1	0.0625
2584	YNL243W	OG5_129034	5 - ANIMALS + FUNGI	0	0	0.125	0.80952381	1	0.95	0.0625
2585	YDR517W	OG5_128083	5 - ANIMALS + FUNGI	0	0	0	0.80952381	1	0.95	0.75
2586	YDR409W	OG5_128433	5 - ANIMALS + FUNGI	0	0	0	0.80952381	1	0.95	0.1875
2587	YNL127W	OG5_129388	5 - ANIMALS + FUNGI	0	0	0	0.80952381	1	0.95	0.125
2588	YPR184W	OG5_128837	5 - ANIMALS + FUNGI	0.1875	0.055555556	0	0.80952381	1	0.95	0.375
2589	YCR027C	OG5_129742	5 - ANIMALS + FUNGI	0	0	0	0.857142857	1	0.9	0.0625
2590	YFL027C	OG5_129226	5 - ANIMALS + FUNGI	0	0	0	0.80952381	0.928571429	1	0.375
2591	YDR358W	OG5_129012	5 - ANIMALS + FUNGI	0	0	0.125	0.714285714	1	1	0.0625
2592	YHR108W	OG5_129012	5 - ANIMALS + FUNGI	0	0	0.125	0.714285714	1	1	0.0625
2593	YPR165W	OG5_128099	5 - ANIMALS + FUNGI	0	0	0	0.714285714	1	1	0.25
2594	YHR135C	OG5_128520	5 - ANIMALS + FUNGI	0	0	0	0.714285714	1	1	0.0625
2595	YNL154C	OG5_128520	5 - ANIMALS + FUNGI	0	0	0	0.714285714	1	1	0.0625
2596	YDL072C	OG5_128681	5 - ANIMALS + FUNGI	0	0	0	0.857142857	0.857142857	1	0.25
2597	YKL065C	OG5_128681	5 - ANIMALS + FUNGI	0	0	0	0.857142857	0.857142857	1	0.25
2598	YBR291C	OG5_129733	5 - ANIMALS + FUNGI	0	0	0	0.714285714	1	1	0.1875
2599	YLR229C	OG5_129885	5 - ANIMALS + FUNGI	0	0	0	0.714285714	1	1	0.0625
2600	YHR028C	OG5_128614	5 - ANIMALS + FUNGI	0	0.027777778	0	0.714285714	1	1	0.0625
2601	YDL114W	OG5_127561	5 - ANIMALS + FUNGI	0.0625	0.055555556	0.125	0.761904762	1	0.95	0.25
2602	YNR006W	OG5_130171	5 - ANIMALS + FUNGI	0	0.027777778	0.125	0.761904762	1	0.95	0.0625
2603	YLR310C	OG5_128862	5 - ANIMALS + FUNGI	0	0	0	0.761904762	1	0.95	0.1875
2604	YAR035W	OG5_129195	5 - ANIMALS + FUNGI	0	0	0	0.761904762	1	0.95	0.25
2605	YLR258W	OG5_129425	5 - ANIMALS + FUNGI	0	0	0	0.761904762	1	0.95	0.125
2606	YFR015C	OG5_129425	5 - ANIMALS + FUNGI	0	0	0	0.761904762	1	0.95	0.125
2607	YKR058W	OG5_129465	5 - ANIMALS + FUNGI	0	0	0	0.761904762	1	0.95	0.1875
2608	YHL023C	OG5_129997	5 - ANIMALS + FUNGI	0	0	0	0.761904762	1	0.95	0.125
2609	YOR271C	OG5_127740	5 - ANIMALS + FUNGI	0	0	0.125	0.80952381	1	0.9	0.4375
2610	YHR129C	OG5_129186	5 - ANIMALS + FUNGI	0	0	0	0.80952381	1	0.9	0.375
2611	YGR184C	OG5_128470	5 - ANIMALS + FUNGI	0	0.027777778	0	0.761904762	0.928571429	1	0.125
2612	YLR024C	OG5_128470	5 - ANIMALS + FUNGI	0	0.027777778	0	0.761904762	0.928571429	1	0.125
2613	YOR269W	OG5_130076	5 - ANIMALS + FUNGI	0	0	0	0.857142857	0.928571429	0.9	0.25
2614	YKL016C	OG5_129868	5 - ANIMALS + FUNGI	0	0	0	0.666666667	1	1	0.125
2615	YGR082W	OG5_130522	5 - ANIMALS + FUNGI	0	0	0	0.666666667	1	1	0
2616	YOR330C	OG5_130544	5 - ANIMALS + FUNGI	0	0	0	0.666666667	1	1	0.0625
2617	YGR100W	OG5_127947	5 - ANIMALS + FUNGI	0	0	0.125	0.714285714	1	0.95	0.3125
2618	YLR107W	OG5_129235	5 - ANIMALS + FUNGI	0	0	0.125	0.714285714	1	0.95	0.1875
2619	YPR021C	OG5_129669	5 - ANIMALS + FUNGI	0	0	0.125	0.714285714	1	0.95	0.125
2620	YER125W	OG5_127296	5 - ANIMALS + FUNGI	0	0	0	0.714285714	1	0.95	0.0625
2621	YMR154C	OG5_128932	5 - ANIMALS + FUNGI	0	0	0	0.714285714	1	0.95	0.6875
2622	YGR056W	OG5_129414	5 - ANIMALS + FUNGI	0	0	0	0.714285714	1	0.95	0.0625
2623	YLR357W	OG5_129414	5 - ANIMALS + FUNGI	0	0	0	0.714285714	1	0.95	0.0625
2624	YER170W	OG5_129523	5 - ANIMALS + FUNGI	0	0	0	0.714285714	1	0.95	0.0625
2625	YHL002W	OG5_129713	5 - ANIMALS + FUNGI	0	0	0	0.714285714	1	0.95	0.0625
2626	YHR051W	OG5_130266	5 - ANIMALS + FUNGI	0	0	0	0.714285714	1	0.95	0.0625
2627	YDR122W	OG5_128024	5 - ANIMALS + FUNGI	0	0.027777778	0	0.714285714	1	0.95	0.25
2628	YLR096W	OG5_128024	5 - ANIMALS + FUNGI	0	0.027777778	0	0.714285714	1	0.95	0.25
2629	YMR010W	OG5_129212	5 - ANIMALS + FUNGI	0	0	0	0.857142857	1	0.8	0.3125
2630	YMR294W	OG5_130423	5 - ANIMALS + FUNGI	0	0	0	0.857142857	0.785714286	1	0.125
2631	YPL030W	OG5_130614	5 - ANIMALS + FUNGI	0	0	0	0.714285714	0.928571429	1	0.0625
2632	YNL098C	OG5_127403	5 - ANIMALS + FUNGI	0	0	0	0.761904762	0.928571429	0.95	0.1875
2633	YOR101W	OG5_127403	5 - ANIMALS + FUNGI	0	0	0	0.761904762	0.928571429	0.95	0.1875
2634	YPL085W	OG5_130452	5 - ANIMALS + FUNGI	0	0	0.125	0.619047619	1	1	0.125
2635	YDR141C	OG5_128921	5 - ANIMALS + FUNGI	0	0	0	0.619047619	1	1	0.4375
2636	YPL169C	OG5_129116	5 - ANIMALS + FUNGI	0	0	0	0.761904762	0.857142857	1	0.125
2637	YPL094C	OG5_130444	5 - ANIMALS + FUNGI	0	0	0	0.619047619	1	1	0.1875
2638	YHR004C	OG5_130606	5 - ANIMALS + FUNGI	0	0	0	0.761904762	0.857142857	1	0.125
2639	YOL068C	OG5_129944	5 - ANIMALS + FUNGI	0	0.027777778	0	0.619047619	1	1	0.25
2640	YDL042C	OG5_129944	5 - ANIMALS + FUNGI	0	0.027777778	0	0.619047619	1	1	0.25
2641	YOR286W	OG5_127795	5 - ANIMALS + FUNGI	0	0.027777778	0.125	0.666666667	1	0.95	0.25
2642	YOR285W	OG5_127795	5 - ANIMALS + FUNGI	0	0.027777778	0.125	0.666666667	1	0.95	0.25
2643	YGR280C	OG5_128929	5 - ANIMALS + FUNGI	0	0	0.125	0.80952381	0.857142857	0.95	0.375
2644	YPR161C	OG5_130531	5 - ANIMALS + FUNGI	0	0	0	0.666666667	1	0.95	0.125
2645	YDR432W	OG5_127971	5 - ANIMALS + FUNGI	0	0.027777778	0.125	0.714285714	1	0.9	0.4375
2646	YBR274W	OG5_130454	5 - ANIMALS + FUNGI	0	0	0	0.714285714	1	0.9	0.0625
2647	YEL004W	OG5_129880	5 - ANIMALS + FUNGI	0	0	0	0.761904762	1	0.85	0.1875
2648	YDR323C	OG5_130880	5 - ANIMALS + FUNGI	0	0	0	0.761904762	1	0.85	0.0625
2649	YLR193C	OG5_130195	5 - ANIMALS + FUNGI	0	0	0	0.666666667	0.928571429	1	0.0625
2650	YLR337C	OG5_130332	5 - ANIMALS + FUNGI	0	0	0	0.666666667	0.928571429	1	0.125
2651	YDR128W	OG5_130882	5 - ANIMALS + FUNGI	0	0	0	0.666666667	0.928571429	1	0.0625
2652	YPL069C	OG5_129071	5 - ANIMALS + FUNGI	0.0625	0.027777778	0.125	0.714285714	0.928571429	0.95	0.25
2653	YDR063W	OG5_130100	5 - ANIMALS + FUNGI	0	0	0	0.714285714	0.928571429	0.95	0.0625
2654	YGR152C	OG5_129336	5 - ANIMALS + FUNGI	0	0	0	0.80952381	0.928571429	0.85	0.125
2655	YML067C	OG5_130621	5 - ANIMALS + FUNGI	0	0	0	0.571428571	1	1	0.0625
2656	YNR031C	OG5_130049	5 - ANIMALS + FUNGI	0	0	0.125	0.619047619	1	0.95	0.0625
2657	YCR073C	OG5_130049	5 - ANIMALS + FUNGI	0	0	0.125	0.619047619	1	0.95	0.0625
2658	YOR367W	OG5_128739	5 - ANIMALS + FUNGI	0	0	0	0.761904762	1	0.8	0.1875
2659	YGR062C	OG5_130689	5 - ANIMALS + FUNGI	0	0	0	0.761904762	1	0.8	0.0625
2660	YDR054C	OG5_129084	5 - ANIMALS + FUNGI	0	0	0	0.80952381	1	0.75	0.3125
2661	YLR113W	OG5_128610	5 - ANIMALS + FUNGI	0	0	0.125	0.619047619	0.928571429	1	0.1875
2662	YKL120W	OG5_129221	5 - ANIMALS + FUNGI	0	0	0	0.619047619	0.928571429	1	0.125
2663	YAL023C	OG5_129282	5 - ANIMALS + FUNGI	0	0	0	0.619047619	0.928571429	1	0.1875
2664	YGR199W	OG5_129282	5 - ANIMALS + FUNGI	0	0	0	0.619047619	0.928571429	1	0.1875
2665	YOR321W	OG5_129282	5 - ANIMALS + FUNGI	0	0	0	0.619047619	0.928571429	1	0.1875
2666	YPL225W	OG5_130773	5 - ANIMALS + FUNGI	0	0	0	0.619047619	0.928571429	1	0.125
2667	YBR102C	OG5_131035	5 - ANIMALS + FUNGI	0	0	0	0.666666667	0.928571429	0.95	0.0625
2668	YHR132C	OG5_128876	5 - ANIMALS + FUNGI	0	0	0	0.666666667	0.857142857	1	0.0625
2669	YHL021C	OG5_129640	5 - ANIMALS + FUNGI	0	0.027777778	0.125	0.571428571	1	0.95	0
2670	YLR176C	OG5_128973	5 - ANIMALS + FUNGI	0	0	0	0.619047619	1	0.9	0.125
2671	YBL104C	OG5_130593	5 - ANIMALS + FUNGI	0	0	0	0.666666667	1	0.85	0.1875
2672	YLR284C	OG5_129422	5 - ANIMALS + FUNGI	0	0.166666667	0.125	0.714285714	1	0.8	0.125
2673	YOR180C	OG5_129422	5 - ANIMALS + FUNGI	0	0.166666667	0.125	0.714285714	1	0.8	0.125
2674	YBL105C	OG5_129314	5 - ANIMALS + FUNGI	0	0	0	0.714285714	1	0.8	0.125
2675	YJL100W	OG5_129656	5 - ANIMALS + FUNGI	0	0	0	0.714285714	1	0.8	0.125
2676	YDR440W	OG5_130680	5 - ANIMALS + FUNGI	0	0	0	0.714285714	1	0.8	0.125
2677	YFR018C	OG5_129821	5 - ANIMALS + FUNGI	0	0.027777778	0	0.714285714	1	0.8	0.0625
2678	YJL059W	OG5_129202	5 - ANIMALS + FUNGI	0	0	0	0.761904762	0.785714286	0.95	0.375
2679	YLR281C	OG5_129206	5 - ANIMALS + FUNGI	0	0.027777778	0	0.666666667	0.928571429	0.9	0.5625
2680	YJR143C	OG5_130391	5 - ANIMALS + FUNGI	0	0	0	0.476190476	1	1	0.0625
2681	YKL033W	OG5_130845	5 - ANIMALS + FUNGI	0	0	0	0.619047619	0.857142857	1	0.0625
2682	YPL242C	OG5_128740	5 - ANIMALS + FUNGI	0.0625	0	0.125	0.523809524	1	0.95	0.1875
2683	YIL131C	OG5_129486	5 - ANIMALS + FUNGI	0	0	0	0.571428571	1	0.9	0.0625
2684	YNL068C	OG5_129486	5 - ANIMALS + FUNGI	0	0	0	0.571428571	1	0.9	0.0625
2685	YOL057W	OG5_129646	5 - ANIMALS + FUNGI	0	0	0.125	0.761904762	0.857142857	0.85	0.25
2686	YBR041W	OG5_127399	5 - ANIMALS + FUNGI	0	0.055555556	0	0.666666667	1	0.8	0.25
2687	YBR028C	OG5_128147	5 - ANIMALS + FUNGI	0	0	0.125	0.761904762	1	0.7	0.25
2688	YJL005W	OG5_129710	5 - ANIMALS + FUNGI	0	0	0	0.523809524	0.928571429	1	0.0625
2689	YML042W	OG5_129452	5 - ANIMALS + FUNGI	0	0	0	0.571428571	0.928571429	0.95	0.1875
2690	YOR252W	OG5_131192	5 - ANIMALS + FUNGI	0	0	0	0.523809524	1	0.9	0
2691	YIL104C	OG5_130016	5 - ANIMALS + FUNGI	0	0	0	0.857142857	1	0.55	0.3125
2692	YPR163C	OG5_130578	5 - ANIMALS + FUNGI	0	0	0.125	0.619047619	0.785714286	1	0.125
2693	YNL129W	OG5_129940	5 - ANIMALS + FUNGI	0	0	0	0.476190476	0.928571429	1	0
2694	YDR392W	OG5_131004	5 - ANIMALS + FUNGI	0	0	0	0.476190476	0.928571429	1	0.0625
2695	YBR235W	OG5_130455	5 - ANIMALS + FUNGI	0	0	0	0.666666667	0.928571429	0.8	0.0625
2696	YGL191W	OG5_129923	5 - ANIMALS + FUNGI	0	0	0	0.619047619	0.857142857	0.9	0
2697	YMR162C	OG5_128792	5 - ANIMALS + FUNGI	0	0	0	0.619047619	1	0.75	0.125
2698	YNL097C	OG5_130914	5 - ANIMALS + FUNGI	0	0	0	0.619047619	1	0.75	0
2699	YOR098C	OG5_130567	5 - ANIMALS + FUNGI	0	0	0.125	0.714285714	1	0.65	0.1875
2700	YOL045W	OG5_131169	5 - ANIMALS + FUNGI	0	0	0	0.428571429	0.928571429	1	0
2701	YAL017W	OG5_131169	5 - ANIMALS + FUNGI	0	0	0	0.428571429	0.928571429	1	0
2702	YDR527W	OG5_131463	5 - ANIMALS + FUNGI	0	0	0	0.428571429	0.928571429	1	0
2703	YMR004W	OG5_131561	5 - ANIMALS + FUNGI	0	0	0	0.380952381	1	0.95	0
2704	YPL084W	OG5_131141	5 - ANIMALS + FUNGI	0	0	0	0.619047619	0.857142857	0.85	0.0625
2705	YLR231C	OG5_129469	5 - ANIMALS + FUNGI	0.125	0.138888889	0	0.476190476	1	0.85	0.25
2706	YNL125C	OG5_128593	5 - ANIMALS + FUNGI	0.0625	0	0	0.523809524	1	0.8	0
2707	YKL221W	OG5_128593	5 - ANIMALS + FUNGI	0.0625	0	0	0.523809524	1	0.8	0
2708	YER051W	OG5_129555	5 - ANIMALS + FUNGI	0	0	0.125	0.761904762	1	0.55	0
2709	YOR278W	OG5_131318	5 - ANIMALS + FUNGI	0	0	0	0.428571429	0.857142857	1	0.125
2710	YGL020C	OG5_131578	5 - ANIMALS + FUNGI	0	0	0	0.428571429	0.857142857	1	0
2711	YKL003C	OG5_131334	5 - ANIMALS + FUNGI	0	0	0	0.761904762	0.571428571	0.95	0.0625
2712	YDR198C	OG5_131083	5 - ANIMALS + FUNGI	0	0	0.125	0.476190476	1	0.8	0
2713	YOL147C	OG5_130893	5 - ANIMALS + FUNGI	0	0	0	0.476190476	0.785714286	1	0.125
2714	YML032C	OG5_130806	5 - ANIMALS + FUNGI	0	0	0	0.380952381	0.928571429	0.95	0.1875
2715	YCL057C-A	OG5_131574	5 - ANIMALS + FUNGI	0	0	0	0.523809524	0.857142857	0.85	0
2716	YGR217W	OG5_131009	5 - ANIMALS + FUNGI	0	0	0	0.666666667	0.857142857	0.7	0.0625
2717	YAR018C	OG5_129446	5 - ANIMALS + FUNGI	0	0	0	0.285714286	0.928571429	1	0.625
2718	YLR372W	OG5_127859	5 - ANIMALS + FUNGI	0	0	0.125	0.761904762	1	0.45	0.5
2719	YJL196C	OG5_127859	5 - ANIMALS + FUNGI	0	0	0.125	0.761904762	1	0.45	0.5
2720	YOL138C	OG5_131602	5 - ANIMALS + FUNGI	0	0	0	0.761904762	0.928571429	0.5	0.0625
2721	YJL036W	OG5_131840	5 - ANIMALS + FUNGI	0	0	0	0.238095238	0.928571429	1	0
2722	YDR057W	OG5_130682	5 - ANIMALS + FUNGI	0	0	0.125	0.80952381	1	0.35	0.1875
2723	YBR278W	OG5_131851	5 - ANIMALS + FUNGI	0	0	0.125	0.666666667	0.928571429	0.55	0.0625
2724	YAL020C	OG5_131682	5 - ANIMALS + FUNGI	0	0	0	0.476190476	0.714285714	0.95	0.0625
2725	YNL155W	OG5_130864	5 - ANIMALS + FUNGI	0	0	0	0.476190476	0.857142857	0.8	0.25
2726	YOL081W	OG5_131122	5 - ANIMALS + FUNGI	0	0	0	0.476190476	1	0.65	0.0625
2727	YBR140C	OG5_131122	5 - ANIMALS + FUNGI	0	0	0	0.476190476	1	0.65	0.0625
2728	YJR025C	OG5_131768	5 - ANIMALS + FUNGI	0	0	0	0.333333333	0.928571429	0.85	0
2729	YNL239W	OG5_131476	5 - ANIMALS + FUNGI	0	0.083333333	0	0.571428571	0.928571429	0.6	0
2730	YGR057C	OG5_131714	5 - ANIMALS + FUNGI	0	0	0	0.619047619	1	0.45	0.0625
2731	YJR073C	OG5_131276	5 - ANIMALS + FUNGI	0	0	0	0.238095238	0.857142857	0.95	0.0625
2732	YIR029W	OG5_130881	5 - ANIMALS + FUNGI	0	0.083333333	0	0.333333333	0.857142857	0.85	0.125
2733	YCR016W	OG5_131859	5 - ANIMALS + FUNGI	0	0	0.125	0.571428571	0.642857143	0.8	0.125
2734	YNL040W	OG5_130189	5 - ANIMALS + FUNGI	0.0625	0.111111111	0.125	0.380952381	1	0.6	0.3125
2735	YMR202W	OG5_131051	5 - ANIMALS + FUNGI	0	0	0	0.285714286	0.785714286	0.9	0.125
2736	YNL038W	OG5_132901	5 - ANIMALS + FUNGI	0	0	0	0.380952381	0.928571429	0.6	0
2737	YPR026W	OG5_129495	5 - ANIMALS + FUNGI	0	0.194444444	0	0.380952381	0.857142857	0.65	0.1875
2738	YIR015W	OG5_131166	5 - ANIMALS + FUNGI	0	0	0	0.380952381	0.642857143	0.8	0.125
2739	YIL159W	OG5_129680	5 - ANIMALS + FUNGI	0	0	0	0.619047619	1	0.2	0.0625
2740	YAL007C	OG5_130784	5 - ANIMALS + FUNGI	0	0	0	0.714285714	1	0.1	0.0625
2741	YDL230W	OG5_130306	5 - ANIMALS + FUNGI	0	0	0	0.523809524	1	0.25	0.125
2742	YDR066C	OG5_132832	5 - ANIMALS + FUNGI	0	0	0	0.714285714	0.928571429	0.1	0.0625
2743	YJL003W	OG5_132669	5 - ANIMALS + FUNGI	0	0	0	0.285714286	0.5	0.95	0
2744	YOR022C	OG5_132700	5 - ANIMALS + FUNGI	0	0	0	0.333333333	1	0.4	0.125
2745	YOR016C	OG5_133715	5 - ANIMALS + FUNGI	0	0	0	0.523809524	1	0.2	0
2746	YIL113W	OG5_132659	5 - ANIMALS + FUNGI	0	0	0	0.619047619	1	0.1	0.0625
2747	YDL204W	OG5_131308	5 - ANIMALS + FUNGI	0	0	0.125	0.666666667	1	0.05	0.25
2748	YDR524C	OG5_129717	5 - ANIMALS + FUNGI	0	0	0.125	0.571428571	1	0.1	0.0625
2749	YDR081C	OG5_129052	5 - ANIMALS + FUNGI	0	0	0.125	0.333333333	0.571428571	0.7	0.0625
2750	YGL254W	OG5_134185	5 - ANIMALS + FUNGI	0	0	0	0.428571429	0.928571429	0.2	0
2751	YER045C	OG5_134174	5 - ANIMALS + FUNGI	0	0	0	0.380952381	1	0.1	0
2752	YGL004C	OG5_134293	5 - ANIMALS + FUNGI	0	0	0	0.476190476	0.642857143	0.35	0.125
2753	YBR182C	OG5_135254	5 - ANIMALS + FUNGI	0	0	0	0.238095238	1	0.1	0
2754	YGL196W	OG5_133338	5 - ANIMALS + FUNGI	0	0.055555556	0	0.238095238	0.214285714	0.85	0.0625
2755	YOR113W	OG5_135264	5 - ANIMALS + FUNGI	0	0	0	0.238095238	0.214285714	0.65	0
2756	YDR451C	OG5_144393	5 - ANIMALS + FUNGI	0	0	0	0.095238095	0.642857143	0.05	0
2757	YOL064C	OG5_129356	6 - PLANTS + FUNGI	0.0625	0.305555556	1	0.238095238	0	1	0.25
2758	YML008C	OG5_129172	6 - PLANTS + FUNGI	0.1875	0.055555556	1	0.333333333	0	1	0.1875
2759	YJR137C	OG5_130960	6 - PLANTS + FUNGI	0.125	0.222222222	1	0.19047619	0	1	0.0625
2760	YLR220W	OG5_129047	6 - PLANTS + FUNGI	0.1875	0.027777778	1	0.238095238	0	1	0.625
2761	YBR021W	OG5_130282	6 - PLANTS + FUNGI	0.125	0.166666667	1	0.047619048	0	1	0
2762	YBL042C	OG5_130282	6 - PLANTS + FUNGI	0.125	0.166666667	1	0.047619048	0	1	0
2763	YIR028W	OG5_130282	6 - PLANTS + FUNGI	0.125	0.166666667	1	0.047619048	0	1	0
2764	YCR091W	OG5_129514	6 - PLANTS + FUNGI	0.0625	0.027777778	1	0.19047619	0	1	0.1875
2765	YNR047W	OG5_129514	6 - PLANTS + FUNGI	0.0625	0.027777778	1	0.19047619	0	1	0.1875
2766	YGL078C	OG5_132706	6 - PLANTS + FUNGI	0.0625	0.027777778	1	0.095238095	0	1	0.0625
2767	YNL231C	OG5_128727	6 - PLANTS + FUNGI	0	0	1	0.238095238	0	1	0.5625
2768	YNL264C	OG5_128727	6 - PLANTS + FUNGI	0	0	1	0.238095238	0	1	0.5625
2769	YGR149W	OG5_131525	6 - PLANTS + FUNGI	0	0	1	0.238095238	0	1	0.0625
2770	YOR165W	OG5_128997	6 - PLANTS + FUNGI	0	0	1	0.19047619	0	1	0.6875
2771	YDR074W	OG5_129432	6 - PLANTS + FUNGI	0	0	1	0.19047619	0	1	0.4375
2772	YPR060C	OG5_132042	6 - PLANTS + FUNGI	0	0	1	0.142857143	0	1	0.0625
2773	YIL020C	OG5_132917	6 - PLANTS + FUNGI	0	0	1	0.142857143	0	1	0.0625
2774	YIL070C	OG5_129822	6 - PLANTS + FUNGI	0	0	1	0.095238095	0	1	0.5
2775	YLR290C	OG5_130376	6 - PLANTS + FUNGI	0	0	1	0.095238095	0	1	0.25
2776	YNR008W	OG5_131155	6 - PLANTS + FUNGI	0	0	1	0.095238095	0	1	0.25
2777	YLR342W	OG5_127693	6 - PLANTS + FUNGI	0	0	1	0.047619048	0	1	0.1875
2778	YGR032W	OG5_127693	6 - PLANTS + FUNGI	0	0	1	0.047619048	0	1	0.1875
2779	YMR306W	OG5_127693	6 - PLANTS + FUNGI	0	0	1	0.047619048	0	1	0.1875
2780	YDR465C	OG5_133336	6 - PLANTS + FUNGI	0	0	1	0.047619048	0	1	0.0625
2781	YFL028C	OG5_129761	6 - PLANTS + FUNGI	0.1875	0	1	0.095238095	0	1	0.4375
2782	YLR420W	OG5_130129	6 - PLANTS + FUNGI	0	0.388888889	1	0.142857143	0	1	0.375
2783	YKR089C	OG5_129101	6 - PLANTS + FUNGI	0	0.027777778	1	0.19047619	0	1	0.4375
2784	YOR081C	OG5_129101	6 - PLANTS + FUNGI	0	0.027777778	1	0.19047619	0	1	0.4375
2785	YGR205W	OG5_132306	6 - PLANTS + FUNGI	0	0.027777778	1	0.095238095	0	1	0.1875
2786	YGL014W	OG5_129563	6 - PLANTS + FUNGI	0	0	1	0.238095238	0	0.95	0.625
2787	YMR283C	OG5_132596	6 - PLANTS + FUNGI	0	0	1	0.19047619	0	0.95	0.0625
2788	YGR012W	OG5_132918	6 - PLANTS + FUNGI	0	0	1	0.19047619	0	0.95	0.0625
2789	YDR414C	OG5_132559	6 - PLANTS + FUNGI	0	0	1	0.142857143	0	0.95	0.0625
2790	YDR194C	OG5_130177	6 - PLANTS + FUNGI	0	0	1	0.047619048	0	0.95	0.25
2791	YHR009C	OG5_132717	6 - PLANTS + FUNGI	0	0	1	0.047619048	0	0.95	0.0625
2792	YNL011C	OG5_133734	6 - PLANTS + FUNGI	0	0	1	0.095238095	0	0.9	0
2793	YPL239W	OG5_129798	6 - PLANTS + FUNGI	0	0	0.875	0.333333333	0.071428571	1	0.6875
2794	YKL034W	OG5_129847	6 - PLANTS + FUNGI	0	0	0.875	0.333333333	0	1	0.5
2795	YHR039C	OG5_131364	6 - PLANTS + FUNGI	0	0	0.875	0.19047619	0	1	0.1875
2796	YGR271C-A	OG5_132586	6 - PLANTS + FUNGI	0	0	0.875	0.19047619	0	1	0.1875
2797	YNL212W	OG5_130473	6 - PLANTS + FUNGI	0	0	0.875	0.095238095	0	1	0.5625
2798	YGR119C	OG5_132851	6 - PLANTS + FUNGI	0	0	0.875	0.095238095	0	1	0
2799	YFR007W	OG5_130623	6 - PLANTS + FUNGI	0	0.138888889	0.875	0.142857143	0	1	0.1875
2800	YOR238W	OG5_132457	6 - PLANTS + FUNGI	0	0	1	0.095238095	0	0.85	0.125
2801	YHR100C	OG5_133341	6 - PLANTS + FUNGI	0	0	0.875	0.19047619	0	0.95	0.0625
2802	YJR095W	OG5_133044	6 - PLANTS + FUNGI	0	0	0.875	0.142857143	0	0.95	0.0625
2803	YMR262W	OG5_131275	6 - PLANTS + FUNGI	0	0.027777778	0.875	0.19047619	0	0.95	0.25
2804	YGL010W	OG5_131532	6 - PLANTS + FUNGI	0	0.111111111	0.875	0.142857143	0	0.95	0.1875
2805	YPL246C	OG5_133347	6 - PLANTS + FUNGI	0.0625	0	1	0.095238095	0	0.8	0.0625
2806	YPR128C	OG5_132652	6 - PLANTS + FUNGI	0	0	0.875	0.047619048	0	0.9	0.1875
2807	YGR276C	OG5_130511	6 - PLANTS + FUNGI	0	0	0.75	0.238095238	0	1	0.3125
2808	YMR015C	OG5_131167	6 - PLANTS + FUNGI	0	0	0.75	0.19047619	0	1	0.125
2809	YDL046W	OG5_131278	6 - PLANTS + FUNGI	0	0	0.75	0.095238095	0	1	0.0625
2810	YOR191W	OG5_131845	6 - PLANTS + FUNGI	0	0	0.75	0.047619048	0	1	0
2811	YDR297W	OG5_133261	6 - PLANTS + FUNGI	0	0	0.75	0	0	1	0
2812	YHR179W	OG5_126789	6 - PLANTS + FUNGI	0	0.444444444	0.75	0.19047619	0	1	0.25
2813	YPL171C	OG5_126789	6 - PLANTS + FUNGI	0	0.444444444	0.75	0.19047619	0	1	0.25
2814	YGR170W	OG5_131725	6 - PLANTS + FUNGI	0	0.333333333	0.75	0.095238095	0	1	0
2815	YOR197W	OG5_129045	6 - PLANTS + FUNGI	0	0.027777778	0.75	0.142857143	0	1	0.375
2816	YBR114W	OG5_130425	6 - PLANTS + FUNGI	0.0625	0	0.75	0.095238095	0	1	0.5625
2817	YMR090W	OG5_131747	6 - PLANTS + FUNGI	0.125	0.138888889	1	0.142857143	0	0.7	0
2818	YDR051C	OG5_131274	6 - PLANTS + FUNGI	0	0	1	0.095238095	0	0.7	0.25
2819	YDR512C	OG5_134000	6 - PLANTS + FUNGI	0	0	0.75	0.095238095	0	0.95	0.0625
2820	YDL109C	OG5_132592	6 - PLANTS + FUNGI	0	0	0.875	0.095238095	0	0.8	0.0625
2821	YNL123W	OG5_133460	6 - PLANTS + FUNGI	0	0.055555556	0.875	0	0	0.8	0.0625
2822	YDR533C	OG5_130793	6 - PLANTS + FUNGI	0.125	0.166666667	0.75	0.142857143	0	0.9	0
2823	YBR030W	OG5_134278	6 - PLANTS + FUNGI	0	0	1	0.095238095	0	0.65	0
2824	YKL174C	OG5_133335	6 - PLANTS + FUNGI	0	0	0.75	0	0	0.9	0
2825	YLR189C	OG5_128871	6 - PLANTS + FUNGI	0	0.138888889	0.75	0.19047619	0	0.9	0.0625
2826	YPL155C	OG5_131610	6 - PLANTS + FUNGI	0	0	0.625	0.238095238	0	1	0.1875
2827	YLR361C	OG5_131771	6 - PLANTS + FUNGI	0	0	0.625	0.095238095	0	1	0.0625
2828	YJR052W	OG5_133501	6 - PLANTS + FUNGI	0	0	0.625	0.095238095	0	1	0
2829	YGR203W	OG5_131881	6 - PLANTS + FUNGI	0	0	0.625	0.047619048	0	1	0.25
2830	YDL183C	OG5_134513	6 - PLANTS + FUNGI	0	0	0.625	0	0	1	0
2831	YGR147C	OG5_134816	6 - PLANTS + FUNGI	0	0	0.625	0	0	1	0
2832	YJL129C	OG5_131516	6 - PLANTS + FUNGI	0	0.055555556	0.625	0.19047619	0	1	0
2833	YKR050W	OG5_131516	6 - PLANTS + FUNGI	0	0.055555556	0.625	0.19047619	0	1	0
2834	YHR134W	OG5_131387	6 - PLANTS + FUNGI	0	0	0.75	0.142857143	0	0.85	0.25
2835	YGR215W	OG5_134951	6 - PLANTS + FUNGI	0	0	0.75	0.047619048	0	0.85	0
2836	YGL114W	OG5_129625	6 - PLANTS + FUNGI	0.0625	0.166666667	0.625	0.047619048	0	0.95	0
2837	YPL279C	OG5_131648	6 - PLANTS + FUNGI	0	0	0.625	0.19047619	0.071428571	0.95	0.125
2838	YOR390W	OG5_131648	6 - PLANTS + FUNGI	0	0	0.625	0.19047619	0.071428571	0.95	0.125
2839	YPL107W	OG5_134269	6 - PLANTS + FUNGI	0	0	0.625	0.095238095	0	0.95	0.0625
2840	YJL145W	OG5_134525	6 - PLANTS + FUNGI	0	0	0.625	0.047619048	0	0.95	0.0625
2841	YKL150W	OG5_130211	6 - PLANTS + FUNGI	0.0625	0	0.625	0.047619048	0	0.95	0.25
2842	YGR133W	OG5_130212	6 - PLANTS + FUNGI	0	0	0.75	0.19047619	0	0.8	0.8125
2843	YLR144C	OG5_130747	6 - PLANTS + FUNGI	0	0	0.75	0	0	0.8	0.0625
2844	YNR067C	OG5_130747	6 - PLANTS + FUNGI	0	0	0.75	0	0	0.8	0.0625
2845	YMR315W	OG5_132537	6 - PLANTS + FUNGI	0.1875	0.083333333	0.75	0	0	0.8	0
2846	YLR126C	OG5_130967	6 - PLANTS + FUNGI	0.1875	0.055555556	0.625	0.238095238	0	0.9	0.125
2847	YPL226W	OG5_129819	6 - PLANTS + FUNGI	0.1875	0.027777778	0.5	0.095238095	0	1	0.0625
2848	YNL014W	OG5_129819	6 - PLANTS + FUNGI	0.1875	0.027777778	0.5	0.095238095	0	1	0.0625
2849	YLR249W	OG5_129819	6 - PLANTS + FUNGI	0.1875	0.027777778	0.5	0.095238095	0	1	0.0625
2850	YOR131C	OG5_135380	6 - PLANTS + FUNGI	0.0625	0.027777778	1	0.142857143	0	0.5	0
2851	YDL006W	OG5_131591	6 - PLANTS + FUNGI	0	0	0.5	0.238095238	0	1	0.1875
2852	YMR266W	OG5_130607	6 - PLANTS + FUNGI	0	0	0.5	0.142857143	0	1	0.0625
2853	YOL084W	OG5_130607	6 - PLANTS + FUNGI	0	0	0.5	0.142857143	0	1	0.0625
2854	YBR287W	OG5_132929	6 - PLANTS + FUNGI	0	0	0.5	0.142857143	0	1	0
2855	YJL012C	OG5_130622	6 - PLANTS + FUNGI	0	0	0.5	0.047619048	0	1	0.5625
2856	YKL049C	OG5_134825	6 - PLANTS + FUNGI	0	0	0.5	0.047619048	0	1	0
2857	YLR006C	OG5_134248	6 - PLANTS + FUNGI	0	0.027777778	0.5	0	0	1	0
2858	YIL096C	OG5_134272	6 - PLANTS + FUNGI	0	0	0.5	0	0	1	0.0625
2859	YJL214W	OG5_126798	6 - PLANTS + FUNGI	0	0.055555556	0.5	0.142857143	0	1	0.1875
2860	YDL194W	OG5_126798	6 - PLANTS + FUNGI	0	0.055555556	0.5	0.142857143	0	1	0.1875
2861	YHR096C	OG5_126798	6 - PLANTS + FUNGI	0	0.055555556	0.5	0.142857143	0	1	0.1875
2862	YMR011W	OG5_126798	6 - PLANTS + FUNGI	0	0.055555556	0.5	0.142857143	0	1	0.1875
2863	YDL138W	OG5_126798	6 - PLANTS + FUNGI	0	0.055555556	0.5	0.142857143	0	1	0.1875
2864	YDR345C	OG5_126798	6 - PLANTS + FUNGI	0	0.055555556	0.5	0.142857143	0	1	0.1875
2865	YHR094C	OG5_126798	6 - PLANTS + FUNGI	0	0.055555556	0.5	0.142857143	0	1	0.1875
2866	YLR081W	OG5_126798	6 - PLANTS + FUNGI	0	0.055555556	0.5	0.142857143	0	1	0.1875
2867	YNR072W	OG5_126798	6 - PLANTS + FUNGI	0	0.055555556	0.5	0.142857143	0	1	0.1875
2868	YFL011W	OG5_126798	6 - PLANTS + FUNGI	0	0.055555556	0.5	0.142857143	0	1	0.1875
2869	YHR092C	OG5_126798	6 - PLANTS + FUNGI	0	0.055555556	0.5	0.142857143	0	1	0.1875
2870	YDL245C	OG5_126798	6 - PLANTS + FUNGI	0	0.055555556	0.5	0.142857143	0	1	0.1875
2871	YJR158W	OG5_126798	6 - PLANTS + FUNGI	0	0.055555556	0.5	0.142857143	0	1	0.1875
2872	YDR342C	OG5_126798	6 - PLANTS + FUNGI	0	0.055555556	0.5	0.142857143	0	1	0.1875
2873	YDR343C	OG5_126798	6 - PLANTS + FUNGI	0	0.055555556	0.5	0.142857143	0	1	0.1875
2874	YEL069C	OG5_126798	6 - PLANTS + FUNGI	0	0.055555556	0.5	0.142857143	0	1	0.1875
2875	YJL219W	OG5_126798	6 - PLANTS + FUNGI	0	0.055555556	0.5	0.142857143	0	1	0.1875
2876	YOL156W	OG5_126798	6 - PLANTS + FUNGI	0	0.055555556	0.5	0.142857143	0	1	0.1875
2877	YOR161C	OG5_129855	6 - PLANTS + FUNGI	0	0	0.625	0.142857143	0.071428571	0.85	0.3125
2878	YER048C	OG5_129626	6 - PLANTS + FUNGI	0	0	1	0.142857143	0	0.45	0.625
2879	YJL212C	OG5_129217	6 - PLANTS + FUNGI	0	0	0.5	0	0	0.95	0
2880	YPR185W	OG5_134799	6 - PLANTS + FUNGI	0	0	0.5	0	0	0.95	0.0625
2881	YMR220W	OG5_131773	6 - PLANTS + FUNGI	0.125	0	0.5	0.142857143	0	0.95	0.3125
2882	YMR166C	OG5_131022	6 - PLANTS + FUNGI	0	0	0.625	0.142857143	0	0.8	0.375
2883	YOR155C	OG5_132594	6 - PLANTS + FUNGI	0	0	0.625	0.047619048	0	0.8	0.25
2884	YKL128C	OG5_131168	6 - PLANTS + FUNGI	0	0	0.5	0.047619048	0	0.9	0.0625
2885	YMR193W	OG5_133694	6 - PLANTS + FUNGI	0	0.111111111	0.5	0.095238095	0	0.9	0.0625
2886	YNL032W	OG5_131528	6 - PLANTS + FUNGI	0	0.027777778	0.5	0.095238095	0	0.9	0.3125
2887	YDR161W	OG5_131100	6 - PLANTS + FUNGI	0	0	0.375	0.333333333	0	1	0.4375
2888	YER072W	OG5_130969	6 - PLANTS + FUNGI	0	0	0.375	0.142857143	0	1	0.3125
2889	YLR285W	OG5_131085	6 - PLANTS + FUNGI	0	0	0.375	0.142857143	0	1	0.3125
2890	YML064C	OG5_132753	6 - PLANTS + FUNGI	0	0	0.375	0.142857143	0	1	0.1875
2891	YMR014W	OG5_134186	6 - PLANTS + FUNGI	0	0	0.375	0.142857143	0	1	0.0625
2892	YLR241W	OG5_132414	6 - PLANTS + FUNGI	0	0	0.375	0.095238095	0	1	0.1875
2893	YMR307W	OG5_130471	6 - PLANTS + FUNGI	0	0	0.375	0.047619048	0	1	0.125
2894	YMR250W	OG5_129592	6 - PLANTS + FUNGI	0.0625	0.25	0.5	0.142857143	0	0.85	0.125
2895	YDL209C	OG5_130975	6 - PLANTS + FUNGI	0	0	0.375	0.285714286	0	0.95	0.5
2896	YEL040W	OG5_134514	6 - PLANTS + FUNGI	0	0	0.375	0	0	0.95	0
2897	YLR213C	OG5_134514	6 - PLANTS + FUNGI	0	0	0.375	0	0	0.95	0
2898	YNL191W	OG5_132797	6 - PLANTS + FUNGI	0	0.194444444	0.375	0.095238095	0	0.95	0.0625
2899	YNL332W	OG5_133123	6 - PLANTS + FUNGI	0	0.138888889	0.625	0.047619048	0	0.7	0
2900	YDL244W	OG5_133123	6 - PLANTS + FUNGI	0	0.138888889	0.625	0.047619048	0	0.7	0
2901	YFL058W	OG5_133123	6 - PLANTS + FUNGI	0	0.138888889	0.625	0.047619048	0	0.7	0
2902	YJR156C	OG5_133123	6 - PLANTS + FUNGI	0	0.138888889	0.625	0.047619048	0	0.7	0
2903	YDR316W	OG5_130299	6 - PLANTS + FUNGI	0.0625	0	0.5	0.142857143	0	0.8	0.5625
2904	YGR266W	OG5_133334	6 - PLANTS + FUNGI	0	0	0.375	0	0	0.9	0
2905	YBR271W	OG5_135760	6 - PLANTS + FUNGI	0	0	0.375	0	0	0.9	0
2906	YML079W	OG5_131531	6 - PLANTS + FUNGI	0.0625	0.25	0.75	0.19047619	0	0.5	0.125
2907	YHR206W	OG5_133111	6 - PLANTS + FUNGI	0.0625	0.138888889	0.25	0.047619048	0	1	0
2908	YOR299W	OG5_134267	6 - PLANTS + FUNGI	0	0	0.25	0.19047619	0	1	0
2909	YMR237W	OG5_134267	6 - PLANTS + FUNGI	0	0	0.25	0.19047619	0	1	0
2910	YBR106W	OG5_131935	6 - PLANTS + FUNGI	0	0	0.25	0.142857143	0	1	0.1875
2911	YMR241W	OG5_132041	6 - PLANTS + FUNGI	0	0	0.25	0.142857143	0	1	0.3125
2912	YKL054C	OG5_134176	6 - PLANTS + FUNGI	0	0	0.25	0.142857143	0	1	0.0625
2913	YBR141C	OG5_134527	6 - PLANTS + FUNGI	0	0	0.25	0.142857143	0	1	0.0625
2914	YMR269W	OG5_135051	6 - PLANTS + FUNGI	0	0	0.25	0	0.142857143	1	0
2915	YNL277W	OG5_134821	6 - PLANTS + FUNGI	0	0	0.25	0.095238095	0	1	0.0625
2916	YPL105C	OG5_134517	6 - PLANTS + FUNGI	0	0.027777778	0.25	0	0	1	0.125
2917	YBR172C	OG5_134517	6 - PLANTS + FUNGI	0	0.027777778	0.25	0	0	1	0.125
2918	YNL197C	OG5_134529	6 - PLANTS + FUNGI	0	0	0.25	0	0	1	0
2919	YDL224C	OG5_134529	6 - PLANTS + FUNGI	0	0	0.25	0	0	1	0
2920	YDR399W	OG5_134779	6 - PLANTS + FUNGI	0	0	0.25	0	0	1	0
2921	YJR133W	OG5_134779	6 - PLANTS + FUNGI	0	0	0.25	0	0	1	0
2922	YDR393W	OG5_135417	6 - PLANTS + FUNGI	0	0	0.25	0	0	1	0.0625
2923	YBR166C	OG5_135766	6 - PLANTS + FUNGI	0	0	0.25	0	0	1	0
2924	YOR388C	OG5_131694	6 - PLANTS + FUNGI	0	0.055555556	0.5	0.047619048	0	0.75	0.0625
2925	YMR020W	OG5_136405	6 - PLANTS + FUNGI	0	0	0.875	0	0	0.35	0
2926	YNL242W	OG5_135587	6 - PLANTS + FUNGI	0	0	0.375	0.095238095	0	0.85	0
2927	YDR525W-A	OG5_132933	6 - PLANTS + FUNGI	0	0	0.25	0.142857143	0	0.95	0
2928	YDL123W	OG5_132933	6 - PLANTS + FUNGI	0	0	0.25	0.142857143	0	0.95	0
2929	YMR155W	OG5_132303	6 - PLANTS + FUNGI	0	0	0.25	0.095238095	0	0.95	0.125
2930	YOR292C	OG5_134910	6 - PLANTS + FUNGI	0	0	0.25	0.095238095	0	0.95	0.0625
2931	YJR062C	OG5_135292	6 - PLANTS + FUNGI	0	0	0.25	0.047619048	0	0.95	0.0625
2932	YFR048W	OG5_135678	6 - PLANTS + FUNGI	0	0	0.25	0.047619048	0	0.95	0
2933	YBR268W	OG5_136052	6 - PLANTS + FUNGI	0	0	0.25	0	0	0.95	0
2934	YMR068W	OG5_135432	6 - PLANTS + FUNGI	0	0	0.375	0.095238095	0	0.8	0
2935	YLR286C	OG5_130746	6 - PLANTS + FUNGI	0	0	0.375	0.047619048	0	0.8	0.0625
2936	YJR075W	OG5_132365	6 - PLANTS + FUNGI	0	0	0.25	0.142857143	0.071428571	0.9	0
2937	YGL038C	OG5_132365	6 - PLANTS + FUNGI	0	0	0.25	0.142857143	0.071428571	0.9	0
2938	YGR143W	OG5_130804	6 - PLANTS + FUNGI	0	0	0.25	0.047619048	0	0.9	0
2939	YPR159W	OG5_130804	6 - PLANTS + FUNGI	0	0	0.25	0.047619048	0	0.9	0
2940	YPR157W	OG5_135924	6 - PLANTS + FUNGI	0	0	0.25	0	0	0.9	0
2941	YGR141W	OG5_135924	6 - PLANTS + FUNGI	0	0	0.25	0	0	0.9	0
2942	YDR039C	OG5_128979	6 - PLANTS + FUNGI	0	0.055555556	0.25	0.095238095	0	0.9	0.625
2943	YDR040C	OG5_128979	6 - PLANTS + FUNGI	0	0.055555556	0.25	0.095238095	0	0.9	0.625
2944	YDR038C	OG5_128979	6 - PLANTS + FUNGI	0	0.055555556	0.25	0.095238095	0	0.9	0.625
2945	YJR060W	OG5_134684	6 - PLANTS + FUNGI	0	0.027777778	0.25	0.095238095	0	0.9	0
2946	YPL057C	OG5_132752	6 - PLANTS + FUNGI	0	0.055555556	0.25	0.142857143	0	0.9	0.0625
2947	YBR161W	OG5_132752	6 - PLANTS + FUNGI	0	0.055555556	0.25	0.142857143	0	0.9	0.0625
2948	YDR530C	OG5_132043	6 - PLANTS + FUNGI	0	0.027777778	0.25	0.142857143	0	0.9	0.1875
2949	YCL050C	OG5_132043	6 - PLANTS + FUNGI	0	0.027777778	0.25	0.142857143	0	0.9	0.1875
2950	YFL031W	OG5_136801	6 - PLANTS + FUNGI	0	0	0.625	0.095238095	0	0.5	0
2951	YGR189C	OG5_133764	6 - PLANTS + FUNGI	0	0	0.375	0	0.071428571	0.75	0
2952	YDL210W	OG5_132125	6 - PLANTS + FUNGI	0	0	0.375	0	0	0.75	0
2953	YOR311C	OG5_133529	6 - PLANTS + FUNGI	0	0.083333333	0.125	0.19047619	0	1	0.0625
2954	YNL104C	OG5_132150	6 - PLANTS + FUNGI	0	0.222222222	0.125	0.047619048	0	1	0
2955	YOR108W	OG5_132150	6 - PLANTS + FUNGI	0	0.222222222	0.125	0.047619048	0	1	0
2956	YIL164C	OG5_131865	6 - PLANTS + FUNGI	0	0.055555556	0.5	0.095238095	0	0.6	0.125
2957	YJL193W	OG5_142807	6 - PLANTS + FUNGI	0	0	1	0	0	0.1	0
2958	YOR215C	OG5_132599	6 - PLANTS + FUNGI	0	0.527777778	0.375	0	0	0.7	0
2959	YER185W	OG5_132304	6 - PLANTS + FUNGI	0	0	0.25	0.047619048	0	0.8	0
2960	YGR213C	OG5_132304	6 - PLANTS + FUNGI	0	0	0.25	0.047619048	0	0.8	0
2961	YLR300W	OG5_133540	6 - PLANTS + FUNGI	0	0	0.25	0.047619048	0	0.8	0.0625
2962	YOR190W	OG5_133540	6 - PLANTS + FUNGI	0	0	0.25	0.047619048	0	0.8	0.0625
2963	YGL059W	OG5_137442	6 - PLANTS + FUNGI	0	0	0.25	0.047619048	0	0.8	0
2964	YDL057W	OG5_132308	6 - PLANTS + FUNGI	0	0.194444444	0.25	0	0	0.8	0.125
2965	YGR178C	OG5_132300	6 - PLANTS + FUNGI	0	0	0.625	0.142857143	0	0.4	0.5
2966	YJL093C	OG5_136806	6 - PLANTS + FUNGI	0	0	0.375	0.047619048	0	0.65	0
2967	YJR153W	OG5_130068	6 - PLANTS + FUNGI	0	0.027777778	0.5	0.047619048	0	0.45	0.0625
2968	YLR068W	OG5_134289	6 - PLANTS + FUNGI	0	0	0.5	0.095238095	0	0.4	0.25
2969	YIL147C	OG5_137377	6 - PLANTS + FUNGI	0	0.027777778	0.25	0.047619048	0	0.6	0
2970	YLR149C	OG5_137945	6 - PLANTS + FUNGI	0	0	0.25	0.047619048	0	0.55	0.0625
2971	YPL067C	OG5_141372	6 - PLANTS + FUNGI	0	0	0.25	0	0	0.55	0
2972	YGL092W	OG5_147207	6 - PLANTS + FUNGI	0	0	0.25	0	0	0.4	0
2973	YLR154W-C	OG5_127968	6 - PLANTS + FUNGI	0	0	0.375	0.047619048	0	0.2	0.125
2974	YIR039C	OG5_144198	6 - PLANTS + FUNGI	0	0	0.5	0.142857143	0	0.05	0.0625
2975	Q0160	OG5_164703	6 - PLANTS + FUNGI	0	0	0.5	0	0	0.05	0
2976	YNR064C	OG5_142324	6 - PLANTS + FUNGI	0	0.111111111	0.25	0.047619048	0	0.25	0
2977	YOL109W	OG5_137471	6 - PLANTS + FUNGI	0	0.027777778	0.375	0.142857143	0	0.05	0.125
2978	YDR055W	OG5_132479	6 - PLANTS + FUNGI	0	0	0.375	0.047619048	0	0.05	0
2979	YJL186W	OG5_133779	6 - PLANTS + FUNGI	0	0	0.25	0.095238095	0	0.1	0.0625
2980	YCR097W	OG5_158743	6 - PLANTS + FUNGI	0	0	0.25	0	0.071428571	0.05	0.125
2981	YNR033W	OG5_131264	6 - PLANTS + FUNGI	0	0.194444444	1	0.095238095	0	0.95	0.1875
2982	YER037W	OG5_130972	6 - PLANTS + FUNGI	0	0.166666667	1	0.095238095	0	0.9	0.125
2983	YGL224C	OG5_130972	6 - PLANTS + FUNGI	0	0.166666667	1	0.095238095	0	0.9	0.125
2984	YIL046W	OG5_134105	7 - FUNGI	0	0	0	0.238095238	0	1	0.125
2985	YMR214W	OG5_130795	7 - FUNGI	0	0	0	0.19047619	0	1	0.3125
2986	YHR132W-A	OG5_134428	7 - FUNGI	0	0	0	0.19047619	0	1	0.0625
2987	YNL157W	OG5_134428	7 - FUNGI	0	0	0	0.19047619	0	1	0.0625
2988	YBL011W	OG5_130377	7 - FUNGI	0	0	0	0.142857143	0	1	0.625
2989	YMR055C	OG5_133758	7 - FUNGI	0	0	0	0.142857143	0	1	0.125
2990	YNR032W	OG5_134823	7 - FUNGI	0	0	0	0.142857143	0	1	0
2991	YBR260C	OG5_135020	7 - FUNGI	0	0	0	0	0.142857143	1	0
2992	YKL089W	OG5_135346	7 - FUNGI	0	0	0	0.142857143	0	1	0
2993	YOR017W	OG5_135420	7 - FUNGI	0	0	0	0.142857143	0	1	0
2994	YOL129W	OG5_135596	7 - FUNGI	0	0	0	0	0.142857143	1	0
2995	YDR168W	OG5_135666	7 - FUNGI	0	0	0	0	0.142857143	1	0
2996	YJR144W	OG5_135765	7 - FUNGI	0	0	0	0.142857143	0	1	0
2997	YNL192W	OG5_129261	7 - FUNGI	0	0	0	0.095238095	0	1	0.0625
2998	YBR038W	OG5_129261	7 - FUNGI	0	0	0	0.095238095	0	1	0.0625
2999	YHR202W	OG5_132456	7 - FUNGI	0	0	0	0.095238095	0	1	0.0625
3000	YGR125W	OG5_133547	7 - FUNGI	0	0	0	0.095238095	0	1	0.3125
3001	YDL010W	OG5_134225	7 - FUNGI	0	0	0	0.095238095	0	1	0.0625
3002	YBR014C	OG5_134225	7 - FUNGI	0	0	0	0.095238095	0	1	0.0625
3003	YGR157W	OG5_134519	7 - FUNGI	0	0	0	0.095238095	0	1	0.0625
3004	YMR302C	OG5_135111	7 - FUNGI	0	0	0	0.095238095	0	1	0
3005	YDL146W	OG5_135269	7 - FUNGI	0	0	0	0.095238095	0	1	0
3006	YLR393W	OG5_135393	7 - FUNGI	0	0	0	0.095238095	0	1	0.0625
3007	YDL056W	OG5_135407	7 - FUNGI	0	0	0	0.095238095	0	1	0
3008	YMR247C	OG5_135566	7 - FUNGI	0	0	0	0.095238095	0	1	0
3009	YKR065C	OG5_135748	7 - FUNGI	0	0	0	0.095238095	0	1	0
3010	YIR034C	OG5_135773	7 - FUNGI	0	0	0	0.095238095	0	1	0
3011	YHL003C	OG5_134440	7 - FUNGI	0	0	0	0	0.071428571	1	0
3012	YKL008C	OG5_134440	7 - FUNGI	0	0	0	0	0.071428571	1	0
3013	YCR077C	OG5_135936	7 - FUNGI	0	0	0	0	0.071428571	1	0
3014	YBR200W	OG5_136041	7 - FUNGI	0	0	0	0	0.071428571	1	0
3015	YIL115C	OG5_136116	7 - FUNGI	0	0	0	0	0.071428571	1	0
3016	YDR407C	OG5_136161	7 - FUNGI	0	0	0	0	0.071428571	1	0
3017	YCL034W	OG5_136165	7 - FUNGI	0	0	0	0	0.071428571	1	0
3018	YBL007C	OG5_136171	7 - FUNGI	0	0	0	0	0.071428571	1	0
3019	YER119C	OG5_129703	7 - FUNGI	0	0	0	0.047619048	0	1	0.4375
3020	YBL089W	OG5_129703	7 - FUNGI	0	0	0	0.047619048	0	1	0.4375
3021	YIL088C	OG5_129703	7 - FUNGI	0	0	0	0.047619048	0	1	0.4375
3022	YDL225W	OG5_132353	7 - FUNGI	0	0	0	0.047619048	0	1	0.125
3023	YJR076C	OG5_132353	7 - FUNGI	0	0	0	0.047619048	0	1	0.125
3024	YIR004W	OG5_132460	7 - FUNGI	0	0	0	0.047619048	0	1	0.375
3025	YDL198C	OG5_132495	7 - FUNGI	0	0	0	0.047619048	0	1	0.25
3026	YOR134W	OG5_134945	7 - FUNGI	0	0	0	0.047619048	0	1	0
3027	YDR389W	OG5_134945	7 - FUNGI	0	0	0	0.047619048	0	1	0
3028	YIL099W	OG5_135115	7 - FUNGI	0	0	0	0.047619048	0	1	0
3029	YFR030W	OG5_135272	7 - FUNGI	0	0	0	0.047619048	0	1	0.0625
3030	YLR452C	OG5_135399	7 - FUNGI	0	0	0	0.047619048	0	1	0
3031	YFL033C	OG5_135400	7 - FUNGI	0	0	0	0.047619048	0	1	0
3032	YDL235C	OG5_135411	7 - FUNGI	0	0	0	0.047619048	0	1	0
3033	YCR008W	OG5_135414	7 - FUNGI	0	0	0	0.047619048	0	1	0
3034	YML034W	OG5_135421	7 - FUNGI	0	0	0	0.047619048	0	1	0
3035	YDR458C	OG5_135421	7 - FUNGI	0	0	0	0.047619048	0	1	0
3036	YNL167C	OG5_135579	7 - FUNGI	0	0	0	0.047619048	0	1	0
3037	YGR186W	OG5_135592	7 - FUNGI	0	0	0	0.047619048	0	1	0.0625
3038	YML104C	OG5_135599	7 - FUNGI	0	0	0	0.047619048	0	1	0.0625
3039	YBL106C	OG5_135633	7 - FUNGI	0	0	0	0.047619048	0	1	0
3040	YPR032W	OG5_135633	7 - FUNGI	0	0	0	0.047619048	0	1	0
3041	YKR021W	OG5_135651	7 - FUNGI	0	0	0	0.047619048	0	1	0
3042	YJL084C	OG5_135651	7 - FUNGI	0	0	0	0.047619048	0	1	0
3043	YOR359W	OG5_135751	7 - FUNGI	0	0	0	0.047619048	0	1	0
3044	YHR199C	OG5_135753	7 - FUNGI	0	0	0	0.047619048	0	1	0
3045	YHR198C	OG5_135753	7 - FUNGI	0	0	0	0.047619048	0	1	0
3046	YOL009C	OG5_135758	7 - FUNGI	0	0	0	0.047619048	0	1	0.0625
3047	YGL066W	OG5_135764	7 - FUNGI	0	0	0	0.047619048	0	1	0
3048	YBL051C	OG5_135779	7 - FUNGI	0	0	0	0.047619048	0	1	0
3049	YJR101W	OG5_135788	7 - FUNGI	0	0	0	0.047619048	0	1	0
3050	YDL240W	OG5_135925	7 - FUNGI	0	0	0	0.047619048	0	1	0
3051	YAL014C	OG5_135974	7 - FUNGI	0	0	0	0.047619048	0	1	0
3052	YMR100W	OG5_136049	7 - FUNGI	0	0	0	0.047619048	0	1	0
3053	YKL064W	OG5_136085	7 - FUNGI	0	0	0	0.047619048	0	1	0
3054	YBR007C	OG5_136098	7 - FUNGI	0	0	0	0.047619048	0	1	0
3055	YIL090W	OG5_136104	7 - FUNGI	0	0	0	0.047619048	0	1	0
3056	YML007W	OG5_136112	7 - FUNGI	0	0	0	0.047619048	0	1	0
3057	YPL184C	OG5_136117	7 - FUNGI	0	0	0	0.047619048	0	1	0
3058	YPR089W	OG5_136139	7 - FUNGI	0	0	0	0.047619048	0	1	0
3059	YPL228W	OG5_136148	7 - FUNGI	0	0	0	0.047619048	0	1	0
3060	YGL219C	OG5_136149	7 - FUNGI	0	0	0	0.047619048	0	1	0
3061	YHR194W	OG5_136162	7 - FUNGI	0	0	0	0.047619048	0	1	0
3062	YOR124C	OG5_136166	7 - FUNGI	0	0	0	0.047619048	0	1	0
3063	YOR373W	OG5_136371	7 - FUNGI	0	0	0	0.047619048	0	1	0
3064	YLR090W	OG5_133114	7 - FUNGI	0	0.027777778	0	0	0	1	0.1875
3065	YOR301W	OG5_136152	7 - FUNGI	0	0.027777778	0	0	0	1	0
3066	YPR156C	OG5_131650	7 - FUNGI	0	0	0	0	0	1	0
3067	YGR138C	OG5_131650	7 - FUNGI	0	0	0	0	0	1	0
3068	YLL032C	OG5_132642	7 - FUNGI	0	0	0	0	0	1	0.125
3069	YDR191W	OG5_132841	7 - FUNGI	0	0	0	0	0	1	0
3070	YOR025W	OG5_132841	7 - FUNGI	0	0	0	0	0	1	0
3071	YNL183C	OG5_133778	7 - FUNGI	0	0	0	0	0	1	0
3072	YOR267C	OG5_133778	7 - FUNGI	0	0	0	0	0	1	0
3073	YDR247W	OG5_134005	7 - FUNGI	0	0	0	0	0	1	0
3074	YPL026C	OG5_134005	7 - FUNGI	0	0	0	0	0	1	0
3075	YNR018W	OG5_134257	7 - FUNGI	0	0	0	0	0	1	0
3076	YPR117W	OG5_134264	7 - FUNGI	0	0	0	0	0	1	0
3077	YLR454W	OG5_134264	7 - FUNGI	0	0	0	0	0	1	0
3078	YPL265W	OG5_134468	7 - FUNGI	0	0	0	0	0	1	0
3079	YDL113C	OG5_135120	7 - FUNGI	0	0	0	0	0	1	0
3080	YDR425W	OG5_135120	7 - FUNGI	0	0	0	0	0	1	0
3081	YLR425W	OG5_135132	7 - FUNGI	0	0	0	0	0	1	0
3082	YKL178C	OG5_135133	7 - FUNGI	0	0	0	0	0	1	0
3083	YGR136W	OG5_135285	7 - FUNGI	0	0	0	0	0	1	0
3084	YPR154W	OG5_135285	7 - FUNGI	0	0	0	0	0	1	0
3085	YJR091C	OG5_135398	7 - FUNGI	0	0	0	0	0	1	0
3086	YPR042C	OG5_135398	7 - FUNGI	0	0	0	0	0	1	0
3087	YBR171W	OG5_135424	7 - FUNGI	0	0	0	0	0	1	0.125
3088	YAR014C	OG5_135755	7 - FUNGI	0	0	0	0	0	1	0
3089	YOR233W	OG5_135759	7 - FUNGI	0	0	0	0	0	1	0
3090	YPL141C	OG5_135759	7 - FUNGI	0	0	0	0	0	1	0
3091	YIL041W	OG5_135767	7 - FUNGI	0	0	0	0	0	1	0
3092	YER128W	OG5_135776	7 - FUNGI	0	0	0	0	0	1	0.0625
3093	YHR107C	OG5_135780	7 - FUNGI	0	0	0	0	0	1	0
3094	YHR115C	OG5_135784	7 - FUNGI	0	0	0	0	0	1	0
3095	YNL116W	OG5_135784	7 - FUNGI	0	0	0	0	0	1	0
3096	YFL047W	OG5_135793	7 - FUNGI	0	0	0	0	0	1	0
3097	YDR028C	OG5_135798	7 - FUNGI	0	0	0	0	0	1	0
3098	YMR171C	OG5_136010	7 - FUNGI	0	0	0	0	0	1	0
3099	YGL122C	OG5_136031	7 - FUNGI	0	0	0	0	0	1	0
3100	YMR264W	OG5_136120	7 - FUNGI	0	0	0	0	0	1	0
3101	YJL071W	OG5_136121	7 - FUNGI	0	0	0	0	0	1	0
3102	YPR097W	OG5_136133	7 - FUNGI	0	0	0	0	0	1	0.0625
3103	YNL090W	OG5_136134	7 - FUNGI	0	0	0	0	0	1	0
3104	YLR295C	OG5_136135	7 - FUNGI	0	0	0	0	0	1	0
3105	YPR049C	OG5_136137	7 - FUNGI	0	0	0	0	0	1	0
3106	YPL145C	OG5_136138	7 - FUNGI	0	0	0	0	0	1	0
3107	YMR212C	OG5_136141	7 - FUNGI	0	0	0	0	0	1	0
3108	YLR055C	OG5_136155	7 - FUNGI	0	0	0	0	0	1	0
3109	YLR330W	OG5_136159	7 - FUNGI	0	0	0	0	0	1	0
3110	YGL106W	OG5_136170	7 - FUNGI	0	0	0	0	0	1	0
3111	YJL204C	OG5_136374	7 - FUNGI	0	0	0	0	0	1	0
3112	YPL078C	OG5_136382	7 - FUNGI	0	0	0	0	0	1	0
3113	YJR033C	OG5_136392	7 - FUNGI	0	0	0	0	0	1	0
3114	YGL129C	OG5_136407	7 - FUNGI	0	0	0	0	0	1	0
3115	YMR024W	OG5_136411	7 - FUNGI	0	0	0	0	0	1	0
3116	YNL273W	OG5_136423	7 - FUNGI	0	0	0	0	0	1	0
3117	YKR082W	OG5_136448	7 - FUNGI	0	0	0	0	0	1	0
3118	YDR041W	OG5_136470	7 - FUNGI	0	0	0	0	0	1	0
3119	YNL137C	OG5_136472	7 - FUNGI	0	0	0	0	0	1	0
3120	YDL202W	OG5_136494	7 - FUNGI	0	0	0	0	0	1	0
3121	YJL123C	OG5_136510	7 - FUNGI	0	0	0	0	0	1	0
3122	YMR091C	OG5_136513	7 - FUNGI	0	0	0	0	0	1	0
3123	YJL006C	OG5_136514	7 - FUNGI	0	0	0	0	0	1	0
3124	YLR319C	OG5_136517	7 - FUNGI	0	0	0	0	0	1	0
3125	YOR211C	OG5_136518	7 - FUNGI	0	0	0	0	0	1	0
3126	YNR039C	OG5_136519	7 - FUNGI	0	0	0	0	0	1	0
3127	YKL052C	OG5_136520	7 - FUNGI	0	0	0	0	0	1	0
3128	YPR020W	OG5_136526	7 - FUNGI	0	0	0	0	0	1	0
3129	YGL093W	OG5_136532	7 - FUNGI	0	0	0	0	0	1	0
3130	YKL116C	OG5_136536	7 - FUNGI	0	0	0	0	0	1	0
3131	YCL032W	OG5_136540	7 - FUNGI	0	0	0	0	0	1	0
3132	YMR129W	OG5_136544	7 - FUNGI	0	0	0	0	0	1	0
3133	YIL157C	OG5_136556	7 - FUNGI	0	0	0	0	0	1	0
3134	YDL212W	OG5_136558	7 - FUNGI	0	0	0	0	0	1	0
3135	YOR223W	OG5_136559	7 - FUNGI	0	0	0	0	0	1	0
3136	YNL279W	OG5_136560	7 - FUNGI	0	0	0	0	0	1	0
3137	YJL054W	OG5_136561	7 - FUNGI	0	0	0	0	0	1	0
3138	YBR290W	OG5_136563	7 - FUNGI	0	0	0	0	0	1	0
3139	YLR292C	OG5_136566	7 - FUNGI	0	0	0	0	0	1	0
3140	YLL002W	OG5_136567	7 - FUNGI	0	0	0	0	0	1	0
3141	YKL014C	OG5_136568	7 - FUNGI	0	0	0	0	0	1	0
3142	YDR346C	OG5_136570	7 - FUNGI	0	0	0	0	0	1	0
3143	YAL010C	OG5_136573	7 - FUNGI	0	0	0	0	0	1	0
3144	YLR283W	OG5_136576	7 - FUNGI	0	0	0	0	0	1	0
3145	YLR345W	OG5_136577	7 - FUNGI	0	0	0	0	0	1	0
3146	YMR158W	OG5_136579	7 - FUNGI	0	0	0	0	0	1	0
3147	YML127W	OG5_136580	7 - FUNGI	0	0	0	0	0	1	0
3148	YGR113W	OG5_136588	7 - FUNGI	0	0	0	0	0	1	0
3149	YCR061W	OG5_136589	7 - FUNGI	0	0	0	0	0	1	0
3150	YLR203C	OG5_136592	7 - FUNGI	0	0	0	0	0	1	0
3151	YLR182W	OG5_136594	7 - FUNGI	0	0	0	0	0	1	0
3152	YNL175C	OG5_136821	7 - FUNGI	0	0	0	0	0	1	0
3153	YLR084C	OG5_137021	7 - FUNGI	0	0	0	0	0	1	0
3154	YCR084C	OG5_131310	7 - FUNGI	0	0	0.125	0.19047619	0	1	0.125
3155	YGL242C	OG5_133941	7 - FUNGI	0	0	0.125	0.19047619	0	1	0.0625
3156	YDL215C	OG5_130284	7 - FUNGI	0	0.027777778	0	0.19047619	0.071428571	1	0.5625
3157	YKR080W	OG5_134739	7 - FUNGI	0	0.027777778	0	0.142857143	0	1	0.0625
3158	YDR332W	OG5_131644	7 - FUNGI	0.0625	0.333333333	0	0.095238095	0	1	0.0625
3159	YGL012W	OG5_132400	7 - FUNGI	0	0.027777778	0.125	0.095238095	0	1	0.125
3160	YDL095W	OG5_131422	7 - FUNGI	0	0	0.125	0.095238095	0	1	0.0625
3161	YDL093W	OG5_131422	7 - FUNGI	0	0	0.125	0.095238095	0	1	0.0625
3162	YMR075W	OG5_134802	7 - FUNGI	0	0	0.125	0.095238095	0	1	0
3163	YFR025C	OG5_132595	7 - FUNGI	0	0.138888889	0	0.095238095	0	1	0.0625
3164	YJL127C	OG5_133130	7 - FUNGI	0	0.083333333	0	0.095238095	0	1	0
3165	YDR388W	OG5_133872	7 - FUNGI	0	0	0	0.095238095	0.071428571	1	0
3166	YPL115C	OG5_135258	7 - FUNGI	0	0	0	0.095238095	0.071428571	1	0
3167	YDR322W	OG5_135348	7 - FUNGI	0	0	0	0.095238095	0.071428571	1	0
3168	YJL108C	OG5_131769	7 - FUNGI	0	0.055555556	0.125	0.047619048	0	1	0
3169	YGR229C	OG5_134273	7 - FUNGI	0	0.027777778	0.125	0.047619048	0	1	0
3170	YGL085W	OG5_134788	7 - FUNGI	0	0	0.125	0.047619048	0	1	0.1875
3171	YPL138C	OG5_135125	7 - FUNGI	0	0	0.125	0.047619048	0	1	0.0625
3172	YBR094W	OG5_135234	7 - FUNGI	0	0	0.125	0.047619048	0	1	0.0625
3173	YCL010C	OG5_135335	7 - FUNGI	0	0	0.125	0.047619048	0	1	0
3174	YBR081C	OG5_135404	7 - FUNGI	0	0	0.125	0.047619048	0	1	0
3175	YIR035C	OG5_133266	7 - FUNGI	0	0.083333333	0	0.047619048	0.071428571	1	0
3176	YIR036C	OG5_133266	7 - FUNGI	0	0.083333333	0	0.047619048	0.071428571	1	0
3177	YGL248W	OG5_135114	7 - FUNGI	0	0.055555556	0	0.047619048	0	1	0
3178	YBL095W	OG5_134512	7 - FUNGI	0	0.027777778	0	0.047619048	0	1	0
3179	YLL058W	OG5_134809	7 - FUNGI	0	0.027777778	0	0.047619048	0	1	0.0625
3180	YML082W	OG5_134809	7 - FUNGI	0	0.027777778	0	0.047619048	0	1	0.0625
3181	YJR130C	OG5_134809	7 - FUNGI	0	0.027777778	0	0.047619048	0	1	0.0625
3182	YPL023C	OG5_134703	7 - FUNGI	0.0625	0.111111111	0	0	0	1	0
3183	YLR138W	OG5_133658	7 - FUNGI	0	0.055555556	0.125	0	0.071428571	1	0.125
3184	YOR132W	OG5_135782	7 - FUNGI	0	0	0.125	0	0.071428571	1	0
3185	YNL010W	OG5_134808	7 - FUNGI	0	0.055555556	0.125	0	0	1	0
3186	YJL049W	OG5_135659	7 - FUNGI	0	0.027777778	0.125	0	0	1	0
3187	YNL181W	OG5_134938	7 - FUNGI	0	0	0.125	0	0	1	0
3188	YIR006C	OG5_135253	7 - FUNGI	0	0	0.125	0	0	1	0
3189	YPL054W	OG5_135261	7 - FUNGI	0	0	0.125	0	0	1	0.0625
3190	YJL087C	OG5_136105	7 - FUNGI	0	0	0.125	0	0	1	0
3191	YDR359C	OG5_136146	7 - FUNGI	0	0	0.125	0	0	1	0
3192	YKL004W	OG5_133771	7 - FUNGI	0.0625	0.083333333	0	0.142857143	0	1	0
3193	YKL182W	OG5_129123	7 - FUNGI	0.0625	0.111111111	0	0.047619048	0	1	0.0625
3194	YPL231W	OG5_129123	7 - FUNGI	0.0625	0.111111111	0	0.047619048	0	1	0.0625
3195	YML016C	OG5_133724	7 - FUNGI	0.0625	0	0	0.047619048	0	1	0.0625
3196	YDR436W	OG5_133724	7 - FUNGI	0.0625	0	0	0.047619048	0	1	0.0625
3197	YFL021W	OG5_135004	7 - FUNGI	0	0	0.125	0.047619048	0.071428571	0.95	0
3198	YOL137W	OG5_130469	7 - FUNGI	0	0.194444444	0	0	0	0.95	0
3199	YOR378W	OG5_130801	7 - FUNGI	0	0.138888889	0	0	0	0.95	0
3200	YML116W	OG5_130801	7 - FUNGI	0	0.138888889	0	0	0	0.95	0
3201	YMR279C	OG5_130801	7 - FUNGI	0	0.138888889	0	0	0	0.95	0
3202	YGL203C	OG5_134996	7 - FUNGI	0	0	0	0.095238095	0	0.95	0.0625
3203	YIR033W	OG5_135680	7 - FUNGI	0	0	0	0.095238095	0	0.95	0
3204	YKL020C	OG5_135680	7 - FUNGI	0	0	0	0.095238095	0	0.95	0
3205	YCR076C	OG5_135935	7 - FUNGI	0	0	0	0.095238095	0	0.95	0
3206	YPR155C	OG5_136200	7 - FUNGI	0	0	0	0.095238095	0	0.95	0
3207	YFL010C	OG5_133615	7 - FUNGI	0	0	0	0	0.071428571	0.95	0.0625
3208	YPL188W	OG5_136069	7 - FUNGI	0	0.055555556	0	0	0	0.95	0
3209	YBR205W	OG5_132166	7 - FUNGI	0	0	0	0.047619048	0	0.95	0.125
3210	YDR483W	OG5_132166	7 - FUNGI	0	0	0	0.047619048	0	0.95	0.125
3211	YOR099W	OG5_132166	7 - FUNGI	0	0	0	0.047619048	0	0.95	0.125
3212	YBR023C	OG5_132515	7 - FUNGI	0	0	0	0.047619048	0	0.95	0.125
3213	YNL085W	OG5_133344	7 - FUNGI	0	0	0	0.047619048	0	0.95	0.3125
3214	YDL124W	OG5_133761	7 - FUNGI	0	0	0	0.047619048	0	0.95	0
3215	YDR173C	OG5_135267	7 - FUNGI	0	0	0	0.047619048	0	0.95	0
3216	YDR090C	OG5_135416	7 - FUNGI	0	0	0	0.047619048	0	0.95	0
3217	YFR022W	OG5_135649	7 - FUNGI	0	0	0	0.047619048	0	0.95	0
3218	YOR018W	OG5_135649	7 - FUNGI	0	0	0	0.047619048	0	0.95	0
3219	YLR187W	OG5_135752	7 - FUNGI	0	0	0	0.047619048	0	0.95	0
3220	YNL278W	OG5_135752	7 - FUNGI	0	0	0	0.047619048	0	0.95	0
3221	YHR084W	OG5_135781	7 - FUNGI	0	0	0	0.047619048	0	0.95	0.0625
3222	YBR281C	OG5_136088	7 - FUNGI	0	0	0	0.047619048	0	0.95	0
3223	YOR129C	OG5_136099	7 - FUNGI	0	0	0	0.047619048	0	0.95	0.0625
3224	YML128C	OG5_136130	7 - FUNGI	0	0	0	0.047619048	0	0.95	0
3225	YLL006W	OG5_136160	7 - FUNGI	0	0	0	0.047619048	0	0.95	0
3226	YIL105C	OG5_136164	7 - FUNGI	0	0	0	0.047619048	0	0.95	0
3227	YNL047C	OG5_136164	7 - FUNGI	0	0	0	0.047619048	0	0.95	0
3228	YMR185W	OG5_136319	7 - FUNGI	0	0	0	0.047619048	0	0.95	0
3229	YGR009C	OG5_136368	7 - FUNGI	0	0	0	0.047619048	0	0.95	0
3230	YJL020C	OG5_136435	7 - FUNGI	0	0	0	0.047619048	0	0.95	0
3231	YMR286W	OG5_136490	7 - FUNGI	0	0	0	0.047619048	0	0.95	0
3232	YHL027W	OG5_136549	7 - FUNGI	0	0	0	0.047619048	0	0.95	0
3233	YDL122W	OG5_136574	7 - FUNGI	0	0	0	0.047619048	0	0.95	0
3234	YOR042W	OG5_136957	7 - FUNGI	0	0	0	0.047619048	0	0.95	0
3235	YLL028W	OG5_130973	7 - FUNGI	0	0.027777778	0	0	0	0.95	0
3236	YIL120W	OG5_132562	7 - FUNGI	0	0.027777778	0	0	0	0.95	0
3237	YIL121W	OG5_132562	7 - FUNGI	0	0.027777778	0	0	0	0.95	0
3238	YNL065W	OG5_132562	7 - FUNGI	0	0.027777778	0	0	0	0.95	0
3239	YHL040C	OG5_130971	7 - FUNGI	0	0	0	0	0	0.95	0
3240	YHL047C	OG5_130971	7 - FUNGI	0	0	0	0	0	0.95	0
3241	YKR106W	OG5_130971	7 - FUNGI	0	0	0	0	0	0.95	0
3242	YEL065W	OG5_130971	7 - FUNGI	0	0	0	0	0	0.95	0
3243	YCL073C	OG5_130971	7 - FUNGI	0	0	0	0	0	0.95	0
3244	YOR049C	OG5_132038	7 - FUNGI	0	0	0	0	0	0.95	0
3245	YHR150W	OG5_134001	7 - FUNGI	0	0	0	0	0	0.95	0
3246	YDR479C	OG5_134001	7 - FUNGI	0	0	0	0	0	0.95	0
3247	YIL067C	OG5_134819	7 - FUNGI	0	0	0	0	0	0.95	0
3248	YCR068W	OG5_135118	7 - FUNGI	0	0	0	0	0	0.95	0.125
3249	YIR007W	OG5_135124	7 - FUNGI	0	0	0	0	0	0.95	0.0625
3250	YEL007W	OG5_135268	7 - FUNGI	0	0	0	0	0	0.95	0.0625
3251	YHR177W	OG5_135268	7 - FUNGI	0	0	0	0	0	0.95	0.0625
3252	YDR200C	OG5_135534	7 - FUNGI	0	0	0	0	0	0.95	0
3253	YLR238W	OG5_135534	7 - FUNGI	0	0	0	0	0	0.95	0
3254	YHR142W	OG5_135756	7 - FUNGI	0	0	0	0	0	0.95	0.125
3255	YCR028C	OG5_135940	7 - FUNGI	0	0	0	0	0	0.95	0
3256	YLR403W	OG5_136107	7 - FUNGI	0	0	0	0	0	0.95	0.0625
3257	YJR054W	OG5_136115	7 - FUNGI	0	0	0	0	0	0.95	0
3258	YPL133C	OG5_136122	7 - FUNGI	0	0	0	0	0	0.95	0
3259	YNL215W	OG5_136123	7 - FUNGI	0	0	0	0	0	0.95	0
3260	YPR091C	OG5_136131	7 - FUNGI	0	0	0	0	0	0.95	0.0625
3261	YPL116W	OG5_136145	7 - FUNGI	0	0	0	0	0	0.95	0
3262	YHR064C	OG5_136483	7 - FUNGI	0	0	0	0	0	0.95	0
3263	YPL140C	OG5_136512	7 - FUNGI	0	0	0	0	0	0.95	0
3264	YOR231W	OG5_136512	7 - FUNGI	0	0	0	0	0	0.95	0
3265	YDR201W	OG5_136530	7 - FUNGI	0	0	0	0	0	0.95	0
3266	YNL291C	OG5_136565	7 - FUNGI	0	0	0	0	0	0.95	0.0625
3267	YKL051W	OG5_136578	7 - FUNGI	0	0	0	0	0	0.95	0
3268	YDR052C	OG5_136582	7 - FUNGI	0	0	0	0	0	0.95	0
3269	YLR324W	OG5_136593	7 - FUNGI	0	0	0	0	0	0.95	0
3270	YGL029W	OG5_136755	7 - FUNGI	0	0	0	0	0	0.95	0
3271	YFR041C	OG5_136802	7 - FUNGI	0	0	0	0	0	0.95	0
3272	YAL041W	OG5_136809	7 - FUNGI	0	0	0	0	0	0.95	0
3273	YDR176W	OG5_136817	7 - FUNGI	0	0	0	0	0	0.95	0
3274	YOR052C	OG5_136835	7 - FUNGI	0	0	0	0	0	0.95	0
3275	YBR173C	OG5_136902	7 - FUNGI	0	0	0	0	0	0.95	0
3276	YGL194C	OG5_136919	7 - FUNGI	0	0	0	0	0	0.95	0
3277	YDL173W	OG5_136947	7 - FUNGI	0	0	0	0	0	0.95	0
3278	YPL260W	OG5_136952	7 - FUNGI	0	0	0	0	0	0.95	0
3279	YOR216C	OG5_136956	7 - FUNGI	0	0	0	0	0	0.95	0
3280	YNL131W	OG5_136958	7 - FUNGI	0	0	0	0	0	0.95	0
3281	YHR001W-A	OG5_136972	7 - FUNGI	0	0	0	0	0	0.95	0
3282	YDR367W	OG5_136973	7 - FUNGI	0	0	0	0	0	0.95	0
3283	YGL133W	OG5_136976	7 - FUNGI	0	0	0	0	0	0.95	0
3284	YGR193C	OG5_136981	7 - FUNGI	0	0	0	0	0	0.95	0
3285	YML050W	OG5_136983	7 - FUNGI	0	0	0	0	0	0.95	0
3286	YOR043W	OG5_136989	7 - FUNGI	0	0	0	0	0	0.95	0
3287	YIL093C	OG5_136990	7 - FUNGI	0	0	0	0	0	0.95	0
3288	YCL047C	OG5_136991	7 - FUNGI	0	0	0	0	0	0.95	0
3289	YDR175C	OG5_136996	7 - FUNGI	0	0	0	0	0	0.95	0
3290	YCR033W	OG5_136998	7 - FUNGI	0	0	0	0	0	0.95	0
3291	YDR470C	OG5_137000	7 - FUNGI	0	0	0	0	0	0.95	0
3292	YLR104W	OG5_137001	7 - FUNGI	0	0	0	0	0	0.95	0
3293	YDR320C	OG5_137005	7 - FUNGI	0	0	0	0	0	0.95	0
3294	YFR011C	OG5_137010	7 - FUNGI	0	0	0	0	0	0.95	0
3295	YCL012C	OG5_137011	7 - FUNGI	0	0	0	0	0	0.95	0
3296	YLR023C	OG5_137013	7 - FUNGI	0	0	0	0	0	0.95	0
3297	YGR235C	OG5_137015	7 - FUNGI	0	0	0	0	0	0.95	0
3298	YPL083C	OG5_137017	7 - FUNGI	0	0	0	0	0	0.95	0
3299	YLL023C	OG5_137022	7 - FUNGI	0	0	0	0	0	0.95	0
3300	YMR140W	OG5_137024	7 - FUNGI	0	0	0	0	0	0.95	0
3301	YBR276C	OG5_137226	7 - FUNGI	0	0	0	0	0	0.95	0
3302	YDR405W	OG5_137275	7 - FUNGI	0	0	0	0	0	0.95	0
3303	YCR051W	OG5_135296	7 - FUNGI	0	0	0.125	0.095238095	0	0.95	0.0625
3304	YHL039W	OG5_135412	7 - FUNGI	0	0	0.125	0.095238095	0	0.95	0
3305	YNL091W	OG5_134693	7 - FUNGI	0	0.027777778	0	0.095238095	0	0.95	0.125
3306	YLR248W	OG5_135068	7 - FUNGI	0	0	0	0.095238095	0.142857143	0.95	0.0625
3307	YHR158C	OG5_134687	7 - FUNGI	0	0	0	0.095238095	0.071428571	0.95	0
3308	YNL052W	OG5_135290	7 - FUNGI	0	0	0	0.095238095	0.071428571	0.95	0
3309	YIL111W	OG5_135290	7 - FUNGI	0	0	0	0.095238095	0.071428571	0.95	0
3310	YOR021C	OG5_133333	7 - FUNGI	0.1875	0	0	0.047619048	0	0.95	0.1875
3311	YGR092W	OG5_134449	7 - FUNGI	0	0	0.125	0.047619048	0	0.95	0
3312	YPR111W	OG5_134449	7 - FUNGI	0	0	0.125	0.047619048	0	0.95	0
3313	YLR309C	OG5_134772	7 - FUNGI	0	0	0.125	0.047619048	0	0.95	0
3314	YDR415C	OG5_133339	7 - FUNGI	0	0.111111111	0	0.047619048	0	0.95	0
3315	YMR218C	OG5_135675	7 - FUNGI	0	0	0	0.047619048	0.071428571	0.95	0
3316	YBR179C	OG5_135966	7 - FUNGI	0	0	0	0.047619048	0.071428571	0.95	0
3317	YER056C	OG5_132160	7 - FUNGI	0.125	0.055555556	0	0	0	0.95	0.0625
3318	YER060W	OG5_132160	7 - FUNGI	0.125	0.055555556	0	0	0	0.95	0.0625
3319	YER060W-A	OG5_132160	7 - FUNGI	0.125	0.055555556	0	0	0	0.95	0.0625
3320	YNL134C	OG5_130470	7 - FUNGI	0	0	0.125	0	0.071428571	0.95	0
3321	YLR460C	OG5_130470	7 - FUNGI	0	0	0.125	0	0.071428571	0.95	0
3322	YCR102C	OG5_130470	7 - FUNGI	0	0	0.125	0	0.071428571	0.95	0
3323	YDL086W	OG5_134501	7 - FUNGI	0	0.138888889	0.125	0	0	0.95	0
3324	YOL065C	OG5_132941	7 - FUNGI	0	0	0.125	0	0	0.95	0.1875
3325	YEL001C	OG5_135769	7 - FUNGI	0	0	0.125	0	0	0.95	0
3326	YOR370C	OG5_135963	7 - FUNGI	0	0	0.125	0	0	0.95	0
3327	YJL095W	OG5_136136	7 - FUNGI	0	0	0.125	0	0	0.95	0
3328	YDL054C	OG5_136157	7 - FUNGI	0	0	0.125	0	0	0.95	0
3329	YCR079W	OG5_136525	7 - FUNGI	0	0	0.125	0	0	0.95	0
3330	YKL138C	OG5_136626	7 - FUNGI	0	0	0.125	0	0	0.95	0
3331	YFL025C	OG5_133975	7 - FUNGI	0	0	0.125	0.19047619	0	0.95	0.125
3332	YPL199C	OG5_132675	7 - FUNGI	0	0	0	0.19047619	0	0.9	0.25
3333	YNL027W	OG5_136009	7 - FUNGI	0	0	0	0.095238095	0	0.9	0.0625
3334	YHR114W	OG5_136372	7 - FUNGI	0	0	0	0	0.071428571	0.9	0
3335	YNL094W	OG5_136584	7 - FUNGI	0	0.055555556	0	0	0	0.9	0
3336	YJL057C	OG5_131896	7 - FUNGI	0	0	0	0.047619048	0	0.9	0.5625
3337	YCL061C	OG5_136312	7 - FUNGI	0	0	0	0.047619048	0	0.9	0
3338	YLR321C	OG5_136813	7 - FUNGI	0	0	0	0.047619048	0	0.9	0
3339	YBR098W	OG5_136870	7 - FUNGI	0	0	0	0.047619048	0	0.9	0
3340	YMR006C	OG5_131649	7 - FUNGI	0	0	0	0	0	0.9	0
3341	YOL011W	OG5_131649	7 - FUNGI	0	0	0	0	0	0.9	0
3342	YMR008C	OG5_131649	7 - FUNGI	0	0	0	0	0	0.9	0
3343	YGR086C	OG5_134534	7 - FUNGI	0	0	0	0	0	0.9	0
3344	YPL004C	OG5_134534	7 - FUNGI	0	0	0	0	0	0.9	0
3345	YML100W	OG5_135116	7 - FUNGI	0	0	0	0	0	0.9	0
3346	YMR261C	OG5_135116	7 - FUNGI	0	0	0	0	0	0.9	0
3347	YHR112C	OG5_135123	7 - FUNGI	0	0	0	0	0	0.9	0
3348	YMR063W	OG5_135770	7 - FUNGI	0	0	0	0	0	0.9	0
3349	YER046W	OG5_135772	7 - FUNGI	0	0	0	0	0	0.9	0
3350	YOL048C	OG5_136103	7 - FUNGI	0	0	0	0	0	0.9	0.0625
3351	YCR030C	OG5_136522	7 - FUNGI	0	0	0	0	0	0.9	0
3352	YAL034W-A	OG5_136527	7 - FUNGI	0	0	0	0	0	0.9	0.125
3353	YDR348C	OG5_136552	7 - FUNGI	0	0	0	0	0	0.9	0
3354	YHR097C	OG5_136552	7 - FUNGI	0	0	0	0	0	0.9	0
3355	YBR132C	OG5_136557	7 - FUNGI	0	0	0	0	0	0.9	0
3356	YBR074W	OG5_136786	7 - FUNGI	0	0	0	0	0	0.9	0
3357	YLR455W	OG5_136876	7 - FUNGI	0	0	0	0	0	0.9	0
3358	YGR233C	OG5_136903	7 - FUNGI	0	0	0	0	0	0.9	0
3359	YGL131C	OG5_136949	7 - FUNGI	0	0	0	0	0	0.9	0
3360	YDL181W	OG5_136967	7 - FUNGI	0	0	0	0	0	0.9	0
3361	YDL130W-A	OG5_136967	7 - FUNGI	0	0	0	0	0	0.9	0
3362	YBR239C	OG5_136969	7 - FUNGI	0	0	0	0	0	0.9	0
3363	YGL064C	OG5_136971	7 - FUNGI	0	0	0	0	0	0.9	0
3364	YIL118W	OG5_136979	7 - FUNGI	0	0	0	0	0	0.9	0
3365	YMR182C	OG5_136985	7 - FUNGI	0	0	0	0	0	0.9	0
3366	YPL230W	OG5_136985	7 - FUNGI	0	0	0	0	0	0.9	0
3367	YBR122C	OG5_136995	7 - FUNGI	0	0	0	0	0	0.9	0
3368	YML020W	OG5_137008	7 - FUNGI	0	0	0	0	0	0.9	0.0625
3369	YJL178C	OG5_137225	7 - FUNGI	0	0	0	0	0	0.9	0
3370	YJL166W	OG5_137274	7 - FUNGI	0	0	0	0	0	0.9	0
3371	YCR019W	OG5_137406	7 - FUNGI	0	0	0	0	0	0.9	0
3372	YER002W	OG5_137412	7 - FUNGI	0	0	0	0	0	0.9	0
3373	YDR377W	OG5_137416	7 - FUNGI	0	0	0	0	0	0.9	0
3374	YKR085C	OG5_137429	7 - FUNGI	0	0	0	0	0	0.9	0
3375	YBR043C	OG5_137441	7 - FUNGI	0	0	0	0	0	0.9	0
3376	YHR067W	OG5_137445	7 - FUNGI	0	0	0	0	0	0.9	0
3377	YCL052C	OG5_137447	7 - FUNGI	0	0	0	0	0	0.9	0
3378	YGL016W	OG5_137448	7 - FUNGI	0	0	0	0	0	0.9	0
3379	YLR250W	OG5_137451	7 - FUNGI	0	0	0	0	0	0.9	0
3380	YDR016C	OG5_137454	7 - FUNGI	0	0	0	0	0	0.9	0
3381	YNL206C	OG5_137458	7 - FUNGI	0	0	0	0	0	0.9	0
3382	YPL181W	OG5_135593	7 - FUNGI	0	0	0.125	0.095238095	0	0.9	0
3383	YNL108C	OG5_136002	7 - FUNGI	0	0	0.125	0.047619048	0	0.9	0
3384	YOR110W	OG5_136002	7 - FUNGI	0	0	0.125	0.047619048	0	0.9	0
3385	YER118C	OG5_136154	7 - FUNGI	0	0	0.125	0.047619048	0	0.9	0
3386	YOL119C	OG5_130665	7 - FUNGI	0	0	0.125	0	0.071428571	0.9	0
3387	YOR306C	OG5_130665	7 - FUNGI	0	0	0.125	0	0.071428571	0.9	0
3388	YDL179W	OG5_136100	7 - FUNGI	0	0.027777778	0	0	0.071428571	0.9	0
3389	YNL289W	OG5_136100	7 - FUNGI	0	0.027777778	0	0	0.071428571	0.9	0
3390	YBL061C	OG5_133659	7 - FUNGI	0	0.027777778	0.125	0.19047619	0	0.9	0.1875
3391	YDL106C	OG5_135048	7 - FUNGI	0	0	0	0.142857143	0.071428571	0.9	0.0625
3392	YGR055W	OG5_134096	7 - FUNGI	0	0	0	0.142857143	0	0.85	0
3393	YMR123W	OG5_135763	7 - FUNGI	0	0	0	0.142857143	0	0.85	0.0625
3394	YDL144C	OG5_133994	7 - FUNGI	0	0.111111111	0	0	0	0.85	0
3395	YDR100W	OG5_134530	7 - FUNGI	0	0	0	0.095238095	0	0.85	0.25
3396	YGL172W	OG5_136583	7 - FUNGI	0	0	0	0.095238095	0	0.85	0.0625
3397	YMR289W	OG5_136074	7 - FUNGI	0	0.083333333	0	0	0	0.85	0
3398	YDR006C	OG5_137232	7 - FUNGI	0	0	0	0	0.071428571	0.85	0
3399	YGL035C	OG5_135768	7 - FUNGI	0	0	0	0.047619048	0	0.85	0
3400	YDR192C	OG5_136321	7 - FUNGI	0	0	0	0.047619048	0	0.85	0.125
3401	YOR087W	OG5_136551	7 - FUNGI	0	0	0	0.047619048	0	0.85	0
3402	YLR137W	OG5_136799	7 - FUNGI	0	0	0	0.047619048	0	0.85	0
3403	YBR214W	OG5_136951	7 - FUNGI	0	0	0	0.047619048	0	0.85	0
3404	YGL056C	OG5_136951	7 - FUNGI	0	0	0	0.047619048	0	0.85	0
3405	YER114C	OG5_137414	7 - FUNGI	0	0	0	0.047619048	0	0.85	0
3406	YLR087C	OG5_137422	7 - FUNGI	0	0	0	0.047619048	0	0.85	0
3407	YLR077W	OG5_137433	7 - FUNGI	0	0	0	0.047619048	0	0.85	0
3408	YDL237W	OG5_134004	7 - FUNGI	0	0.027777778	0	0	0	0.85	0
3409	YLL051C	OG5_130254	7 - FUNGI	0	0	0	0	0	0.85	0
3410	YOR384W	OG5_130254	7 - FUNGI	0	0	0	0	0	0.85	0
3411	YKL220C	OG5_130254	7 - FUNGI	0	0	0	0	0	0.85	0
3412	YNR060W	OG5_130254	7 - FUNGI	0	0	0	0	0	0.85	0
3413	YOR381W	OG5_130254	7 - FUNGI	0	0	0	0	0	0.85	0
3414	YGL247W	OG5_136144	7 - FUNGI	0	0	0	0	0	0.85	0.125
3415	YHR154W	OG5_136151	7 - FUNGI	0	0	0	0	0	0.85	0.0625
3416	YJL206C	OG5_136550	7 - FUNGI	0	0	0	0	0	0.85	0
3417	YIL130W	OG5_136550	7 - FUNGI	0	0	0	0	0	0.85	0
3418	YIL156W-B	OG5_136620	7 - FUNGI	0	0	0	0	0	0.85	0
3419	YJL163C	OG5_136765	7 - FUNGI	0	0	0	0	0	0.85	0
3420	YFL013C	OG5_136992	7 - FUNGI	0	0	0	0	0	0.85	0
3421	YGL166W	OG5_137014	7 - FUNGI	0	0	0	0	0	0.85	0
3422	YPR008W	OG5_137014	7 - FUNGI	0	0	0	0	0	0.85	0
3423	YPR153W	OG5_137418	7 - FUNGI	0	0	0	0	0	0.85	0
3424	YNL237W	OG5_137446	7 - FUNGI	0	0	0	0	0	0.85	0
3425	YHR087W	OG5_137463	7 - FUNGI	0	0	0	0	0	0.85	0
3426	YDR501W	OG5_137468	7 - FUNGI	0	0	0	0	0	0.85	0
3427	YLR183C	OG5_137468	7 - FUNGI	0	0	0	0	0	0.85	0
3428	YJL096W	OG5_137724	7 - FUNGI	0	0	0	0	0	0.85	0
3429	YBR269C	OG5_137839	7 - FUNGI	0	0	0	0	0	0.85	0
3430	YDR166C	OG5_137931	7 - FUNGI	0	0	0	0	0	0.85	0
3431	YLR063W	OG5_137935	7 - FUNGI	0	0	0	0	0	0.85	0
3432	YJR112W-A	OG5_137963	7 - FUNGI	0	0	0	0	0	0.85	0
3433	YDR104C	OG5_137969	7 - FUNGI	0	0	0	0	0	0.85	0
3434	YHR082C	OG5_137984	7 - FUNGI	0	0	0	0	0	0.85	0
3435	YDR079W	OG5_137992	7 - FUNGI	0	0	0	0	0	0.85	0
3436	YKR043C	OG5_132095	7 - FUNGI	0	0.194444444	0	0.095238095	0.142857143	0.85	0
3437	YJL085W	OG5_136869	7 - FUNGI	0	0	0.125	0.047619048	0	0.85	0
3438	YGL181W	OG5_136994	7 - FUNGI	0	0	0.125	0.047619048	0	0.85	0
3439	YJR152W	OG5_131940	7 - FUNGI	0	0	0	0.047619048	0.071428571	0.85	0
3440	YDR174W	OG5_135607	7 - FUNGI	0	0	0	0.047619048	0.071428571	0.85	0
3441	YDR498C	OG5_136982	7 - FUNGI	0	0	0	0.047619048	0.071428571	0.85	0
3442	YDL199C	OG5_136953	7 - FUNGI	0	0	0.125	0	0	0.85	0
3443	YIL140W	OG5_137401	7 - FUNGI	0	0	0.125	0	0	0.85	0
3444	YMR196W	OG5_134516	7 - FUNGI	0	0.027777778	0	0.19047619	0.071428571	0.85	0
3445	YPL150W	OG5_129098	7 - FUNGI	0	0.027777778	0	0.19047619	0	0.85	0.125
3446	YBR286W	OG5_133965	7 - FUNGI	0.125	0.055555556	0.125	0.047619048	0	0.8	0
3447	YIR032C	OG5_135144	7 - FUNGI	0	0.166666667	0	0	0	0.8	0
3448	YNL213C	OG5_137419	7 - FUNGI	0	0	0	0.095238095	0	0.8	0
3449	YNL251C	OG5_137722	7 - FUNGI	0	0	0	0	0.071428571	0.8	0
3450	YJR140C	OG5_137968	7 - FUNGI	0	0	0	0	0.071428571	0.8	0
3451	YPL128C	OG5_137986	7 - FUNGI	0	0	0	0	0.071428571	0.8	0
3452	YCR003W	OG5_137999	7 - FUNGI	0	0	0	0	0.071428571	0.8	0
3453	YMR313C	OG5_135392	7 - FUNGI	0	0	0	0.047619048	0	0.8	0.125
3454	YOR249C	OG5_137252	7 - FUNGI	0	0	0	0.047619048	0	0.8	0.0625
3455	YJR086W	OG5_137397	7 - FUNGI	0	0	0	0.047619048	0	0.8	0
3456	YFL004W	OG5_137400	7 - FUNGI	0	0	0	0.047619048	0	0.8	0
3457	YPL019C	OG5_137400	7 - FUNGI	0	0	0	0.047619048	0	0.8	0
3458	YDR162C	OG5_137415	7 - FUNGI	0	0	0	0.047619048	0	0.8	0
3459	YDL076C	OG5_137420	7 - FUNGI	0	0	0	0.047619048	0	0.8	0
3460	YPL016W	OG5_137434	7 - FUNGI	0	0	0	0.047619048	0	0.8	0
3461	YJL112W	OG5_137728	7 - FUNGI	0	0	0	0.047619048	0	0.8	0
3462	YKR036C	OG5_137728	7 - FUNGI	0	0	0	0.047619048	0	0.8	0
3463	YER109C	OG5_137820	7 - FUNGI	0	0	0	0.047619048	0	0.8	0
3464	YIL039W	OG5_137848	7 - FUNGI	0	0	0	0.047619048	0	0.8	0
3465	YBR282W	OG5_137921	7 - FUNGI	0	0	0	0.047619048	0	0.8	0
3466	YLR287C	OG5_137973	7 - FUNGI	0	0	0	0.047619048	0	0.8	0
3467	YIR011C	OG5_137977	7 - FUNGI	0	0	0	0.047619048	0	0.8	0
3468	YFR001W	OG5_137993	7 - FUNGI	0	0	0	0.047619048	0	0.8	0
3469	YIL166C	OG5_130970	7 - FUNGI	0	0	0	0	0	0.8	0
3470	YOL030W	OG5_134260	7 - FUNGI	0	0	0	0	0	0.8	0.0625
3471	YDR242W	OG5_134356	7 - FUNGI	0	0	0	0	0	0.8	0
3472	YOR348C	OG5_134783	7 - FUNGI	0	0	0	0	0	0.8	0
3473	YGR282C	OG5_134792	7 - FUNGI	0	0	0	0	0	0.8	0.0625
3474	YGL077C	OG5_134796	7 - FUNGI	0	0	0	0	0	0.8	0
3475	YKL046C	OG5_134804	7 - FUNGI	0	0	0	0	0	0.8	0
3476	YAL053W	OG5_135401	7 - FUNGI	0	0	0	0	0	0.8	0
3477	YOR338W	OG5_136516	7 - FUNGI	0	0	0	0	0	0.8	0
3478	YAL034C	OG5_136516	7 - FUNGI	0	0	0	0	0	0.8	0
3479	YEL023C	OG5_136538	7 - FUNGI	0	0	0	0	0	0.8	0
3480	YGR273C	OG5_136545	7 - FUNGI	0	0	0	0	0	0.8	0
3481	YMR295C	OG5_136545	7 - FUNGI	0	0	0	0	0	0.8	0
3482	YIL107C	OG5_136886	7 - FUNGI	0	0	0	0	0	0.8	0.0625
3483	YPR149W	OG5_137413	7 - FUNGI	0	0	0	0	0	0.8	0
3484	YGR131W	OG5_137413	7 - FUNGI	0	0	0	0	0	0.8	0
3485	YLR456W	OG5_137430	7 - FUNGI	0	0	0	0	0	0.8	0
3486	YPR172W	OG5_137430	7 - FUNGI	0	0	0	0	0	0.8	0
3487	YGR279C	OG5_137462	7 - FUNGI	0	0	0	0	0	0.8	0
3488	YMR305C	OG5_137462	7 - FUNGI	0	0	0	0	0	0.8	0
3489	YOL148C	OG5_137752	7 - FUNGI	0	0	0	0	0	0.8	0
3490	YPR061C	OG5_137964	7 - FUNGI	0	0	0	0	0	0.8	0
3491	YGR174C	OG5_137990	7 - FUNGI	0	0	0	0	0	0.8	0
3492	YOL072W	OG5_137996	7 - FUNGI	0	0	0	0	0	0.8	0
3493	YNL070W	OG5_138043	7 - FUNGI	0	0	0	0	0	0.8	0
3494	YNL306W	OG5_138388	7 - FUNGI	0	0	0	0	0	0.8	0
3495	YKL092C	OG5_138399	7 - FUNGI	0	0	0	0	0	0.8	0
3496	YKL181W	OG5_138415	7 - FUNGI	0	0	0	0	0	0.8	0
3497	YPR190C	OG5_138423	7 - FUNGI	0	0	0	0	0	0.8	0
3498	YEL015W	OG5_138434	7 - FUNGI	0	0	0	0	0	0.8	0
3499	YDR335W	OG5_138455	7 - FUNGI	0	0	0	0	0	0.8	0
3500	YDR308C	OG5_138472	7 - FUNGI	0	0	0	0	0	0.8	0
3501	YKL194C	OG5_138559	7 - FUNGI	0	0	0	0	0	0.8	0
3502	YAL009W	OG5_138576	7 - FUNGI	0	0	0	0	0	0.8	0
3503	YDL045W-A	OG5_138578	7 - FUNGI	0	0	0	0	0	0.8	0
3504	YNL073W	OG5_138579	7 - FUNGI	0	0	0	0	0	0.8	0
3505	YPR079W	OG5_138580	7 - FUNGI	0	0	0	0	0	0.8	0
3506	YDL133W	OG5_138588	7 - FUNGI	0	0	0	0	0	0.8	0
3507	YNL084C	OG5_138589	7 - FUNGI	0	0	0	0	0	0.8	0
3508	YML103C	OG5_138590	7 - FUNGI	0	0	0	0	0	0.8	0
3509	YLR014C	OG5_138594	7 - FUNGI	0	0	0	0	0	0.8	0
3510	YGL023C	OG5_138596	7 - FUNGI	0	0	0	0	0	0.8	0
3511	YPL050C	OG5_138601	7 - FUNGI	0	0	0	0	0	0.8	0
3512	YPL254W	OG5_138608	7 - FUNGI	0	0	0	0	0	0.8	0
3513	YKL078W	OG5_138610	7 - FUNGI	0	0	0	0	0	0.8	0
3514	YDL111C	OG5_138615	7 - FUNGI	0	0	0	0	0	0.8	0
3515	YPR139C	OG5_138616	7 - FUNGI	0	0	0	0	0	0.8	0
3516	YEL036C	OG5_138618	7 - FUNGI	0	0	0	0	0	0.8	0
3517	YMR033W	OG5_138623	7 - FUNGI	0	0	0	0	0	0.8	0
3518	YBR040W	OG5_138630	7 - FUNGI	0	0	0	0	0	0.8	0
3519	YPL233W	OG5_138633	7 - FUNGI	0	0	0	0	0	0.8	0
3520	YGL215W	OG5_138634	7 - FUNGI	0	0	0	0	0	0.8	0
3521	YDR362C	OG5_138637	7 - FUNGI	0	0	0	0	0	0.8	0
3522	YOL061W	OG5_138641	7 - FUNGI	0	0	0	0	0	0.8	0
3523	YFL026W	OG5_138643	7 - FUNGI	0	0	0	0	0	0.8	0
3524	YBR193C	OG5_138650	7 - FUNGI	0	0	0	0	0	0.8	0
3525	YGR076C	OG5_138651	7 - FUNGI	0	0	0	0	0	0.8	0
3526	YDL167C	OG5_138654	7 - FUNGI	0	0	0	0	0	0.8	0
3527	YDL117W	OG5_138656	7 - FUNGI	0	0	0	0	0	0.8	0
3528	YIL019W	OG5_138658	7 - FUNGI	0	0	0	0	0	0.8	0
3529	YOL110W	OG5_138660	7 - FUNGI	0	0	0	0	0	0.8	0
3530	YLR312W-A	OG5_138664	7 - FUNGI	0	0	0	0	0	0.8	0
3531	YPL129W	OG5_138665	7 - FUNGI	0	0	0	0	0	0.8	0
3532	YHR187W	OG5_138670	7 - FUNGI	0	0	0	0	0	0.8	0
3533	YPL066W	OG5_138676	7 - FUNGI	0	0	0	0	0	0.8	0
3534	YER059W	OG5_138679	7 - FUNGI	0	0	0	0	0	0.8	0
3535	YPL041C	OG5_138719	7 - FUNGI	0	0	0	0	0	0.8	0
3536	YMR200W	OG5_138722	7 - FUNGI	0	0	0	0	0	0.8	0
3537	YOR078W	OG5_139340	7 - FUNGI	0	0	0	0	0	0.8	0
3538	YMR117C	OG5_139344	7 - FUNGI	0	0	0	0	0	0.8	0
3539	YOL026C	OG5_139395	7 - FUNGI	0	0	0	0	0	0.8	0
3540	YIR038C	OG5_134430	7 - FUNGI	0	0.055555556	0.125	0.095238095	0	0.8	0
3541	YBR016W	OG5_135397	7 - FUNGI	0	0	0.125	0.095238095	0	0.8	0.0625
3542	YDL012C	OG5_135397	7 - FUNGI	0	0	0.125	0.095238095	0	0.8	0.0625
3543	YDR058C	OG5_135140	7 - FUNGI	0	0.138888889	0	0.095238095	0	0.8	0
3544	YDR245W	OG5_137423	7 - FUNGI	0	0	0.125	0.047619048	0	0.8	0
3545	YGR105W	OG5_137431	7 - FUNGI	0	0	0.125	0.047619048	0	0.8	0
3546	YHR155W	OG5_136511	7 - FUNGI	0	0	0	0.047619048	0.071428571	0.8	0
3547	YNL257C	OG5_136511	7 - FUNGI	0	0	0	0.047619048	0.071428571	0.8	0
3548	YNL224C	OG5_137428	7 - FUNGI	0	0	0	0.047619048	0.071428571	0.8	0
3549	YDR233C	OG5_135928	7 - FUNGI	0	0	0.125	0	0.071428571	0.8	0.0625
3550	YBR078W	OG5_135128	7 - FUNGI	0	0	0.125	0	0	0.8	0
3551	YIL123W	OG5_136169	7 - FUNGI	0	0	0.125	0	0	0.8	0
3552	YNL066W	OG5_136169	7 - FUNGI	0	0	0.125	0	0	0.8	0
3553	YNL053W	OG5_137817	7 - FUNGI	0	0	0.125	0	0	0.8	0
3554	YJL183W	OG5_137979	7 - FUNGI	0	0	0.125	0	0	0.8	0
3555	YBR204C	OG5_135740	7 - FUNGI	0	0.027777778	0.125	0.142857143	0	0.8	0.0625
3556	YIL045W	OG5_134990	7 - FUNGI	0	0	0	0.142857143	0.142857143	0.8	0
3557	YCR021C	OG5_133549	7 - FUNGI	0.125	0	0	0	0	0.75	0
3558	YBR054W	OG5_133549	7 - FUNGI	0.125	0	0	0	0	0.75	0
3559	YDR033W	OG5_133549	7 - FUNGI	0.125	0	0	0	0	0.75	0
3560	YPL177C	OG5_136901	7 - FUNGI	0	0	0	0.095238095	0	0.75	0.0625
3561	YIR030C	OG5_135396	7 - FUNGI	0	0.083333333	0	0	0	0.75	0
3562	YBL103C	OG5_138411	7 - FUNGI	0	0	0	0	0.071428571	0.75	0
3563	YBL107C	OG5_138476	7 - FUNGI	0	0	0	0	0.071428571	0.75	0
3564	YBR298C	OG5_130472	7 - FUNGI	0	0	0	0.047619048	0	0.75	0
3565	YGR289C	OG5_130472	7 - FUNGI	0	0	0	0.047619048	0	0.75	0
3566	YDL247W	OG5_130472	7 - FUNGI	0	0	0	0.047619048	0	0.75	0
3567	YJR160C	OG5_130472	7 - FUNGI	0	0	0	0.047619048	0	0.75	0
3568	YJL110C	OG5_136873	7 - FUNGI	0	0	0	0.047619048	0	0.75	0.0625
3569	YKR034W	OG5_136873	7 - FUNGI	0	0	0	0.047619048	0	0.75	0.0625
3570	YBR288C	OG5_137440	7 - FUNGI	0	0	0	0.047619048	0	0.75	0.125
3571	YJL025W	OG5_137920	7 - FUNGI	0	0	0	0.047619048	0	0.75	0
3572	YER030W	OG5_137924	7 - FUNGI	0	0	0	0.047619048	0	0.75	0.0625
3573	YAL013W	OG5_138507	7 - FUNGI	0	0	0	0.047619048	0	0.75	0
3574	YNL151C	OG5_138659	7 - FUNGI	0	0	0	0.047619048	0	0.75	0
3575	YDR536W	OG5_134813	7 - FUNGI	0	0	0	0	0	0.75	0
3576	YGR197C	OG5_135775	7 - FUNGI	0	0	0	0	0	0.75	0
3577	YPR022C	OG5_135794	7 - FUNGI	0	0	0	0	0	0.75	0
3578	YBR096W	OG5_136106	7 - FUNGI	0	0	0	0	0	0.75	0
3579	YBR151W	OG5_136546	7 - FUNGI	0	0	0	0	0	0.75	0
3580	YDR003W	OG5_136624	7 - FUNGI	0	0	0	0	0	0.75	0
3581	YBR005W	OG5_136624	7 - FUNGI	0	0	0	0	0	0.75	0
3582	YDR444W	OG5_136978	7 - FUNGI	0	0	0	0	0	0.75	0
3583	YGL144C	OG5_136978	7 - FUNGI	0	0	0	0	0	0.75	0
3584	YOR227W	OG5_137933	7 - FUNGI	0	0	0	0	0	0.75	0
3585	YPL137C	OG5_137933	7 - FUNGI	0	0	0	0	0	0.75	0
3586	YMR016C	OG5_137944	7 - FUNGI	0	0	0	0	0	0.75	0
3587	YKL043W	OG5_137944	7 - FUNGI	0	0	0	0	0	0.75	0
3588	YLL012W	OG5_137947	7 - FUNGI	0	0	0	0	0	0.75	0
3589	YLR020C	OG5_137947	7 - FUNGI	0	0	0	0	0	0.75	0
3590	YER022W	OG5_137971	7 - FUNGI	0	0	0	0	0	0.75	0
3591	YMR119W	OG5_137995	7 - FUNGI	0	0	0	0	0	0.75	0
3592	YNL008C	OG5_137995	7 - FUNGI	0	0	0	0	0	0.75	0
3593	YOL108C	OG5_138420	7 - FUNGI	0	0	0	0	0	0.75	0
3594	YBR167C	OG5_138602	7 - FUNGI	0	0	0	0	0	0.75	0
3595	YGL164C	OG5_138606	7 - FUNGI	0	0	0	0	0	0.75	0
3596	YOR228C	OG5_138625	7 - FUNGI	0	0	0	0	0	0.75	0
3597	YKL103C	OG5_138657	7 - FUNGI	0	0	0	0	0	0.75	0
3598	YNL294C	OG5_138666	7 - FUNGI	0	0	0	0	0	0.75	0
3599	YKL122C	OG5_138716	7 - FUNGI	0	0	0	0	0	0.75	0
3600	YEL009C	OG5_139094	7 - FUNGI	0	0	0	0	0	0.75	0
3601	YPR169W	OG5_139148	7 - FUNGI	0	0	0	0	0	0.75	0
3602	YMR159C	OG5_139165	7 - FUNGI	0	0	0	0	0	0.75	0
3603	YJL039C	OG5_139242	7 - FUNGI	0	0	0	0	0	0.75	0
3604	YCR046C	OG5_139276	7 - FUNGI	0	0	0	0	0	0.75	0
3605	YNL115C	OG5_139306	7 - FUNGI	0	0	0	0	0	0.75	0
3606	YGR053C	OG5_139316	7 - FUNGI	0	0	0	0	0	0.75	0
3607	YML002W	OG5_139319	7 - FUNGI	0	0	0	0	0	0.75	0
3608	YMR244W	OG5_139324	7 - FUNGI	0	0	0	0	0	0.75	0
3609	YDR132C	OG5_139327	7 - FUNGI	0	0	0	0	0	0.75	0
3610	YLR451W	OG5_139332	7 - FUNGI	0	0	0	0	0	0.75	0
3611	YLR071C	OG5_139335	7 - FUNGI	0	0	0	0	0	0.75	0
3612	YNL015W	OG5_139345	7 - FUNGI	0	0	0	0	0	0.75	0
3613	YLR047C	OG5_139356	7 - FUNGI	0	0	0	0	0	0.75	0
3614	YIR023W	OG5_139358	7 - FUNGI	0	0	0	0	0	0.75	0
3615	YMR127C	OG5_139363	7 - FUNGI	0	0	0	0	0	0.75	0
3616	YNL051W	OG5_139364	7 - FUNGI	0	0	0	0	0	0.75	0
3617	YMR071C	OG5_139368	7 - FUNGI	0	0	0	0	0	0.75	0
3618	YPL072W	OG5_139371	7 - FUNGI	0	0	0	0	0	0.75	0
3619	YDL067C	OG5_139378	7 - FUNGI	0	0	0	0	0	0.75	0
3620	YDR259C	OG5_139382	7 - FUNGI	0	0	0	0	0	0.75	0
3621	YDR254W	OG5_139385	7 - FUNGI	0	0	0	0	0	0.75	0
3622	YHR191C	OG5_139389	7 - FUNGI	0	0	0	0	0	0.75	0
3623	YLR352W	OG5_139391	7 - FUNGI	0	0	0	0	0	0.75	0
3624	YFR034C	OG5_139396	7 - FUNGI	0	0	0	0	0	0.75	0
3625	YHL028W	OG5_139398	7 - FUNGI	0	0	0	0	0	0.75	0
3626	YOR037W	OG5_139409	7 - FUNGI	0	0	0	0	0	0.75	0
3627	YLR145W	OG5_139410	7 - FUNGI	0	0	0	0	0	0.75	0
3628	YLR414C	OG5_139411	7 - FUNGI	0	0	0	0	0	0.75	0
3629	YOR104W	OG5_139412	7 - FUNGI	0	0	0	0	0	0.75	0
3630	YJR080C	OG5_139415	7 - FUNGI	0	0	0	0	0	0.75	0
3631	YNL058C	OG5_139419	7 - FUNGI	0	0	0	0	0	0.75	0
3632	YCL029C	OG5_139423	7 - FUNGI	0	0	0	0	0	0.75	0
3633	YKL006C-A	OG5_139478	7 - FUNGI	0	0	0	0	0	0.75	0
3634	YDR322C-A	OG5_139483	7 - FUNGI	0	0	0	0	0	0.75	0
3635	YML081C-A	OG5_139484	7 - FUNGI	0	0	0	0	0	0.75	0
3636	YKR083C	OG5_139486	7 - FUNGI	0	0	0	0	0	0.75	0
3637	YLR423C	OG5_140243	7 - FUNGI	0	0	0	0	0	0.75	0
3638	YOR118W	OG5_140275	7 - FUNGI	0	0	0	0	0	0.75	0
3639	YHL009C	OG5_136111	7 - FUNGI	0	0	0.125	0.095238095	0	0.75	0.0625
3640	YBR015C	OG5_134531	7 - FUNGI	0	0	0.125	0.047619048	0	0.75	0
3641	YKL155C	OG5_137324	7 - FUNGI	0	0	0.125	0.047619048	0	0.75	0
3642	YKL070W	OG5_134007	7 - FUNGI	0	0.138888889	0	0.047619048	0	0.75	0.0625
3643	YML027W	OG5_136794	7 - FUNGI	0	0	0	0.047619048	0.071428571	0.75	0.0625
3644	YCR086W	OG5_138645	7 - FUNGI	0	0	0.125	0	0	0.75	0
3645	YML076C	OG5_138678	7 - FUNGI	0	0	0.125	0	0	0.75	0
3646	YER116C	OG5_135286	7 - FUNGI	0	0	0.125	0.142857143	0.142857143	0.7	0
3647	YJR067C	OG5_138628	7 - FUNGI	0	0	0	0.095238095	0	0.7	0
3648	YJR061W	OG5_135112	7 - FUNGI	0	0	0	0	0.071428571	0.7	0
3649	YKL201C	OG5_135112	7 - FUNGI	0	0	0	0	0.071428571	0.7	0
3650	YKR018C	OG5_136362	7 - FUNGI	0	0	0	0	0.071428571	0.7	0
3651	YJL082W	OG5_136362	7 - FUNGI	0	0	0	0	0.071428571	0.7	0
3652	YGL045W	OG5_139133	7 - FUNGI	0	0	0	0	0.071428571	0.7	0
3653	YGR111W	OG5_137424	7 - FUNGI	0	0	0	0.047619048	0	0.7	0.0625
3654	YBR056W	OG5_139308	7 - FUNGI	0	0	0	0.047619048	0	0.7	0
3655	YDR231C	OG5_139362	7 - FUNGI	0	0	0	0.047619048	0	0.7	0
3656	YHR048W	OG5_136118	7 - FUNGI	0	0	0	0	0	0.7	0
3657	YBR162C	OG5_136547	7 - FUNGI	0	0	0	0	0	0.7	0.0625
3658	YIL079C	OG5_136562	7 - FUNGI	0	0	0	0	0	0.7	0.125
3659	YDL175C	OG5_136562	7 - FUNGI	0	0	0	0	0	0.7	0.125
3660	YDL049C	OG5_136970	7 - FUNGI	0	0	0	0	0	0.7	0
3661	YJL174W	OG5_136970	7 - FUNGI	0	0	0	0	0	0.7	0
3662	YOR351C	OG5_137004	7 - FUNGI	0	0	0	0	0	0.7	0.0625
3663	YMR215W	OG5_137019	7 - FUNGI	0	0	0	0	0	0.7	0
3664	YOL132W	OG5_137019	7 - FUNGI	0	0	0	0	0	0.7	0
3665	YFL014W	OG5_137937	7 - FUNGI	0	0	0	0	0	0.7	0
3666	YOR008C	OG5_138652	7 - FUNGI	0	0	0	0	0	0.7	0
3667	YIL085C	OG5_139403	7 - FUNGI	0	0	0	0	0	0.7	0
3668	YNL029C	OG5_139403	7 - FUNGI	0	0	0	0	0	0.7	0
3669	YHR105W	OG5_139424	7 - FUNGI	0	0	0	0	0	0.7	0
3670	YFL034C-B	OG5_139442	7 - FUNGI	0	0	0	0	0	0.7	0.0625
3671	YGR008C	OG5_139490	7 - FUNGI	0	0	0	0	0	0.7	0
3672	YLR327C	OG5_139490	7 - FUNGI	0	0	0	0	0	0.7	0
3673	YBR022W	OG5_140228	7 - FUNGI	0	0	0	0	0	0.7	0
3674	YDR306C	OG5_140237	7 - FUNGI	0	0	0	0	0	0.7	0
3675	YLR439W	OG5_140241	7 - FUNGI	0	0	0	0	0	0.7	0
3676	YJR141W	OG5_140258	7 - FUNGI	0	0	0	0	0	0.7	0
3677	YOL054W	OG5_140274	7 - FUNGI	0	0	0	0	0	0.7	0
3678	YAL059W	OG5_140289	7 - FUNGI	0	0	0	0	0	0.7	0
3679	YPL173W	OG5_140295	7 - FUNGI	0	0	0	0	0	0.7	0
3680	YBR233W-A	OG5_140380	7 - FUNGI	0	0	0	0	0	0.7	0
3681	YMR209C	OG5_140382	7 - FUNGI	0	0	0	0	0	0.7	0
3682	YJL062W-A	OG5_140384	7 - FUNGI	0	0	0	0	0	0.7	0
3683	YBL043W	OG5_141377	7 - FUNGI	0	0	0	0	0	0.7	0
3684	YLR099W-A	OG5_141395	7 - FUNGI	0	0	0	0	0	0.7	0
3685	YBL029C-A	OG5_141818	7 - FUNGI	0	0	0	0	0	0.7	0
3686	YBR062C	OG5_138306	7 - FUNGI	0	0	0.125	0.047619048	0	0.7	0
3687	YDR428C	OG5_137402	7 - FUNGI	0	0.027777778	0	0.047619048	0	0.7	0
3688	YBR215W	OG5_138627	7 - FUNGI	0	0	0	0.047619048	0.071428571	0.7	0
3689	YGL028C	OG5_138681	7 - FUNGI	0	0	0.125	0	0	0.7	0
3690	YMR265C	OG5_139360	7 - FUNGI	0	0	0	0.095238095	0	0.65	0
3691	YAL067C	OG5_134277	7 - FUNGI	0	0	0	0.047619048	0	0.65	0
3692	YGR065C	OG5_134277	7 - FUNGI	0	0	0	0.047619048	0	0.65	0
3693	YMR285C	OG5_137721	7 - FUNGI	0	0	0	0.047619048	0	0.65	0.0625
3694	YML118W	OG5_137721	7 - FUNGI	0	0	0	0.047619048	0	0.65	0.0625
3695	YPL176C	OG5_138638	7 - FUNGI	0	0	0	0.047619048	0	0.65	0
3696	YOR256C	OG5_138638	7 - FUNGI	0	0	0	0.047619048	0	0.65	0
3697	YNR055C	OG5_134797	7 - FUNGI	0	0	0	0	0	0.65	0
3698	YDL222C	OG5_136110	7 - FUNGI	0	0	0	0	0	0.65	0
3699	YML052W	OG5_136110	7 - FUNGI	0	0	0	0	0	0.65	0
3700	YNL194C	OG5_136110	7 - FUNGI	0	0	0	0	0	0.65	0
3701	YDR514C	OG5_139372	7 - FUNGI	0	0	0	0	0	0.65	0
3702	YCL036W	OG5_139372	7 - FUNGI	0	0	0	0	0	0.65	0
3703	YOL152W	OG5_140037	7 - FUNGI	0	0	0	0	0	0.65	0
3704	YPR063C	OG5_140385	7 - FUNGI	0	0	0	0	0	0.65	0
3705	YDR476C	OG5_141353	7 - FUNGI	0	0	0	0	0	0.65	0
3706	YJR111C	OG5_141391	7 - FUNGI	0	0	0	0	0	0.65	0
3707	YBR199W	OG5_141415	7 - FUNGI	0	0	0	0	0	0.65	0
3708	YER113C	OG5_141441	7 - FUNGI	0	0	0	0	0	0.65	0
3709	YDR229W	OG5_141863	7 - FUNGI	0	0	0	0	0	0.65	0
3710	YIL112W	OG5_142640	7 - FUNGI	0	0	0	0	0	0.65	0
3711	YPL070W	OG5_142749	7 - FUNGI	0	0	0	0	0	0.65	0
3712	YHL020C	OG5_142811	7 - FUNGI	0	0	0	0	0	0.65	0
3713	YDR320C-A	OG5_142971	7 - FUNGI	0	0	0	0	0	0.65	0
3714	YLR335W	OG5_137716	7 - FUNGI	0	0	0.125	0.095238095	0	0.65	0
3715	YGL252C	OG5_136917	7 - FUNGI	0	0.111111111	0	0	0	0.6	0
3716	YDR144C	OG5_137281	7 - FUNGI	0	0	0	0.095238095	0	0.6	0
3717	YLR120C	OG5_137281	7 - FUNGI	0	0	0	0.095238095	0	0.6	0
3718	YMR173W	OG5_139112	7 - FUNGI	0	0	0	0.095238095	0	0.6	0.0625
3719	YDR403W	OG5_139377	7 - FUNGI	0	0.083333333	0	0	0	0.6	0
3720	YHR207C	OG5_140991	7 - FUNGI	0	0	0	0.047619048	0	0.6	0
3721	YLR121C	OG5_130378	7 - FUNGI	0	0	0	0	0	0.6	0
3722	YLR237W	OG5_137934	7 - FUNGI	0	0	0	0	0	0.6	0
3723	YOR071C	OG5_137934	7 - FUNGI	0	0	0	0	0	0.6	0
3724	YOR192C	OG5_137934	7 - FUNGI	0	0	0	0	0	0.6	0
3725	YNL095C	OG5_138083	7 - FUNGI	0	0	0	0	0	0.6	0
3726	YLR152C	OG5_138083	7 - FUNGI	0	0	0	0	0	0.6	0
3727	YOR092W	OG5_138083	7 - FUNGI	0	0	0	0	0	0.6	0
3728	YNL335W	OG5_138584	7 - FUNGI	0	0	0	0	0	0.6	0
3729	YFL061W	OG5_138584	7 - FUNGI	0	0	0	0	0	0.6	0
3730	YGR263C	OG5_138591	7 - FUNGI	0	0	0	0	0	0.6	0
3731	YOR320C	OG5_140306	7 - FUNGI	0	0	0	0	0	0.6	0
3732	YMR053C	OG5_141354	7 - FUNGI	0	0	0	0	0	0.6	0
3733	YKL072W	OG5_141354	7 - FUNGI	0	0	0	0	0	0.6	0
3734	YOR322C	OG5_141427	7 - FUNGI	0	0	0	0	0	0.6	0
3735	YML099C	OG5_141450	7 - FUNGI	0	0	0	0	0	0.6	0
3736	YFL055W	OG5_142541	7 - FUNGI	0	0	0	0	0	0.6	0
3737	YHR151C	OG5_142754	7 - FUNGI	0	0	0	0	0	0.6	0
3738	YER150W	OG5_144543	7 - FUNGI	0	0	0	0	0	0.6	0
3739	YLR057W	OG5_144602	7 - FUNGI	0	0	0	0	0	0.6	0
3740	YPR170W-B	OG5_144620	7 - FUNGI	0	0	0	0	0	0.6	0
3741	YDR402C	OG5_134987	7 - FUNGI	0	0	0.125	0.095238095	0	0.6	0
3742	YCR098C	OG5_137229	7 - FUNGI	0	0.055555556	0	0.047619048	0	0.6	0
3743	YBR137W	OG5_137942	7 - FUNGI	0	0.166666667	0	0	0	0.55	0
3744	YDR313C	OG5_141550	7 - FUNGI	0	0	0	0.047619048	0	0.55	0.0625
3745	YBR008C	OG5_133773	7 - FUNGI	0	0.027777778	0	0	0	0.55	0
3746	YPR194C	OG5_131285	7 - FUNGI	0	0	0	0	0	0.55	0
3747	YLR004C	OG5_138328	7 - FUNGI	0	0	0	0	0	0.55	0
3748	YGL186C	OG5_139330	7 - FUNGI	0	0	0	0	0	0.55	0
3749	YPL248C	OG5_140254	7 - FUNGI	0	0	0	0	0	0.55	0
3750	YDR213W	OG5_140383	7 - FUNGI	0	0	0	0	0	0.55	0
3751	YLR228C	OG5_140383	7 - FUNGI	0	0	0	0	0	0.55	0
3752	YDL035C	OG5_140591	7 - FUNGI	0	0	0	0	0	0.55	0
3753	YOL154W	OG5_142791	7 - FUNGI	0	0	0	0	0	0.55	0
3754	YHR178W	OG5_142827	7 - FUNGI	0	0	0	0	0	0.55	0
3755	YNR061C	OG5_142841	7 - FUNGI	0	0	0	0	0	0.55	0
3756	YPL126W	OG5_144217	7 - FUNGI	0	0	0	0	0	0.55	0
3757	YNL122C	OG5_144425	7 - FUNGI	0	0	0	0	0	0.55	0
3758	YER080W	OG5_144498	7 - FUNGI	0	0	0	0	0	0.55	0
3759	YGL213C	OG5_144512	7 - FUNGI	0	0	0	0	0	0.55	0
3760	YLR278C	OG5_144544	7 - FUNGI	0	0	0	0	0	0.55	0
3761	YOR166C	OG5_144684	7 - FUNGI	0	0	0	0	0	0.55	0
3762	YBR162W-A	OG5_144814	7 - FUNGI	0	0	0	0	0	0.55	0
3763	YOR080W	OG5_144817	7 - FUNGI	0	0	0	0	0	0.55	0
3764	YCR015C	OG5_144995	7 - FUNGI	0	0	0	0	0	0.55	0
3765	YDL063C	OG5_145220	7 - FUNGI	0	0	0	0	0	0.55	0
3766	YKL167C	OG5_146850	7 - FUNGI	0	0	0	0	0	0.55	0
3767	YJR098C	OG5_146860	7 - FUNGI	0	0	0	0	0	0.55	0
3768	YIR042C	OG5_133138	7 - FUNGI	0	0.333333333	0.125	0.19047619	0	0.55	0.0625
3769	YHL024W	OG5_139633	7 - FUNGI	0	0	0.125	0.047619048	0	0.55	0
3770	YNL283C	OG5_140009	7 - FUNGI	0	0	0.125	0	0	0.55	0.0625
3771	YOL105C	OG5_140009	7 - FUNGI	0	0	0.125	0	0	0.55	0.0625
3772	YDL002C	OG5_138309	7 - FUNGI	0	0	0.125	0.142857143	0.071428571	0.5	0
3773	YCL026C-B	OG5_133137	7 - FUNGI	0	0.166666667	0	0	0	0.5	0.125
3774	YCL026C-A	OG5_133137	7 - FUNGI	0	0.166666667	0	0	0	0.5	0.125
3775	YHR131C	OG5_143297	7 - FUNGI	0	0	0	0	0.071428571	0.5	0
3776	YNL144C	OG5_143297	7 - FUNGI	0	0	0	0	0.071428571	0.5	0
3777	YDL243C	OG5_136065	7 - FUNGI	0	0.027777778	0	0	0	0.5	0
3778	YCR107W	OG5_136065	7 - FUNGI	0	0.027777778	0	0	0	0.5	0
3779	YNL331C	OG5_136065	7 - FUNGI	0	0.027777778	0	0	0	0.5	0
3780	YNL056W	OG5_144801	7 - FUNGI	0	0.027777778	0	0	0	0.5	0
3781	YLL055W	OG5_141423	7 - FUNGI	0	0	0	0	0	0.5	0
3782	YLR390W-A	OG5_144653	7 - FUNGI	0	0	0	0	0	0.5	0.0625
3783	YKL015W	OG5_144657	7 - FUNGI	0	0	0	0	0	0.5	0
3784	YMR225C	OG5_146773	7 - FUNGI	0	0	0	0	0	0.5	0
3785	YBR180W	OG5_146802	7 - FUNGI	0	0	0	0	0	0.5	0
3786	YOL077W-A	OG5_147020	7 - FUNGI	0	0	0	0	0	0.5	0
3787	YLR221C	OG5_147572	7 - FUNGI	0	0	0	0	0	0.5	0
3788	YPL121C	OG5_147577	7 - FUNGI	0	0	0	0	0	0.5	0
3789	YNL282W	OG5_147578	7 - FUNGI	0	0	0	0	0	0.5	0
3790	YGL108C	OG5_149755	7 - FUNGI	0	0	0	0	0	0.5	0
3791	Q0080	OG5_150108	7 - FUNGI	0	0	0	0	0	0.5	0
3792	YNL099C	OG5_133790	7 - FUNGI	0	0	0.125	0.095238095	0	0.5	0.3125
3793	YPL190C	OG5_144307	7 - FUNGI	0	0	0	0.095238095	0	0.45	0
3794	YKL108W	OG5_146776	7 - FUNGI	0	0	0	0	0.071428571	0.45	0
3795	YMR005W	OG5_147117	7 - FUNGI	0	0	0	0	0.071428571	0.45	0
3796	YPL187W	OG5_144646	7 - FUNGI	0	0	0	0.047619048	0	0.45	0
3797	YLR223C	OG5_145141	7 - FUNGI	0	0	0	0.047619048	0	0.45	0
3798	YLR131C	OG5_146779	7 - FUNGI	0	0	0	0.047619048	0	0.45	0
3799	YJR112W	OG5_146811	7 - FUNGI	0	0	0	0.047619048	0	0.45	0
3800	YDR478W	OG5_147061	7 - FUNGI	0	0	0	0.047619048	0	0.45	0
3801	YAR002W	OG5_147558	7 - FUNGI	0	0	0	0.047619048	0	0.45	0
3802	YER161C	OG5_149314	7 - FUNGI	0	0	0	0.047619048	0	0.45	0
3803	YMR065W	OG5_144651	7 - FUNGI	0	0.027777778	0	0	0	0.45	0
3804	YIL014W	OG5_136590	7 - FUNGI	0	0	0	0	0	0.45	0
3805	YPR196W	OG5_136963	7 - FUNGI	0	0	0	0	0	0.45	0
3806	YFL052W	OG5_136963	7 - FUNGI	0	0	0	0	0	0.45	0
3807	YBR297W	OG5_136963	7 - FUNGI	0	0	0	0	0	0.45	0
3808	YGR288W	OG5_136963	7 - FUNGI	0	0	0	0	0	0.45	0
3809	YGR225W	OG5_145224	7 - FUNGI	0	0	0	0	0	0.45	0
3810	YJL139C	OG5_145226	7 - FUNGI	0	0	0	0	0	0.45	0
3811	YKR061W	OG5_145226	7 - FUNGI	0	0	0	0	0	0.45	0
3812	YGL060W	OG5_147569	7 - FUNGI	0	0	0	0	0	0.45	0
3813	YBR216C	OG5_147569	7 - FUNGI	0	0	0	0	0	0.45	0
3814	YBR108W	OG5_149252	7 - FUNGI	0	0	0	0	0	0.45	0
3815	YPR104C	OG5_149541	7 - FUNGI	0	0	0	0	0	0.45	0
3816	YJR042W	OG5_149589	7 - FUNGI	0	0	0	0	0	0.45	0
3817	YGR117C	OG5_149737	7 - FUNGI	0	0	0	0	0	0.45	0
3818	YHR138C	OG5_149749	7 - FUNGI	0	0	0	0	0	0.45	0
3819	YDL020C	OG5_149766	7 - FUNGI	0	0	0	0	0	0.45	0
3820	YGL110C	OG5_149785	7 - FUNGI	0	0	0	0	0	0.45	0
3821	YKL119C	OG5_149786	7 - FUNGI	0	0	0	0	0	0.45	0
3822	YMR312W	OG5_149829	7 - FUNGI	0	0	0	0	0	0.45	0
3823	YDR318W	OG5_149831	7 - FUNGI	0	0	0	0	0	0.45	0
3824	YDR462W	OG5_149837	7 - FUNGI	0	0	0	0	0	0.45	0
3825	YER182W	OG5_149898	7 - FUNGI	0	0	0	0	0	0.45	0
3826	YPR007C	OG5_149901	7 - FUNGI	0	0	0	0	0	0.45	0
3827	YBL028C	OG5_149903	7 - FUNGI	0	0	0	0	0	0.45	0
3828	YGR104C	OG5_149905	7 - FUNGI	0	0	0	0	0	0.45	0
3829	YNL080C	OG5_150114	7 - FUNGI	0	0	0	0	0	0.45	0
3830	YDR101C	OG5_150125	7 - FUNGI	0	0	0	0	0	0.45	0
3831	YMR228W	OG5_150133	7 - FUNGI	0	0	0	0	0	0.45	0
3832	YLR001C	OG5_150618	7 - FUNGI	0	0	0	0	0	0.45	0
3833	YML088W	OG5_150687	7 - FUNGI	0	0	0	0	0	0.45	0
3834	YJR118C	OG5_150688	7 - FUNGI	0	0	0	0	0	0.45	0
3835	YIL087C	OG5_150692	7 - FUNGI	0	0	0	0	0	0.45	0
3836	YJL156C	OG5_150693	7 - FUNGI	0	0	0	0	0	0.45	0
3837	YFR043C	OG5_150695	7 - FUNGI	0	0	0	0	0	0.45	0
3838	YOR051C	OG5_150700	7 - FUNGI	0	0	0	0	0	0.45	0
3839	YGR268C	OG5_150703	7 - FUNGI	0	0	0	0	0	0.45	0
3840	YBR280C	OG5_150705	7 - FUNGI	0	0	0	0	0	0.45	0
3841	YOR174W	OG5_150708	7 - FUNGI	0	0	0	0	0	0.45	0
3842	YMR003W	OG5_152395	7 - FUNGI	0	0	0	0	0	0.45	0
3843	YGR081C	OG5_152644	7 - FUNGI	0	0	0	0	0	0.45	0
3844	YKL050C	OG5_152860	7 - FUNGI	0	0	0	0	0	0.45	0
3845	YCR067C	OG5_142804	7 - FUNGI	0	0	0.125	0	0	0.45	0
3846	YNR026C	OG5_142804	7 - FUNGI	0	0	0.125	0	0	0.45	0
3847	YNL208W	OG5_146720	7 - FUNGI	0	0	0.125	0	0	0.45	0
3848	YOR140W	OG5_146788	7 - FUNGI	0	0	0.125	0	0	0.45	0
3849	YNL050C	OG5_147023	7 - FUNGI	0	0	0.125	0	0	0.45	0
3850	YGR150C	OG5_147398	7 - FUNGI	0	0	0.125	0	0	0.45	0
3851	YNR044W	OG5_135066	7 - FUNGI	0	0	0.125	0.238095238	0.285714286	0.4	0.125
3852	YFR016C	OG5_141386	7 - FUNGI	0	0	0	0.142857143	0	0.4	0.125
3853	YEL017W	OG5_149943	7 - FUNGI	0	0	0	0	0.071428571	0.4	0
3854	YNR024W	OG5_150690	7 - FUNGI	0	0	0	0	0.071428571	0.4	0
3855	YPR124W	OG5_146292	7 - FUNGI	0	0	0	0.047619048	0	0.4	0
3856	YAL024C	OG5_146780	7 - FUNGI	0	0	0	0.047619048	0	0.4	0
3857	YGL098W	OG5_149468	7 - FUNGI	0	0	0	0.047619048	0	0.4	0
3858	YJL201W	OG5_149500	7 - FUNGI	0	0	0	0.047619048	0	0.4	0
3859	YOL028C	OG5_149764	7 - FUNGI	0	0	0	0.047619048	0	0.4	0.0625
3860	YJR092W	OG5_149792	7 - FUNGI	0	0	0	0.047619048	0	0.4	0
3861	YKR029C	OG5_149794	7 - FUNGI	0	0	0	0.047619048	0	0.4	0
3862	YFL023W	OG5_149861	7 - FUNGI	0	0	0	0.047619048	0	0.4	0
3863	YGR013W	OG5_149984	7 - FUNGI	0	0	0	0.047619048	0	0.4	0
3864	YOR144C	OG5_150073	7 - FUNGI	0	0	0	0.047619048	0	0.4	0
3865	YMR126C	OG5_150117	7 - FUNGI	0	0	0	0.047619048	0	0.4	0
3866	YBR255W	OG5_150178	7 - FUNGI	0	0	0	0.047619048	0	0.4	0
3867	YDL099W	OG5_150699	7 - FUNGI	0	0.027777778	0	0	0	0.4	0
3868	YBR195C	OG5_136428	7 - FUNGI	0	0	0	0	0	0.4	0.1875
3869	YLR098C	OG5_140288	7 - FUNGI	0	0	0	0	0	0.4	0
3870	YOR337W	OG5_140288	7 - FUNGI	0	0	0	0	0	0.4	0
3871	YOR389W	OG5_142737	7 - FUNGI	0	0	0	0	0	0.4	0
3872	YPL277C	OG5_142737	7 - FUNGI	0	0	0	0	0	0.4	0
3873	YMR238W	OG5_142969	7 - FUNGI	0	0	0	0	0	0.4	0
3874	YHR124W	OG5_144645	7 - FUNGI	0	0	0	0	0	0.4	0
3875	YLR110C	OG5_145217	7 - FUNGI	0	0	0	0	0	0.4	0
3876	YGL139W	OG5_145221	7 - FUNGI	0	0	0	0	0	0.4	0
3877	YPL221W	OG5_145221	7 - FUNGI	0	0	0	0	0	0.4	0
3878	YLR422W	OG5_146542	7 - FUNGI	0	0	0	0	0	0.4	0
3879	YBR295W	OG5_146737	7 - FUNGI	0	0	0	0	0	0.4	0.0625
3880	YDL048C	OG5_146870	7 - FUNGI	0	0	0	0	0	0.4	0
3881	YLR375W	OG5_146870	7 - FUNGI	0	0	0	0	0	0.4	0
3882	YHR043C	OG5_146950	7 - FUNGI	0	0	0	0	0	0.4	0
3883	YHR044C	OG5_146950	7 - FUNGI	0	0	0	0	0	0.4	0
3884	YGR165W	OG5_147075	7 - FUNGI	0	0	0	0	0	0.4	0
3885	YIL002C	OG5_147189	7 - FUNGI	0	0	0	0	0	0.4	0.125
3886	YKR072C	OG5_147555	7 - FUNGI	0	0	0	0	0	0.4	0
3887	YOR054C	OG5_147555	7 - FUNGI	0	0	0	0	0	0.4	0
3888	YIL056W	OG5_147575	7 - FUNGI	0	0	0	0	0	0.4	0
3889	YBR197C	OG5_147576	7 - FUNGI	0	0	0	0	0	0.4	0
3890	YPL077C	OG5_147576	7 - FUNGI	0	0	0	0	0	0.4	0
3891	YIL151C	OG5_147581	7 - FUNGI	0	0	0	0	0	0.4	0
3892	YKR096W	OG5_147581	7 - FUNGI	0	0	0	0	0	0.4	0
3893	YJR059W	OG5_147585	7 - FUNGI	0	0	0	0	0	0.4	0
3894	YKL198C	OG5_147585	7 - FUNGI	0	0	0	0	0	0.4	0
3895	YKR019C	OG5_149894	7 - FUNGI	0	0	0	0	0	0.4	0
3896	YJL083W	OG5_149894	7 - FUNGI	0	0	0	0	0	0.4	0
3897	YER155C	OG5_149904	7 - FUNGI	0	0	0	0	0	0.4	0
3898	YHR036W	OG5_150608	7 - FUNGI	0	0	0	0	0	0.4	0.0625
3899	YCR095C	OG5_150683	7 - FUNGI	0	0	0	0	0	0.4	0.0625
3900	YMR115W	OG5_150691	7 - FUNGI	0	0	0	0	0	0.4	0
3901	YDR349C	OG5_150707	7 - FUNGI	0	0	0	0	0	0.4	0
3902	YCR071C	OG5_152078	7 - FUNGI	0	0	0	0	0	0.4	0
3903	YMR060C	OG5_152101	7 - FUNGI	0	0	0	0	0	0.4	0
3904	YDL092W	OG5_152110	7 - FUNGI	0	0	0	0	0	0.4	0
3905	YER139C	OG5_152245	7 - FUNGI	0	0	0	0	0	0.4	0
3906	YPR171W	OG5_152256	7 - FUNGI	0	0	0	0	0	0.4	0
3907	YML114C	OG5_152305	7 - FUNGI	0	0	0	0	0	0.4	0
3908	YER040W	OG5_152410	7 - FUNGI	0	0	0	0	0	0.4	0
3909	YMR031C	OG5_152553	7 - FUNGI	0	0	0	0	0	0.4	0
3910	YLR363W-A	OG5_152648	7 - FUNGI	0	0	0	0	0	0.4	0
3911	YMR059W	OG5_152657	7 - FUNGI	0	0	0	0	0	0.4	0
3912	YBR095C	OG5_152666	7 - FUNGI	0	0	0	0	0	0.4	0
3913	YDL189W	OG5_152668	7 - FUNGI	0	0	0	0	0	0.4	0
3914	YDR421W	OG5_152690	7 - FUNGI	0	0	0	0	0	0.4	0
3915	YPL206C	OG5_152693	7 - FUNGI	0	0	0	0	0	0.4	0
3916	YKL055C	OG5_152694	7 - FUNGI	0	0	0	0	0	0.4	0
3917	YNL177C	OG5_152697	7 - FUNGI	0	0	0	0	0	0.4	0
3918	YJL148W	OG5_152698	7 - FUNGI	0	0	0	0	0	0.4	0
3919	YBL090W	OG5_152720	7 - FUNGI	0	0	0	0	0	0.4	0
3920	YLR407W	OG5_152724	7 - FUNGI	0	0	0	0	0	0.4	0
3921	YOR305W	OG5_152727	7 - FUNGI	0	0	0	0	0	0.4	0
3922	YAL001C	OG5_152735	7 - FUNGI	0	0	0	0	0	0.4	0
3923	YLL063C	OG5_152739	7 - FUNGI	0	0	0	0	0	0.4	0
3924	YOR266W	OG5_152757	7 - FUNGI	0	0	0	0	0	0.4	0
3925	YOL019W	OG5_152764	7 - FUNGI	0	0	0	0	0	0.4	0
3926	YOR059C	OG5_152774	7 - FUNGI	0	0	0	0	0	0.4	0
3927	YNL042W	OG5_152775	7 - FUNGI	0	0	0	0	0	0.4	0
3928	YIL084C	OG5_152777	7 - FUNGI	0	0	0	0	0	0.4	0
3929	YNL012W	OG5_152783	7 - FUNGI	0	0	0	0	0	0.4	0
3930	YOR158W	OG5_152799	7 - FUNGI	0	0	0	0	0	0.4	0
3931	YPR179C	OG5_152828	7 - FUNGI	0	0	0	0	0	0.4	0
3932	YOL149W	OG5_152838	7 - FUNGI	0	0	0	0	0	0.4	0
3933	YDR459C	OG5_152840	7 - FUNGI	0	0	0	0	0	0.4	0
3934	YMR287C	OG5_152880	7 - FUNGI	0	0	0	0	0	0.4	0
3935	YKR060W	OG5_152888	7 - FUNGI	0	0	0	0	0	0.4	0
3936	YDR262W	OG5_152907	7 - FUNGI	0	0	0	0	0	0.4	0
3937	YBR130C	OG5_152908	7 - FUNGI	0	0	0	0	0	0.4	0
3938	YPL047W	OG5_152999	7 - FUNGI	0	0	0	0	0	0.4	0
3939	YMR021C	OG5_153028	7 - FUNGI	0	0	0	0	0	0.4	0
3940	YBL093C	OG5_153032	7 - FUNGI	0	0	0	0	0	0.4	0
3941	YOR205C	OG5_153033	7 - FUNGI	0	0	0	0	0	0.4	0
3942	YBL014C	OG5_153041	7 - FUNGI	0	0	0	0	0	0.4	0
3943	YOR073W	OG5_153042	7 - FUNGI	0	0	0	0	0	0.4	0
3944	YAL008W	OG5_153073	7 - FUNGI	0	0	0	0	0	0.4	0
3945	YNL193W	OG5_153074	7 - FUNGI	0	0	0	0	0	0.4	0
3946	YCR035C	OG5_153076	7 - FUNGI	0	0	0	0	0	0.4	0
3947	YIL098C	OG5_153084	7 - FUNGI	0	0	0	0	0	0.4	0
3948	YHR101C	OG5_153087	7 - FUNGI	0	0	0	0	0	0.4	0
3949	YLL005C	OG5_153095	7 - FUNGI	0	0	0	0	0	0.4	0
3950	YJR041C	OG5_153096	7 - FUNGI	0	0	0	0	0	0.4	0
3951	YGL005C	OG5_153097	7 - FUNGI	0	0	0	0	0	0.4	0
3952	YDR143C	OG5_153123	7 - FUNGI	0	0	0	0	0	0.4	0
3953	YGL160W	OG5_153233	7 - FUNGI	0	0	0	0	0	0.4	0
3954	YKL185W	OG5_153329	7 - FUNGI	0	0	0	0	0	0.4	0
3955	YPL165C	OG5_153658	7 - FUNGI	0	0	0	0	0	0.4	0
3956	YBR207W	OG5_153683	7 - FUNGI	0	0	0	0	0	0.4	0
3957	YHR083W	OG5_153712	7 - FUNGI	0	0	0	0	0	0.4	0
3958	YFR045W	OG5_153719	7 - FUNGI	0	0	0	0	0	0.4	0
3959	YDR020C	OG5_153721	7 - FUNGI	0	0	0	0	0	0.4	0
3960	YDR296W	OG5_153722	7 - FUNGI	0	0	0	0	0	0.4	0
3961	YNR040W	OG5_153723	7 - FUNGI	0	0	0	0	0	0.4	0
3962	YPL180W	OG5_153725	7 - FUNGI	0	0	0	0	0	0.4	0
3963	YFR029W	OG5_153727	7 - FUNGI	0	0	0	0	0	0.4	0
3964	YBL066C	OG5_153730	7 - FUNGI	0	0	0	0	0	0.4	0
3965	YJL066C	OG5_153731	7 - FUNGI	0	0	0	0	0	0.4	0
3966	YDL157C	OG5_153732	7 - FUNGI	0	0	0	0	0	0.4	0
3967	YPR083W	OG5_153733	7 - FUNGI	0	0	0	0	0	0.4	0
3968	YGR026W	OG5_153735	7 - FUNGI	0	0	0	0	0	0.4	0
3969	YGR247W	OG5_153736	7 - FUNGI	0	0	0	0	0	0.4	0
3970	YOR329C	OG5_153737	7 - FUNGI	0	0	0	0	0	0.4	0
3971	YGR128C	OG5_153738	7 - FUNGI	0	0	0	0	0	0.4	0
3972	YER093C-A	OG5_153739	7 - FUNGI	0	0	0	0	0	0.4	0
3973	YGL138C	OG5_153740	7 - FUNGI	0	0	0	0	0	0.4	0
3974	YIL127C	OG5_153742	7 - FUNGI	0	0	0	0	0	0.4	0
3975	YDR347W	OG5_153743	7 - FUNGI	0	0	0	0	0	0.4	0
3976	YBR185C	OG5_153745	7 - FUNGI	0	0	0	0	0	0.4	0
3977	YHL029C	OG5_153747	7 - FUNGI	0	0	0	0	0	0.4	0
3978	YPR068C	OG5_153748	7 - FUNGI	0	0	0	0	0	0.4	0
3979	YPL113C	OG5_153749	7 - FUNGI	0	0	0	0	0	0.4	0
3980	YDL088C	OG5_153752	7 - FUNGI	0	0	0	0	0	0.4	0
3981	YHR041C	OG5_153754	7 - FUNGI	0	0	0	0	0	0.4	0
3982	YPL034W	OG5_153758	7 - FUNGI	0	0	0	0	0	0.4	0
3983	YLR033W	OG5_153759	7 - FUNGI	0	0	0	0	0	0.4	0
3984	YBR158W	OG5_153760	7 - FUNGI	0	0	0	0	0	0.4	0
3985	YKL077W	OG5_153761	7 - FUNGI	0	0	0	0	0	0.4	0
3986	YPL118W	OG5_153762	7 - FUNGI	0	0	0	0	0	0.4	0
3987	YOR355W	OG5_153763	7 - FUNGI	0	0	0	0	0	0.4	0
3988	YOL111C	OG5_153765	7 - FUNGI	0	0	0	0	0	0.4	0
3989	YOR038C	OG5_153766	7 - FUNGI	0	0	0	0	0	0.4	0
3990	YMR263W	OG5_153768	7 - FUNGI	0	0	0	0	0	0.4	0
3991	YDL107W	OG5_153770	7 - FUNGI	0	0	0	0	0	0.4	0
3992	YOL144W	OG5_153771	7 - FUNGI	0	0	0	0	0	0.4	0
3993	YNL211C	OG5_153773	7 - FUNGI	0	0	0	0	0	0.4	0
3994	YJL157C	OG5_153775	7 - FUNGI	0	0	0	0	0	0.4	0
3995	YCL014W	OG5_153776	7 - FUNGI	0	0	0	0	0	0.4	0
3996	YMR112C	OG5_153777	7 - FUNGI	0	0	0	0	0	0.4	0
3997	YBR272C	OG5_153780	7 - FUNGI	0	0	0	0	0	0.4	0
3998	YLR356W	OG5_153781	7 - FUNGI	0	0	0	0	0	0.4	0
3999	YOR242C	OG5_153782	7 - FUNGI	0	0	0	0	0	0.4	0
4000	YBR293W	OG5_155503	7 - FUNGI	0	0	0	0	0	0.4	0
4001	YPR106W	OG5_155772	7 - FUNGI	0	0	0	0	0	0.4	0
4002	YLR443W	OG5_156176	7 - FUNGI	0	0	0	0	0	0.4	0
4003	YHR118C	OG5_156214	7 - FUNGI	0	0	0	0	0	0.4	0
4004	YER124C	OG5_157063	7 - FUNGI	0	0	0	0	0	0.4	0
4005	YML048W	OG5_157064	7 - FUNGI	0	0	0	0	0	0.4	0
4006	YML115C	OG5_157065	7 - FUNGI	0	0	0	0	0	0.4	0
4007	YGL113W	OG5_157066	7 - FUNGI	0	0	0	0	0	0.4	0
4008	YGR169C	OG5_134499	7 - FUNGI	0	0	0.125	0.095238095	0	0.4	0.25
4009	YDR067C	OG5_135192	7 - FUNGI	0	0	0.125	0.095238095	0	0.4	0.3125
4010	YKL164C	OG5_140592	7 - FUNGI	0	0	0.125	0.047619048	0	0.4	0
4011	YJL159W	OG5_140592	7 - FUNGI	0	0	0.125	0.047619048	0	0.4	0
4012	YAL011W	OG5_143026	7 - FUNGI	0	0.027777778	0	0.047619048	0	0.4	0
4013	YJR154W	OG5_141405	7 - FUNGI	0	0.027777778	0.125	0	0	0.4	0
4014	YNL166C	OG5_147027	7 - FUNGI	0	0	0.125	0	0	0.4	0
4015	YKR063C	OG5_134369	7 - FUNGI	0	0	0.125	0.095238095	0.142857143	0.35	0.25
4016	YLR426W	OG5_140177	7 - FUNGI	0	0	0.125	0.095238095	0.071428571	0.35	0.125
4017	YBR125C	OG5_142882	7 - FUNGI	0	0	0	0.095238095	0	0.35	0.0625
4018	YNL234W	OG5_146786	7 - FUNGI	0	0	0	0.095238095	0	0.35	0
4019	YOR064C	OG5_149863	7 - FUNGI	0	0	0	0.095238095	0	0.35	0
4020	YPL055C	OG5_150013	7 - FUNGI	0	0	0	0.095238095	0	0.35	0
4021	YOR219C	OG5_153371	7 - FUNGI	0.0625	0	0	0	0	0.35	0
4022	YBR230C	OG5_153728	7 - FUNGI	0.0625	0	0	0	0	0.35	0
4023	YPL174C	OG5_138404	7 - FUNGI	0	0	0	0.047619048	0	0.35	0.25
4024	YIL005W	OG5_144547	7 - FUNGI	0	0	0	0.047619048	0	0.35	0.0625
4025	YMR273C	OG5_146521	7 - FUNGI	0	0	0	0.047619048	0	0.35	0
4026	YML109W	OG5_146521	7 - FUNGI	0	0	0	0.047619048	0	0.35	0
4027	YOR178C	OG5_146756	7 - FUNGI	0	0	0	0.047619048	0	0.35	0
4028	YIL156W	OG5_147579	7 - FUNGI	0	0	0	0.047619048	0	0.35	0
4029	YDR160W	OG5_149567	7 - FUNGI	0	0	0	0.047619048	0	0.35	0
4030	YBR057C	OG5_149588	7 - FUNGI	0	0	0	0.047619048	0	0.35	0
4031	YJR127C	OG5_149810	7 - FUNGI	0	0	0	0.047619048	0	0.35	0
4032	YML081W	OG5_149810	7 - FUNGI	0	0	0	0.047619048	0	0.35	0
4033	YML046W	OG5_149862	7 - FUNGI	0	0	0	0.047619048	0	0.35	0.0625
4034	YML125C	OG5_150439	7 - FUNGI	0	0	0	0.047619048	0	0.35	0
4035	YHR059W	OG5_152885	7 - FUNGI	0	0	0	0.047619048	0	0.35	0
4036	YER111C	OG5_152889	7 - FUNGI	0	0	0	0.047619048	0	0.35	0
4037	YNL307C	OG5_153603	7 - FUNGI	0	0	0	0.047619048	0	0.35	0
4038	YGR251W	OG5_153769	7 - FUNGI	0	0	0	0.047619048	0	0.35	0
4039	YJR032W	OG5_153460	7 - FUNGI	0	0.027777778	0	0	0	0.35	0
4040	YOL095C	OG5_153492	7 - FUNGI	0	0.027777778	0	0	0	0.35	0
4041	YBR068C	OG5_135050	7 - FUNGI	0	0	0	0	0	0.35	0
4042	YBR069C	OG5_135050	7 - FUNGI	0	0	0	0	0	0.35	0
4043	YCL025C	OG5_135050	7 - FUNGI	0	0	0	0	0	0.35	0
4044	YDR508C	OG5_135050	7 - FUNGI	0	0	0	0	0	0.35	0
4045	YDR046C	OG5_135050	7 - FUNGI	0	0	0	0	0	0.35	0
4046	YGL178W	OG5_137586	7 - FUNGI	0	0	0	0	0	0.35	0.1875
4047	YHR146W	OG5_149836	7 - FUNGI	0	0	0	0	0	0.35	0
4048	YNL173C	OG5_149836	7 - FUNGI	0	0	0	0	0	0.35	0
4049	YER132C	OG5_149858	7 - FUNGI	0	0	0	0	0	0.35	0
4050	YGL197W	OG5_149858	7 - FUNGI	0	0	0	0	0	0.35	0
4051	YKL204W	OG5_149890	7 - FUNGI	0	0	0	0	0	0.35	0
4052	YLR177W	OG5_150685	7 - FUNGI	0	0	0	0	0	0.35	0
4053	YDR505C	OG5_150685	7 - FUNGI	0	0	0	0	0	0.35	0
4054	YPL256C	OG5_150689	7 - FUNGI	0	0	0	0	0	0.35	0
4055	YMR199W	OG5_150689	7 - FUNGI	0	0	0	0	0	0.35	0
4056	YML111W	OG5_150696	7 - FUNGI	0	0	0	0	0	0.35	0
4057	YMR275C	OG5_150696	7 - FUNGI	0	0	0	0	0	0.35	0
4058	YDR475C	OG5_150702	7 - FUNGI	0	0	0	0	0	0.35	0
4059	YOR019W	OG5_150702	7 - FUNGI	0	0	0	0	0	0.35	0
4060	YER067W	OG5_150709	7 - FUNGI	0	0	0	0	0	0.35	0
4061	YIL057C	OG5_150709	7 - FUNGI	0	0	0	0	0	0.35	0
4062	YLR119W	OG5_152310	7 - FUNGI	0	0	0	0	0	0.35	0
4063	YDL110C	OG5_152667	7 - FUNGI	0	0	0	0	0	0.35	0
4064	YNL230C	OG5_152716	7 - FUNGI	0	0	0	0	0	0.35	0.0625
4065	YGR156W	OG5_152718	7 - FUNGI	0	0	0	0	0	0.35	0.0625
4066	YFL048C	OG5_152736	7 - FUNGI	0	0	0	0	0	0.35	0
4067	YLR080W	OG5_152736	7 - FUNGI	0	0	0	0	0	0.35	0
4068	YMR037C	OG5_152800	7 - FUNGI	0	0	0	0	0	0.35	0
4069	YKL062W	OG5_152800	7 - FUNGI	0	0	0	0	0	0.35	0
4070	YDR150W	OG5_152837	7 - FUNGI	0	0	0	0	0	0.35	0
4071	YDR253C	OG5_152852	7 - FUNGI	0	0	0	0	0	0.35	0
4072	YPL038W	OG5_152852	7 - FUNGI	0	0	0	0	0	0.35	0
4073	YDR034C	OG5_152886	7 - FUNGI	0	0	0	0	0	0.35	0
4074	YNL233W	OG5_153029	7 - FUNGI	0	0	0	0	0	0.35	0.0625
4075	YDR463W	OG5_153713	7 - FUNGI	0	0	0	0	0	0.35	0
4076	YHR006W	OG5_153713	7 - FUNGI	0	0	0	0	0	0.35	0
4077	YDR522C	OG5_153714	7 - FUNGI	0	0	0	0	0	0.35	0
4078	YCL048W	OG5_153714	7 - FUNGI	0	0	0	0	0	0.35	0
4079	YNR049C	OG5_153715	7 - FUNGI	0	0	0	0	0	0.35	0
4080	YLR064W	OG5_153726	7 - FUNGI	0	0	0	0	0	0.35	0
4081	YER088C	OG5_153729	7 - FUNGI	0	0	0	0	0	0.35	0
4082	YNL002C	OG5_153734	7 - FUNGI	0	0	0	0	0	0.35	0.0625
4083	YBR238C	OG5_153746	7 - FUNGI	0	0	0	0	0	0.35	0
4084	YGL107C	OG5_153746	7 - FUNGI	0	0	0	0	0	0.35	0
4085	YHR149C	OG5_153751	7 - FUNGI	0	0	0	0	0	0.35	0
4086	YBR033W	OG5_153755	7 - FUNGI	0	0	0	0	0	0.35	0
4087	YKL038W	OG5_153755	7 - FUNGI	0	0	0	0	0	0.35	0
4088	YGL162W	OG5_153767	7 - FUNGI	0	0	0	0	0	0.35	0
4089	YPR009W	OG5_153767	7 - FUNGI	0	0	0	0	0	0.35	0
4090	YJL099W	OG5_153779	7 - FUNGI	0	0	0	0	0	0.35	0
4091	YKR027W	OG5_153779	7 - FUNGI	0	0	0	0	0	0.35	0
4092	YNL323W	OG5_155016	7 - FUNGI	0	0	0	0	0	0.35	0
4093	YOL078W	OG5_155061	7 - FUNGI	0	0	0	0	0	0.35	0
4094	YCR020C-A	OG5_155236	7 - FUNGI	0	0	0	0	0	0.35	0
4095	YDR169C	OG5_155302	7 - FUNGI	0	0	0	0	0	0.35	0
4096	YOL067C	OG5_155322	7 - FUNGI	0	0	0	0	0	0.35	0
4097	YML041C	OG5_155395	7 - FUNGI	0	0	0	0	0	0.35	0
4098	YNL136W	OG5_155398	7 - FUNGI	0	0	0	0	0	0.35	0
4099	YLR181C	OG5_155445	7 - FUNGI	0	0	0	0	0	0.35	0
4100	YMR267W	OG5_155517	7 - FUNGI	0	0	0	0	0	0.35	0
4101	YBL045C	OG5_155527	7 - FUNGI	0	0	0	0	0	0.35	0
4102	YPL179W	OG5_155578	7 - FUNGI	0	0	0	0	0	0.35	0
4103	YNL309W	OG5_155601	7 - FUNGI	0	0	0	0	0	0.35	0
4104	YER008C	OG5_155604	7 - FUNGI	0	0	0	0	0	0.35	0
4105	YDL127W	OG5_155606	7 - FUNGI	0	0	0	0	0	0.35	0
4106	YBL086C	OG5_155609	7 - FUNGI	0	0	0	0	0	0.35	0
4107	YOR313C	OG5_155612	7 - FUNGI	0	0	0	0	0	0.35	0
4108	YDR288W	OG5_155613	7 - FUNGI	0	0	0	0	0	0.35	0
4109	YBL034C	OG5_155642	7 - FUNGI	0	0	0	0	0	0.35	0
4110	YIL076W	OG5_155645	7 - FUNGI	0	0	0	0	0	0.35	0
4111	YBR163W	OG5_155648	7 - FUNGI	0	0	0	0	0	0.35	0
4112	YML013W	OG5_155652	7 - FUNGI	0	0	0	0	0	0.35	0
4113	YDL160C-A	OG5_155661	7 - FUNGI	0	0	0	0	0	0.35	0
4114	YDR443C	OG5_155685	7 - FUNGI	0	0	0	0	0	0.35	0
4115	YNL054W	OG5_155695	7 - FUNGI	0	0	0	0	0	0.35	0
4116	YPL011C	OG5_155733	7 - FUNGI	0	0	0	0	0	0.35	0
4117	YIL026C	OG5_155735	7 - FUNGI	0	0	0	0	0	0.35	0
4118	YNL272C	OG5_155761	7 - FUNGI	0	0	0	0	0	0.35	0
4119	YOR188W	OG5_155770	7 - FUNGI	0	0	0	0	0	0.35	0
4120	YKR020W	OG5_155773	7 - FUNGI	0	0	0	0	0	0.35	0
4121	YPL024W	OG5_155775	7 - FUNGI	0	0	0	0	0	0.35	0
4122	YPR075C	OG5_155801	7 - FUNGI	0	0	0	0	0	0.35	0
4123	YDL059C	OG5_155818	7 - FUNGI	0	0	0	0	0	0.35	0
4124	YML031W	OG5_155819	7 - FUNGI	0	0	0	0	0	0.35	0
4125	YOR353C	OG5_155820	7 - FUNGI	0	0	0	0	0	0.35	0
4126	YNL258C	OG5_155823	7 - FUNGI	0	0	0	0	0	0.35	0
4127	YDR315C	OG5_155832	7 - FUNGI	0	0	0	0	0	0.35	0
4128	YFR032C	OG5_155873	7 - FUNGI	0	0	0	0	0	0.35	0
4129	YHR045W	OG5_155892	7 - FUNGI	0	0	0	0	0	0.35	0
4130	YGR017W	OG5_155898	7 - FUNGI	0	0	0	0	0	0.35	0
4131	YLR326W	OG5_155904	7 - FUNGI	0	0	0	0	0	0.35	0
4132	YPR152C	OG5_155937	7 - FUNGI	0	0	0	0	0	0.35	0
4133	YDL170W	OG5_155966	7 - FUNGI	0	0	0	0	0	0.35	0
4134	YKR042W	OG5_155971	7 - FUNGI	0	0	0	0	0	0.35	0
4135	YNL103W	OG5_155976	7 - FUNGI	0	0	0	0	0	0.35	0
4136	YLL007C	OG5_155983	7 - FUNGI	0	0	0	0	0	0.35	0
4137	YDR181C	OG5_155989	7 - FUNGI	0	0	0	0	0	0.35	0
4138	YLR412W	OG5_156007	7 - FUNGI	0	0	0	0	0	0.35	0
4139	YNL328C	OG5_156015	7 - FUNGI	0	0	0	0	0	0.35	0
4140	YDR395W	OG5_156035	7 - FUNGI	0	0	0	0	0	0.35	0
4141	YOL070C	OG5_156095	7 - FUNGI	0	0	0	0	0	0.35	0
4142	YHR050W	OG5_156129	7 - FUNGI	0	0	0	0	0	0.35	0
4143	YOR349W	OG5_156139	7 - FUNGI	0	0	0	0	0	0.35	0
4144	YMR280C	OG5_156143	7 - FUNGI	0	0	0	0	0	0.35	0
4145	YIL027C	OG5_156152	7 - FUNGI	0	0	0	0	0	0.35	0
4146	YDR206W	OG5_156160	7 - FUNGI	0	0	0	0	0	0.35	0
4147	YER041W	OG5_156166	7 - FUNGI	0	0	0	0	0	0.35	0
4148	YNL254C	OG5_156169	7 - FUNGI	0	0	0	0	0	0.35	0
4149	YKL183W	OG5_156192	7 - FUNGI	0	0	0	0	0	0.35	0
4150	YGL079W	OG5_156197	7 - FUNGI	0	0	0	0	0	0.35	0
4151	YBR120C	OG5_156201	7 - FUNGI	0	0	0	0	0	0.35	0
4152	YKL011C	OG5_156218	7 - FUNGI	0	0	0	0	0	0.35	0
4153	YNL236W	OG5_156225	7 - FUNGI	0	0	0	0	0	0.35	0
4154	YMR179W	OG5_156228	7 - FUNGI	0	0	0	0	0	0.35	0
4155	YIL036W	OG5_156258	7 - FUNGI	0	0	0	0	0	0.35	0
4156	YDR466W	OG5_156496	7 - FUNGI	0	0	0	0	0	0.35	0
4157	YHR049W	OG5_156599	7 - FUNGI	0	0	0	0	0	0.35	0
4158	YIR003W	OG5_156745	7 - FUNGI	0	0	0	0	0	0.35	0
4159	YGL228W	OG5_156813	7 - FUNGI	0	0	0	0	0	0.35	0.0625
4160	YPL269W	OG5_156957	7 - FUNGI	0	0	0	0	0	0.35	0
4161	YLR021W	OG5_156959	7 - FUNGI	0	0	0	0	0	0.35	0
4162	YPL032C	OG5_156960	7 - FUNGI	0	0	0	0	0	0.35	0
4163	YCL027W	OG5_156961	7 - FUNGI	0	0	0	0	0	0.35	0
4164	YDR499W	OG5_156962	7 - FUNGI	0	0	0	0	0	0.35	0
4165	YDR363W	OG5_156963	7 - FUNGI	0	0	0	0	0	0.35	0
4166	YIL016W	OG5_156964	7 - FUNGI	0	0	0	0	0	0.35	0
4167	YEL043W	OG5_156965	7 - FUNGI	0	0	0	0	0	0.35	0
4168	YBL101C	OG5_156966	7 - FUNGI	0	0	0	0	0	0.35	0
4169	YBR203W	OG5_156967	7 - FUNGI	0	0	0	0	0	0.35	0
4170	YER083C	OG5_156968	7 - FUNGI	0	0	0	0	0	0.35	0
4171	YOR276W	OG5_156970	7 - FUNGI	0	0	0	0	0	0.35	0
4172	YJL103C	OG5_156971	7 - FUNGI	0	0	0	0	0	0.35	0
4173	YKL018C-A	OG5_156972	7 - FUNGI	0	0	0	0	0	0.35	0
4174	YGR134W	OG5_156973	7 - FUNGI	0	0	0	0	0	0.35	0
4175	YMR176W	OG5_156975	7 - FUNGI	0	0	0	0	0	0.35	0
4176	YBR283C	OG5_156976	7 - FUNGI	0	0	0	0	0	0.35	0
4177	YGR068C	OG5_156977	7 - FUNGI	0	0	0	0	0	0.35	0
4178	YPR034W	OG5_156978	7 - FUNGI	0	0	0	0	0	0.35	0
4179	YDR357C	OG5_156979	7 - FUNGI	0	0	0	0	0	0.35	0
4180	YJL184W	OG5_156980	7 - FUNGI	0	0	0	0	0	0.35	0
4181	YKR055W	OG5_156981	7 - FUNGI	0	0	0	0	0	0.35	0
4182	YER137C	OG5_156985	7 - FUNGI	0	0	0	0	0	0.35	0
4183	YBL025W	OG5_156986	7 - FUNGI	0	0	0	0	0	0.35	0
4184	YFR040W	OG5_156988	7 - FUNGI	0	0	0	0	0	0.35	0
4185	YML108W	OG5_156989	7 - FUNGI	0	0	0	0	0	0.35	0
4186	YML043C	OG5_156990	7 - FUNGI	0	0	0	0	0	0.35	0
4187	YDR380W	OG5_156992	7 - FUNGI	0	0	0	0	0	0.35	0
4188	YHR109W	OG5_156995	7 - FUNGI	0	0	0	0	0	0.35	0
4189	YKR004C	OG5_156996	7 - FUNGI	0	0	0	0	0	0.35	0
4190	YDR480W	OG5_156997	7 - FUNGI	0	0	0	0	0	0.35	0
4191	YMR256C	OG5_156998	7 - FUNGI	0	0	0	0	0	0.35	0
4192	YPL194W	OG5_156999	7 - FUNGI	0	0	0	0	0	0.35	0
4193	YDR295C	OG5_157000	7 - FUNGI	0	0	0	0	0	0.35	0
4194	YER024W	OG5_157002	7 - FUNGI	0	0	0	0	0	0.35	0
4195	YDL025C	OG5_157003	7 - FUNGI	0	0	0	0	0	0.35	0
4196	YJL131C	OG5_157004	7 - FUNGI	0	0	0	0	0	0.35	0
4197	YDR184C	OG5_157005	7 - FUNGI	0	0	0	0	0	0.35	0
4198	YLR165C	OG5_157006	7 - FUNGI	0	0	0	0	0	0.35	0
4199	YMR086W	OG5_157007	7 - FUNGI	0	0	0	0	0	0.35	0
4200	YCR081W	OG5_157008	7 - FUNGI	0	0	0	0	0	0.35	0
4201	YKR100C	OG5_157009	7 - FUNGI	0	0	0	0	0	0.35	0
4202	YKL142W	OG5_157010	7 - FUNGI	0	0	0	0	0	0.35	0
4203	YDR216W	OG5_157011	7 - FUNGI	0	0	0	0	0	0.35	0
4204	YHL019C	OG5_157014	7 - FUNGI	0	0	0	0	0	0.35	0
4205	YKL137W	OG5_157015	7 - FUNGI	0	0	0	0	0	0.35	0
4206	YBR138C	OG5_157016	7 - FUNGI	0	0	0	0	0	0.35	0
4207	YMR157C	OG5_157017	7 - FUNGI	0	0	0	0	0	0.35	0
4208	YOR030W	OG5_157018	7 - FUNGI	0	0	0	0	0	0.35	0
4209	YKL176C	OG5_157019	7 - FUNGI	0	0	0	0	0	0.35	0
4210	YKL171W	OG5_157020	7 - FUNGI	0	0	0	0	0	0.35	0
4211	YFL029C	OG5_157022	7 - FUNGI	0	0	0	0	0	0.35	0
4212	YOR060C	OG5_157024	7 - FUNGI	0	0	0	0	0	0.35	0
4213	YMR124W	OG5_157025	7 - FUNGI	0	0	0	0	0	0.35	0
4214	YLR395C	OG5_157026	7 - FUNGI	0	0	0	0	0	0.35	0
4215	YLR288C	OG5_157027	7 - FUNGI	0	0	0	0	0	0.35	0
4216	YML117W	OG5_157028	7 - FUNGI	0	0	0	0	0	0.35	0
4217	YAL040C	OG5_157031	7 - FUNGI	0	0	0	0	0	0.35	0
4218	YKL090W	OG5_157033	7 - FUNGI	0	0	0	0	0	0.35	0
4219	YLR139C	OG5_157034	7 - FUNGI	0	0	0	0	0	0.35	0
4220	YDR217C	OG5_157035	7 - FUNGI	0	0	0	0	0	0.35	0
4221	YOR026W	OG5_157036	7 - FUNGI	0	0	0	0	0	0.35	0
4222	YGR237C	OG5_157038	7 - FUNGI	0	0	0	0	0	0.35	0
4223	YNL086W	OG5_157039	7 - FUNGI	0	0	0	0	0	0.35	0
4224	YHL014C	OG5_157040	7 - FUNGI	0	0	0	0	0	0.35	0
4225	YGR030C	OG5_157041	7 - FUNGI	0	0	0	0	0	0.35	0
4226	YIL137C	OG5_157042	7 - FUNGI	0	0	0	0	0	0.35	0
4227	YPR085C	OG5_157044	7 - FUNGI	0	0	0	0	0	0.35	0
4228	YDR202C	OG5_157045	7 - FUNGI	0	0	0	0	0	0.35	0
4229	YPL112C	OG5_157046	7 - FUNGI	0	0	0	0	0	0.35	0
4230	YJL122W	OG5_157048	7 - FUNGI	0	0	0	0	0	0.35	0
4231	YAL047C	OG5_157049	7 - FUNGI	0	0	0	0	0	0.35	0
4232	YOR220W	OG5_157050	7 - FUNGI	0	0	0	0	0	0.35	0
4233	YKL124W	OG5_157051	7 - FUNGI	0	0	0	0	0	0.35	0
4234	YMR258C	OG5_157052	7 - FUNGI	0	0	0	0	0	0.35	0
4235	YJL117W	OG5_157054	7 - FUNGI	0	0	0	0	0	0.35	0
4236	YDR279W	OG5_157056	7 - FUNGI	0	0	0	0	0	0.35	0
4237	YGR102C	OG5_157057	7 - FUNGI	0	0	0	0	0	0.35	0
4238	YNL216W	OG5_157058	7 - FUNGI	0	0	0	0	0	0.35	0
4239	YKL186C	OG5_157059	7 - FUNGI	0	0	0	0	0	0.35	0
4240	YIL030C	OG5_159235	7 - FUNGI	0	0	0	0	0	0.35	0
4241	YMR044W	OG5_159833	7 - FUNGI	0	0	0	0	0	0.35	0
4242	YGR042W	OG5_159920	7 - FUNGI	0	0	0	0	0	0.35	0
4243	YAL055W	OG5_160793	7 - FUNGI	0	0	0	0	0	0.35	0
4244	YNR022C	OG5_160795	7 - FUNGI	0	0	0	0	0	0.35	0
4245	YER071C	OG5_160797	7 - FUNGI	0	0	0	0	0	0.35	0
4246	YLR390W	OG5_160798	7 - FUNGI	0	0	0	0	0	0.35	0
4247	YOR352W	OG5_160799	7 - FUNGI	0	0	0	0	0	0.35	0
4248	YKR090W	OG5_142628	7 - FUNGI	0	0	0	0.142857143	0.071428571	0.35	0
4249	YNL281W	OG5_135612	7 - FUNGI	0	0	0.125	0.095238095	0	0.35	0.3125
4250	YJL042W	OG5_149763	7 - FUNGI	0	0	0	0.047619048	0.071428571	0.35	0
4251	YDL233W	OG5_149796	7 - FUNGI	0	0	0	0.047619048	0.071428571	0.35	0
4252	YIL011W	OG5_144812	7 - FUNGI	0	0	0.125	0	0.071428571	0.35	0
4253	YBR067C	OG5_144812	7 - FUNGI	0	0	0.125	0	0.071428571	0.35	0
4254	YMR198W	OG5_147436	7 - FUNGI	0	0	0.125	0	0	0.35	0
4255	YPL253C	OG5_147436	7 - FUNGI	0	0	0.125	0	0	0.35	0
4256	YML017W	OG5_149475	7 - FUNGI	0	0	0.125	0	0	0.35	0
4257	YLL056C	OG5_152524	7 - FUNGI	0	0	0.125	0	0	0.35	0
4258	YIL031W	OG5_152827	7 - FUNGI	0	0	0.125	0	0	0.35	0
4259	YHR197W	OG5_153049	7 - FUNGI	0	0	0.125	0	0	0.35	0
4260	YML019W	OG5_153069	7 - FUNGI	0	0	0.125	0	0	0.35	0
4261	YMR070W	OG5_144167	7 - FUNGI	0	0	0	0.047619048	0	0.3	0.0625
4262	Q0140	OG5_153023	7 - FUNGI	0	0	0	0.047619048	0	0.3	0.0625
4263	YHR137W	OG5_156072	7 - FUNGI	0	0	0	0.047619048	0	0.3	0
4264	YMR172W	OG5_156209	7 - FUNGI	0	0	0	0.047619048	0	0.3	0
4265	YCR054C	OG5_156940	7 - FUNGI	0	0	0	0.047619048	0	0.3	0
4266	YGR161C	OG5_156982	7 - FUNGI	0	0	0	0.047619048	0	0.3	0
4267	YHR159W	OG5_157012	7 - FUNGI	0	0	0	0.047619048	0	0.3	0
4268	YGR059W	OG5_161406	7 - FUNGI	0	0.027777778	0	0	0	0.3	0
4269	YKL222C	OG5_150101	7 - FUNGI	0	0	0	0	0	0.3	0
4270	YOR162C	OG5_150101	7 - FUNGI	0	0	0	0	0	0.3	0
4271	YOR172W	OG5_150101	7 - FUNGI	0	0	0	0	0	0.3	0
4272	YDR043C	OG5_152982	7 - FUNGI	0	0	0	0	0	0.3	0
4273	YBR066C	OG5_152982	7 - FUNGI	0	0	0	0	0	0.3	0
4274	YBR149W	OG5_153062	7 - FUNGI	0	0	0	0	0	0.3	0
4275	YDR125C	OG5_153155	7 - FUNGI	0	0	0	0	0	0.3	0
4276	YDR072C	OG5_153718	7 - FUNGI	0	0	0	0	0	0.3	0
4277	YCL002C	OG5_155152	7 - FUNGI	0	0	0	0	0	0.3	0
4278	YOL089C	OG5_156171	7 - FUNGI	0	0	0	0	0	0.3	0
4279	YKR095W-A	OG5_158495	7 - FUNGI	0	0	0	0	0	0.3	0
4280	YOR032C	OG5_158836	7 - FUNGI	0	0	0	0	0	0.3	0
4281	YMR067C	OG5_158843	7 - FUNGI	0	0	0	0	0	0.3	0
4282	YGL154C	OG5_158887	7 - FUNGI	0	0	0	0	0	0.3	0
4283	YOR273C	OG5_158990	7 - FUNGI	0	0	0	0	0	0.3	0
4284	YMR291W	OG5_159336	7 - FUNGI	0	0	0	0	0	0.3	0
4285	YOR094W	OG5_159361	7 - FUNGI	0	0	0	0	0	0.3	0
4286	YNL152W	OG5_159436	7 - FUNGI	0	0	0	0	0	0.3	0
4287	YLR363C	OG5_159610	7 - FUNGI	0	0	0	0	0	0.3	0
4288	YHR182W	OG5_159763	7 - FUNGI	0	0	0	0	0	0.3	0
4289	YOR368W	OG5_159801	7 - FUNGI	0	0	0	0	0	0.3	0
4290	YOR138C	OG5_159826	7 - FUNGI	0	0	0	0	0	0.3	0
4291	YMR019W	OG5_159836	7 - FUNGI	0	0	0	0	0	0.3	0
4292	YOR084W	OG5_159868	7 - FUNGI	0	0	0	0	0	0.3	0
4293	YPR054W	OG5_160756	7 - FUNGI	0	0	0	0	0	0.3	0
4294	YEL059C-A	OG5_160757	7 - FUNGI	0	0	0	0	0	0.3	0
4295	YLR343W	OG5_160762	7 - FUNGI	0	0	0	0	0	0.3	0
4296	YNL149C	OG5_160764	7 - FUNGI	0	0	0	0	0	0.3	0
4297	YPR084W	OG5_160767	7 - FUNGI	0	0	0	0	0	0.3	0
4298	YPR017C	OG5_160771	7 - FUNGI	0	0	0	0	0	0.3	0
4299	YJR003C	OG5_160780	7 - FUNGI	0	0	0	0	0	0.3	0
4300	YDR207C	OG5_160782	7 - FUNGI	0	0	0	0	0	0.3	0
4301	YGR249W	OG5_160788	7 - FUNGI	0	0	0	0	0	0.3	0
4302	YIL135C	OG5_160917	7 - FUNGI	0	0	0	0	0	0.3	0
4303	YNL074C	OG5_160917	7 - FUNGI	0	0	0	0	0	0.3	0
4304	YOL116W	OG5_162728	7 - FUNGI	0	0	0	0	0	0.3	0
4305	YMR319C	OG5_163610	7 - FUNGI	0	0	0	0	0	0.3	0
4306	YDL139C	OG5_163783	7 - FUNGI	0	0	0	0	0	0.3	0
4307	YBL018C	OG5_164015	7 - FUNGI	0	0	0	0	0	0.3	0
4308	YGL025C	OG5_164105	7 - FUNGI	0	0	0	0	0	0.3	0
4309	YJR004C	OG5_164147	7 - FUNGI	0	0	0	0	0	0.3	0
4310	YGL140C	OG5_164519	7 - FUNGI	0	0	0	0	0	0.3	0
4311	YHR196W	OG5_165229	7 - FUNGI	0	0	0	0	0	0.3	0
4312	YDR103W	OG5_165265	7 - FUNGI	0	0	0	0	0	0.3	0
4313	YJL127C-B	OG5_165266	7 - FUNGI	0	0	0	0	0	0.3	0
4314	YNL162W-A	OG5_165270	7 - FUNGI	0	0	0	0	0	0.3	0
4315	YDL231C	OG5_165425	7 - FUNGI	0	0	0	0	0	0.3	0
4316	YPR122W	OG5_165428	7 - FUNGI	0	0	0	0	0	0.3	0
4317	YHL026C	OG5_165429	7 - FUNGI	0	0	0	0	0	0.3	0
4318	YLR364W	OG5_165430	7 - FUNGI	0	0	0	0	0	0.3	0
4319	YGL250W	OG5_165433	7 - FUNGI	0	0	0	0	0	0.3	0
4320	YDL177C	OG5_165437	7 - FUNGI	0	0	0	0	0	0.3	0
4321	YGL041W-A	OG5_165910	7 - FUNGI	0	0	0	0	0	0.3	0
4322	YOR195W	OG5_146700	7 - FUNGI	0.0625	0	0	0.047619048	0	0.3	0.0625
4323	YCR020C	OG5_150679	7 - FUNGI	0	0.027777778	0.125	0.047619048	0	0.3	0
4324	YNL190W	OG5_145195	7 - FUNGI	0	0	0	0.047619048	0.071428571	0.3	0
4325	YKL084W	OG5_150100	7 - FUNGI	0.0625	0.055555556	0	0	0	0.3	0
4326	YML051W	OG5_147034	7 - FUNGI	0	0.027777778	0.125	0	0	0.3	0
4327	Q0115	OG5_153044	7 - FUNGI	0	0	0	0.095238095	0	0.25	0
4328	YJL076W	OG5_159073	7 - FUNGI	0	0	0	0.047619048	0	0.25	0.0625
4329	YPL202C	OG5_159884	7 - FUNGI	0	0	0	0.047619048	0	0.25	0
4330	YER176W	OG5_160769	7 - FUNGI	0	0	0	0.047619048	0	0.25	0
4331	YBL046W	OG5_162838	7 - FUNGI	0	0	0	0.047619048	0	0.25	0
4332	YKL096W	OG5_139630	7 - FUNGI	0	0	0	0	0	0.25	0
4333	YER001W	OG5_149922	7 - FUNGI	0	0	0	0	0	0.25	0
4334	YGL257C	OG5_159600	7 - FUNGI	0	0	0	0	0	0.25	0
4335	YNR059W	OG5_159600	7 - FUNGI	0	0	0	0	0	0.25	0
4336	YCR040W	OG5_160787	7 - FUNGI	0	0	0	0	0	0.25	0
4337	YCL066W	OG5_160787	7 - FUNGI	0	0	0	0	0	0.25	0
4338	YER101C	OG5_162592	7 - FUNGI	0	0	0	0	0	0.25	0
4339	YBL069W	OG5_162592	7 - FUNGI	0	0	0	0	0	0.25	0
4340	YCL039W	OG5_162845	7 - FUNGI	0	0	0	0	0	0.25	0
4341	YLR394W	OG5_163159	7 - FUNGI	0	0	0	0	0	0.25	0
4342	YDR314C	OG5_163448	7 - FUNGI	0	0	0	0	0	0.25	0
4343	YJL073W	OG5_163504	7 - FUNGI	0	0	0	0	0	0.25	0
4344	YDR235W	OG5_163584	7 - FUNGI	0	0	0	0	0	0.25	0
4345	YER130C	OG5_163585	7 - FUNGI	0	0	0	0	0	0.25	0
4346	YJR056C	OG5_163605	7 - FUNGI	0	0	0	0	0	0.25	0
4347	YHR071W	OG5_163669	7 - FUNGI	0	0	0	0	0	0.25	0
4348	YOR344C	OG5_163949	7 - FUNGI	0	0	0	0	0	0.25	0
4349	YHR152W	OG5_164003	7 - FUNGI	0	0	0	0	0	0.25	0
4350	YGR230W	OG5_164003	7 - FUNGI	0	0	0	0	0	0.25	0
4351	YOR208W	OG5_164252	7 - FUNGI	0	0	0	0	0	0.25	0
4352	YNL249C	OG5_165222	7 - FUNGI	0	0	0	0	0	0.25	0
4353	YJL171C	OG5_165236	7 - FUNGI	0	0	0	0	0	0.25	0
4354	YGL222C	OG5_165240	7 - FUNGI	0	0	0	0	0	0.25	0
4355	YJL205C	OG5_165246	7 - FUNGI	0	0	0	0	0	0.25	0
4356	YLR440C	OG5_168924	7 - FUNGI	0	0	0	0	0	0.25	0
4357	YLR214W	OG5_168970	7 - FUNGI	0	0	0	0	0	0.25	0
4358	YJL105W	OG5_169043	7 - FUNGI	0	0	0	0	0	0.25	0
4359	YJR136C	OG5_169073	7 - FUNGI	0	0	0	0	0	0.25	0
4360	YOL087C	OG5_169288	7 - FUNGI	0	0	0	0	0	0.25	0
4361	YPL208W	OG5_169673	7 - FUNGI	0	0	0	0	0	0.25	0
4362	YNL322C	OG5_171019	7 - FUNGI	0	0	0	0	0	0.25	0
4363	YDR277C	OG5_171612	7 - FUNGI	0	0	0	0	0	0.25	0
4364	YML066C	OG5_171625	7 - FUNGI	0	0	0	0	0	0.25	0
4365	YOR137C	OG5_171666	7 - FUNGI	0	0	0	0	0	0.25	0
4366	YMR232W	OG5_171667	7 - FUNGI	0	0	0	0	0	0.25	0
4367	YDR089W	OG5_171670	7 - FUNGI	0	0	0	0	0	0.25	0
4368	YOR020W-A	OG5_171671	7 - FUNGI	0	0	0	0	0	0.25	0
4369	YHL025W	OG5_171922	7 - FUNGI	0	0	0	0	0	0.25	0
4370	YDR197W	OG5_171926	7 - FUNGI	0	0	0	0	0	0.25	0
4371	YGR016W	OG5_171928	7 - FUNGI	0	0	0	0	0	0.25	0
4372	YLR211C	OG5_171940	7 - FUNGI	0	0	0	0	0	0.25	0
4373	YDR446W	OG5_171944	7 - FUNGI	0	0	0	0	0	0.25	0
4374	YKR006C	OG5_171946	7 - FUNGI	0	0	0	0	0	0.25	0
4375	YPL007C	OG5_171948	7 - FUNGI	0	0	0	0	0	0.25	0
4376	YLR445W	OG5_171951	7 - FUNGI	0	0	0	0	0	0.25	0
4377	YLL060C	OG5_134737	7 - FUNGI	0	0.305555556	0.125	0.142857143	0	0.25	0
4378	Q0110	OG5_150109	7 - FUNGI	0.0625	0	0	0.047619048	0	0.25	0.0625
4379	YNR073C	OG5_133776	7 - FUNGI	0	0.305555556	0.125	0.047619048	0	0.25	0
4380	YEL070W	OG5_133776	7 - FUNGI	0	0.305555556	0.125	0.047619048	0	0.25	0
4381	YCR023C	OG5_140225	7 - FUNGI	0	0	0.125	0.047619048	0	0.25	0.125
4382	YEL066W	OG5_142688	7 - FUNGI	0	0.138888889	0.125	0	0	0.25	0
4383	YPR193C	OG5_142688	7 - FUNGI	0	0.138888889	0.125	0	0	0.25	0
4384	YLR424W	OG5_162929	7 - FUNGI	0	0	0.125	0	0	0.25	0
4385	YIL015W	OG5_163678	7 - FUNGI	0	0	0.125	0	0	0.25	0
4386	YBR083W	OG5_158391	7 - FUNGI	0	0	0.125	0.047619048	0.071428571	0.2	0
4387	YNL093W	OG5_132710	7 - FUNGI	0	0	0	0.523809524	0	0.2	0.25
4388	YDR503C	OG5_156232	7 - FUNGI	0	0	0	0.142857143	0	0.2	0.0625
4389	YGR250C	OG5_153119	7 - FUNGI	0	0	0	0.095238095	0	0.2	0.125
4390	YDR034W-B	OG5_163974	7 - FUNGI	0	0	0	0.095238095	0	0.2	0
4391	YGL096W	OG5_146448	7 - FUNGI	0	0	0	0	0.071428571	0.2	0.125
4392	YOL020W	OG5_170252	7 - FUNGI	0	0	0	0	0.071428571	0.2	0
4393	YLR067C	OG5_168916	7 - FUNGI	0	0	0	0.047619048	0	0.2	0
4394	YMR255W	OG5_171766	7 - FUNGI	0	0	0	0.047619048	0	0.2	0
4395	YER032W	OG5_171920	7 - FUNGI	0	0	0	0.047619048	0	0.2	0
4396	YIL101C	OG5_171929	7 - FUNGI	0	0	0	0.047619048	0	0.2	0
4397	YNL176C	OG5_171931	7 - FUNGI	0	0	0	0.047619048	0	0.2	0
4398	YLR141W	OG5_171952	7 - FUNGI	0	0	0	0.047619048	0	0.2	0
4399	YDR195W	OG5_170036	7 - FUNGI	0	0.027777778	0	0	0	0.2	0
4400	YCR039C	OG5_157032	7 - FUNGI	0	0	0	0	0	0.2	0
4401	YCL067C	OG5_157032	7 - FUNGI	0	0	0	0	0	0.2	0
4402	YCR096C	OG5_157032	7 - FUNGI	0	0	0	0	0	0.2	0
4403	YLR332W	OG5_159087	7 - FUNGI	0	0	0	0	0	0.2	0.125
4404	YPL139C	OG5_160922	7 - FUNGI	0	0	0	0	0	0.2	0
4405	YOR229W	OG5_160922	7 - FUNGI	0	0	0	0	0	0.2	0
4406	YOR230W	OG5_160922	7 - FUNGI	0	0	0	0	0	0.2	0
4407	YOR148C	OG5_163085	7 - FUNGI	0	0	0	0	0	0.2	0
4408	YPL166W	OG5_163517	7 - FUNGI	0	0	0	0	0	0.2	0.0625
4409	YBR152W	OG5_164057	7 - FUNGI	0	0	0	0	0	0.2	0.0625
4410	YML058W	OG5_165235	7 - FUNGI	0	0	0	0	0	0.2	0
4411	YLR437C	OG5_165235	7 - FUNGI	0	0	0	0	0	0.2	0
4412	YCL049C	OG5_165423	7 - FUNGI	0	0	0	0	0	0.2	0
4413	YGR041W	OG5_165424	7 - FUNGI	0	0	0	0	0	0.2	0
4414	YLR353W	OG5_165424	7 - FUNGI	0	0	0	0	0	0.2	0
4415	YDL239C	OG5_165426	7 - FUNGI	0	0	0	0	0	0.2	0
4416	YNL225C	OG5_165426	7 - FUNGI	0	0	0	0	0	0.2	0
4417	YDR464W	OG5_168431	7 - FUNGI	0	0	0	0	0	0.2	0.0625
4418	YHR079C-A	OG5_169262	7 - FUNGI	0	0	0	0	0	0.2	0
4419	YJL137C	OG5_169538	7 - FUNGI	0	0	0	0	0	0.2	0
4420	YMR032W	OG5_169669	7 - FUNGI	0	0	0	0	0	0.2	0.0625
4421	YDR319C	OG5_169736	7 - FUNGI	0	0	0	0	0	0.2	0
4422	YGR044C	OG5_169758	7 - FUNGI	0	0	0	0	0	0.2	0
4423	YGL021W	OG5_169957	7 - FUNGI	0	0	0	0	0	0.2	0.0625
4424	YIL073C	OG5_171579	7 - FUNGI	0	0	0	0	0	0.2	0
4425	YEL072W	OG5_171582	7 - FUNGI	0	0	0	0	0	0.2	0
4426	YOR045W	OG5_171603	7 - FUNGI	0	0	0	0	0	0.2	0
4427	YLR256W	OG5_171609	7 - FUNGI	0	0	0	0	0	0.2	0
4428	YOR047C	OG5_171611	7 - FUNGI	0	0	0	0	0	0.2	0
4429	YOR371C	OG5_171621	7 - FUNGI	0	0	0	0	0	0.2	0
4430	YLR224W	OG5_171645	7 - FUNGI	0	0	0	0	0	0.2	0
4431	YIL117C	OG5_171652	7 - FUNGI	0	0	0	0	0	0.2	0
4432	YOR315W	OG5_171654	7 - FUNGI	0	0	0	0	0	0.2	0
4433	YAL051W	OG5_171658	7 - FUNGI	0	0	0	0	0	0.2	0
4434	YOR363C	OG5_171658	7 - FUNGI	0	0	0	0	0	0.2	0
4435	YOL017W	OG5_171661	7 - FUNGI	0	0	0	0	0	0.2	0
4436	YLR298C	OG5_171914	7 - FUNGI	0	0	0	0	0	0.2	0
4437	YPR109W	OG5_171919	7 - FUNGI	0	0	0	0	0	0.2	0
4438	YMR181C	OG5_171923	7 - FUNGI	0	0	0	0	0	0.2	0
4439	YPL229W	OG5_171923	7 - FUNGI	0	0	0	0	0	0.2	0
4440	YHR022C	OG5_171924	7 - FUNGI	0	0	0	0	0	0.2	0
4441	YPR115W	OG5_171930	7 - FUNGI	0	0	0	0	0	0.2	0
4442	YGR097W	OG5_171930	7 - FUNGI	0	0	0	0	0	0.2	0
4443	YER158C	OG5_171936	7 - FUNGI	0	0	0	0	0	0.2	0
4444	YDR085C	OG5_171936	7 - FUNGI	0	0	0	0	0	0.2	0
4445	YBR270C	OG5_171937	7 - FUNGI	0	0	0	0	0	0.2	0
4446	YJL058C	OG5_171937	7 - FUNGI	0	0	0	0	0	0.2	0
4447	YDL021W	OG5_171943	7 - FUNGI	0	0	0	0	0	0.2	0
4448	YOL056W	OG5_171943	7 - FUNGI	0	0	0	0	0	0.2	0
4449	YIR010W	OG5_171949	7 - FUNGI	0	0	0	0	0	0.2	0.0625
4450	YOR062C	OG5_171950	7 - FUNGI	0	0	0	0	0	0.2	0
4451	YKR075C	OG5_171950	7 - FUNGI	0	0	0	0	0	0.2	0
4452	YLR073C	OG5_174988	7 - FUNGI	0	0	0	0	0	0.2	0
4453	YGR191W	OG5_175192	7 - FUNGI	0	0	0	0	0	0.2	0
4454	YHR078W	OG5_175420	7 - FUNGI	0	0	0	0	0	0.2	0
4455	YPL100W	OG5_175473	7 - FUNGI	0	0	0	0	0	0.2	0
4456	YMR087W	OG5_175577	7 - FUNGI	0	0	0	0	0	0.2	0
4457	YDR532C	OG5_175698	7 - FUNGI	0	0	0	0	0	0.2	0
4458	YPR188C	OG5_175783	7 - FUNGI	0	0	0	0	0	0.2	0
4459	YGL126W	OG5_175799	7 - FUNGI	0	0	0	0	0	0.2	0
4460	YOR023C	OG5_175812	7 - FUNGI	0	0	0	0	0	0.2	0
4461	YAL018C	OG5_175865	7 - FUNGI	0	0	0	0	0	0.2	0
4462	YPR095C	OG5_175892	7 - FUNGI	0	0	0	0	0	0.2	0
4463	YDR137W	OG5_175908	7 - FUNGI	0	0	0	0	0	0.2	0
4464	YML071C	OG5_175994	7 - FUNGI	0	0	0	0	0	0.2	0
4465	YPL159C	OG5_176001	7 - FUNGI	0	0	0	0	0	0.2	0
4466	YHR192W	OG5_176024	7 - FUNGI	0	0	0	0	0	0.2	0
4467	YGL151W	OG5_176035	7 - FUNGI	0	0	0	0	0	0.2	0
4468	YDR171W	OG5_176126	7 - FUNGI	0	0	0	0	0	0.2	0
4469	YOR107W	OG5_176197	7 - FUNGI	0	0	0	0	0	0.2	0
4470	YIR017C	OG5_176201	7 - FUNGI	0	0	0	0	0	0.2	0
4471	YNL187W	OG5_176218	7 - FUNGI	0	0	0	0	0	0.2	0
4472	YBR156C	OG5_176232	7 - FUNGI	0	0	0	0	0	0.2	0
4473	YHR103W	OG5_176255	7 - FUNGI	0	0	0	0	0	0.2	0
4474	YFL040W	OG5_176286	7 - FUNGI	0	0	0	0	0	0.2	0
4475	YKL162C	OG5_176305	7 - FUNGI	0	0	0	0	0	0.2	0
4476	YER054C	OG5_176536	7 - FUNGI	0	0	0	0	0	0.2	0
4477	YIL136W	OG5_176549	7 - FUNGI	0	0	0	0	0	0.2	0
4478	YGL128C	OG5_176707	7 - FUNGI	0	0	0	0	0	0.2	0
4479	YPR010C-A	OG5_176740	7 - FUNGI	0	0	0	0	0	0.2	0
4480	YGL227W	OG5_176753	7 - FUNGI	0	0	0	0	0	0.2	0
4481	YLL004W	OG5_176777	7 - FUNGI	0	0	0	0	0	0.2	0
4482	YLR132C	OG5_176779	7 - FUNGI	0	0	0	0	0	0.2	0
4483	YLR035C	OG5_176781	7 - FUNGI	0	0	0	0	0	0.2	0
4484	YDR106W	OG5_176811	7 - FUNGI	0	0	0	0	0	0.2	0
4485	YOR221C	OG5_176829	7 - FUNGI	0	0	0	0	0	0.2	0
4486	YLR173W	OG5_176832	7 - FUNGI	0	0	0	0	0	0.2	0
4487	YDR124W	OG5_176852	7 - FUNGI	0	0	0	0	0	0.2	0
4488	YKL074C	OG5_176884	7 - FUNGI	0	0	0	0	0	0.2	0
4489	YDR391C	OG5_176919	7 - FUNGI	0	0	0	0	0	0.2	0
4490	YHR017W	OG5_176972	7 - FUNGI	0	0	0	0	0	0.2	0
4491	YJL146W	OG5_176984	7 - FUNGI	0	0	0	0	0	0.2	0
4492	YGR089W	OG5_176987	7 - FUNGI	0	0	0	0	0	0.2	0
4493	YBL081W	OG5_177187	7 - FUNGI	0	0	0	0	0	0.2	0
4494	YDR110W	OG5_177189	7 - FUNGI	0	0	0	0	0	0.2	0
4495	YIL017C	OG5_177202	7 - FUNGI	0	0	0	0	0	0.2	0
4496	YDR356W	OG5_177616	7 - FUNGI	0	0	0	0	0	0.2	0
4497	YPR093C	OG5_177673	7 - FUNGI	0	0	0	0	0	0.2	0
4498	YAR019C	OG5_178544	7 - FUNGI	0	0	0	0	0	0.2	0
4499	YGR130C	OG5_178780	7 - FUNGI	0	0	0	0	0	0.2	0
4500	YDR076W	OG5_178797	7 - FUNGI	0	0	0	0	0	0.2	0
4501	YBR119W	OG5_178841	7 - FUNGI	0	0	0	0	0	0.2	0
4502	YGR075C	OG5_179001	7 - FUNGI	0	0	0	0	0	0.2	0
4503	YKR008W	OG5_179010	7 - FUNGI	0	0	0	0	0	0.2	0
4504	YJL019W	OG5_179023	7 - FUNGI	0	0	0	0	0	0.2	0
4505	YPL108W	OG5_179390	7 - FUNGI	0	0	0	0	0	0.2	0
4506	YDL203C	OG5_179411	7 - FUNGI	0	0	0	0	0	0.2	0
4507	YDL005C	OG5_179447	7 - FUNGI	0	0	0	0	0	0.2	0
4508	YPL005W	OG5_179449	7 - FUNGI	0	0	0	0	0	0.2	0
4509	YOR342C	OG5_179488	7 - FUNGI	0	0	0	0	0	0.2	0
4510	YGL226W	OG5_179493	7 - FUNGI	0	0	0	0	0	0.2	0
4511	YJR043C	OG5_179525	7 - FUNGI	0	0	0	0	0	0.2	0
4512	YBR264C	OG5_179532	7 - FUNGI	0	0	0	0	0	0.2	0
4513	YGR166W	OG5_179533	7 - FUNGI	0	0	0	0	0	0.2	0
4514	YLR436C	OG5_179547	7 - FUNGI	0	0	0	0	0	0.2	0
4515	YER079W	OG5_179562	7 - FUNGI	0	0	0	0	0	0.2	0
4516	YJR053W	OG5_179571	7 - FUNGI	0	0	0	0	0	0.2	0
4517	YLR095C	OG5_179575	7 - FUNGI	0	0	0	0	0	0.2	0
4518	YGR120C	OG5_179592	7 - FUNGI	0	0	0	0	0	0.2	0
4519	YMR098C	OG5_179595	7 - FUNGI	0	0	0	0	0	0.2	0
4520	YJL044C	OG5_179614	7 - FUNGI	0	0	0	0	0	0.2	0
4521	YDR495C	OG5_179644	7 - FUNGI	0	0	0	0	0	0.2	0
4522	YPL193W	OG5_179663	7 - FUNGI	0	0	0	0	0	0.2	0
4523	YGR212W	OG5_179665	7 - FUNGI	0	0	0	0	0	0.2	0
4524	YHL034C	OG5_179669	7 - FUNGI	0	0	0	0	0	0.2	0
4525	YLR431C	OG5_179677	7 - FUNGI	0	0	0	0	0	0.2	0
4526	YMR282C	OG5_179691	7 - FUNGI	0	0	0	0	0	0.2	0
4527	YLL038C	OG5_179693	7 - FUNGI	0	0	0	0	0	0.2	0
4528	YIL154C	OG5_179700	7 - FUNGI	0	0	0	0	0	0.2	0
4529	YMR134W	OG5_179710	7 - FUNGI	0	0	0	0	0	0.2	0
4530	YKL042W	OG5_179715	7 - FUNGI	0	0	0	0	0	0.2	0
4531	YDL089W	OG5_179716	7 - FUNGI	0	0	0	0	0	0.2	0
4532	YLR135W	OG5_179720	7 - FUNGI	0	0	0	0	0	0.2	0
4533	YGR198W	OG5_179732	7 - FUNGI	0	0	0	0	0	0.2	0
4534	YKR007W	OG5_179747	7 - FUNGI	0	0	0	0	0	0.2	0
4535	YER033C	OG5_179758	7 - FUNGI	0	0	0	0	0	0.2	0
4536	YJL016W	OG5_179763	7 - FUNGI	0	0	0	0	0	0.2	0
4537	YCL044C	OG5_179765	7 - FUNGI	0	0	0	0	0	0.2	0
4538	YLR018C	OG5_179773	7 - FUNGI	0	0	0	0	0	0.2	0
4539	YJR046W	OG5_179783	7 - FUNGI	0	0	0	0	0	0.2	0
4540	YBL031W	OG5_179793	7 - FUNGI	0	0	0	0	0	0.2	0
4541	YBR129C	OG5_179800	7 - FUNGI	0	0	0	0	0	0.2	0
4542	YLR226W	OG5_179802	7 - FUNGI	0	0	0	0	0	0.2	0
4543	YGL145W	OG5_179813	7 - FUNGI	0	0	0	0	0	0.2	0
4544	YJL061W	OG5_179820	7 - FUNGI	0	0	0	0	0	0.2	0
4545	YKL098W	OG5_179830	7 - FUNGI	0	0	0	0	0	0.2	0
4546	YPR057W	OG5_179833	7 - FUNGI	0	0	0	0	0	0.2	0
4547	YMR204C	OG5_179853	7 - FUNGI	0	0	0	0	0	0.2	0
4548	YLL003W	OG5_179861	7 - FUNGI	0	0	0	0	0	0.2	0
4549	YFR013W	OG5_179872	7 - FUNGI	0	0	0	0	0	0.2	0
4550	YGL071W	OG5_179873	7 - FUNGI	0	0	0	0	0	0.2	0
4551	YIL139C	OG5_179885	7 - FUNGI	0	0	0	0	0	0.2	0
4552	YDR179W-A	OG5_179898	7 - FUNGI	0	0	0	0	0	0.2	0
4553	YJL051W	OG5_179899	7 - FUNGI	0	0	0	0	0	0.2	0
4554	YFR049W	OG5_179901	7 - FUNGI	0	0	0	0	0	0.2	0
4555	YKL057C	OG5_179902	7 - FUNGI	0	0	0	0	0	0.2	0
4556	YBL060W	OG5_179905	7 - FUNGI	0	0	0	0	0	0.2	0
4557	YLR219W	OG5_179906	7 - FUNGI	0	0	0	0	0	0.2	0
4558	YMR029C	OG5_179907	7 - FUNGI	0	0	0	0	0	0.2	0
4559	YOL126C	OG5_180234	7 - FUNGI	0	0	0	0	0	0.2	0
4560	YLR320W	OG5_180325	7 - FUNGI	0	0	0	0	0	0.2	0
4561	YGL036W	OG5_180326	7 - FUNGI	0	0	0	0	0	0.2	0
4562	YDR350C	OG5_180327	7 - FUNGI	0	0	0	0	0	0.2	0
4563	YDR369C	OG5_180328	7 - FUNGI	0	0	0	0	0	0.2	0
4564	YDR370C	OG5_180329	7 - FUNGI	0	0	0	0	0	0.2	0
4565	YDR381C-A	OG5_180330	7 - FUNGI	0	0	0	0	0	0.2	0
4566	YDR384C	OG5_180331	7 - FUNGI	0	0	0	0	0	0.2	0
4567	YLR039C	OG5_180333	7 - FUNGI	0	0	0	0	0	0.2	0
4568	YLR204W	OG5_180334	7 - FUNGI	0	0	0	0	0	0.2	0
4569	YLR199C	OG5_180335	7 - FUNGI	0	0	0	0	0	0.2	0
4570	YCL058W-A	OG5_180336	7 - FUNGI	0	0	0	0	0	0.2	0
4571	YCL051W	OG5_180337	7 - FUNGI	0	0	0	0	0	0.2	0
4572	YDR138W	OG5_180338	7 - FUNGI	0	0	0	0	0	0.2	0
4573	YDR118W	OG5_180339	7 - FUNGI	0	0	0	0	0	0.2	0
4574	YDR123C	OG5_180340	7 - FUNGI	0	0	0	0	0	0.2	0
4575	YDR130C	OG5_180341	7 - FUNGI	0	0	0	0	0	0.2	0
4576	YGR222W	OG5_180342	7 - FUNGI	0	0	0	0	0	0.2	0
4577	YML119W	OG5_180343	7 - FUNGI	0	0	0	0	0	0.2	0
4578	YLR360W	OG5_180344	7 - FUNGI	0	0	0	0	0	0.2	0
4579	YKR011C	OG5_180345	7 - FUNGI	0	0	0	0	0	0.2	0
4580	YBR275C	OG5_180346	7 - FUNGI	0	0	0	0	0	0.2	0
4581	YCL005W	OG5_180348	7 - FUNGI	0	0	0	0	0	0.2	0
4582	YJL173C	OG5_180349	7 - FUNGI	0	0	0	0	0	0.2	0
4583	YLR094C	OG5_180350	7 - FUNGI	0	0	0	0	0	0.2	0
4584	YBR131W	OG5_180351	7 - FUNGI	0	0	0	0	0	0.2	0
4585	YBR128C	OG5_180352	7 - FUNGI	0	0	0	0	0	0.2	0
4586	YFR042W	OG5_180353	7 - FUNGI	0	0	0	0	0	0.2	0
4587	YER038C	OG5_180354	7 - FUNGI	0	0	0	0	0	0.2	0
4588	YER034W	OG5_180355	7 - FUNGI	0	0	0	0	0	0.2	0
4589	YLL042C	OG5_180356	7 - FUNGI	0	0	0	0	0	0.2	0
4590	YNR045W	OG5_180357	7 - FUNGI	0	0	0	0	0	0.2	0
4591	YIL009C-A	OG5_180358	7 - FUNGI	0	0	0	0	0	0.2	0
4592	YOL063C	OG5_180359	7 - FUNGI	0	0	0	0	0	0.2	0
4593	YKL187C	OG5_180360	7 - FUNGI	0	0	0	0	0	0.2	0
4594	YDL073W	OG5_180361	7 - FUNGI	0	0	0	0	0	0.2	0
4595	YPR070W	OG5_180362	7 - FUNGI	0	0	0	0	0	0.2	0
4596	YOR354C	OG5_180363	7 - FUNGI	0	0	0	0	0	0.2	0
4597	YLL033W	OG5_180365	7 - FUNGI	0	0	0	0	0	0.2	0
4598	YHR035W	OG5_180367	7 - FUNGI	0	0	0	0	0	0.2	0
4599	YPR116W	OG5_180368	7 - FUNGI	0	0	0	0	0	0.2	0
4600	YBR253W	OG5_180369	7 - FUNGI	0	0	0	0	0	0.2	0
4601	YCR082W	OG5_180372	7 - FUNGI	0	0	0	0	0	0.2	0
4602	YDR156W	OG5_180373	7 - FUNGI	0	0	0	0	0	0.2	0
4603	YDR153C	OG5_180374	7 - FUNGI	0	0	0	0	0	0.2	0
4604	YOL136C	OG5_180375	7 - FUNGI	0	0	0	0	0	0.2	0
4605	YOL117W	OG5_180376	7 - FUNGI	0	0	0	0	0	0.2	0
4606	YBL006C	OG5_180378	7 - FUNGI	0	0	0	0	0	0.2	0
4607	YDR056C	OG5_180380	7 - FUNGI	0	0	0	0	0	0.2	0
4608	YDR219C	OG5_180381	7 - FUNGI	0	0	0	0	0	0.2	0
4609	YDR218C	OG5_180382	7 - FUNGI	0	0	0	0	0	0.2	0
4610	YKL159C	OG5_180383	7 - FUNGI	0	0	0	0	0	0.2	0
4611	YOL044W	OG5_180384	7 - FUNGI	0	0	0	0	0	0.2	0
4612	YOL042W	OG5_180385	7 - FUNGI	0	0	0	0	0	0.2	0
4613	YOL036W	OG5_180386	7 - FUNGI	0	0	0	0	0	0.2	0
4614	YLR054C	OG5_180387	7 - FUNGI	0	0	0	0	0	0.2	0
4615	YLR052W	OG5_180388	7 - FUNGI	0	0	0	0	0	0.2	0
4616	YFR008W	OG5_180389	7 - FUNGI	0	0	0	0	0	0.2	0
4617	YMR270C	OG5_180390	7 - FUNGI	0	0	0	0	0	0.2	0
4618	YBL029W	OG5_180391	7 - FUNGI	0	0	0	0	0	0.2	0
4619	YLR257W	OG5_180392	7 - FUNGI	0	0	0	0	0	0.2	0
4620	YDR179C	OG5_180393	7 - FUNGI	0	0	0	0	0	0.2	0
4621	YMR064W	OG5_180395	7 - FUNGI	0	0	0	0	0	0.2	0
4622	YMR066W	OG5_180396	7 - FUNGI	0	0	0	0	0	0.2	0
4623	YIR024C	OG5_180397	7 - FUNGI	0	0	0	0	0	0.2	0
4624	YIR025W	OG5_180398	7 - FUNGI	0	0	0	0	0	0.2	0
4625	YGL061C	OG5_180399	7 - FUNGI	0	0	0	0	0	0.2	0
4626	YKL093W	OG5_180400	7 - FUNGI	0	0	0	0	0	0.2	0
4627	YMR168C	OG5_180401	7 - FUNGI	0	0	0	0	0	0.2	0
4628	YGR239C	OG5_180402	7 - FUNGI	0	0	0	0	0	0.2	0
4629	YGR275W	OG5_180403	7 - FUNGI	0	0	0	0	0	0.2	0
4630	YLR329W	OG5_180404	7 - FUNGI	0	0	0	0	0	0.2	0
4631	YPR101W	OG5_180405	7 - FUNGI	0	0	0	0	0	0.2	0
4632	YER104W	OG5_180407	7 - FUNGI	0	0	0	0	0	0.2	0
4633	YER106W	OG5_180408	7 - FUNGI	0	0	0	0	0	0.2	0
4634	YOR372C	OG5_180409	7 - FUNGI	0	0	0	0	0	0.2	0
4635	YGR179C	OG5_180410	7 - FUNGI	0	0	0	0	0	0.2	0
4636	YDR488C	OG5_180412	7 - FUNGI	0	0	0	0	0	0.2	0
4637	YDR494W	OG5_180413	7 - FUNGI	0	0	0	0	0	0.2	0
4638	YLR368W	OG5_180414	7 - FUNGI	0	0	0	0	0	0.2	0
4639	YDR065W	OG5_180415	7 - FUNGI	0	0	0	0	0	0.2	0
4640	YNL199C	OG5_180416	7 - FUNGI	0	0	0	0	0	0.2	0
4641	YDL220C	OG5_180417	7 - FUNGI	0	0	0	0	0	0.2	0
4642	YAL027W	OG5_180419	7 - FUNGI	0	0	0	0	0	0.2	0
4643	YNL100W	OG5_180422	7 - FUNGI	0	0	0	0	0	0.2	0
4644	YJL023C	OG5_180423	7 - FUNGI	0	0	0	0	0	0.2	0
4645	YML023C	OG5_180424	7 - FUNGI	0	0	0	0	0	0.2	0
4646	YML029W	OG5_180425	7 - FUNGI	0	0	0	0	0	0.2	0
4647	YPL168W	OG5_180426	7 - FUNGI	0	0	0	0	0	0.2	0
4648	YGR106C	OG5_180427	7 - FUNGI	0	0	0	0	0	0.2	0
4649	YIL132C	OG5_180428	7 - FUNGI	0	0	0	0	0	0.2	0
4650	YGR196C	OG5_180429	7 - FUNGI	0	0	0	0	0	0.2	0
4651	YLR457C	OG5_180430	7 - FUNGI	0	0	0	0	0	0.2	0
4652	YPL255W	OG5_180431	7 - FUNGI	0	0	0	0	0	0.2	0
4653	YPL241C	OG5_180432	7 - FUNGI	0	0	0	0	0	0.2	0
4654	YDR520C	OG5_180433	7 - FUNGI	0	0	0	0	0	0.2	0
4655	YMR257C	OG5_180434	7 - FUNGI	0	0	0	0	0	0.2	0
4656	YMR252C	OG5_180435	7 - FUNGI	0	0	0	0	0	0.2	0
4657	YGL075C	OG5_180436	7 - FUNGI	0	0	0	0	0	0.2	0
4658	YMR163C	OG5_180437	7 - FUNGI	0	0	0	0	0	0.2	0
4659	YML011C	OG5_180438	7 - FUNGI	0	0	0	0	0	0.2	0
4660	YLR381W	OG5_180439	7 - FUNGI	0	0	0	0	0	0.2	0
4661	YLR385C	OG5_180440	7 - FUNGI	0	0	0	0	0	0.2	0
4662	YPL068C	OG5_180441	7 - FUNGI	0	0	0	0	0	0.2	0
4663	YPL071C	OG5_180442	7 - FUNGI	0	0	0	0	0	0.2	0
4664	YPL075W	OG5_180443	7 - FUNGI	0	0	0	0	0	0.2	0
4665	YPL099C	OG5_180444	7 - FUNGI	0	0	0	0	0	0.2	0
4666	YIL146C	OG5_180445	7 - FUNGI	0	0	0	0	0	0.2	0
4667	YDR317W	OG5_180447	7 - FUNGI	0	0	0	0	0	0.2	0
4668	YBR157C	OG5_180448	7 - FUNGI	0	0	0	0	0	0.2	0
4669	YPR046W	OG5_180450	7 - FUNGI	0	0	0	0	0	0.2	0
4670	YHR127W	OG5_180452	7 - FUNGI	0	0	0	0	0	0.2	0
4671	YBR045C	OG5_180454	7 - FUNGI	0	0	0	0	0	0.2	0
4672	YDL121C	OG5_180455	7 - FUNGI	0	0	0	0	0	0.2	0
4673	YMR144W	OG5_180456	7 - FUNGI	0	0	0	0	0	0.2	0
4674	YHR167W	OG5_180457	7 - FUNGI	0	0	0	0	0	0.2	0
4675	YDL053C	OG5_180458	7 - FUNGI	0	0	0	0	0	0.2	0
4676	YBR044C	OG5_180459	7 - FUNGI	0	0	0	0	0	0.2	0
4677	YER092W	OG5_180460	7 - FUNGI	0	0	0	0	0	0.2	0
4678	YNR010W	OG5_180461	7 - FUNGI	0	0	0	0	0	0.2	0
4679	YJL147C	OG5_180462	7 - FUNGI	0	0	0	0	0	0.2	0
4680	YJL149W	OG5_180464	7 - FUNGI	0	0	0	0	0	0.2	0
4681	YML091C	OG5_180465	7 - FUNGI	0	0	0	0	0	0.2	0
4682	YER153C	OG5_180466	7 - FUNGI	0	0	0	0	0	0.2	0
4683	YER149C	OG5_180467	7 - FUNGI	0	0	0	0	0	0.2	0
4684	YER147C	OG5_180468	7 - FUNGI	0	0	0	0	0	0.2	0
4685	YGL223C	OG5_180469	7 - FUNGI	0	0	0	0	0	0.2	0
4686	YOL104C	OG5_180470	7 - FUNGI	0	0	0	0	0	0.2	0
4687	YOL088C	OG5_180471	7 - FUNGI	0	0	0	0	0	0.2	0
4688	YGR168C	OG5_180472	7 - FUNGI	0	0	0	0	0	0.2	0
4689	YFR023W	OG5_180473	7 - FUNGI	0	0	0	0	0	0.2	0
4690	YBR258C	OG5_180474	7 - FUNGI	0	0	0	0	0	0.2	0
4691	YBR262C	OG5_180475	7 - FUNGI	0	0	0	0	0	0.2	0
4692	YOL053W	OG5_180476	7 - FUNGI	0	0	0	0	0	0.2	0
4693	YGR142W	OG5_180477	7 - FUNGI	0	0	0	0	0	0.2	0
4694	YGR140W	OG5_180478	7 - FUNGI	0	0	0	0	0	0.2	0
4695	YGR122W	OG5_180479	7 - FUNGI	0	0	0	0	0	0.2	0
4696	YBR165W	OG5_180480	7 - FUNGI	0	0	0	0	0	0.2	0
4697	YKL112W	OG5_180483	7 - FUNGI	0	0	0	0	0	0.2	0
4698	YMR094W	OG5_180484	7 - FUNGI	0	0	0	0	0	0.2	0
4699	YER077C	OG5_180486	7 - FUNGI	0	0	0	0	0	0.2	0
4700	YCR069W	OG5_180487	7 - FUNGI	0	0	0	0	0	0.2	0
4701	YNL159C	OG5_180488	7 - FUNGI	0	0	0	0	0	0.2	0
4702	YNL158W	OG5_180489	7 - FUNGI	0	0	0	0	0	0.2	0
4703	YNL164C	OG5_180490	7 - FUNGI	0	0	0	0	0	0.2	0
4704	YNL165W	OG5_180491	7 - FUNGI	0	0	0	0	0	0.2	0
4705	YDL176W	OG5_180492	7 - FUNGI	0	0	0	0	0	0.2	0
4706	YDL180W	OG5_180493	7 - FUNGI	0	0	0	0	0	0.2	0
4707	YML112W	OG5_180494	7 - FUNGI	0	0	0	0	0	0.2	0
4708	YPL124W	OG5_180495	7 - FUNGI	0	0	0	0	0	0.2	0
4709	YDL186W	OG5_180498	7 - FUNGI	0	0	0	0	0	0.2	0
4710	YDL129W	OG5_180499	7 - FUNGI	0	0	0	0	0	0.2	0
4711	YNL076W	OG5_180501	7 - FUNGI	0	0	0	0	0	0.2	0
4712	YNL077W	OG5_180502	7 - FUNGI	0	0	0	0	0	0.2	0
4713	YNL078W	OG5_180503	7 - FUNGI	0	0	0	0	0	0.2	0
4714	YDR439W	OG5_180504	7 - FUNGI	0	0	0	0	0	0.2	0
4715	YDR309C	OG5_180505	7 - FUNGI	0	0	0	0	0	0.2	0
4716	YDR307W	OG5_180506	7 - FUNGI	0	0	0	0	0	0.2	0
4717	YNL180C	OG5_180507	7 - FUNGI	0	0	0	0	0	0.2	0
4718	YKL214C	OG5_180509	7 - FUNGI	0	0	0	0	0	0.2	0
4719	YJL192C	OG5_180510	7 - FUNGI	0	0	0	0	0	0.2	0
4720	YGR206W	OG5_180511	7 - FUNGI	0	0	0	0	0	0.2	0
4721	YGR084C	OG5_180512	7 - FUNGI	0	0	0	0	0	0.2	0
4722	YGR079W	OG5_180513	7 - FUNGI	0	0	0	0	0	0.2	0
4723	YGR077C	OG5_180514	7 - FUNGI	0	0	0	0	0	0.2	0
4724	YDL044C	OG5_180515	7 - FUNGI	0	0	0	0	0	0.2	0
4725	YDL013W	OG5_180516	7 - FUNGI	0	0	0	0	0	0.2	0
4726	YER123W	OG5_180517	7 - FUNGI	0	0	0	0	0	0.2	0
4727	YHL006C	OG5_180518	7 - FUNGI	0	0	0	0	0	0.2	0
4728	YMR122W-A	OG5_180519	7 - FUNGI	0	0	0	0	0	0.2	0
4729	YMR133W	OG5_180520	7 - FUNGI	0	0	0	0	0	0.2	0
4730	YGR052W	OG5_180521	7 - FUNGI	0	0	0	0	0	0.2	0
4731	YGR067C	OG5_180522	7 - FUNGI	0	0	0	0	0	0.2	0
4732	YNL214W	OG5_180523	7 - FUNGI	0	0	0	0	0	0.2	0
4733	YOR083W	OG5_180524	7 - FUNGI	0	0	0	0	0	0.2	0
4734	YLR263W	OG5_180525	7 - FUNGI	0	0	0	0	0	0.2	0
4735	YBR211C	OG5_180527	7 - FUNGI	0	0	0	0	0	0.2	0
4736	YBR225W	OG5_180528	7 - FUNGI	0	0	0	0	0	0.2	0
4737	YML006C	OG5_180529	7 - FUNGI	0	0	0	0	0	0.2	0
4738	YKL130C	OG5_180530	7 - FUNGI	0	0	0	0	0	0.2	0
4739	YKR067W	OG5_180531	7 - FUNGI	0	0	0	0	0	0.2	0
4740	YKL109W	OG5_180532	7 - FUNGI	0	0	0	0	0	0.2	0
4741	YIR014W	OG5_180533	7 - FUNGI	0	0	0	0	0	0.2	0
4742	YOR255W	OG5_180534	7 - FUNGI	0	0	0	0	0	0.2	0
4743	YOR147W	OG5_180535	7 - FUNGI	0	0	0	0	0	0.2	0
4744	YNL133C	OG5_180536	7 - FUNGI	0	0	0	0	0	0.2	0
4745	YDR078C	OG5_180537	7 - FUNGI	0	0	0	0	0	0.2	0
4746	YML129C	OG5_180538	7 - FUNGI	0	0	0	0	0	0.2	0
4747	YDR239C	OG5_180539	7 - FUNGI	0	0	0	0	0	0.2	0
4748	YDR240C	OG5_180540	7 - FUNGI	0	0	0	0	0	0.2	0
4749	YDR249C	OG5_180541	7 - FUNGI	0	0	0	0	0	0.2	0
4750	YDR022C	OG5_180542	7 - FUNGI	0	0	0	0	0	0.2	0
4751	YFL049W	OG5_180544	7 - FUNGI	0	0	0	0	0	0.2	0
4752	YMR187C	OG5_180545	7 - FUNGI	0	0	0	0	0	0.2	0
4753	YMR184W	OG5_180546	7 - FUNGI	0	0	0	0	0	0.2	0
4754	YEL005C	OG5_180547	7 - FUNGI	0	0	0	0	0	0.2	0
4755	YIL161W	OG5_180548	7 - FUNGI	0	0	0	0	0	0.2	0
4756	YOR213C	OG5_180549	7 - FUNGI	0	0	0	0	0	0.2	0
4757	YKR037C	OG5_180550	7 - FUNGI	0	0	0	0	0	0.2	0
4758	YJL089W	OG5_180551	7 - FUNGI	0	0	0	0	0	0.2	0
4759	YMR052W	OG5_180552	7 - FUNGI	0	0	0	0	0	0.2	0
4760	YKL075C	OG5_180553	7 - FUNGI	0	0	0	0	0	0.2	0
4761	YGL175C	OG5_180554	7 - FUNGI	0	0	0	0	0	0.2	0
4762	YBR085C-A	OG5_180555	7 - FUNGI	0	0	0	0	0	0.2	0
4763	YPR151C	OG5_180557	7 - FUNGI	0	0	0	0	0	0.2	0
4764	YPR148C	OG5_180558	7 - FUNGI	0	0	0	0	0	0.2	0
4765	YOR066W	OG5_180559	7 - FUNGI	0	0	0	0	0	0.2	0
4766	YOR279C	OG5_180560	7 - FUNGI	0	0	0	0	0	0.2	0
4767	YML062C	OG5_180561	7 - FUNGI	0	0	0	0	0	0.2	0
4768	YER167W	OG5_180563	7 - FUNGI	0	0	0	0	0	0.2	0
4769	YER180C	OG5_180564	7 - FUNGI	0	0	0	0	0	0.2	0
4770	YDR113C	OG5_180565	7 - FUNGI	0	0	0	0	0	0.2	0
4771	YLR079W	OG5_180566	7 - FUNGI	0	0	0	0	0	0.2	0
4772	YJR135C	OG5_180567	7 - FUNGI	0	0	0	0	0	0.2	0
4773	YBR077C	OG5_180568	7 - FUNGI	0	0	0	0	0	0.2	0
4774	YPL161C	OG5_180569	7 - FUNGI	0	0	0	0	0	0.2	0
4775	YPL158C	OG5_180570	7 - FUNGI	0	0	0	0	0	0.2	0
4776	YPL156C	OG5_180571	7 - FUNGI	0	0	0	0	0	0.2	0
4777	YEL018W	OG5_180572	7 - FUNGI	0	0	0	0	0	0.2	0
4778	YNL304W	OG5_180573	7 - FUNGI	0	0	0	0	0	0.2	0
4779	YNL311C	OG5_180574	7 - FUNGI	0	0	0	0	0	0.2	0
4780	YNL314W	OG5_180576	7 - FUNGI	0	0	0	0	0	0.2	0
4781	YKR064W	OG5_180578	7 - FUNGI	0	0	0	0	0	0.2	0
4782	YKR049C	OG5_180579	7 - FUNGI	0	0	0	0	0	0.2	0
4783	YKR046C	OG5_180580	7 - FUNGI	0	0	0	0	0	0.2	0
4784	YBR168W	OG5_180581	7 - FUNGI	0	0	0	0	0	0.2	0
4785	YPL052W	OG5_180582	7 - FUNGI	0	0	0	0	0	0.2	0
4786	YJR021C	OG5_180583	7 - FUNGI	0	0	0	0	0	0.2	0
4787	YJR022W	OG5_180584	7 - FUNGI	0	0	0	0	0	0.2	0
4788	YJR030C	OG5_180585	7 - FUNGI	0	0	0	0	0	0.2	0
4789	YJL165C	OG5_180586	7 - FUNGI	0	0	0	0	0	0.2	0
4790	YMR160W	OG5_180587	7 - FUNGI	0	0	0	0	0	0.2	0
4791	YLR408C	OG5_180588	7 - FUNGI	0	0	0	0	0	0.2	0
4792	YLR404W	OG5_180589	7 - FUNGI	0	0	0	0	0	0.2	0
4793	YAL031C	OG5_180590	7 - FUNGI	0	0	0	0	0	0.2	0
4794	YIL055C	OG5_180591	7 - FUNGI	0	0	0	0	0	0.2	0
4795	YIL071C	OG5_180592	7 - FUNGI	0	0	0	0	0	0.2	0
4796	YIL077C	OG5_180593	7 - FUNGI	0	0	0	0	0	0.2	0
4797	YKL048C	OG5_180595	7 - FUNGI	0	0	0	0	0	0.2	0
4798	YKL063C	OG5_180596	7 - FUNGI	0	0	0	0	0	0.2	0
4799	YHR184W	OG5_180597	7 - FUNGI	0	0	0	0	0	0.2	0
4800	YMR298W	OG5_180598	7 - FUNGI	0	0	0	0	0	0.2	0
4801	YMR299C	OG5_180599	7 - FUNGI	0	0	0	0	0	0.2	0
4802	YPR133W-A	OG5_181856	7 - FUNGI	0	0	0	0	0	0.2	0
4803	YLR093C	OG5_147213	7 - FUNGI	0	0	0.125	0.047619048	0	0.2	0.0625
4804	Q0065	OG5_156903	7 - FUNGI	0	0	0.125	0.047619048	0	0.2	0.0625
4805	YPR013C	OG5_153050	7 - FUNGI	0	0	0	0.047619048	0.071428571	0.2	0
4806	YPR015C	OG5_153050	7 - FUNGI	0	0	0	0.047619048	0.071428571	0.2	0
4807	YKL107W	OG5_153046	7 - FUNGI	0	0.027777778	0.125	0	0	0.2	0
4808	YJL162C	OG5_164999	7 - FUNGI	0	0	0.125	0	0	0.2	0.0625
4809	YCR060W	OG5_168540	7 - FUNGI	0	0	0.125	0	0	0.2	0
4810	YPR120C	OG5_170020	7 - FUNGI	0	0	0.125	0	0	0.2	0
4811	YPR114W	OG5_170080	7 - FUNGI	0	0	0.125	0	0	0.2	0
4812	YDR186C	OG5_171927	7 - FUNGI	0	0	0.125	0	0	0.2	0
4813	YDR310C	OG5_171941	7 - FUNGI	0	0	0.125	0	0	0.2	0
4814	YDR077W	OG5_133076	7 - FUNGI	0	0	0.125	0.142857143	0	0.15	0.125
4815	YCL028W	OG5_163373	7 - FUNGI	0	0	0	0.142857143	0	0.15	0
4816	YMR164C	OG5_155185	7 - FUNGI	0	0	0.125	0.047619048	0	0.15	0.0625
4817	YKL032C	OG5_158751	7 - FUNGI	0	0	0	0.047619048	0.071428571	0.15	0.0625
4818	YAL028W	OG5_180420	7 - FUNGI	0	0	0	0.047619048	0	0.15	0
4819	YGL134W	OG5_180451	7 - FUNGI	0	0	0	0.047619048	0	0.15	0
4820	YKR022C	OG5_182507	7 - FUNGI	0	0	0	0.047619048	0	0.15	0
4821	YPL245W	OG5_165431	7 - FUNGI	0.125	0.027777778	0	0	0	0.15	0
4822	YDR285W	OG5_171209	7 - FUNGI	0	0.027777778	0.125	0	0	0.15	0
4823	YOR028C	OG5_155113	7 - FUNGI	0	0.027777778	0	0	0	0.15	0.0625
4824	YPL274W	OG5_175349	7 - FUNGI	0	0	0	0	0	0.15	0
4825	YLL061W	OG5_175349	7 - FUNGI	0	0	0	0	0	0.15	0
4826	YOR377W	OG5_179779	7 - FUNGI	0	0	0	0	0	0.15	0
4827	YLL054C	OG5_180364	7 - FUNGI	0	0	0	0	0	0.15	0
4828	YCR106W	OG5_180364	7 - FUNGI	0	0	0	0	0	0.15	0
4829	YBR250W	OG5_182506	7 - FUNGI	0	0	0	0	0	0.15	0
4830	YER187W	OG5_182510	7 - FUNGI	0	0	0	0	0	0.15	0
4831	YGL262W	OG5_182510	7 - FUNGI	0	0	0	0	0	0.15	0
4832	YOR382W	OG5_182952	7 - FUNGI	0	0	0	0	0	0.15	0
4833	YKR044W	OG5_186829	7 - FUNGI	0	0	0	0	0	0.15	0
4834	YOR380W	OG5_188102	7 - FUNGI	0	0	0	0	0	0.15	0
4835	YGL185C	OG5_188452	7 - FUNGI	0	0	0	0	0	0.15	0
4836	YPL061W	OG5_188647	7 - FUNGI	0	0	0	0	0	0.15	0
4837	YOL007C	OG5_188890	7 - FUNGI	0	0	0	0	0	0.15	0
4838	YDR506C	OG5_191482	7 - FUNGI	0	0	0	0	0	0.15	0
4839	YPL014W	OG5_193612	7 - FUNGI	0	0	0	0	0	0.15	0
4840	YJR089W	OG5_193623	7 - FUNGI	0	0	0	0	0	0.15	0
4841	YGR177C	OG5_193652	7 - FUNGI	0	0	0	0	0	0.15	0
4842	YJR012C	OG5_193686	7 - FUNGI	0	0	0	0	0	0.15	0
4843	YDR131C	OG5_193748	7 - FUNGI	0	0	0	0	0	0.15	0
4844	YLR392C	OG5_193755	7 - FUNGI	0	0	0	0	0	0.15	0
4845	Q0060	OG5_194772	7 - FUNGI	0	0	0	0	0	0.15	0
4846	YGL013C	OG5_194775	7 - FUNGI	0	0	0	0	0	0.15	0
4847	YPL272C	OG5_194776	7 - FUNGI	0	0	0	0	0	0.15	0
4848	YDR383C	OG5_194778	7 - FUNGI	0	0	0	0	0	0.15	0
4849	YLR040C	OG5_194779	7 - FUNGI	0	0	0	0	0	0.15	0
4850	YOR298W	OG5_194780	7 - FUNGI	0	0	0	0	0	0.15	0
4851	YLR194C	OG5_194781	7 - FUNGI	0	0	0	0	0	0.15	0
4852	YLR190W	OG5_194782	7 - FUNGI	0	0	0	0	0	0.15	0
4853	YCL063W	OG5_194784	7 - FUNGI	0	0	0	0	0	0.15	0
4854	YDR524C-B	OG5_194785	7 - FUNGI	0	0	0	0	0	0.15	0
4855	YOR264W	OG5_194790	7 - FUNGI	0	0	0	0	0	0.15	0
4856	YNL327W	OG5_194791	7 - FUNGI	0	0	0	0	0	0.15	0
4857	YBL010C	OG5_194794	7 - FUNGI	0	0	0	0	0	0.15	0
4858	YBR071W	OG5_194796	7 - FUNGI	0	0	0	0	0	0.15	0
4859	YML037C	OG5_194797	7 - FUNGI	0	0	0	0	0	0.15	0
4860	YDR222W	OG5_194798	7 - FUNGI	0	0	0	0	0	0.15	0
4861	YPL219W	OG5_194799	7 - FUNGI	0	0	0	0	0	0.15	0
4862	YLR049C	OG5_194801	7 - FUNGI	0	0	0	0	0	0.15	0
4863	YPL018W	OG5_194802	7 - FUNGI	0	0	0	0	0	0.15	0
4864	YDR422C	OG5_194803	7 - FUNGI	0	0	0	0	0	0.15	0
4865	YGR015C	OG5_194806	7 - FUNGI	0	0	0	0	0	0.15	0
4866	YPL186C	OG5_194808	7 - FUNGI	0	0	0	0	0	0.15	0
4867	YDR070C	OG5_194810	7 - FUNGI	0	0	0	0	0	0.15	0
4868	YHR143W	OG5_194811	7 - FUNGI	0	0	0	0	0	0.15	0
4869	YIL119C	OG5_194812	7 - FUNGI	0	0	0	0	0	0.15	0
4870	YIL122W	OG5_194813	7 - FUNGI	0	0	0	0	0	0.15	0
4871	YDR303C	OG5_194814	7 - FUNGI	0	0	0	0	0	0.15	0
4872	YJL070C	OG5_194816	7 - FUNGI	0	0	0	0	0	0.15	0
4873	YLR376C	OG5_194818	7 - FUNGI	0	0	0	0	0	0.15	0
4874	YGL249W	OG5_194821	7 - FUNGI	0	0	0	0	0	0.15	0
4875	YBR047W	OG5_194823	7 - FUNGI	0	0	0	0	0	0.15	0
4876	YLR301W	OG5_194824	7 - FUNGI	0	0	0	0	0	0.15	0
4877	YJR039W	OG5_194825	7 - FUNGI	0	0	0	0	0	0.15	0
4878	YOR114W	OG5_194826	7 - FUNGI	0	0	0	0	0	0.15	0
4879	YNR009W	OG5_194828	7 - FUNGI	0	0	0	0	0	0.15	0
4880	YJL158C	OG5_194829	7 - FUNGI	0	0	0	0	0	0.15	0
4881	YPR164W	OG5_194833	7 - FUNGI	0	0	0	0	0	0.15	0
4882	YOR304C-A	OG5_194836	7 - FUNGI	0	0	0	0	0	0.15	0
4883	YGR126W	OG5_194837	7 - FUNGI	0	0	0	0	0	0.15	0
4884	YJL047C	OG5_194841	7 - FUNGI	0	0	0	0	0	0.15	0
4885	YML107C	OG5_194843	7 - FUNGI	0	0	0	0	0	0.15	0
4886	YDL027C	OG5_194844	7 - FUNGI	0	0	0	0	0	0.15	0
4887	YGL209W	OG5_194848	7 - FUNGI	0	0	0	0	0	0.15	0
4888	YDR082W	OG5_194849	7 - FUNGI	0	0	0	0	0	0.15	0
4889	YEL048C	OG5_194851	7 - FUNGI	0	0	0	0	0	0.15	0
4890	YKL061W	OG5_194852	7 - FUNGI	0	0	0	0	0	0.15	0
4891	YKR045C	OG5_194854	7 - FUNGI	0	0	0	0	0	0.15	0
4892	YJL132W	OG5_194856	7 - FUNGI	0	0	0	0	0	0.15	0
4893	YPL033C	OG5_194858	7 - FUNGI	0	0	0	0	0	0.15	0
4894	YPL039W	OG5_194861	7 - FUNGI	0	0	0	0	0	0.15	0
4895	YLR446W	OG5_194863	7 - FUNGI	0	0	0	0	0	0.15	0
4896	YPL144W	OG5_194865	7 - FUNGI	0	0	0	0	0	0.15	0
4897	YNL295W	OG5_194866	7 - FUNGI	0	0	0	0	0	0.15	0
4898	YBR194W	OG5_194869	7 - FUNGI	0	0	0	0	0	0.15	0
4899	YDR261C	OG5_194871	7 - FUNGI	0	0	0	0	0	0.15	0
4900	YJR083C	OG5_194872	7 - FUNGI	0	0	0	0	0	0.15	0
4901	YLR102C	OG5_194875	7 - FUNGI	0	0	0	0	0	0.15	0
4902	YMR191W	OG5_197051	7 - FUNGI	0	0	0	0	0	0.15	0
4903	YDL169C	OG5_200749	7 - FUNGI	0	0	0	0	0	0.15	0
4904	YDR014W	OG5_200750	7 - FUNGI	0	0	0	0	0	0.15	0
4905	YNL210W	OG5_200752	7 - FUNGI	0	0	0	0	0	0.15	0
4906	YPL267W	OG5_200754	7 - FUNGI	0	0	0	0	0	0.15	0
4907	YIL024C	OG5_200756	7 - FUNGI	0	0	0	0	0	0.15	0
4908	YMR148W	OG5_200758	7 - FUNGI	0	0	0	0	0	0.15	0
4909	YJL170C	OG5_200759	7 - FUNGI	0	0	0	0	0	0.15	0
4910	YMR107W	OG5_200760	7 - FUNGI	0	0	0	0	0	0.15	0
4911	YMR111C	OG5_200761	7 - FUNGI	0	0	0	0	0	0.15	0
4912	YGL081W	OG5_200762	7 - FUNGI	0	0	0	0	0	0.15	0
4913	YHR185C	OG5_200763	7 - FUNGI	0	0	0	0	0	0.15	0
4914	YGL226C-A	OG5_200764	7 - FUNGI	0	0	0	0	0	0.15	0
4915	YCR043C	OG5_200766	7 - FUNGI	0	0	0	0	0	0.15	0
4916	YLR091W	OG5_200771	7 - FUNGI	0	0	0	0	0	0.15	0
4917	YDR073W	OG5_200772	7 - FUNGI	0	0	0	0	0	0.15	0
4918	YLR227C	OG5_200773	7 - FUNGI	0	0	0	0	0	0.15	0
4919	YBR255C-A	OG5_200774	7 - FUNGI	0	0	0	0	0	0.15	0
4920	YLR012C	OG5_200775	7 - FUNGI	0	0	0	0	0	0.15	0
4921	YGL146C	OG5_200776	7 - FUNGI	0	0	0	0	0	0.15	0
4922	YBR058C-A	OG5_200777	7 - FUNGI	0	0	0	0	0	0.15	0
4923	YOL164W	OG5_133324	7 - FUNGI	0	0.194444444	0	0.142857143	0.071428571	0.1	0.125
4924	YOR106W	OG5_139188	7 - FUNGI	0	0	0	0.095238095	0	0.1	0.125
4925	YJL056C	OG5_158521	7 - FUNGI	0	0	0	0.047619048	0.071428571	0.1	0
4926	YOR010C	OG5_169883	7 - FUNGI	0	0	0	0.047619048	0	0.1	0
4927	YER011W	OG5_169883	7 - FUNGI	0	0	0	0.047619048	0	0.1	0
4928	YMR136W	OG5_177969	7 - FUNGI	0	0	0	0.047619048	0	0.1	0
4929	YGR023W	OG5_180481	7 - FUNGI	0	0	0	0.047619048	0	0.1	0
4930	YNR062C	OG5_203836	7 - FUNGI	0	0	0	0.047619048	0	0.1	0
4931	YDR534C	OG5_180485	7 - FUNGI	0.0625	0	0	0	0	0.1	0.0625
4932	YJR151C	OG5_159685	7 - FUNGI	0	0.027777778	0.125	0	0	0.1	0.0625
4933	YDR374C	OG5_177137	7 - FUNGI	0	0	0.125	0	0	0.1	0
4934	YLL022C	OG5_140504	7 - FUNGI	0	0	0	0	0	0.1	0.375
4935	YOR387C	OG5_174060	7 - FUNGI	0	0	0	0	0	0.1	0
4936	YGL258W	OG5_174060	7 - FUNGI	0	0	0	0	0	0.1	0
4937	YNL195C	OG5_180508	7 - FUNGI	0	0	0	0	0	0.1	0.125
4938	YOR383C	OG5_181374	7 - FUNGI	0	0	0	0	0	0.1	0
4939	YDL232W	OG5_193777	7 - FUNGI	0	0	0	0	0	0.1	0
4940	YOR385W	OG5_194846	7 - FUNGI	0	0	0	0	0	0.1	0
4941	YMR316W	OG5_194846	7 - FUNGI	0	0	0	0	0	0.1	0
4942	YOR247W	OG5_194847	7 - FUNGI	0	0	0	0	0	0.1	0
4943	YPL163C	OG5_194847	7 - FUNGI	0	0	0	0	0	0.1	0
4944	YOL082W	OG5_197453	7 - FUNGI	0	0	0	0	0	0.1	0
4945	YOL083W	OG5_197453	7 - FUNGI	0	0	0	0	0	0.1	0
4946	YGR071C	OG5_200765	7 - FUNGI	0	0	0	0	0	0.1	0
4947	YLR373C	OG5_200765	7 - FUNGI	0	0	0	0	0	0.1	0
4948	YCR048W	OG5_207831	7 - FUNGI	0	0	0	0	0	0.1	0
4949	YJR015W	OG5_209495	7 - FUNGI	0	0	0	0	0	0.1	0
4950	YLR108C	OG5_210501	7 - FUNGI	0	0	0	0	0	0.1	0
4951	YGR169C-A	OG5_210513	7 - FUNGI	0	0	0	0	0	0.1	0
4952	YNR063W	OG5_210918	7 - FUNGI	0	0	0	0	0	0.1	0
4953	YPR200C	OG5_213226	7 - FUNGI	0	0	0	0	0	0.1	0
4954	YGR180C	OG5_216254	7 - FUNGI	0	0	0	0	0	0.1	0
4955	YJL065C	OG5_216329	7 - FUNGI	0	0	0	0	0	0.1	0
4956	YPL189C-A	OG5_216698	7 - FUNGI	0	0	0	0	0	0.1	0
4957	YGL032C	OG5_222350	7 - FUNGI	0	0	0	0	0	0.1	0
4958	YFR017C	OG5_222351	7 - FUNGI	0	0	0	0	0	0.1	0
4959	YOL025W	OG5_222352	7 - FUNGI	0	0	0	0	0	0.1	0
4960	YBL059W	OG5_222355	7 - FUNGI	0	0	0	0	0	0.1	0
4961	YBL085W	OG5_222359	7 - FUNGI	0	0	0	0	0	0.1	0
4962	YFR046C	OG5_222360	7 - FUNGI	0	0	0	0	0	0.1	0
4963	YFR039C	OG5_222361	7 - FUNGI	0	0	0	0	0	0.1	0
4964	YOR350C	OG5_222365	7 - FUNGI	0	0	0	0	0	0.1	0
4965	YHR061C	OG5_222366	7 - FUNGI	0	0	0	0	0	0.1	0
4966	YDR014W-A	OG5_222367	7 - FUNGI	0	0	0	0	0	0.1	0
4967	YDR146C	OG5_222369	7 - FUNGI	0	0	0	0	0	0.1	0
4968	YHL038C	OG5_222373	7 - FUNGI	0	0	0	0	0	0.1	0
4969	YOL047C	OG5_222375	7 - FUNGI	0	0	0	0	0	0.1	0
4970	YDR423C	OG5_222377	7 - FUNGI	0	0	0	0	0	0.1	0
4971	YLR413W	OG5_222379	7 - FUNGI	0	0	0	0	0	0.1	0
4972	YMR042W	OG5_222381	7 - FUNGI	0	0	0	0	0	0.1	0
4973	YGL121C	OG5_222382	7 - FUNGI	0	0	0	0	0	0.1	0
4974	YGL117W	OG5_222383	7 - FUNGI	0	0	0	0	0	0.1	0
4975	YGR236C	OG5_222384	7 - FUNGI	0	0	0	0	0	0.1	0
4976	YLR315W	OG5_222385	7 - FUNGI	0	0	0	0	0	0.1	0
4977	YER184C	OG5_222386	7 - FUNGI	0	0	0	0	0	0.1	0
4978	YLR341W	OG5_222387	7 - FUNGI	0	0	0	0	0	0.1	0
4979	YDL080C	OG5_222389	7 - FUNGI	0	0	0	0	0	0.1	0
4980	YDL227C	OG5_222392	7 - FUNGI	0	0	0	0	0	0.1	0
4981	YDL218W	OG5_222393	7 - FUNGI	0	0	0	0	0	0.1	0
4982	YPL201C	OG5_222394	7 - FUNGI	0	0	0	0	0	0.1	0
4983	YGL090W	OG5_222397	7 - FUNGI	0	0	0	0	0	0.1	0
4984	YBR036C	OG5_222404	7 - FUNGI	0	0	0	0	0	0.1	0
4985	YJL209W	OG5_222405	7 - FUNGI	0	0	0	0	0	0.1	0
4986	YBR259W	OG5_222407	7 - FUNGI	0	0	0	0	0	0.1	0
4987	YFR036W	OG5_222410	7 - FUNGI	0	0	0	0	0	0.1	0
4988	YNL146W	OG5_222413	7 - FUNGI	0	0	0	0	0	0.1	0
4989	YNL160W	OG5_222414	7 - FUNGI	0	0	0	0	0	0.1	0
4990	YKL208W	OG5_222419	7 - FUNGI	0	0	0	0	0	0.1	0
4991	YGR049W	OG5_222422	7 - FUNGI	0	0	0	0	0	0.1	0
4992	YLR267W	OG5_222424	7 - FUNGI	0	0	0	0	0	0.1	0
4993	YIR018W	OG5_222426	7 - FUNGI	0	0	0	0	0	0.1	0
4994	YDR227W	OG5_222428	7 - FUNGI	0	0	0	0	0	0.1	0
4995	YIL040W	OG5_222430	7 - FUNGI	0	0	0	0	0	0.1	0
4996	YOR097C	OG5_222434	7 - FUNGI	0	0	0	0	0	0.1	0
4997	YKL079W	OG5_222436	7 - FUNGI	0	0	0	0	0	0.1	0
4998	YGL176C	OG5_222437	7 - FUNGI	0	0	0	0	0	0.1	0
4999	YOR044W	OG5_222439	7 - FUNGI	0	0	0	0	0	0.1	0
5000	YBR076W	OG5_222441	7 - FUNGI	0	0	0	0	0	0.1	0
5001	YPL130W	OG5_222443	7 - FUNGI	0	0	0	0	0	0.1	0
5002	YBR188C	OG5_222445	7 - FUNGI	0	0	0	0	0	0.1	0
5003	YHR195W	OG5_222446	7 - FUNGI	0	0	0	0	0	0.1	0
5004	YMR025W	OG5_222447	7 - FUNGI	0	0	0	0	0	0.1	0
5005	YDR260C	OG5_222449	7 - FUNGI	0	0	0	0	0	0.1	0
5006	YJR094C	OG5_222450	7 - FUNGI	0	0	0	0	0	0.1	0
5007	YGL057C	OG5_231703	7 - FUNGI	0	0	0	0	0	0.1	0
5008	YML083C	OG5_231714	7 - FUNGI	0	0	0	0	0	0.1	0
5009	YER044C-A	OG5_231718	7 - FUNGI	0	0	0	0	0	0.1	0
5010	YCR020W-B	OG5_231724	7 - FUNGI	0	0	0	0	0	0.1	0
5011	YCR075W-A	OG5_231730	7 - FUNGI	0	0	0	0	0	0.1	0
5012	YLR254C	OG5_231732	7 - FUNGI	0	0	0	0	0	0.1	0
5013	YGL194C-A	OG5_231736	7 - FUNGI	0	0	0	0	0	0.1	0
5014	YOR302W	OG5_231744	7 - FUNGI	0	0	0	0	0	0.1	0
5015	YBL039W-B	OG5_231750	7 - FUNGI	0	0	0	0	0	0.1	0
5016	YCL048W-A	OG5_231751	7 - FUNGI	0	0	0	0	0	0.1	0
5017	YPL096C-A	OG5_231756	7 - FUNGI	0	0	0	0	0	0.1	0
5018	YKL138C-A	OG5_231757	7 - FUNGI	0	0	0	0	0	0.1	0
5019	YKR005C	OG5_235231	7 - FUNGI	0	0	0	0	0	0.1	0
5020	YJL133C-A	OG5_235233	7 - FUNGI	0	0	0	0	0	0.1	0
5021	YNL300W	OG5_235234	7 - FUNGI	0	0	0	0	0	0.1	0
5022	YNR056C	OG5_235240	7 - FUNGI	0	0	0	0	0	0.1	0
5023	YJL161W	OG5_235244	7 - FUNGI	0	0	0	0	0	0.1	0
5024	YPR134W	OG5_235248	7 - FUNGI	0	0	0	0	0	0.1	0
5025	YCL056C	OG5_235251	7 - FUNGI	0	0	0	0	0	0.1	0
5026	YML113W	OG5_235255	7 - FUNGI	0	0	0	0	0	0.1	0
5027	YPR199C	OG5_235261	7 - FUNGI	0	0	0	0	0	0.1	0
5028	YMR206W	OG5_235263	7 - FUNGI	0	0	0	0	0	0.1	0
5029	YER180C-A	OG5_235265	7 - FUNGI	0	0	0	0	0	0.1	0
5030	YLR265C	OG5_235267	7 - FUNGI	0	0	0	0	0	0.1	0
5031	YOR031W	OG5_171197	7 - FUNGI	0	0	0	0.142857143	0.071428571	0.05	0
5032	YDR518W	OG5_163298	7 - FUNGI	0	0	0	0.142857143	0	0.05	0.0625
5033	YMR219W	OG5_176586	7 - FUNGI	0	0	0	0.142857143	0	0.05	0
5034	YPR065W	OG5_186931	7 - FUNGI	0	0	0	0.095238095	0	0.05	0
5035	YJL151C	OG5_194076	7 - FUNGI	0	0	0	0.095238095	0	0.05	0
5036	YKR010C	OG5_194154	7 - FUNGI	0	0	0	0.095238095	0	0.05	0
5037	YFL067W	OG5_136820	7 - FUNGI	0	0.027777778	0	0.047619048	0.142857143	0.05	0.125
5038	YJL217W	OG5_159225	7 - FUNGI	0	0.083333333	0	0.047619048	0.071428571	0.05	0.0625
5039	YEL075C	OG5_132606	7 - FUNGI	0	0	0	0.047619048	0	0.05	0.0625
5040	YER189W	OG5_132606	7 - FUNGI	0	0	0	0.047619048	0	0.05	0.0625
5041	YHL049C	OG5_132606	7 - FUNGI	0	0	0	0.047619048	0	0.05	0.0625
5042	YBL112C	OG5_132606	7 - FUNGI	0	0	0	0.047619048	0	0.05	0.0625
5043	YEL076C	OG5_132606	7 - FUNGI	0	0	0	0.047619048	0	0.05	0.0625
5044	YEL076C-A	OG5_132606	7 - FUNGI	0	0	0	0.047619048	0	0.05	0.0625
5045	YFL064C	OG5_132606	7 - FUNGI	0	0	0	0.047619048	0	0.05	0.0625
5046	YFL065C	OG5_132606	7 - FUNGI	0	0	0	0.047619048	0	0.05	0.0625
5047	YHL050C	OG5_132606	7 - FUNGI	0	0	0	0.047619048	0	0.05	0.0625
5048	YHR219W	OG5_132606	7 - FUNGI	0	0	0	0.047619048	0	0.05	0.0625
5049	YIL177C	OG5_132606	7 - FUNGI	0	0	0	0.047619048	0	0.05	0.0625
5050	YJL225C	OG5_132606	7 - FUNGI	0	0	0	0.047619048	0	0.05	0.0625
5051	YLL066C	OG5_132606	7 - FUNGI	0	0	0	0.047619048	0	0.05	0.0625
5052	YLL067C	OG5_132606	7 - FUNGI	0	0	0	0.047619048	0	0.05	0.0625
5053	YLR462W	OG5_132606	7 - FUNGI	0	0	0	0.047619048	0	0.05	0.0625
5054	YLR464W	OG5_132606	7 - FUNGI	0	0	0	0.047619048	0	0.05	0.0625
5055	YML133C	OG5_132606	7 - FUNGI	0	0	0	0.047619048	0	0.05	0.0625
5056	YPR202W	OG5_132606	7 - FUNGI	0	0	0	0.047619048	0	0.05	0.0625
5057	YPR203W	OG5_132606	7 - FUNGI	0	0	0	0.047619048	0	0.05	0.0625
5058	YBL111C	OG5_132606	7 - FUNGI	0	0	0	0.047619048	0	0.05	0.0625
5059	YBL113C	OG5_132606	7 - FUNGI	0	0	0	0.047619048	0	0.05	0.0625
5060	YEL077C	OG5_132606	7 - FUNGI	0	0	0	0.047619048	0	0.05	0.0625
5061	YFL066C	OG5_132606	7 - FUNGI	0	0	0	0.047619048	0	0.05	0.0625
5062	YHR218W	OG5_132606	7 - FUNGI	0	0	0	0.047619048	0	0.05	0.0625
5063	YOR396W	OG5_132606	7 - FUNGI	0	0	0	0.047619048	0	0.05	0.0625
5064	YNL339C	OG5_132606	7 - FUNGI	0	0	0	0.047619048	0	0.05	0.0625
5065	YDR545W	OG5_132606	7 - FUNGI	0	0	0	0.047619048	0	0.05	0.0625
5066	YER190W	OG5_132606	7 - FUNGI	0	0	0	0.047619048	0	0.05	0.0625
5067	YGR296W	OG5_132606	7 - FUNGI	0	0	0	0.047619048	0	0.05	0.0625
5068	YLR466W	OG5_132606	7 - FUNGI	0	0	0	0.047619048	0	0.05	0.0625
5069	YLR467W	OG5_132606	7 - FUNGI	0	0	0	0.047619048	0	0.05	0.0625
5070	YPL283C	OG5_132606	7 - FUNGI	0	0	0	0.047619048	0	0.05	0.0625
5071	YPR204W	OG5_132606	7 - FUNGI	0	0	0	0.047619048	0	0.05	0.0625
5072	YCR018C	OG5_160655	7 - FUNGI	0	0	0	0.047619048	0	0.05	0
5073	YOR237W	OG5_164278	7 - FUNGI	0	0	0	0.047619048	0	0.05	0
5074	YKL105C	OG5_188381	7 - FUNGI	0	0	0	0.047619048	0	0.05	0.0625
5075	YFL056C	OG5_216953	7 - FUNGI	0	0	0.125	0	0	0.05	0
5076	YKL091C	OG5_149521	7 - FUNGI	0	0	0	0	0.5	0.05	0
5077	YDR540C	OG5_181405	7 - FUNGI	0	0.083333333	0	0	0	0.05	0
5078	YKL163W	OG5_132063	7 - FUNGI	0	0	0	0	0	0.05	0.0625
5079	YGL261C	OG5_135526	7 - FUNGI	0	0	0	0	0	0.05	0
5080	YIL176C	OG5_135526	7 - FUNGI	0	0	0	0	0	0.05	0
5081	YJR150C	OG5_135526	7 - FUNGI	0	0	0	0	0	0.05	0
5082	YBR301W	OG5_135526	7 - FUNGI	0	0	0	0	0	0.05	0
5083	YAL068C	OG5_135526	7 - FUNGI	0	0	0	0	0	0.05	0
5084	YAR020C	OG5_135526	7 - FUNGI	0	0	0	0	0	0.05	0
5085	YEL049W	OG5_135526	7 - FUNGI	0	0	0	0	0	0.05	0
5086	YFL020C	OG5_135526	7 - FUNGI	0	0	0	0	0	0.05	0
5087	YLR037C	OG5_135526	7 - FUNGI	0	0	0	0	0	0.05	0
5088	YLR461W	OG5_135526	7 - FUNGI	0	0	0	0	0	0.05	0
5089	YHL046C	OG5_135526	7 - FUNGI	0	0	0	0	0	0.05	0
5090	YLL025W	OG5_135526	7 - FUNGI	0	0	0	0	0	0.05	0
5091	YDR542W	OG5_135526	7 - FUNGI	0	0	0	0	0	0.05	0
5092	YGR294W	OG5_135526	7 - FUNGI	0	0	0	0	0	0.05	0
5093	YIR041W	OG5_135526	7 - FUNGI	0	0	0	0	0	0.05	0
5094	YKL224C	OG5_135526	7 - FUNGI	0	0	0	0	0	0.05	0
5095	YLL064C	OG5_135526	7 - FUNGI	0	0	0	0	0	0.05	0
5096	YMR325W	OG5_135526	7 - FUNGI	0	0	0	0	0	0.05	0
5097	YOL161C	OG5_135526	7 - FUNGI	0	0	0	0	0	0.05	0
5098	YOR394W	OG5_135526	7 - FUNGI	0	0	0	0	0	0.05	0
5099	YPL282C	OG5_135526	7 - FUNGI	0	0	0	0	0	0.05	0
5100	YCR104W	OG5_135526	7 - FUNGI	0	0	0	0	0	0.05	0
5101	YJL223C	OG5_135526	7 - FUNGI	0	0	0	0	0	0.05	0
5102	YNR076W	OG5_135526	7 - FUNGI	0	0	0	0	0	0.05	0
5103	YHL042W	OG5_135909	7 - FUNGI	0	0	0	0	0	0.05	0
5104	YAR023C	OG5_135909	7 - FUNGI	0	0	0	0	0	0.05	0
5105	YAR029W	OG5_135909	7 - FUNGI	0	0	0	0	0	0.05	0
5106	YCR007C	OG5_135909	7 - FUNGI	0	0	0	0	0	0.05	0
5107	YAR028W	OG5_135909	7 - FUNGI	0	0	0	0	0	0.05	0
5108	YHL044W	OG5_135909	7 - FUNGI	0	0	0	0	0	0.05	0
5109	YGL263W	OG5_135909	7 - FUNGI	0	0	0	0	0	0.05	0
5110	YGR295C	OG5_135909	7 - FUNGI	0	0	0	0	0	0.05	0
5111	YNL336W	OG5_135909	7 - FUNGI	0	0	0	0	0	0.05	0
5112	YHL043W	OG5_135909	7 - FUNGI	0	0	0	0	0	0.05	0
5113	YAR031W	OG5_135909	7 - FUNGI	0	0	0	0	0	0.05	0
5114	YNR075W	OG5_135909	7 - FUNGI	0	0	0	0	0	0.05	0
5115	YAR027W	OG5_135909	7 - FUNGI	0	0	0	0	0	0.05	0
5116	YGL053W	OG5_135909	7 - FUNGI	0	0	0	0	0	0.05	0
5117	YGL051W	OG5_135909	7 - FUNGI	0	0	0	0	0	0.05	0
5118	YML132W	OG5_135909	7 - FUNGI	0	0	0	0	0	0.05	0
5119	YHL048W	OG5_135909	7 - FUNGI	0	0	0	0	0	0.05	0
5120	YBR302C	OG5_135909	7 - FUNGI	0	0	0	0	0	0.05	0
5121	YDL248W	OG5_135909	7 - FUNGI	0	0	0	0	0	0.05	0
5122	YFL062W	OG5_135909	7 - FUNGI	0	0	0	0	0	0.05	0
5123	YJR161C	OG5_135909	7 - FUNGI	0	0	0	0	0	0.05	0
5124	YKL219W	OG5_135909	7 - FUNGI	0	0	0	0	0	0.05	0
5125	YAR033W	OG5_135909	7 - FUNGI	0	0	0	0	0	0.05	0
5126	YNR048W	OG5_144511	7 - FUNGI	0	0	0	0	0	0.05	0.1875
5127	YEL061C	OG5_145177	7 - FUNGI	0	0	0	0	0	0.05	0.1875
5128	YER018C	OG5_148159	7 - FUNGI	0	0	0	0	0	0.05	0.1875
5129	YML061C	OG5_155911	7 - FUNGI	0	0	0	0	0	0.05	0.125
5130	YDR441C	OG5_156704	7 - FUNGI	0	0	0	0	0	0.05	0.125
5131	YBR148W	OG5_160604	7 - FUNGI	0	0	0	0	0	0.05	0.0625
5132	YDR515W	OG5_160982	7 - FUNGI	0	0	0	0	0	0.05	0.0625
5133	YLR156W	OG5_174061	7 - FUNGI	0	0	0	0	0	0.05	0
5134	YLR157W-D	OG5_174061	7 - FUNGI	0	0	0	0	0	0.05	0
5135	YLR157W-E	OG5_174061	7 - FUNGI	0	0	0	0	0	0.05	0
5136	YLR159W	OG5_174061	7 - FUNGI	0	0	0	0	0	0.05	0
5137	YLR161W	OG5_174061	7 - FUNGI	0	0	0	0	0	0.05	0
5138	YIL014C-A	OG5_184986	7 - FUNGI	0	0	0	0	0	0.05	0
5139	YIL102C	OG5_184986	7 - FUNGI	0	0	0	0	0	0.05	0
5140	YEL073C	OG5_184986	7 - FUNGI	0	0	0	0	0	0.05	0
5141	YJR108W	OG5_184986	7 - FUNGI	0	0	0	0	0	0.05	0
5142	YLR154C-H	OG5_184987	7 - FUNGI	0	0	0	0	0	0.05	0
5143	YLR156C-A	OG5_184987	7 - FUNGI	0	0	0	0	0	0.05	0
5144	YLR157C-C	OG5_184987	7 - FUNGI	0	0	0	0	0	0.05	0
5145	YLR159C-A	OG5_184987	7 - FUNGI	0	0	0	0	0	0.05	0
5146	YBR210W	OG5_197567	7 - FUNGI	0	0	0	0	0	0.05	0.0625
5147	YCR100C	OG5_206119	7 - FUNGI	0	0	0	0	0	0.05	0
5148	YNR066C	OG5_206119	7 - FUNGI	0	0	0	0	0	0.05	0
5149	YCR101C	OG5_206119	7 - FUNGI	0	0	0	0	0	0.05	0
5150	YIL060W	OG5_206120	7 - FUNGI	0	0	0	0	0	0.05	0
5151	YER138W-A	OG5_206120	7 - FUNGI	0	0	0	0	0	0.05	0
5152	YOR192C-C	OG5_206120	7 - FUNGI	0	0	0	0	0	0.05	0
5153	YIL029C	OG5_206121	7 - FUNGI	0	0	0	0	0	0.05	0
5154	YPL257W	OG5_206121	7 - FUNGI	0	0	0	0	0	0.05	0
5155	YPR071W	OG5_206121	7 - FUNGI	0	0	0	0	0	0.05	0
5156	YMR322C	OG5_206123	7 - FUNGI	0	0	0	0	0	0.05	0
5157	YPL280W	OG5_206123	7 - FUNGI	0	0	0	0	0	0.05	0
5158	YOR391C	OG5_206123	7 - FUNGI	0	0	0	0	0	0.05	0
5159	YAL064C-A	OG5_245580	7 - FUNGI	0	0	0	0	0	0.05	0
5160	YHR213W	OG5_245580	7 - FUNGI	0	0	0	0	0	0.05	0
5161	YAL067W-A	OG5_245581	7 - FUNGI	0	0	0	0	0	0.05	0
5162	YNR075C-A	OG5_245581	7 - FUNGI	0	0	0	0	0	0.05	0
5163	YAR064W	OG5_245582	7 - FUNGI	0	0	0	0	0	0.05	0
5164	YHR213W-B	OG5_245582	7 - FUNGI	0	0	0	0	0	0.05	0
5165	YAR066W	OG5_245583	7 - FUNGI	0	0	0	0	0	0.05	0
5166	YHR214W	OG5_245583	7 - FUNGI	0	0	0	0	0	0.05	0
5167	YCL068C	OG5_245584	7 - FUNGI	0	0	0	0	0	0.05	0
5168	YCR038C	OG5_245584	7 - FUNGI	0	0	0	0	0	0.05	0
5169	YCR024C-A	OG5_245585	7 - FUNGI	0	0	0	0	0	0.05	0
5170	YEL017C-A	OG5_245585	7 - FUNGI	0	0	0	0	0	0.05	0
5171	YDR461W	OG5_245586	7 - FUNGI	0	0	0	0	0	0.05	0
5172	YNL145W	OG5_245586	7 - FUNGI	0	0	0	0	0	0.05	0
5173	YER188C-A	OG5_245587	7 - FUNGI	0	0	0	0	0	0.05	0
5174	YOL166W-A	OG5_245587	7 - FUNGI	0	0	0	0	0	0.05	0
5175	YER190C-B	OG5_245588	7 - FUNGI	0	0	0	0	0	0.05	0
5176	YFL068W	OG5_245588	7 - FUNGI	0	0	0	0	0	0.05	0
5177	YFL051C	OG5_245589	7 - FUNGI	0	0	0	0	0	0.05	0
5178	YHR212W-A	OG5_245589	7 - FUNGI	0	0	0	0	0	0.05	0
5179	YOL165C	OG5_245590	7 - FUNGI	0	0	0	0	0	0.05	0
5180	YFL057C	OG5_245590	7 - FUNGI	0	0	0	0	0	0.05	0
5181	YHR053C	OG5_245592	7 - FUNGI	0	0	0	0	0	0.05	0
5182	YHR055C	OG5_245592	7 - FUNGI	0	0	0	0	0	0.05	0
5183	YHR054C	OG5_245593	7 - FUNGI	0	0	0	0	0	0.05	0
5184	YHR056C	OG5_245593	7 - FUNGI	0	0	0	0	0	0.05	0
5185	YLR036C	OG5_245594	7 - FUNGI	0	0	0	0	0	0.05	0
5186	YIL089W	OG5_245594	7 - FUNGI	0	0	0	0	0	0.05	0
5187	YIR013C	OG5_245595	7 - FUNGI	0	0	0	0	0	0.05	0
5188	YLR013W	OG5_245595	7 - FUNGI	0	0	0	0	0	0.05	0
5189	YJL038C	OG5_245596	7 - FUNGI	0	0	0	0	0	0.05	0
5190	YJL037W	OG5_245596	7 - FUNGI	0	0	0	0	0	0.05	0
5191	YJL043W	OG5_245597	7 - FUNGI	0	0	0	0	0	0.05	0
5192	YKR015C	OG5_245597	7 - FUNGI	0	0	0	0	0	0.05	0
5193	YLL066W-B	OG5_245598	7 - FUNGI	0	0	0	0	0	0.05	0
5194	YLR466C-B	OG5_245598	7 - FUNGI	0	0	0	0	0	0.05	0
5195	YPL250C	OG5_245599	7 - FUNGI	0	0	0	0	0	0.05	0
5196	YMR195W	OG5_245599	7 - FUNGI	0	0	0	0	0	0.05	0
5197	YNL034W	OG5_245600	7 - FUNGI	0	0	0	0	0	0.05	0
5198	YNL018C	OG5_245600	7 - FUNGI	0	0	0	0	0	0.05	0
5199	YNL019C	OG5_245601	7 - FUNGI	0	0	0	0	0	0.05	0
5200	YNL033W	OG5_245601	7 - FUNGI	0	0	0	0	0	0.05	0
5201	YOL013W-A	OG5_245602	7 - FUNGI	0	0	0	0	0	0.05	0
5202	YOR072W-B	OG5_245602	7 - FUNGI	0	0	0	0	0	0.05	0
5203	YMR099C	OG5_128336	8 - MINOR CLUSTERS (FUNGI+NONCHORDATES+PLANTS)	0	0.138888889	1	0.714285714	0.071428571	0.95	0.25
5204	YJR142W	OG5_130336	8 - MINOR CLUSTERS (FUNGI+NONCHORDATES+PLANTS)	0	0.083333333	1	0.619047619	0.142857143	1	0.0625
5205	YML074C	OG5_129720	8 - MINOR CLUSTERS (FUNGI+NONCHORDATES+PLANTS)	0	0.138888889	1	0.571428571	0.071428571	1	0.3125
5206	YLR449W	OG5_129720	8 - MINOR CLUSTERS (FUNGI+NONCHORDATES+PLANTS)	0	0.138888889	1	0.571428571	0.071428571	1	0.3125
5207	YMR041C	OG5_130106	8 - MINOR CLUSTERS (FUNGI+NONCHORDATES+PLANTS)	0	0.111111111	0.875	0.761904762	0.071428571	0.95	0
5208	YMR233W	OG5_129900	8 - MINOR CLUSTERS (FUNGI+NONCHORDATES+PLANTS)	0	0.027777778	0.875	0.761904762	0.071428571	0.95	0.3125
5209	YOR295W	OG5_129900	8 - MINOR CLUSTERS (FUNGI+NONCHORDATES+PLANTS)	0	0.027777778	0.875	0.761904762	0.071428571	0.95	0.3125
5210	YMR058W	OG5_127196	8 - MINOR CLUSTERS (FUNGI+NONCHORDATES+PLANTS)	0.0625	0.083333333	0.625	0.571428571	0.142857143	1	0.0625
5211	YFL041W	OG5_127196	8 - MINOR CLUSTERS (FUNGI+NONCHORDATES+PLANTS)	0.0625	0.083333333	0.625	0.571428571	0.142857143	1	0.0625
5212	YJR107W	OG5_127315	8 - MINOR CLUSTERS (FUNGI+NONCHORDATES+PLANTS)	0	0.111111111	1	0.428571429	0	0.85	0.1875
5213	YDR541C	OG5_127062	8 - MINOR CLUSTERS (FUNGI+NONCHORDATES+PLANTS)	0	0.083333333	0.75	0.523809524	0.071428571	0.95	0.3125
5214	YGL039W	OG5_127062	8 - MINOR CLUSTERS (FUNGI+NONCHORDATES+PLANTS)	0	0.083333333	0.75	0.523809524	0.071428571	0.95	0.3125
5215	YOL151W	OG5_127062	8 - MINOR CLUSTERS (FUNGI+NONCHORDATES+PLANTS)	0	0.083333333	0.75	0.523809524	0.071428571	0.95	0.3125
5216	YGL157W	OG5_127062	8 - MINOR CLUSTERS (FUNGI+NONCHORDATES+PLANTS)	0	0.083333333	0.75	0.523809524	0.071428571	0.95	0.3125
5217	YOL001W	OG5_128496	8 - MINOR CLUSTERS (FUNGI+NONCHORDATES+PLANTS)	0	0	0.75	0.285714286	0.071428571	1	0.6875
5218	YIL050W	OG5_128496	8 - MINOR CLUSTERS (FUNGI+NONCHORDATES+PLANTS)	0	0	0.75	0.285714286	0.071428571	1	0.6875
5219	YOR198C	OG5_129983	8 - MINOR CLUSTERS (FUNGI+NONCHORDATES+PLANTS)	0.0625	0	0.625	0.285714286	0	0.95	0.6875
5220	YDR276C	OG5_130214	8 - MINOR CLUSTERS (FUNGI+NONCHORDATES+PLANTS)	0	0.166666667	0.625	0.238095238	0	0.8	0.0625
5221	YOR288C	OG5_129706	8 - MINOR CLUSTERS (FUNGI+NONCHORDATES+PLANTS)	0	0.027777778	0.5	0.285714286	0	1	0.375
5222	YJR051W	OG5_128620	8 - MINOR CLUSTERS (FUNGI+NONCHORDATES+PLANTS)	0	0.055555556	0.5	0.238095238	0	0.95	0.25
5223	YEL047C	OG5_128620	8 - MINOR CLUSTERS (FUNGI+NONCHORDATES+PLANTS)	0	0.055555556	0.5	0.238095238	0	0.95	0.25
5224	YOL051W	OG5_131426	8 - MINOR CLUSTERS (FUNGI+NONCHORDATES+PLANTS)	0.0625	0	0.5	0.476190476	0	0.6	0.0625
5225	YLR162W-A	OG5_128810	8 - MINOR CLUSTERS (FUNGI+NONCHORDATES+PLANTS)	0	0	0.375	0.333333333	0.142857143	0.15	0.1875
5226	YPR192W	OG5_134379	8 - MINOR CLUSTERS (FUNGI+NONCHORDATES+PLANTS)	0	0	0.5	0.238095238	0.071428571	0.1	0.0625
5227	YOR334W	OG5_127894	8 - MINOR CLUSTERS (FUNGI+CHORDATES+PLANTS)	0	0.027777778	1	0.142857143	0.928571429	1	0.375
5228	YPL060W	OG5_127894	8 - MINOR CLUSTERS (FUNGI+CHORDATES+PLANTS)	0	0.027777778	1	0.142857143	0.928571429	1	0.375
5229	YHR016C	OG5_130285	8 - MINOR CLUSTERS (FUNGI+CHORDATES+PLANTS)	0	0.055555556	0.875	0.19047619	0.928571429	1	0.0625
5230	YFR024C-A	OG5_130285	8 - MINOR CLUSTERS (FUNGI+CHORDATES+PLANTS)	0	0.055555556	0.875	0.19047619	0.928571429	1	0.0625
5231	YLR050C	OG5_130895	8 - MINOR CLUSTERS (FUNGI+CHORDATES+PLANTS)	0	0	1	0.142857143	0.928571429	0.95	0
5232	YGR175C	OG5_129832	8 - MINOR CLUSTERS (FUNGI+CHORDATES+PLANTS)	0	0	0.875	0.142857143	0.928571429	1	0.1875
5233	YFL046W	OG5_129914	8 - MINOR CLUSTERS (FUNGI+CHORDATES+PLANTS)	0	0	0.875	0.095238095	0.928571429	1	0.0625
5234	YER044C	OG5_131622	8 - MINOR CLUSTERS (FUNGI+CHORDATES+PLANTS)	0	0	0.75	0.142857143	0.928571429	1	0
5235	YJR074W	OG5_129574	8 - MINOR CLUSTERS (FUNGI+CHORDATES+PLANTS)	0	0	0.875	0.142857143	0.785714286	1	0.625
5236	YML072C	OG5_129223	8 - MINOR CLUSTERS (FUNGI+CHORDATES+PLANTS)	0	0	0.625	0.19047619	0.785714286	1	0.1875
5237	YNL087W	OG5_129223	8 - MINOR CLUSTERS (FUNGI+CHORDATES+PLANTS)	0	0	0.625	0.19047619	0.785714286	1	0.1875
5238	YOR086C	OG5_129223	8 - MINOR CLUSTERS (FUNGI+CHORDATES+PLANTS)	0	0	0.625	0.19047619	0.785714286	1	0.1875
5239	YEL060C	OG5_128249	8 - MINOR CLUSTERS (FUNGI+CHORDATES+PLANTS)	0.125	0.138888889	0.625	0.047619048	0.642857143	1	0.375
5240	YOR003W	OG5_128249	8 - MINOR CLUSTERS (FUNGI+CHORDATES+PLANTS)	0.125	0.138888889	0.625	0.047619048	0.642857143	1	0.375
5241	YDR257C	OG5_131328	8 - MINOR CLUSTERS (FUNGI+CHORDATES+PLANTS)	0	0	0.5	0.19047619	0.857142857	1	0.0625
5242	YDR071C	OG5_130887	8 - MINOR CLUSTERS (FUNGI+CHORDATES+PLANTS)	0	0.083333333	0.5	0.047619048	0.928571429	0.9	0
5243	YAL049C	OG5_129624	8 - MINOR CLUSTERS (FUNGI+CHORDATES+PLANTS)	0	0	0.5	0.095238095	0.857142857	0.95	0.125
5244	YIL001W	OG5_131899	8 - MINOR CLUSTERS (FUNGI+CHORDATES+PLANTS)	0	0	0.5	0.19047619	1	0.7	0.0625
5245	YOR257W	OG5_129380	8 - MINOR CLUSTERS (FUNGI+CHORDATES+PLANTS)	0	0	0.375	0.142857143	0.857142857	1	0.875
5246	YLR397C	OG5_132938	8 - MINOR CLUSTERS (FUNGI+CHORDATES+PLANTS)	0	0	0.75	0.142857143	0.785714286	0.6	0.0625
5247	YDR379C-A	OG5_131398	8 - MINOR CLUSTERS (FUNGI+CHORDATES+PLANTS)	0	0	0.875	0.095238095	0.571428571	0.65	0.25
5248	YJR078W	OG5_130288	8 - MINOR CLUSTERS (FUNGI+CHORDATES+PLANTS)	0	0	0.25	0.142857143	0.928571429	0.85	0.0625
5249	YPL089C	OG5_133005	8 - MINOR CLUSTERS (FUNGI+CHORDATES+PLANTS)	0	0	0.25	0.047619048	0.857142857	0.7	0.0625
5250	YLL053C	OG5_131684	8 - MINOR CLUSTERS (FUNGI+CHORDATES+PLANTS)	0	0	0.5	0.142857143	0.785714286	0.2	0
5251	YER075C	OG5_133623	8 - MINOR CLUSTERS (FUNGI+CHORDATES+PLANTS)	0	0	0.25	0.047619048	0.285714286	1	0
5252	YGR238C	OG5_135991	8 - MINOR CLUSTERS (FUNGI+CHORDATES+PLANTS)	0	0	0.25	0.142857143	1	0.05	0.0625
5253	YOL098C	OG5_130601	8 - MINOR CLUSTERS (FUNGI+NONCHORDATES)	0	0	0	0.761904762	0.071428571	1	0.4375
5254	YDL213C	OG5_132646	8 - MINOR CLUSTERS (FUNGI+NONCHORDATES)	0	0	0.125	0.333333333	0.071428571	1	0.1875
5255	YIL108W	OG5_133660	8 - MINOR CLUSTERS (FUNGI+NONCHORDATES)	0	0.027777778	0	0.476190476	0	0.8	0.125
5256	YLL021W	OG5_135088	8 - MINOR CLUSTERS (FUNGI+NONCHORDATES)	0	0	0.125	0.095238095	0.071428571	1	0
5257	YOR296W	OG5_135141	8 - MINOR CLUSTERS (FUNGI+NONCHORDATES)	0	0	0.125	0.095238095	0.071428571	1	0
5258	YER058W	OG5_135309	8 - MINOR CLUSTERS (FUNGI+NONCHORDATES)	0	0	0	0.333333333	0.142857143	0.7	0
5259	YCR065W	OG5_135922	8 - MINOR CLUSTERS (FUNGI+NONCHORDATES)	0	0	0	0.571428571	0.142857143	0.2	0.0625
5260	YDL223C	OG5_136014	8 - MINOR CLUSTERS (FUNGI+NONCHORDATES)	0	0	0.125	0.285714286	0.071428571	0.05	0.0625
5261	YGL104C	OG5_152278	8 - MINOR CLUSTERS (FUNGI+NONCHORDATES)	0	0	0	0.333333333	0	0.05	0
5262	YNL318C	OG5_152278	8 - MINOR CLUSTERS (FUNGI+NONCHORDATES)	0	0	0	0.333333333	0	0.05	0
5263	YDR504C	OG5_155323	8 - MINOR CLUSTERS (FUNGI+NONCHORDATES)	0	0	0	0.238095238	0.071428571	0.05	0
5264	YJL164C	OG5_158434	8 - MINOR CLUSTERS (FUNGI+NONCHORDATES)	0	0	0	0.285714286	0	0.05	0
5265	YGR070W	OG5_130138	8 - MINOR CLUSTERS (FUNGI+CHORDATES)	0	0	0	0.19047619	1	1	0
5266	YLR371W	OG5_130138	8 - MINOR CLUSTERS (FUNGI+CHORDATES)	0	0	0	0.19047619	1	1	0
5267	YCR002C	OG5_130720	8 - MINOR CLUSTERS (FUNGI+CHORDATES)	0	0	0	0.095238095	1	1	0
5268	YLR100W	OG5_132307	8 - MINOR CLUSTERS (FUNGI+CHORDATES)	0	0	0	0.047619048	0.928571429	1	0
5269	YMR221C	OG5_129831	8 - MINOR CLUSTERS (FUNGI+CHORDATES)	0	0	0.125	0.095238095	1	0.7	0.3125
5270	YKL047W	OG5_132928	8 - MINOR CLUSTERS (FUNGI+CHORDATES)	0	0	0	0.19047619	1	0.7	0
5271	YIL042C	OG5_132397	8 - MINOR CLUSTERS (FUNGI+CHORDATES)	0	0.027777778	0	0.19047619	0.857142857	0.8	0.125
5272	YCR017C	OG5_132900	8 - MINOR CLUSTERS (FUNGI+CHORDATES)	0	0	0.125	0.142857143	0.642857143	0.95	0
5273	YHR133C	OG5_133340	8 - MINOR CLUSTERS (FUNGI+CHORDATES)	0	0	0.125	0.142857143	0.714285714	0.7	0
5274	YNL156C	OG5_133340	8 - MINOR CLUSTERS (FUNGI+CHORDATES)	0	0	0.125	0.142857143	0.714285714	0.7	0
5275	YKL005C	OG5_134697	8 - MINOR CLUSTERS (FUNGI+CHORDATES)	0	0	0.125	0.095238095	0.857142857	0.5	0
5276	YNL321W	OG5_132937	8 - MINOR CLUSTERS (FUNGI+CHORDATES)	0	0	0.125	0.047619048	0.357142857	1	0.0625
5277	YLR218C	OG5_133689	8 - MINOR CLUSTERS (FUNGI+CHORDATES)	0	0	0	0.19047619	0.785714286	0.55	0.0625
5278	YKR074W	OG5_133579	8 - MINOR CLUSTERS (FUNGI+CHORDATES)	0	0	0	0.142857143	0.714285714	0.65	0.125
5279	YDR286C	OG5_134255	8 - MINOR CLUSTERS (FUNGI+CHORDATES)	0	0.111111111	0	0.142857143	0.571428571	0.6	0
5280	YDR379W	OG5_133763	8 - MINOR CLUSTERS (FUNGI+CHORDATES)	0	0	0	0.095238095	0.285714286	1	0
5281	YOR127W	OG5_133763	8 - MINOR CLUSTERS (FUNGI+CHORDATES)	0	0	0	0.095238095	0.285714286	1	0
5282	YHR205W	OG5_134169	8 - MINOR CLUSTERS (FUNGI+CHORDATES)	0	0	0	0.047619048	0.214285714	1	0
5283	YDR031W	OG5_139634	8 - MINOR CLUSTERS (FUNGI+CHORDATES)	0	0	0	0.047619048	0.642857143	0.25	0
5284	YPR186C	OG5_140217	8 - MINOR CLUSTERS (FUNGI+CHORDATES)	0	0	0	0	0.857142857	0.05	0
5285	YOR156C	OG5_142644	8 - MINOR CLUSTERS (FUNGI+CHORDATES)	0	0	0	0	0.857142857	0.05	0
5286	YNL036W	OG5_127503	8 - MINOR CLUSTERS (FUNGI+NONCHORDATES+PLANTS+BACTERIA)	0.0625	0.527777778	0.75	0.666666667	0	1	0.1875
5287	YBR126C	OG5_129327	8 - MINOR CLUSTERS (FUNGI+NONCHORDATES+PLANTS+BACTERIA)	0.0625	0.277777778	1	0.666666667	0	1	0.125
5288	YKL027W	OG5_129035	8 - MINOR CLUSTERS (FUNGI+NONCHORDATES+PLANTS+BACTERIA)	0	0.472222222	1	0.285714286	0	1	0.375
5289	YMR251W	OG5_129350	8 - MINOR CLUSTERS (FUNGI+NONCHORDATES+PLANTS+BACTERIA)	0.125	0.222222222	1	0.285714286	0.071428571	0.95	0.0625
5290	YKR076W	OG5_129350	8 - MINOR CLUSTERS (FUNGI+NONCHORDATES+PLANTS+BACTERIA)	0.125	0.222222222	1	0.285714286	0.071428571	0.95	0.0625
5291	YJL055W	OG5_128808	8 - MINOR CLUSTERS (FUNGI+NONCHORDATES+PLANTS+BACTERIA)	0.0625	0.361111111	1	0.238095238	0	0.85	0.0625
5292	YKR097W	OG5_128435	8 - MINOR CLUSTERS (FUNGI+NONCHORDATES+PLANTS+BACTERIA)	0.0625	0.388888889	0.75	0.285714286	0	0.95	0.625
5293	YJR149W	OG5_129399	8 - MINOR CLUSTERS (FUNGI+NONCHORDATES+PLANTS+BACTERIA)	0.0625	0.361111111	0.75	0.238095238	0	0.85	0.1875
5294	YLR011W	OG5_131390	8 - MINOR CLUSTERS (FUNGI+NONCHORDATES+PLANTS+BACTERIA)	0.0625	0.416666667	0.375	0.238095238	0.071428571	0.5	0.125
5295	YHR189W	OG5_128757	8 - MINOR CLUSTERS (FUNGI+CHORDATES+PLANTS+BACTERIA)	0	1	1	0.19047619	0.857142857	0.8	0.0625
5296	YCR053W	OG5_128662	8 - MINOR CLUSTERS (FUNGI+CHORDATES+PLANTS+BACTERIA)	0	0.527777778	0.375	0.142857143	1	1	0.375
5297	YJR019C	OG5_129049	8 - MINOR CLUSTERS (FUNGI+CHORDATES+PLANTS+BACTERIA)	0	0.277777778	0.5	0.19047619	0.857142857	0.95	0.1875
5298	YBR256C	OG5_129511	8 - MINOR CLUSTERS (FUNGI+PLANTS+BACTERIA)	0.1875	0.888888889	1	0.142857143	0	1	0.0625
5299	YHR147C	OG5_129287	8 - MINOR CLUSTERS (FUNGI+PLANTS+BACTERIA)	0	1	1	0.142857143	0.071428571	1	0
5300	YDR408C	OG5_129694	8 - MINOR CLUSTERS (FUNGI+PLANTS+BACTERIA)	0.125	0.888888889	1	0.142857143	0	0.9	0
5301	YIL145C	OG5_129569	8 - MINOR CLUSTERS (FUNGI+PLANTS+BACTERIA)	0	0.805555556	1	0.238095238	0	1	0.1875
5302	YGR286C	OG5_129979	8 - MINOR CLUSTERS (FUNGI+PLANTS+BACTERIA)	0.1875	0.75	1	0.142857143	0	0.85	0.0625
5303	YCL018W	OG5_129846	8 - MINOR CLUSTERS (FUNGI+PLANTS+BACTERIA)	0.0625	0.666666667	1	0.142857143	0	1	0.0625
5304	YCR004C	OG5_127964	8 - MINOR CLUSTERS (FUNGI+PLANTS+BACTERIA)	0.1875	0.472222222	1	0.142857143	0	0.95	0.0625
5305	YDR032C	OG5_127964	8 - MINOR CLUSTERS (FUNGI+PLANTS+BACTERIA)	0.1875	0.472222222	1	0.142857143	0	0.95	0.0625
5306	YMR188C	OG5_128969	8 - MINOR CLUSTERS (FUNGI+PLANTS+BACTERIA)	0	1	0.875	0.19047619	0	0.65	0.25
5307	YPL036W	OG5_127253	8 - MINOR CLUSTERS (FUNGI+PLANTS+BACTERIA)	0.1875	0.361111111	1	0.142857143	0	1	0.375
5308	YGL008C	OG5_127253	8 - MINOR CLUSTERS (FUNGI+PLANTS+BACTERIA)	0.1875	0.361111111	1	0.142857143	0	1	0.375
5309	YOR283W	OG5_129378	8 - MINOR CLUSTERS (FUNGI+PLANTS+BACTERIA)	0.125	0.5	1	0.19047619	0.071428571	0.6	0.375
5310	YKR066C	OG5_128717	8 - MINOR CLUSTERS (FUNGI+PLANTS+BACTERIA)	0.125	0.361111111	1	0.142857143	0	0.85	0.125
5311	YHR033W	OG5_129344	8 - MINOR CLUSTERS (FUNGI+PLANTS+BACTERIA)	0.0625	0.777777778	0.5	0.047619048	0.071428571	1	0.25
5312	YDR300C	OG5_129344	8 - MINOR CLUSTERS (FUNGI+PLANTS+BACTERIA)	0.0625	0.777777778	0.5	0.047619048	0.071428571	1	0.25
5313	YER065C	OG5_129572	8 - MINOR CLUSTERS (FUNGI+PLANTS+BACTERIA)	0.0625	0.416666667	0.75	0.19047619	0	1	0.0625
5314	YPR006C	OG5_129572	8 - MINOR CLUSTERS (FUNGI+PLANTS+BACTERIA)	0.0625	0.416666667	0.75	0.19047619	0	1	0.0625
5315	YAR015W	OG5_131443	8 - MINOR CLUSTERS (FUNGI+PLANTS+BACTERIA)	0.125	0.277777778	1	0.095238095	0	0.9	0.0625
5316	YPR127W	OG5_127872	8 - MINOR CLUSTERS (FUNGI+PLANTS+BACTERIA)	0	0.388888889	0.75	0.095238095	0.142857143	1	0
5317	YJR155W	OG5_127872	8 - MINOR CLUSTERS (FUNGI+PLANTS+BACTERIA)	0	0.388888889	0.75	0.095238095	0.142857143	1	0
5318	YIL053W	OG5_130317	8 - MINOR CLUSTERS (FUNGI+PLANTS+BACTERIA)	0.125	0.277777778	1	0.047619048	0	0.9	0.0625
5319	YER062C	OG5_130317	8 - MINOR CLUSTERS (FUNGI+PLANTS+BACTERIA)	0.125	0.277777778	1	0.047619048	0	0.9	0.0625
5320	YER142C	OG5_130684	8 - MINOR CLUSTERS (FUNGI+PLANTS+BACTERIA)	0.125	0.277777778	0.875	0.047619048	0	0.95	0.0625
5321	YHL016C	OG5_131564	8 - MINOR CLUSTERS (FUNGI+PLANTS+BACTERIA)	0.0625	0.083333333	1	0.095238095	0.071428571	0.9	0
5322	YDL128W	OG5_128780	8 - MINOR CLUSTERS (FUNGI+PLANTS+BACTERIA)	0	0.416666667	0.75	0.095238095	0	0.95	0.375
5323	YPL092W	OG5_130066	8 - MINOR CLUSTERS (FUNGI+PLANTS+BACTERIA)	0.1875	0.277777778	0.625	0.095238095	0	0.9	0
5324	YNL217W	OG5_129209	8 - MINOR CLUSTERS (FUNGI+PLANTS+BACTERIA)	0.0625	0.583333333	0.25	0.19047619	0.071428571	0.9	0.3125
5325	YIL162W	OG5_129216	8 - MINOR CLUSTERS (FUNGI+PLANTS+BACTERIA)	0	0.388888889	0.75	0.142857143	0	0.65	0.1875
5326	YHL008C	OG5_129005	8 - MINOR CLUSTERS (FUNGI+PLANTS+BACTERIA)	0.125	0.361111111	0.5	0.095238095	0	0.6	0.4375
5327	YGR260W	OG5_128764	8 - MINOR CLUSTERS (FUNGI+PLANTS+BACTERIA)	0.125	0.333333333	0.25	0.047619048	0.071428571	0.85	0
5328	YKL060C	OG5_131639	8 - MINOR CLUSTERS (FUNGI+PLANTS+BACTERIA)	0	0.277777778	0.25	0.142857143	0	1	0.0625
5329	YER145C	OG5_131520	8 - MINOR CLUSTERS (FUNGI+PLANTS+BACTERIA)	0	0.25	0.25	0.047619048	0	0.85	0
5330	YHR037W	OG5_128522	8 - MINOR CLUSTERS (FUNGI+NONCHORDATES+CHORDATES+BACTERIA)	0.125	0.527777778	0.125	0.80952381	0.928571429	1	0.1875
5331	YOR236W	OG5_128410	8 - MINOR CLUSTERS (FUNGI+NONCHORDATES+CHORDATES+BACTERIA)	0.0625	0.694444444	0.125	0.714285714	0.928571429	0.95	0.1875
5332	YER087W	OG5_128299	8 - MINOR CLUSTERS (FUNGI+NONCHORDATES+CHORDATES+BACTERIA)	0	0.888888889	0	0.714285714	1	0.8	0.375
5333	YGR031W	OG5_128173	8 - MINOR CLUSTERS (FUNGI+NONCHORDATES+CHORDATES+BACTERIA)	0	0.25	0.125	0.904761905	1	1	0.4375
5334	YBR035C	OG5_129127	8 - MINOR CLUSTERS (FUNGI+NONCHORDATES+CHORDATES+BACTERIA)	0	0.472222222	0.125	0.80952381	0.857142857	0.95	0.0625
5335	YGL221C	OG5_128139	8 - MINOR CLUSTERS (FUNGI+NONCHORDATES+CHORDATES+BACTERIA)	0.1875	0.361111111	0	0.619047619	1	1	0.4375
5336	YOR125C	OG5_128899	8 - MINOR CLUSTERS (FUNGI+NONCHORDATES+CHORDATES+BACTERIA)	0	0.222222222	0.125	0.80952381	1	1	0.3125
5337	YLR209C	OG5_128114	8 - MINOR CLUSTERS (FUNGI+NONCHORDATES+CHORDATES+BACTERIA)	0	0.416666667	0.125	0.761904762	1	0.7	0.25
5338	YDR481C	OG5_126976	8 - MINOR CLUSTERS (FUNGI+NONCHORDATES+CHORDATES+BACTERIA)	0.0625	0.333333333	0.125	0.619047619	1	0.85	0.125
5339	YML121W	OG5_128588	8 - MINOR CLUSTERS (FUNGI+NONCHORDATES+CHORDATES+BACTERIA)	0	0.027777778	0	0.904761905	1	1	0.5
5340	YDR452W	OG5_127556	8 - MINOR CLUSTERS (FUNGI+NONCHORDATES+CHORDATES+BACTERIA)	0	0.027777778	0	0.80952381	1	1	0.4375
5341	YNL238W	OG5_127788	8 - MINOR CLUSTERS (FUNGI+NONCHORDATES+CHORDATES+BACTERIA)	0	0.027777778	0	0.761904762	1	1	0.1875
5342	YBL015W	OG5_131950	8 - MINOR CLUSTERS (FUNGI+NONCHORDATES+BACTERIA)	0.125	0.222222222	0	0.285714286	0	0.85	0.0625
5343	YER026C	OG5_129764	8 - MINOR CLUSTERS (FUNGI+CHORDATES+BACTERIA)	0.375	0.583333333	0.125	0	0.714285714	1	0.0625
5344	YGR234W	OG5_130710	8 - MINOR CLUSTERS (FUNGI+BACTERIA)	0	0.472222222	0.125	0.142857143	0.071428571	0.8	0.125
5345	YBR249C	OG5_129003	8 - MINOR CLUSTERS (FUNGI+BACTERIA)	0	0.472222222	0	0.095238095	0	1	0.0625
5346	YDR035W	OG5_129003	8 - MINOR CLUSTERS (FUNGI+BACTERIA)	0	0.472222222	0	0.095238095	0	1	0.0625
5347	YKL069W	OG5_130873	8 - MINOR CLUSTERS (FUNGI+BACTERIA)	0.0625	0.361111111	0.125	0.095238095	0	0.9	0.3125
5348	YLR308W	OG5_129571	8 - MINOR CLUSTERS (FUNGI+BACTERIA)	0.0625	0.333333333	0	0.047619048	0.142857143	0.95	0
5349	YLR307W	OG5_129571	8 - MINOR CLUSTERS (FUNGI+BACTERIA)	0.0625	0.333333333	0	0.047619048	0.142857143	0.95	0
5350	YDR061W	OG5_132031	8 - MINOR CLUSTERS (FUNGI+BACTERIA)	0	0.388888889	0.125	0.047619048	0	0.95	0.0625
5351	YNL268W	OG5_127087	8 - MINOR CLUSTERS (FUNGI+BACTERIA)	0	0.472222222	0	0	0.071428571	0.95	0.125
5352	YKR039W	OG5_127087	8 - MINOR CLUSTERS (FUNGI+BACTERIA)	0	0.472222222	0	0	0.071428571	0.95	0.125
5353	YNL270C	OG5_127087	8 - MINOR CLUSTERS (FUNGI+BACTERIA)	0	0.472222222	0	0	0.071428571	0.95	0.125
5354	YEL063C	OG5_127087	8 - MINOR CLUSTERS (FUNGI+BACTERIA)	0	0.472222222	0	0	0.071428571	0.95	0.125
5355	YPL148C	OG5_130884	8 - MINOR CLUSTERS (FUNGI+BACTERIA)	0	0.888888889	0	0.095238095	0	0.35	0.125
5356	YCL038C	OG5_133992	8 - MINOR CLUSTERS (FUNGI+BACTERIA)	0.0625	0.277777778	0.125	0	0	0.85	0
5357	YNR057C	OG5_131754	8 - MINOR CLUSTERS (FUNGI+BACTERIA)	0.1875	0.75	0.125	0	0	0.25	0
5358	YOR209C	OG5_131513	8 - MINOR CLUSTERS (FUNGI+BACTERIA)	0	0.305555556	0	0.047619048	0	0.95	0.1875
5359	YLL057C	OG5_129515	8 - MINOR CLUSTERS (FUNGI+BACTERIA)	0	0.25	0.125	0.047619048	0	0.75	0.0625
5360	YFR055W	OG5_136808	8 - MINOR CLUSTERS (FUNGI+BACTERIA)	0	0.333333333	0.125	0.047619048	0	0.05	0.0625
5361	Q0050	OG5_137048	8 - MINOR CLUSTERS (FUNGI+BACTERIA)	0	0.25	0.125	0	0	0.1	0
5362	Q0055	OG5_137048	8 - MINOR CLUSTERS (FUNGI+BACTERIA)	0	0.25	0.125	0	0	0.1	0
5363	YML087C	OG5_140132	8 - MINOR CLUSTERS (FUNGI+BACTERIA)	0.0625	0.305555556	0	0.047619048	0	0.05	0
5364	YGL245W	OG5_128638	8 - MINOR CLUSTERS (FUNGI+NONCHORDATES+PLANTS+ARCHAEA)	0.625	0	0.875	0.428571429	0.142857143	0.95	0.9375
5365	YML123C	OG5_127743	8 - MINOR CLUSTERS (FUNGI+NONCHORDATES+PLANTS+ARCHAEA)	0.25	0.083333333	0.75	0.238095238	0.142857143	1	0.0625
5366	YGR210C	OG5_130225	8 - MINOR CLUSTERS (FUNGI+NONCHORDATES+PLANTS+ARCHAEA)	1	0	0.375	0.238095238	0.071428571	0.75	0.4375
5367	YDR291W	OG5_130740	8 - MINOR CLUSTERS (FUNGI+PLANTS+ARCHAEA)	0.625	0.083333333	1	0.19047619	0	0.9	0.125
5368	YGR144W	OG5_131050	8 - MINOR CLUSTERS (FUNGI+PLANTS+ARCHAEA)	0.8125	0.027777778	0.75	0	0	0.85	0
5369	YLR044C	OG5_129158	8 - MINOR CLUSTERS (FUNGI+PLANTS+ARCHAEA)	0.25	0.194444444	0.75	0.047619048	0	1	0.125
5370	YLR134W	OG5_129158	8 - MINOR CLUSTERS (FUNGI+PLANTS+ARCHAEA)	0.25	0.194444444	0.75	0.047619048	0	1	0.125
5371	YGR087C	OG5_129158	8 - MINOR CLUSTERS (FUNGI+PLANTS+ARCHAEA)	0.25	0.194444444	0.75	0.047619048	0	1	0.125
5372	YNR002C	OG5_129349	8 - MINOR CLUSTERS (FUNGI+PLANTS+ARCHAEA)	0.3125	0.194444444	0.5	0.095238095	0	1	0.0625
5373	YCR010C	OG5_129349	8 - MINOR CLUSTERS (FUNGI+PLANTS+ARCHAEA)	0.3125	0.194444444	0.5	0.095238095	0	1	0.0625
5374	YJR124C	OG5_132932	8 - MINOR CLUSTERS (FUNGI+PLANTS+ARCHAEA)	0.3125	0.111111111	0.375	0	0	0.65	0
5375	YJL213W	OG5_133329	8 - MINOR CLUSTERS (FUNGI+PLANTS+ARCHAEA)	0.25	0.083333333	0.5	0	0	0.4	0
5376	YLR017W	OG5_128424	8 - MINOR CLUSTERS (FUNGI+NONCHORDATES+CHORDATES+ARCHAEA+BACTERIA)	0.9375	0.194444444	0	0.714285714	1	1	0.3125
5377	YHR117W	OG5_130176	8 - MINOR CLUSTERS (FUNGI+NONCHORDATES+CHORDATES+ARCHAEA+BACTERIA)	0.0625	0	0.125	0.666666667	1	1	0.125
5378	YNL121C	OG5_130176	8 - MINOR CLUSTERS (FUNGI+NONCHORDATES+CHORDATES+ARCHAEA+BACTERIA)	0.0625	0	0.125	0.666666667	1	1	0.125
5379	YDL171C	OG5_126892	8 - MINOR CLUSTERS (FUNGI+NONCHORDATES+PLANTS+ARCHAEA+BACTERIA)	0.8125	0.833333333	1	0.857142857	0	0.95	0.25
5380	YGR121C	OG5_126686	8 - MINOR CLUSTERS (FUNGI+NONCHORDATES+PLANTS+ARCHAEA+BACTERIA)	0.6875	0.611111111	1	0.857142857	0.142857143	1	0.125
5381	YNL142W	OG5_126686	8 - MINOR CLUSTERS (FUNGI+NONCHORDATES+PLANTS+ARCHAEA+BACTERIA)	0.6875	0.611111111	1	0.857142857	0.142857143	1	0.125
5382	YPR138C	OG5_126686	8 - MINOR CLUSTERS (FUNGI+NONCHORDATES+PLANTS+ARCHAEA+BACTERIA)	0.6875	0.611111111	1	0.857142857	0.142857143	1	0.125
5383	YGL037C	OG5_127752	8 - MINOR CLUSTERS (FUNGI+NONCHORDATES+PLANTS+ARCHAEA+BACTERIA)	0.625	0.611111111	0.5	0.761904762	0.071428571	1	0.5
5384	YMR095C	OG5_129260	8 - MINOR CLUSTERS (FUNGI+NONCHORDATES+PLANTS+ARCHAEA+BACTERIA)	0.9375	0.305555556	1	0.238095238	0.071428571	0.95	0.25
5385	YNL334C	OG5_129260	8 - MINOR CLUSTERS (FUNGI+NONCHORDATES+PLANTS+ARCHAEA+BACTERIA)	0.9375	0.305555556	1	0.238095238	0.071428571	0.95	0.25
5386	YFL060C	OG5_129260	8 - MINOR CLUSTERS (FUNGI+NONCHORDATES+PLANTS+ARCHAEA+BACTERIA)	0.9375	0.305555556	1	0.238095238	0.071428571	0.95	0.25
5387	YMR096W	OG5_128957	8 - MINOR CLUSTERS (FUNGI+NONCHORDATES+PLANTS+ARCHAEA+BACTERIA)	0.875	0.305555556	1	0.285714286	0.071428571	0.95	0.25
5388	YNL333W	OG5_128957	8 - MINOR CLUSTERS (FUNGI+NONCHORDATES+PLANTS+ARCHAEA+BACTERIA)	0.875	0.305555556	1	0.285714286	0.071428571	0.95	0.25
5389	YFL059W	OG5_128957	8 - MINOR CLUSTERS (FUNGI+NONCHORDATES+PLANTS+ARCHAEA+BACTERIA)	0.875	0.305555556	1	0.285714286	0.071428571	0.95	0.25
5390	YML120C	OG5_126960	8 - MINOR CLUSTERS (FUNGI+NONCHORDATES+PLANTS+ARCHAEA+BACTERIA)	0.375	0.611111111	1	0.285714286	0.071428571	1	0.625
5391	YMR145C	OG5_126960	8 - MINOR CLUSTERS (FUNGI+NONCHORDATES+PLANTS+ARCHAEA+BACTERIA)	0.375	0.611111111	1	0.285714286	0.071428571	1	0.625
5392	YDL085W	OG5_126960	8 - MINOR CLUSTERS (FUNGI+NONCHORDATES+PLANTS+ARCHAEA+BACTERIA)	0.375	0.611111111	1	0.285714286	0.071428571	1	0.625
5393	YOL086C	OG5_126661	8 - MINOR CLUSTERS (FUNGI+NONCHORDATES+PLANTS+ARCHAEA+BACTERIA)	0.375	0.5	1	0.285714286	0.142857143	1	0.25
5394	YBR145W	OG5_126661	8 - MINOR CLUSTERS (FUNGI+NONCHORDATES+PLANTS+ARCHAEA+BACTERIA)	0.375	0.5	1	0.285714286	0.142857143	1	0.25
5395	YMR083W	OG5_126661	8 - MINOR CLUSTERS (FUNGI+NONCHORDATES+PLANTS+ARCHAEA+BACTERIA)	0.375	0.5	1	0.285714286	0.142857143	1	0.25
5396	YCR105W	OG5_126661	8 - MINOR CLUSTERS (FUNGI+NONCHORDATES+PLANTS+ARCHAEA+BACTERIA)	0.375	0.5	1	0.285714286	0.142857143	1	0.25
5397	YMR318C	OG5_126661	8 - MINOR CLUSTERS (FUNGI+NONCHORDATES+PLANTS+ARCHAEA+BACTERIA)	0.375	0.5	1	0.285714286	0.142857143	1	0.25
5398	YMR303C	OG5_126661	8 - MINOR CLUSTERS (FUNGI+NONCHORDATES+PLANTS+ARCHAEA+BACTERIA)	0.375	0.5	1	0.285714286	0.142857143	1	0.25
5399	YER069W	OG5_128464	8 - MINOR CLUSTERS (FUNGI+CHORDATES+PLANTS+ARCHAEA+BACTERIA)	0.6875	0.722222222	1	0.19047619	0.785714286	0.95	0.0625
5400	YOR303W	OG5_128943	8 - MINOR CLUSTERS (FUNGI+PLANTS+ARCHAEA+BACTERIA)	0.8125	0.888888889	1	0.047619048	0.142857143	1	0
5401	YDL131W	OG5_128072	8 - MINOR CLUSTERS (FUNGI+PLANTS+ARCHAEA+BACTERIA)	0.75	0.638888889	1	0.19047619	0.071428571	1	0.0625
5402	YDL182W	OG5_128072	8 - MINOR CLUSTERS (FUNGI+PLANTS+ARCHAEA+BACTERIA)	0.75	0.638888889	1	0.19047619	0.071428571	1	0.0625
5403	YCL030C	OG5_129099	8 - MINOR CLUSTERS (FUNGI+PLANTS+ARCHAEA+BACTERIA)	0.6875	0.722222222	1	0.142857143	0.071428571	1	0.0625
5404	YER055C	OG5_129102	8 - MINOR CLUSTERS (FUNGI+PLANTS+ARCHAEA+BACTERIA)	0.6875	0.694444444	1	0.142857143	0.071428571	1	0.0625
5405	YMR177W	OG5_128726	8 - MINOR CLUSTERS (FUNGI+PLANTS+ARCHAEA+BACTERIA)	0.5625	0.694444444	0.625	0.047619048	0.071428571	1	0.25
5406	YPL224C	OG5_128726	8 - MINOR CLUSTERS (FUNGI+PLANTS+ARCHAEA+BACTERIA)	0.5625	0.694444444	0.625	0.047619048	0.071428571	1	0.25
5407	YDR119W	OG5_126664	8 - MINOR CLUSTERS (FUNGI+PLANTS+ARCHAEA+BACTERIA)	0.5	0.75	0.125	0.142857143	0.071428571	1	0.0625
5408	YKR105C	OG5_126664	8 - MINOR CLUSTERS (FUNGI+PLANTS+ARCHAEA+BACTERIA)	0.5	0.75	0.125	0.142857143	0.071428571	1	0.0625
5409	YCL069W	OG5_126664	8 - MINOR CLUSTERS (FUNGI+PLANTS+ARCHAEA+BACTERIA)	0.5	0.75	0.125	0.142857143	0.071428571	1	0.0625
5410	YMR088C	OG5_126664	8 - MINOR CLUSTERS (FUNGI+PLANTS+ARCHAEA+BACTERIA)	0.5	0.75	0.125	0.142857143	0.071428571	1	0.0625
5411	YPR198W	OG5_126664	8 - MINOR CLUSTERS (FUNGI+PLANTS+ARCHAEA+BACTERIA)	0.5	0.75	0.125	0.142857143	0.071428571	1	0.0625
5412	YGR224W	OG5_126664	8 - MINOR CLUSTERS (FUNGI+PLANTS+ARCHAEA+BACTERIA)	0.5	0.75	0.125	0.142857143	0.071428571	1	0.0625
5413	YJL046W	OG5_127533	8 - MINOR CLUSTERS (FUNGI+NONCHORDATES+CHORDATES+ARCHAEA+BACTERIA)	0.4375	0.5	0.125	0.80952381	0.928571429	1	0.6875
5414	YHL036W	OG5_126658	8 - MINOR CLUSTERS (FUNGI+NONCHORDATES+CHORDATES+ARCHAEA+BACTERIA)	0.375	0.444444444	0.125	0.761904762	1	0.95	0.25
5415	YKL114C	OG5_129467	8 - MINOR CLUSTERS (FUNGI+NONCHORDATES+CHORDATES+ARCHAEA+BACTERIA)	0.3125	0.472222222	0	0.333333333	0.214285714	0.95	0.5625
5416	YLR359W	OG5_128176	8 - MINOR CLUSTERS (FUNGI+NONCHORDATES+CHORDATES+ARCHAEA+BACTERIA)	0.625	0.694444444	0.125	0.714285714	1	1	0.125
5417	YBR213W	OG5_131637	8 - MINOR CLUSTERS (FUNGI+ARCHAEA+BACTERIA)	0.75	0.25	0	0	0	1	0
5418	YDR539W	OG5_130277	8 - MINOR CLUSTERS (FUNGI+ARCHAEA+BACTERIA)	0.8125	0.611111111	0.125	0	0	0.4	0.0625
5419	YKL217W	OG5_129134	8 - MINOR CLUSTERS (FUNGI+ARCHAEA+BACTERIA)	0.3125	0.333333333	0.125	0.095238095	0.142857143	0.9	0.0625
5420	YER010C	OG5_130545	8 - MINOR CLUSTERS (FUNGI+ARCHAEA+BACTERIA)	0.6875	0.25	0	0	0	0.95	0.0625
5421	YDR538W	OG5_131043	8 - MINOR CLUSTERS (FUNGI+ARCHAEA+BACTERIA)	0.75	0.611111111	0.125	0	0	0.4	0
5422	YBL001C	OG5_132149	8 - MINOR CLUSTERS (FUNGI+ARCHAEA+BACTERIA)	0.6875	0.222222222	0	0	0	0.9	0
5423	YBL071C-B	#N/A	9 - NONE	#N/A	#N/A	#N/A	#N/A	#N/A	#N/A	#N/A
5424	YDL241W	#N/A	9 - NONE	#N/A	#N/A	#N/A	#N/A	#N/A	#N/A	#N/A
5425	YDR114C	#N/A	9 - NONE	#N/A	#N/A	#N/A	#N/A	#N/A	#N/A	#N/A
5426	YGL041C-B	#N/A	9 - NONE	#N/A	#N/A	#N/A	#N/A	#N/A	#N/A	#N/A
5427	YGL188C-A	#N/A	9 - NONE	#N/A	#N/A	#N/A	#N/A	#N/A	#N/A	#N/A
5428	YIL092W	#N/A	9 - NONE	#N/A	#N/A	#N/A	#N/A	#N/A	#N/A	#N/A
5429	YIR016W	#N/A	9 - NONE	#N/A	#N/A	#N/A	#N/A	#N/A	#N/A	#N/A
5430	YJR079W	#N/A	9 - NONE	#N/A	#N/A	#N/A	#N/A	#N/A	#N/A	#N/A
5431	YKL096C-B	#N/A	9 - NONE	#N/A	#N/A	#N/A	#N/A	#N/A	#N/A	#N/A
5432	YMR242W-A	#N/A	9 - NONE	#N/A	#N/A	#N/A	#N/A	#N/A	#N/A	#N/A
5433	YOL014W	#N/A	9 - NONE	#N/A	#N/A	#N/A	#N/A	#N/A	#N/A	#N/A
5434	YCR050C	#N/A	9 - NONE	#N/A	#N/A	#N/A	#N/A	#N/A	#N/A	#N/A
5435	YOR012W	#N/A	9 - NONE	#N/A	#N/A	#N/A	#N/A	#N/A	#N/A	#N/A
5436	YIL165C	#N/A	9 - NONE	#N/A	#N/A	#N/A	#N/A	#N/A	#N/A	#N/A
5437	YKL121W	#N/A	9 - NONE	#N/A	#N/A	#N/A	#N/A	#N/A	#N/A	#N/A
5438	YNR004W	#N/A	9 - NONE	#N/A	#N/A	#N/A	#N/A	#N/A	#N/A	#N/A
5439	YKL023W	#N/A	9 - NONE	#N/A	#N/A	#N/A	#N/A	#N/A	#N/A	#N/A
5440	YDR042C	#N/A	9 - NONE	#N/A	#N/A	#N/A	#N/A	#N/A	#N/A	#N/A
5441	YOL162W	#N/A	9 - NONE	#N/A	#N/A	#N/A	#N/A	#N/A	#N/A	#N/A
5442	YNL046W	#N/A	9 - NONE	#N/A	#N/A	#N/A	#N/A	#N/A	#N/A	#N/A
5443	YOR008C-A	#N/A	9 - NONE	#N/A	#N/A	#N/A	#N/A	#N/A	#N/A	#N/A
5444	YNL196C	#N/A	9 - NONE	#N/A	#N/A	#N/A	#N/A	#N/A	#N/A	#N/A
5445	YEL033W	#N/A	9 - NONE	#N/A	#N/A	#N/A	#N/A	#N/A	#N/A	#N/A
5446	YLR312C	#N/A	9 - NONE	#N/A	#N/A	#N/A	#N/A	#N/A	#N/A	#N/A
5447	YJL107C	#N/A	9 - NONE	#N/A	#N/A	#N/A	#N/A	#N/A	#N/A	#N/A
5448	YEL057C	#N/A	9 - NONE	#N/A	#N/A	#N/A	#N/A	#N/A	#N/A	#N/A
5449	YLR042C	#N/A	9 - NONE	#N/A	#N/A	#N/A	#N/A	#N/A	#N/A	#N/A
5450	YOR183W	#N/A	9 - NONE	#N/A	#N/A	#N/A	#N/A	#N/A	#N/A	#N/A
5451	YPR174C	#N/A	9 - NONE	#N/A	#N/A	#N/A	#N/A	#N/A	#N/A	#N/A
5452	YBR013C	#N/A	9 - NONE	#N/A	#N/A	#N/A	#N/A	#N/A	#N/A	#N/A
5453	YBR219C	#N/A	9 - NONE	#N/A	#N/A	#N/A	#N/A	#N/A	#N/A	#N/A
5454	YBR284W	#N/A	9 - NONE	#N/A	#N/A	#N/A	#N/A	#N/A	#N/A	#N/A
5455	YCL001W-A	#N/A	9 - NONE	#N/A	#N/A	#N/A	#N/A	#N/A	#N/A	#N/A
5456	YEL025C	#N/A	9 - NONE	#N/A	#N/A	#N/A	#N/A	#N/A	#N/A	#N/A
5457	YEL067C	#N/A	9 - NONE	#N/A	#N/A	#N/A	#N/A	#N/A	#N/A	#N/A
5458	YER039C-A	#N/A	9 - NONE	#N/A	#N/A	#N/A	#N/A	#N/A	#N/A	#N/A
5459	YER066W	#N/A	9 - NONE	#N/A	#N/A	#N/A	#N/A	#N/A	#N/A	#N/A
5460	YER085C	#N/A	9 - NONE	#N/A	#N/A	#N/A	#N/A	#N/A	#N/A	#N/A
5461	YER121W	#N/A	9 - NONE	#N/A	#N/A	#N/A	#N/A	#N/A	#N/A	#N/A
5462	YFL012W	#N/A	9 - NONE	#N/A	#N/A	#N/A	#N/A	#N/A	#N/A	#N/A
5463	YFR012W	#N/A	9 - NONE	#N/A	#N/A	#N/A	#N/A	#N/A	#N/A	#N/A
5464	YFR035C	#N/A	9 - NONE	#N/A	#N/A	#N/A	#N/A	#N/A	#N/A	#N/A
5465	YGL230C	#N/A	9 - NONE	#N/A	#N/A	#N/A	#N/A	#N/A	#N/A	#N/A
5466	YGR035C	#N/A	9 - NONE	#N/A	#N/A	#N/A	#N/A	#N/A	#N/A	#N/A
5467	YGR153W	#N/A	9 - NONE	#N/A	#N/A	#N/A	#N/A	#N/A	#N/A	#N/A
5468	YHL012W	#N/A	9 - NONE	#N/A	#N/A	#N/A	#N/A	#N/A	#N/A	#N/A
5469	YHR126C	#N/A	9 - NONE	#N/A	#N/A	#N/A	#N/A	#N/A	#N/A	#N/A
5470	YIL152W	#N/A	9 - NONE	#N/A	#N/A	#N/A	#N/A	#N/A	#N/A	#N/A
5471	YJL027C	#N/A	9 - NONE	#N/A	#N/A	#N/A	#N/A	#N/A	#N/A	#N/A
5472	YJL160C	#N/A	9 - NONE	#N/A	#N/A	#N/A	#N/A	#N/A	#N/A	#N/A
5473	YJL185C	#N/A	9 - NONE	#N/A	#N/A	#N/A	#N/A	#N/A	#N/A	#N/A
5474	YJR011C	#N/A	9 - NONE	#N/A	#N/A	#N/A	#N/A	#N/A	#N/A	#N/A
5475	YJR115W	#N/A	9 - NONE	#N/A	#N/A	#N/A	#N/A	#N/A	#N/A	#N/A
5476	YLR225C	#N/A	9 - NONE	#N/A	#N/A	#N/A	#N/A	#N/A	#N/A	#N/A
5477	YLR346C	#N/A	9 - NONE	#N/A	#N/A	#N/A	#N/A	#N/A	#N/A	#N/A
5478	YML003W	#N/A	9 - NONE	#N/A	#N/A	#N/A	#N/A	#N/A	#N/A	#N/A
5479	YMR018W	#N/A	9 - NONE	#N/A	#N/A	#N/A	#N/A	#N/A	#N/A	#N/A
5480	YMR085W	#N/A	9 - NONE	#N/A	#N/A	#N/A	#N/A	#N/A	#N/A	#N/A
5481	YNR068C	#N/A	9 - NONE	#N/A	#N/A	#N/A	#N/A	#N/A	#N/A	#N/A
5482	YOL024W	#N/A	9 - NONE	#N/A	#N/A	#N/A	#N/A	#N/A	#N/A	#N/A
5483	YOL029C	#N/A	9 - NONE	#N/A	#N/A	#N/A	#N/A	#N/A	#N/A	#N/A
5484	YOR186W	#N/A	9 - NONE	#N/A	#N/A	#N/A	#N/A	#N/A	#N/A	#N/A
5485	YOR268C	#N/A	9 - NONE	#N/A	#N/A	#N/A	#N/A	#N/A	#N/A	#N/A
5486	YOR365C	#N/A	9 - NONE	#N/A	#N/A	#N/A	#N/A	#N/A	#N/A	#N/A
5487	YPL216W	#N/A	9 - NONE	#N/A	#N/A	#N/A	#N/A	#N/A	#N/A	#N/A
5488	YPR027C	#N/A	9 - NONE	#N/A	#N/A	#N/A	#N/A	#N/A	#N/A	#N/A
5489	YPR078C	#N/A	9 - NONE	#N/A	#N/A	#N/A	#N/A	#N/A	#N/A	#N/A
5490	YDL118W	#N/A	9 - NONE	#N/A	#N/A	#N/A	#N/A	#N/A	#N/A	#N/A
5491	YGL259W	#N/A	9 - NONE	#N/A	#N/A	#N/A	#N/A	#N/A	#N/A	#N/A
5492	YLR046C	#N/A	9 - NONE	#N/A	#N/A	#N/A	#N/A	#N/A	#N/A	#N/A
5493	YAL037W	#N/A	9 - NONE	#N/A	#N/A	#N/A	#N/A	#N/A	#N/A	#N/A
5494	YAL065C	#N/A	9 - NONE	#N/A	#N/A	#N/A	#N/A	#N/A	#N/A	#N/A
5495	YBR063C	#N/A	9 - NONE	#N/A	#N/A	#N/A	#N/A	#N/A	#N/A	#N/A
5496	YBR090C	#N/A	9 - NONE	#N/A	#N/A	#N/A	#N/A	#N/A	#N/A	#N/A
5497	YBR184W	#N/A	9 - NONE	#N/A	#N/A	#N/A	#N/A	#N/A	#N/A	#N/A
5498	YBR285W	#N/A	9 - NONE	#N/A	#N/A	#N/A	#N/A	#N/A	#N/A	#N/A
5499	YCL042W	#N/A	9 - NONE	#N/A	#N/A	#N/A	#N/A	#N/A	#N/A	#N/A
5500	YDL211C	#N/A	9 - NONE	#N/A	#N/A	#N/A	#N/A	#N/A	#N/A	#N/A
5501	YER186C	#N/A	9 - NONE	#N/A	#N/A	#N/A	#N/A	#N/A	#N/A	#N/A
5502	YFR057W	#N/A	9 - NONE	#N/A	#N/A	#N/A	#N/A	#N/A	#N/A	#N/A
5503	YGL015C	#N/A	9 - NONE	#N/A	#N/A	#N/A	#N/A	#N/A	#N/A	#N/A
5504	YGL235W	#N/A	9 - NONE	#N/A	#N/A	#N/A	#N/A	#N/A	#N/A	#N/A
5505	YGL260W	#N/A	9 - NONE	#N/A	#N/A	#N/A	#N/A	#N/A	#N/A	#N/A
5506	YHR021W-A	#N/A	9 - NONE	#N/A	#N/A	#N/A	#N/A	#N/A	#N/A	#N/A
5507	YJL181W	#N/A	9 - NONE	#N/A	#N/A	#N/A	#N/A	#N/A	#N/A	#N/A
5508	YKL133C	#N/A	9 - NONE	#N/A	#N/A	#N/A	#N/A	#N/A	#N/A	#N/A
5509	YKR041W	#N/A	9 - NONE	#N/A	#N/A	#N/A	#N/A	#N/A	#N/A	#N/A
5510	YLR030W	#N/A	9 - NONE	#N/A	#N/A	#N/A	#N/A	#N/A	#N/A	#N/A
5511	YLR031W	#N/A	9 - NONE	#N/A	#N/A	#N/A	#N/A	#N/A	#N/A	#N/A
5512	YLR053C	#N/A	9 - NONE	#N/A	#N/A	#N/A	#N/A	#N/A	#N/A	#N/A
5513	YLR125W	#N/A	9 - NONE	#N/A	#N/A	#N/A	#N/A	#N/A	#N/A	#N/A
5514	YLR297W	#N/A	9 - NONE	#N/A	#N/A	#N/A	#N/A	#N/A	#N/A	#N/A
5515	YLR415C	#N/A	9 - NONE	#N/A	#N/A	#N/A	#N/A	#N/A	#N/A	#N/A
5516	YML053C	#N/A	9 - NONE	#N/A	#N/A	#N/A	#N/A	#N/A	#N/A	#N/A
5517	YML100W-A	#N/A	9 - NONE	#N/A	#N/A	#N/A	#N/A	#N/A	#N/A	#N/A
5518	YMR147W	#N/A	9 - NONE	#N/A	#N/A	#N/A	#N/A	#N/A	#N/A	#N/A
5519	YMR158C-A	#N/A	9 - NONE	#N/A	#N/A	#N/A	#N/A	#N/A	#N/A	#N/A
5520	YNR014W	#N/A	9 - NONE	#N/A	#N/A	#N/A	#N/A	#N/A	#N/A	#N/A
5521	YOL131W	#N/A	9 - NONE	#N/A	#N/A	#N/A	#N/A	#N/A	#N/A	#N/A
5522	YOL163W	#N/A	9 - NONE	#N/A	#N/A	#N/A	#N/A	#N/A	#N/A	#N/A
5523	YOR152C	#N/A	9 - NONE	#N/A	#N/A	#N/A	#N/A	#N/A	#N/A	#N/A
5524	YOR214C	#N/A	9 - NONE	#N/A	#N/A	#N/A	#N/A	#N/A	#N/A	#N/A
5525	YPL056C	#N/A	9 - NONE	#N/A	#N/A	#N/A	#N/A	#N/A	#N/A	#N/A
5526	YDR210W	#N/A	9 - NONE	#N/A	#N/A	#N/A	#N/A	#N/A	#N/A	#N/A
5527	YER064C	#N/A	9 - NONE	#N/A	#N/A	#N/A	#N/A	#N/A	#N/A	#N/A
5528	YCR099C	#N/A	9 - NONE	#N/A	#N/A	#N/A	#N/A	#N/A	#N/A	#N/A
5529	YGR201C	#N/A	9 - NONE	#N/A	#N/A	#N/A	#N/A	#N/A	#N/A	#N/A
5530	YMR321C	#N/A	9 - NONE	#N/A	#N/A	#N/A	#N/A	#N/A	#N/A	#N/A
5531	YGL007C-A	#N/A	9 - NONE	#N/A	#N/A	#N/A	#N/A	#N/A	#N/A	#N/A
5532	YEL035C	#N/A	9 - NONE	#N/A	#N/A	#N/A	#N/A	#N/A	#N/A	#N/A
5533	YBL044W	#N/A	9 - NONE	#N/A	#N/A	#N/A	#N/A	#N/A	#N/A	#N/A
5534	YCL021W-A	#N/A	9 - NONE	#N/A	#N/A	#N/A	#N/A	#N/A	#N/A	#N/A
5535	YER076C	#N/A	9 - NONE	#N/A	#N/A	#N/A	#N/A	#N/A	#N/A	#N/A
5536	YNL130C-A	#N/A	9 - NONE	#N/A	#N/A	#N/A	#N/A	#N/A	#N/A	#N/A
5537	YMR084W	#N/A	9 - NONE	#N/A	#N/A	#N/A	#N/A	#N/A	#N/A	#N/A
5538	Q0075	#N/A	9 - NONE	#N/A	#N/A	#N/A	#N/A	#N/A	#N/A	#N/A
5539	YHR050W-A	#N/A	9 - NONE	#N/A	#N/A	#N/A	#N/A	#N/A	#N/A	#N/A
5540	YNR077C	#N/A	9 - NONE	#N/A	#N/A	#N/A	#N/A	#N/A	#N/A	#N/A
5541	YAL037C-A	#N/A	9 - NONE	#N/A	#N/A	#N/A	#N/A	#N/A	#N/A	#N/A
5542	YAL063C-A	#N/A	9 - NONE	#N/A	#N/A	#N/A	#N/A	#N/A	#N/A	#N/A
5543	YAR035C-A	#N/A	9 - NONE	#N/A	#N/A	#N/A	#N/A	#N/A	#N/A	#N/A
5544	YBL008W-A	#N/A	9 - NONE	#N/A	#N/A	#N/A	#N/A	#N/A	#N/A	#N/A
5545	YBL100W-C	#N/A	9 - NONE	#N/A	#N/A	#N/A	#N/A	#N/A	#N/A	#N/A
5546	YBR072C-A	#N/A	9 - NONE	#N/A	#N/A	#N/A	#N/A	#N/A	#N/A	#N/A
5547	YBR182C-A	#N/A	9 - NONE	#N/A	#N/A	#N/A	#N/A	#N/A	#N/A	#N/A
5548	YBR196C-A	#N/A	9 - NONE	#N/A	#N/A	#N/A	#N/A	#N/A	#N/A	#N/A
5549	YBR196C-B	#N/A	9 - NONE	#N/A	#N/A	#N/A	#N/A	#N/A	#N/A	#N/A
5550	YBR200W-A	#N/A	9 - NONE	#N/A	#N/A	#N/A	#N/A	#N/A	#N/A	#N/A
5551	YBR201C-A	#N/A	9 - NONE	#N/A	#N/A	#N/A	#N/A	#N/A	#N/A	#N/A
5552	YBR221W-A	#N/A	9 - NONE	#N/A	#N/A	#N/A	#N/A	#N/A	#N/A	#N/A
5553	YBR230W-A	#N/A	9 - NONE	#N/A	#N/A	#N/A	#N/A	#N/A	#N/A	#N/A
5554	YBR296C-A	#N/A	9 - NONE	#N/A	#N/A	#N/A	#N/A	#N/A	#N/A	#N/A
5555	YBR298C-A	#N/A	9 - NONE	#N/A	#N/A	#N/A	#N/A	#N/A	#N/A	#N/A
5556	YCL001W-B	#N/A	9 - NONE	#N/A	#N/A	#N/A	#N/A	#N/A	#N/A	#N/A
5557	YCR024C-B	#N/A	9 - NONE	#N/A	#N/A	#N/A	#N/A	#N/A	#N/A	#N/A
5558	YCR095W-A	#N/A	9 - NONE	#N/A	#N/A	#N/A	#N/A	#N/A	#N/A	#N/A
5559	YCR108C	#N/A	9 - NONE	#N/A	#N/A	#N/A	#N/A	#N/A	#N/A	#N/A
5560	YDL007C-A	#N/A	9 - NONE	#N/A	#N/A	#N/A	#N/A	#N/A	#N/A	#N/A
5561	YDL159W-A	#N/A	9 - NONE	#N/A	#N/A	#N/A	#N/A	#N/A	#N/A	#N/A
5562	YDR003W-A	#N/A	9 - NONE	#N/A	#N/A	#N/A	#N/A	#N/A	#N/A	#N/A
5563	YDR034C-A	#N/A	9 - NONE	#N/A	#N/A	#N/A	#N/A	#N/A	#N/A	#N/A
5564	YDR119W-A	#N/A	9 - NONE	#N/A	#N/A	#N/A	#N/A	#N/A	#N/A	#N/A
5565	YDR169C-A	#N/A	9 - NONE	#N/A	#N/A	#N/A	#N/A	#N/A	#N/A	#N/A
5566	YDR182W-A	#N/A	9 - NONE	#N/A	#N/A	#N/A	#N/A	#N/A	#N/A	#N/A
5567	YDR194W-A	#N/A	9 - NONE	#N/A	#N/A	#N/A	#N/A	#N/A	#N/A	#N/A
5568	YDR246W-A	#N/A	9 - NONE	#N/A	#N/A	#N/A	#N/A	#N/A	#N/A	#N/A
5569	YDR366C	#N/A	9 - NONE	#N/A	#N/A	#N/A	#N/A	#N/A	#N/A	#N/A
5570	YDR374W-A	#N/A	9 - NONE	#N/A	#N/A	#N/A	#N/A	#N/A	#N/A	#N/A
5571	YDR461C-A	#N/A	9 - NONE	#N/A	#N/A	#N/A	#N/A	#N/A	#N/A	#N/A
5572	YDR524W-C	#N/A	9 - NONE	#N/A	#N/A	#N/A	#N/A	#N/A	#N/A	#N/A
5573	YER053C-A	#N/A	9 - NONE	#N/A	#N/A	#N/A	#N/A	#N/A	#N/A	#N/A
5574	YER078W-A	#N/A	9 - NONE	#N/A	#N/A	#N/A	#N/A	#N/A	#N/A	#N/A
5575	YER175W-A	#N/A	9 - NONE	#N/A	#N/A	#N/A	#N/A	#N/A	#N/A	#N/A
5576	YFL041W-A	#N/A	9 - NONE	#N/A	#N/A	#N/A	#N/A	#N/A	#N/A	#N/A
5577	YFR012W-A	#N/A	9 - NONE	#N/A	#N/A	#N/A	#N/A	#N/A	#N/A	#N/A
5578	YFR032C-B	#N/A	9 - NONE	#N/A	#N/A	#N/A	#N/A	#N/A	#N/A	#N/A
5579	YGL006W-A	#N/A	9 - NONE	#N/A	#N/A	#N/A	#N/A	#N/A	#N/A	#N/A
5580	YGL258W-A	#N/A	9 - NONE	#N/A	#N/A	#N/A	#N/A	#N/A	#N/A	#N/A
5581	YGR035W-A	#N/A	9 - NONE	#N/A	#N/A	#N/A	#N/A	#N/A	#N/A	#N/A
5582	YGR121W-A	#N/A	9 - NONE	#N/A	#N/A	#N/A	#N/A	#N/A	#N/A	#N/A
5583	YGR146C-A	#N/A	9 - NONE	#N/A	#N/A	#N/A	#N/A	#N/A	#N/A	#N/A
5584	YGR161W-C	#N/A	9 - NONE	#N/A	#N/A	#N/A	#N/A	#N/A	#N/A	#N/A
5585	YGR174W-A	#N/A	9 - NONE	#N/A	#N/A	#N/A	#N/A	#N/A	#N/A	#N/A
5586	YGR204C-A	#N/A	9 - NONE	#N/A	#N/A	#N/A	#N/A	#N/A	#N/A	#N/A
5587	YGR240C-A	#N/A	9 - NONE	#N/A	#N/A	#N/A	#N/A	#N/A	#N/A	#N/A
5588	YHL015W-A	#N/A	9 - NONE	#N/A	#N/A	#N/A	#N/A	#N/A	#N/A	#N/A
5589	YHL048C-A	#N/A	9 - NONE	#N/A	#N/A	#N/A	#N/A	#N/A	#N/A	#N/A
5590	YHR007C-A	#N/A	9 - NONE	#N/A	#N/A	#N/A	#N/A	#N/A	#N/A	#N/A
5591	YHR022C-A	#N/A	9 - NONE	#N/A	#N/A	#N/A	#N/A	#N/A	#N/A	#N/A
5592	YHR086W-A	#N/A	9 - NONE	#N/A	#N/A	#N/A	#N/A	#N/A	#N/A	#N/A
5593	YHR175W-A	#N/A	9 - NONE	#N/A	#N/A	#N/A	#N/A	#N/A	#N/A	#N/A
5594	YHR213W-A	#N/A	9 - NONE	#N/A	#N/A	#N/A	#N/A	#N/A	#N/A	#N/A
5595	YHR214C-D	#N/A	9 - NONE	#N/A	#N/A	#N/A	#N/A	#N/A	#N/A	#N/A
5596	YHR214C-E	#N/A	9 - NONE	#N/A	#N/A	#N/A	#N/A	#N/A	#N/A	#N/A
5597	YIL002W-A	#N/A	9 - NONE	#N/A	#N/A	#N/A	#N/A	#N/A	#N/A	#N/A
5598	YIL046W-A	#N/A	9 - NONE	#N/A	#N/A	#N/A	#N/A	#N/A	#N/A	#N/A
5599	YIL134C-A	#N/A	9 - NONE	#N/A	#N/A	#N/A	#N/A	#N/A	#N/A	#N/A
5600	YIR018C-A	#N/A	9 - NONE	#N/A	#N/A	#N/A	#N/A	#N/A	#N/A	#N/A
5601	YIR021W-A	#N/A	9 - NONE	#N/A	#N/A	#N/A	#N/A	#N/A	#N/A	#N/A
5602	YJL047C-A	#N/A	9 - NONE	#N/A	#N/A	#N/A	#N/A	#N/A	#N/A	#N/A
5603	YJL052C-A	#N/A	9 - NONE	#N/A	#N/A	#N/A	#N/A	#N/A	#N/A	#N/A
5604	YJL077W-B	#N/A	9 - NONE	#N/A	#N/A	#N/A	#N/A	#N/A	#N/A	#N/A
5605	YJR151W-A	#N/A	9 - NONE	#N/A	#N/A	#N/A	#N/A	#N/A	#N/A	#N/A
5606	YKL023C-A	#N/A	9 - NONE	#N/A	#N/A	#N/A	#N/A	#N/A	#N/A	#N/A
5607	YKL065W-A	#N/A	9 - NONE	#N/A	#N/A	#N/A	#N/A	#N/A	#N/A	#N/A
5608	YKL068W-A	#N/A	9 - NONE	#N/A	#N/A	#N/A	#N/A	#N/A	#N/A	#N/A
5609	YKL106C-A	#N/A	9 - NONE	#N/A	#N/A	#N/A	#N/A	#N/A	#N/A	#N/A
5610	YKL183C-A	#N/A	9 - NONE	#N/A	#N/A	#N/A	#N/A	#N/A	#N/A	#N/A
5611	YLL006W-A	#N/A	9 - NONE	#N/A	#N/A	#N/A	#N/A	#N/A	#N/A	#N/A
5612	YLR146W-A	#N/A	9 - NONE	#N/A	#N/A	#N/A	#N/A	#N/A	#N/A	#N/A
5613	YLR154C-G	#N/A	9 - NONE	#N/A	#N/A	#N/A	#N/A	#N/A	#N/A	#N/A
5614	YLR264C-A	#N/A	9 - NONE	#N/A	#N/A	#N/A	#N/A	#N/A	#N/A	#N/A
5615	YLR285C-A	#N/A	9 - NONE	#N/A	#N/A	#N/A	#N/A	#N/A	#N/A	#N/A
5616	YLR307C-A	#N/A	9 - NONE	#N/A	#N/A	#N/A	#N/A	#N/A	#N/A	#N/A
5617	YLR342W-A	#N/A	9 - NONE	#N/A	#N/A	#N/A	#N/A	#N/A	#N/A	#N/A
5618	YLR361C-A	#N/A	9 - NONE	#N/A	#N/A	#N/A	#N/A	#N/A	#N/A	#N/A
5619	YLR406C-A	#N/A	9 - NONE	#N/A	#N/A	#N/A	#N/A	#N/A	#N/A	#N/A
5620	YLR412C-A	#N/A	9 - NONE	#N/A	#N/A	#N/A	#N/A	#N/A	#N/A	#N/A
5621	YML007C-A	#N/A	9 - NONE	#N/A	#N/A	#N/A	#N/A	#N/A	#N/A	#N/A
5622	YML054C-A	#N/A	9 - NONE	#N/A	#N/A	#N/A	#N/A	#N/A	#N/A	#N/A
5623	YMR001C-A	#N/A	9 - NONE	#N/A	#N/A	#N/A	#N/A	#N/A	#N/A	#N/A
5624	YMR030W-A	#N/A	9 - NONE	#N/A	#N/A	#N/A	#N/A	#N/A	#N/A	#N/A
5625	YMR105W-A	#N/A	9 - NONE	#N/A	#N/A	#N/A	#N/A	#N/A	#N/A	#N/A
5626	YMR175W-A	#N/A	9 - NONE	#N/A	#N/A	#N/A	#N/A	#N/A	#N/A	#N/A
5627	YMR182W-A	#N/A	9 - NONE	#N/A	#N/A	#N/A	#N/A	#N/A	#N/A	#N/A
5628	YMR230W-A	#N/A	9 - NONE	#N/A	#N/A	#N/A	#N/A	#N/A	#N/A	#N/A
5629	YMR247W-A	#N/A	9 - NONE	#N/A	#N/A	#N/A	#N/A	#N/A	#N/A	#N/A
5630	YMR315W-A	#N/A	9 - NONE	#N/A	#N/A	#N/A	#N/A	#N/A	#N/A	#N/A
5631	YNL042W-B	#N/A	9 - NONE	#N/A	#N/A	#N/A	#N/A	#N/A	#N/A	#N/A
5632	YNL067W-B	#N/A	9 - NONE	#N/A	#N/A	#N/A	#N/A	#N/A	#N/A	#N/A
5633	YNL097C-B	#N/A	9 - NONE	#N/A	#N/A	#N/A	#N/A	#N/A	#N/A	#N/A
5634	YNL146C-A	#N/A	9 - NONE	#N/A	#N/A	#N/A	#N/A	#N/A	#N/A	#N/A
5635	YNL277W-A	#N/A	9 - NONE	#N/A	#N/A	#N/A	#N/A	#N/A	#N/A	#N/A
5636	YNR034W-A	#N/A	9 - NONE	#N/A	#N/A	#N/A	#N/A	#N/A	#N/A	#N/A
5637	YOL038C-A	#N/A	9 - NONE	#N/A	#N/A	#N/A	#N/A	#N/A	#N/A	#N/A
5638	YOL097W-A	#N/A	9 - NONE	#N/A	#N/A	#N/A	#N/A	#N/A	#N/A	#N/A
5639	YOL155W-A	#N/A	9 - NONE	#N/A	#N/A	#N/A	#N/A	#N/A	#N/A	#N/A
5640	YOL159C-A	#N/A	9 - NONE	#N/A	#N/A	#N/A	#N/A	#N/A	#N/A	#N/A
5641	YOL164W-A	#N/A	9 - NONE	#N/A	#N/A	#N/A	#N/A	#N/A	#N/A	#N/A
5642	YOR011W-A	#N/A	9 - NONE	#N/A	#N/A	#N/A	#N/A	#N/A	#N/A	#N/A
5643	YOR034C-A	#N/A	9 - NONE	#N/A	#N/A	#N/A	#N/A	#N/A	#N/A	#N/A
5644	YOR293C-A	#N/A	9 - NONE	#N/A	#N/A	#N/A	#N/A	#N/A	#N/A	#N/A
5645	YOR316C-A	#N/A	9 - NONE	#N/A	#N/A	#N/A	#N/A	#N/A	#N/A	#N/A
5646	YOR376W-A	#N/A	9 - NONE	#N/A	#N/A	#N/A	#N/A	#N/A	#N/A	#N/A
5647	YOR381W-A	#N/A	9 - NONE	#N/A	#N/A	#N/A	#N/A	#N/A	#N/A	#N/A
5648	YPL038W-A	#N/A	9 - NONE	#N/A	#N/A	#N/A	#N/A	#N/A	#N/A	#N/A
5649	YPL119C-A	#N/A	9 - NONE	#N/A	#N/A	#N/A	#N/A	#N/A	#N/A	#N/A
5650	YPL278C	#N/A	9 - NONE	#N/A	#N/A	#N/A	#N/A	#N/A	#N/A	#N/A
5651	YPR108W-A	#N/A	9 - NONE	#N/A	#N/A	#N/A	#N/A	#N/A	#N/A	#N/A
5652	YPR145C-A	#N/A	9 - NONE	#N/A	#N/A	#N/A	#N/A	#N/A	#N/A	#N/A
5653	YAL064W-B	#N/A	9 - NONE	#N/A	#N/A	#N/A	#N/A	#N/A	#N/A	#N/A
5654	YAR068W	#N/A	9 - NONE	#N/A	#N/A	#N/A	#N/A	#N/A	#N/A	#N/A
5655	Q0255	#N/A	9 - NONE	#N/A	#N/A	#N/A	#N/A	#N/A	#N/A	#N/A
5656	YGL193C	#N/A	9 - NONE	#N/A	#N/A	#N/A	#N/A	#N/A	#N/A	#N/A
5657	YJL136W-A	#N/A	9 - NONE	#N/A	#N/A	#N/A	#N/A	#N/A	#N/A	#N/A
5658	YMR272W-B	#N/A	9 - NONE	#N/A	#N/A	#N/A	#N/A	#N/A	#N/A	#N/A
5659	YOL019W-A	#N/A	9 - NONE	#N/A	#N/A	#N/A	#N/A	#N/A	#N/A	#N/A
5660	YOR032W-A	#N/A	9 - NONE	#N/A	#N/A	#N/A	#N/A	#N/A	#N/A	#N/A
5661	YOR161C-C	#N/A	9 - NONE	#N/A	#N/A	#N/A	#N/A	#N/A	#N/A	#N/A
5662	YOR394C-A	#N/A	9 - NONE	#N/A	#N/A	#N/A	#N/A	#N/A	#N/A	#N/A
5663	YPL152W-A	#N/A	9 - NONE	#N/A	#N/A	#N/A	#N/A	#N/A	#N/A	#N/A
5664	YPR159C-A	#N/A	9 - NONE	#N/A	#N/A	#N/A	#N/A	#N/A	#N/A	#N/A
5665	YDL133C-A	#N/A	9 - NONE	#N/A	#N/A	#N/A	#N/A	#N/A	#N/A	#N/A
5666	YER014C-A	#N/A	9 - NONE	#N/A	#N/A	#N/A	#N/A	#N/A	#N/A	#N/A
5667	YGL168W	#N/A	9 - NONE	#N/A	#N/A	#N/A	#N/A	#N/A	#N/A	#N/A
5668	YIR021W	#N/A	9 - NONE	#N/A	#N/A	#N/A	#N/A	#N/A	#N/A	#N/A
5669	YDL069C	#N/A	9 - NONE	#N/A	#N/A	#N/A	#N/A	#N/A	#N/A	#N/A
5670	YAL056W	#N/A	9 - NONE	#N/A	#N/A	#N/A	#N/A	#N/A	#N/A	#N/A
5671	YBR107C	#N/A	9 - NONE	#N/A	#N/A	#N/A	#N/A	#N/A	#N/A	#N/A
5672	YDR351W	#N/A	9 - NONE	#N/A	#N/A	#N/A	#N/A	#N/A	#N/A	#N/A
5673	YOR189W	#N/A	9 - NONE	#N/A	#N/A	#N/A	#N/A	#N/A	#N/A	#N/A
5674	YLL049W	#N/A	9 - NONE	#N/A	#N/A	#N/A	#N/A	#N/A	#N/A	#N/A
5675	YCL058C	#N/A	9 - NONE	#N/A	#N/A	#N/A	#N/A	#N/A	#N/A	#N/A
5676	YPL049C	#N/A	9 - NONE	#N/A	#N/A	#N/A	#N/A	#N/A	#N/A	#N/A
5677	YPL017C	#N/A	9 - NONE	#N/A	#N/A	#N/A	#N/A	#N/A	#N/A	#N/A
5678	YLR233C	#N/A	9 - NONE	#N/A	#N/A	#N/A	#N/A	#N/A	#N/A	#N/A
5679	YKL096W-A	#N/A	9 - NONE	#N/A	#N/A	#N/A	#N/A	#N/A	#N/A	#N/A
5680	YLR313C	#N/A	9 - NONE	#N/A	#N/A	#N/A	#N/A	#N/A	#N/A	#N/A
5681	YLR442C	#N/A	9 - NONE	#N/A	#N/A	#N/A	#N/A	#N/A	#N/A	#N/A
5682	YOL052C-A	#N/A	9 - NONE	#N/A	#N/A	#N/A	#N/A	#N/A	#N/A	#N/A
5683	YOR068C	#N/A	9 - NONE	#N/A	#N/A	#N/A	#N/A	#N/A	#N/A	#N/A
5684	YBR150C	#N/A	9 - NONE	#N/A	#N/A	#N/A	#N/A	#N/A	#N/A	#N/A
5685	YGR154C	#N/A	9 - NONE	#N/A	#N/A	#N/A	#N/A	#N/A	#N/A	#N/A
5686	YPR030W	#N/A	9 - NONE	#N/A	#N/A	#N/A	#N/A	#N/A	#N/A	#N/A
5687	YER096W	#N/A	9 - NONE	#N/A	#N/A	#N/A	#N/A	#N/A	#N/A	#N/A
5688	YPL192C	#N/A	9 - NONE	#N/A	#N/A	#N/A	#N/A	#N/A	#N/A	#N/A
5689	YOL091W	#N/A	9 - NONE	#N/A	#N/A	#N/A	#N/A	#N/A	#N/A	#N/A
5690	YGR146C	#N/A	9 - NONE	#N/A	#N/A	#N/A	#N/A	#N/A	#N/A	#N/A
5691	YER028C	#N/A	9 - NONE	#N/A	#N/A	#N/A	#N/A	#N/A	#N/A	#N/A
5692	YDR281C	#N/A	9 - NONE	#N/A	#N/A	#N/A	#N/A	#N/A	#N/A	#N/A
5693	YLR273C	#N/A	9 - NONE	#N/A	#N/A	#N/A	#N/A	#N/A	#N/A	#N/A
5694	YHR003C	#N/A	9 - NONE	#N/A	#N/A	#N/A	#N/A	#N/A	#N/A	#N/A
5695	YJL028W	#N/A	9 - NONE	#N/A	#N/A	#N/A	#N/A	#N/A	#N/A	#N/A
5696	YJR120W	#N/A	9 - NONE	#N/A	#N/A	#N/A	#N/A	#N/A	#N/A	#N/A
5697	YML101C	#N/A	9 - NONE	#N/A	#N/A	#N/A	#N/A	#N/A	#N/A	#N/A
5698	YMR040W	#N/A	9 - NONE	#N/A	#N/A	#N/A	#N/A	#N/A	#N/A	#N/A
5699	YMR251W-A	#N/A	9 - NONE	#N/A	#N/A	#N/A	#N/A	#N/A	#N/A	#N/A
5700	YPR096C	#N/A	9 - NONE	#N/A	#N/A	#N/A	#N/A	#N/A	#N/A	#N/A
5701	YPR158W	#N/A	9 - NONE	#N/A	#N/A	#N/A	#N/A	#N/A	#N/A	#N/A
5702	YOL159C	#N/A	9 - NONE	#N/A	#N/A	#N/A	#N/A	#N/A	#N/A	#N/A
5703	YFR026C	#N/A	9 - NONE	#N/A	#N/A	#N/A	#N/A	#N/A	#N/A	#N/A
5704	YDR251W	#N/A	9 - NONE	#N/A	#N/A	#N/A	#N/A	#N/A	#N/A	#N/A
5705	YOR284W	#N/A	9 - NONE	#N/A	#N/A	#N/A	#N/A	#N/A	#N/A	#N/A
5706	YBR050C	#N/A	9 - NONE	#N/A	#N/A	#N/A	#N/A	#N/A	#N/A	#N/A
5707	YDL184C	#N/A	9 - NONE	#N/A	#N/A	#N/A	#N/A	#N/A	#N/A	#N/A
5708	YDL197C	#N/A	9 - NONE	#N/A	#N/A	#N/A	#N/A	#N/A	#N/A	#N/A
5709	YDR096W	#N/A	9 - NONE	#N/A	#N/A	#N/A	#N/A	#N/A	#N/A	#N/A
5710	YDR252W	#N/A	9 - NONE	#N/A	#N/A	#N/A	#N/A	#N/A	#N/A	#N/A
5711	YDR273W	#N/A	9 - NONE	#N/A	#N/A	#N/A	#N/A	#N/A	#N/A	#N/A
5712	YFL010W-A	#N/A	9 - NONE	#N/A	#N/A	#N/A	#N/A	#N/A	#N/A	#N/A
5713	YGL089C	#N/A	9 - NONE	#N/A	#N/A	#N/A	#N/A	#N/A	#N/A	#N/A
5714	YGL158W	#N/A	9 - NONE	#N/A	#N/A	#N/A	#N/A	#N/A	#N/A	#N/A
5715	YGL170C	#N/A	9 - NONE	#N/A	#N/A	#N/A	#N/A	#N/A	#N/A	#N/A
5716	YGL229C	#N/A	9 - NONE	#N/A	#N/A	#N/A	#N/A	#N/A	#N/A	#N/A
5717	YGR004W	#N/A	9 - NONE	#N/A	#N/A	#N/A	#N/A	#N/A	#N/A	#N/A
5718	YHR153C	#N/A	9 - NONE	#N/A	#N/A	#N/A	#N/A	#N/A	#N/A	#N/A
5719	YHR157W	#N/A	9 - NONE	#N/A	#N/A	#N/A	#N/A	#N/A	#N/A	#N/A
5720	YJL116C	#N/A	9 - NONE	#N/A	#N/A	#N/A	#N/A	#N/A	#N/A	#N/A
5721	YKR077W	#N/A	9 - NONE	#N/A	#N/A	#N/A	#N/A	#N/A	#N/A	#N/A
5722	YKR098C	#N/A	9 - NONE	#N/A	#N/A	#N/A	#N/A	#N/A	#N/A	#N/A
5723	YKR101W	#N/A	9 - NONE	#N/A	#N/A	#N/A	#N/A	#N/A	#N/A	#N/A
5724	YKR104W	#N/A	9 - NONE	#N/A	#N/A	#N/A	#N/A	#N/A	#N/A	#N/A
5725	YLL046C	#N/A	9 - NONE	#N/A	#N/A	#N/A	#N/A	#N/A	#N/A	#N/A
5726	YLL052C	#N/A	9 - NONE	#N/A	#N/A	#N/A	#N/A	#N/A	#N/A	#N/A
5727	YLR266C	#N/A	9 - NONE	#N/A	#N/A	#N/A	#N/A	#N/A	#N/A	#N/A
5728	YLR453C	#N/A	9 - NONE	#N/A	#N/A	#N/A	#N/A	#N/A	#N/A	#N/A
5729	YML047C	#N/A	9 - NONE	#N/A	#N/A	#N/A	#N/A	#N/A	#N/A	#N/A
5730	YMR017W	#N/A	9 - NONE	#N/A	#N/A	#N/A	#N/A	#N/A	#N/A	#N/A
5731	YMR174C	#N/A	9 - NONE	#N/A	#N/A	#N/A	#N/A	#N/A	#N/A	#N/A
5732	YMR180C	#N/A	9 - NONE	#N/A	#N/A	#N/A	#N/A	#N/A	#N/A	#N/A
5733	YMR192W	#N/A	9 - NONE	#N/A	#N/A	#N/A	#N/A	#N/A	#N/A	#N/A
5734	YNR028W	#N/A	9 - NONE	#N/A	#N/A	#N/A	#N/A	#N/A	#N/A	#N/A
5735	YOL128C	#N/A	9 - NONE	#N/A	#N/A	#N/A	#N/A	#N/A	#N/A	#N/A
5736	YOR179C	#N/A	9 - NONE	#N/A	#N/A	#N/A	#N/A	#N/A	#N/A	#N/A
5737	YOR193W	#N/A	9 - NONE	#N/A	#N/A	#N/A	#N/A	#N/A	#N/A	#N/A
5738	YOR324C	#N/A	9 - NONE	#N/A	#N/A	#N/A	#N/A	#N/A	#N/A	#N/A
5739	YBR052C	#N/A	9 - NONE	#N/A	#N/A	#N/A	#N/A	#N/A	#N/A	#N/A
5740	YDR275W	#N/A	9 - NONE	#N/A	#N/A	#N/A	#N/A	#N/A	#N/A	#N/A
5741	YER115C	#N/A	9 - NONE	#N/A	#N/A	#N/A	#N/A	#N/A	#N/A	#N/A
5742	YJL077C	#N/A	9 - NONE	#N/A	#N/A	#N/A	#N/A	#N/A	#N/A	#N/A
5743	YLR082C	#N/A	9 - NONE	#N/A	#N/A	#N/A	#N/A	#N/A	#N/A	#N/A
5744	YNR069C	#N/A	9 - NONE	#N/A	#N/A	#N/A	#N/A	#N/A	#N/A	#N/A
5745	YPL027W	#N/A	9 - NONE	#N/A	#N/A	#N/A	#N/A	#N/A	#N/A	#N/A
5746	YOL015W	#N/A	9 - NONE	#N/A	#N/A	#N/A	#N/A	#N/A	#N/A	#N/A
5747	YBL005W	#N/A	9 - NONE	#N/A	#N/A	#N/A	#N/A	#N/A	#N/A	#N/A
5748	YBL054W	#N/A	9 - NONE	#N/A	#N/A	#N/A	#N/A	#N/A	#N/A	#N/A
5749	YBR240C	#N/A	9 - NONE	#N/A	#N/A	#N/A	#N/A	#N/A	#N/A	#N/A
5750	YDL214C	#N/A	9 - NONE	#N/A	#N/A	#N/A	#N/A	#N/A	#N/A	#N/A
5751	YDR223W	#N/A	9 - NONE	#N/A	#N/A	#N/A	#N/A	#N/A	#N/A	#N/A
5752	YDR528W	#N/A	9 - NONE	#N/A	#N/A	#N/A	#N/A	#N/A	#N/A	#N/A
5753	YER035W	#N/A	9 - NONE	#N/A	#N/A	#N/A	#N/A	#N/A	#N/A	#N/A
5754	YGR221C	#N/A	9 - NONE	#N/A	#N/A	#N/A	#N/A	#N/A	#N/A	#N/A
5755	YHR014W	#N/A	9 - NONE	#N/A	#N/A	#N/A	#N/A	#N/A	#N/A	#N/A
5756	YHR015W	#N/A	9 - NONE	#N/A	#N/A	#N/A	#N/A	#N/A	#N/A	#N/A
5757	YHR136C	#N/A	9 - NONE	#N/A	#N/A	#N/A	#N/A	#N/A	#N/A	#N/A
5758	YHR139C	#N/A	9 - NONE	#N/A	#N/A	#N/A	#N/A	#N/A	#N/A	#N/A
5759	YHR160C	#N/A	9 - NONE	#N/A	#N/A	#N/A	#N/A	#N/A	#N/A	#N/A
5760	YIL037C	#N/A	9 - NONE	#N/A	#N/A	#N/A	#N/A	#N/A	#N/A	#N/A
5761	YJL144W	#N/A	9 - NONE	#N/A	#N/A	#N/A	#N/A	#N/A	#N/A	#N/A
5762	YJR147W	#N/A	9 - NONE	#N/A	#N/A	#N/A	#N/A	#N/A	#N/A	#N/A
5763	YKL132C	#N/A	9 - NONE	#N/A	#N/A	#N/A	#N/A	#N/A	#N/A	#N/A
5764	YKL161C	#N/A	9 - NONE	#N/A	#N/A	#N/A	#N/A	#N/A	#N/A	#N/A
5765	YKL168C	#N/A	9 - NONE	#N/A	#N/A	#N/A	#N/A	#N/A	#N/A	#N/A
5766	YKR091W	#N/A	9 - NONE	#N/A	#N/A	#N/A	#N/A	#N/A	#N/A	#N/A
5767	YMR030W	#N/A	9 - NONE	#N/A	#N/A	#N/A	#N/A	#N/A	#N/A	#N/A
5768	YMR056C	#N/A	9 - NONE	#N/A	#N/A	#N/A	#N/A	#N/A	#N/A	#N/A
5769	YMR175W	#N/A	9 - NONE	#N/A	#N/A	#N/A	#N/A	#N/A	#N/A	#N/A
5770	YOL101C	#N/A	9 - NONE	#N/A	#N/A	#N/A	#N/A	#N/A	#N/A	#N/A
5771	YOL158C	#N/A	9 - NONE	#N/A	#N/A	#N/A	#N/A	#N/A	#N/A	#N/A
5772	YOR009W	#N/A	9 - NONE	#N/A	#N/A	#N/A	#N/A	#N/A	#N/A	#N/A
5773	YOR177C	#N/A	9 - NONE	#N/A	#N/A	#N/A	#N/A	#N/A	#N/A	#N/A
5774	YPL021W	#N/A	9 - NONE	#N/A	#N/A	#N/A	#N/A	#N/A	#N/A	#N/A
5775	YPL200W	#N/A	9 - NONE	#N/A	#N/A	#N/A	#N/A	#N/A	#N/A	#N/A
5776	YIL158W	#N/A	9 - NONE	#N/A	#N/A	#N/A	#N/A	#N/A	#N/A	#N/A
5777	YPL053C	#N/A	9 - NONE	#N/A	#N/A	#N/A	#N/A	#N/A	#N/A	#N/A
5778	YPR005C	#N/A	9 - NONE	#N/A	#N/A	#N/A	#N/A	#N/A	#N/A	#N/A
5779	YNL269W	#N/A	9 - NONE	#N/A	#N/A	#N/A	#N/A	#N/A	#N/A	#N/A
5780	YML058W-A	#N/A	9 - NONE	#N/A	#N/A	#N/A	#N/A	#N/A	#N/A	#N/A
5781	YHR199C-A	#N/A	9 - NONE	#N/A	#N/A	#N/A	#N/A	#N/A	#N/A	#N/A
5782	YLR010C	#N/A	9 - NONE	#N/A	#N/A	#N/A	#N/A	#N/A	#N/A	#N/A
5783	YNL188W	#N/A	9 - NONE	#N/A	#N/A	#N/A	#N/A	#N/A	#N/A	#N/A
5784	YOR076C	#N/A	9 - NONE	#N/A	#N/A	#N/A	#N/A	#N/A	#N/A	#N/A
5785	YKL037W	#N/A	9 - NONE	#N/A	#N/A	#N/A	#N/A	#N/A	#N/A	#N/A
5786	YJL118W	#N/A	9 - NONE	#N/A	#N/A	#N/A	#N/A	#N/A	#N/A	#N/A
5787	YKR078W	#N/A	9 - NONE	#N/A	#N/A	#N/A	#N/A	#N/A	#N/A	#N/A
5788	YGR031C-A	#N/A	9 - NONE	#N/A	#N/A	#N/A	#N/A	#N/A	#N/A	#N/A
5789	YMR081C	#N/A	9 - NONE	#N/A	#N/A	#N/A	#N/A	#N/A	#N/A	#N/A
5790	R0010W	#N/A	9 - NONE	#N/A	#N/A	#N/A	#N/A	#N/A	#N/A	#N/A
5791	YLR154C	#N/A	9 - NONE	#N/A	#N/A	#N/A	#N/A	#N/A	#N/A	#N/A
5792	YAL064W	#N/A	9 - NONE	#N/A	#N/A	#N/A	#N/A	#N/A	#N/A	#N/A
5793	YBL108C-A	#N/A	9 - NONE	#N/A	#N/A	#N/A	#N/A	#N/A	#N/A	#N/A
5794	YPR036W-A	#N/A	9 - NONE	#N/A	#N/A	#N/A	#N/A	#N/A	#N/A	#N/A
5795	YLR162W	#N/A	9 - NONE	#N/A	#N/A	#N/A	#N/A	#N/A	#N/A	#N/A
5796	R0020C	#N/A	9 - NONE	#N/A	#N/A	#N/A	#N/A	#N/A	#N/A	#N/A
5797	R0030W	#N/A	9 - NONE	#N/A	#N/A	#N/A	#N/A	#N/A	#N/A	#N/A
5798	R0040C	#N/A	9 - NONE	#N/A	#N/A	#N/A	#N/A	#N/A	#N/A	#N/A
