# Supplementary material for: Phylogenetic Portrait of the Saccharomyces cerevisiae Functional Genome
Source: G3 (Bethesda). 2013 Aug 1;3(8):1335–40. doi: 10.1534/g3.113.006585 (PMC3737173; doi:10.1534/g3.113.006585)
Supplement: Supporting Information [file supp_g3.113.006585_FileS2.zip › Downloadable Data/06-Results_Summary.txt]

SGDID	Feature Qualifier	Feature Name	OrthoGroup	PhyloGroup	PhyloGroup Clustered Order	Null Phenotype	Unknown Function	Gene name	Description
S000001280	Verified	YIL018W	OG5_126641	0 - ALL	1	Viable		RPL2B	"Protein component of the large (60S) ribosomal subunit, identical to Rpl2Ap and has similarity to E. coli L2 and rat L8 ribosomal proteins; expression is upregulated at low temperatures"
S000000776	Verified	YEL050C	OG5_126641	0 - ALL	2	Viable		RML2	"Mitochondrial ribosomal protein of the large subunit, has similarity to E. coli L2 ribosomal protein; fat21 mutant allele causes inability to utilize oleate and may interfere with activity of the Adr1p transcription factor"
S000002104	Verified	YFR031C-A	OG5_126641	0 - ALL	3	Viable		RPL2A	"Protein component of the large (60S) ribosomal subunit, identical to Rpl2Bp and has similarity to E. coli L2 and rat L8 ribosomal proteins"
S000000627	Verified	YCR031C	OG5_126681	0 - ALL	4	Viable		RPS14A	"Ribosomal protein 59 of the small subunit, required for ribosome assembly and 20S pre-rRNA processing; mutations confer cryptopleurine resistance; nearly identical to Rps14Bp and similar to E. coli S11 and rat S14 ribosomal proteins"
S000003727	Verified	YJL191W	OG5_126681	0 - ALL	5	Viable		RPS14B	"Ribosomal protein 59 of the small subunit, required for ribosome assembly and 20S pre-rRNA processing; mutations confer cryptopleurine resistance; nearly identical to Rps14Ap and similar to E. coli S11 and rat S14 ribosomal proteins"
S000005320	Verified	YNR037C	OG5_126687	0 - ALL	6	Viable		RSM19	"Mitochondrial ribosomal protein of the small subunit, has similarity to E. coli S19 ribosomal protein"
S000005400	Verified	YOL040C	OG5_126687	0 - ALL	7	Inviable (S288C)		RPS15	Protein component of the small (40S) ribosomal subunit; has similarity to E. coli S19 and rat S15 ribosomal proteins
S000002645	Verified	YDR237W	OG5_126688	0 - ALL	8	Viable		MRPL7	Mitochondrial ribosomal protein of the large subunit
S000003317	Verified	YGR085C	OG5_126688	0 - ALL	9	Viable		RPL11B	"Protein component of the large (60S) ribosomal subunit, nearly identical to Rpl11Ap; involved in ribosomal assembly; depletion causes degradation of proteins and RNA of the 60S subunit; has similarity to E. coli L5 and rat L11"
S000006306	Verified	YPR102C	OG5_126688	0 - ALL	10	Viable		RPL11A	"Protein of the large 60S ribosomal subunit, nearly identical to Rpl11Bp but expressed at twice the level; involved in ribosomal assembly; depletion causes degradation of 60S proteins and RNA; similar to E. coli L5 and rat L11"
S000005236	Verified	YNL292W	OG5_126700	0 - ALL	11	Viable		PUS4	"Pseudouridine synthase, catalyzes only the formation of pseudouridine-55 (Psi55), a highly conserved tRNA modification, in mitochondrial and cytoplasmic tRNAs; PUS4 overexpression leads to translational derepression of GCN4 (Gcd- phenotype)"
S000004165	Verified	YLR175W	OG5_126700	0 - ALL	12	Inviable (Unknown Strain | S288C)		CBF5	"Pseudouridine synthase catalytic subunit of box H/ACA small nucleolar ribonucleoprotein particles (snoRNPs), acts on both large and small rRNAs and on snRNA U2; mutations in human ortholog dyskerin cause the disorder dyskeratosis congenita"
S000005961	Verified	YPL040C	OG5_126684	0 - ALL	13	Viable		ISM1	"Mitochondrial isoleucyl-tRNA synthetase, null mutant is deficient in respiratory growth"
S000000172	Verified	YBL076C	OG5_126684	0 - ALL	14	Inviable (S288C)		ILS1	"Cytoplasmic isoleucine-tRNA synthetase, target of the G1-specific inhibitor reveromycin A"
S000002262	Verified	YDL104C	OG5_126710	0 - ALL	15	Viable		QRI7	"Highly conserved mitochondrial protein, essential for t6A modification of mitochondrial tRNAs that decode ANN codons; similar to Kae1p and E. coli YgjD, both of which are also required for tRNA t6A modification"
S000001746	Verified	YKR038C	OG5_126710	0 - ALL	16	Inviable (S288C)		KAE1	"Highly conserved ATPase of HSP70/DnaK family; component of the EKC/KEOPS complex with Bud32p, Cgi121p, Pcc1p, and Gon7p; EKC/KEOPS complex is required for t6A tRNA modification and may have roles in telomere maintenance and transcription"
S000001133	Verified	YHR091C	OG5_126752	0 - ALL	17	Viable		MSR1	Mitochondrial arginyl-tRNA synthetase
S000002749	Verified	YDR341C	OG5_126752	0 - ALL	18	Inviable (S288C)			"Arginyl-tRNA synthetase, proposed to be cytoplasmic but the authentic, non-tagged protein is detected in highly purified mitochondria in high-throughput studies"
S000001340	Verified	YIL078W	OG5_126764	0 - ALL	19	Inviable (S288C)		THS1	"Threonyl-tRNA synthetase, essential cytoplasmic protein"
S000005862	Verified	YOR335C	OG5_126799	0 - ALL	20	Inviable (S288C)		ALA1	"Cytoplasmic and mitochondrial alanyl-tRNA synthetase, required for protein synthesis; point mutation (cdc64-1 allele) causes cell cycle arrest at G1; lethality of null mutation is functionally complemented by human homolog"
S000006237	Verified	YPR033C	OG5_126806	0 - ALL	21	Inviable (S288C)		HTS1	Cytoplasmic and mitochondrial histidine tRNA synthetase; efficient mitochondrial localization requires both a presequence and an amino-terminal sequence; mutations in human ortholog HARS2 are associated with Perrault syndrome
S000001007	Verified	YHL015W	OG5_126760	0 - ALL	22	Inviable (S288C)		RPS20	Protein component of the small (40S) ribosomal subunit; overproduction suppresses mutations affecting RNA polymerase III-dependent transcription; has similarity to E. coli S10 and rat S20 ribosomal proteins
S000002299	Verified	YDL140C	OG5_126637	0 - ALL	23	Inviable (S288C)		RPO21	"RNA polymerase II largest subunit B220, part of central core; phosphorylation of C-terminal heptapeptide repeat domain regulates association with transcription and splicing factors; similar to bacterial beta-prime"
S000005642	Verified	YOR116C	OG5_126637	0 - ALL	24	Inviable (YNN281 | S288C)		RPO31	"RNA polymerase III largest subunit C160, part of core enzyme; similar to bacterial beta-prime subunit and to RPA190 and RPO21"
S000001550	Verified	YKL067W	OG5_126708	0 - ALL	25	Viable		YNK1	"Nucleoside diphosphate kinase, catalyzes the transfer of gamma phosphates from nucleoside triphosphates, usually ATP, to nucleoside diphosphates by a mechanism that involves formation of an autophosphorylated enzyme intermediate"
S000004224	Verified	YLR234W	OG5_126736	0 - ALL	26	Viable		TOP3	"DNA Topoisomerase III, conserved protein that functions in a complex with Sgs1p and Rmi1p to relax single-stranded negatively-supercoiled DNA preferentially, involved in telomere stability and regulation of mitotic recombination"
S000005191	Verified	YNL247W	OG5_126755	0 - ALL	27	Inviable (S288C)			"Cysteinyl-tRNA synthetase; may interact with ribosomes, based on co-purification experiments"
S000000183	Verified	YBL087C	OG5_126678	0 - ALL	28	Viable		RPL23A	"Protein component of the large (60S) ribosomal subunit, identical to Rpl23Bp and has similarity to E. coli L14 and rat L23 ribosomal proteins"
S000001653	Verified	YKL170W	OG5_126678	0 - ALL	29	Viable		MRPL38	Mitochondrial ribosomal protein of the large subunit; appears as two protein spots (YmL34 and YmL38) on two-dimensional SDS gels
S000000919	Verified	YER117W	OG5_126678	0 - ALL	30	Viable		RPL23B	"Protein component of the large (60S) ribosomal subunit, identical to Rpl23Ap and has similarity to E. coli L14 and rat L23 ribosomal proteins"
S000003091	Verified	YGL123W	OG5_126722	0 - ALL	31	Inviable (S288C)		RPS2	"Protein component of the small (40S) subunit, essential for control of translational accuracy; phosphorylation by C-terminal domain kinase I (CTDK-I) enhances translational accuracy; methylated on one or more arginine residues by Hmt1p"
S000003326	Verified	YGR094W	OG5_126723	0 - ALL	32	Inviable (S288C)		VAS1	Mitochondrial and cytoplasmic valyl-tRNA synthetase
S000001872	Verified	YFL022C	OG5_127036	0 - ALL	33	Inviable (S288C)		FRS2	"Alpha subunit of cytoplasmic phenylalanyl-tRNA synthetase, forms a tetramer with Frs1p to form active enzyme; evolutionarily distant from mitochondrial phenylalanyl-tRNA synthetase based on protein sequence, but substrate binding is similar"
S000001053	Verified	YHR011W	OG5_126677	0 - ALL	34	Viable		DIA4	"Probable mitochondrial seryl-tRNA synthetase, mutant displays increased invasive and pseudohyphal growth"
S000002430	Verified	YDR023W	OG5_126677	0 - ALL	35	Inviable (S288C)		SES1	"Cytosolic seryl-tRNA synthetase, class II aminoacyl-tRNA synthetase that aminoacylates tRNA(Ser), displays tRNA-dependent amino acid recognition which enhances discrimination of the serine substrate, interacts with peroxin Pex21p"
S000006292	Verified	YPR088C	OG5_126863	0 - ALL	36	Inviable (S288C | Unknown Strain)		SRP54	"Signal recognition particle (SRP) subunit (homolog of mammalian SRP54); contains the signal sequence-binding activity of SRP, interacts with the SRP RNA, and mediates binding of SRP to signal receptor; contains GTPase domain"
S000003864	Verified	YJR103W	OG5_126851	0 - ALL	37	Viable		URA8	"Minor CTP synthase isozyme (see also URA7), catalyzes the ATP-dependent transfer of the amide nitrogen from glutamine to UTP, forming CTP, the final step in de novo biosynthesis of pyrimidines; involved in phospholipid biosynthesis"
S000000135	Verified	YBL039C	OG5_126851	0 - ALL	38	Viable		URA7	"Major CTP synthase isozyme (see also URA8), catalyzes the ATP-dependent transfer of the amide nitrogen from glutamine to UTP, forming CTP, the final step in de novo biosynthesis of pyrimidines; involved in phospholipid biosynthesis"
S000001265	Verified	YIL003W	OG5_126620	0 - ALL	39	Inviable (S288C | CEN.PK)		CFD1	"Highly conserved, iron-sulfur cluster binding protein localized in the cytoplasm; forms a complex with Nbp35p that is involved in iron-sulfur protein assembly in the cytosol"
S000003059	Verified	YGL091C	OG5_126620	0 - ALL	40	Inviable (S288C)		NBP35	Essential iron-sulfur cluster binding protein localized in the cytoplasm; forms a complex with Cfd1p that is involved in iron-sulfur protein assembly in the cytosol; similar to P-loop NTPases
S000000605	Verified	YCR012W	OG5_126776	0 - ALL	41	Inviable (S288C)		PGK1	"3-phosphoglycerate kinase, catalyzes transfer of high-energy phosphoryl groups from the acyl phosphate of 1,3-bisphosphoglycerate to ADP to produce ATP; key enzyme in glycolysis and gluconeogenesis"
S000005487	Verified	YOL127W	OG5_126659	0 - ALL	42	Inviable (S288C)		RPL25	"Primary rRNA-binding ribosomal protein component of the large (60S) ribosomal subunit, has similarity to E. coli L23 and rat L23a ribosomal proteins; binds to 25S rRNA via a conserved C-terminal motif"
S000006187	Verified	YPL266W	OG5_126745	0 - ALL	43	Inviable (S288C)		DIM1	"Essential 18S rRNA dimethylase (dimethyladenosine transferase), responsible for conserved m6(2)Am6(2)A dimethylation in 3'-terminal loop of 18S rRNA, part of 90S and 40S pre-particles in nucleolus, involved in pre-ribosomal RNA processing"
S000005122	Verified	YNL178W	OG5_126820	0 - ALL	44	Inviable (S288C | Other)		RPS3	"Protein component of the small (40S) ribosomal subunit, has apurinic/apyrimidinic (AP) endonuclease activity; essential for viability; has similarity to E. coli S3 and rat S3 ribosomal proteins"
S000000013	Verified	YAL015C	OG5_126913	0 - ALL	45	Viable		NTG1	DNA N-glycosylase and apurinic/apyrimidinic (AP) lyase involved in base excision repair; acts in both nucleus and mitochondrion; creates a double-strand break at mtDNA origins that stimulates replication in response to oxidative stress
S000005403	Verified	YOL043C	OG5_126913	0 - ALL	46	Viable		NTG2	"DNA N-glycosylase and apurinic/apyrimidinic (AP) lyase involved in base excision repair, localizes to the nucleus; sumoylated"
S000005016	Verified	YNL072W	OG5_126908	0 - ALL	47	Viable		RNH201	"Ribonuclease H2 catalytic subunit, removes RNA primers during Okazaki fragment synthesis and errant ribonucleotides misincorporated during DNA replication; homolog of RNAse HI; related to human AGS4 which causes Aicardi-Goutieres syndrome"
S000001003	Verified	YHL011C	OG5_126730	0 - ALL	48	Viable		PRS3	"5-phospho-ribosyl-1(alpha)-pyrophosphate synthetase, synthesizes PRPP, which is required for nucleotide, histidine, and tryptophan biosynthesis; one of five related enzymes, which are active as heteromultimeric complexes"
S000000164	Verified	YBL068W	OG5_126730	0 - ALL	49	Viable		PRS4	"5-phospho-ribosyl-1(alpha)-pyrophosphate synthetase, synthesizes PRPP, which is required for nucleotide, histidine, and tryptophan biosynthesis; one of five related enzymes, which are active as heteromultimeric complexes"
S000000901	Verified	YER099C	OG5_126730	0 - ALL	50	Viable		PRS2	"5-phospho-ribosyl-1(alpha)-pyrophosphate synthetase, synthesizes PRPP, which is required for nucleotide, histidine, and tryptophan biosynthesis; one of five related enzymes, which are active as heteromultimeric complexes"
S000003830	Verified	YJR069C	OG5_126970	0 - ALL	51	Viable		HAM1	"Conserved protein with deoxyribonucleoside triphosphate pyrophosphohydrolase activity, mediates exclusion of noncanonical purines from deoxyribonucleoside triphosphate pools; mutant is sensitive to the base analog 6-N-hydroxylaminopurine"
S000004707	Verified	YMR101C	OG5_126777	0 - ALL	52	Viable		SRT1	Cis-prenyltransferase involved in synthesis of long-chain dolichols (19-22 isoprene units; as opposed to Rer2p which synthesizes shorter-chain dolichols); localizes to lipid bodies; transcription is induced during stationary phase
S000000206	Verified	YBR002C	OG5_126777	0 - ALL	53	Inviable (S288C)		RER2	Cis-prenyltransferase involved in dolichol synthesis; participates in endoplasmic reticulum (ER) protein sorting
S000002700	Verified	YDR292C	OG5_126932	0 - ALL	54	Inviable (S288C)		SRP101	"Signal recognition particle (SRP) receptor alpha subunit; contain GTPase domains; involved in SRP-dependent protein targeting; interacts with the beta subunit, Srp102p"
S000003486	Verified	YGR254W	OG5_126698	0 - ALL	55	Viable		ENO1	"Enolase I, a phosphopyruvate hydratase that catalyzes the conversion of 2-phosphoglycerate to phosphoenolpyruvate during glycolysis and the reverse reaction during gluconeogenesis; expression is repressed in response to glucose"
S000001217	Verified	YHR174W	OG5_126698	0 - ALL	56	Viable		ENO2	"Enolase II, a phosphopyruvate hydratase that catalyzes the conversion of 2-phosphoglycerate to phosphoenolpyruvate during glycolysis and the reverse reaction during gluconeogenesis; expression is induced in response to glucose"
S000004942	Verified	YMR323W	OG5_126698	0 - ALL	57	Untested	Unknown Function	ERR3	"Protein of unknown function, has similarity to enolases"
S000005920	Verified	YOR393W	OG5_126698	0 - ALL	58	Untested	Unknown Function	ERR1	"Protein of unknown function, has similarity to enolases"
S000006202	Verified	YPL281C	OG5_126698	0 - ALL	59	Untested	Unknown Function	ERR2	"Protein of unknown function, has similarity to enolases"
S000001587	Verified	YKL104C	OG5_126842	0 - ALL	60	Inviable (S288C)		GFA1	"Glutamine-fructose-6-phosphate amidotransferase, catalyzes the formation of glucosamine-6-P and glutamate from fructose-6-P and glutamine in the first step of chitin biosynthesis"
S000003137	Verified	YGL169W	OG5_126848	0 - ALL	61	Inviable (S288C)		SUA5	"Single-stranded telomeric DNA-binding protein, required for normal telomere length; null mutant lacks N6-threonylcarbamoyl adenosine (t6A) modification in the anticodon loop of ANN-decoding tRNA; member of conserved YrdC/Sua5 family"
S000003596	Verified	YJL060W	OG5_126697	0 - ALL	62	Viable		BNA3	"Kynurenine aminotransferase, catalyzes formation of kynurenic acid from kynurenine; potential Cdc28p substrate"
S000003818	Verified	YJR057W	OG5_126920	0 - ALL	63	Inviable (S288C)		CDC8	"Thymidylate and uridylate kinase, functions in de novo biosynthesis of pyrimidine deoxyribonucleotides; converts dTMP to dTDP and dUMP to dUTP; essential for mitotic and meiotic DNA replication; homologous to S. pombe Tmp1p"
S000004490	Verified	YML028W	OG5_126593	0 - ALL	64	Viable		TSA1	"Thioredoxin peroxidase, acts as both a ribosome-associated and free cytoplasmic antioxidant; self-associates to form a high-molecular weight chaperone complex under oxidative stress; deletion results in mutator phenotype"
S000002861	Verified	YDR453C	OG5_126593	0 - ALL	65	Viable		TSA2	"Stress inducible cytoplasmic thioredoxin peroxidase; cooperates with Tsa1p in the removal of reactive oxygen, nitrogen and sulfur species using thioredoxin as hydrogen donor; deletion enhances the mutator phenotype of tsa1 mutants"
S000000160	Verified	YBL064C	OG5_126593	0 - ALL	66	Viable		PRX1	"Mitochondrial peroxiredoxin (1-Cys Prx) with thioredoxin peroxidase activity, has a role in reduction of hydroperoxides; reactivation requires Trr2p and glutathione; induced during respiratory growth and oxidative stress; phosphorylated"
S000004488	Verified	YML026C	OG5_126668	0 - ALL	67	Viable		RPS18B	Protein component of the small (40S) ribosomal subunit; nearly identical to Rps18Ap and has similarity to E. coli S13 and rat S18 ribosomal proteins
S000002858	Verified	YDR450W	OG5_126668	0 - ALL	68	Viable		RPS18A	Protein component of the small (40S) ribosomal subunit; nearly identical to Rps18Bp and has similarity to E. coli S13 and rat S18 ribosomal proteins
S000005025	Verified	YNL081C	OG5_126668	0 - ALL	69	Viable		SWS2	"Putative mitochondrial ribosomal protein of the small subunit, has similarity to E. coli S13 ribosomal protein; participates in controlling sporulation efficiency"
S000004048	Verified	YLR058C	OG5_126679	0 - ALL	70	Viable		SHM2	"Cytosolic serine hydroxymethyltransferase, converts serine to glycine plus 5,10 methylenetetrahydrofolate; major isoform involved in generating precursors for purine, pyrimidine, amino acid, and lipid biosynthesis"
S000000467	Verified	YBR263W	OG5_126679	0 - ALL	71	Viable		SHM1	"Mitochondrial serine hydroxymethyltransferase, converts serine to glycine plus 5,10 methylenetetrahydrofolate; involved in generating precursors for purine, pyrimidine, amino acid, and lipid biosynthesis; reverse reaction generates serine"
S000000151	Verified	YBL055C	OG5_126665	0 - ALL	72	Viable			3'-->5' exonuclease and endonuclease with a possible role in apoptosis; has similarity to mammalian and C. elegans apoptotic nucleases
S000001116	Verified	YHR074W	OG5_127076	0 - ALL	73	Inviable (S288C | Unknown Strain)		QNS1	"Glutamine-dependent NAD(+) synthetase, essential for the formation of NAD(+) from nicotinic acid adenine dinucleotide"
S000000747	Verified	YEL021W	OG5_126793	0 - ALL	74	Viable		URA3	"Orotidine-5'-phosphate (OMP) decarboxylase, catalyzes the sixth enzymatic step in the de novo biosynthesis of pyrimidines, converting OMP into uridine monophosphate (UMP); converts 5-FOA into 5-fluorouracil, a toxic compound"
S000004574	Verified	YML106W	OG5_126793	0 - ALL	75	Viable		URA5	"Major orotate phosphoribosyltransferase (OPRTase) isozyme that catalyzes the fifth enzymatic step in de novo biosynthesis of pyrimidines, converting orotate into orotidine-5'-phosphate; minor OPRTase encoded by URA10"
S000004884	Verified	YMR271C	OG5_126793	0 - ALL	76	Viable		URA10	"Minor orotate phosphoribosyltransferase (OPRTase) isozyme that catalyzes the fifth enzymatic step in the de novo biosynthesis of pyrimidines, converting orotate into orotidine-5'-phosphate; major OPRTase encoded by URA5"
S000003476	Verified	YGR244C	OG5_126862	0 - ALL	77	Viable		LSC2	"Beta subunit of succinyl-CoA ligase, which is a mitochondrial enzyme of the TCA cycle that catalyzes the nucleotide-dependent conversion of succinyl-CoA to succinate"
S000001634	Uncharacterized	YKL151C	OG5_127151	0 - ALL	78	Viable	Unknown Function		Putative protein of unknown function; YKL151C promoter contains STREs (stress response elements) and expression is induced by heat shock or methyl methanesulfonate; green fluorescent protein (GFP)-fusion protein localizes to the cytoplasm
S000001631	Verified	YKL148C	OG5_126927	0 - ALL	79	Viable		SDH1	"Flavoprotein subunit of succinate dehydrogenase (Sdh1p, Sdh2p, Sdh3p, Sdh4p), which couples the oxidation of succinate to the transfer of electrons to ubiquinone as part of the TCA cycle and the mitochondrial respiratory chain"
S000003581	Verified	YJL045W	OG5_126927	0 - ALL	80	Viable			"Minor succinate dehydrogenase isozyme; homologous to Sdh1p, the major isozyme reponsible for the oxidation of succinate and transfer of electrons to ubiquinone; induced during the diauxic shift in a Cat8p-dependent manner"
S000005164	Verified	YNL220W	OG5_127011	0 - ALL	81	Viable		ADE12	"Adenylosuccinate synthase, catalyzes the first step in synthesis of adenosine monophosphate from inosine 5'monophosphate during purine nucleotide biosynthesis; exhibits binding to single-stranded autonomously replicating (ARS) core sequence"
S000001902	Uncharacterized	YFR006W	OG5_126673	0 - ALL	82	Viable	Unknown Function		Putative X-Pro aminopeptidase; green fluorescent protein (GFP)-fusion protein localizes to the cytoplasm; YFR006W is not an essential gene
S000000880	Verified	YER078C	OG5_126673	0 - ALL	83	Viable		ICP55	"Mitochondrial aminopeptidase; cleaves the N termini of at least 38 imported proteins after cleavage by the mitochondrial processing peptidase (MPP), thereby increasing their stability; member of the aminopeptidase P family"
S000003030	Verified	YGL062W	OG5_126626	0 - ALL	84	Viable		PYC1	"Pyruvate carboxylase isoform, cytoplasmic enzyme that converts pyruvate to oxaloacetate; highly similar to isoform Pyc2p but differentially regulated; mutations in the human homolog are associated with lactic acidosis"
S000000412	Verified	YBR208C	OG5_126626	0 - ALL	85	Viable		"DUR1,2"	"Urea amidolyase, contains both urea carboxylase and allophanate hydrolase activities, degrades urea to CO2 and NH3; expression sensitive to nitrogen catabolite repression and induced by allophanate, an intermediate in allantoin degradation"
S000000422	Verified	YBR218C	OG5_126626	0 - ALL	86	Viable		PYC2	"Pyruvate carboxylase isoform, cytoplasmic enzyme that converts pyruvate to oxaloacetate; highly similar to isoform Pyc1p but differentially regulated; mutations in the human homolog are associated with lactic acidosis"
S000005005	Verified	YNL061W	OG5_126796	0 - ALL	87	Inviable (S288C)		NOP2	"Probable RNA m(5)C methyltransferase, essential for processing and maturation of 27S pre-rRNA and large ribosomal subunit biogenesis; localized to the nucleolus; constituent of 66S pre-ribosomal particles"
S000004830	Verified	YMR217W	OG5_127152	0 - ALL	88	Viable		GUA1	"GMP synthase; highly conserved enzyme that catalyzes the second step in the biosynthesis of GMP from inosine 5'-phosphate (IMP); transcription is not subject to regulation by guanine but is negatively regulated by nutrient starvation; reduction-of-function mutation gua1-G388D causes changes in cellular guanine nucleotide pools, defects in general protein synthesis, and impaired translation of GCN4 mRNA"
S000000679	Verified	YCR083W	OG5_126613	0 - ALL	89	Viable		TRX3	"Mitochondrial thioredoxin, highly conserved oxidoreductase required to maintain the redox homeostasis of the cell, forms the mitochondrial thioredoxin system with Trr2p, redox state is maintained by both Trr2p and Glr1p"
S000003441	Verified	YGR209C	OG5_126613	0 - ALL	90	Viable		TRX2	"Cytoplasmic thioredoxin isoenzyme of the thioredoxin system which protects cells against oxidative and reductive stress, forms LMA1 complex with Pbi2p, acts as a cofactor for Tsa1p, required for ER-Golgi transport and vacuole inheritance"
S000004033	Verified	YLR043C	OG5_126613	0 - ALL	91	Viable		TRX1	"Cytoplasmic thioredoxin isoenzyme of the thioredoxin system which protects cells against oxidative and reductive stress, forms LMA1 complex with Pbi2p, acts as a cofactor for Tsa1p, required for ER-Golgi transport and vacuole inheritance"
S000000207	Verified	YBR003W	OG5_126937	0 - ALL	92	Viable		COQ1	"Hexaprenyl pyrophosphate synthetase, catalyzes the first step in ubiquinone (coenzyme Q) biosynthesis"
S000003666	Verified	YJL130C	OG5_126835	0 - ALL	93	Viable		URA2	"Bifunctional carbamoylphosphate synthetase (CPSase)-aspartate transcarbamylase (ATCase), catalyzes the first two enzymatic steps in the de novo biosynthesis of pyrimidines; both activities are subject to feedback inhibition by UTP"
S000003870	Verified	YJR109C	OG5_126835	0 - ALL	94	Viable		CPA2	"Large subunit of carbamoyl phosphate synthetase, which catalyzes a step in the synthesis of citrulline, an arginine precursor"
S000005668	Verified	YOR142W	OG5_127106	0 - ALL	95	Viable		LSC1	"Alpha subunit of succinyl-CoA ligase, which is a mitochondrial enzyme of the TCA cycle that catalyzes the nucleotide-dependent conversion of succinyl-CoA to succinate; phosphorylated"
S000001153	Verified	YHR111W	OG5_126966	0 - ALL	96	Viable		UBA4	Protein that activates Urm1p before its conjugation to proteins (urmylation); also acts in thiolation of the wobble base of cytoplasmic tRNAs by adenylating and then thiolating Urm1p; receives sulfur from Tum1p
S000003964	Verified	YLL041C	OG5_126893	0 - ALL	97	Viable		SDH2	"Iron-sulfur protein subunit of succinate dehydrogenase (Sdh1p, Sdh2p, Sdh3p, Sdh4p), which couples the oxidation of succinate to the transfer of electrons to ubiquinone as part of the TCA cycle and the mitochondrial respiratory chain"
S000002678	Verified	YDR270W	OG5_126855	0 - ALL	98	Viable		CCC2	"Cu(+2)-transporting P-type ATPase, required for export of copper from the cytosol into an extracytosolic compartment; has similarity to human proteins involved in Menkes and Wilsons diseases"
S000004343	Verified	YLR351C	OG5_126651	0 - ALL	99	Viable		NIT3	"Nit protein, one of two proteins in S. cerevisiae with similarity to the Nit domain of NitFhit from fly and worm and to the mouse and human Nit protein which interacts with the Fhit tumor suppressor; nitrilase superfamily member"
S000003662	Verified	YJL126W	OG5_126651	0 - ALL	100	Viable		NIT2	"Nit protein, one of two proteins in S. cerevisiae with similarity to the Nit domain of NitFhit from fly and worm and to the mouse and human Nit protein which interacts with the Fhit tumor suppressor; nitrilase superfamily member"
S000002300	Verified	YDL141W	OG5_126858	0 - ALL	101	Inviable (S288C | Other)		BPL1	"Biotin:apoprotein ligase, covalently modifies proteins with the addition of biotin, required for acetyl-CoA carboxylase (Acc1p) holoenzyme formation"
S000001571	Verified	YKL088W	OG5_127040	0 - ALL	102	Inviable (S288C | Other)		CAB3	"Subunit of a phosphopantothenoylcysteine decarboxylase (PPCDC; Cab3p, Sis2p, Vhs3p) complex, which catalyzes the third step of coenzyme A biosynthesis; null mutant lethality is complemented by E. coli coaBC"
S000004424	Verified	YLR432W	OG5_126887	0 - ALL	103	Viable		IMD3	"Inosine monophosphate dehydrogenase, catalyzes the first step of GMP biosynthesis, member of a four-gene family in S. cerevisiae, constitutively expressed"
S000004520	Verified	YML056C	OG5_126887	0 - ALL	104	Viable		IMD4	"Inosine monophosphate dehydrogenase, catalyzes the first step of GMP biosynthesis, member of a four-gene family in S. cerevisiae, constitutively expressed"
S000001259	Verified	YHR216W	OG5_126887	0 - ALL	105	Viable		IMD2	"Inosine monophosphate dehydrogenase, catalyzes the rate-limiting step in GTP biosynthesis, expression is induced by mycophenolic acid resulting in resistance to the drug, expression is repressed by nutrient limitatio"
S000000767	Verified	YEL041W	OG5_127041	0 - ALL	106	Viable		YEF1	ATP-NADH kinase; phosphorylates both NAD and NADH; homooctameric structure consisting of 60-kDa subunits; sequence similarity to Utr1p and Pos5p; overexpression complements certain pos5 phenotypes
S000003810	Verified	YJR049C	OG5_127041	0 - ALL	107	Inviable (Sigma1278b)		UTR1	ATP-NADH kinase; phosphorylates both NAD and NADH; active as a hexamer; enhances the activity of ferric reductase (Fre1p)
S000001328	Verified	YIL066C	OG5_126839	0 - ALL	108	Viable		RNR3	"Minor isoform of the large subunit of ribonucleotide-diphosphate reductase; the RNR complex catalyzes rate-limiting step in dNTP synthesis, regulated by DNA replication and DNA damage checkpoint pathways via localization of small subunits"
S000000872	Verified	YER070W	OG5_126839	0 - ALL	109	Inviable (Other)		RNR1	"Major isoform of the large subunit of ribonucleotide-diphosphate reductase; the RNR complex catalyzes rate-limiting step in dNTP synthesis, regulated by DNA replication and DNA damage checkpoint pathways via localization of small subunits"
S000004907	Verified	YMR293C	OG5_127466	0 - ALL	110	Viable		HER2	Subunit of the trimeric GatFAB AmidoTransferase(AdT) complex; involved in the formation of Q-tRNAQ; required for remodeling of ER caused by Hmg2p overexpression; similar to bacterial GatA glutamyl-tRNA amidotransferase
S000005874	Verified	YOR347C	OG5_126685	0 - ALL	111	Viable		PYK2	"Pyruvate kinase that appears to be modulated by phosphorylation; PYK2 transcription is repressed by glucose, and Pyk2p may be active under low glycolytic flux"
S000000036	Verified	YAL038W	OG5_126685	0 - ALL	112	Inviable (S288C)		CDC19	"Pyruvate kinase, functions as a homotetramer in glycolysis to convert phosphoenolpyruvate to pyruvate, the input for aerobic (TCA cycle) or anaerobic (glucose fermentation) respiration"
S000003008	Verified	YGL040C	OG5_127486	0 - ALL	113	Inviable (S288C)		HEM2	"Aminolevulinate dehydratase, a homo-octameric enzyme, catalyzes the conversion of 5-aminolevulinate to porphobilinogen, the second step in heme biosynthesis; enzymatic activity is zinc-dependent; localizes to the cytoplasm and nucleus"
S000003387	Verified	YGR155W	OG5_126662	0 - ALL	114	Inviable (Sigma1278b)		CYS4	"Cystathionine beta-synthase, catalyzes synthesis of cystathionine from serine and homocysteine, the first committed step in cysteine biosynthesis; responsible for hydrogen sulfide generation; mutations in human ortholog cause homocystinuria"
S000002283	Verified	YDL125C	OG5_126794	0 - ALL	115	Viable		HNT1	"Adenosine 5'-monophosphoramidase; interacts physically and genetically with Kin28p, a CDK and TFIIK subunit, and genetically with CAK1; member of the histidine triad (HIT) superfamily of nucleotide-binding proteins and similar to Hint"
S000003203	Verified	YGL234W	OG5_126894	0 - ALL	116	Viable		"ADE5,7"	"Bifunctional enzyme of the 'de novo' purine nucleotide biosynthetic pathway, contains aminoimidazole ribotide synthetase and glycinamide ribotide synthetase activities"
S000000883	Verified	YER081W	OG5_127006	0 - ALL	117	Viable		SER3	"3-phosphoglycerate dehydrogenase, catalyzes the first step in serine and glycine biosynthesis; isozyme of Ser33p"
S000001336	Verified	YIL074C	OG5_127006	0 - ALL	118	Viable		SER33	"3-phosphoglycerate dehydrogenase, catalyzes the first step in serine and glycine biosynthesis; isozyme of Ser3p"
S000005621	Verified	YOR095C	OG5_127414	0 - ALL	119	Inviable (S288C | CEN.PK)		RKI1	"Ribose-5-phosphate ketol-isomerase, catalyzes the interconversion of ribose 5-phosphate and ribulose 5-phosphate in the pentose phosphate pathway; participates in pyridoxine biosynthesis"
S000004915	Verified	YMR300C	OG5_127706	0 - ALL	120	Viable		ADE4	"Phosphoribosylpyrophosphate amidotransferase (PRPPAT; amidophosphoribosyltransferase), catalyzes first step of the 'de novo' purine nucleotide biosynthetic pathway"
S000001895	Verified	YFL001W	OG5_126786	0 - ALL	121	Viable		DEG1	"tRNA:pseudouridine synthase, introduces pseudouridines at position 38 or 39 in tRNA, important for maintenance of translation efficiency and normal cell growth, localizes to both the nucleus and cytoplasm; non-essential for viability"
S000002364	Verified	YDL205C	OG5_127395	0 - ALL	122	Inviable (S288C)		HEM3	"Porphobilinogen deaminase, catalyzes the conversion of 4-porphobilinogen to hydroxymethylbilane, the third step in heme biosynthesis; localizes to the cytoplasm and nucleus; expression is regulated by Hap2p-Hap3p, but not by levels of heme"
S000000825	Verified	YER023W	OG5_126801	0 - ALL	123	Inviable (S288C)		PRO3	"Delta 1-pyrroline-5-carboxylate reductase, catalyzes the last step in proline biosynthesis"
S000006278	Verified	YPR074C	OG5_126720	0 - ALL	124	Viable		TKL1	"Transketolase, similar to Tkl2p; catalyzes conversion of xylulose-5-phosphate and ribose-5-phosphate to sedoheptulose-7-phosphate and glyceraldehyde-3-phosphate in the pentose phosphate pathway; needed for synthesis of aromatic amino acids"
S000000321	Verified	YBR117C	OG5_126720	0 - ALL	125	Viable		TKL2	"Transketolase, similar to Tkl1p; catalyzes conversion of xylulose-5-phosphate and ribose-5-phosphate to sedoheptulose-7-phosphate and glyceraldehyde-3-phosphate in the pentose phosphate pathway; needed for synthesis of aromatic amino acids"
S000005295	Verified	YNR012W	OG5_126624	0 - ALL	126	Viable		URK1	"Uridine/cytidine kinase, component of the pyrimidine ribonucleotide salvage pathway that converts uridine into UMP and cytidine into CMP; involved in the pyrimidine deoxyribonucleotide salvage pathway, converting deoxycytidine into dCMP"
S000001170	Verified	YHR128W	OG5_126624	0 - ALL	127	Viable		FUR1	"Uracil phosphoribosyltransferase, synthesizes UMP from uracil; involved in the pyrimidine salvage pathway"
S000001251	Verified	YHR208W	OG5_126731	0 - ALL	128	Viable		BAT1	"Mitochondrial branched-chain amino acid (BCAA) aminotransferase, preferentially involved in BCAA biosynthesis; homolog of murine ECA39; highly expressed during logarithmic phase and repressed during stationary phase"
S000003909	Verified	YJR148W	OG5_126731	0 - ALL	129	Viable		BAT2	"Cytosolic branched-chain amino acid (BCAA) aminotransferase, preferentially involved in BCAA catabolism; homolog of murine ECA39; highly expressed during stationary phase and repressed during logarithmic phase"
S000001055	Verified	YHR013C	OG5_126956	0 - ALL	130	Viable		ARD1	"Subunit of N-terminal acetyltransferase NatA (Nat1p, Ard1p, Nat5p); acetylates many proteins and thus affects telomeric silencing, cell cycle, heat-shock resistance, mating, and sporulation; human Ard1p levels are elevated in cancer cells"
S000001787	Verified	YKR079C	OG5_126816	0 - ALL	131	Inviable (S288C)		TRZ1	tRNA 3'-end processing endonuclease tRNase Z; also localized to mitochondria and interacts genetically with Rex2 exonuclease; homolog of the human candidate prostate cancer susceptibility gene ELAC2
S000000176	Verified	YBL080C	OG5_127330	0 - ALL	132	Viable		PET112	Subunit of the trimeric GatFAB AmidoTransferase(AdT) complex; involved in the formation of Q-tRNAQ; mutation is functionally complemented by the bacterial GatB ortholog
S000001667	Verified	YKL184W	OG5_126750	0 - ALL	133	Viable		SPE1	"Ornithine decarboxylase, catalyzes the first step in polyamine biosynthesis; degraded in a proteasome-dependent manner in the presence of excess polyamines; deletion decreases lifespan, and increases necrotic cell death and ROS generation"
S000000845	Verified	YER043C	OG5_127233	0 - ALL	134	Inviable (S288C)		SAH1	"S-adenosyl-L-homocysteine hydrolase, catabolizes S-adenosyl-L-homocysteine which is formed after donation of the activated methyl group of S-adenosyl-L-methionine (AdoMet) to an acceptor"
S000001050	Verified	YHR008C	OG5_126676	0 - ALL	135	Viable		SOD2	"Mitochondrial manganese superoxide dismutase, protects cells against oxygen toxicity; phosphorylated"
S000005112	Uncharacterized	YNL168C	OG5_126763	0 - ALL	136	Viable	Unknown Function	FMP41	"Putative protein of unknown function; GFP-fusion protein is induced in response to the DNA-damaging agent MMS; the authentic, non-tagged protein is detected in highly purified mitochondria in high-throughput studies"
S000000010	Verified	YAL012W	OG5_126775	0 - ALL	137	Inviable (Sigma1278b)		CYS3	"Cystathionine gamma-lyase, catalyzes one of the two reactions involved in the transsulfuration pathway that yields cysteine from homocysteine with the intermediary formation of cystathionine"
S000003152	Verified	YGL184C	OG5_126775	0 - ALL	138	Viable		STR3	"Peroxisomal cystathionine beta-lyase, converts cystathionine into homocysteine; may be redox regulated by Gto1p"
S000000325	Verified	YBR121C	OG5_127272	0 - ALL	139	Inviable (S288C)		GRS1	Cytoplasmic and mitochondrial glycyl-tRNA synthase that ligates glycine to the cognate anticodon bearing tRNA; transcription termination factor that may interact with the 3'-end of pre-mRNA to promote 3'-end formation
S000006285	Verified	YPR081C	OG5_127272	0 - ALL	140	Untested		GRS2	"Protein with sequence similarity to Grs1p, which is a glycyl-tRNA synthetase; cannot substitute for Grs1p; possible pseudogene that is expressed at very low levels"
S000000746	Uncharacterized	YEL020C	OG5_126899	0 - ALL	141	Viable	Unknown Function		Hypothetical protein with low sequence identity to Pdc1p
S000004714	Verified	YMR108W	OG5_126899	0 - ALL	142	Viable		ILV2	"Acetolactate synthase, catalyses the first common step in isoleucine and valine biosynthesis and is the target of several classes of inhibitors, localizes to the mitochondria; expression of the gene is under general amino acid control"
S000000888	Verified	YER086W	OG5_126759	0 - ALL	143	Viable		ILV1	"Threonine deaminase, catalyzes the first step in isoleucine biosynthesis; expression is under general amino acid control; ILV1 locus exhibits highly positioned nucleosomes whose organization is independent of known ILV1 regulation"
S000001701	Verified	YKL218C	OG5_126759	0 - ALL	144	Viable		SRY1	"3-hydroxyaspartate dehydratase, deaminates L-threo-3-hydroxyaspartate to form oxaloacetate and ammonia; required in the presence of hydroxyaspartate; highly similar to mouse serine racemase (Srr) but has no serine racemase activity"
S000001876	Verified	YFL018C	OG5_126968	0 - ALL	145	Viable		LPD1	"Dihydrolipoamide dehydrogenase, the lipoamide dehydrogenase component (E3) of the pyruvate dehydrogenase and 2-oxoglutarate dehydrogenase multi-enzyme complexes"
S000001060	Verified	YHR018C	OG5_127862	0 - ALL	146	Viable		ARG4	"Argininosuccinate lyase, catalyzes the final step in the arginine biosynthesis pathway"
S000004430	Verified	YLR438W	OG5_126982	0 - ALL	147	Viable		CAR2	"L-ornithine transaminase (OTAse), catalyzes the second step of arginine degradation, expression is dually-regulated by allophanate induction and a specific arginine induction process; not nitrogen catabolite repression sensitive"
S000005500	Verified	YOL140W	OG5_126982	0 - ALL	148	Untested*		ARG8	"Acetylornithine aminotransferase, catalyzes the fourth step in the biosynthesis of the arginine precursor ornithine"
S000002695	Verified	YDR287W	OG5_126810	0 - ALL	149	Viable		INM2	"Inositol monophosphatase, involved in biosynthesis of inositol; enzymatic activity requires magnesium ions and is inhibited by lithium and sodium ions; inm1 inm2 double mutant lacks inositol auxotrophy"
S000001088	Verified	YHR046C	OG5_126810	0 - ALL	150	Viable		INM1	"Inositol monophosphatase, involved in biosynthesis of inositol and in phosphoinositide second messenger signaling; INM1 expression increases in the presence of inositol and decreases upon exposure to antibipolar drugs lithium and valproate"
S000001878	Verified	YFL016C	OG5_126952	0 - ALL	151	Viable		MDJ1	Co-chaperone that stimulates the ATPase activity of the HSP70 protein Ssc1p; involved in protein folding/refolding in the mitochodrial matrix; required for proteolysis of misfolded proteins; member of the HSP40 (DnaJ) family of chaperones
S000003293	Verified	YGR061C	OG5_127725	0 - ALL	152	Viable		ADE6	"Formylglycinamidine-ribonucleotide (FGAM)-synthetase, catalyzes a step in the 'de novo' purine nucleotide biosynthetic pathway"
S000002634	Verified	YDR226W	OG5_126762	0 - ALL	153	Inviable (Sigma1278b)		ADK1	"Adenylate kinase, required for purine metabolism; localized to the cytoplasm and the mitochondria; lacks cleavable signal sequence"
S000003427	Verified	YGR195W	OG5_127234	0 - ALL	154	Inviable (S288C | Other)		SKI6	Exosome non-catalytic core component; involved in 3'-5' RNA processing and degradation in both the nucleus and the cytoplasm; has similarity to E. coli RNase PH and to human hRrp41p (EXOSC4)
S000000522	Verified	YCL017C	OG5_126959	0 - ALL	155	Inviable (S288C)		NFS1	Cysteine desulfurase involved in iron-sulfur cluster (Fe/S) biogenesis and in thio-modification of mitochondrial and cytoplasmic tRNAs; essential protein located predominantly in mitochondria
S000000331	Verified	YBR127C	OG5_127061	0 - ALL	156	Viable		VMA2	"Subunit B of the eight-subunit V1 peripheral membrane domain of the vacuolar H+-ATPase (V-ATPase), an electrogenic proton pump found throughout the endomembrane system; contains nucleotide binding sites; also detected in the cytoplasm"
S000006093	Verified	YPL172C	OG5_127401	0 - ALL	157	Viable		COX10	"Heme A:farnesyltransferase, catalyzes the first step in the conversion of protoheme to the heme A prosthetic group required for cytochrome c oxidase activity; human ortholog is associated with mitochondrial disorders"
S000000632	Verified	YCR036W	OG5_127229	0 - ALL	158	Viable		RBK1	Putative ribokinase
S000005421	Verified	YOL060C	OG5_126632	0 - ALL	159	Viable		MAM3	"Protein required for normal mitochondrial morphology, has similarity to hemolysins"
S000001024	Verified	YHL032C	OG5_126746	0 - ALL	160	Viable		GUT1	"Glycerol kinase, converts glycerol to glycerol-3-phosphate; glucose repression of expression is mediated by Adr1p and Ino2p-Ino4p; derepression of expression on non-fermentable carbon sources is mediated by Opi1p and Rsf1p"
S000004136	Verified	YLR146C	OG5_127074	0 - ALL	161	Viable		SPE4	"Spermine synthase, required for the biosynthesis of spermine and also involved in biosynthesis of pantothenic acid"
S000006273	Verified	YPR069C	OG5_127074	0 - ALL	162	Viable		SPE3	"Spermidine synthase, involved in biosynthesis of spermidine and also in biosynthesis of pantothenic acid; spermidine is required for growth of wild-type cells"
S000004361	Verified	YLR369W	OG5_126744	0 - ALL	163	Viable		SSQ1	"Mitochondrial hsp70-type molecular chaperone, required for assembly of iron/sulfur clusters into proteins at a step after cluster synthesis, and for maturation of Yfh1p, which is a homolog of human frataxin implicated in Friedreich's ataxia"
S000000756	Verified	YEL030W	OG5_126744	0 - ALL	164	Viable		ECM10	"Heat shock protein of the Hsp70 family, localized in mitochondrial nucleoids, plays a role in protein translocation, interacts with Mge1p in an ATP-dependent manner; overexpression induces extensive mitochondrial DNA aggregations"
S000003806	Verified	YJR045C	OG5_126744	0 - ALL	165	Inviable (S288C)		SSC1	"Hsp70 family ATPase, constituent of the import motor component of the Translocase of the Inner Mitochondrial membrane (TIM23 complex); involved in protein translocation and folding; subunit of SceI endonuclease"
S000005662	Verified	YOR136W	OG5_126870	0 - ALL	166	Viable		IDH2	"Subunit of mitochondrial NAD(+)-dependent isocitrate dehydrogenase, which catalyzes the oxidation of isocitrate to alpha-ketoglutarate in the TCA cycle; phosphorylated"
S000001356	Verified	YIL094C	OG5_126870	0 - ALL	167	Viable		LYS12	"Homo-isocitrate dehydrogenase, an NAD-linked mitochondrial enzyme required for the fourth step in the biosynthesis of lysine, in which homo-isocitrate is oxidatively decarboxylated to alpha-ketoadipate"
S000000844	Verified	YER042W	OG5_126847	0 - ALL	168	Viable		MXR1	"Methionine-S-sulfoxide reductase, involved in the response to oxidative stress; protects iron-sulfur clusters from oxidative inactivation along with MXR2; involved in the regulation of lifespan"
S000005758	Verified	YOR232W	OG5_126978	0 - ALL	169	Inviable (S288C | D273-10B)		MGE1	"Mitochondrial matrix cochaperone, acts as a nucleotide release factor for Ssc1p in protein translocation and folding; also acts as cochaperone for Ssq1p in folding of Fe-S cluster proteins; homolog of E. coli GrpE"
S000005419	Verified	YOL058W	OG5_127707	0 - ALL	170	Viable		ARG1	"Arginosuccinate synthetase, catalyzes the formation of L-argininosuccinate from citrulline and L-aspartate in the arginine biosynthesis pathway; potential Cdc28p substrate"
S000000115	Verified	YBL019W	OG5_126768	0 - ALL	171	Viable		APN2	Class II abasic (AP) endonuclease involved in repair of DNA damage; homolog of human HAP1 and E. coli exoIII
S000005234	Verified	YNL290W	OG5_127045	0 - ALL	172	Inviable (S288C)		RFC3	"Subunit of heteropentameric Replication factor C (RF-C), which is a DNA binding protein and ATPase that acts as a clamp loader of the proliferating cell nuclear antigen (PCNA) processivity factor for DNA polymerases delta and epsilon"
S000000050	Verified	YAL054C	OG5_126680	0 - ALL	173	Viable		ACS1	"Acetyl-coA synthetase isoform which, along with Acs2p, is the nuclear source of acetyl-coA for histone acetylation; expressed during growth on nonfermentable carbon sources and under aerobic conditions"
S000004143	Verified	YLR153C	OG5_126680	0 - ALL	174	Inviable (S288C)		ACS2	"Acetyl-coA synthetase isoform which, along with Acs1p, is the nuclear source of acetyl-coA for histone acetylation; mutants affect global transcription; required for growth on glucose; expressed under anaerobic conditions"
S000004578	Verified	YML110C	OG5_127211	0 - ALL	175	Viable		COQ5	"2-hexaprenyl-6-methoxy-1,4-benzoquinone methyltransferase, involved in ubiquinone (Coenzyme Q) biosynthesis; localizes to the matrix face of the mitochondrial inner membrane in a large complex with other ubiquinone biosynthetic enzymes"
S000005129	Verified	YNL185C	OG5_127103	0 - ALL	176	Viable		MRPL19	Mitochondrial ribosomal protein of the large subunit
S000006096	Verified	YPL175W	OG5_127105	0 - ALL	177	Inviable (S288C)		SPT14	"UDP-GlcNAc-binding and catalytic subunit of the enzyme that mediates the first step in glycosylphosphatidylinositol (GPI) biosynthesis, mutations cause defects in transcription and in biogenesis of cell wall proteins"
S000004295	Verified	YLR304C	OG5_126691	0 - ALL	178	Viable		ACO1	"Aconitase, required for the tricarboxylic acid (TCA) cycle and also independently required for mitochondrial genome maintenance; phosphorylated; component of the mitochondrial nucleoid; mutation leads to glutamate auxotrophy"
S000003736	Verified	YJL200C	OG5_126691	0 - ALL	179	Viable		ACO2	"Putative mitochondrial aconitase isozyme; similarity to Aco1p, an aconitase required for the TCA cycle; expression induced during growth on glucose, by amino acid starvation via Gcn4p, and repressed on ethanol"
S000006387	Verified	YPR183W	OG5_127079	0 - ALL	180	Inviable (S288C)		DPM1	"Dolichol phosphate mannose (Dol-P-Man) synthase of the ER membrane, catalyzes the formation of Dol-P-Man from Dol-P and GDP-Man; required for glycosyl phosphatidylinositol membrane anchoring, O mannosylation, and protein glycosylation"
S000003436	Verified	YGR204W	OG5_126671	0 - ALL	181	Viable		ADE3	"Cytoplasmic trifunctional enzyme C1-tetrahydrofolate synthase, involved in single carbon metabolism and required for biosynthesis of purines, thymidylate, methionine, and histidine; null mutation causes auxotrophy for adenine and histidine"
S000000288	Verified	YBR084W	OG5_126671	0 - ALL	182	Viable		MIS1	"Mitochondrial C1-tetrahydrofolate synthase, involved in interconversion between different oxidation states of tetrahydrofolate (THF); provides activities of formyl-THF synthetase, methenyl-THF cyclohydrolase, and methylene-THF dehydrogenase"
S000002776	Verified	YDR368W	OG5_126583	0 - ALL	183	Viable		YPR1	"NADPH-dependent aldo-keto reductase, reduces multiple substrates including 2-methylbutyraldehyde and D,L-glyceraldehyde, expression is induced by osmotic and oxidative stress; functionally redundant with other aldo-keto reductases"
S000001146	Verified	YHR104W	OG5_126583	0 - ALL	184	Viable		GRE3	"Aldose reductase involved in methylglyoxal, d-xylose, arabinose, and galactose metabolism; stress induced (osmotic, ionic, oxidative, heat shock, starvation and heavy metals); regulated by the HOG pathway"
S000005646	Verified	YOR120W	OG5_126583	0 - ALL	185	Viable		GCY1	"Putative NADP(+) coupled glycerol dehydrogenase, proposed to be involved in an alternative pathway for glycerol catabolism; also has mRNA binding activity; member of the aldo-keto reductase (AKR) family"
S000003857	Verified	YJR096W	OG5_126583	0 - ALL	186	Viable			Putative xylose and arabinose reductase; member of the aldo-keto reductase (AKR) family; GFP-fusion protein is induced in response to the DNA-damaging agent MMS
S000006183	Verified	YPL262W	OG5_127258	0 - ALL	187	Viable		FUM1	"Fumarase, converts fumaric acid to L-malic acid in the TCA cycle; cytosolic and mitochondrial distribution determined by the N-terminal targeting sequence, protein conformation, and status of glyoxylate shunt; phosphorylated in mitochondria"
S000004267	Verified	YLR277C	OG5_127285	0 - ALL	188	Inviable (Unknown Strain | S288C)		YSH1	"Putative endoribonuclease, subunit of the mRNA cleavage and polyadenylation specificity complex; required for 3' processing, splicing, and transcriptional termination of mRNAs and snoRNAs"
S000003499	Verified	YGR267C	OG5_127507	0 - ALL	189	Inviable (S288C | W303)		FOL2	"GTP-cyclohydrolase I, catalyzes the first step in the folic acid biosynthetic pathway"
S000000400	Verified	YBR196C	OG5_126980	0 - ALL	190	Inviable (S288C)		PGI1	"Glycolytic enzyme phosphoglucose isomerase, catalyzes the interconversion of glucose-6-phosphate and fructose-6-phosphate; required for cell cycle progression and completion of the gluconeogenic events of sporulation"
S000003801	Verified	YJR040W	OG5_126837	0 - ALL	191	Viable		GEF1	"Voltage-gated chloride channel localized to the golgi, the endosomal system, and plasma membrane, and involved in cation homeostasis; highly homologous to vertebrate voltage-gated chloride channels"
S000002640	Verified	YDR232W	OG5_126783	0 - ALL	192	Inviable (S288C)		HEM1	"5-aminolevulinate synthase, catalyzes the first step in the heme biosynthetic pathway; an N-terminal signal sequence is required for localization to the mitochondrial matrix; expression is regulated by Hap2p-Hap3p"
S000001411	Verified	YIL149C	OG5_126585	0 - ALL	193	Viable		MLP2	"Myosin-like protein associated with the nuclear envelope, connects the nuclear pore complex with the nuclear interior; involved in the Tel1p pathway that controls telomere length"
S000001803	Verified	YKR095W	OG5_126585	0 - ALL	194	Viable		MLP1	"Myosin-like protein associated with the nuclear envelope, connects the nuclear pore complex with the nuclear interior; involved with Tel1p in telomere length control; involved with Pml1p and Pml39p in nuclear retention of unspliced mRNAs"
S000002216	Verified	YDL058W	OG5_126585	0 - ALL	195	Inviable (Other | S288C)		USO1	Essential protein involved in the vesicle-mediated ER to Golgi transport step of secretion; binds membranes and functions during vesicle docking to the Golgi; required for assembly of the ER-to-Golgi SNARE complex
S000001699	Verified	YKL216W	OG5_127289	0 - ALL	196	Viable		URA1	"Dihydroorotate dehydrogenase, catalyzes the fourth enzymatic step in the de novo biosynthesis of pyrimidines, converting dihydroorotic acid into orotic acid"
S000004780	Verified	YMR170C	OG5_126638	0 - ALL	197	Viable		ALD2	"Cytoplasmic aldehyde dehydrogenase, involved in ethanol oxidation and beta-alanine biosynthesis; uses NAD+ as the preferred coenzyme; expression is stress induced and glucose repressed; very similar to Ald3p"
S000000875	Verified	YER073W	OG5_126638	0 - ALL	198	Viable		ALD5	"Mitochondrial aldehyde dehydrogenase, involved in regulation or biosynthesis of electron transport chain components and acetate formation; activated by K+; utilizes NADP+ as the preferred coenzyme; constitutively expressed"
S000005901	Verified	YOR374W	OG5_126638	0 - ALL	199	Viable		ALD4	"Mitochondrial aldehyde dehydrogenase, required for growth on ethanol and conversion of acetaldehyde to acetate; phosphorylated; activity is K+ dependent; utilizes NADP+ or NAD+ equally as coenzymes; expression is glucose repressed"
S000004779	Verified	YMR169C	OG5_126638	0 - ALL	200	Viable		ALD3	"Cytoplasmic aldehyde dehydrogenase, involved in beta-alanine synthesis; uses NAD+ as the preferred coenzyme; very similar to Ald2p; expression is induced by stress and repressed by glucose"
S000005902	Verified	YOR375C	OG5_126857	0 - ALL	201	Viable		GDH1	"NADP(+)-dependent glutamate dehydrogenase, synthesizes glutamate from ammonia and alpha-ketoglutarate; rate of alpha-ketoglutarate utilization differs from Gdh3p; expression regulated by nitrogen and carbon sources"
S000000058	Verified	YAL062W	OG5_126857	0 - ALL	202	Viable		GDH3	"NADP(+)-dependent glutamate dehydrogenase, synthesizes glutamate from ammonia and alpha-ketoglutarate; rate of alpha-ketoglutarate utilization differs from Gdh1p; expression regulated by nitrogen and carbon sources"
S000003624	Verified	YJL088W	OG5_127715	0 - ALL	203	Viable		ARG3	"Ornithine carbamoyltransferase (carbamoylphosphate:L-ornithine carbamoyltransferase), catalyzes the sixth step in the biosynthesis of the arginine precursor ornithine"
S000002729	Verified	YDR321W	OG5_127035	0 - ALL	204	Viable		ASP1	"Cytosolic L-asparaginase, involved in asparagine catabolism"
S000004145	Verified	YLR155C	OG5_127035	0 - ALL	205	Untested		ASP3-1	Cell-wall L-asparaginase II involved in asparagine catabolism; expression induced during nitrogen starvation; ORF contains a short non-coding RNA that enhances expression of full-length gene; reference strain S288C has four copies of ASP3
S000004147	Verified	YLR157C	OG5_127035	0 - ALL	206	Untested		ASP3-2	Cell-wall L-asparaginase II involved in asparagine catabolism; expression induced during nitrogen starvation; ORF contains a short non-coding RNA that enhances expression of full-length gene; reference strain S288C has four copies of ASP3
S000004148	Verified	YLR158C	OG5_127035	0 - ALL	207	Untested		ASP3-3	Cell-wall L-asparaginase II involved in asparagine catabolism; expression induced during nitrogen starvation; ORF contains a short non-coding RNA that enhances expression of full-length gene; reference strain S288C has four copies of ASP3
S000004150	Verified	YLR160C	OG5_127035	0 - ALL	208	Untested		ASP3-4	Cell-wall L-asparaginase II involved in asparagine catabolism; expression induced during nitrogen starvation; ORF contains a short non-coding RNA that enhances expression of full-length gene; reference strain S288C has four copies of ASP3
S000005752	Verified	YOR226C	OG5_127020	0 - ALL	209	Viable		ISU2	"Conserved protein of the mitochondrial matrix, required for synthesis of mitochondrial and cytosolic iron-sulfur proteins, performs a scaffolding function in mitochondria during Fe/S cluster assembly; isu1 isu2 double mutant is inviable"
S000006056	Verified	YPL135W	OG5_127020	0 - ALL	210	Viable		ISU1	"Conserved protein of the mitochondrial matrix, performs a scaffolding function during assembly of iron-sulfur clusters, interacts physically and functionally with yeast frataxin (Yfh1p); isu1 isu2 double mutant is inviable"
S000004727	Verified	YMR120C	OG5_127961	0 - ALL	211	Viable		ADE17	"Enzyme of 'de novo' purine biosynthesis containing both 5-aminoimidazole-4-carboxamide ribonucleotide transformylase and inosine monophosphate cyclohydrolase activities, isozyme of Ade16p; ade16 ade17 mutants require adenine and histidine"
S000004018	Verified	YLR028C	OG5_127961	0 - ALL	212	Viable		ADE16	"Enzyme of 'de novo' purine biosynthesis containing both 5-aminoimidazole-4-carboxamide ribonucleotide transformylase and inosine monophosphate cyclohydrolase activities, isozyme of Ade17p; ade16 ade17 mutants require adenine and histidine"
S000000426	Verified	YBR222C	OG5_126609	0 - ALL	213	Viable		PCS60	"Peroxisomal protein that binds AMP and mRNA, localizes to both the peroxisomal peripheral membrane and matrix, expression is highly inducible by oleic acid, similar to E. coli long chain acyl-CoA synthetase"
S000002213	Verified	YDL055C	OG5_127109	0 - ALL	214	Inviable (S288C)		PSA1	"GDP-mannose pyrophosphorylase (mannose-1-phosphate guanyltransferase), synthesizes GDP-mannose from GTP and mannose-1-phosphate in cell wall biosynthesis; required for normal cell wall structure"
S000000859	Verified	YER057C	OG5_127043	0 - ALL	215	Viable		HMF1	"Member of the p14.5 protein family with similarity to Mmf1p, functionally complements Mmf1p function when targeted to mitochondria; heat shock inducible; high-dosage growth inhibitor; forms a homotrimer in vitro"
S000001313	Verified	YIL051C	OG5_127043	0 - ALL	216	Inviable (S288C)		MMF1	Mitochondrial protein required for transamination of isoleucine but not of valine or leucine; may regulate specificity of branched-chain transaminases Bat1p and Bat2p; interacts genetically with mitochondrial ribosomal protein genes
S000006322	Verified	YPR118W	OG5_127565	0 - ALL	217	Viable		MRI1	5'-methylthioribose-1-phosphate isomerase; catalyzes the isomerization of 5-methylthioribose-1-phosphate to 5-methylthioribulose-1-phosphate in the methionine salvage pathway
S000002260	Verified	YDL102W	OG5_127429	0 - ALL	218	Inviable (S288C)		POL3	"Catalytic subunit of DNA polymerase delta; required for chromosomal DNA replication during mitosis and meiosis, intragenic recombination, repair of double strand DNA breaks, and DNA replication during nucleotide excision repair (NER)"
S000000042	Verified	YAL044C	OG5_127169	0 - ALL	219	Viable		GCV3	"H subunit of the mitochondrial glycine decarboxylase complex, required for the catabolism of glycine to 5,10-methylene-THF; also required for all protein lipoylation; expression is regulated by levels of 5,10-methylene-THF"
S000003440	Verified	YGR208W	OG5_128110	0 - ALL	220	Viable		SER2	"Phosphoserine phosphatase of the phosphoglycerate pathway, involved in serine and glycine biosynthesis, expression is regulated by the available nitrogen source"
S000002333	Verified	YDL174C	OG5_127093	0 - ALL	221	Viable		DLD1	"D-lactate dehydrogenase, oxidizes D-lactate to pyruvate, transcription is heme-dependent, repressed by glucose, and derepressed in ethanol or lactate; located in the mitochondrial inner membrane"
S000005324	Verified	YNR041C	OG5_127332	0 - ALL	222	Viable		COQ2	"Para hydroxybenzoate: polyprenyl transferase, catalyzes the second step in ubiquinone (coenzyme Q) biosynthesis"
S000004235	Verified	YLR245C	OG5_127381	0 - ALL	223	Viable		CDD1	"Cytidine deaminase; catalyzes the modification of cytidine to uridine in vitro but native RNA substrates have not been identified, localizes to both the nucleus and cytoplasm"
S000003496	Verified	YGR264C	OG5_127626	0 - ALL	224	Inviable (S288C)		MES1	"Methionyl-tRNA synthetase, forms a complex with glutamyl-tRNA synthetase (Gus1p) and Arc1p, which increases the catalytic efficiency of both tRNA synthetases; also has a role in nuclear export of tRNAs"
S000004346	Verified	YLR354C	OG5_127238	0 - ALL	225	Viable		TAL1	"Transaldolase, enzyme in the non-oxidative pentose phosphate pathway; converts sedoheptulose 7-phosphate and glyceraldehyde 3-phosphate to erythrose 4-phosphate and fructose 6-phosphate"
S000003275	Verified	YGR043C	OG5_127238	0 - ALL	226	Viable	Unknown Function	NQM1	Transaldolase of unknown function; transcription is repressed by Mot1p and induced by alpha-factor and during diauxic shift
S000004801	Verified	YMR189W	OG5_127334	0 - ALL	227	Viable		GCV2	"P subunit of the mitochondrial glycine decarboxylase complex, required for the catabolism of glycine to 5,10-methylene-THF; expression is regulated by levels of 5,10-methylene-THF in the cytoplasm"
S000001417	Verified	YIL155C	OG5_127215	0 - ALL	228	Viable		GUT2	"Mitochondrial glycerol-3-phosphate dehydrogenase; expression is repressed by both glucose and cAMP and derepressed by non-fermentable carbon sources in a Snf1p, Rsf1p, Hap2/3/4/5 complex dependent manner"
S000002426	Verified	YDR019C	OG5_127412	0 - ALL	229	Viable		GCV1	"T subunit of the mitochondrial glycine decarboxylase complex, required for the catabolism of glycine to 5,10-methylene-THF; expression is regulated by levels of levels of 5,10-methylene-THF in the cytoplasm"
S000001864	Verified	YFL030W	OG5_127282	0 - ALL	230	Viable		AGX1	"Alanine:glyoxylate aminotransferase (AGT), catalyzes the synthesis of glycine from glyoxylate, which is one of three pathways for glycine biosynthesis in yeast; has similarity to mammalian and plant alanine:glyoxylate aminotransferases"
S000004936	Uncharacterized	YMR317W	OG5_126579	0 - ALL	231	Viable	Unknown Function		Putative protein of unknown function with some similarity to sialidase from Trypanosoma; YMR317W is not an essential gene
S000001431	Uncharacterized	YIL169C	OG5_126579	0 - ALL	232	Untested	Unknown Function		"Putative protein of unknown function; serine/threonine rich and highly similar to YOL155C, a putative glucan alpha-1,4-glucosidase; transcript is induced in both high and low pH environments; YIL169C is a non-essential gene"
S000000685	Verified	YCR089W	OG5_126579	0 - ALL	233	Viable		FIG2	"Cell wall adhesin, expressed specifically during mating; may be involved in maintenance of cell wall integrity during mating"
S000003246	Verified	YGR014W	OG5_126579	0 - ALL	234	Viable		MSB2	Mucin family member involved in the Cdc42p- and MAP kinase-dependent filamentous growth signaling pathway; also functions as an osmosensor in parallel to the Sho1p-mediated pathway; potential Cdc28p substrate
S000001458	Verified	YIR019C	OG5_126579	0 - ALL	235	Viable		MUC1	"GPI-anchored cell surface glycoprotein (flocculin) required for pseudohyphal formation, invasive growth, flocculation, and biofilms; transcriptionally regulated by the MAPK pathway (via Ste12p and Tec1p) and the cAMP pathway (via Flo8p)"
S000002197	Verified	YDL039C	OG5_126579	0 - ALL	236	Viable		PRM7	"Pheromone-regulated protein, predicted to have one transmembrane segment; promoter contains Gcn4p binding elements"
S000000084	Verified	YAR050W	OG5_126579	0 - ALL	237	Viable		FLO1	"Lectin-like protein involved in flocculation, cell wall protein that binds to mannose chains on the surface of other cells, confers floc-forming ability that is chymotrypsin sensitive and heat resistant; similar to Flo5p"
S000005515	Verified	YOL155C	OG5_126579	0 - ALL	238	Viable		HPF1	Haze-protective mannoprotein that reduces the particle size of aggregated proteins in white wines
S000000059	Verified	YAL063C	OG5_126579	0 - ALL	239	Viable		FLO9	"Lectin-like protein with similarity to Flo1p, thought to be expressed and involved in flocculation"
S000002828	Verified	YDR420W	OG5_126579	0 - ALL	240	Inviable (RAY3A-D)		HKR1	"Mucin family member that functions as an osmosensor in the Sho1p-mediated HOG pathway with Msb2p; proposed to be a negative regulator of filamentous growth; mutant displays defects in beta-1,3 glucan synthesis and bud site selection"
S000001254	Verified	YHR211W	OG5_126579	0 - ALL	241	Untested		FLO5	"Lectin-like cell wall protein (flocculin) involved in flocculation, binds to mannose chains on the surface of other cells, confers floc-forming ability that is chymotrypsin resistant but heat labile; similar to Flo1p"
S000003356	Verified	YGR124W	OG5_127204	0 - ALL	242	Viable		ASN2	"Asparagine synthetase, isozyme of Asn1p; catalyzes the synthesis of L-asparagine from L-aspartate in the asparagine biosynthetic pathway"
S000006349	Verified	YPR145W	OG5_127204	0 - ALL	243	Viable		ASN1	"Asparagine synthetase, isozyme of Asn2p; catalyzes the synthesis of L-asparagine from L-aspartate in the asparagine biosynthetic pathway"
S000004484	Verified	YML022W	OG5_127379	0 - ALL	244	Viable		APT1	"Adenine phosphoribosyltransferase, catalyzes the formation of AMP from adenine and 5-phosphoribosylpyrophosphate; involved in the salvage pathway of purine nucleotide biosynthesis"
S000004916	Verified	YMR301C	OG5_126733	0 - ALL	245	Inviable (S288C)		ATM1	"Mitochondrial inner membrane ATP-binding cassette (ABC) transporter, exports mitochondrially synthesized precursors of iron-sulfur (Fe/S) clusters to the cytosol"
S000003104	Verified	YGL136C	OG5_126871	0 - ALL	246	Viable		MRM2	"Mitochondrial 2' O-ribose methyltransferase, required for methylation of U(2791) in 21S rRNA; MRM2 deletion confers thermosensitive respiration and loss of mitochondrial DNA; has similarity to Spb1p and Trm7p, and to E. coli FtsJ/RrmJ"
S000000559	Verified	YCL054W	OG5_126871	0 - ALL	247	Inviable (W303 | S288C)		SPB1	"AdoMet-dependent methyltransferase involved in rRNA processing and 60S ribosomal subunit maturation; methylates G2922 in the tRNA docking site of the large subunit rRNA and in the absence of snR52, U2921; suppressor of PAB1 mutants"
S000005949	Verified	YPL028W	OG5_126757	0 - ALL	248	Inviable (S288C)		ERG10	"Acetyl-CoA C-acetyltransferase (acetoacetyl-CoA thiolase), cytosolic enzyme that transfers an acetyl group from one acetyl-CoA molecule to another, forming acetoacetyl-CoA; involved in the first step in mevalonate biosynthesis"
S000000618	Verified	YCR024C	OG5_126756	0 - ALL	249	Viable		SLM5	Mitochondrial asparaginyl-tRNA synthetase
S000001061	Verified	YHR019C	OG5_126756	0 - ALL	250	Inviable (S288C)		DED81	"Cytosolic asparaginyl-tRNA synthetase, required for protein synthesis, catalyzes the specific attachment of asparagine to its cognate tRNA"
S000000223	Verified	YBR019C	OG5_126853	0 - ALL	251	Viable		GAL10	"UDP-glucose-4-epimerase, catalyzes the interconversion of UDP-galactose and UDP-D-glucose in galactose metabolism; also catalyzes the conversion of alpha-D-glucose or alpha-D-galactose to their beta-anomers"
S000003333	Verified	YGR101W	OG5_127742	0 - ALL	252	Viable		PCP1	Mitochondrial serine protease required for the processing of various mitochondrial proteins and maintenance of mitochondrial DNA and morphology; belongs to the rhomboid-GlpG superfamily of intramembrane peptidases
S000006009	Uncharacterized	YPL088W	OG5_126648	0 - ALL	253	Viable	Unknown Function		Putative aryl alcohol dehydrogenase; transcription is activated by paralogous transcription factors Yrm1p and Yrr1p along with genes involved in multidrug resistance
S000002395	Verified	YDL236W	OG5_127049	0 - ALL	254	Viable		PHO13	Alkaline phosphatase specific for p-nitrophenyl phosphate; also has protein phosphatase activity
S000000500	Verified	YBR296C	OG5_126728	0 - ALL	255	Viable		PHO89	"Na+/Pi cotransporter, active in early growth phase; similar to phosphate transporters of Neurospora crassa; transcription regulated by inorganic phosphate concentrations and Pho4p"
S000005218	Verified	YNL274C	OG5_126787	0 - ALL	256	Viable		GOR1	"Glyoxylate reductase; null mutation results in increased biomass after diauxic shift; the authentic, non-tagged protein is detected in highly purified mitochondria in high-throughput studies"
S000002397	Verified	YDL238C	OG5_127281	0 - ALL	257	Viable		GUD1	"Guanine deaminase, a catabolic enzyme of the guanine salvage pathway producing xanthine and ammonia from guanine; activity is low in exponentially-growing cultures but expression is increased in post-diauxic and stationary-phase cultures"
S000000210	Verified	YBR006W	OG5_127004	0 - ALL	258	Viable		UGA2	Succinate semialdehyde dehydrogenase involved in the utilization of gamma-aminobutyrate (GABA) as a nitrogen source; part of the 4-aminobutyrate and glutamate degradation pathways; localized to the cytoplasm
S000006208	Verified	YPR004C	OG5_127844	0 - ALL	259	Viable		AIM45	"Putative ortholog of mammalian electron transfer flavoprotein complex subunit ETF-alpha; interacts with frataxin, Yfh1p; null mutant displays elevated frequency of mitochondrial genome loss; may have a role in oxidative stress response"
S000003439	Verified	YGR207C	OG5_127708	0 - ALL	260	Viable		CIR1	Mitochondrial protein that interacts with frataxin (Yfh1p); putative ortholog of mammalian electron transfer flavoprotein complex subunit ETF-beta; may have a role in oxidative stress response
S000004243	Uncharacterized	YLR253W	OG5_126973	0 - ALL	261	Viable	Unknown Function		"Putative protein of unknown function; the authentic, non-tagged protein is detected in highly purified mitochondria in high-throughput studies; transcription is periodic during the metabolic cycle; YLR253W is not an essential gene"
S000000433	Verified	YBR229C	OG5_126880	0 - ALL	262	Viable		ROT2	"Glucosidase II catalytic subunit required for normal cell wall synthesis; mutations in rot2 suppress tor2 mutations, and are synthetically lethal with rot1 mutations"
S000005694	Verified	YOR168W	OG5_127471	0 - ALL	263	Inviable (S288C)		GLN4	"Glutamine tRNA synthetase, monomeric class I tRNA synthetase that catalyzes the specific glutaminylation of tRNA(Glu); N-terminal domain proposed to be involved in enzyme-tRNA interactions"
S000001658	Verified	YKL175W	OG5_127397	0 - ALL	264	Viable		ZRT3	"Vacuolar membrane zinc transporter, transports zinc from storage in the vacuole to the cytoplasm when needed; transcription is induced under conditions of zinc deficiency"
S000001484	Verified	YKL001C	OG5_127271	0 - ALL	265	Viable		MET14	"Adenylylsulfate kinase, required for sulfate assimilation and involved in methionine metabolism"
S000000027	Verified	YAL029C	OG5_126577	0 - ALL	266	Viable		MYO4	"One of two type V myosin motors (along with MYO2) involved in actin-based transport of cargos; required for mRNA transport, including ASH1 mRNA, and facilitating the growth and movement of ER tubules into the growing bud along with She3p"
S000005853	Verified	YOR326W	OG5_126577	0 - ALL	267	Inviable (Other | S288C)		MYO2	"One of two type V myosin motors (along with MYO4) involved in actin-based transport of cargos; required for the polarized delivery of secretory vesicles, the vacuole, late Golgi elements, peroxisomes, and the mitotic spindle"
S000001065	Verified	YHR023W	OG5_126577	0 - ALL	268	Inviable (S288C | W303)		MYO1	"Type II myosin heavy chain, required for wild-type cytokinesis and cell separation; localizes to the actomyosin ring; binds to myosin light chains Mlc1p and Mlc2p through its IQ1 and IQ2 motifs respectively"
S000004076	Verified	YLR086W	OG5_127440	0 - ALL	269	Inviable (S288C)		SMC4	Subunit of the condensin complex; reorganizes chromosomes during cell division; forms a complex with Smc2p that has ATP-hydrolyzing and DNA-binding activity; required for tRNA gene clustering at the nucleolus; potential Cdc28p substrate
S000001466	Verified	YIR027C	OG5_127802	0 - ALL	270	Viable		DAL1	"Allantoinase, converts allantoin to allantoate in the first step of allantoin degradation; expression sensitive to nitrogen catabolite repression"
S000004141	Verified	YLR151C	OG5_127325	0 - ALL	271	Viable		PCD1	"Peroxisomal nudix pyrophosphatase with specificity for coenzyme A and CoA derivatives, may function to remove potentially toxic oxidized CoA disulfide from peroxisomes to maintain the capacity for beta-oxidation of fatty acids"
S000000057	Uncharacterized	YAL061W	OG5_126928	0 - ALL	272	Viable	Unknown Function	BDH2	Putative medium-chain alcohol dehydrogenase with similarity to BDH1; transcription induced by constitutively active PDR1 and PDR3
S000002405	Uncharacterized	YDL246C	OG5_126928	0 - ALL	273	Viable	Unknown Function	SOR2	Protein of unknown function; protein sequence is 99% identical to the Sor1p sorbitol dehydrogenase; computational analysis of large-scale protein-protein interaction data also suggests a role in fructose or mannose metabolism
S000000056	Verified	YAL060W	OG5_126928	0 - ALL	274	Viable		BDH1	"NAD-dependent (R,R)-butanediol dehydrogenase, catalyzes oxidation of (R,R)-2,3-butanediol to (3R)-acetoin, oxidation of meso-butanediol to (3S)-acetoin, and reduction of acetoin; enhances use of 2,3-butanediol as an aerobic carbon source"
S000004060	Verified	YLR070C	OG5_126928	0 - ALL	275	Viable		XYL2	"Xylitol dehydrogenase, converts xylitol to D-xylulose; expression induced by xylose, even though this pentose sugar is not well utilized by S. cerevisiae; null mutant has cell wall defect"
S000003920	Verified	YJR159W	OG5_126928	0 - ALL	276	Viable		SOR1	Sorbitol dehydrogenase; expression is induced in the presence of sorbitol or xylose
S000001840	Uncharacterized	YFL054C	OG5_126615	0 - ALL	277	Viable	Unknown Function		Putative channel-like protein; similar to Fps1p; mediates passive diffusion of glycerol in the presence of ethanol
S000003966	Verified	YLL043W	OG5_126615	0 - ALL	278	Viable		FPS1	"Plasma membrane channel, member of major intrinsic protein (MIP) family; involved in efflux of glycerol and in uptake of acetic acid and the trivalent metalloids arsenite and antimonite; phosphorylated by Hog1p MAPK under acetate stress"
S000001089	Verified	YHR047C	OG5_127177	0 - ALL	279	Viable		AAP1	"Arginine/alanine aminopeptidase, overproduction stimulates glycogen accumulation"
S000001640	Verified	YKL157W	OG5_127177	0 - ALL	280	Viable		APE2	Aminopeptidase yscII; may have a role in obtaining leucine from dipeptide substrates; sequence coordinates have changed since RT-PCR analysis showed that the adjacent ORF YKL158W comprises the 5' exon of APE2/YKL157W
S000002746	Uncharacterized	YDR338C	OG5_126647	0 - ALL	281	Viable	Unknown Function		"Putative protein of unknown function, member of the multi-drug and toxin extrusion (MATE) family of the multidrug/oligosaccharidyl-lipid/polysaccharide (MOP) exporter superfamily"
S000001074	Verified	YHR032W	OG5_126647	0 - ALL	282	Viable		ERC1	Member of the multi-drug and toxin extrusion (MATE) family of the multidrug/oligosaccharidyl-lipid/polysaccharide (MOP) exporter superfamily; overproduction confers ethionine resistance and accumulation of S-adenosylmethionine
S000001010	Uncharacterized	YHL018W	OG5_127905	0 - ALL	283	Untested	Unknown Function		Putative protein of unknown function; green fluorescent protein (GFP)-fusion protein localizes to mitochondria and is induced in response to the DNA-damaging agent MMS
S000005883	Verified	YOR356W	OG5_128337	0 - ALL	284	Viable		CIR2	Putative ortholog of human electron transfer flavoprotein dehydrogenase (ETF-dH); found in a large supramolecular complex with other mitochondrial dehydrogenases; may have a role in oxidative stress response
S000001943	Verified	YFR047C	OG5_128545	0 - ALL	285	Viable		BNA6	"Quinolinate phosphoribosyl transferase, required for the de novo biosynthesis of NAD from tryptophan via kynurenine; expression regulated by Hst1p"
S000000954	Verified	YER152C	OG5_127007	0 - ALL	286	Viable			Protein with 2-aminoadipate transaminase activity; shares amino acid similarity with the aminotransferases Aro8p and Aro9p; YER152C is not an essential gene
S000003170	Verified	YGL202W	OG5_127007	0 - ALL	287	Viable		ARO8	"Aromatic aminotransferase I, expression is regulated by general control of amino acid biosynthesis"
S000001386	Verified	YIL124W	OG5_126778	0 - ALL	288	Viable		AYR1	"NADPH-dependent 1-acyl dihydroxyacetone phosphate reductase found in lipid particles, ER, and mitochondrial outer membrane; involved in phosphatidic acid biosynthesis; required for spore germination; capable of metabolizing steroid hormones"
S000002713	Verified	YDR305C	OG5_127985	0 - ALL	289	Viable		HNT2	Dinucleoside triphosphate hydrolase; has similarity to the tumor suppressor FHIT and belongs to the histidine triad (HIT) superfamily of nucleotide-binding proteins
S000002744	Uncharacterized	YDR336W	OG5_127209	0 - ALL	290	Viable	Unknown Function		Putative protein of unknown function; sumoylated under stress conditions in a genome wide study; YDR336W is not an essential gene
S000000315	Verified	YBR111C	OG5_127505	0 - ALL	291	Viable		YSA1	Nudix hydrolase family member with ADP-ribose pyrophosphatase activity; shown to metabolize O-acetyl-ADP-ribose to AMP and acetylated ribose 5'-phosphate
S000005777	Verified	YOR251C	OG5_127129	0 - ALL	292	Viable		TUM1	"Rhodanese domain sulfur transferase, accepts persulfite from Nfs1p and transfers it to Uba4p in the pathway for 2-thiolation of the wobble uridine base of tRNAs; also stimulates sulfur transfer by Nfs1p; may be mitochondrially localized"
S000004543	Verified	YML078W	OG5_127991	0 - ALL	293	Viable		CPR3	"Mitochondrial peptidyl-prolyl cis-trans isomerase (cyclophilin), catalyzes the cis-trans isomerization of peptide bonds N-terminal to proline residues; involved in protein refolding after import into mitochondria"
S000002359	Verified	YDL200C	OG5_127355	0 - ALL	294	Viable		MGT1	DNA repair methyltransferase (6-O-methylguanine-DNA methylase) involved in protection against DNA alkylation damage
S000003225	Verified	YGL256W	OG5_127140	0 - ALL	295	Viable		ADH4	"Alcohol dehydrogenase isoenzyme type IV, dimeric enzyme demonstrated to be zinc-dependent despite sequence similarity to iron-activated alcohol dehydrogenases; transcription is induced in response to zinc deficiency"
S000005913	Verified	YOR386W	OG5_127186	0 - ALL	296	Viable		PHR1	"DNA photolyase involved in photoreactivation, repairs pyrimidine dimers in the presence of visible light; induced by DNA damage; regulated by transcriptional repressor Rph1p"
S000003127	Uncharacterized	YGL159W	OG5_128502	0 - ALL	297	Viable	Unknown Function		Putative protein of unknown function; deletion mutant has no detectable phenotype
S000000250	Verified	YBR046C	OG5_128594	0 - ALL	298	Viable		ZTA1	"NADPH-dependent quinone reductase, GFP-tagged protein localizes to the cytoplasm and nucleus; has similarity to E. coli quinone oxidoreductase and to human zeta-crystallin"
S000001422	Verified	YIL160C	OG5_128333	0 - ALL	299	Viable		POT1	"3-ketoacyl-CoA thiolase with broad chain length specificity, cleaves 3-ketoacyl-CoA into acyl-CoA and acetyl-CoA during beta-oxidation of fatty acids"
S000007273	Verified	Q0120	OG5_128504	0 - ALL	300	Viable		BI4	"Mitochondrial mRNA maturase, forms a complex with Nam2p to mediate splicing of the bI4 intron of the COB gene; encoded by both exon and intron sequences of partially processed COB mRNA"
S000007270	Verified	Q0105	OG5_128504	0 - ALL	301	Untested		COB	"Cytochrome b, mitochondrially encoded subunit of the ubiquinol-cytochrome c reductase complex which includes Cobp, Rip1p, Cyt1p, Cor1p, Qcr2p, Qcr6p, Qcr7p, Qcr8p, Qcr9p, and Qcr10p"
S000007260	Verified	Q0045	OG5_128358	0 - ALL	302	Viable		COX1	"Subunit I of cytochrome c oxidase, which is the terminal member of the mitochondrial inner membrane electron transport chain; one of three mitochondrially-encoded subunits"
S000007265	Verified	Q0070	OG5_128358	0 - ALL	303	Untested		AI5_ALPHA	"Endonuclease I-SceIV, involved in intron mobility; encoded by a mobile group I intron within the mitochondrial COX1 gene"
S000000257	Uncharacterized	YBR053C	OG5_128199	0 - ALL	304	Viable	Unknown Function		Putative protein of unknown function; induced by cell wall perturbation
S000007281	Verified	Q0250	OG5_129173	0 - ALL	305	Viable		COX2	"Subunit II of cytochrome c oxidase, which is the terminal member of the mitochondrial inner membrane electron transport chain; one of three mitochondrially-encoded subunits"
S000004249	Verified	YLR259C	OG5_126788	1 - ALL (-ARCHAEA)	306	Inviable (W303 | S288C)		HSP60	Tetradecameric mitochondrial chaperonin required for ATP-dependent folding of precursor polypeptides and complex assembly; prevents aggregation and mediates protein refolding after heat shock; role in mtDNA transmission; phosphorylated
S000004842	Verified	YMR229C	OG5_126915	1 - ALL (-ARCHAEA)	307	Inviable (Other | S288C)		RRP5	RNA binding protein with preference for single stranded tracts of U's involved in synthesis of both 18S and 5.8S rRNAs; component of both the ribosomal small subunit (SSU) processosome and the 90S preribosome
S000000229	Verified	YBR025C	OG5_126949	1 - ALL (-ARCHAEA)	308	Viable		OLA1	P-loop ATPase with similarity to human OLA1 and bacterial YchF; identified as specifically interacting with the proteasome; protein levels are induced by hydrogen peroxide
S000000819	Verified	YER017C	OG5_126616	1 - ALL (-ARCHAEA)	309	Viable		AFG3	"Component, with Yta12p, of the mitochondrial inner membrane m-AAA protease that mediates degradation of misfolded or unassembled proteins and is also required for correct assembly of mitochondrial enzyme complexes"
S000004695	Verified	YMR089C	OG5_126616	1 - ALL (-ARCHAEA)	310	Viable		YTA12	"Component, with Afg3p, of the mitochondrial inner membrane m-AAA protease that mediates degradation of misfolded or unassembled proteins and is also required for correct assembly of mitochondrial enzyme complexes"
S000006228	Verified	YPR024W	OG5_126616	1 - ALL (-ARCHAEA)	311	Viable		YME1	"Catalytic subunit of the mitochondrial inner membrane i-AAA protease complex, which is responsible for degradation of unfolded or misfolded mitochondrial gene products; mutation causes an elevated rate of mitochondrial turnover"
S000004059	Verified	YLR069C	OG5_126692	1 - ALL (-ARCHAEA)	312	Viable		MEF1	Mitochondrial elongation factor involved in translational elongation
S000003638	Verified	YJL102W	OG5_126692	1 - ALL (-ARCHAEA)	313	Viable		MEF2	Mitochondrial elongation factor involved in translational elongation
S000004234	Verified	YLR244C	OG5_126721	1 - ALL (-ARCHAEA)	314	Viable		MAP1	"Methionine aminopeptidase, catalyzes the cotranslational removal of N-terminal methionine from nascent polypeptides; function is partially redundant with that of Map2p"
S000003036	Verified	YGL068W	OG5_126884	1 - ALL (-ARCHAEA)	315	Inviable (S288C)		MNP1	Protein associated with the mitochondrial nucleoid; putative mitochondrial ribosomal protein with similarity to E. coli L7/L12 ribosomal protein; required for normal respiratory growth
S000005383	Verified	YOL023W	OG5_127126	1 - ALL (-ARCHAEA)	316	Viable		IFM1	Mitochondrial translation initiation factor 2
S000001211	Verified	YHR168W	OG5_127170	1 - ALL (-ARCHAEA)	317	Viable		MTG2	"Putative GTPase, member of the Obg family; peripheral protein of the mitochondrial inner membrane that associates with the large ribosomal subunit; required for mitochondrial translation, possibly via a role in ribosome assembly"
S000004280	Verified	YLR289W	OG5_127284	1 - ALL (-ARCHAEA)	318	Viable		GUF1	Mitochondrial matrix GTPase that associates with mitochondrial ribosomes; important for translation under temperature and nutrient stress; may have a role in translational fidelity; similar to bacterial LepA elongation factor
S000006018	Verified	YPL097W	OG5_127413	1 - ALL (-ARCHAEA)	319	Viable		MSY1	Mitochondrial tyrosyl-tRNA synthetase
S000005800	Verified	YOR274W	OG5_127078	1 - ALL (-ARCHAEA)	320	Viable		MOD5	"Delta 2-isopentenyl pyrophosphate:tRNA isopentenyl transferase, required for biosynthesis of the modified base isopentenyladenosine in mitochondrial and cytoplasmic tRNAs; gene is nuclear and encodes two isozymic forms"
S000002523	Verified	YDR116C	OG5_127255	1 - ALL (-ARCHAEA)	321	Viable		MRPL1	Mitochondrial ribosomal protein of the large subunit
S000003599	Verified	YJL063C	OG5_127423	1 - ALL (-ARCHAEA)	322	Viable		MRPL8	Mitochondrial ribosomal protein of the large subunit
S000003111	Verified	YGL143C	OG5_126947	1 - ALL (-ARCHAEA)	323	Viable		MRF1	"Mitochondrial translation release factor, involved in stop codon recognition and hydrolysis of the peptidyl-tRNA bond during mitochondrial translation; lack of MRF1 causes mitochondrial genome instability"
S000003452	Verified	YGR220C	OG5_127133	1 - ALL (-ARCHAEA)	324	Viable		MRPL9	Mitochondrial ribosomal protein of the large subunit
S000002862	Verified	YDR454C	OG5_126916	1 - ALL (-ARCHAEA)	325	Inviable (S288C)		GUK1	"Guanylate kinase, converts GMP to GDP; required for growth and mannose outer chain elongation of cell wall N-linked glycoproteins"
S000005767	Verified	YOR241W	OG5_126889	1 - ALL (-ARCHAEA)	326	Viable		MET7	"Folylpolyglutamate synthetase, catalyzes extension of the glutamate chains of the folate coenzymes, required for methionine synthesis and for maintenance of mitochondrial DNA"
S000004719	Verified	YMR113W	OG5_126889	1 - ALL (-ARCHAEA)	327	Inviable (S288C)		FOL3	"Dihydrofolate synthetase, involved in folic acid biosynthesis; catalyzes the conversion of dihydropteroate to dihydrofolate in folate coenzyme biosynthesis"
S000003882	Verified	YJR121W	OG5_127099	1 - ALL (-ARCHAEA)	328	Viable		ATP2	"Beta subunit of the F1 sector of mitochondrial F1F0 ATP synthase, which is a large, evolutionarily conserved enzyme complex required for ATP synthesis; phosphorylated"
S000002444	Verified	YDR037W	OG5_126972	1 - ALL (-ARCHAEA)	329	Inviable (S288C)		KRS1	Lysyl-tRNA synthetase
S000005393	Verified	YOL033W	OG5_127621	1 - ALL (-ARCHAEA)	330	Viable		MSE1	"Mitochondrial glutamyl-tRNA synthetase, predicted to be palmitoylated"
S000002194	Verified	YDL036C	OG5_126865	1 - ALL (-ARCHAEA)	331	Viable		PUS9	"Mitochondrial tRNA:pseudouridine synthase, catalyzes the formation of pseudouridine at position 32 in mitochondrial tRNAs; contains an N-terminal mitochondrial targeting sequence"
S000005427	Verified	YOL066C	OG5_126865	1 - ALL (-ARCHAEA)	332	Inviable (S288C)		RIB2	Bifunctional enzyme with DRAP deaminase and tRNA:pseudouridine synthase activity; the deaminase catalyzes the third step in riboflavin biosynthesis and the synthase catalyzes formation of pseudouridine at position 32 in cytoplasmic tRNAs
S000005713	Verified	YOR187W	OG5_126954	1 - ALL (-ARCHAEA)	333	Viable		TUF1	"Mitochondrial translation elongation factor Tu; comprises both GTPase and guanine nucleotide exchange factor activities, while these activities are found in separate proteins in S. pombe and humans"
S000000350	Verified	YBR146W	OG5_127478	1 - ALL (-ARCHAEA)	334	Viable		MRPS9	Mitochondrial ribosomal protein of the small subunit
S000002676	Verified	YDR268W	OG5_127531	1 - ALL (-ARCHAEA)	335	Viable		MSW1	Mitochondrial tryptophanyl-tRNA synthetase
S000003657	Verified	YJL121C	OG5_127027	1 - ALL (-ARCHAEA)	336	Viable		RPE1	"D-ribulose-5-phosphate 3-epimerase, catalyzes a reaction in the non-oxidative part of the pentose-phosphate pathway; mutants are sensitive to oxidative stress"
S000002706	Verified	YDR298C	OG5_127249	1 - ALL (-ARCHAEA)	337	Viable		ATP5	"Subunit 5 of the stator stalk of mitochondrial F1F0 ATP synthase, which is an evolutionarily conserved enzyme complex required for ATP synthesis; homologous to bovine subunit OSCP (oligomycin sensitivity-conferring protein); phosphorylated"
S000002604	Verified	YDR196C	OG5_127254	1 - ALL (-ARCHAEA)	338	Inviable (S288C | Other)		CAB5	Probable dephospho-CoA kinase (DPCK) that catalyzes the last step in coenzyme A biosynthesis; null mutant lethality is complemented by E. coli coaE (encoding DPCK); detected in purified mitochondria in high-throughput studies
S000005228	Verified	YNL284C	OG5_127198	1 - ALL (-ARCHAEA)	339	Viable		MRPL10	Mitochondrial ribosomal protein of the large subunit; appears as two protein spots (YmL10 and YmL18) on two-dimensional SDS gels
S000001080	Verified	YHR038W	OG5_127647	1 - ALL (-ARCHAEA)	340	Viable		RRF1	"Mitochondrial ribosome recycling factor, essential for mitochondrial protein synthesis and for the maintenance of the respiratory function of mitochondria"
S000003769	Verified	YJR009C	OG5_126628	1 - ALL (-ARCHAEA)	341	Viable		TDH2	"Glyceraldehyde-3-phosphate dehydrogenase, isozyme 2, involved in glycolysis and gluconeogenesis; tetramer that catalyzes the reaction of glyceraldehyde-3-phosphate to 1,3 bis-phosphoglycerate; detected in the cytoplasm and cell wall"
S000003424	Verified	YGR192C	OG5_126628	1 - ALL (-ARCHAEA)	342	Viable		TDH3	"Glyceraldehyde-3-phosphate dehydrogenase, isozyme 3, involved in glycolysis and gluconeogenesis; tetramer that catalyzes the reaction of glyceraldehyde-3-phosphate to 1,3 bis-phosphoglycerate; detected in the cytoplasm and cell wall"
S000003588	Verified	YJL052W	OG5_126628	1 - ALL (-ARCHAEA)	343	Viable		TDH1	"Glyceraldehyde-3-phosphate dehydrogenase, isozyme 1, involved in glycolysis and gluconeogenesis; tetramer that catalyzes the reaction of glyceraldehyde-3-phosphate to 1,3 bis-phosphoglycerate; detected in the cytoplasm and cell wall"
S000002910	Verified	YDR502C	OG5_126734	1 - ALL (-ARCHAEA)	344	Viable		SAM2	"S-adenosylmethionine synthetase, catalyzes transfer of the adenosyl group of ATP to the sulfur atom of methionine; one of two differentially regulated isozymes (Sam1p and Sam2p)"
S000004170	Verified	YLR180W	OG5_126734	1 - ALL (-ARCHAEA)	345	Viable		SAM1	"S-adenosylmethionine synthetase, catalyzes transfer of the adenosyl group of ATP to the sulfur atom of methionine; one of two differentially regulated isozymes (Sam1p and Sam2p)"
S000004777	Verified	YMR167W	OG5_127201	1 - ALL (-ARCHAEA)	346	Viable		MLH1	Protein required for mismatch repair in mitosis and meiosis as well as crossing over during meiosis; forms a complex with Pms1p and Msh2p-Msh3p during mismatch repair; human homolog is associated with hereditary non-polyposis colon cancer
S000000132	Verified	YBL036C	OG5_127174	1 - ALL (-ARCHAEA)	347	Viable			Putative non-specific single-domain racemase based on structural similarity; binds pyridoxal 5'-phosphate; expression of GFP-fusion protein induced in response to the DNA-damaging agent MMS
S000005676	Verified	YOR150W	OG5_127268	1 - ALL (-ARCHAEA)	348	Viable		MRPL23	Mitochondrial ribosomal protein of the large subunit
S000004487	Verified	YML025C	OG5_127316	1 - ALL (-ARCHAEA)	349	Inviable (S288C)		YML6	"Mitochondrial ribosomal protein of the large subunit, has similarity to E. coli L4 ribosomal protein and human mitoribosomal MRP-L4 protein; essential for viability, unlike most other mitoribosomal proteins"
S000001162	Verified	YHR120W	OG5_126895	1 - ALL (-ARCHAEA)	350	Viable		MSH1	"DNA-binding protein of the mitochondria involved in repair of mitochondrial DNA, has ATPase activity and binds to DNA mismatches; has homology to E. coli MutS; transcription is induced during meiosis"
S000002504	Verified	YDR097C	OG5_126895	1 - ALL (-ARCHAEA)	351	Viable		MSH6	"Protein required for mismatch repair in mitosis and meiosis, forms a complex with Msh2p to repair both single-base & insertion-deletion mispairs; potentially phosphorylated by Cdc28p"
S000001675	Verified	YKL192C	OG5_127028	1 - ALL (-ARCHAEA)	352	Inviable (S288C)		ACP1	"Mitochondrial matrix acyl carrier protein, involved in biosynthesis of octanoate, which is a precursor to lipoic acid; activated by phosphopantetheinylation catalyzed by Ppt2p"
S000001692	Verified	YKL209C	OG5_126596	1 - ALL (-ARCHAEA)	353	Viable		STE6	"Plasma membrane ATP-binding cassette (ABC) transporter required for the export of a-factor, catalyzes ATP hydrolysis coupled to a-factor transport; contains 12 transmembrane domains and two ATP binding domains; expressed only in MATa cells"
S000004950	Verified	YNL005C	OG5_127361	1 - ALL (-ARCHAEA)	354	Viable		MRP7	Mitochondrial ribosomal protein of the large subunit
S000000970	Verified	YER168C	OG5_126936	1 - ALL (-ARCHAEA)	355	Inviable (S288C)		CCA1	"ATP (CTP):tRNA-specific tRNA nucleotidyltransferase; different forms targeted to the nucleus, cytosol, and mitochondrion are generated via the use of multiple transcriptional and translational start sites"
S000005546	Verified	YOR020C	OG5_126769	1 - ALL (-ARCHAEA)	356	Inviable (S288C)		HSP10	"Mitochondrial matrix co-chaperonin that inhibits the ATPase activity of Hsp60p, a mitochondrial chaperonin; involved in protein folding and sorting in the mitochondria; 10 kD heat shock protein with similarity to E. coli groES"
S000001764	Verified	YKR056W	OG5_126903	1 - ALL (-ARCHAEA)	357	Viable		TRM2	"tRNA methyltransferase, 5-methylates the uridine residue at position 54 of tRNAs and may also have a role in tRNA stabilization or maturation; endo-exonuclease with a role in DNA repair"
S000006025	Verified	YPL104W	OG5_127662	1 - ALL (-ARCHAEA)	358	Viable		MSD1	"Mitochondrial aspartyl-tRNA synthetase, required for acylation of aspartyl-tRNA; yeast and bacterial aspartyl-, asparaginyl-, and lysyl-tRNA synthetases contain regions with high sequence similarity, suggesting a common ancestral gene"
S000000243	Verified	YBR039W	OG5_127077	1 - ALL (-ARCHAEA)	359	Viable		ATP3	"Gamma subunit of the F1 sector of mitochondrial F1F0 ATP synthase, which is a large, evolutionarily conserved enzyme complex required for ATP synthesis"
S000004393	Verified	YLR401C	OG5_127309	1 - ALL (-ARCHAEA)	360	Viable		DUS3	"Dihydrouridine synthase, member of a widespread family of conserved proteins including Smm1p, Dus1p, and Dus4p; contains a consensus oleate response element (ORE) in its promoter region"
S000002457	Verified	YDR050C	OG5_127002	1 - ALL (-ARCHAEA)	361	Inviable (S288C)		TPI1	"Triose phosphate isomerase, abundant glycolytic enzyme; mRNA half-life is regulated by iron availability; transcription is controlled by activators Reb1p, Gcr1p, and Rap1p through binding sites in the 5' non-coding region"
S000005934	Verified	YPL013C	OG5_127603	1 - ALL (-ARCHAEA)	362	Viable		MRPS16	Mitochondrial ribosomal protein of the small subunit
S000000118	Verified	YBL022C	OG5_126991	1 - ALL (-ARCHAEA)	363	Viable		PIM1	"ATP-dependent Lon protease, involved in degradation of misfolded proteins in mitochondria; required for biogenesis and maintenance of mitochondria"
S000005420	Verified	YOL059W	OG5_126704	1 - ALL (-ARCHAEA)	364	Viable		GPD2	"NAD-dependent glycerol 3-phosphate dehydrogenase, homolog of Gpd1p, expression is controlled by an oxygen-independent signaling pathway required to regulate metabolism under anoxic conditions; located in cytosol and mitochondria"
S000002180	Verified	YDL022W	OG5_126704	1 - ALL (-ARCHAEA)	365	Viable		GPD1	"NAD-dependent glycerol-3-phosphate dehydrogenase, key enzyme of glycerol synthesis, essential for growth under osmotic stress; expression regulated by high-osmolarity glycerol response pathway; homolog of Gpd2p"
S000006161	Verified	YPL240C	OG5_126623	1 - ALL (-ARCHAEA)	366	Viable		HSP82	"Hsp90 chaperone required for pheromone signaling and negative regulation of Hsf1p; docks with Tom70p for mitochondrial preprotein delivery; promotes telomerase DNA binding and nucleotide addition; interacts with Cns1p, Cpr6p, Cpr7p, Sti1p"
S000004798	Verified	YMR186W	OG5_126623	1 - ALL (-ARCHAEA)	367	Viable		HSC82	"Cytoplasmic chaperone of the Hsp90 family, redundant in function and nearly identical with Hsp82p, and together they are essential; expressed constitutively at 10-fold higher basal levels than HSP82 and induced 2-3 fold by heat shock"
S000005381	Verified	YOL021C	OG5_127058	1 - ALL (-ARCHAEA)	368	Inviable (S288C | Other)		DIS3	Exosome core complex catalytic subunit; possesses both endonuclease and 3'-5' exonuclease activity; involved in 3'-5' RNA processing and degradation in both the nucleus and the cytoplasm; has similarity to E. coli RNase R and to human DIS3
S000002555	Verified	YDR148C	OG5_127362	1 - ALL (-ARCHAEA)	369	Viable		KGD2	"Dihydrolipoyl transsuccinylase, component of the mitochondrial alpha-ketoglutarate dehydrogenase complex, which catalyzes the oxidative decarboxylation of alpha-ketoglutarate to succinyl-CoA in the TCA cycle; phosphorylated"
S000004374	Verified	YLR382C	OG5_127675	1 - ALL (-ARCHAEA)	370	Viable		NAM2	"Mitochondrial leucyl-tRNA synthetase, also has a direct role in splicing of several mitochondrial group I introns; indirectly required for mitochondrial genome maintenance"
S000000863	Verified	YER061C	OG5_126985	1 - ALL (-ARCHAEA)	371	Viable		CEM1	Mitochondrial beta-keto-acyl synthase with possible role in fatty acid synthesis; required for mitochondrial respiration
S000002162	Verified	YDL004W	OG5_127404	1 - ALL (-ARCHAEA)	372	Inviable (S288C)		ATP16	"Delta subunit of the central stalk of mitochondrial F1F0 ATP synthase, which is a large, evolutionarily conserved enzyme complex required for ATP synthesis; phosphorylated"
S000005702	Verified	YOR176W	OG5_127510	1 - ALL (-ARCHAEA)	373	Inviable (S288C)		HEM15	"Ferrochelatase, a mitochondrial inner membrane protein, catalyzes the insertion of ferrous iron into protoporphyrin IX, the eighth and final step in the heme biosynthetic pathway"
S000002745	Verified	YDR337W	OG5_127663	1 - ALL (-ARCHAEA)	374	Viable		MRPS28	Mitochondrial ribosomal protein of the small subunit
S000001905	Verified	YFR009W	OG5_126934	1 - ALL (-ARCHAEA)	375	Viable		GCN20	"Positive regulator of the Gcn2p kinase activity, forms a complex with Gcn1p; proposed to stimulate Gcn2p activation by an uncharged tRNA"
S000002210	Verified	YDL052C	OG5_126904	1 - ALL (-ARCHAEA)	376	Viable		SLC1	"1-acyl-sn-glycerol-3-phosphate acyltransferase, catalyzes the acylation of lysophosphatidic acid to form phosphatidic acid, a key intermediate in lipid metabolism; enzymatic activity detected in lipid particles and microsomes"
S000003472	Verified	YGR240C	OG5_126758	1 - ALL (-ARCHAEA)	377	Viable		PFK1	"Alpha subunit of heterooctameric phosphofructokinase involved in glycolysis, indispensable for anaerobic growth, activated by fructose-2,6-bisphosphate and AMP, mutation inhibits glucose induction of cell cycle-related genes"
S000004818	Verified	YMR205C	OG5_126758	1 - ALL (-ARCHAEA)	378	Viable		PFK2	"Beta subunit of heterooctameric phosphofructokinase involved in glycolysis, indispensable for anaerobic growth, activated by fructose-2,6-bisphosphate and AMP, mutation inhibits glucose induction of cell cycle-related genes"
S000001387	Verified	YIL125W	OG5_126779	1 - ALL (-ARCHAEA)	379	Viable		KGD1	"Component of the mitochondrial alpha-ketoglutarate dehydrogenase complex, which catalyzes a key step in the tricarboxylic acid (TCA) cycle, the oxidative decarboxylation of alpha-ketoglutarate to form succinyl-CoA"
S000000195	Verified	YBL099W	OG5_127165	1 - ALL (-ARCHAEA)	380	Viable		ATP1	"Alpha subunit of the F1 sector of mitochondrial F1F0 ATP synthase, which is a large, evolutionarily conserved enzyme complex required for ATP synthesis; phosphorylated"
S000004153	Verified	YLR163C	OG5_127023	1 - ALL (-ARCHAEA)	381	Inviable (S288C)		MAS1	"Smaller subunit of the mitochondrial processing protease (MPP), essential processing enzyme that cleaves the N-terminal targeting sequences from mitochondrially imported proteins"
S000005722	Verified	YOR196C	OG5_127348	1 - ALL (-ARCHAEA)	382	Viable		LIP5	"Protein involved in biosynthesis of the coenzyme lipoic acid, has similarity to E. coli lipoic acid synthase"
S000002301	Verified	YDL142C	OG5_127373	1 - ALL (-ARCHAEA)	383	Viable		CRD1	"Cardiolipin synthase; produces cardiolipin, which is a phospholipid of the mitochondrial inner membrane that is required for normal mitochondrial membrane potential and function; also required for normal vacuolar ion homeostasis"
S000004625	Verified	YMR023C	OG5_127722	1 - ALL (-ARCHAEA)	384	Viable		MSS1	"Mitochondrial protein, forms a heterodimer complex with Mto1p that performs the 5-carboxymethylaminomethyl modification of the wobble uridine base in mitochondrial tRNAs; similar to human GTPBP3"
S000002454	Verified	YDR047W	OG5_127347	1 - ALL (-ARCHAEA)	385	Inviable (S288C)		HEM12	"Uroporphyrinogen decarboxylase, catalyzes the fifth step in the heme biosynthetic pathway; localizes to both the cytoplasm and nucleus; a hem12 mutant has phenotypes similar to patients with porphyria cutanea tarda"
S000002644	Verified	YDR236C	OG5_127161	1 - ALL (-ARCHAEA)	386	Inviable (S288C)		FMN1	"Riboflavin kinase, phosphorylates riboflavin to form riboflavin monophosphate (FMN), which is a necessary cofactor for many enzymes; localizes to microsomes and to the mitochondrial inner membrane"
S000004802	Verified	YMR190C	OG5_126644	1 - ALL (-ARCHAEA)	387	Viable		SGS1	Nucleolar DNA helicase of the RecQ family; involved in genome integrity maintenance; regulates chromosome synapsis and meiotic joint molecule/crossover formation; potential role as repressor of a subset of rapamycin responsive genes; rapidly lost in response to rapamycin in Rrd1p-dependent manner; similar to human BLM and WRN proteins implicated in Bloom and Werner syndromes
S000003205	Verified	YGL236C	OG5_127775	1 - ALL (-ARCHAEA)	388	Inviable (Sigma1278b)		MTO1	"Mitochondrial protein, forms a heterodimer complex with Mss1p that performs the 5-carboxymethylaminomethyl modification of the wobble uridine base in mitochondrial tRNAs; required for respiration in paromomycin-resistant 15S rRNA mutants"
S000000456	Verified	YBR252W	OG5_126992	1 - ALL (-ARCHAEA)	389	Inviable (S288C)		DUT1	"deoxyuridine triphosphate diphosphatase (dUTPase); catalyzes hydrolysis of dUTP to dUMP and PPi, thereby preventing incorporation of uracil into DNA during replication; critical for the maintenance of genetic stability; also has diphosphatase activity on deoxyinosine triphosphate"
S000005850	Verified	YOR323C	OG5_127763	1 - ALL (-ARCHAEA)	390	Viable		PRO2	"Gamma-glutamyl phosphate reductase, catalyzes the second step in proline biosynthesis"
S000000134	Verified	YBL038W	OG5_127517	1 - ALL (-ARCHAEA)	391	Viable		MRPL16	Mitochondrial ribosomal protein of the large subunit
S000006266	Verified	YPR062W	OG5_126941	1 - ALL (-ARCHAEA)	392	Viable		FCY1	"Cytosine deaminase, zinc metalloenzyme that catalyzes the hydrolytic deamination of cytosine to uracil; of biomedical interest because it also catalyzes the deamination of 5-fluorocytosine (5FC) to form anticancer drug 5-fluorouracil (5FU)"
S000003572	Verified	YJL035C	OG5_126941	1 - ALL (-ARCHAEA)	393	Inviable (S288C)		TAD2	"Subunit of tRNA-specific adenosine-34 deaminase, forms a heterodimer with Tad3p that converts adenosine to inosine at the wobble position of several tRNAs"
S000000431	Verified	YBR227C	OG5_128011	1 - ALL (-ARCHAEA)	394	Viable		MCX1	Mitochondrial matrix protein; putative ATP-binding chaperone with non-proteolytic function; similar to bacterial ClpX proteins
S000004971	Verified	YNL026W	OG5_128023	1 - ALL (-ARCHAEA)	395	Inviable (S288C)		SAM50	"Essential component of the Sorting and Assembly Machinery (SAM or TOB complex) of the mitochondrial outer membrane, which binds precursors of beta-barrel proteins and facilitates their outer membrane insertion; homologous to bacterial Omp85"
S000006370	Verified	YPR166C	OG5_127575	1 - ALL (-ARCHAEA)	396	Viable		MRP2	Mitochondrial ribosomal protein of the small subunit
S000000109	Verified	YBL013W	OG5_127793	1 - ALL (-ARCHAEA)	397	Viable		FMT1	"Methionyl-tRNA formyltransferase, catalyzes the formylation of initiator Met-tRNA in mitochondria; potential Cdc28p substrate"
S000003253	Uncharacterized	YGR021W	OG5_128026	1 - ALL (-ARCHAEA)	398	Viable	Unknown Function		"Putative protein of unknown function; the authentic, non-tagged protein is detected in highly purified mitochondria in high-throughput studies"
S000002360	Verified	YDL201W	OG5_127179	1 - ALL (-ARCHAEA)	399	Viable		TRM8	Subunit of a tRNA methyltransferase complex composed of Trm8p and Trm82p that catalyzes 7-methylguanosine modification of tRNA
S000001794	Verified	YKR086W	OG5_126599	1 - ALL (-ARCHAEA)	400	Inviable (Other | S288C)		PRP16	"DEAH-box RNA helicase involved in second catalytic step of splicing; exhibits ATP-dependent RNA unwinding activity; mediates the release of Yju2p and Cwc25p in the second step; in the absence of ATP, stabilizes the binding of Cwc25p to the spliceosome in the first catalytic step"
S000000815	Verified	YER013W	OG5_126599	1 - ALL (-ARCHAEA)	401	Inviable (S288C)		PRP22	"DEAH-box RNA-dependent ATPase/ATP-dependent RNA helicase, associates with lariat intermediates before the second catalytic step of splicing; mediates ATP-dependent mRNA release from the spliceosome and unwinds RNA duplexes"
S000003088	Verified	YGL120C	OG5_126599	1 - ALL (-ARCHAEA)	402	Inviable (S288C)		PRP43	"RNA helicase in the DEAH-box family, functions in both RNA polymerase I and polymerase II transcript metabolism, involved in release of the lariat-intron from the spliceosome"
S000005294	Verified	YNR011C	OG5_126599	1 - ALL (-ARCHAEA)	403	Inviable (S288C)		PRP2	"RNA-dependent ATPase in the DEAH-box family, required for activation of the spliceosome before the first transesterification step in RNA splicing; orthologous to human protein DHX16"
S000005032	Verified	YNL088W	OG5_127113	1 - ALL (-ARCHAEA)	404	Inviable (S288C)		TOP2	"Topoisomerase II, relieves torsional strain in DNA by cleaving and re-sealing the phosphodiester backbone of both positively and negatively supercoiled DNA; cleaves complementary strands; localizes to axial cores in meiosis"
S000003563	Verified	YJL026W	OG5_126823	1 - ALL (-ARCHAEA)	405	Inviable (S288C)		RNR2	"Ribonucleotide-diphosphate reductase (RNR), small subunit; the RNR complex catalyzes the rate-limiting step in dNTP synthesis and is regulated by DNA replication and DNA damage checkpoint pathways via localization of the small subunits"
S000005456	Verified	YOL096C	OG5_127670	1 - ALL (-ARCHAEA)	406	Viable		COQ3	"O-methyltransferase, catalyzes two different O-methylation steps in ubiquinone (Coenzyme Q) biosynthesis; component of a mitochondrial ubiquinone-synthesizing complex; phosphoprotein"
S000002378	Verified	YDL219W	OG5_127541	1 - ALL (-ARCHAEA)	407	Viable		DTD1	"D-Tyr-tRNA(Tyr) deacylase, functions in protein translation, may affect nonsense suppression via alteration of the protein synthesis machinery; ubiquitous among eukaryotes"
S000000538	Verified	YCL033C	OG5_127019	1 - ALL (-ARCHAEA)	408	Viable		MXR2	"Methionine-R-sulfoxide reductase, involved in the response to oxidative stress; protects iron-sulfur clusters from oxidative inactivation along with MXR1; involved in the regulation of lifespan"
S000004711	Verified	YMR105C	OG5_127226	1 - ALL (-ARCHAEA)	409	Viable		PGM2	"Phosphoglucomutase, catalyzes the conversion from glucose-1-phosphate to glucose-6-phosphate, which is a key step in hexose metabolism; functions as the acceptor for a Glc-phosphotransferase"
S000001610	Verified	YKL127W	OG5_127226	1 - ALL (-ARCHAEA)	410	Viable		PGM1	"Phosphoglucomutase, minor isoform; catalyzes the conversion from glucose-1-phosphate to glucose-6-phosphate, which is a key step in hexose metabolism"
S000003674	Verified	YJL138C	OG5_126984	1 - ALL (-ARCHAEA)	411	Viable		TIF2	"Translation initiation factor eIF4A, identical to Tif1p; DEA(D/H)-box RNA helicase that couples ATPase activity to RNA binding and unwinding; forms a dumbbell structure of two compact domains connected by a linker; interacts with eIF4G"
S000001767	Verified	YKR059W	OG5_126984	1 - ALL (-ARCHAEA)	412	Viable		TIF1	"Translation initiation factor eIF4A, identical to Tif2p; DEA(D/H)-box RNA helicase that couples ATPase activity to RNA binding and unwinding; forms a dumbbell structure of two compact domains connected by a linker; interacts with eIF4G"
S000000737	Verified	YEL011W	OG5_127579	1 - ALL (-ARCHAEA)	413	Viable		GLC3	"Glycogen branching enzyme, involved in glycogen accumulation; green fluorescent protein (GFP)-fusion protein localizes to the cytoplasm in a punctate pattern"
S000005185	Verified	YNL241C	OG5_127121	1 - ALL (-ARCHAEA)	414	Inviable (Sigma1278b)		ZWF1	"Glucose-6-phosphate dehydrogenase (G6PD), catalyzes the first step of the pentose phosphate pathway; involved in adapting to oxidatve stress; homolog of the human G6PD which is deficient in patients with hemolytic anemia"
S000006012	Verified	YPL091W	OG5_126785	1 - ALL (-ARCHAEA)	415	Viable		GLR1	"Cytosolic and mitochondrial glutathione oxidoreductase, converts oxidized glutathione to reduced glutathione; mitochondrial but not cytosolic form has a role in resistance to hyperoxia"
S000002680	Verified	YDR272W	OG5_127291	1 - ALL (-ARCHAEA)	416	Viable		GLO2	"Cytoplasmic glyoxalase II, catalyzes the hydrolysis of S-D-lactoylglutathione into glutathione and D-lactate"
S000005566	Verified	YOR040W	OG5_127291	1 - ALL (-ARCHAEA)	417	Viable		GLO4	"Mitochondrial glyoxalase II, catalyzes the hydrolysis of S-D-lactoylglutathione into glutathione and D-lactate"
S000005007	Verified	YNL063W	OG5_128078	1 - ALL (-ARCHAEA)	418	Viable		MTQ1	S-adenosylmethionine-dependent methyltransferase; methylates translational release factor Mrf1p; similar to E.coli PrmC; is not an essential gene
S000005600	Verified	YOR074C	OG5_127385	1 - ALL (-ARCHAEA)	419	Inviable (S288C)		CDC21	"Thymidylate synthase, required for de novo biosynthesis of pyrimidine deoxyribonucleotides; expression is induced at G1/S"
S000003403	Verified	YGR171C	OG5_127468	1 - ALL (-ARCHAEA)	420	Viable		MSM1	"Mitochondrial methionyl-tRNA synthetase (MetRS), functions as a monomer in mitochondrial protein synthesis; functions similarly to cytoplasmic MetRS although the cytoplasmic form contains a zinc-binding domain not found in Msm1p"
S000002666	Verified	YDR258C	OG5_126636	1 - ALL (-ARCHAEA)	421	Viable		HSP78	Oligomeric mitochondrial matrix chaperone that cooperates with Ssc1p in mitochondrial thermotolerance after heat shock; able to prevent the aggregation of misfolded proteins as well as resolubilize protein aggregates
S000003949	Verified	YLL026W	OG5_126636	1 - ALL (-ARCHAEA)	422	Viable		HSP104	"Heat shock protein that cooperates with Ydj1p (Hsp40) and Ssa1p (Hsp70) to refold and reactivate previously denatured, aggregated proteins; responsive to stresses including: heat, ethanol, and sodium arsenite; involved in [PSI+] propagation"
S000003952	Verified	YLL029W	OG5_127189	1 - ALL (-ARCHAEA)	423	Viable		FRA1	"Protein involved in negative regulation of transcription of iron regulon; forms an iron independent complex with Fra2p, Grx3p, and Grx4p; cytosolic; mutant fails to repress transcription of iron regulon and is defective in spore formation"
S000004197	Verified	YLR207W	OG5_127091	1 - ALL (-ARCHAEA)	424	Viable		HRD3	"Resident protein of the ER membrane that plays a central role in ER-associated protein degradation (ERAD), forms HRD complex with Hrd1p and ERAD determinants that engages in lumen to cytosol communication and coordination of ERAD events"
S000001226	Verified	YHR183W	OG5_127175	1 - ALL (-ARCHAEA)	425	Viable		GND1	"6-phosphogluconate dehydrogenase (decarboxylating), catalyzes an NADPH regenerating reaction in the pentose phosphate pathway; required for growth on D-glucono-delta-lactone and adaptation to oxidative stress"
S000003488	Verified	YGR256W	OG5_127175	1 - ALL (-ARCHAEA)	426	Viable		GND2	"6-phosphogluconate dehydrogenase (decarboxylating), catalyzes an NADPH regenerating reaction in the pentose phosphate pathway; required for growth on D-glucono-delta-lactone"
S000003950	Verified	YLL027W	OG5_127222	1 - ALL (-ARCHAEA)	427	Viable		ISA1	"Mitochondrial matrix protein involved in biogenesis of the iron-sulfur (Fe/S) cluster of Fe/S proteins, isa1 deletion causes loss of mitochondrial DNA and respiratory deficiency; depletion reduces growth on nonfermentable carbon sources"
S000002191	Verified	YDL033C	OG5_127383	1 - ALL (-ARCHAEA)	428	Viable		SLM3	"tRNA-specific 2-thiouridylase, responsible for 2-thiolation of the wobble base of mitochondrial tRNAs; human ortholog is implicated in myoclonus epilepsy associated with ragged red fibers (MERRF)"
S000000985	Verified	YER183C	OG5_127997	1 - ALL (-ARCHAEA)	429	Viable		FAU1	"5,10-methenyltetrahydrofolate synthetase, involved in folic acid biosynthesis"
S000005637	Uncharacterized	YOR111W	OG5_127554	1 - ALL (-ARCHAEA)	430	Viable	Unknown Function		Putative protein of unknown function
S000004369	Verified	YLR377C	OG5_127400	1 - ALL (-ARCHAEA)	431	Viable		FBP1	"Fructose-1,6-bisphosphatase, key regulatory enzyme in the gluconeogenesis pathway, required for glucose metabolism; undergoes either proteasome-mediated or autophagy-mediated degradation depending on growth conditions; interacts with Vid30p"
S000003874	Verified	YJR113C	OG5_127867	1 - ALL (-ARCHAEA)	432	Viable		RSM7	"Mitochondrial ribosomal protein of the small subunit, has similarity to E. coli S7 ribosomal protein"
S000000996	Verified	YHL004W	OG5_128046	1 - ALL (-ARCHAEA)	433	Viable		MRP4	Mitochondrial ribosomal protein of the small subunit
S000005079	Verified	YNL135C	OG5_126727	1 - ALL (-ARCHAEA)	434	Viable		FPR1	"Peptidyl-prolyl cis-trans isomerase (PPIase), binds to the drugs FK506 and rapamycin; also binds to the nonhistone chromatin binding protein Hmo1p and may regulate its assembly or function"
S000005527	Verified	YOR001W	OG5_127879	1 - ALL (-ARCHAEA)	435	Viable		RRP6	"Nuclear exosome exonuclease component; has 3'-5' exonuclease activity; involved in RNA processing, maturation, surveillance, degradation, tethering, and export; has similarity to E. coli RNase D and to human PM-Sc1 100 (EXOSC10)"
S000006364	Verified	YPR160W	OG5_126999	1 - ALL (-ARCHAEA)	436	Viable		GPH1	"Non-essential glycogen phosphorylase required for the mobilization of glycogen, activity is regulated by cyclic AMP-mediated phosphorylation, expression is regulated by stress-response elements and by the HOG MAP kinase pathway"
S000006040	Verified	YPL119C	OG5_126849	1 - ALL (-ARCHAEA)	437	Viable		DBP1	Putative ATP-dependent RNA helicase of the DEAD-box protein family; mutants show reduced stability of the 40S ribosomal subunit scanning through 5' untranslated regions of mRNAs
S000005730	Verified	YOR204W	OG5_126849	1 - ALL (-ARCHAEA)	438	Inviable (S288C)		DED1	"ATP-dependent DEAD (Asp-Glu-Ala-Asp)-box RNA helicase, required for translation initiation of all yeast mRNAs; mutations in human DEAD-box DBY are a frequent cause of male infertility"
S000000980	Verified	YER178W	OG5_127216	1 - ALL (-ARCHAEA)	439	Viable		PDA1	"E1 alpha subunit of the pyruvate dehydrogenase (PDH) complex, catalyzes the direct oxidative decarboxylation of pyruvate to acetyl-CoA; phosphorylated; regulated by glucose"
S000006191	Verified	YPL270W	OG5_126897	1 - ALL (-ARCHAEA)	440	Viable		MDL2	"Mitochondrial inner membrane half-type ATP-binding cassette (ABC) transporter, required for respiratory growth at high temperature; similar to human TAP1 and TAP2 implicated in bare lymphocyte syndrome and Wegener-like granulomatosis"
S000004178	Verified	YLR188W	OG5_126897	1 - ALL (-ARCHAEA)	441	Viable		MDL1	"Mitochondrial inner membrane half-type ATP-binding cassette (ABC) transporter, mediates export of peptides generated upon proteolysis of mitochondrial proteins, plays a role in the regulation of cellular resistance to oxidative stress"
S000005482	Verified	YOL122C	OG5_127097	1 - ALL (-ARCHAEA)	442	Viable		SMF1	Divalent metal ion transporter with a broad specificity for di-valent and tri-valent metals; post-translationally regulated by levels of metal ions; member of the Nramp family of metal transport proteins
S000004024	Verified	YLR034C	OG5_127097	1 - ALL (-ARCHAEA)	443	Viable		SMF3	Putative divalent metal ion transporter involved in iron homeostasis; transcriptionally regulated by metal ions; member of the Nramp family of metal transport proteins
S000005710	Verified	YOR184W	OG5_128427	1 - ALL (-ARCHAEA)	444	Viable		SER1	"3-phosphoserine aminotransferase, catalyzes the formation of phosphoserine from 3-phosphohydroxypyruvate, required for serine and glycine biosynthesis; regulated by the general control of amino acid biosynthesis mediated by Gcn4p"
S000000778	Verified	YEL052W	OG5_127572	1 - ALL (-ARCHAEA)	445	Viable		AFG1	Conserved protein that may act as a chaperone in the degradation of misfolded or unassembled cytochrome c oxidase subunits; localized to matrix face of the mitochondrial inner membrane; member of the AAA family but lacks a protease domain
S000001476	Verified	YIR037W	OG5_126711	1 - ALL (-ARCHAEA)	446	Viable		HYR1	Thiol peroxidase that functions as a hydroperoxide receptor to sense intracellular hydroperoxide levels and transduce a redox signal to the Yap1p transcription factor
S000000448	Verified	YBR244W	OG5_126711	1 - ALL (-ARCHAEA)	447	Viable		GPX2	Phospholipid hydroperoxide glutathione peroxidase induced by glucose starvation that protects cells from phospholipid hydroperoxides and nonphospholipid peroxides during oxidative stress
S000001509	Verified	YKL026C	OG5_126711	1 - ALL (-ARCHAEA)	448	Viable		GPX1	Phospholipid hydroperoxide glutathione peroxidase induced by glucose starvation that protects cells from phospholipid hydroperoxides and nonphospholipid peroxides during oxidative stress
S000005249	Verified	YNL305C	OG5_126826	1 - ALL (-ARCHAEA)	449	Viable		BXI1	Protein involved in apoptosis; variously described as containing a BCL-2 homology (BH3) domain or as a member of the BAX inhibitor family; reported to promote apoptosis under some conditions and to inhibit it in others; localizes to ER and vacuole; may link the unfolded protein response to apoptosis via regulation of calcium-mediated signaling; translocates to mitochondria under apoptosis-inducing conditions in a process involving Mir1p and Cor1p
S000001084	Verified	YHR042W	OG5_127162	1 - ALL (-ARCHAEA)	450	Inviable (S288C)		NCP1	NADP-cytochrome P450 reductase; involved in ergosterol biosynthesis; associated and coordinately regulated with Erg11p
S000007242	Uncharacterized	YKL033W-A	OG5_127060	1 - ALL (-ARCHAEA)	451	Viable	Unknown Function		Putative protein of unknown function; similar to uncharacterized proteins from other fungi
S000003135	Verified	YGL167C	OG5_126674	1 - ALL (-ARCHAEA)	452	Viable		PMR1	High affinity Ca2+/Mn2+ P-type ATPase required for Ca2+ and Mn2+ transport into Golgi; involved in Ca2+ dependent protein sorting and processing; mutations in human homolog ATP2C1 cause acantholytic skin condition Hailey-Hailey disease
S000002451	Verified	YDR044W	OG5_128228	1 - ALL (-ARCHAEA)	453	Inviable (S288C)		HEM13	"Coproporphyrinogen III oxidase, an oxygen requiring enzyme that catalyzes the sixth step in the heme biosynthetic pathway; transcription is repressed by oxygen and heme (via Rox1p and Hap1p)"
S000004518	Verified	YML054C	OG5_126945	1 - ALL (-ARCHAEA)	454	Viable		CYB2	"Cytochrome b2 (L-lactate cytochrome-c oxidoreductase), component of the mitochondrial intermembrane space, required for lactate utilization; expression is repressed by glucose and anaerobic conditions"
S000006271	Verified	YPR067W	OG5_127463	1 - ALL (-ARCHAEA)	455	Viable		ISA2	"Protein required for maturation of mitochondrial and cytosolic Fe/S proteins, localizes to the mitochondrial intermembrane space, overexpression of ISA2 suppresses grx5 mutations"
S000001589	Verified	YKL106W	OG5_126737	1 - ALL (-ARCHAEA)	456	Viable		AAT1	"Mitochondrial aspartate aminotransferase, catalyzes the conversion of oxaloacetate to aspartate in aspartate and asparagine biosynthesis"
S000004017	Verified	YLR027C	OG5_126737	1 - ALL (-ARCHAEA)	457	Inviable (Sigma1278b)		AAT2	"Cytosolic aspartate aminotransferase, involved in nitrogen metabolism; localizes to peroxisomes in oleate-grown cells"
S000004108	Verified	YLR118C	OG5_127329	1 - ALL (-ARCHAEA)	458	Viable			Acyl-protein thioesterase responsible for depalmitoylation of Gpa1p; green fluorescent protein (GFP)-fusion protein localizes to both the cytoplasm and nucleus and is induced in response to the DNA-damaging agent MMS
S000003487	Verified	YGR255C	OG5_128116	1 - ALL (-ARCHAEA)	459	Viable		COQ6	Putative flavin-dependent monooxygenase; involved in ubiquinone (Coenzyme Q) biosynthesis; localizes to the matrix face of the mitochondrial inner membrane in a large complex with other ubiquinone biosynthetic enzymes; human COX6 can rescue a yeast cox6 mutant and is implicated in steroid-resistant nephrotic syndrome (SRNS)
S000004852	Verified	YMR239C	OG5_127728	1 - ALL (-ARCHAEA)	460	Inviable (S288C)		RNT1	RNAase III; involved in rDNA transcription and rRNA processing; also cleaves a stem-loop structure at the 3' end of U2 snRNA to ensure formation of the correct U2 3' end; involved in polyadenylation-independent transcription termination
S000005980	Verified	YPL059W	OG5_127295	1 - ALL (-ARCHAEA)	461	Viable		GRX5	Hydroperoxide and superoxide-radical responsive glutathione-dependent oxidoreductase; mitochondrial matrix protein involved in the synthesis/assembly of iron-sulfur centers; monothiol glutaredoxin subfamily member along with Grx3p and Grx4p
S000005772	Uncharacterized	YOR246C	OG5_126621	1 - ALL (-ARCHAEA)	462	Viable	Unknown Function		"Protein with similarity to oxidoreductases, found in lipid particles; required for replication of Brome mosaic virus in S. cerevisiae, a model system for studying replication of positive-strand RNA viruses in their natural hosts"
S000002864	Verified	YDR456W	OG5_126729	1 - ALL (-ARCHAEA)	463	Viable		NHX1	"Na+/H+ and K+/H+ exchanger, required for intracellular sequestration of Na+ and K+; located in the vacuole and late endosome compartments; required for osmotolerance to acute hypertonic shock and for vacuolar fusion"
S000005056	Verified	YNL112W	OG5_126772	1 - ALL (-ARCHAEA)	464	Inviable (S288C)		DBP2	"Essential ATP-dependent RNA helicase of the DEAD-box protein family, involved in nonsense-mediated mRNA decay and rRNA processing"
S000000540	Verified	YCL035C	OG5_126864	1 - ALL (-ARCHAEA)	465	Viable		GRX1	Hydroperoxide and superoxide-radical responsive heat-stable glutathione-dependent disulfide oxidoreductase with active site cysteine pair; protects cells from oxidative damage
S000002921	Verified	YDR513W	OG5_126864	1 - ALL (-ARCHAEA)	466	Viable		GRX2	"Cytoplasmic glutaredoxin, thioltransferase, glutathione-dependent disulfide oxidoreductase involved in maintaining redox state of target proteins, also exhibits glutathione peroxidase activity, expression induced in response to stress"
S000001927	Verified	YFR031C	OG5_127360	1 - ALL (-ARCHAEA)	467	Inviable (S288C)		SMC2	Subunit of the condensin complex; essential SMC chromosomal ATPase family member that forms a complex with Smc4p to form the active ATPase; Smc2p/Smc4p complex binds DNA; required for clustering of tRNA genes at the nucleolus
S000003691	Verified	YJL155C	OG5_126873	1 - ALL (-ARCHAEA)	468	Viable		FBP26	"Fructose-2,6-bisphosphatase, required for glucose metabolism"
S000000750	Verified	YEL024W	OG5_127574	1 - ALL (-ARCHAEA)	469	Viable		RIP1	"Ubiquinol-cytochrome-c reductase, a Rieske iron-sulfur protein of the mitochondrial cytochrome bc1 complex; transfers electrons from ubiquinol to cytochrome c1 during respiration"
S000004483	Verified	YML021C	OG5_127417	1 - ALL (-ARCHAEA)	470	Viable		UNG1	"Uracil-DNA glycosylase, required for repair of uracil in DNA formed by spontaneous cytosine deamination, not required for strand-specific mismatch repair, cell-cycle regulated, expressed in late G1, localizes to mitochondria and nucleus"
S000005015	Verified	YNL071W	OG5_128029	1 - ALL (-ARCHAEA)	471	Viable		LAT1	"Dihydrolipoamide acetyltransferase component (E2) of pyruvate dehydrogenase complex, which catalyzes the oxidative decarboxylation of pyruvate to acetyl-CoA"
S000000241	Verified	YBR037C	OG5_127363	1 - ALL (-ARCHAEA)	472	Viable		SCO1	"Copper-binding protein of the mitochondrial inner membrane, required for cytochrome c oxidase activity and respiration; may function to deliver copper to cytochrome c oxidase; has similarity to thioredoxins"
S000000228	Verified	YBR024W	OG5_127363	1 - ALL (-ARCHAEA)	473	Viable		SCO2	"Protein anchored to the mitochondrial inner membrane, similar to Sco1p and may have a redundant function with Sco1p in delivery of copper to cytochrome c oxidase; interacts with Cox2p"
S000000805	Verified	YER003C	OG5_127555	1 - ALL (-ARCHAEA)	474	Inviable (S288C)		PMI40	"Mannose-6-phosphate isomerase, catalyzes the interconversion of fructose-6-P and mannose-6-P; required for early steps in protein mannosylation"
S000001187	Verified	YHR144C	OG5_128503	1 - ALL (-ARCHAEA)	475	Viable		DCD1	Deoxycytidine monophosphate (dCMP) deaminase required for dCTP and dTTP synthesis; expression is NOT cell cycle regulated
S000000755	Verified	YEL029C	OG5_127394	1 - ALL (-ARCHAEA)	476	Viable		BUD16	"Putative pyridoxal kinase, a key enzyme involved in pyridoxal 5'-phosphate synthesis, the active form of vitamin B6; required for genome integrity; involved in bud-site selection; similarity to yeast BUD17 and human pyridoxal kinase (PDXK)"
S000005310	Verified	YNR027W	OG5_127394	1 - ALL (-ARCHAEA)	477	Viable		BUD17	"Putative pyridoxal kinase, a key enzyme in vitamin B6 metabolism; involved in bud-site selection; diploid mutants display a random rather than a bipolar budding pattern; similarity to yeast BUD16 and human pyridoxal kinase (PDXK)"
S000000425	Verified	YBR221C	OG5_127524	1 - ALL (-ARCHAEA)	478	Viable		PDB1	"E1 beta subunit of the pyruvate dehydrogenase (PDH) complex, which is an evolutionarily-conserved multi-protein complex found in mitochondria"
S000002327	Verified	YDL168W	OG5_127257	1 - ALL (-ARCHAEA)	479	Viable		SFA1	"Bifunctional enzyme containing both alcohol dehydrogenase and glutathione-dependent formaldehyde dehydrogenase activities, functions in formaldehyde detoxification and formation of long chain and complex alcohols, regulated by Hog1p-Sko1p"
S000002443	Verified	YDR036C	OG5_127836	1 - ALL (-ARCHAEA)	480	Viable		EHD3	"3-hydroxyisobutyryl-CoA hydrolase, member of a family of enoyl-CoA hydratase/isomerases; non-tagged protein is detected in highly purified mitochondria in high-throughput studies; phosphorylated; mutation affects fluid-phase endocytosis"
S000004952	Verified	YNL007C	OG5_126773	1 - ALL (-ARCHAEA)	481	Inviable (S288C)		SIS1	Type II HSP40 co-chaperone that interacts with the HSP70 protein Ssa1p; not functionally redundant with Ydj1p due to due to substrate specificity; shares similarity with bacterial DnaJ proteins
S000005831	Verified	YOR304W	OG5_127117	1 - ALL (-ARCHAEA)	482	Viable		ISW2	"ATP-dependent DNA translocase involved in chromatin remodeling; ATPase component that, with Itc1p, forms a complex required for repression of a-specific genes, INO1, and early meiotic genes during mitotic growth"
S000000449	Verified	YBR245C	OG5_127117	1 - ALL (-ARCHAEA)	483	Viable		ISW1	"Member of the imitation-switch (ISWI) class of ATP-dependent chromatin remodeling complexes; ATPase that forms a complex with Ioc2p and Ioc4p to regulate transcription elongation, and a complex with Ioc3p to repress transcription initiation"
S000005368	Verified	YOL008W	OG5_127509	1 - ALL (-ARCHAEA)	484	Viable		COQ10	"Coenzyme Q (ubiquinone) binding protein, functions in the delivery of Q<sub>6</sub> to its proper location for electron transport during respiration; START domain protein with homologs in bacteria and eukaryotes"
S000004463	Verified	YML004C	OG5_127627	1 - ALL (-ARCHAEA)	485	Viable		GLO1	"Monomeric glyoxalase I, catalyzes the detoxification of methylglyoxal (a by-product of glycolysis) via condensation with glutathione to produce S-D-lactoylglutathione; expression regulated by methylglyoxal levels and osmotic stress"
S000001512	Verified	YKL029C	OG5_126753	1 - ALL (-ARCHAEA)	486	Viable		MAE1	"Mitochondrial malic enzyme, catalyzes the oxidative decarboxylation of malate to pyruvate, which is a key intermediate in sugar metabolism and a precursor for synthesis of several amino acids"
S000001792	Verified	YKR084C	OG5_128812	1 - ALL (-ARCHAEA)	487	Viable		HBS1	"GTPase with similarity to translation release factors; together with binding partner Dom34p, facilitates ribosomal subunit dissociation and peptidyl-tRNA release when translation is stalled; genetically implicated in mRNA no-go decay"
S000001523	Verified	YKL040C	OG5_127523	1 - ALL (-ARCHAEA)	488	Viable		NFU1	"Protein involved in iron metabolism in mitochondria; similar to NifU, which is a protein required for the maturation of the Fe/S clusters of nitrogenase in nitrogen-fixing bacteria"
S000006068	Verified	YPL147W	OG5_126726	1 - ALL (-ARCHAEA)	489	Viable		PXA1	"Subunit of a heterodimeric peroxisomal ATP-binding cassette transporter complex (Pxa1p-Pxa2p), required for import of long-chain fatty acids into peroxisomes; similarity to human adrenoleukodystrophy transporter and ALD-related proteins"
S000001671	Verified	YKL188C	OG5_126726	1 - ALL (-ARCHAEA)	490	Viable		PXA2	"Subunit of a heterodimeric peroxisomal ATP-binding cassette transporter complex (Pxa1p-Pxa2p), required for import of long-chain fatty acids into peroxisomes; similarity to human adrenoleukodystrophy transporter and ALD-related proteins"
S000001305	Verified	YIL043C	OG5_126955	1 - ALL (-ARCHAEA)	491	Viable		CBR1	"Microsomal cytochrome b reductase, not essential for viability; also detected in mitochondria; mutation in conserved NADH binding domain of the human ortholog results in type I methemoglobinemia"
S000005727	Verified	YOR201C	OG5_128345	1 - ALL (-ARCHAEA)	492	Viable		MRM1	"Ribose methyltransferase that modifies a functionally critical, conserved nucleotide in mitochondrial 21S rRNA"
S000000319	Verified	YBR115C	OG5_126718	1 - ALL (-ARCHAEA)	493	Viable		LYS2	"Alpha aminoadipate reductase, catalyzes the reduction of alpha-aminoadipate to alpha-aminoadipate 6-semialdehyde, which is the fifth step in biosynthesis of lysine; activation requires posttranslational phosphopantetheinylation by Lys5p"
S000000562	Verified	YCL057W	OG5_127067	1 - ALL (-ARCHAEA)	494	Viable		PRD1	"Zinc metalloendopeptidase, found in the cytoplasm and intermembrane space of mitochondria; with Cym1p, involved in degradation of mitochondrial proteins and of presequence peptides cleaved from imported proteins"
S000005319	Verified	YNR036C	OG5_127680	1 - ALL (-ARCHAEA)	495	Viable		MRPS12	Mitochondrial protein; may interact with ribosomes based on co-purification experiments; similar to E. coli and human mitochondrial S12 ribosomal proteins
S000004229	Verified	YLR239C	OG5_127515	1 - ALL (-ARCHAEA)	496	Viable		LIP2	"Lipoyl ligase, involved in the modification of mitochondrial enzymes by the attachment of lipoic acid groups"
S000000381	Verified	YBR177C	OG5_127073	1 - ALL (-ARCHAEA)	497	Viable		EHT1	Acyl-coenzymeA:ethanol O-acyltransferase that plays a minor role in medium-chain fatty acid ethyl ester biosynthesis; possesses short-chain esterase activity; localizes to lipid particles and the mitochondrial outer membrane
S000006016	Verified	YPL095C	OG5_127073	1 - ALL (-ARCHAEA)	498	Viable		EEB1	Acyl-coenzymeA:ethanol O-acyltransferase responsible for the major part of medium-chain fatty acid ethyl ester biosynthesis during fermentation; possesses short-chain esterase activity; may be involved in lipid metabolism and detoxification
S000004823	Verified	YMR210W	OG5_127073	1 - ALL (-ARCHAEA)	499	Viable			"Putative acyltransferase with similarity to Eeb1p and Eht1p, has a minor role in medium-chain fatty acid ethyl ester biosynthesis; may be involved in lipid metabolism and detoxification"
S000004290	Verified	YLR299W	OG5_127021	1 - ALL (-ARCHAEA)	500	Viable		ECM38	"Gamma-glutamyltranspeptidase, major glutathione-degrading enzyme; involved in detoxification of electrophilic xenobiotics; expression induced mainly by nitrogen starvation"
S000006277	Verified	YPR073C	OG5_127571	1 - ALL (-ARCHAEA)	501	Viable		LTP1	Protein phosphotyrosine phosphatase of unknown cellular role; activated by adenine
S000002664	Verified	YDR256C	OG5_127182	1 - ALL (-ARCHAEA)	502	Viable		CTA1	"Catalase A, breaks down hydrogen peroxide in the peroxisomal matrix formed by acyl-CoA oxidase (Pox1p) during fatty acid beta-oxidation"
S000003320	Verified	YGR088W	OG5_127182	1 - ALL (-ARCHAEA)	503	Viable		CTT1	"Cytosolic catalase T, has a role in protection from oxidative damage by hydrogen peroxide"
S000002518	Uncharacterized	YDR111C	OG5_127112	1 - ALL (-ARCHAEA)	504	Viable	Unknown Function	ALT2	Putative alanine transaminase (glutamic pyruvic transaminase)
S000004079	Verified	YLR089C	OG5_127112	1 - ALL (-ARCHAEA)	505	Viable		ALT1	"Alanine transaminase (glutamic pyruvic transaminase); involved in alanine biosynthetic and catabolic processes; the authentic, non-tagged protein is detected in highly purified mitochondria in high-throughput studies"
S000003480	Verified	YGR248W	OG5_127501	1 - ALL (-ARCHAEA)	506	Viable		SOL4	6-phosphogluconolactonase with similarity to Sol3p
S000001206	Verified	YHR163W	OG5_127501	1 - ALL (-ARCHAEA)	507	Viable		SOL3	"6-phosphogluconolactonase, catalyzes the second step of the pentose phosphate pathway; weak multicopy suppressor of los1-1 mutation; homologous to Sol2p and Sol1p"
S000005317	Verified	YNR034W	OG5_127501	1 - ALL (-ARCHAEA)	508	Viable		SOL1	"Protein with a possible role in tRNA export; shows similarity to 6-phosphogluconolactonase non-catalytic domains but does not exhibit this enzymatic activity; homologous to Sol2p, Sol3p, and Sol4p"
S000000718	Verified	YCR073W-A	OG5_127501	1 - ALL (-ARCHAEA)	509	Viable		SOL2	"Protein with a possible role in tRNA export; shows similarity to 6-phosphogluconolactonase non-catalytic domains but does not exhibit this enzymatic activity; homologous to Sol1p, Sol3p, and Sol4p"
S000001801	Verified	YKR093W	OG5_126717	1 - ALL (-ARCHAEA)	510	Viable		PTR2	"Integral membrane peptide transporter, mediates transport of di- and tri-peptides; conserved protein that contains 12 transmembrane domains; PTR2 expression is regulated by the N-end rule pathway via repression by Cup9p"
S000006173	Verified	YPL252C	OG5_126994	1 - ALL (-ARCHAEA)	511	Inviable (S288C | W303)		YAH1	Ferredoxin of the mitochondrial matrix required for formation of cellular iron-sulfur proteins; involved in heme A biosynthesis; homologous to human adrenodoxin
S000007274	Verified	Q0130	OG5_126818	1 - ALL (-ARCHAEA)	512	Untested		OLI1	"F0-ATP synthase subunit c (ATPase-associated proteolipid), encoded on the mitochondrial genome; mutation confers oligomycin resistance; expression is specifically dependent on the nuclear genes AEP1 and AEP2"
S000006207	Uncharacterized	YPR003C	OG5_126650	1 - ALL (-ARCHAEA)	513	Viable	Unknown Function		Putative sulfate permease; physically interacts with Hsp82p; green fluorescent protein (GFP)-fusion protein localizes to the ER; YPR003C is not an essential gene
S000000498	Verified	YBR294W	OG5_126650	1 - ALL (-ARCHAEA)	514	Viable		SUL1	"High affinity sulfate permease of the SulP anion transporter family; sulfate uptake is mediated by specific sulfate transporters Sul1p and Sul2p, which control the concentration of endogenous activated sulfate intermediates"
S000004082	Verified	YLR092W	OG5_126650	1 - ALL (-ARCHAEA)	515	Viable		SUL2	"High affinity sulfate permease; sulfate uptake is mediated by specific sulfate transporters Sul1p and Sul2p, which control the concentration of endogenous activated sulfate intermediates"
S000002613	Verified	YDR205W	OG5_127157	1 - ALL (-ARCHAEA)	516	Viable		MSC2	"Member of the cation diffusion facilitator family, localizes to the endoplasmic reticulum and nucleus; mutations affect the cellular distribution of zinc and also confer defects in meiotic recombination between homologous chromatids"
S000002278	Verified	YDL120W	OG5_128372	1 - ALL (-ARCHAEA)	517	Inviable (S288C)		YFH1	Mitochondrial matrix iron chaperone; oxidizes and stores iron; interacts with Isu1p to promote Fe-S cluster assembly; mutation results in multiple Fe/S-dependent enzyme deficiencies; human frataxin homolog is mutated in Friedrich's ataxia
S000005085	Verified	YNL141W	OG5_127245	1 - ALL (-ARCHAEA)	518	Viable		AAH1	"Adenine deaminase (adenine aminohydrolase), converts adenine to hypoxanthine; involved in purine salvage; transcriptionally regulated by nutrient levels and growth phase; Aah1p degraded upon entry into quiescence via SCF and the proteasome"
S000002986	Verified	YGL018C	OG5_128402	1 - ALL (-ARCHAEA)	519	Inviable (S288C)		JAC1	"Specialized J-protein that functions with Hsp70 in Fe-S cluster biogenesis in mitochondria, involved in iron metabolism; contains a J domain typical to J-type chaperones; localizes to the mitochondrial matrix"
S000005669	Verified	YOR143C	OG5_128213	1 - ALL (-ARCHAEA)	520	Inviable (S288C)		THI80	"Thiamine pyrophosphokinase, phosphorylates thiamine to produce the coenzyme thiamine pyrophosphate (thiamine diphosphate)"
S000007586	Uncharacterized	YAL044W-A	OG5_127283	1 - ALL (-ARCHAEA)	521	Untested*	Unknown Function		Putative protein of unknown function; similar to S. pombe uvi31 which is a putative DNA repair protein
S000004716	Verified	YMR110C	OG5_127094	1 - ALL (-ARCHAEA)	522	Viable		HFD1	"Putative fatty aldehyde dehydrogenase, located in the mitochondrial outer membrane and also in lipid particles; has similarity to human fatty aldehyde dehydrogenase (FALDH) which is implicated in Sjogren-Larsson syndrome"
S000001841	Verified	YFL053W	OG5_128032	1 - ALL (-ARCHAEA)	523	Viable		DAK2	"Dihydroxyacetone kinase, required for detoxification of dihydroxyacetone (DHA); involved in stress adaptation"
S000004535	Verified	YML070W	OG5_128032	1 - ALL (-ARCHAEA)	524	Viable		DAK1	"Dihydroxyacetone kinase, required for detoxification of dihydroxyacetone (DHA); involved in stress adaptation"
S000007222	Verified	YCR028C-A	OG5_127389	1 - ALL (-ARCHAEA)	525	Viable		RIM1	Single-stranded DNA-binding protein essential for mitochondrial genome maintenance; involved in mitochondrial DNA replication
S000003093	Verified	YGL125W	OG5_128744	1 - ALL (-ARCHAEA)	526	Viable		MET13	"Major isozyme of methylenetetrahydrofolate reductase, catalyzes the reduction of 5,10-methylenetetrahydrofolate to 5-methyltetrahydrofolate in the methionine biosynthesis pathway"
S000003604	Verified	YJL068C	OG5_129182	1 - ALL (-ARCHAEA)	527	Viable			"Non-essential intracellular esterase that can function as an S-formylglutathione hydrolase; may be involved in the detoxification of formaldehyde, which can be metabolized to S-formylglutathione; similar to human esterase D"
S000003023	Verified	YGL055W	OG5_126939	1 - ALL (-ARCHAEA)	528	Inviable (S288C)		OLE1	"Delta(9) fatty acid desaturase, required for monounsaturated fatty acid synthesis and for normal distribution of mitochondria"
S000005591	Verified	YOR065W	OG5_128006	1 - ALL (-ARCHAEA)	529	Viable		CYT1	"Cytochrome c1, component of the mitochondrial respiratory chain; expression is regulated by the heme-activated, glucose-repressed Hap2p/3p/4p/5p CCAAT-binding complex"
S000001577	Verified	YKL094W	OG5_127037	1 - ALL (-ARCHAEA)	530	Viable		YJU3	"Monoglyceride lipase (MGL), functional ortholog of mammalian MGL, localizes to lipid particles and membranes, also member of the eukaryotic serine hydrolase family"
S000005474	Uncharacterized	YOL114C	OG5_128349	1 - ALL (-ARCHAEA)	531	Viable	Unknown Function		Putative protein of unknown function with similarity to human ICT1 and prokaryotic factors that may function in translation termination; YOL114C is not an essential gene
S000000816	Verified	YER014W	OG5_129066	1 - ALL (-ARCHAEA)	532	Viable		HEM14	"Protoporphyrinogen oxidase, a mitochondrial enzyme that catalyzes the seventh step in the heme biosynthetic pathway, converting protoporphyrinogen IX to protoporphyrin IX; inhibited by diphenyl ether-type herbicides"
S000002985	Verified	YGL017W	OG5_129077	1 - ALL (-ARCHAEA)	533	Viable		ATE1	"Arginyl-tRNA-protein transferase, catalyzes post-translational conjugation of arginine to the amino termini of acceptor proteins which are then subject to degradation via the N-end rule pathway"
S000004049	Verified	YLR059C	OG5_129087	1 - ALL (-ARCHAEA)	534	Viable		REX2	"3'-5' RNA exonuclease; involved in 3'-end processing of U4 and U5 snRNAs, 5S and 5.8S rRNAs, and RNase P and RNase MRP RNA; localized to mitochondria and null suppresses escape of mtDNA to nucleus in yme1 yme2 mutants; RNase D exonuclease"
S000000391	Uncharacterized	YBR187W	OG5_128045	1 - ALL (-ARCHAEA)	535	Viable	Unknown Function	GDT1	Putative protein of unknown function; expression is reduced in a gcr1 null mutant; GFP-fusion protein localizes to the vacuole; expression pattern and physical interactions suggest a possible role in ribosome biogenesis
S000006185	Uncharacterized	YPL264C	OG5_127477	1 - ALL (-ARCHAEA)	536	Viable	Unknown Function		Putative membrane protein of unknown function; physically interacts with Hsp82p; YPL264C is not an essential gene
S000004866	Uncharacterized	YMR253C	OG5_127477	1 - ALL (-ARCHAEA)	537	Viable	Unknown Function		Putative protein of unknown function; green fluorescent protein (GFP)-fusion protein localizes to the cytoplasm in a punctate pattern; YMR253C is not an essential gene
S000003878	Verified	YJR117W	OG5_127953	1 - ALL (-ARCHAEA)	538	Viable		STE24	"Highly conserved zinc metalloprotease that functions in two steps of a-factor maturation, C-terminal CAAX proteolysis and the first step of N-terminal proteolytic processing; contains multiple transmembrane spans"
S000003035	Verified	YGL067W	OG5_128404	1 - ALL (-ARCHAEA)	539	Viable		NPY1	"NADH diphosphatase (pyrophosphatase), hydrolyzes the pyrophosphate linkage in NADH and related nucleotides; localizes to peroxisomes"
S000006143	Uncharacterized	YPL222W	OG5_128904	1 - ALL (-ARCHAEA)	540	Viable	Unknown Function	FMP40	"Putative protein of unknown function; proposed to be involved in responding to environmental stresses; the authentic, non-tagged protein is detected in highly purified mitochondria in high-throughput studies"
S000003865	Verified	YJR104C	OG5_127584	1 - ALL (-ARCHAEA)	541	Viable		SOD1	Cytosolic copper-zinc superoxide dismutase; some mutations are analogous to those that cause ALS (amyotrophic lateral sclerosis) in humans
S000005312	Uncharacterized	YNR029C	OG5_127264	1 - ALL (-ARCHAEA)	542	Viable	Unknown Function		"Putative protein of unknown function, deletion confers reduced fitness in saline"
S000002516	Uncharacterized	YDR109C	OG5_128934	1 - ALL (-ARCHAEA)	543	Viable	Unknown Function		Putative kinase
S000004760	Verified	YMR152W	OG5_127317	1 - ALL (-ARCHAEA)	544	Viable	Unknown Function	YIM1	"Protein of unknown function; null mutant displays sensitivity to DNA damaging agents; the authentic, non-tagged protein is detected in highly purified mitochondria in high-throughput studies"
S000001796	Verified	YKR088C	OG5_127610	1 - ALL (-ARCHAEA)	545	Viable		TVP38	Integral membrane protein localized to late Golgi vesicles along with the v-SNARE Tlg2p; required for asymmetric localization of Kar9p during mitosis; GFP-fusion protein localizes to the cytoplasm in a punctate pattern
S000004099	Verified	YLR109W	OG5_127915	1 - ALL (-ARCHAEA)	546	Viable		AHP1	"Thiol-specific peroxiredoxin, reduces hydroperoxides to protect against oxidative damage; function in vivo requires covalent conjugation to Urm1p"
S000001940	Verified	YFR044C	OG5_127342	1 - ALL (-ARCHAEA)	547	Viable		DUG1	Cys-Gly metallo-di-peptidase; forms a complex with Dug2p and Dug3p to degrade glutathione (GSH) and other peptides containing a gamma-glu-X bond in an alternative pathway to GSH degradation by gamma-glutamyl transpeptidase (Ecm38p)
S000004524	Verified	YML059C	OG5_128271	1 - ALL (-ARCHAEA)	548	Viable		NTE1	"Serine esterase, homolog of human neuropathy target esterase (NTE); Nte1p-mediated phosphatidylcholine turnover influences transcription factor Opi1p localization, affecting transcriptional regulation of phospholipid biosynthesis genes"
S000004839	Verified	YMR226C	OG5_127267	1 - ALL (-ARCHAEA)	549	Viable			"NADP(+)-dependent dehydrogenase; acts on serine, L-allo-threonine, and other 3-hydroxy acids; green fluorescent protein fusion protein localizes to the cytoplasm and nucleus; may interact with ribosomes, based on co-purification experiments"
S000004703	Verified	YMR097C	OG5_128449	1 - ALL (-ARCHAEA)	550	Viable		MTG1	"Putative GTPase peripheral to the mitochondrial inner membrane, essential for respiratory competence, likely functions in assembly of the large ribosomal subunit, has homologs in plants and animals"
S000002808	Verified	YDR400W	OG5_127001	1 - ALL (-ARCHAEA)	551	Viable		URH1	"Uridine nucleosidase (uridine-cytidine N-ribohydrolase), cleaves N-glycosidic bonds in nucleosides; involved in the pyrimidine salvage and nicotinamide riboside salvage pathways"
S000004847	Verified	YMR234W	OG5_127436	1 - ALL (-ARCHAEA)	552	Viable		RNH1	Ribonuclease H1; able to bind double-stranded RNAs and RNA-DNA hybrids; associates with RNAse polymerase I; the homolog of mammalian RNAse HII (the S. cerevisiae homolog of mammalian RNAse HI is RNH201)
S000002969	Verified	YGL001C	OG5_128811	1 - ALL (-ARCHAEA)	553	Inviable (S288C)		ERG26	"C-3 sterol dehydrogenase, catalyzes the second of three steps required to remove two C-4 methyl groups from an intermediate in ergosterol biosynthesis"
S000007224	Verified	YPL183W-A	OG5_128944	1 - ALL (-ARCHAEA)	554	Viable		RTC6	"Protein involved translation; mutants have defects in biogenesis of nuclear ribosomes; sequence similar to prokaryotic ribosomal protein L36, may be a mitochondrial ribosomal protein encoded in the nucleus"
S000000772	Verified	YEL046C	OG5_128639	1 - ALL (-ARCHAEA)	555	Viable		GLY1	"Threonine aldolase, catalyzes the cleavage of L-allo-threonine and L-threonine to glycine; involved in glycine biosynthesis"
S000003524	Verified	YGR292W	OG5_126827	1 - ALL (-ARCHAEA)	556	Viable		MAL12	"Maltase (alpha-D-glucosidase), inducible protein involved in maltose catabolism; encoded in the MAL1 complex locus; hydrolyzes the disaccharides maltose, turanose, maltotriose, and sucrose"
S000003752	Verified	YJL216C	OG5_126827	1 - ALL (-ARCHAEA)	557	Viable		IMA5	"Alpha-glucosidase with specificity for isomaltose, maltose, and palatinose; member of the IMA isomaltase family; not required for isomaltose utilization, but Ima5p overexpression allows the ima1 null mutant to grow on isomaltose"
S000003519	Verified	YGR287C	OG5_126827	1 - ALL (-ARCHAEA)	558	Viable		IMA1	"Major isomaltase (alpha-1,6-glucosidase) required for isomaltose utilization; has specificity for isomaltose, palatinose, and methyl-alpha-glucoside; member of the IMA isomaltase family"
S000000503	Verified	YBR299W	OG5_126827	1 - ALL (-ARCHAEA)	559	Viable		MAL32	"Maltase (alpha-D-glucosidase), inducible protein involved in maltose catabolism; encoded in the MAL3 complex locus; functional in genomic reference strain S288C; hydrolyzes the disaccharides maltose, turanose, maltotriose, and sucrose"
S000001434	Verified	YIL172C	OG5_126827	1 - ALL (-ARCHAEA)	560	Untested		IMA3	"Alpha-glucosidase with broad substrate specificity for alpha-1,4- and alpha-1,6-glucosides; member of IMA isomaltase family; not required for isomaltose utilization, but Ima3p overexpression allows the ima1 null mutant to grow on isomaltose"
S000003757	Verified	YJL221C	OG5_126827	1 - ALL (-ARCHAEA)	561	Untested		IMA4	"Alpha-glucosidase with broad substrate specificity for alpha-1,4- and alpha-1,6-glucosides; member of IMA isomaltase family; not required for isomaltose utilization, but Ima4p overexpression allows the ima1 null mutant to grow on isomaltose"
S000005517	Verified	YOL157C	OG5_126827	1 - ALL (-ARCHAEA)	562	Untested		IMA2	"Alpha-glucosidase with specificity for isomaltase, methyl-alpha-glucoside, and palatinose; member of IMA isomaltase family; not required for isomaltose utilization, but Ima2p overexpression allows the ima1 null mutant to grow on isomaltose"
S000004720	Verified	YMR114C	OG5_129357	1 - ALL (-ARCHAEA)	563	Viable	Unknown Function		"Protein of unknown function; may interact with ribosomes, based on co-purification experiments; green fluorescent protein (GFP)-fusion protein localizes to the nucleus and cytoplasm; YMR114C is not an essential gene"
S000001253	Uncharacterized	YHR210C	OG5_127837	1 - ALL (-ARCHAEA)	564	Viable	Unknown Function		Putative protein of unknown function; non-essential gene; highly expressed under anaeorbic conditions; sequence similarity to aldose 1-epimerases such as GAL10
S000005354	Uncharacterized	YNR071C	OG5_127837	1 - ALL (-ARCHAEA)	565	Viable	Unknown Function		Putative protein of unknown function
S000007268	Verified	Q0085	OG5_128903	1 - ALL (-ARCHAEA)	566	Untested		ATP6	Mitochondrially encoded subunit a of the F0 sector of mitochondrial F1F0 ATP synthase; translation is specifically activated by Atp22p; ATP6 and ATP8 mRNAs are not translated in the absence of the F1 sector of ATPase
S000004891	Verified	YMR278W	OG5_127613	1 - ALL (-ARCHAEA)	567	Viable		PGM3	"Phosphoglucomutase, catalyzes interconversion of glucose-1-phosphate and glucose-6-phospate; transcription induced in response to stress; green fluorescent protein (GFP)-fusion protein localizes to the cytoplasm and nucleus; non-essential"
S000006030	Uncharacterized	YPL109C	OG5_128411	1 - ALL (-ARCHAEA)	568	Viable	Unknown Function		"Putative protein of unknown function; the authentic, non-tagged protein is detected in highly purified mitochondria in high-throughput studies"
S000002522	Uncharacterized	YDR115W	OG5_129150	1 - ALL (-ARCHAEA)	569	Viable	Unknown Function		"Putative mitochondrial ribosomal protein of the large subunit, has similarity to E. coli L34 ribosomal protein; required for respiratory growth, as are most mitochondrial ribosomal proteins"
S000000852	Verified	YER050C	OG5_128626	1 - ALL (-ARCHAEA)	570	Viable		RSM18	"Mitochondrial ribosomal protein of the small subunit, has similarity to E. coli S18 ribosomal protein"
S000002236	Verified	YDL078C	OG5_127410	1 - ALL (-ARCHAEA)	571	Viable		MDH3	"Peroxisomal malate dehydrogenase, catalyzes interconversion of malate and oxaloacetate; involved in the glyoxylate cycle"
S000005162	Verified	YNL218W	OG5_128067	1 - ALL (-ARCHAEA)	572	Viable		MGS1	Protein with DNA-dependent ATPase and ssDNA annealing activities involved in maintenance of genome; interacts functionally with DNA polymerase delta; homolog of human Werner helicase interacting protein (WHIP)
S000004600	Uncharacterized	YML131W	OG5_127214	1 - ALL (-ARCHAEA)	573	Viable	Unknown Function		"Putative protein of unknown function with similarity to medium chain dehydrogenase/reductases; expression induced by stresses including osmotic shock, DNA damaging agents, and other chemicals; GFP-fusion protein localizes to the cytoplasm"
S000000222	Verified	YBR018C	OG5_129227	1 - ALL (-ARCHAEA)	574	Viable		GAL7	"Galactose-1-phosphate uridyl transferase, synthesizes glucose-1-phosphate and UDP-galactose from UDP-D-glucose and alpha-D-galactose-1-phosphate in the second step of galactose catabolism"
S000001635	Verified	YKL152C	OG5_127491	1 - ALL (-ARCHAEA)	575	Inviable (S288C)		GPM1	"Tetrameric phosphoglycerate mutase, mediates the conversion of 3-phosphoglycerate to 2-phosphoglycerate during glycolysis and the reverse reaction during gluconeogenesis"
S000001071	Verified	YHR029C	OG5_128465	1 - ALL (-ARCHAEA)	576	Viable	Unknown Function	YHI9	"Protein of unknown function; null mutant is defective in unfolded protein response; possibly involved in a membrane regulation metabolic pathway; member of the PhzF superfamily, though most likely not involved in phenazine production"
S000004637	Uncharacterized	YMR034C	OG5_129981	1 - ALL (-ARCHAEA)	577	Viable	Unknown Function		"Putative transporter, member of the SLC10 carrier family; identified in a transposon mutagenesis screen as a gene involved in azole resistance; YMR034C is not an essential gene"
S000001795	Verified	YKR087C	OG5_130204	1 - ALL (-ARCHAEA)	578	Viable		OMA1	"Metalloendopeptidase of the mitochondrial inner membrane, involved in turnover of membrane-embedded proteins; member of a family of predicted membrane-bound metallopeptidases in prokaryotes and higher eukaryotes"
S000002656	Uncharacterized	YDR248C	OG5_129347	1 - ALL (-ARCHAEA)	579	Viable	Unknown Function		"Putative protein of unknown function; sequence similarity to bacterial and human gluconokinase; green fluorescent protein (GFP)-fusion protein localizes to the cytoplasm; upregulated by deletion of the RNAP-II associated factor, PAF1"
S000004468	Verified	YML009C	OG5_129957	1 - ALL (-ARCHAEA)	580	Viable		MRPL39	Mitochondrial ribosomal protein of the large subunit
S000007283	Verified	Q0275	OG5_128583	1 - ALL (-ARCHAEA)	581	Viable		COX3	"Subunit III of cytochrome c oxidase, which is the terminal member of the mitochondrial inner membrane electron transport chain; one of three mitochondrially-encoded subunits"
S000005173	Verified	YNL229C	OG5_126942	1 - ALL (-ARCHAEA)	582	Viable		URE2	Nitrogen catabolite repression transcriptional regulator that acts by inhibition of GLN3 transcription in good nitrogen source; has glutathione peroxidase activity and can mutate to acquire GST activity; altered form creates [URE3] prion
S000001554	Uncharacterized	YKL071W	OG5_126860	1 - ALL (-ARCHAEA)	583	Viable	Unknown Function		"Putative protein of unknown function; expression induced in cells treated with the mycotoxin patulin, and also the quinone methide triterpene celastrol; green fluorescent protein (GFP)-fusion protein localizes to the cytoplasm"
S000000806	Verified	YER004W	OG5_129406	1 - ALL (-ARCHAEA)	584	Viable	Unknown Function	FMP52	"Protein of unknown function, localized to the mitochondrial outer membrane; induced by treatment with 8-methoxypsoralen and UVA irradiation"
S000006024	Verified	YPL103C	OG5_128466	1 - ALL (-ARCHAEA)	585	Viable		FMP30	Mitochondrial inner membrane protein with a role in maintaining mitochondrial morphology and normal cardiolipin levels; proposed to be involved in N-acylethanolamine metabolism; related to mammalian N-acylPE-specific phospholipase D
S000005061	Verified	YNL117W	OG5_130009	1 - ALL (-ARCHAEA)	586	Viable		MLS1	"Malate synthase, enzyme of the glyoxylate cycle, involved in utilization of non-fermentable carbon sources; expression is subject to carbon catabolite repression; localizes in peroxisomes during growth in oleic acid medium"
S000001470	Verified	YIR031C	OG5_130009	1 - ALL (-ARCHAEA)	587	Viable		DAL7	"Malate synthase, role in allantoin degradation unknown; expression sensitive to nitrogen catabolite repression and induced by allophanate, an intermediate in allantoin degradation"
S000002793	Verified	YDR385W	OG5_126923	2 - ALL (-BACTERIA)	588	Viable		EFT2	"Elongation factor 2 (EF-2), also encoded by EFT1; catalyzes ribosomal translocation during protein synthesis; contains diphthamide, the unique posttranslationally modified histidine residue specifically ADP-ribosylated by diphtheria toxin"
S000005659	Verified	YOR133W	OG5_126923	2 - ALL (-BACTERIA)	589	Viable		EFT1	"Elongation factor 2 (EF-2), also encoded by EFT2; catalyzes ribosomal translocation during protein synthesis; contains diphthamide, the unique posttranslationally modified histidine residue specifically ADP-ribosylated by diphtheria toxin"
S000002284	Verified	YDL126C	OG5_126926	2 - ALL (-BACTERIA)	590	Inviable (S288C)		CDC48	"ATPase involved in ubiquitin-mediated protein degradation; Cdc48p-Npl4p-Ufd1p complex participates in ER-associated degradation (ERAD) while Cdc48p-Npl4p-Vms1p complex participates in mitochondria-associated degradation (MAD); along with Npl4-Ufd1 complex, important for maintaining the cell wall integrity during heat stress to allow G1 progression"
S000000347	Verified	YBR143C	OG5_127250	2 - ALL (-BACTERIA)	591	Inviable (S288C)		SUP45	Polypeptide release factor (eRF1) in translation termination; mutant form acts as a recessive omnipotent suppressor; methylated by Mtq2p-Trm112p in ternary complex eRF1-eRF3-GTP; mutation of methylation site confers resistance to zymocin
S000000395	Verified	YBR191W	OG5_126766	2 - ALL (-BACTERIA)	592	Viable		RPL21A	"Protein component of the large (60S) ribosomal subunit, nearly identical to Rpl21Bp and has similarity to rat L21 ribosomal protein"
S000006000	Verified	YPL079W	OG5_126766	2 - ALL (-BACTERIA)	593	Viable		RPL21B	"Protein component of the large (60S) ribosomal subunit, nearly identical to Rpl21Ap and has similarity to rat L21 ribosomal protein"
S000004528	Verified	YML063W	OG5_126852	2 - ALL (-BACTERIA)	594	Viable		RPS1B	Ribosomal protein 10 (rp10) of the small (40S) subunit; nearly identical to Rps1Ap and has similarity to rat S3a ribosomal protein
S000004433	Verified	YLR441C	OG5_126852	2 - ALL (-BACTERIA)	595	Viable		RPS1A	Ribosomal protein 10 (rp10) of the small (40S) subunit; nearly identical to Rps1Bp and has similarity to rat S3a ribosomal protein
S000003713	Verified	YJL177W	OG5_126900	2 - ALL (-BACTERIA)	596	Viable		RPL17B	"Protein component of the large (60S) ribosomal subunit, nearly identical to Rpl17Ap and has similarity to E. coli L22 and rat L17 ribosomal proteins"
S000001663	Verified	YKL180W	OG5_126900	2 - ALL (-BACTERIA)	597	Inviable (S288C)		RPL17A	"Protein component of the large (60S) ribosomal subunit, nearly identical to Rpl17Bp and has similarity to E. coli L22 and rat L17 ribosomal proteins; copurifies with the Dam1 complex (aka DASH complex)"
S000000950	Verified	YER148W	OG5_126912	2 - ALL (-BACTERIA)	598	Inviable (S288C)		SPT15	"TATA-binding protein, general transcription factor that interacts with other factors to form the preinitiation complex at promoters, essential for viability"
S000003266	Verified	YGR034W	OG5_126931	2 - ALL (-BACTERIA)	599	Viable		RPL26B	"Protein component of the large (60S) ribosomal subunit, nearly identical to Rpl26Ap and has similarity to E. coli L24 and rat L26 ribosomal proteins; binds to 5.8S rRNA"
S000004336	Verified	YLR344W	OG5_126931	2 - ALL (-BACTERIA)	600	Viable		RPL26A	"Protein component of the large (60S) ribosomal subunit, nearly identical to Rpl26Bp and has similarity to E. coli L24 and rat L26 ribosomal proteins; binds to 5.8S rRNA"
S000000123	Verified	YBL027W	OG5_126940	2 - ALL (-BACTERIA)	601	Viable		RPL19B	"Protein component of the large (60S) ribosomal subunit, nearly identical to Rpl19Ap and has similarity to rat L19 ribosomal protein; rpl19a and rpl19b single null mutations result in slow growth, while the double null mutation is lethal"
S000002156	Verified	YBR084C-A	OG5_126940	2 - ALL (-BACTERIA)	602	Viable		RPL19A	"Protein component of the large (60S) ribosomal subunit, nearly identical to Rpl19Bp and has similarity to rat L19 ribosomal protein; rpl19a and rpl19b single null mutations result in slow growth, while the double null mutation is lethal"
S000003044	Verified	YGL076C	OG5_126953	2 - ALL (-BACTERIA)	603	Viable		RPL7A	"Protein component of the large (60S) ribosomal subunit, nearly identical to Rpl7Bp and has similarity to E. coli L30 and rat L7 ribosomal proteins; contains a conserved C-terminal Nucleic acid Binding Domain (NDB2)"
S000006119	Verified	YPL198W	OG5_126953	2 - ALL (-BACTERIA)	604	Viable		RPL7B	"Protein component of the large (60S) ribosomal subunit, nearly identical to Rpl7Ap and has similarity to E. coli L30 and rat L7 ribosomal proteins; contains a conserved C-terminal Nucleic acid Binding Domain (NDB2)"
S000000385	Verified	YBR181C	OG5_126964	2 - ALL (-BACTERIA)	605	Viable		RPS6B	Protein component of the small (40S) ribosomal subunit; identical to Rps6Ap and has similarity to rat S6 ribosomal protein
S000006011	Verified	YPL090C	OG5_126964	2 - ALL (-BACTERIA)	606	Viable		RPS6A	Protein component of the small (40S) ribosomal subunit; identical to Rps6Bp and has similarity to rat S6 ribosomal protein
S000003115	Verified	YGL147C	OG5_126993	2 - ALL (-BACTERIA)	607	Viable		RPL9A	"Protein component of the large (60S) ribosomal subunit, nearly identical to Rpl9Bp and has similarity to E. coli L6 and rat L9 ribosomal proteins"
S000005011	Verified	YNL067W	OG5_126993	2 - ALL (-BACTERIA)	608	Viable		RPL9B	"Protein component of the large (60S) ribosomal subunit, nearly identical to Rpl9Ap and has similarity to E. coli L6 and rat L9 ribosomal proteins"
S000004728	Verified	YMR121C	OG5_127033	2 - ALL (-BACTERIA)	609	Viable		RPL15B	"Protein component of the large (60S) ribosomal subunit, nearly identical to Rpl15Ap and has similarity to rat L15 ribosomal protein; binds to 5.8 S rRNA"
S000004019	Verified	YLR029C	OG5_127033	2 - ALL (-BACTERIA)	610	Inviable (S288C)		RPL15A	"Protein component of the large (60S) ribosomal subunit, nearly identical to Rpl15Bp and has similarity to rat L15 ribosomal protein; binds to 5.8 S rRNA"
S000000235	Verified	YBR031W	OG5_127050	2 - ALL (-BACTERIA)	611	Viable		RPL4A	"N-terminally acetylated protein component of the large (60S) ribosomal subunit, nearly identical to Rpl4Bp and has similarity to E. coli L4 and rat L4 ribosomal proteins"
S000002419	Verified	YDR012W	OG5_127050	2 - ALL (-BACTERIA)	612	Untested		RPL4B	"Protein component of the large (60S) ribosomal subunit, nearly identical to Rpl4Ap and has similarity to E. coli L4 and rat L4 ribosomal proteins"
S000004332	Verified	YLR340W	OG5_127051	2 - ALL (-BACTERIA)	613	Inviable (S288C)		RPP0	"Conserved ribosomal protein P0 of the ribosomal stalk, which is involved in interaction between translational elongation factors and the ribosome; similar to rat P0, human P0, and E. coli L10e; phosphorylated on serine 302"
S000006052	Verified	YPL131W	OG5_127090	2 - ALL (-BACTERIA)	614	Inviable (S288C)		RPL5	Protein component of the large (60S) ribosomal subunit with similarity to E. coli L18 and rat L5 ribosomal proteins; binds 5S rRNA and is required for 60S subunit assembly
S000006141	Verified	YPL220W	OG5_127114	2 - ALL (-BACTERIA)	615	Viable		RPL1A	"N-terminally acetylated protein component of the large (60S) ribosomal subunit, nearly identical to Rpl1Bp and has similarity to E. coli L1 and rat L10a ribosomal proteins; rpl1a rpl1b double null mutation is lethal"
S000003103	Verified	YGL135W	OG5_127114	2 - ALL (-BACTERIA)	616	Viable		RPL1B	"N-terminally acetylated protein component of the large (60S) ribosomal subunit, nearly identical to Rpl1Ap and has similarity to E. coli L1 and rat L10a ribosomal proteins; rpl1a rpl1b double null mutation is lethal"
S000004873	Verified	YMR260C	OG5_127127	2 - ALL (-BACTERIA)	617	Inviable (S288C)		TIF11	"Translation initiation factor eIF1A, essential protein that forms a complex with Sui1p (eIF1) and the 40S ribosomal subunit and scans for the start codon; C-terminus associates with Fun12p (eIF5B); N terminus interacts with eIF2 and eIF3"
S000006290	Verified	YPR086W	OG5_127288	2 - ALL (-BACTERIA)	618	Inviable (Other | S288C)		SUA7	"Transcription factor TFIIB, a general transcription factor required for transcription initiation and start site selection by RNA polymerase II"
S000000777	Verified	YEL051W	OG5_127301	2 - ALL (-BACTERIA)	619	Viable		VMA8	"Subunit D of the eight-subunit V1 peripheral membrane domain of the vacuolar H+-ATPase (V-ATPase), an electrogenic proton pump found throughout the endomembrane system; plays a role in the coupling of proton transport and ATP hydrolysis"
S000003941	Verified	YLL018C	OG5_127227	2 - ALL (-BACTERIA)	620	Inviable (Other | S288C)		DPS1	"Aspartyl-tRNA synthetase, primarily cytoplasmic; homodimeric enzyme that catalyzes the specific aspartylation of tRNA(Asp); class II aminoacyl tRNA synthetase; binding to its own mRNA may confer autoregulation"
S000005769	Verified	YOR243C	OG5_127405	2 - ALL (-BACTERIA)	621	Viable		PUS7	"Pseudouridine synthase, catalyzes pseudouridylation at positions 35 and 56 in U2 snRNA, position 50 in 5S rRNA, position 13 in cytoplasmic tRNAs, and position 35 in pre-tRNA(Tyr); conserved in archaea, vertebrates, and some bacteria"
S000004050	Verified	YLR060W	OG5_127490	2 - ALL (-BACTERIA)	622	Inviable (S288C)		FRS1	"Beta subunit of cytoplasmic phenylalanyl-tRNA synthetase, forms a tetramer with Frs2p to generate active enzyme; able to hydrolyze mis-aminoacylated tRNA-Phe, which could contribute to translational quality control"
S000005677	Verified	YOR151C	OG5_126694	2 - ALL (-BACTERIA)	623	Inviable (S288C)		RPB2	"RNA polymerase II second largest subunit B150, part of central core; similar to bacterial beta subunit"
S000005733	Verified	YOR207C	OG5_126694	2 - ALL (-BACTERIA)	624	Inviable (S288C)		RET1	"Second-largest subunit of RNA polymerase III, which is responsible for the transcription of tRNA and 5S RNA genes, and other low molecular weight RNAs"
S000005589	Verified	YOR063W	OG5_126874	2 - ALL (-BACTERIA)	625	Inviable (S288C)		RPL3	"Protein component of the large (60S) ribosomal subunit, has similarity to E. coli L3 and rat L3 ribosomal proteins; involved in the replication and maintenance of killer double stranded RNA virus"
S000003906	Verified	YJR145C	OG5_126890	2 - ALL (-BACTERIA)	626	Viable		RPS4A	Protein component of the small (40S) ribosomal subunit; mutation affects 20S pre-rRNA processing; identical to Rps4Bp and has similarity to rat S4 ribosomal protein
S000001246	Verified	YHR203C	OG5_126890	2 - ALL (-BACTERIA)	627	Viable		RPS4B	Protein component of the small (40S) ribosomal subunit; identical to Rps4Ap and has similarity to rat S4 ribosomal protein
S000003071	Verified	YGL103W	OG5_127016	2 - ALL (-BACTERIA)	628	Inviable (S288C)		RPL28	"Ribosomal protein of the large (60S) ribosomal subunit, has similarity to E. coli L15 and rat L27a ribosomal proteins; may have peptidyl transferase activity; can mutate to cycloheximide resistance"
S000005457	Verified	YOL097C	OG5_127096	2 - ALL (-BACTERIA)	629	Inviable (S288C)		WRS1	"Cytoplasmic tryptophanyl-tRNA synthetase, aminoacylates tryptophanyl-tRNA"
S000004370	Verified	YLR378C	OG5_127102	2 - ALL (-BACTERIA)	630	Inviable (S288C | Unknown Strain)		SEC61	"Essential subunit of Sec61 complex (Sec61p, Sbh1p, and Sss1p); forms a channel for SRP-dependent protein import and retrograde transport of misfolded proteins out of the ER; with Sec63 complex allows SRP-independent protein import into ER"
S000000187	Verified	YBL091C	OG5_127231	2 - ALL (-BACTERIA)	631	Viable		MAP2	"Methionine aminopeptidase, catalyzes the cotranslational removal of N-terminal methionine from nascent polypeptides; function is partially redundant with that of Map1p"
S000006158	Verified	YPL237W	OG5_127339	2 - ALL (-BACTERIA)	632	Inviable (S288C)		SUI3	"Beta subunit of the translation initiation factor eIF2, involved in the identification of the start codon; proposed to be involved in mRNA binding"
S000004012	Verified	YLR022C	OG5_127367	2 - ALL (-BACTERIA)	633	Inviable (S288C)		SDO1	Essential protein involved in 60S ribosome maturation; ortholog of the human protein (SBDS) responsible for autosomal recessive Shwachman-Bodian-Diamond Syndrome; highly conserved across archae and eukaryotes
S000005743	Verified	YOR217W	OG5_127465	2 - ALL (-BACTERIA)	634	Inviable (S288C)		RFC1	"Subunit of heteropentameric Replication factor C (RF-C), which is a DNA binding protein and ATPase that acts as a clamp loader of the proliferating cell nuclear antigen (PCNA) processivity factor for DNA polymerases delta and epsilon"
S000003726	Verified	YJL190C	OG5_126878	2 - ALL (-BACTERIA)	635	Viable		RPS22A	Protein component of the small (40S) ribosomal subunit; nearly identical to Rps22Bp and has similarity to E. coli S8 and rat S15a ribosomal proteins
S000004359	Verified	YLR367W	OG5_126878	2 - ALL (-BACTERIA)	636	Viable		RPS22B	Protein component of the small (40S) ribosomal subunit; nearly identical to Rps22Ap and has similarity to E. coli S8 and rat S15a ribosomal proteins
S000006247	Verified	YPR043W	OG5_127166	2 - ALL (-BACTERIA)	637	Viable		RPL43A	"Protein component of the large (60S) ribosomal subunit, identical to Rpl43Bp and has similarity to rat L37a ribosomal protein; null mutation confers a dominant lethal phenotype"
S000003855	Verified	YJR094W-A	OG5_127166	2 - ALL (-BACTERIA)	638	Viable		RPL43B	"Protein component of the large (60S) ribosomal subunit, identical to Rpl43Ap and has similarity to rat L37a ribosomal protein"
S000006014	Verified	YPL093W	OG5_127411	2 - ALL (-BACTERIA)	639	Inviable (W303 | S288C)		NOG1	Putative GTPase that associates with free 60S ribosomal subunits in the nucleolus and is required for 60S ribosomal subunit biogenesis; constituent of 66S pre-ribosomal particles; member of the ODN family of nucleolar G-proteins
S000003808	Verified	YJR047C	OG5_126922	2 - ALL (-BACTERIA)	640	Viable		ANB1	"Translation elongation factor eIF-5A, previously thought to function in translation initiation; similar to and functionally redundant with Hyp2p; undergoes an essential hypusination modification; expressed under anaerobic conditions"
S000000760	Verified	YEL034W	OG5_126922	2 - ALL (-BACTERIA)	641	Inviable (S288C | W303)		HYP2	Translation elongation factor eIF-5A that may function in translation initiation; similar to and functionally redundant with Anb1p; structural homolog of bacterial EF-P; undergoes an essential hypusination modification
S000004751	Verified	YMR143W	OG5_126930	2 - ALL (-BACTERIA)	642	Viable		RPS16A	Protein component of the small (40S) ribosomal subunit; identical to Rps16Bp and has similarity to E. coli S9 and rat S16 ribosomal proteins
S000002241	Verified	YDL083C	OG5_126930	2 - ALL (-BACTERIA)	643	Viable		RPS16B	Protein component of the small (40S) ribosomal subunit; identical to Rps16Ap and has similarity to E. coli S9 and rat S16 ribosomal proteins
S000004065	Verified	YLR075W	OG5_126951	2 - ALL (-BACTERIA)	644	Inviable (S288C)		RPL10	"Protein component of the large (60S) ribosomal subunit, responsible for joining the 40S and 60S subunits; regulates translation initiation; has similarity to rat L10 ribosomal protein and to members of the QM gene family"
S000000188	Verified	YBL092W	OG5_126965	2 - ALL (-BACTERIA)	645	Inviable (S288C)		RPL32	"Protein component of the large (60S) ribosomal subunit, has similarity to rat L32 ribosomal protein; overexpression disrupts telomeric silencing"
S000000168	Verified	YBL072C	OG5_127039	2 - ALL (-BACTERIA)	646	Viable		RPS8A	Protein component of the small (40S) ribosomal subunit; identical to Rps8Bp and has similarity to rat S8 ribosomal protein
S000000904	Verified	YER102W	OG5_127039	2 - ALL (-BACTERIA)	647	Untested		RPS8B	Protein component of the small (40S) ribosomal subunit; identical to Rps8Ap and has similarity to rat S8 ribosomal protein
S000006220	Verified	YPR016C	OG5_127488	2 - ALL (-BACTERIA)	648	Inviable (S288C)		TIF6	"Constituent of 66S pre-ribosomal particles, has similarity to human translation initiation factor 6 (eIF6); may be involved in the biogenesis and or stability of 60S ribosomal subunits"
S000000322	Verified	YBR118W	OG5_126631	2 - ALL (-BACTERIA)	649	Viable		TEF2	Translational elongation factor EF-1 alpha; also encoded by TEF1; functions in the binding reaction of aminoacyl-tRNA (AA-tRNA) to ribosomes; may also have a role in tRNA re-export from the nucleus
S000006284	Verified	YPR080W	OG5_126631	2 - ALL (-BACTERIA)	650	Untested		TEF1	Translational elongation factor EF-1 alpha; also encoded by TEF2; functions in the binding reaction of aminoacyl-tRNA (AA-tRNA) to ribosomes; may also have a role in tRNA re-export from the nucleus
S000005106	Verified	YNL162W	OG5_126988	2 - ALL (-BACTERIA)	651	Inviable (S288C)		RPL42A	"Protein component of the large (60S) ribosomal subunit, identical to Rpl42Bp and has similarity to rat L44 ribosomal protein"
S000001183	Verified	YHR141C	OG5_126988	2 - ALL (-BACTERIA)	652	Viable		RPL42B	"Protein component of the large (60S) ribosomal subunit, identical to Rpl42Ap and has similarity to rat L44; required for propagation of the killer toxin-encoding M1 double-stranded RNA satellite of the L-A double-stranded RNA virus"
S000000876	Verified	YER074W	OG5_126896	2 - ALL (-BACTERIA)	653	Viable		RPS24A	Protein component of the small (40S) ribosomal subunit; identical to Rps24Bp and has similarity to rat S24 ribosomal protein
S000001331	Verified	YIL069C	OG5_126896	2 - ALL (-BACTERIA)	654	Viable		RPS24B	Protein component of the small (40S) ribosomal subunit; identical to Rps24Ap and has similarity to rat S24 ribosomal protein
S000001365	Verified	YIL103W	OG5_127598	2 - ALL (-BACTERIA)	655	Viable		DPH1	"Protein required, along with Dph2p, Kti11p, Jjj3p, and Dph5p, for synthesis of diphthamide, which is a modified histidine residue of translation elongation factor 2 (Eft1p or Eft2p); may act in a complex with Dph2p and Kti11p"
S000004486	Verified	YML024W	OG5_126867	2 - ALL (-BACTERIA)	656	Viable		RPS17A	Ribosomal protein 51 (rp51) of the small (40s) subunit; nearly identical to Rps17Bp and has similarity to rat S17 ribosomal protein
S000002855	Verified	YDR447C	OG5_126867	2 - ALL (-BACTERIA)	657	Viable		RPS17B	Ribosomal protein 51 (rp51) of the small (40s) subunit; nearly identical to Rps17Ap and has similarity to rat S17 ribosomal protein
S000002344	Verified	YDL185W	OG5_127237	2 - ALL (-BACTERIA)	658	Viable		VMA1	"Subunit A of the eight-subunit V1 peripheral membrane domain of the vacuolar H+-ATPase; protein precursor undergoes self-catalyzed splicing to yield the extein Tfp1p and the intein Vde (PI-SceI), which is a site-specific endonuclease"
S000001395	Verified	YIL133C	OG5_126957	2 - ALL (-BACTERIA)	659	Viable		RPL16A	"N-terminally acetylated protein component of the large (60S) ribosomal subunit, binds to 5.8 S rRNA; has similarity to Rpl16Bp, E. coli L13 and rat L13a ribosomal proteins; transcriptionally regulated by Rap1p"
S000005013	Verified	YNL069C	OG5_126957	2 - ALL (-BACTERIA)	660	Viable		RPL16B	"N-terminally acetylated protein component of the large (60S) ribosomal subunit, binds to 5.8 S rRNA; has similarity to Rpl16Ap, E. coli L13 and rat L13a ribosomal proteins; transcriptionally regulated by Rap1p"
S000006336	Verified	YPR132W	OG5_127029	2 - ALL (-BACTERIA)	661	Viable		RPS23B	"Ribosomal protein 28 (rp28) of the small (40S) ribosomal subunit, required for translational accuracy; nearly identical to Rps23Ap and similar to E. coli S12 and rat S23 ribosomal proteins; deletion of both RPS23A and RPS23B is lethal"
S000003350	Verified	YGR118W	OG5_127029	2 - ALL (-BACTERIA)	662	Viable		RPS23A	"Ribosomal protein 28 (rp28) of the small (40S) ribosomal subunit, required for translational accuracy; nearly identical to Rps23Bp and similar to E. coli S12 and rat S23 ribosomal proteins; deletion of both RPS23A and RPS23B is lethal"
S000005481	Verified	YOL121C	OG5_127080	2 - ALL (-BACTERIA)	663	Viable		RPS19A	"Protein component of the small (40S) ribosomal subunit, required for assembly and maturation of pre-40 S particles; mutations in human RPS19 are associated with Diamond Blackfan anemia; nearly identical to Rps19Bp"
S000005246	Verified	YNL302C	OG5_127080	2 - ALL (-BACTERIA)	664	Viable		RPS19B	"Protein component of the small (40S) ribosomal subunit, required for assembly and maturation of pre-40 S particles; mutations in human RPS19 are associated with Diamond Blackfan anemia; nearly identical to Rps19Ap"
S000002471	Verified	YDR064W	OG5_127089	2 - ALL (-BACTERIA)	665	Inviable (S288C)		RPS13	Protein component of the small (40S) ribosomal subunit; has similarity to E. coli S15 and rat S13 ribosomal proteins
S000002172	Verified	YDL014W	OG5_127191	2 - ALL (-BACTERIA)	666	Inviable (Other | S288C)		NOP1	"Nucleolar protein, component of the small subunit processome complex, which is required for processing of pre-18S rRNA; has similarity to mammalian fibrillarin"
S000000033	Verified	YAL035W	OG5_127312	2 - ALL (-BACTERIA)	667	Inviable (Other | Unknown Strain)		FUN12	"GTPase, required for general translation initiation by promoting Met-tRNAiMet binding to ribosomes and ribosomal subunit joining; homolog of bacterial IF2"
S000000292	Verified	YBR088C	OG5_127352	2 - ALL (-BACTERIA)	668	Inviable (S288C)		POL30	"Proliferating cell nuclear antigen (PCNA), functions as the sliding clamp for DNA polymerase delta; may function as a docking site for other proteins required for mitotic and meiotic chromosomal DNA replication and for DNA repair"
S000001112	Verified	YHR070W	OG5_127369	2 - ALL (-BACTERIA)	669	Inviable (S288C)		TRM5	"tRNA(m(1)G37)methyltransferase, methylates a tRNA base adjacent to the anticodon that has a role in prevention of frameshifting; highly conserved across Archaea, Bacteria, and Eukarya"
S000003767	Verified	YJR007W	OG5_127433	2 - ALL (-BACTERIA)	670	Inviable (Other | S288C)		SUI2	"Alpha subunit of the translation initiation factor eIF2, involved in the identification of the start codon; phosphorylation of Ser51 is required for regulation of translation by inhibiting the exchange of GDP for GTP"
S000002432	Verified	YDR025W	OG5_126986	2 - ALL (-BACTERIA)	671	Viable		RPS11A	Protein component of the small (40S) ribosomal subunit; identical to Rps11Bp and has similarity to E. coli S17 and rat S11 ribosomal proteins
S000000252	Verified	YBR048W	OG5_126986	2 - ALL (-BACTERIA)	672	Viable		RPS11B	Protein component of the small (40S) ribosomal subunit; identical to Rps11Ap and has similarity to E. coli S17 and rat S11 ribosomal proteins
S000006307	Verified	YPR103W	OG5_127100	2 - ALL (-BACTERIA)	673	Inviable (S288C | Other)		PRE2	"Beta 5 subunit of the 20S proteasome, responsible for the chymotryptic activity of the proteasome"
S000001062	Verified	YHR020W	OG5_127154	2 - ALL (-BACTERIA)	674	Inviable (S288C)	Unknown Function		"Protein of unknown function that may interact with ribosomes, based on co-purification experiments; has similarity to proline-tRNA ligase; YHR020W is an essential gene"
S000000393	Verified	YBR189W	OG5_126983	2 - ALL (-BACTERIA)	675	Viable		RPS9B	Protein component of the small (40S) ribosomal subunit; nearly identical to Rps9Ap and has similarity to E. coli S4 and rat S9 ribosomal proteins
S000006002	Verified	YPL081W	OG5_126983	2 - ALL (-BACTERIA)	676	Viable		RPS9A	Protein component of the small (40S) ribosomal subunit; nearly identical to Rps9Bp and has similarity to E. coli S4 and rat S9 ribosomal proteins
S000003884	Verified	YJR123W	OG5_127064	2 - ALL (-BACTERIA)	677	Inviable (S288C)		RPS5	"Protein component of the small (40S) ribosomal subunit, the least basic of the non-acidic ribosomal proteins; phosphorylated in vivo; essential for viability; has similarity to E. coli S7 and rat S5 ribosomal proteins"
S000003417	Verified	YGR185C	OG5_127567	2 - ALL (-BACTERIA)	678	Inviable (S288C | Other)		TYS1	"Cytoplasmic tyrosyl-tRNA synthetase, required for cytoplasmic protein synthesis; interacts with positions 34 and 35 of the tRNATyr anticodon; mutations in human ortholog YARS are associated with Charcot-Marie-Tooth (CMT) neuropathies"
S000000153	Verified	YBL057C	OG5_127155	2 - ALL (-BACTERIA)	679	Viable		PTH2	One of two (see also PTH1) mitochondrially-localized peptidyl-tRNA hydrolases; negatively regulates the ubiquitin-proteasome pathway via interactions with ubiquitin-like ubiquitin-associated proteins; dispensable for cell growth
S000004162	Verified	YLR172C	OG5_127443	2 - ALL (-BACTERIA)	680	Viable		DPH5	"Methyltransferase required for synthesis of diphthamide, which is a modified histidine residue of translation elongation factor 2 (Eft1p or Eft2p); not essential for viability; GFP-Dph5p fusion protein localizes to the cytoplasm"
S000001110	Verified	YHR068W	OG5_127351	2 - ALL (-BACTERIA)	681	Inviable (S288C)		DYS1	"Deoxyhypusine synthase, catalyzes formation of deoxyhypusine, the first step in hypusine biosynthesis; triggers posttranslational hypusination of translation elongation factor eIF-5A and regulates its intracellular levels; tetrameric"
S000001596	Verified	YKL113C	OG5_127472	2 - ALL (-BACTERIA)	682	Viable		RAD27	"5' to 3' exonuclease, 5' flap endonuclease, required for Okazaki fragment processing and maturation as well as for long-patch base-excision repair; member of the S. pombe RAD2/FEN1 family"
S000004946	Verified	YNL001W	OG5_127513	2 - ALL (-BACTERIA)	683	Viable		DOM34	"Protein that, with binding partner Hbs1p, facilitates ribosomal subunit dissociation when translation is stalled; required for RNA cleavage in no-go decay, but reports conflict on endonuclease activity; Pelota ortholog"
S000002325	Verified	YDL166C	OG5_127564	2 - ALL (-BACTERIA)	684	Inviable (S288C)		FAP7	"Essential NTPase required for small ribosome subunit synthesis, mediates processing of the 20S pre-rRNA at site D in the cytoplasm but associates only transiently with 43S preribosomes via Rps14p, may be the endonuclease for site D"
S000003661	Verified	YJL125C	OG5_127534	2 - ALL (-BACTERIA)	685	Inviable (S288C | Other)		GCD14	"Subunit of tRNA (1-methyladenosine) methyltransferase, with Gcd10p, required for the modification of the adenine at position 58 in tRNAs, especially tRNAi-Met; first identified as a negative regulator of GCN4 expression"
S000004380	Verified	YLR388W	OG5_127205	2 - ALL (-BACTERIA)	686	Viable		RPS29A	Protein component of the small (40S) ribosomal subunit; nearly identical to Rps29Bp and has similarity to rat S29 and E. coli S14 ribosomal proteins
S000002219	Verified	YDL061C	OG5_127205	2 - ALL (-BACTERIA)	687	Viable		RPS29B	Protein component of the small (40S) ribosomal subunit; nearly identical to Rps29Ap and has similarity to rat S29 and E. coli S14 ribosomal proteins
S000005815	Uncharacterized	YOR289W	OG5_127328	2 - ALL (-BACTERIA)	688	Viable	Unknown Function		Putative protein of unknown function; transcription induced by the unfolded protein response; green fluorescent protein (GFP)-fusion protein localizes to both the cytoplasm and the nucleus
S000006081	Verified	YPL160W	OG5_127407	2 - ALL (-BACTERIA)	689	Inviable (S288C)		CDC60	"Cytosolic leucyl tRNA synthetase, ligates leucine to the appropriate tRNA"
S000005671	Verified	YOR145C	OG5_127464	2 - ALL (-BACTERIA)	690	Untested		PNO1	"Essential nucleolar protein required for pre-18S rRNA processing, interacts with Dim1p, an 18S rRNA dimethyltransferase, and also with Nob1p, which is involved in proteasome biogenesis; contains a KH domain"
S000002527	Verified	YDR120C	OG5_127349	2 - ALL (-BACTERIA)	691	Viable		TRM1	"tRNA methyltransferase; two forms of the protein are made by alternative translation starts; localizes to both the nucleus and mitochondrion to produce the modified base N2,N2-dimethylguanosine in tRNAs in both compartments"
S000004038	Verified	YLR048W	OG5_127014	2 - ALL (-BACTERIA)	692	Viable		RPS0B	"Protein component of the small (40S) ribosomal subunit, nearly identical to Rps0Ap; required for maturation of 18S rRNA along with Rps0Ap; deletion of either RPS0 gene reduces growth rate, deletion of both genes is lethal"
S000003446	Verified	YGR214W	OG5_127014	2 - ALL (-BACTERIA)	693	Viable		RPS0A	"Protein component of the small (40S) ribosomal subunit, nearly identical to Rps0Bp; required for maturation of 18S rRNA along with Rps0Bp; deletion of either RPS0 gene reduces growth rate, deletion of both genes is lethal"
S000000827	Verified	YER025W	OG5_127447	2 - ALL (-BACTERIA)	694	Inviable (S288C)		GCD11	"Gamma subunit of the translation initiation factor eIF2, involved in the identification of the start codon; binds GTP when forming the ternary complex with GTP and tRNAi-Met"
S000001014	Verified	YHL022C	OG5_127274	2 - ALL (-BACTERIA)	695	Viable		SPO11	Meiosis-specific protein that initiates meiotic recombination by catalyzing the formation of double-strand breaks in DNA via a transesterification reaction; required for homologous chromosome pairing and synaptonemal complex formation
S000005645	Verified	YOR119C	OG5_127476	2 - ALL (-BACTERIA)	696	Inviable (S288C | W303)		RIO1	Essential serine kinase involved in cell cycle progression and processing of the 20S pre-rRNA into mature 18S rRNA
S000002957	Verified	YER007C-A	OG5_127512	2 - ALL (-BACTERIA)	697	Viable	Unknown Function	TMA20	Protein of unknown function that associates with ribosomes and has a putative RNA binding domain; interacts with Tma22p; null mutant exhibits translation defects; has homology to human oncogene MCT-1
S000003999	Verified	YLR009W	OG5_127497	2 - ALL (-BACTERIA)	698	Inviable (S288C)		RLP24	"Essential protein with similarity to Rpl24Ap and Rpl24Bp, associated with pre-60S ribosomal subunits and required for ribosomal large subunit biogenesis"
S000003730	Verified	YJL194W	OG5_126808	2 - ALL (-BACTERIA)	699	Inviable (S288C)		CDC6	"Essential ATP-binding protein required for DNA replication, component of the pre-replicative complex (pre-RC) which requires ORC to associate with chromatin and is in turn required for Mcm2-7p DNA association; homologous to S. pombe Cdc18p"
S000004530	Verified	YML065W	OG5_126808	2 - ALL (-BACTERIA)	700	Inviable (S288C)		ORC1	"Largest subunit of the origin recognition complex, which directs DNA replication by binding to replication origins and is also involved in transcriptional silencing; exhibits ATPase activity"
S000000034	Verified	YAL036C	OG5_127528	2 - ALL (-BACTERIA)	701	Viable		RBG1	"Member of the DRG family of GTP-binding proteins; associates with translating ribosomes; interacts with Tma46p, Ygr250cp, Gir2p and Yap1p via two-hybrid"
S000002452	Verified	YDR045C	OG5_127419	2 - ALL (-BACTERIA)	702	Inviable (S288C)		RPC11	RNA polymerase III subunit C11; mediates pol III RNA cleavage activity and is important for termination of transcription; homologous to TFIIS
S000002998	Verified	YGL030W	OG5_127005	2 - ALL (-BACTERIA)	703	Inviable (S288C)		RPL30	"Protein component of the large (60S) ribosomal subunit, has similarity to rat L30 ribosomal protein; involved in pre-rRNA processing in the nucleolus; autoregulates splicing of its transcript"
S000001063	Verified	YHR021C	OG5_127008	2 - ALL (-BACTERIA)	704	Viable		RPS27B	Protein component of the small (40S) ribosomal subunit; nearly identical to Rps27Ap and has similarity to rat S27 ribosomal protein
S000001639	Verified	YKL156W	OG5_127008	2 - ALL (-BACTERIA)	705	Viable		RPS27A	Protein component of the small (40S) ribosomal subunit; nearly identical to Rps27Bp and has similarity to rat S27 ribosomal protein
S000004254	Verified	YLR264W	OG5_127046	2 - ALL (-BACTERIA)	706	Viable		RPS28B	Protein component of the small (40S) ribosomal subunit; nearly identical to Rps28Ap and has similarity to rat S28 ribosomal protein
S000005693	Verified	YOR167C	OG5_127046	2 - ALL (-BACTERIA)	707	Viable		RPS28A	Protein component of the small (40S) ribosomal subunit; nearly identical to Rps28Bp and has similarity to rat S28 ribosomal protein
S000006391	Verified	YPR187W	OG5_127345	2 - ALL (-BACTERIA)	708	Inviable (S288C | W303)		RPO26	"RNA polymerase subunit ABC23, common to RNA polymerases I, II, and III; part of central core; similar to bacterial omega subunit"
S000005859	Verified	YOR332W	OG5_127015	2 - ALL (-BACTERIA)	709	Viable		VMA4	"Subunit E of the eight-subunit V1 peripheral membrane domain of the vacuolar H+-ATPase (V-ATPase), an electrogenic proton pump found throughout the endomembrane system; required for the V1 domain to assemble onto the vacuolar membrane"
S000002688	Verified	YDR280W	OG5_126882	2 - ALL (-BACTERIA)	710	Inviable (S288C)		RRP45	"Exosome non-catalytic core component; involved in 3'-5' RNA processing and degradation in both the nucleus and the cytoplasm; has similarity to E. coli RNase PH and to human hRrp45p (PM/SCL-75, EXOSC9)"
S000005151	Verified	YNL207W	OG5_127684	2 - ALL (-BACTERIA)	711	Inviable (S288C)		RIO2	Essential serine kinase involved in the processing of the 20S pre-rRNA into mature 18S rRNA; has similarity to Rio1p
S000000358	Verified	YBR154C	OG5_127455	2 - ALL (-BACTERIA)	712	Inviable (S288C)		RPB5	"RNA polymerase subunit ABC27, common to RNA polymerases I, II, and III; contacts DNA and affects transactivation"
S000002908	Verified	YDR500C	OG5_126918	2 - ALL (-BACTERIA)	713	Viable		RPL37B	"Protein component of the large (60S) ribosomal subunit, has similarity to Rpl37Ap and to rat L37 ribosomal protein"
S000004175	Verified	YLR185W	OG5_126918	2 - ALL (-BACTERIA)	714	Viable		RPL37A	"Protein component of the large (60S) ribosomal subunit, has similarity to Rpl37Bp and to rat L37 ribosomal protein"
S000004133	Uncharacterized	YLR143W	OG5_127536	2 - ALL (-BACTERIA)	715	Viable	Unknown Function		Putative protein of unknown function; green fluorescent protein (GFP)-tagged protein localizes to the cytoplasm; YLR143W is not an essential gene
S000002233	Verified	YDL075W	OG5_126907	2 - ALL (-BACTERIA)	716	Viable		RPL31A	"Protein component of the large (60S) ribosomal subunit, nearly identical to Rpl31Bp and has similarity to rat L31 ribosomal protein; associates with the karyopherin Sxm1p; loss of both Rpl31p and Rpl39p confers lethality"
S000004398	Verified	YLR406C	OG5_126907	2 - ALL (-BACTERIA)	717	Viable		RPL31B	"Protein component of the large (60S) ribosomal subunit, nearly identical to Rpl31Ap and has similarity to rat L31 ribosomal protein; associates with the karyopherin Sxm1p; loss of both Rpl31p and Rpl39p confers lethality"
S000002547	Verified	YDR140W	OG5_127713	2 - ALL (-BACTERIA)	718	Viable		MTQ2	S-adenosylmethionine-dependent methyltransferase of the seven beta-strand family; subunit of complex with Trm112p that methylates translation release factor Sup45p (eRF1) in the ternary complex eRF1-eRF3-GTP; similar to E.coli PrmC
S000002323	Verified	YDL164C	OG5_127375	2 - ALL (-BACTERIA)	719	Inviable (S288C)		CDC9	"DNA ligase found in the nucleus and mitochondria, an essential enzyme that joins Okazaki fragments during DNA replication; also acts in nucleotide excision repair, base excision repair, and recombination"
S000001283	Verified	YIL021W	OG5_127622	2 - ALL (-BACTERIA)	720	Inviable (S288C | S288C)		RPB3	"RNA polymerase II third largest subunit B44, part of central core; similar to prokaryotic alpha subunit"
S000003825	Verified	YJR064W	OG5_127343	2 - ALL (-BACTERIA)	721	Inviable (S288C)		CCT5	"Subunit of the cytosolic chaperonin Cct ring complex, related to Tcp1p, required for the assembly of actin and tubulins in vivo"
S000005930	Verified	YPL009C	OG5_127300	2 - ALL (-BACTERIA)	722	Viable	Unknown Function	TAE2	"Protein of unknown function, involved in protein translation; may interact with ribosomes, based on co-purification experiments; green fluorescent protein (GFP)-fusion protein localizes to the cytoplasm"
S000002498	Verified	YDR091C	OG5_127149	2 - ALL (-BACTERIA)	723	Inviable (S288C)		RLI1	Essential iron-sulfur protein required for ribosome biogenesis and translation initiation and termination; facilitates binding of a multifactor complex (MFC) of initiation factors to the small ribosomal subunit; predicted ABC family ATPase
S000000752	Verified	YEL026W	OG5_127322	2 - ALL (-BACTERIA)	724	Inviable (S288C | Unknown Strain)		SNU13	"RNA binding protein, part of U3 snoRNP involved in rRNA processing, part of U4/U6-U5 tri-snRNP involved in mRNA splicing, similar to human 15.5K protein"
S000005076	Verified	YNL132W	OG5_127380	2 - ALL (-BACTERIA)	725	Inviable (S288C)		KRE33	"Essential protein, required for biogenesis of the small ribosomal subunit; heterozygous mutant shows haploinsufficiency in K1 killer toxin resistance"
S000004190	Verified	YLR200W	OG5_127549	2 - ALL (-BACTERIA)	726	Viable		YKE2	"Subunit of the heterohexameric Gim/prefoldin protein complex involved in the folding of alpha-tubulin, beta-tubulin, and actin"
S000003768	Uncharacterized	YJR008W	OG5_127479	2 - ALL (-BACTERIA)	727	Viable	Unknown Function		Putative protein of unknown function; expression repressed by inosine and choline in an Opi1p-dependent manner; expression induced by mild heat-stress on a non-fermentable carbon source.
S000004966	Verified	YNL021W	OG5_126654	2 - ALL (-BACTERIA)	728	Viable		HDA1	"Putative catalytic subunit of a class II histone deacetylase complex that also contains Hda2p and Hda3p; Hda1p interacts with the Hda2p-Hda3p subcomplex to form an active tetramer; deletion increases histone H2B, H3 and H4 acetylation"
S000006007	Verified	YPL086C	OG5_127324	2 - ALL (-BACTERIA)	729	Viable		ELP3	"Subunit of Elongator complex, which is required for modification of wobble nucleosides in tRNA; exhibits histone acetyltransferase activity that is directed to histones H3 and H4; disruption confers resistance to K. lactis zymotoxin"
S000005532	Verified	YOR006C	OG5_127734	2 - ALL (-BACTERIA)	730	Viable		TSR3	Protein required for correct processing of the 20S pre-rRNA at site D to generate mature 18S rRNA; green fluorescent protein (GFP)-fusion protein localizes to both the cytoplasm and the nucleus
S000002990	Verified	YGL022W	OG5_126840	2 - ALL (-BACTERIA)	731	Inviable (Other)		STT3	"Subunit of the oligosaccharyltransferase complex of the ER lumen, which catalyzes asparagine-linked glycosylation of newly synthesized proteins; forms a subcomplex with Ost3p and Ost4p and is directly involved in catalysis"
S000001489	Verified	YKL006W	OG5_127132	2 - ALL (-BACTERIA)	732	Viable		RPL14A	"N-terminally acetylated protein component of the large (60S) ribosomal subunit, nearly identical to Rpl14Bp and has similarity to rat L14 ribosomal protein; rpl14a csh5 double null mutant exhibits synthetic slow growth"
S000000993	Verified	YHL001W	OG5_127132	2 - ALL (-BACTERIA)	733	Viable		RPL14B	"Protein component of the large (60S) ribosomal subunit, nearly identical to Rpl14Ap and has similarity to rat L14 ribosomal protein"
S000002165	Verified	YDL007W	OG5_127456	2 - ALL (-BACTERIA)	734	Inviable (S288C)		RPT2	One of six ATPases of the 19S regulatory particle of the 26S proteasome involved in the degradation of ubiquitinated substrates; required for normal peptide hydrolysis by the core 20S particle
S000002826	Verified	YDR418W	OG5_127022	2 - ALL (-BACTERIA)	735	Viable		RPL12B	"Protein component of the large (60S) ribosomal subunit, nearly identical to Rpl12Ap; rpl12a rpl12b double mutant exhibits slow growth and slow translation; has similarity to E. coli L11 and rat L12 ribosomal proteins"
S000000780	Verified	YEL054C	OG5_127022	2 - ALL (-BACTERIA)	736	Viable		RPL12A	"Protein component of the large (60S) ribosomal subunit, nearly identical to Rpl12Bp; rpl12a rpl12b double mutant exhibits slow growth and slow translation; has similarity to E. coli L11 and rat L12 ribosomal proteins"
S000001405	Verified	YIL143C	OG5_127208	2 - ALL (-BACTERIA)	737	Inviable (S288C)		SSL2	"Component of the holoenzyme form of RNA polymerase transcription factor TFIIH, has DNA-dependent ATPase/helicase activity and is required, with Rad3p, for unwinding promoter DNA; involved in DNA repair; homolog of human ERCC3"
S000001314	Verified	YIL052C	OG5_127025	2 - ALL (-BACTERIA)	738	Viable		RPL34B	"Protein component of the large (60S) ribosomal subunit, nearly identical to Rpl34Ap and has similarity to rat L34 ribosomal protein"
S000002135	Verified	YER056C-A	OG5_127025	2 - ALL (-BACTERIA)	739	Viable		RPL34A	"Protein component of the large (60S) ribosomal subunit, nearly identical to Rpl34Bp and has similarity to rat L34 ribosomal protein"
S000003551	Verified	YJL014W	OG5_127483	2 - ALL (-BACTERIA)	740	Inviable (Unknown Strain | S288C)		CCT3	"Subunit of the cytosolic chaperonin Cct ring complex, related to Tcp1p, required for the assembly of actin and tubulins in vivo"
S000001461	Verified	YIR022W	OG5_127356	2 - ALL (-BACTERIA)	741	Inviable (S288C)		SEC11	"18kDa catalytic subunit of the Signal Peptidase Complex (SPC; Spc1p, Spc2p, Spc3p, and Sec11p) which cleaves the signal sequence of proteins targeted to the endoplasmic reticulum"
S000002350	Verified	YDL191W	OG5_127176	2 - ALL (-BACTERIA)	742	Viable		RPL35A	"Protein component of the large (60S) ribosomal subunit, identical to Rpl35Bp and has similarity to rat L35 ribosomal protein"
S000002295	Verified	YDL136W	OG5_127176	2 - ALL (-BACTERIA)	743	Viable		RPL35B	"Protein component of the large (60S) ribosomal subunit, identical to Rpl35Ap and has similarity to rat L35 ribosomal protein"
S000006155	Verified	YPL234C	OG5_126803	2 - ALL (-BACTERIA)	744	Viable		VMA11	"Vacuolar ATPase V0 domain subunit c', involved in proton transport activity; hydrophobic integral membrane protein (proteolipid) containing four transmembrane segments; N and C termini are in the vacuolar lumen"
S000000753	Verified	YEL027W	OG5_126803	2 - ALL (-BACTERIA)	745	Viable		VMA3	Proteolipid subunit of the vacuolar H(+)-ATPase V0 sector (subunit c; dicyclohexylcarbodiimide binding subunit); required for vacuolar acidification and important for copper and iron metal ion homeostasis
S000000447	Verified	YBR243C	OG5_127672	2 - ALL (-BACTERIA)	746	Inviable (S288C)		ALG7	"UDP-N-acetyl-glucosamine-1-P transferase, transfers Glc-Nac-P from UDP-GlcNac to Dol-P in the ER in the first step of the dolichol pathway of protein asparagine-linked glycosylation; inhibited by tunicamycin"
S000005176	Verified	YNL232W	OG5_128555	2 - ALL (-BACTERIA)	747	Inviable (S288C)		CSL4	Exosome non-catalytic core component; involved in 3'-5' RNA processing and degradation in both the nucleus and the cytoplasm; predicted to contain an S1 RNA binding domain; has similarity to human hCsl4p (EXOSC1)
S000001627	Verified	YKL144C	OG5_127589	2 - ALL (-BACTERIA)	748	Inviable (Other | S288C)		RPC25	"RNA polymerase III subunit C25, required for transcription initiation; forms a heterodimer with Rpc17p; paralog of Rpb7p"
S000001111	Verified	YHR069C	OG5_127653	2 - ALL (-BACTERIA)	749	Inviable (Other | S288C)		RRP4	Exosome non-catalytic core component; involved in 3'-5' RNA processing and degradation in both the nucleus and the cytoplasm; predicted to contain RNA binding domains; has similarity to human hRrp4p (EXOSC2)
S000002258	Verified	YDL100C	OG5_127181	2 - ALL (-BACTERIA)	750	Viable		GET3	"Guanine nucleotide exchange factor for Gpa1p; amplifies G protein signaling; subunit of the GET complex, which is involved in Golgi to ER trafficking and insertion of proteins into the ER membrane; has low-level ATPase activity"
S000003833	Verified	YJR072C	OG5_127563	2 - ALL (-BACTERIA)	751	Inviable (S288C)		NPA3	"Essential, conserved, cytoplasmic ATPase; phosphorylated by the Pcl1p-Pho85p kinase complex"
S000005837	Verified	YOR310C	OG5_127592	2 - ALL (-BACTERIA)	752	Inviable (Other | S288C)		NOP58	"Protein involved in pre-rRNA processing, 18S rRNA synthesis, and snoRNA synthesis; component of the small subunit processome complex, which is required for processing of pre-18S rRNA"
S000005454	Verified	YOL094C	OG5_127600	2 - ALL (-BACTERIA)	753	Inviable (S288C)		RFC4	"Subunit of heteropentameric Replication factor C (RF-C), which is a DNA binding protein and ATPase that acts as a clamp loader of the proliferating cell nuclear antigen (PCNA) processivity factor for DNA polymerases delta and epsilon"
S000004678	Verified	YMR074C	OG5_127711	2 - ALL (-BACTERIA)	754	Viable			"Protein with homology to human PDCD5, which is involved in programmed cell death; N-terminal region forms a conserved triple-helix bundle structure; overexpression promotes H2O2-induced apoptosis; YMR074C is not an essential gene"
S000004573	Verified	YML105C	OG5_128121	2 - ALL (-BACTERIA)	755	Inviable (S288C)		SEC65	"Subunit of the signal recognition particle (SRP), involved in protein targeting to the ER; interacts with Srp54p; homolog of mammalian SRP19"
S000005736	Verified	YOR210W	OG5_127691	2 - ALL (-BACTERIA)	756	Inviable (S288C | Other)		RPB10	"RNA polymerase subunit ABC10-beta, common to RNA polymerases I, II, and III"
S000005365	Verified	YOL005C	OG5_127688	2 - ALL (-BACTERIA)	757	Inviable (S288C | Other)		RPB11	RNA polymerase II subunit B12.5; part of central core; similar to Rpc19p and bacterial alpha subunit
S000000897	Verified	YER095W	OG5_126834	2 - ALL (-BACTERIA)	758	Viable		RAD51	"Strand exchange protein, forms a helical filament with DNA that searches for homology; involved in the recombinational repair of double-strand breaks in DNA during vegetative growth and meiosis; homolog of Dmc1p and bacterial RecA protein"
S000000981	Verified	YER179W	OG5_126834	2 - ALL (-BACTERIA)	759	Viable		DMC1	Meiosis-specific protein required for repair of double-strand breaks and pairing between homologous chromosomes; homolog of Rad51p and the bacterial RecA protein
S000001441	Verified	YIR002C	OG5_128649	2 - ALL (-BACTERIA)	760	Viable		MPH1	"Member of the DEAH family of helicases, functions in an error-free DNA damage bypass pathway that involves homologous recombination, binds to flap DNA and stimulates activity of Rad27p and Dna2p; mutations confer a mutator phenotype"
S000000446	Uncharacterized	YBR242W	OG5_127807	2 - ALL (-BACTERIA)	761	Viable	Unknown Function		Putative protein of unknown function; green fluorescent protein (GFP)-fusion protein localizes to the cytoplasm and nucleus; YBR242W is not an essential gene
S000003069	Uncharacterized	YGL101W	OG5_127807	2 - ALL (-BACTERIA)	762	Viable	Unknown Function		Putative protein of unknown function; non-essential gene with similarity to YBR242W; interacts with the DNA helicase Hpr5p
S000003259	Verified	YGR027C	OG5_126998	2 - ALL (-BACTERIA)	763	Viable		RPS25A	Protein component of the small (40S) ribosomal subunit; nearly identical to Rps25Bp and has similarity to rat S25 ribosomal protein
S000004325	Verified	YLR333C	OG5_126998	2 - ALL (-BACTERIA)	764	Viable		RPS25B	Protein component of the small (40S) ribosomal subunit; nearly identical to Rps25Ap and has similarity to rat S25 ribosomal protein
S000005776	Verified	YOR250C	OG5_127602	2 - ALL (-BACTERIA)	765	Inviable (S288C)		CLP1	"Subunit of cleavage factor I (CFI), involved in both the endonucleolyitc cleavage and polyadenylation steps of mRNA 3'-end maturation"
S000005398	Verified	YOL038W	OG5_127424	2 - ALL (-BACTERIA)	766	Inviable (S288C)		PRE6	Alpha 4 subunit of the 20S proteasome; may replace alpha 3 subunit (Pre9p) under stress conditions to create a more active proteasomal isoform; GFP-fusion protein relocates from cytosol to the mitochondrial surface upon oxidative stress
S000006223	Verified	YPR019W	OG5_127631	2 - ALL (-BACTERIA)	767	Inviable (S288C)		MCM4	Essential helicase component of heterohexameric MCM2-7 complexes which bind pre-replication complexes on DNA and melt DNA prior to replication; forms an Mcm4p-6p-7p subcomplex; shows nuclear accumulation in G1; homolog of S. pombe Cdc21p
S000000119	Verified	YBL023C	OG5_127764	2 - ALL (-BACTERIA)	768	Inviable (S288C)		MCM2	Protein involved in DNA replication; component of the Mcm2-7 hexameric complex that binds chromatin as a part of the pre-replicative complex
S000005943	Verified	YPL022W	OG5_127977	2 - ALL (-BACTERIA)	769	Viable		RAD1	"Single-stranded DNA endonuclease (with Rad10p), cleaves single-stranded DNA during nucleotide excision repair and double-strand break repair; subunit of Nucleotide Excision Repair Factor 1 (NEF1); homolog of human XPF protein"
S000004176	Verified	YLR186W	OG5_127748	2 - ALL (-BACTERIA)	770	Inviable (S288C)		EMG1	Member of the alpha/beta knot fold methyltransferase superfamily; required for maturation of 18S rRNA and for 40S ribosome production; interacts with RNA and with S-adenosylmethionine; associates with spindle/microtubules; forms homodimers
S000005336	Verified	YNR053C	OG5_127573	2 - ALL (-BACTERIA)	771	Inviable (Other | S288C)		NOG2	Putative GTPase that associates with pre-60S ribosomal subunits in the nucleolus and is required for their nuclear export and maturation
S000003179	Verified	YGL211W	OG5_127415	2 - ALL (-BACTERIA)	772	Viable		NCS6	"Protein required for thiolation of the uridine at the wobble position of Gln, Lys, and Glu tRNAs; has a role in urmylation and in invasive and pseudohyphal growth; inhibits replication of Brome mosaic virus in S. cerevisiae"
S000001054	Verified	YHR012W	OG5_127553	2 - ALL (-BACTERIA)	773	Viable		VPS29	Endosomal protein that is a subunit of the membrane-associated retromer complex essential for endosome-to-Golgi retrograde transport; forms a subcomplex with Vps35p and Vps26p that selects cargo proteins for endosome-to-Golgi retrieval
S000004750	Verified	YMR142C	OG5_127128	2 - ALL (-BACTERIA)	774	Viable		RPL13B	"Protein component of the large (60S) ribosomal subunit, nearly identical to Rpl13Ap; not essential for viability; has similarity to rat L13 ribosomal protein"
S000002240	Verified	YDL082W	OG5_127128	2 - ALL (-BACTERIA)	775	Viable		RPL13A	"Protein component of the large (60S) ribosomal subunit, nearly identical to Rpl13Bp; not essential for viability; has similarity to rat L13 ribosomal protein"
S000003485	Verified	YGR253C	OG5_127593	2 - ALL (-BACTERIA)	776	Inviable (S288C)		PUP2	Alpha 5 subunit of the 20S proteasome involved in ubiquitin-dependent catabolism; human homolog is subunit zeta
S000003725	Verified	YJL189W	OG5_127376	2 - ALL (-BACTERIA)	777	Viable		RPL39	"Protein component of the large (60S) ribosomal subunit, has similarity to rat L39 ribosomal protein; required for ribosome biogenesis; loss of both Rpl31p and Rpl39p confers lethality; also exhibits genetic interactions with SIS1 and PAB1"
S000003494	Verified	YGR262C	OG5_127673	2 - ALL (-BACTERIA)	778	Viable		BUD32	"Protein kinase, component of the EKC/KEOPS complex with Kae1p, Cgi121p, Pcc1p, and Gon7p; EKC/KEOPS complex is required for t6A tRNA modification and may have roles in telomere maintenance and transcription"
S000002239	Verified	YDL081C	OG5_126872	2 - ALL (-BACTERIA)	779	Viable		RPP1A	"Ribosomal stalk protein P1 alpha, involved in the interaction between translational elongation factors and the ribosome; accumulation of P1 in the cytoplasm is regulated by phosphorylation and interaction with the P2 stalk component"
S000002288	Verified	YDL130W	OG5_126872	2 - ALL (-BACTERIA)	780	Viable		RPP1B	"Ribosomal protein P1 beta, component of the ribosomal stalk, which is involved in interaction of translational elongation factors with ribosome; accumulation is regulated by phosphorylation and interaction with the P2 stalk component"
S000004095	Verified	YLR105C	OG5_128736	2 - ALL (-BACTERIA)	781	Inviable (Other | S288C)		SEN2	"Subunit of the tRNA splicing endonuclease, which is composed of Sen2p, Sen15p, Sen34p, and Sen54p; Sen2p contains the active site for tRNA 5' splice site cleavage and has similarity to Sen34p and to Archaeal tRNA splicing endonuclease"
S000002702	Verified	YDR294C	OG5_128248	2 - ALL (-BACTERIA)	782	Viable		DPL1	"Dihydrosphingosine phosphate lyase, regulates intracellular levels of sphingolipid long-chain base phosphates (LCBPs), degrades phosphorylated long chain bases, prefers C16 dihydrosphingosine-l-phosphate as a substrate"
S000004278	Verified	YLR287C-A	OG5_127269	2 - ALL (-BACTERIA)	783	Viable		RPS30A	Protein component of the small (40S) ribosomal subunit; nearly identical to Rps30Bp and has similarity to rat S30 ribosomal protein
S000005708	Verified	YOR182C	OG5_127269	2 - ALL (-BACTERIA)	784	Viable		RPS30B	Protein component of the small (40S) ribosomal subunit; nearly identical to Rps30Ap and has similarity to rat S30 ribosomal protein
S000002812	Verified	YDR404C	OG5_127981	2 - ALL (-BACTERIA)	785	Inviable (Other | S288C)		RPB7	RNA polymerase II subunit B16; forms two subunit dissociable complex with Rpb4p; involved in recruitment of 3'-end processing factors to transcribing RNA polymerase II complex and in export of mRNA to cytoplasm under stress conditions
S000005274	Verified	YNL330C	OG5_126742	2 - ALL (-BACTERIA)	786	Viable		RPD3	"Histone deacetylase; regulates transcription, silencing, and other processes by influencing chromatin remodeling; forms at least two different complexes which have distinct functions and members"
S000003503	Verified	YGR271W	OG5_126701	2 - ALL (-BACTERIA)	787	Viable		SLH1	"Putative RNA helicase related to Ski2p, involved in translation inhibition of non-poly(A) mRNAs; required for repressing propagation of dsRNA viruses"
S000000974	Verified	YER172C	OG5_126701	2 - ALL (-BACTERIA)	788	Inviable (S288C | Other)		BRR2	RNA-dependent ATPase RNA helicase (DEIH box); required for disruption of U4/U6 base-pairing in native snRNPs to activate the spliceosome for catalysis; homologous to human U5-200kD
S000004993	Verified	YNL048W	OG5_128507	2 - ALL (-BACTERIA)	789	Viable		ALG11	"Alpha-1,2-mannosyltransferase, catalyzes sequential addition of the two terminal alpha 1,2-mannose residues to the Man5GlcNAc2-PP-dolichol intermediate during asparagine-linked glycosylation in the ER"
S000000933	Verified	YER131W	OG5_127138	2 - ALL (-BACTERIA)	790	Viable		RPS26B	Protein component of the small (40S) ribosomal subunit; nearly identical to Rps26Ap and has similarity to rat S26 ribosomal protein
S000003157	Verified	YGL189C	OG5_127138	2 - ALL (-BACTERIA)	791	Viable		RPS26A	Protein component of the small (40S) ribosomal subunit; nearly identical to Rps26Bp and has similarity to rat S26 ribosomal protein
S000006434	Verified	YLR438C-A	OG5_128346	2 - ALL (-BACTERIA)	792	Inviable (S288C | Other)		LSM3	"Lsm (Like Sm) protein; part of heteroheptameric complexes (Lsm2p-7p and either Lsm1p or 8p): cytoplasmic Lsm1p complex involved in mRNA decay; nuclear Lsm8p complex part of U6 snRNP and possibly involved in processing tRNA, snoRNA, and rRNA"
S000004476	Verified	YML014W	OG5_127630	2 - ALL (-BACTERIA)	793	Viable		TRM9	"tRNA methyltransferase, catalyzes esterification of modified uridine nucleotides in tRNA(Arg3) and tRNA(Glu), likely as part of a complex with Trm112p; deletion confers resistance to zymocin"
S000004157	Verified	YLR167W	OG5_127221	2 - ALL (-BACTERIA)	794	Inviable (S288C)		RPS31	Fusion protein that is cleaved to yield a ribosomal protein of the small (40S) subunit and ubiquitin; ubiquitin may facilitate assembly of the ribosomal protein into ribosomes; interacts genetically with translation factor eIF2B
S000003073	Verified	YGL105W	OG5_127125	2 - ALL (-BACTERIA)	795	Viable		ARC1	"Protein that binds tRNA and methionyl- and glutamyl-tRNA synthetases (Mes1p and Gus1p), delivering tRNA to them, stimulating catalysis, and ensuring their localization to the cytoplasm; also binds quadruplex nucleic acids"
S000005399	Verified	YOL039W	OG5_126845	2 - ALL (-BACTERIA)	796	Viable		RPP2A	"Ribosomal protein P2 alpha, a component of the ribosomal stalk, which is involved in the interaction between translational elongation factors and the ribosome; regulates the accumulation of P1 (Rpp1Ap and Rpp1Bp) in the cytoplasm"
S000002790	Verified	YDR382W	OG5_126845	2 - ALL (-BACTERIA)	797	Viable		RPP2B	"Ribosomal protein P2 beta, a component of the ribosomal stalk, which is involved in the interaction between translational elongation factors and the ribosome; regulates the accumulation of P1 (Rpp1Ap and Rpp1Bp) in the cytoplasm"
S000004559	Verified	YML094W	OG5_127820	2 - ALL (-BACTERIA)	798	Viable		GIM5	Subunit of the heterohexameric cochaperone prefoldin complex which binds specifically to cytosolic chaperonin and transfers target proteins to it
S000002747	Verified	YDR339C	OG5_127679	2 - ALL (-BACTERIA)	799	Inviable (S288C)		FCF1	Putative PINc domain nuclease required for early cleavages of 35S pre-rRNA and maturation of 18S rRNA; component of the SSU (small subunit) processome involved in 40S ribosomal subunit biogenesis; copurifies with Faf1p
S000003509	Verified	YGR277C	OG5_128320	2 - ALL (-BACTERIA)	800	Inviable (Other | S288C)		CAB4	"Probable pantetheine-phosphate adenylyltransferase (PPAT), which catalyzes the fourth step in the biosynthesis of coenzyme A from pantothenate; null mutant lethality is complemented by E. coli coaD (encoding PPAT); widely conserved"
S000006148	Verified	YPL227C	OG5_128591	2 - ALL (-BACTERIA)	801	Viable		ALG5	"UDP-glucose:dolichyl-phosphate glucosyltransferase, involved in asparagine-linked glycosylation in the endoplasmic reticulum"
S000004187	Verified	YLR197W	OG5_127848	2 - ALL (-BACTERIA)	802	Inviable (S288C | Other)		NOP56	Essential evolutionarily-conserved nucleolar protein component of the box C/D snoRNP complexes that direct 2'-O-methylation of pre-rRNA during its maturation; overexpression causes spindle orientation defects
S000001734	Verified	YKR026C	OG5_127805	2 - ALL (-BACTERIA)	803	Viable		GCN3	"Alpha subunit of the translation initiation factor eIF2B, the guanine-nucleotide exchange factor for eIF2; activity subsequently regulated by phosphorylated eIF2; first identified as a positive regulator of GCN4 expression"
S000000973	Verified	YER171W	OG5_127585	2 - ALL (-BACTERIA)	804	Inviable (S288C)		RAD3	"5' to 3' DNA helicase, involved in nucleotide excision repair and transcription; subunit of RNA polII initiation factor TFIIH and of Nucleotide Excision Repair Factor 3 (NEF3); homolog of human XPD protein; mutant has aneuploidy tolerance"
S000006314	Verified	YPR110C	OG5_127819	2 - ALL (-BACTERIA)	805	Inviable (S288C | Other)		RPC40	"RNA polymerase subunit AC40, common to RNA polymerase I and III"
S000003083	Verified	YGL115W	OG5_128342	2 - ALL (-BACTERIA)	806	Viable		SNF4	"Activating gamma subunit of the AMP-activated Snf1p kinase complex (contains Snf1p and a Sip1p/Sip2p/Gal83p family member); activates glucose-repressed genes, represses glucose-induced genes; role in sporulation, and peroxisome biogenesis"
S000007455	Verified	YHR072W-A	OG5_127952	2 - ALL (-BACTERIA)	807	Inviable (Unknown Strain)		NOP10	"Constituent of small nucleolar ribonucleoprotein particles containing H/ACA-type snoRNAs, which are required for pseudouridylation and processing of pre-18S rRNA"
S000003443	Verified	YGR211W	OG5_127703	2 - ALL (-BACTERIA)	808	Inviable (S288C | Other)		ZPR1	"Essential protein with two zinc fingers, present in the nucleus of growing cells but relocates to the cytoplasm in starved cells via a process mediated by Cpr1p; binds to translation elongation factor eEF-1 (Tef1p)"
S000004595	Verified	YML126C	OG5_127526	2 - ALL (-BACTERIA)	809	Inviable (S288C)		ERG13	"3-hydroxy-3-methylglutaryl-CoA (HMG-CoA) synthase, catalyzes the formation of HMG-CoA from acetyl-CoA and acetoacetyl-CoA; involved in the second step in mevalonate biosynthesis"
S000001698	Verified	YKL215C	OG5_128108	2 - ALL (-BACTERIA)	810	Viable		OXP1	5-oxoprolinase; enzyme is ATP-dependent and functions as a dimer; similar to mouse Oplah gene; green fluorescent protein (GFP)-fusion protein localizes to the cytoplasm
S000006128	Verified	YPL207W	OG5_128065	2 - ALL (-BACTERIA)	811	Viable		TYW1	"Protein required for the synthesis of wybutosine, a modified guanosine found at the 3'-position adjacent to the anticodon of phenylalanine tRNA which supports reading frame maintenance by stabilizing codon-anticodon interactions"
S000005760	Verified	YOR234C	OG5_127072	2 - ALL (-BACTERIA)	812	Viable		RPL33B	"Ribosomal protein L37 of the large (60S) ribosomal subunit, nearly identical to Rpl33Ap and has similarity to rat L35a; rpl33b null mutant exhibits normal growth while rpl33a rpl33b double null mutant is inviable"
S000006064	Verified	YPL143W	OG5_127072	2 - ALL (-BACTERIA)	813	Inviable (S288C)		RPL33A	"N-terminally acetylated ribosomal protein L37 of the large (60S) ribosomal subunit, nearly identical to Rpl33Bp and has similarity to rat L35a; rpl33a null mutant exhibits slow growth while rpl33a rpl33b double null mutant is inviable"
S000004927	Uncharacterized	YMR310C	OG5_128701	2 - ALL (-BACTERIA)	814	Viable	Unknown Function		Putative protein of unknown function; predicted to be involved in ribosome biogenesis; green fluorescent protein (GFP)-fusion protein localizes to the nucleus; YMR310C is not an essential gene
S000003515	Verified	YGR283C	OG5_128701	2 - ALL (-BACTERIA)	815	Viable	Unknown Function		"Protein of unknown function; may interact with ribosomes, based on co-purification experiments; predicted to be involved in ribosome biogenesis; null mutant is resistant to fluconazole; GFP-fusion protein localizes to the nucleolus"
S000006156	Verified	YPL235W	OG5_128002	2 - ALL (-BACTERIA)	816	Inviable (S288C | DM2)		RVB2	Essential protein involved in transcription regulation; component of chromatin remodeling complexes; required for assembly and function of the INO80 complex; also referred to as reptin; member of the RUVB-like protein family
S000004737	Uncharacterized	YMR130W	OG5_128559	2 - ALL (-BACTERIA)	817	Viable	Unknown Function		Putative protein of unknown function; YMR130W is not an essential gene
S000004442	Verified	YLR450W	OG5_127955	2 - ALL (-BACTERIA)	818	Viable		HMG2	"One of two isozymes of HMG-CoA reductase that convert HMG-CoA to mevalonate, a rate-limiting step in sterol biosynthesis; overproduction induces assembly of peripheral ER membrane arrays and short nuclear-associated membrane stacks"
S000004540	Verified	YML075C	OG5_127955	2 - ALL (-BACTERIA)	819	Viable		HMG1	"One of two isozymes of HMG-CoA reductase that catalyzes the conversion of HMG-CoA to mevalonate, which is a rate-limiting step in sterol biosynthesis; localizes to the nuclear envelope; overproduction induces the formation of karmellae"
S000002786	Verified	YDR378C	OG5_128262	2 - ALL (-BACTERIA)	820	Inviable (Sigma1278b)		LSM6	"Lsm (Like Sm) protein; part of heteroheptameric complexes (Lsm2p-7p and either Lsm1p or 8p): cytoplasmic Lsm1p complex involved in mRNA decay; nuclear Lsm8p complex part of U6 snRNP and possibly involved in processing tRNA, snoRNA, and rRNA"
S000004821	Verified	YMR208W	OG5_128331	2 - ALL (-BACTERIA)	821	Inviable (S288C)		ERG12	"Mevalonate kinase, acts in the biosynthesis of isoprenoids and sterols, including ergosterol, from mevalonate"
S000001500	Verified	YKL017C	OG5_128468	2 - ALL (-BACTERIA)	822	Viable		HCS1	Hexameric DNA polymerase alpha-associated DNA helicase A involved in lagging strand DNA synthesis; contains single-stranded DNA stimulated ATPase and dATPase activities; replication protein A stimulates helicase and ATPase activities
S000004525	Verified	YML060W	OG5_127994	2 - ALL (-BACTERIA)	823	Viable		OGG1	"Mitochondrial glycosylase/lyase that specifically excises 7,8-dihydro-8-oxoguanine residues located opposite cytosine or thymine residues in DNA, repairs oxidative damage to mitochondrial DNA, contributes to UVA resistance"
S000005462	Verified	YOL102C	OG5_127645	2 - ALL (-BACTERIA)	824	Inviable (S288C)		TPT1	"tRNA 2'-phosphotransferase, catalyzes the final step in yeast tRNA splicing: the transfer of the 2'-PO(4) from the splice junction to NAD(+) to form ADP-ribose 1''-2''cyclic phosphate and nicotinamide"
S000005326	Verified	YNR043W	OG5_128252	2 - ALL (-BACTERIA)	825	Inviable (S288C)		MVD1	"Mevalonate pyrophosphate decarboxylase, essential enzyme involved in the biosynthesis of isoprenoids and sterols, including ergosterol; acts as a homodimer"
S000005333	Verified	YNR050C	OG5_129257	2 - ALL (-BACTERIA)	826	Viable		LYS9	"Saccharopine dehydrogenase (NADP+, L-glutamate-forming); catalyzes the formation of saccharopine from alpha-aminoadipate 6-semialdehyde, the seventh step in lysine biosynthesis pathway; exhibits genetic and physical interactions with TRM112"
S000004464	Verified	YML005W	OG5_129346	2 - ALL (-BACTERIA)	827	Viable		TRM12	S-adenosylmethionine-dependent methyltransferase of the seven beta-strand family; required for wybutosine formation in phenylalanine-accepting tRNA
S000003018	Verified	YGL050W	OG5_129765	2 - ALL (-BACTERIA)	828	Viable		TYW3	"tRNA methyltransferase required for synthesis of wybutosine, a modified guanosine found at the 3'-position adjacent to the anticodon of phenylalanine tRNA which supports reading frame maintenance by stabilizing codon-anticodon interactions"
S000003124	Verified	YGL156W	OG5_130172	2 - ALL (-BACTERIA)	829	Viable		AMS1	"Vacuolar alpha mannosidase, involved in free oligosaccharide (fOS) degradation; delivered to the vacuole in a novel pathway separate from the secretory pathway"
S000001148	Verified	YHR106W	OG5_127532	3 - ALL (-ANIMALS)	830	Viable		TRR2	"Mitochondrial thioredoxin reductase involved in protection against oxidative stress, required with Glr1p to maintain the redox state of Trx3p; contains active-site motif (CAVC) present in prokaryotic orthologs; binds NADPH and FAD"
S000002761	Verified	YDR353W	OG5_127532	3 - ALL (-ANIMALS)	831	Inviable (S288C)		TRR1	"Cytoplasmic thioredoxin reductase, key regulatory enzyme that determines the redox state of the thioredoxin system, which acts as a disulfide reductase system and protects cells against both oxidative and reductive stress"
S000000854	Verified	YER052C	OG5_128018	3 - ALL (-ANIMALS)	832	Viable		HOM3	Aspartate kinase (L-aspartate 4-P-transferase); cytoplasmic enzyme that catalyzes the first step in the common pathway for methionine and threonine biosynthesis; expression regulated by Gcn4p and the general control of amino acid synthesis
S000000357	Verified	YBR153W	OG5_127122	3 - ALL (-ANIMALS)	833	Inviable (S288C)		RIB7	Diaminohydroxyphoshoribosylaminopyrimidine deaminase; catalyzes the second step of the riboflavin biosynthesis pathway
S000002534	Verified	YDR127W	OG5_127183	3 - ALL (-ANIMALS)	834	Viable		ARO1	"Pentafunctional arom protein, catalyzes steps 2 through 6 in the biosynthesis of chorismate, which is a precursor to aromatic amino acids"
S000003116	Verified	YGL148W	OG5_128304	3 - ALL (-ANIMALS)	835	Viable		ARO2	"Bifunctional chorismate synthase and flavin reductase, catalyzes the conversion of 5-enolpyruvylshikimate 3-phosphate (EPSP) to form chorismate, which is a precursor to aromatic amino acids"
S000000129	Verified	YBL033C	OG5_127275	3 - ALL (-ANIMALS)	836	Viable		RIB1	GTP cyclohydrolase II; catalyzes the first step of the riboflavin biosynthesis pathway
S000002895	Verified	YDR487C	OG5_127275	3 - ALL (-ANIMALS)	837	Inviable (S288C)		RIB3	"3,4-dihydroxy-2-butanone-4-phosphate synthase (DHBP synthase), required for riboflavin biosynthesis from ribulose-5-phosphate, also has an unrelated function in mitochondrial respiration"
S000005503	Verified	YOL143C	OG5_128902	3 - ALL (-ANIMALS)	838	Viable		RIB4	"Lumazine synthase (6,7-dimethyl-8-ribityllumazine synthase, also known as DMRL synthase); catalyzes synthesis of immediate precursor to riboflavin"
S000002994	Verified	YGL026C	OG5_128016	3 - ALL (-ANIMALS)	839	Viable		TRP5	"Tryptophan synthase, catalyzes the last step of tryptophan biosynthesis; regulated by the general control system of amino acid biosynthesis"
S000005654	Verified	YOR128C	OG5_127668	3 - ALL (-ANIMALS)	840	Viable		ADE2	"Phosphoribosylaminoimidazole carboxylase, catalyzes a step in the 'de novo' purine nucleotide biosynthetic pathway; red pigment accumulates in mutant cells deprived of adenine"
S000005260	Verified	YNL316C	OG5_128434	3 - ALL (-ANIMALS)	841	Viable		PHA2	"Prephenate dehydratase, catalyzes the conversion of prephanate to phenylpyruvate, which is a step in the phenylalanine biosynthesis pathway"
S000001378	Verified	YIL116W	OG5_127656	3 - ALL (-ANIMALS)	842	Viable		HIS5	"Histidinol-phosphate aminotransferase, catalyzes the seventh step in histidine biosynthesis; responsive to general control of amino acid biosynthesis; mutations cause histidine auxotrophy and sensitivity to Cu, Co, and Ni salts"
S000002565	Verified	YDR158W	OG5_128664	3 - ALL (-ANIMALS)	843	Viable		HOM2	"Aspartic beta semi-aldehyde dehydrogenase, catalyzes the second step in the common pathway for methionine and threonine biosynthesis; expression regulated by Gcn4p and the general control of amino acid synthesis"
S000000892	Verified	YER090W	OG5_128544	3 - ALL (-ANIMALS)	844	Viable		TRP2	"Anthranilate synthase, catalyzes the initial step of tryptophan biosynthesis, forms multifunctional hetero-oligomeric anthranilate synthase:indole-3-glycerol phosphate synthase enzyme complex with Trp3p"
S000001777	Verified	YKR069W	OG5_128100	3 - ALL (-ANIMALS)	845	Viable		MET1	"S-adenosyl-L-methionine uroporphyrinogen III transmethylase, involved in the biosynthesis of siroheme, a prosthetic group used by sulfite reductase; required for sulfate assimilation and methionine biosynthesis"
S000003900	Verified	YJR139C	OG5_128063	3 - ALL (-ANIMALS)	846	Viable		HOM6	"Homoserine dehydrogenase (L-homoserine:NADP oxidoreductase), dimeric enzyme that catalyzes the third step in the common pathway for methionine and threonine biosynthesis; enzyme has nucleotide-binding, dimerization and catalytic regions"
S000002762	Verified	YDR354W	OG5_129303	3 - ALL (-ANIMALS)	847	Viable		TRP4	"Anthranilate phosphoribosyl transferase of the tryptophan biosynthetic pathway, catalyzes the phosphoribosylation of anthranilate, subject to the general control system of amino acid biosynthesis"
S000003777	Verified	YJR016C	OG5_128618	3 - ALL (-ANIMALS)	848	Inviable (S288C)		ILV3	"Dihydroxyacid dehydratase, catalyzes third step in the common pathway leading to biosynthesis of branched-chain amino acids"
S000001694	Verified	YKL211C	OG5_128663	3 - ALL (-ANIMALS)	849	Viable		TRP3	"Bifunctional enzyme exhibiting both indole-3-glycerol-phosphate synthase and anthranilate synthase activities, forms multifunctional hetero-oligomeric anthranilate synthase:indole-3-glycerol phosphate synthase enzyme complex with Trp2p"
S000004347	Verified	YLR355C	OG5_129100	3 - ALL (-ANIMALS)	850	Inviable (S288C)		ILV5	Bifunctional acetohydroxyacid reductoisomerase and mtDNA binding protein; involved in branched-chain amino acid biosynthesis and maintenance of wild-type mitochondrial DNA; found in mitochondrial nucleoids
S000000452	Verified	YBR248C	OG5_129302	3 - ALL (-ANIMALS)	851	Viable		HIS7	"Imidazole glycerol phosphate synthase (glutamine amidotransferase:cyclase), catalyzes the fifth and sixth steps of histidine biosynthesis and also produces 5-aminoimidazole-4-carboxamide ribotide (AICAR), a purine precursor"
S000002642	Verified	YDR234W	OG5_127864	3 - ALL (-ANIMALS)	852	Viable		LYS4	"Homoaconitase, catalyzes the conversion of homocitrate to homoisocitrate, which is a step in the lysine biosynthesis pathway"
S000002977	Verified	YGL009C	OG5_127864	3 - ALL (-ANIMALS)	853	Viable		LEU1	"Isopropylmalate isomerase, catalyzes the second step in the leucine biosynthesis pathway"
S000005728	Verified	YOR202W	OG5_129258	3 - ALL (-ANIMALS)	854	Viable		HIS3	"Imidazoleglycerol-phosphate dehydratase, catalyzes the sixth step in histidine biosynthesis; mutations cause histidine auxotrophy and sensitivity to Cu, Co, and Ni salts; transcription is regulated by general amino acid control via Gcn4p"
S000005416	Verified	YOL055C	OG5_128612	3 - ALL (-ANIMALS)	855	Viable		THI20	Multifunctional protein with hydroxymethylpyrimidine phosphate (HMP-P) kinase and thiaminase activities; involved in thiamine biosynthesis and degradation; in a gene family with THI21 and THI22; HMP-P kinase activity redundant with Thi21p
S000006179	Verified	YPL258C	OG5_128612	3 - ALL (-ANIMALS)	856	Viable		THI21	"Hydroxymethylpyrimidine phosphate kinase, involved in the last steps in thiamine biosynthesis; member of a gene family with THI20 and THI22; Thi20p also has this activity"
S000006325	Verified	YPR121W	OG5_128612	3 - ALL (-ANIMALS)	857	Viable		THI22	Protein with similarity to hydroxymethylpyrimidine phosphate kinases; member of a gene family with THI20 and THI21; not required for thiamine biosynthesis
S000000380	Verified	YBR176W	OG5_129046	3 - ALL (-ANIMALS)	858	Viable		ECM31	"Ketopantoate hydroxymethyltransferase, required for pantothenic acid biosynthesis, converts 2-oxoisovalerate into 2-dehydropantoate"
S000001067	Verified	YHR025W	OG5_129171	3 - ALL (-ANIMALS)	859	Viable		THR1	"Homoserine kinase, conserved protein required for threonine biosynthesis; expression is regulated by the GCN4-mediated general amino acid control pathway"
S000005200	Verified	YNL256W	OG5_128803	3 - ALL (-ANIMALS)	860	Inviable (S288C)		FOL1	"Multifunctional enzyme of the folic acid biosynthesis pathway, has dihydropteroate synthetase, dihydro-6-hydroxymethylpterin pyrophosphokinase, and dihydroneopterin aldolase activities"
S000001272	Verified	YIL010W	OG5_127887	3 - ALL (-ANIMALS)	861	Viable		DOT5	Nuclear thiol peroxidase which functions as an alkyl-hydroperoxide reductase during post-diauxic growth
S000000515	Verified	YCL009C	OG5_129345	3 - ALL (-ANIMALS)	862	Viable		ILV6	"Regulatory subunit of acetolactate synthase, which catalyzes the first step of branched-chain amino acid biosynthesis; enhances activity of the Ilv2p catalytic subunit, localizes to mitochondria"
S000003628	Verified	YJL092W	OG5_127542	3 - ALL (-ANIMALS)	863	Viable		SRS2	"DNA helicase and DNA-dependent ATPase involved in DNA repair, needed for proper timing of commitment to meiotic recombination and transition from Meiosis I to II; blocks trinucleotide repeat expansion; affects genome stability"
S000000893	Verified	YER091C	OG5_128715	3 - ALL (-ANIMALS)	864	Viable		MET6	"Cobalamin-independent methionine synthase, involved in methionine biosynthesis and regeneration; requires a minimum of two glutamates on the methyltetrahydrofolate substrate, similar to bacterial metE homologs"
S000006371	Verified	YPR167C	OG5_129962	3 - ALL (-ANIMALS)	865	Viable		MET16	"3'-phosphoadenylsulfate reductase, reduces 3'-phosphoadenylyl sulfate to adenosine-3',5'-bisphosphate and free sulfite using reduced thioredoxin as cosubstrate, involved in sulfate assimilation and methionine metabolism"
S000004790	Uncharacterized	YMR178W	OG5_128220	3 - ALL (-ANIMALS)	866	Viable	Unknown Function		Putative protein of unknown function; green fluorescent protein (GFP)-fusion protein localizes to both the cytoplasm and nucleus and is induced in response to the DNA-damaging agent MMS; YMR178W is not an essential gene
S000006135	Verified	YPL214C	OG5_128015	3 - ALL (-ANIMALS)	867	Viable		THI6	"Bifunctional enzyme with thiamine-phosphate pyrophosphorylase and 4-methyl-5-beta-hydroxyethylthiazole kinase activities, required for thiamine biosynthesis; GFP-fusion protein localizes to the cytoplasm in a punctate pattern"
S000000276	Verified	YBR072W	OG5_126935	3 - ALL (-ANIMALS)	868	Viable		HSP26	"Small heat shock protein (sHSP) with chaperone activity; forms hollow, sphere-shaped oligomers that suppress unfolded proteins aggregation; oligomer activation requires heat-induced conformational change; also has mRNA binding activity"
S000004666	Verified	YMR062C	OG5_130203	3 - ALL (-ANIMALS)	869	Viable		ARG7	"Mitochondrial ornithine acetyltransferase, catalyzes the fifth step in arginine biosynthesis; also possesses acetylglutamate synthase activity, regenerates acetylglutamate while forming ornithine"
S000003630	Verified	YJL094C	OG5_128196	3 - ALL (-ANIMALS)	870	Viable		KHA1	"Putative K+/H+ antiporter with a probable role in intracellular cation homeostasis, localized to Golgi vesicles and detected in highly purified mitochondria in high-throughput studies"
S000002414	Verified	YDR007W	OG5_130209	3 - ALL (-ANIMALS)	871	Viable		TRP1	"Phosphoribosylanthranilate isomerase that catalyzes the third step in tryptophan biosynthesis; in 2004, the sequence of TRP1 from strain S228C was updated by changing the previously annotated internal STOP (TAA) to serine (TCA)"
S000005341	Verified	YNR058W	OG5_128068	3 - ALL (-ANIMALS)	872	Viable		BIO3	"7,8-diamino-pelargonic acid aminotransferase (DAPA), catalyzes the second step in the biotin biosynthesis pathway; BIO3 is in a cluster of 3 genes (BIO3, BIO4, and BIO5) that mediate biotin synthesis"
S000001105	Verified	YHR063C	OG5_130208	3 - ALL (-ANIMALS)	873	Untested*		PAN5	"2-dehydropantoate 2-reductase, part of the pantothenic acid pathway, structurally homologous to E. coli panE"
S000003754	Uncharacterized	YJL218W	OG5_128273	3 - ALL (-ANIMALS)	874	Viable	Unknown Function		"Putative protein of unknown function, similar to bacterial galactoside O-acetyltransferases; induced by oleate in an OAF1/PIP2-dependent manner; promoter contains an oleate response element consensus sequence; non-essential gene"
S000003771	Verified	YJR010W	OG5_130587	3 - ALL (-ANIMALS)	875	Viable		MET3	"ATP sulfurylase, catalyzes the primary step of intracellular sulfate activation, essential for assimilatory reduction of sulfate to sulfide, involved in methionine metabolism"
S000004294	Verified	YLR303W	OG5_130839	3 - ALL (-ANIMALS)	876	Viable		MET17	"Methionine and cysteine synthase (O-acetyl homoserine-O-acetyl serine sulfhydrylase), required for sulfur amino acid synthesis"
S000001844	Verified	YFL050C	OG5_129978	3 - ALL (-ANIMALS)	877	Viable		ALR2	Probable Mg(2+) transporter; overexpression confers increased tolerance to Al(3+) and Ga(3+) ions; plays a role in regulating Ty1 transposition
S000005490	Verified	YOL130W	OG5_129978	3 - ALL (-ANIMALS)	878	Inviable (S288C)		ALR1	"Plasma membrane Mg(2+) transporter, expression and turnover are regulated by Mg(2+) concentration; overexpression confers increased tolerance to Al(3+) and Ga(3+) ions"
S000006405	Verified	YPR201W	OG5_131377	3 - ALL (-ANIMALS)	879	Viable		ARR3	Plasma membrane metalloid/H+ antiporter; transports arsenite and antimonite; required for resistance to arsenic compounds; transcription is activated by Arr1p in the presence of arsenite
S000006206	Verified	YPR002W	OG5_132591	3 - ALL (-ANIMALS)	880	Viable		PDH1	"Mitochondrial protein that participates in respiration, induced by diauxic shift; homologous to E. coli PrpD, may take part in the conversion of 2-methylcitrate to 2-methylisocitrate"
S000005133	Verified	YNL189W	OG5_126761	4 - EUKARYOTES	881	Inviable (S288C)		SRP1	"Karyopherin alpha homolog, forms a dimer with karyopherin beta Kap95p to mediate import of nuclear proteins, binds the nuclear localization signal of the substrate during import; may also play a role in regulation of protein degradation"
S000005683	Verified	YOR157C	OG5_127705	4 - EUKARYOTES	882	Inviable (S288C)		PUP1	Beta 2 subunit of the 20S proteasome; endopeptidase with trypsin-like activity that cleaves after basic residues; synthesized as a proprotein before being proteolytically processed for assembly into 20S particle; human homolog is subunit Z
S000000935	Verified	YER133W	OG5_126821	4 - EUKARYOTES	883	Inviable (Unknown Strain | S288C | W303 | JC746)		GLC7	"Type 1 serine/threonine protein phosphatase catalytic subunit, involved in many processes (eg: glycogen metabolism, sporulation, mitosis); accumulates at mating projections by interaction with Afr1p; interacts with many regulatory subunits"
S000002302	Verified	YDL143W	OG5_127832	4 - EUKARYOTES	884	Inviable (Unknown Strain | S288C)		CCT4	"Subunit of the cytosolic chaperonin Cct ring complex, related to Tcp1p, required for the assembly of actin and tubulins in vivo"
S000000214	Verified	YBR010W	OG5_126569	4 - EUKARYOTES	885	Viable		HHT1	"Histone H3, core histone protein required for chromatin assembly, part of heterochromatin-mediated telomeric and HM silencing; one of two identical histone H3 proteins (see HHT2); regulated by acetylation, methylation, and phosphorylation"
S000004976	Verified	YNL031C	OG5_126569	4 - EUKARYOTES	886	Viable		HHT2	"Histone H3, core histone protein required for chromatin assembly, part of heterochromatin-mediated telomeric and HM silencing; one of two identical histone H3 proteins (see HHT1); regulated by acetylation, methylation, and phosphorylation"
S000002632	Verified	YDR224C	OG5_126572	4 - EUKARYOTES	887	Inviable (S288C)		HTB1	"Histone H2B, core histone protein required for chromatin assembly and chromosome function; nearly identical to HTB2; Rad6p-Bre1p-Lge1p mediated ubiquitination regulates transcriptional activation, meiotic DSB formation and H3 methylation"
S000000098	Verified	YBL002W	OG5_126572	4 - EUKARYOTES	888	Viable		HTB2	"Histone H2B, core histone protein required for chromatin assembly and chromosome function; nearly identical to HTB1; Rad6p-Bre1p-Lge1p mediated ubiquitination regulates transcriptional activation, meiotic DSB formation and H3 methylation"
S000000213	Verified	YBR009C	OG5_126573	4 - EUKARYOTES	889	Viable		HHF1	"Histone H4, core histone protein required for chromatin assembly and chromosome function; one of two identical histone proteins (see also HHF2); contributes to telomeric silencing; N-terminal domain involved in maintaining genomic integrity"
S000004975	Verified	YNL030W	OG5_126573	4 - EUKARYOTES	890	Viable		HHF2	"Histone H4, core histone protein required for chromatin assembly and chromosome function; one of two identical histone proteins (see also HHF1); contributes to telomeric silencing; N-terminal domain involved in maintaining genomic integrity"
S000004593	Verified	YML124C	OG5_126605	4 - EUKARYOTES	891	Viable		TUB3	"Alpha-tubulin; associates with beta-tubulin (Tub2p) to form tubulin dimer, which polymerizes to form microtubules; expressed at lower level than Tub1p"
S000004550	Verified	YML085C	OG5_126605	4 - EUKARYOTES	892	Inviable (S288C)		TUB1	"Alpha-tubulin; associates with beta-tubulin (Tub2p) to form tubulin dimer, which polymerizes to form microtubules"
S000001857	Verified	YFL037W	OG5_126611	4 - EUKARYOTES	893	Inviable (S288C)		TUB2	"Beta-tubulin; associates with alpha-tubulin (Tub1p and Tub3p) to form tubulin dimer, which polymerizes to form microtubules"
S000003340	Verified	YGR108W	OG5_126649	4 - EUKARYOTES	894	Viable		CLB1	"B-type cyclin involved in cell cycle progression; activates Cdc28p to promote the transition from G2 to M phase; accumulates during G2 and M, then targeted via a destruction box motif for ubiquitin-mediated degradation by the proteasome"
S000006323	Verified	YPR119W	OG5_126649	4 - EUKARYOTES	895	Viable		CLB2	"B-type cyclin involved in cell cycle progression; activates Cdc28p to promote the transition from G2 to M phase; accumulates during G2 and M, then targeted via a destruction box motif for ubiquitin-mediated degradation by the proteasome"
S000003341	Verified	YGR109C	OG5_126649	4 - EUKARYOTES	896	Viable		CLB6	B-type cyclin involved in DNA replication during S phase; activates Cdc28p to promote initiation of DNA synthesis; functions in formation of mitotic spindles along with Clb3p and Clb4p; most abundant during late G1
S000002314	Verified	YDL155W	OG5_126649	4 - EUKARYOTES	897	Viable		CLB3	"B-type cyclin involved in cell cycle progression; activates Cdc28p to promote the G2/M transition; may be involved in DNA replication and spindle assembly; accumulates during S phase and G2, then targeted for ubiquitin-mediated degradation"
S000004200	Verified	YLR210W	OG5_126649	4 - EUKARYOTES	898	Viable		CLB4	"B-type cyclin involved in cell cycle progression; activates Cdc28p to promote the G2/M transition; may be involved in DNA replication and spindle assembly; accumulates during S phase and G2, then targeted for ubiquitin-mediated degradation"
S000002885	Verified	YDR477W	OG5_126655	4 - EUKARYOTES	899	Viable		SNF1	"AMP-activated serine/threonine protein kinase found in a complex containing Snf4p and members of the Sip1p/Sip2p/Gal83p family; required for transcription of glucose-repressed genes, thermotolerance, sporulation, and peroxisome biogenesis"
S000001584	Verified	YKL101W	OG5_126655	4 - EUKARYOTES	900	Viable		HSL1	"Nim1p-related protein kinase that regulates the morphogenesis and septin checkpoints; associates with the assembled septin filament; required along with Hsl7p for bud neck recruitment, phosphorylation, and degradation of Swe1p"
S000002915	Verified	YDR507C	OG5_126655	4 - EUKARYOTES	901	Viable		GIN4	"Protein kinase involved in bud growth and assembly of the septin ring, proposed to have kinase-dependent and kinase-independent activities; undergoes autophosphorylation; similar to Kcc4p and Hsl1p"
S000000529	Verified	YCL024W	OG5_126655	4 - EUKARYOTES	902	Viable		KCC4	"Protein kinase of the bud neck involved in the septin checkpoint, associates with septin proteins, negatively regulates Swe1p by phosphorylation, shows structural homology to bud neck kinases Gin4p and Hsl1p"
S000005952	Verified	YPL031C	OG5_126712	4 - EUKARYOTES	903	Viable		PHO85	"Cyclin-dependent kinase, with ten cyclin partners; involved in regulating the cellular response to nutrient levels and environmental conditions and progression through the cell cycle"
S000000364	Verified	YBR160W	OG5_126712	4 - EUKARYOTES	904	Inviable (S288C)		CDC28	Catalytic subunit of the main cell cycle cyclin-dependent kinase (CDK); alternately associates with G1 cyclins (CLNs) and G2/M cyclins (CLBs) which direct the CDK to specific substrates
S000004747	Verified	YMR139W	OG5_126888	4 - EUKARYOTES	905	Viable		RIM11	Protein kinase required for signal transduction during entry into meiosis; promotes the formation of the Ime1p-Ume6p complex by phosphorylating Ime1p and Ume6p; shares similarity with mammalian glycogen synthase kinase 3-beta
S000002237	Verified	YDL079C	OG5_126888	4 - EUKARYOTES	906	Viable		MRK1	Glycogen synthase kinase 3 (GSK-3) homolog; one of four GSK-3 homologs in S. cerevisiae that function to activate Msn2p-dependent transcription of stress responsive genes and that function in protein degradation
S000004855	Verified	YMR242C	OG5_127130	4 - EUKARYOTES	907	Viable		RPL20A	"Protein component of the large (60S) ribosomal subunit, nearly identical to Rpl20Bp and has similarity to rat L18a ribosomal protein"
S000005839	Verified	YOR312C	OG5_127130	4 - EUKARYOTES	908	Viable		RPL20B	"Protein component of the large (60S) ribosomal subunit, nearly identical to Rpl20Ap and has similarity to rat L18a ribosomal protein"
S000005335	Verified	YNR052C	OG5_127146	4 - EUKARYOTES	909	Inviable (Sigma1278b)		POP2	"RNase of the DEDD superfamily, subunit of the Ccr4-Not complex that mediates 3' to 5' mRNA deadenylation"
S000001337	Verified	YIL075C	OG5_127160	4 - EUKARYOTES	910	Inviable (S288C)		RPN2	"Subunit of the 26S proteasome, substrate of the N-acetyltransferase Nat1p"
S000001236	Verified	YHR193C	OG5_127180	4 - EUKARYOTES	911	Viable		EGD2	"Alpha subunit of the heteromeric nascent polypeptide-associated complex (NAC) involved in protein sorting and translocation, associated with cytoplasmic ribosomes"
S000004440	Verified	YLR448W	OG5_127206	4 - EUKARYOTES	912	Viable		RPL6B	"Protein component of the large (60S) ribosomal subunit, has similarity to Rpl6Ap and to rat L6 ribosomal protein; binds to 5.8S rRNA"
S000004538	Verified	YML073C	OG5_127206	4 - EUKARYOTES	913	Viable		RPL6A	"N-terminally acetylated protein component of the large (60S) ribosomal subunit, has similarity to Rpl6Bp and to rat L6 ribosomal protein; binds to 5.8S rRNA"
S000002596	Verified	YDR188W	OG5_127428	4 - EUKARYOTES	914	Inviable (S288C | Unknown Strain)		CCT6	"Subunit of the cytosolic chaperonin Cct ring complex, related to Tcp1p, essential protein that is required for the assembly of actin and tubulins in vivo; contains an ATP-binding motif"
S000003651	Verified	YJL115W	OG5_127499	4 - EUKARYOTES	915	Viable		ASF1	"Nucleosome assembly factor, involved in chromatin assembly and disassembly, anti-silencing protein that causes derepression of silent loci when overexpressed; plays a role in regulating Ty1 transposition"
S000004284	Verified	YLR293C	OG5_127514	4 - EUKARYOTES	916	Viable		GSP1	"Ran GTPase, GTP binding protein (mammalian Ranp homolog) involved in the maintenance of nuclear organization, RNA processing and transport; regulated by Srm1p, Rna1p, Yrb1p, Yrb2p, Yrp4p, Yrb30p, Cse1p and Kap95p; yeast Gsp2p homolog"
S000005711	Verified	YOR185C	OG5_127514	4 - EUKARYOTES	917	Viable		GSP2	"GTP binding protein (mammalian Ranp homolog) involved in the maintenance of nuclear organization, RNA processing and transport; interacts with Kap121p, Kap123p and Pdr6p (karyophilin betas); Gsp1p homolog that is not required for viability"
S000000896	Verified	YER094C	OG5_127761	4 - EUKARYOTES	918	Inviable (S288C)		PUP3	Beta 3 subunit of the 20S proteasome involved in ubiquitin-dependent catabolism; human homolog is subunit C10
S000006138	Verified	YPL217C	OG5_127790	4 - EUKARYOTES	919	Inviable (S288C)		BMS1	"GTPase required for synthesis of 40S ribosomal subunits and for processing the 35S pre-rRNA at sites A0, A1, and A2; interacts with Rcl1p, which stimulates its GTPase and U3 snoRNA binding activities; has similarity to Tsr1p"
S000004931	Verified	YMR314W	OG5_127884	4 - EUKARYOTES	920	Inviable (S288C)		PRE5	Alpha 6 subunit of the 20S proteasome
S000001164	Verified	YHR122W	OG5_127914	4 - EUKARYOTES	921	Inviable (S288C)	Unknown Function		"Protein of unknown function required for establishment of sister chromatid cohesion; synthetically lethal with RFC5, an RF-C subunit that links replication to cohesion establishment; YHR122W is an essential gene"
S000005787	Verified	YOR261C	OG5_127933	4 - EUKARYOTES	922	Inviable (S288C)		RPN8	"Essential, non-ATPase regulatory subunit of the 26S proteasome; has similarity to the human p40 proteasomal subunit and to another S. cerevisiae regulatory subunit, Rpn11p"
S000003098	Verified	YGL130W	OG5_128005	4 - EUKARYOTES	923	Inviable (Other | S288C)		CEG1	"Alpha (guanylyltransferase) subunit of the mRNA capping enzyme, a heterodimer (the other subunit is CET1, an RNA 5'-triphosphatase) involved in adding the 5' cap to mRNA; the mammalian enzyme is a single bifunctional polypeptide"
S000003377	Verified	YGR145W	OG5_128058	4 - EUKARYOTES	924	Inviable (S288C)		ENP2	"Essential nucleolar protein, required for biogenesis of the small ribosomal subunit; contains WD repeats, interacts with Mpp10p and Bfr2p, and has homology to Spb1p"
S000004212	Verified	YLR222C	OG5_128119	4 - EUKARYOTES	925	Inviable (S288C)		UTP13	"Nucleolar protein, component of the small subunit (SSU) processome containing the U3 snoRNA that is involved in processing of pre-18S rRNA"
S000001271	Verified	YIL009W	OG5_126601	4 - EUKARYOTES	926	Viable		FAA3	"Long chain fatty acyl-CoA synthetase, activates imported fatty acids; green fluorescent protein (GFP)-fusion protein localizes to the cell periphery"
S000004860	Verified	YMR246W	OG5_126601	4 - EUKARYOTES	927	Viable		FAA4	"Long chain fatty acyl-CoA synthetase, activates imported fatty acids with a preference for C12:0-C16:0 chain lengths; functions in long chain fatty acid import; important for survival during stationary phase; localized to lipid particles"
S000005844	Verified	YOR317W	OG5_126601	4 - EUKARYOTES	928	Viable		FAA1	"Long chain fatty acyl-CoA synthetase, activates imported fatty acids with a preference for C12:0-C16:0 chain lengths; functions in long chain fatty acid import; accounts for most acyl-CoA synthetase activity; localized to lipid particles"
S000000817	Verified	YER015W	OG5_126601	4 - EUKARYOTES	929	Viable		FAA2	"Medium chain fatty acyl-CoA synthetase, activates imported fatty acids; accepts a wide range of fatty acid chain lengths with a preference for medium chains, C9:0-C13:0; localized to the peroxisome"
S000000291	Verified	YBR087W	OG5_127765	4 - EUKARYOTES	930	Inviable (S288C)		RFC5	"Subunit of heteropentameric Replication factor C (RF-C), which is a DNA binding protein and ATPase that acts as a clamp loader of the proliferating cell nuclear antigen (PCNA) processivity factor for DNA polymerases delta and epsilon"
S000005785	Verified	YOR259C	OG5_127828	4 - EUKARYOTES	931	Inviable (S288C)		RPT4	One of six ATPases of the 19S regulatory particle of the 26S proteasome involved in degradation of ubiquitinated substrates; contributes preferentially to ERAD; required for spindle pole body duplication; mainly nuclear localization
S000006255	Verified	YPR051W	OG5_128097	4 - EUKARYOTES	932	Viable		MAK3	Catalytic subunit of N-terminal acetyltransferase of the NatC type; required for replication of dsRNA virus
S000003586	Verified	YJL050W	OG5_127259	4 - EUKARYOTES	933	Inviable (S288C)		MTR4	"ATP-dependent 3'-5' RNA helicase of the Dead-box family, involved in nuclear RNA processing and degradation both as a component of the TRAMP complex and in TRAMP independent processes; has a KOW domain that shows RNA binding activity"
S000002939	Verified	YDR531W	OG5_126914	4 - EUKARYOTES	934	Inviable (S288C | Other)		CAB1	"Pantothenate kinase (ATP:D-pantothenate 4'-phosphotransferase, EC 2.7.1.33); catalyzes the first committed step in the universal biosynthetic pathway for synthesis of coenzyme A (CoA); transcriptionally regulated by Upc2p via a sterol response element"
S000002469	Verified	YDR062W	OG5_127265	4 - EUKARYOTES	935	Inviable (S288C | W303)		LCB2	"Component of serine palmitoyltransferase, responsible along with Lcb1p for the first committed step in sphingolipid synthesis, which is the condensation of serine with palmitoyl-CoA to form 3-ketosphinganine"
S000001507	Verified	YKL024C	OG5_126886	4 - EUKARYOTES	936	Inviable (S288C)		URA6	"Uridylate kinase, catalyzes the seventh enzymatic step in the de novo biosynthesis of pyrimidines, converting uridine monophosphate (UMP) into uridine-5'-diphosphate (UDP)"
S000001811	Verified	YKR103W	OG5_126561	4 - EUKARYOTES	937	Viable		NFT1	Putative transporter of the multidrug resistance-associated protein (MRP) subfamily; adjacent ORFs YKR103W and YKR104W are merged in different strain backgrounds.
S000003938	Verified	YLL015W	OG5_126561	4 - EUKARYOTES	938	Viable		BPT1	"ABC type transmembrane transporter of MRP/CFTR family, found in vacuolar membrane, involved in the transport of unconjugated bilirubin and in heavy metal detoxification via glutathione conjugates, along with Ycf1p"
S000002542	Verified	YDR135C	OG5_126561	4 - EUKARYOTES	939	Viable		YCF1	"Vacuolar glutathione S-conjugate transporter of the ATP-binding cassette family, has a role in detoxifying metals such as cadmium, mercury, and arsenite; also transports unconjugated bilirubin; similar to human cystic fibrosis protein CFTR"
S000003513	Verified	YGR281W	OG5_126561	4 - EUKARYOTES	940	Viable		YOR1	"Plasma membrane ATP-binding cassette (ABC) transporter, multidrug transporter mediates export of many different organic anions including oligomycin; similar to human cystic fibrosis transmembrane receptor (CFTR)"
S000001027	Verified	YHL035C	OG5_126561	4 - EUKARYOTES	941	Viable		VMR1	Vacuolar membrane protein involved in multiple drug resistance and metal sensitivity; ATP-binding cassette (ABC) family member involved in drug transport; potential Cdc28p substrate; induced under respiratory conditions
S000003971	Verified	YLL048C	OG5_126561	4 - EUKARYOTES	942	Viable		YBT1	Transporter of the ATP-binding cassette (ABC) family involved in bile acid transport; similar to mammalian bile transporters
S000000967	Verified	YER165W	OG5_126795	4 - EUKARYOTES	943	Inviable (S288C | Other)		PAB1	"Poly(A) binding protein, part of the 3'-end RNA-processing complex, mediates interactions between the 5' cap structure and the 3' mRNA poly(A) tail, involved in control of poly(A) tail length, interacts with translation factor eIF-4G"
S000000313	Verified	YBR109C	OG5_126800	4 - EUKARYOTES	944	Inviable (Other | S288C)		CMD1	"Calmodulin; Ca++ binding protein that regulates Ca++ independent processes (mitosis, bud growth, actin organization, endocytosis, etc.) and Ca++ dependent processes (stress-activated pathways), targets include Nuf1p, Myo2p and calcineurin"
S000001165	Verified	YHR123W	OG5_126828	4 - EUKARYOTES	945	Viable		EPT1	"sn-1,2-diacylglycerol ethanolamine- and cholinephosphotranferase; not essential for viability"
S000005074	Verified	YNL130C	OG5_126828	4 - EUKARYOTES	946	Viable		CPT1	"Cholinephosphotransferase, required for phosphatidylcholine biosynthesis and for inositol-dependent regulation of EPT1 transcription"
S000000548	Verified	YCL043C	OG5_126843	4 - EUKARYOTES	947	Inviable (S288C)		PDI1	"Protein disulfide isomerase, multifunctional protein resident in the endoplasmic reticulum lumen, essential for the formation of disulfide bonds in secretory and cell-surface proteins, unscrambles non-native disulfide bonds"
S000006130	Verified	YPL209C	OG5_127024	4 - EUKARYOTES	948	Inviable (S288C)		IPL1	"Aurora kinase subunit of the conserved chromosomal passenger complex (CPC; Ipl1p-Sli15p-Bir1p-Nbl1p), involved in regulating kinetochore-microtubule attachments; helps maintain condensed chromosomes during anaphase and early telophase"
S000002198	Verified	YDL040C	OG5_127529	4 - EUKARYOTES	949	Viable		NAT1	"Subunit of the N-terminal acetyltransferase NatA (Nat1p, Ard1p, Nat5p); N-terminally acetylates many proteins, which influences multiple processes such as the cell cycle, heat-shock resistance, mating, sporulation, and telomeric silencing"
S000003484	Verified	YGR252W	OG5_127781	4 - EUKARYOTES	950	Viable		GCN5	"Histone acetyltransferase, acetylates N-terminal lysines on histones H2B and H3; catalytic subunit of the ADA and SAGA histone acetyltransferase complexes; founding member of the Gcn5p-related N-acetyltransferase superfamily"
S000002319	Verified	YDL160C	OG5_127804	4 - EUKARYOTES	951	Viable		DHH1	"Cytoplasmic DExD/H-box helicase, stimulates mRNA decapping, coordinates distinct steps in mRNA function and decay, interacts with both the decapping and deadenylase complexes, may have a role in mRNA export and translation"
S000001655	Verified	YKL172W	OG5_128088	4 - EUKARYOTES	952	Inviable (S288C)		EBP2	"Essential protein required for the maturation of 25S rRNA and 60S ribosomal subunit assembly, localizes to the nucleolus; constituent of 66S pre-ribosomal particles"
S000005796	Verified	YOR270C	OG5_126705	4 - EUKARYOTES	953	Viable		VPH1	"Subunit a of vacuolar-ATPase V0 domain, one of two isoforms (Vph1p and Stv1p); Vph1p is located in V-ATPase complexes of the vacuole while Stv1p is located in V-ATPase complexes of the Golgi and endosomes"
S000004658	Verified	YMR054W	OG5_126705	4 - EUKARYOTES	954	Viable		STV1	"Subunit a of the vacuolar-ATPase V0 domain, one of two isoforms (Stv1p and Vph1p); Stv1p is located in V-ATPase complexes of the Golgi and endosomes while Vph1p is located in V-ATPase complexes of the vacuole"
S000006377	Verified	YPR173C	OG5_127508	4 - EUKARYOTES	955	Viable		VPS4	"AAA-ATPase involved in multivesicular body (MVB) protein sorting, ATP-bound Vps4p localizes to endosomes and catalyzes ESCRT-III disassembly and membrane release; ATPase activity is activated by Vta1p; regulates cellular sterol metabolism"
S000000238	Verified	YBR034C	OG5_127422	4 - EUKARYOTES	956	Viable		HMT1	"Nuclear SAM-dependent mono- and asymmetric arginine dimethylating methyltransferase that modifies hnRNPs, including Npl3p and Hrp1p, affecting their activity and nuclear export; methylates U1 snRNP protein Snp1p and ribosomal protein Rps2p"
S000004282	Verified	YLR291C	OG5_128035	4 - EUKARYOTES	957	Inviable (Other | S288C)		GCD7	"Beta subunit of the translation initiation factor eIF2B, the guanine-nucleotide exchange factor for eIF2; activity subsequently regulated by phosphorylated eIF2; first identified as a negative regulator of GCN4 expression"
S000002351	Verified	YDL192W	OG5_126696	4 - EUKARYOTES	958	Viable		ARF1	"ADP-ribosylation factor, GTPase of the Ras superfamily involved in regulation of coated vesicle formation in intracellular trafficking within the Golgi; functionally interchangeable with Arf2p"
S000002296	Verified	YDL137W	OG5_126696	4 - EUKARYOTES	959	Viable		ARF2	"ADP-ribosylation factor, GTPase of the Ras superfamily involved in regulation of coated formation vesicles in intracellular trafficking within the Golgi; functionally interchangeable with Arf1p"
S000004460	Verified	YML001W	OG5_127616	4 - EUKARYOTES	960	Viable		YPT7	"Rab family GTPase; GTP-binding protein of the rab family; required for homotypic fusion event in vacuole inheritance, for endosome-endosome fusion, similar to mammalian Rab7"
S000005643	Verified	YOR117W	OG5_127786	4 - EUKARYOTES	961	Inviable (W303 | S288C)		RPT5	One of six ATPases of the 19S regulatory particle of the 26S proteasome involved in the degradation of ubiquitinated substrates; recruited to the GAL1-10 promoter region upon induction of transcription; similar to human TBP1
S000001632	Verified	YKL149C	OG5_128259	4 - EUKARYOTES	962	Viable		DBR1	"RNA lariat debranching enzyme, involved in intron turnover; required for efficient Ty1 transposition"
S000002633	Verified	YDR225W	OG5_126570	4 - EUKARYOTES	963	Viable		HTA1	"Histone H2A, core histone protein required for chromatin assembly and chromosome function; one of two nearly identical subtypes (see also HTA2); DNA damage-dependent phosphorylation by Mec1p facilitates DNA repair; acetylated by Nat4p"
S000000099	Verified	YBL003C	OG5_126570	4 - EUKARYOTES	964	Viable		HTA2	"Histone H2A, core histone protein required for chromatin assembly and chromosome function; one of two nearly identical (see also HTA1) subtypes; DNA damage-dependent phosphorylation by Mec1p facilitates DNA repair; acetylated by Nat4p"
S000003947	Verified	YLL024C	OG5_126588	4 - EUKARYOTES	965	Viable		SSA2	"ATP binding protein involved in protein folding and vacuolar import of proteins; member of heat shock protein 70 (HSP70) family; associated with the chaperonin-containing T-complex; present in the cytoplasm, vacuolar membrane and cell wall"
S000000905	Verified	YER103W	OG5_126588	4 - EUKARYOTES	966	Viable		SSA4	Heat shock protein that is highly induced upon stress; plays a role in SRP-dependent cotranslational protein-membrane targeting and translocation; member of the HSP70 family; cytoplasmic protein that concentrates in nuclei upon starvation
S000000004	Verified	YAL005C	OG5_126588	4 - EUKARYOTES	967	Viable		SSA1	"ATPase involved in protein folding and nuclear localization signal (NLS)-directed nuclear transport; member of heat shock protein 70 (HSP70) family; forms a chaperone complex with Ydj1p; localized to the nucleus, cytoplasm, and cell wall"
S000002388	Verified	YDL229W	OG5_126588	4 - EUKARYOTES	968	Viable		SSB1	"Cytoplasmic ATPase that is a ribosome-associated molecular chaperone, functions with J-protein partner Zuo1p; may be involved in folding of newly-made polypeptide chains; member of the HSP70 family; interacts with phosphatase subunit Reg1p"
S000000171	Verified	YBL075C	OG5_126588	4 - EUKARYOTES	969	Viable		SSA3	ATPase involved in protein folding and the response to stress; plays a role in SRP-dependent cotranslational protein-membrane targeting and translocation; member of the heat shock protein 70 (HSP70) family; localized to the cytoplasm
S000003571	Verified	YJL034W	OG5_126588	4 - EUKARYOTES	970	Inviable (S288C)		KAR2	"ATPase involved in protein import into the ER, also acts as a chaperone to mediate protein folding in the ER and may play a role in ER export of soluble proteins; regulates the unfolded protein response via interaction with Ire1p"
S000005153	Verified	YNL209W	OG5_126588	4 - EUKARYOTES	971	Viable		SSB2	"Cytoplasmic ATPase that is a ribosome-associated molecular chaperone, functions with J-protein partner Zuo1p; may be involved in the folding of newly-synthesized polypeptide chains; member of the HSP70 family; homolog of SSB1"
S000001855	Verified	YFL039C	OG5_126595	4 - EUKARYOTES	972	Inviable (S288C)		ACT1	"Actin, structural protein involved in cell polarization, endocytosis, and other cytoskeletal functions"
S000005376	Verified	YOL016C	OG5_126600	4 - EUKARYOTES	973	Viable		CMK2	"Calmodulin-dependent protein kinase; may play a role in stress response, many CA++/calmodulan dependent phosphorylation substrates demonstrated in vitro, amino acid sequence similar to Cmk1p and mammalian Cam Kinase II"
S000001910	Verified	YFR014C	OG5_126600	4 - EUKARYOTES	974	Viable		CMK1	"Calmodulin-dependent protein kinase; may play a role in stress response, many CA++/calmodulan dependent phosphorylation substrates demonstrated in vitro, amino acid sequence similar to Cmk2p and mammalian Cam Kinase II"
S000000024	Verified	YAL026C	OG5_126610	4 - EUKARYOTES	975	Viable		DRS2	Aminophospholipid translocase (flippase) that maintains membrane lipid asymmetry in post-Golgi secretory vesicles; contributes to clathrin-coated vesicle formation and endocytosis; mutations in human homolog ATP8B1 result in liver disease
S000002500	Verified	YDR093W	OG5_126610	4 - EUKARYOTES	976	Viable		DNF2	"Aminophospholipid translocase (flippase) that localizes primarily to the plasma membrane; contributes to endocytosis, protein transport and cell polarity; type 4 P-type ATPase"
S000000968	Verified	YER166W	OG5_126610	4 - EUKARYOTES	977	Viable		DNF1	"Aminophospholipid translocase (flippase) that localizes primarily to the plasma membrane; contributes to endocytosis, protein transport and cell polarity; type 4 P-type ATPase"
S000001709	Verified	YKR001C	OG5_126660	4 - EUKARYOTES	978	Viable		VPS1	"Dynamin-like GTPase required for vacuolar sorting; also involved in actin cytoskeleton organization, endocytosis, late Golgi-retention of some proteins, regulation of peroxisome biogenesis"
S000003924	Verified	YLL001W	OG5_126660	4 - EUKARYOTES	979	Viable		DNM1	Dynamin-related GTPase required for mitochondrial fission and morphology; assembles on the cytoplasmic face of mitochondrial tubules at sites at which division will occur; also participates in endocytosis and regulating peroxisome abundance
S000000148	Verified	YBL052C	OG5_126735	4 - EUKARYOTES	980	Viable		SAS3	"Histone acetyltransferase catalytic subunit of NuA3 complex that acetylates histone H3, involved in transcriptional silencing; homolog of the mammalian MOZ proto-oncogene; mutant has aneuploidy tolerance; sas3gcn5 double mutation is lethal"
S000005770	Verified	YOR244W	OG5_126735	4 - EUKARYOTES	981	Inviable (S288C)		ESA1	Catalytic subunit of the histone acetyltransferase complex (NuA4) that acetylates four conserved internal lysines of histone H4 N-terminal tail; required for cell cycle progression and transcriptional silencing at the rDNA locus
S000002971	Verified	YGL003C	OG5_126765	4 - EUKARYOTES	982	Viable		CDH1	"Cell-cycle regulated activator of the anaphase-promoting complex/cyclosome (APC/C), which directs ubiquitination of cyclins resulting in mitotic exit; targets the APC/C to specific substrates including Cdc20p, Ase1p, Cin8p and Fin1p"
S000003084	Verified	YGL116W	OG5_126765	4 - EUKARYOTES	983	Inviable (S288C)		CDC20	"Cell-cycle regulated activator of anaphase-promoting complex/cyclosome (APC/C), which is required for metaphase/anaphase transition; directs ubiquitination of mitotic cyclins, Pds1p, and other anaphase inhibitors; potential Cdc28p substrate"
S000006125	Verified	YPL204W	OG5_126780	4 - EUKARYOTES	984	Inviable (S288C)		HRR25	"Protein kinase involved in regulating diverse events including vesicular trafficking, DNA repair, and chromosome segregation; binds the CTD of RNA pol II; homolog of mammalian casein kinase 1delta (CK1delta)"
S000005105	Verified	YNL161W	OG5_126822	4 - EUKARYOTES	985	Inviable (S288C)		CBK1	"Serine/threonine protein kinase that regulates cell morphogenesis pathways, including cell wall biosynthesis, mating projection morphology, bipolar bud site selection; regulates SRL1 mRNA localization via phosphorylation of substrate Ssd1p"
S000004498	Verified	YML035C	OG5_126856	4 - EUKARYOTES	986	Viable		AMD1	"AMP deaminase, tetrameric enzyme that catalyzes the deamination of AMP to form IMP and ammonia; may be involved in regulation of intracellular adenine nucleotide pools"
S000004795	Verified	YMR183C	OG5_126868	4 - EUKARYOTES	987	Viable		SSO2	Plasma membrane t-SNARE involved in fusion of secretory vesicles at the plasma membrane; syntaxin homolog that is functionally redundant with Sso1p
S000006153	Verified	YPL232W	OG5_126868	4 - EUKARYOTES	988	Viable		SSO1	Plasma membrane t-SNARE involved in fusion of secretory vesicles at the plasma membrane and in vesicle fusion during sporulation; forms a complex with Sec9p that binds v-SNARE Snc2p; syntaxin homolog; functionally redundant with Sso2p
S000000286	Verified	YBR082C	OG5_126877	4 - EUKARYOTES	989	Viable		UBC4	"Ubiquitin-conjugating enzyme (E2), mediates degradation of abnormal or excess proteins, including calmodulin and histone H3; interacts with many SCF ubiquitin protein ligases; component of the cellular stress response"
S000002466	Verified	YDR059C	OG5_126877	4 - EUKARYOTES	990	Viable		UBC5	"Ubiquitin-conjugating enzyme that mediates selective degradation of short-lived, abnormal, or excess proteins, including histone H3; central component of the cellular stress response; expression is heat inducible"
S000005008	Verified	YNL064C	OG5_126883	4 - EUKARYOTES	991	Viable		YDJ1	Type I HSP40 co-chaperone involved in regulation of the HSP90 and HSP70 functions; involved in protein translocation across membranes; member of the DnaJ family
S000005587	Verified	YOR061W	OG5_126901	4 - EUKARYOTES	992	Viable		CKA2	"Alpha' catalytic subunit of casein kinase 2 (CK2), a Ser/Thr protein kinase with roles in cell growth and proliferation; CK2, comprised of CKA1, CKA2, CKB1 and CKB2, has many substrates including transcription factors and all RNA polymerase"
S000001297	Verified	YIL035C	OG5_126901	4 - EUKARYOTES	993	Viable		CKA1	"Alpha catalytic subunit of casein kinase 2 (CK2), a Ser/Thr protein kinase with roles in cell growth and proliferation; CK2, comprised of CKA1, CKA2, CKB1 and CKB2, has many substrates including transcription factors and all RNA polymerases"
S000004624	Verified	YMR022W	OG5_127012	4 - EUKARYOTES	994	Viable		UBC7	"Ubiquitin conjugating enzyme, involved in the ER-associated protein degradation pathway; requires Cue1p for recruitment to the ER membrane; proposed to be involved in chromatin assembly"
S000004829	Verified	YMR216C	OG5_127107	4 - EUKARYOTES	995	Viable		SKY1	SR protein kinase (SRPK) involved in regulating proteins involved in mRNA metabolism and cation homeostasis; similar to human SRPK1
S000003973	Verified	YLL050C	OG5_127118	4 - EUKARYOTES	996	Inviable (S288C | Unknown Strain)		COF1	"Cofilin, promotes actin filament depolarization in a pH-dependent manner; binds both actin monomers and filaments and severs filaments; thought to be regulated by phosphorylation at SER4; ubiquitous and essential in eukaryotes"
S000004843	Verified	YMR230W	OG5_127137	4 - EUKARYOTES	997	Viable		RPS10B	Protein component of the small (40S) ribosomal subunit; nearly identical to Rps10Ap and has similarity to rat ribosomal protein S10
S000005819	Verified	YOR293W	OG5_127137	4 - EUKARYOTES	998	Inviable (Sigma1278b)		RPS10A	Protein component of the small (40S) ribosomal subunit; nearly identical to Rps10Bp and has similarity to rat ribosomal protein S10
S000004889	Verified	YMR276W	OG5_127163	4 - EUKARYOTES	999	Viable		DSK2	"Nuclear-enriched ubiquitin-like polyubiquitin-binding protein, required for spindle pole body (SPB) duplication and for transit through the G2/M phase of the cell cycle, involved in proteolysis, interacts with the proteasome"
S000000690	Verified	YCR094W	OG5_127172	4 - EUKARYOTES	1000	Viable		CDC50	Endosomal protein that interacts with phospholipid flippase Drs2p; interaction with Cdc50p is essential for Drs2p catalytic activity; mutations affect cell polarity and polarized growth; similar to Ynr048wp and Lem3p
S000005765	Verified	YOR239W	OG5_127178	4 - EUKARYOTES	1001	Viable		ABP140	AdoMet-dependent tRNA methyltransferase and actin binding protein; C-terminal fragment is responsible for 3-methylcytidine modification of residue 32 of the tRNA anti-codon loop of tRNA-Thr and tRNA-Ser and contains an S-adenosylmethionine (AdoMet) binding motif; N-terminal actin binding sequence interacts with actin filaments and localizes to actin patches and cables
S000004252	Verified	YLR262C	OG5_127256	4 - EUKARYOTES	1002	Viable		YPT6	"Rab family GTPase, Ras-like GTP binding protein involved in the secretory pathway, required for fusion of endosome-derived vesicles with the late Golgi, maturation of the vacuolar carboxypeptidase Y; has similarity to the human GTPase, Rab6"
S000005896	Verified	YOR369C	OG5_127261	4 - EUKARYOTES	1003	Viable		RPS12	Protein component of the small (40S) ribosomal subunit; has similarity to rat ribosomal protein S12
S000004994	Verified	YNL049C	OG5_127297	4 - EUKARYOTES	1004	Viable		SFB2	"Component of the Sec23p-Sfb2p heterodimer of the COPII vesicle coat, required for cargo selection during vesicle formation in ER to Golgi transport; homologous to Sec24p and Sfb3p"
S000001371	Verified	YIL109C	OG5_127297	4 - EUKARYOTES	1005	Inviable (S288C | Other)		SEC24	"Component of the Sec23p-Sec24p heterodimer of the COPII vesicle coat, required for cargo selection during vesicle formation in ER to Golgi transport; homologous to Sfb2p and Sfb3p"
S000006139	Verified	YPL218W	OG5_127331	4 - EUKARYOTES	1006	Inviable (S288C)		SAR1	"GTPase, GTP-binding protein of the ARF family, component of COPII coat of vesicles; required for transport vesicle formation during ER to Golgi protein transport"
S000000938	Verified	YER136W	OG5_127353	4 - EUKARYOTES	1007	Inviable (S288C)		GDI1	"GDP dissociation inhibitor, regulates vesicle traffic in secretory pathways by regulating the dissociation of GDP from the Sec4/Ypt/rab family of GTP binding proteins"
S000003589	Verified	YJL053W	OG5_127354	4 - EUKARYOTES	1008	Viable		PEP8	"Vacuolar protein sorting protein that forms part of the multimeric membrane-associated retromer complex along with Vps35p, Vps29p, Vps17p, and Vps5p; essential for endosome-to-Golgi retrograde protein transport"
S000005622	Verified	YOR096W	OG5_127368	4 - EUKARYOTES	1009	Viable		RPS7A	"Protein component of the small (40S) ribosomal subunit, nearly identical to Rps7Bp; interacts with Kti11p; deletion causes hypersensitivity to zymocin; has similarity to rat S7 and Xenopus S8 ribosomal proteins"
S000005040	Verified	YNL096C	OG5_127368	4 - EUKARYOTES	1010	Viable		RPS7B	"Protein component of the small (40S) ribosomal subunit, nearly identical to Rps7Ap; interacts with Kti11p; deletion causes hypersensitivity to zymocin; has similarity to rat S7 and Xenopus S8 ribosomal proteins"
S000004534	Verified	YML069W	OG5_127386	4 - EUKARYOTES	1011	Inviable (S288C)		POB3	"Subunit of the heterodimeric FACT complex (Spt16p-Pob3p), which associates with chromatin via interaction with Nhp6Ap and Nhp6Bp, and reorganizes nucleosomes to facilitate access to DNA by RNA and DNA polymerases"
S000003011	Verified	YGL043W	OG5_127402	4 - EUKARYOTES	1012	Viable		DST1	"General transcription elongation factor TFIIS, enables RNA polymerase II to read through blocks to elongation by stimulating cleavage of nascent transcripts stalled at transcription arrest sites"
S000002736	Verified	YDR328C	OG5_127430	4 - EUKARYOTES	1013	Inviable (Other | S288C)		SKP1	"Evolutionarily conserved kinetochore protein that is part of multiple protein complexes, including the SCF ubiquitin ligase complex, the CBF3 complex that binds centromeric DNA, and the RAVE complex that regulates assembly of the V-ATPase"
S000006180	Verified	YPL259C	OG5_127474	4 - EUKARYOTES	1014	Viable		APM1	Mu1-like medium subunit of the clathrin-associated protein complex (AP-1); binds clathrin; involved in clathrin-dependent Golgi protein sorting
S000003174	Verified	YGL206C	OG5_127480	4 - EUKARYOTES	1015	Viable		CHC1	"Clathrin heavy chain, subunit of the major coat protein involved in intracellular protein transport and endocytosis; two heavy chains form the clathrin triskelion structural component; the light chain (CLC1) is thought to regulate function"
S000000262	Verified	YBR058C	OG5_127550	4 - EUKARYOTES	1016	Viable		UBP14	"Ubiquitin-specific protease that specifically disassembles unanchored ubiquitin chains; involved in fructose-1,6-bisphosphatase (Fbp1p) degradation; similar to human isopeptidase T"
S000002290	Verified	YDL132W	OG5_127557	4 - EUKARYOTES	1017	Inviable (S288C | Other)		CDC53	"Cullin, structural protein of SCF complexes (which also contain Skp1p, Cdc34p, Hrt1p and an F-box protein) involved in ubiquitination; SCF promotes the G1-S transition by targeting G1 cyclins and the Cln-CDK inhibitor Sic1p for degradation"
S000001946	Verified	YFR050C	OG5_127562	4 - EUKARYOTES	1018	Inviable (S288C)		PRE4	Beta 7 subunit of the 20S proteasome
S000004185	Verified	YLR195C	OG5_127597	4 - EUKARYOTES	1019	Inviable (Other | S288C)		NMT1	"N-myristoyl transferase, catalyzes the cotranslational, covalent attachment of myristic acid to the N-terminal glycine residue of several proteins involved in cellular growth and signal transduction"
S000002979	Verified	YGL011C	OG5_127623	4 - EUKARYOTES	1020	Inviable (S288C)		SCL1	Alpha 1 subunit of the 20S proteasome involved in the degradation of ubiquitinated substrates; 20S proteasome is the core complex of the 26S proteasome; essential for growth; detected in the mitochondria
S000001849	Verified	YFL045C	OG5_127648	4 - EUKARYOTES	1021	Inviable (S288C | Unknown Strain)		SEC53	"Phosphomannomutase, involved in synthesis of GDP-mannose and dolichol-phosphate-mannose; required for folding and glycosylation of secretory proteins in the ER lumen"
S000004198	Verified	YLR208W	OG5_127687	4 - EUKARYOTES	1022	Inviable (S288C)		SEC13	"Component of the Nup84 nuclear pore sub-complex, the Sec13p-Sec31p complex of the COPII vesicle coat, and the SEA (Seh1-associated) complex; required for vesicle formation in ER to Golgi transport and nuclear pore complex organization"
S000001947	Verified	YFR051C	OG5_127690	4 - EUKARYOTES	1023	Inviable (S288C)		RET2	"Delta subunit of the coatomer complex (COPI), which coats Golgi-derived transport vesicles; involved in retrograde transport between Golgi and ER"
S000002499	Verified	YDR092W	OG5_127739	4 - EUKARYOTES	1024	Viable		UBC13	Ubiquitin-conjugating enzyme involved in the error-free DNA postreplication repair pathway; interacts with Mms2p to assemble ubiquitin chains at the Ub Lys-63 residue; DNA damage triggers redistribution from the cytoplasm to the nucleus
S000001213	Verified	YHR170W	OG5_127754	4 - EUKARYOTES	1025	Inviable (Other | S288C)		NMD3	Protein involved in nuclear export of the large ribosomal subunit; acts as a Crm1p-dependent adapter protein for export of nascent ribosomal subunits through the nuclear pore complex
S000006245	Verified	YPR041W	OG5_127779	4 - EUKARYOTES	1026	Inviable (S288C)		TIF5	Translation initiation factor eIF5; functions both as a GTPase-activating protein to mediate hydrolysis of ribosome-bound GTP and as a GDP dissociation inhibitor to prevent recycling of eIF2
S000000757	Verified	YEL031W	OG5_127785	4 - EUKARYOTES	1027	Viable		SPF1	"P-type ATPase, ion transporter of the ER membrane involved in ER function and Ca2+ homeostasis; required for regulating Hmg2p degradation; confers sensitivity to a killer toxin (SMKT) produced by Pichia farinosa KK1"
S000004901	Verified	YMR288W	OG5_127822	4 - EUKARYOTES	1028	Inviable (S288C)		HSH155	U2-snRNP associated splicing factor that forms extensive associations with the branch site-3' splice site-3' exon region upon prespliceosome formation; similarity to the mammalian U2 snRNP-associated splicing factor SAP155
S000007253	Verified	YOR298C-A	OG5_127833	4 - EUKARYOTES	1029	Viable		MBF1	Transcriptional coactivator that bridges the DNA-binding region of Gcn4p and TATA-binding protein Spt15p; suppressor of frameshift mutations
S000002306	Verified	YDL147W	OG5_127889	4 - EUKARYOTES	1030	Inviable (S288C)		RPN5	"Subunit of the COP9 signalosome (CSN) and non-ATPase regulatory subunit of the 26S proteasome lid, similar to mammalian p55 subunit and to another S. cerevisiae regulatory subunit, Rpn7p; Rpn5p is an essential protein"
S000002835	Verified	YDR427W	OG5_127891	4 - EUKARYOTES	1031	Inviable (S288C)		RPN9	"Non-ATPase regulatory subunit of the 26S proteasome, has similarity to putative proteasomal subunits in other species; null mutant is temperature sensitive and exhibits cell cycle and proteasome assembly defects"
S000003762	Verified	YJR002W	OG5_127902	4 - EUKARYOTES	1032	Inviable (Other | S288C)		MPP10	"Component of the SSU processome and 90S preribosome, required for pre-18S rRNA processing, interacts with and controls the stability of Imp3p and Imp4p, essential for viability; similar to human Mpp10p"
S000005437	Verified	YOL077C	OG5_127903	4 - EUKARYOTES	1033	Inviable (S288C)		BRX1	"Nucleolar protein, constituent of 66S pre-ribosomal particles; depletion leads to defects in rRNA processing and a block in the assembly of large ribosomal subunits; possesses a sigma(70)-like RNA-binding motif"
S000006214	Verified	YPR010C	OG5_127929	4 - EUKARYOTES	1034	Inviable (Other | S288C)		RPA135	RNA polymerase I second largest subunit A135
S000001528	Verified	YKL045W	OG5_127945	4 - EUKARYOTES	1035	Inviable (S288C | Unknown Strain)		PRI2	"Subunit of DNA primase, which is required for DNA synthesis and double-strand break repair"
S000001563	Verified	YKL080W	OG5_127946	4 - EUKARYOTES	1036	Viable		VMA5	"Subunit C of the eight-subunit V1 peripheral membrane domain of vacuolar H+-ATPase (V-ATPase), an electrogenic proton pump found throughout the endomembrane system; required for the V1 domain to assemble onto the vacuolar membrane"
S000006312	Verified	YPR108W	OG5_127957	4 - EUKARYOTES	1037	Inviable (S288C)		RPN7	"Essential, non-ATPase regulatory subunit of the 26S proteasome, similar to another S. cerevisiae regulatory subunit, Rpn5p, as well as to mammalian proteasome subunits"
S000003169	Verified	YGL201C	OG5_127960	4 - EUKARYOTES	1038	Inviable (S288C)		MCM6	Protein involved in DNA replication; component of the Mcm2-7 hexameric complex that binds chromatin as a part of the pre-replicative complex; forms a subcomplex with Mcm4p and Mcm7p
S000004264	Verified	YLR274W	OG5_127979	4 - EUKARYOTES	1039	Inviable (S288C)		MCM5	"Component of the hexameric MCM complex, which is important for priming origins of DNA replication in G1 and becomes an active ATP-dependent helicase that promotes DNA melting and elongation when activated by Cdc7p-Dbf4p in S-phase"
S000002324	Verified	YDL165W	OG5_128007	4 - EUKARYOTES	1040	Inviable (S288C)		CDC36	"Component of the CCR4-NOT complex, which has multiple roles in regulating mRNA levels including regulation of transcription and destabilizing mRNAs by deadenylation; basal transcription factor"
S000003335	Verified	YGR103W	OG5_128009	4 - EUKARYOTES	1041	Inviable (S288C)		NOP7	Component of several different pre-ribosomal particles; forms a complex with Ytm1p and Erb1p that is required for maturation of the large ribosomal subunit; required for exit from G<sub>0</sub> and the initiation of cell proliferation
S000005484	Verified	YOL124C	OG5_128028	4 - EUKARYOTES	1042	Viable		TRM11	"Catalytic subunit of an adoMet-dependent tRNA methyltransferase complex (Trm11p-Trm112p), required for the methylation of the guanosine nucleotide at position 10 (m2G10) in tRNAs; contains a THUMP domain and a methyltransferase domain"
S000003829	Verified	YJR068W	OG5_128040	4 - EUKARYOTES	1043	Inviable (S288C)		RFC2	"Subunit of heteropentameric Replication factor C (RF-C), which is a DNA binding protein and ATPase that acts as a clamp loader of the proliferating cell nuclear antigen (PCNA) processivity factor for DNA polymerases delta and epsilon"
S000005232	Verified	YNL288W	OG5_128041	4 - EUKARYOTES	1044	Viable		CAF40	"Evolutionarily conserved subunit of the CCR4-NOT complex involved in controlling mRNA initiation, elongation and degradation; binds Cdc39p"
S000005261	Verified	YNL317W	OG5_128052	4 - EUKARYOTES	1045	Inviable (W303 | S288C)		PFS2	Integral subunit of the pre-mRNA cleavage and polyadenylation factor (CPF) complex; plays an essential role in mRNA 3'-end formation by bridging different processing factors and thereby promoting the assembly of the processing complex
S000003207	Verified	YGL238W	OG5_128085	4 - EUKARYOTES	1046	Inviable (Other | S288C)		CSE1	"Nuclear envelope protein that mediates the nuclear export of importin alpha (Srp1p), homolog of metazoan CAS protein, required for accurate chromosome segregation"
S000006270	Verified	YPR066W	OG5_128095	4 - EUKARYOTES	1047	Viable		UBA3	"Protein that acts together with Ula1p to activate Rub1p before its conjugation to proteins (neddylation), which may play a role in protein degradation; GFP-fusion protein localizes to the cytoplasm in a punctate pattern"
S000003163	Verified	YGL195W	OG5_128125	4 - EUKARYOTES	1048	Viable		GCN1	"Positive regulator of the Gcn2p kinase activity, forms a complex with Gcn20p; proposed to stimulate Gcn2p activation by an uncharged tRNA"
S000000914	Verified	YER112W	OG5_128255	4 - EUKARYOTES	1049	Inviable (S288C)		LSM4	"Lsm (Like Sm) protein; part of heteroheptameric complexes (Lsm2p-7p and either Lsm1p or 8p): cytoplasmic Lsm1p complex involved in mRNA decay; nuclear Lsm8p complex part of U6 snRNP and possibly involved in processing tRNA, snoRNA, and rRNA"
S000003844	Verified	YJR084W	OG5_128308	4 - EUKARYOTES	1050	Viable			Protein that forms a complex with Thp3p; may have a role in transcription elongation and/or mRNA splicing; identified as a COP9 signalosome component but phenotype and interactions suggest it may not be involved with the signalosome
S000004262	Verified	YLR272C	OG5_128324	4 - EUKARYOTES	1051	Inviable (S288C)		YCS4	"Subunit of the condensin complex; required for establishment and maintenance of chromosome condensation, chromosome segregation, chromatin binding of condensin, tRNA gene clustering at the nucleolus, and silencing at the mating type locus"
S000002894	Verified	YDR486C	OG5_128328	4 - EUKARYOTES	1052	Viable		VPS60	Cytoplasmic and vacuolar membrane protein involved in late endosome to vacuole transport; required for normal filament maturation during pseudohyphal growth; may function in targeting cargo proteins for degradation; interacts with Vta1p
S000000909	Verified	YER107C	OG5_128334	4 - EUKARYOTES	1053	Viable		GLE2	Component of the Nup82 subcomplex of the nuclear pore complex; required for polyadenylated RNA export but not for protein import; homologous to S. pombe Rae1p
S000005780	Verified	YOR254C	OG5_128413	4 - EUKARYOTES	1054	Inviable (Other | S288C)		SEC63	"Essential subunit of Sec63 complex (Sec63p, Sec62p, Sec66p and Sec72p); with Sec61 complex, Kar2p/BiP and Lhs1p forms a channel competent for SRP-dependent and post-translational SRP-independent protein targeting and import into the ER"
S000002375	Verified	YDL216C	OG5_128438	4 - EUKARYOTES	1055	Viable		RRI1	Catalytic subunit of the COP9 signalosome (CSN) complex that acts as an isopeptidase in cleaving the ubiquitin-like protein Nedd8 from SCF ubiquitin ligases; metalloendopeptidase involved in the adaptation to pheromone signaling
S000001502	Verified	YKL019W	OG5_128459	4 - EUKARYOTES	1056	Inviable (S288C)		RAM2	Alpha subunit of both the farnesyltransferase and type I geranylgeranyltransferase that catalyze prenylation of proteins containing a CAAX consensus motif; essential protein required for membrane localization of Ras proteins and a-factor
S000006348	Verified	YPR144C	OG5_128560	4 - EUKARYOTES	1057	Inviable (S288C)		NOC4	"Nucleolar protein, forms a complex with Nop14p that mediates maturation and nuclear export of 40S ribosomal subunits"
S000004035	Verified	YLR045C	OG5_128564	4 - EUKARYOTES	1058	Inviable (CUY1046 | S288C)		STU2	Microtubule-associated protein (MAP) of the XMAP215/Dis1 family; regulates microtubule dynamics during spindle orientation and metaphase chromosome alignment; interacts with spindle pole body component Spc72p
S000005603	Verified	YOR077W	OG5_128587	4 - EUKARYOTES	1059	Inviable (S288C)		RTS2	"Basic zinc-finger protein, similar to human and mouse Kin17 proteins which are chromatin-associated proteins involved in UV response and DNA replication"
S000001121	Verified	YHR079C	OG5_128843	4 - EUKARYOTES	1060	Viable		IRE1	Serine-threonine kinase and endoribonuclease; transmembrane protein that mediates the unfolded protein response (UPR) by regulating Hac1p synthesis through HAC1 mRNA splicing; Kar2p binds inactive Ire1p and releases from it upon ER stress
S000003645	Verified	YJL109C	OG5_129117	4 - EUKARYOTES	1061	Inviable (S288C)		UTP10	"Nucleolar protein, component of the small subunit (SSU) processome containing the U3 snoRNA that is involved in processing of pre-18S rRNA; mutant has increased aneuploidy tolerance"
S000004409	Verified	YLR417W	OG5_129453	4 - EUKARYOTES	1062	Viable		VPS36	Component of the ESCRT-II complex; contains the GLUE (GRAM Like Ubiquitin binding in EAP45) domain which is involved in interactions with ESCRT-I and ubiquitin-dependent sorting of proteins into the endosome
S000003141	Verified	YGL173C	OG5_126774	4 - EUKARYOTES	1063	Viable		KEM1	"Evolutionarily-conserved 5'-3' exonuclease component of cytoplasmic processing (P) bodies involved in mRNA decay; plays a role in microtubule-mediated processes, filamentous growth, ribosomal RNA maturation, and telomere maintenance"
S000005574	Verified	YOR048C	OG5_126774	4 - EUKARYOTES	1064	Inviable (S288C | Other)		RAT1	"Nuclear 5' to 3' single-stranded RNA exonuclease, involved in RNA metabolism, including rRNA and snRNA processing as well as poly (A+) dependent and independent mRNA transcription termination"
S000004722	Verified	YMR116C	OG5_127516	4 - EUKARYOTES	1065	Viable		ASC1	G-protein beta subunit and guanine nucleotide dissociation inhibitor for Gpa2p; ortholog of RACK1 that inhibits translation; core component of the small (40S) ribosomal subunit; represses Gcn4p in the absence of amino acid starvation
S000004119	Verified	YLR129W	OG5_127984	4 - EUKARYOTES	1066	Inviable (S288C)		DIP2	"Nucleolar protein, specifically associated with the U3 snoRNA, part of the large ribonucleoprotein complex known as the small subunit (SSU) processome, required for 18S rRNA biogenesis, part of the active pre-rRNA processing complex"
S000006072	Verified	YPL151C	OG5_128222	4 - EUKARYOTES	1067	Inviable (Other | S288C)		PRP46	"Member of the NineTeen Complex (NTC) that contains Prp19p and stabilizes U6 snRNA in catalytic forms of the spliceosome containing U2, U5, and U6 snRNAs"
S000000137	Verified	YBL041W	OG5_127834	4 - EUKARYOTES	1068	Inviable (S288C)		PRE7	Beta 6 subunit of the 20S proteasome
S000005019	Verified	YNL075W	OG5_127912	4 - EUKARYOTES	1069	Inviable (CEN.PK | S288C)		IMP4	"Component of the SSU processome, which is required for pre-18S rRNA processing; interacts with Mpp10p; member of a superfamily of proteins that contain a sigma(70)-like motif and associate with RNAs"
S000004233	Uncharacterized	YLR243W	OG5_128003	4 - EUKARYOTES	1070	Inviable (S288C)	Unknown Function		Putative protein of unknown function; YLR243W is an essential gene
S000003647	Verified	YJL111W	OG5_127782	4 - EUKARYOTES	1071	Inviable (S288C)		CCT7	"Subunit of the cytosolic chaperonin Cct ring complex, related to Tcp1p, required for the assembly of actin and tubulins in vivo; mutant has increased aneuploidy tolerance"
S000005245	Verified	YNL301C	OG5_127236	4 - EUKARYOTES	1072	Viable		RPL18B	"Protein component of the large (60S) ribosomal subunit, identical to Rpl18Ap and has similarity to rat L18 ribosomal protein"
S000005480	Verified	YOL120C	OG5_127236	4 - EUKARYOTES	1073	Inviable (S288C)		RPL18A	"Protein component of the large (60S) ribosomal subunit, identical to Rpl18Bp and has similarity to rat L18 ribosomal protein; intron of RPL18A pre-mRNA forms stem-loop structures that are a target for Rnt1p cleavage leading to degradation"
S000001208	Verified	YHR165C	OG5_127578	4 - EUKARYOTES	1074	Inviable (Other)		PRP8	"Component of the U4/U6-U5 snRNP complex, involved in the second catalytic step of splicing; mutations of human Prp8 cause retinitis pigmentosa"
S000003450	Verified	YGR218W	OG5_127698	4 - EUKARYOTES	1075	Inviable (S288C)		CRM1	"Major karyopherin, involved in export of proteins, RNAs, and ribosomal subunits from the nucleus; exportin"
S000000814	Verified	YER012W	OG5_127700	4 - EUKARYOTES	1076	Inviable (S288C | Other)		PRE1	Beta 4 subunit of the 20S proteasome; localizes to the nucleus throughout the cell cycle
S000001900	Verified	YFR004W	OG5_127757	4 - EUKARYOTES	1077	Inviable (S288C)		RPN11	"Metalloprotease subunit of the 19S regulatory particle of the 26S proteasome lid; couples the deubiquitination and degradation of proteasome substrates; involved, independent of catalytic activity, in fission of mitochondria and peroxisomes"
S000003545	Verified	YJL008C	OG5_127923	4 - EUKARYOTES	1078	Inviable (S288C)		CCT8	"Subunit of the cytosolic chaperonin Cct ring complex, related to Tcp1p, required for the assembly of actin and tubulins in vivo"
S000005337	Verified	YNR054C	OG5_127993	4 - EUKARYOTES	1079	Inviable (Other | S288C)		ESF2	Essential nucleolar protein involved in pre-18S rRNA processing; binds to RNA and stimulates ATPase activity of Dbp8; involved in assembly of the small subunit (SSU) processome
S000005435	Uncharacterized	YOL075C	OG5_126574	4 - EUKARYOTES	1080	Viable	Unknown Function		Putative ABC transporter
S000005353	Uncharacterized	YNR070W	OG5_126574	4 - EUKARYOTES	1081	Viable	Unknown Function	PDR18	"Putative transporter of the ATP-binding cassette (ABC) family, implicated in pleiotropic drug resistance; the authentic, non-tagged protein is detected in highly purified mitochondria in high-throughput studies"
S000005979	Verified	YPL058C	OG5_126574	4 - EUKARYOTES	1082	Viable		PDR12	"Plasma membrane ATP-binding cassette (ABC) transporter, weak-acid-inducible multidrug transporter required for weak organic acid resistance; induced by sorbate and benzoate and regulated by War1p; mutants exhibit sorbate hypersensitivity"
S000002418	Verified	YDR011W	OG5_126574	4 - EUKARYOTES	1083	Viable		SNQ2	"Plasma membrane ATP-binding cassette (ABC) transporter, multidrug transporter involved in multidrug resistance and resistance to singlet oxygen species"
S000001275	Verified	YIL013C	OG5_126574	4 - EUKARYOTES	1084	Viable		PDR11	"ATP-binding cassette (ABC) transporter, multidrug transporter involved in multiple drug resistance; mediates sterol uptake when sterol biosynthesis is compromisedregulated by Pdr1p; required for anaerobic growth"
S000005537	Verified	YOR011W	OG5_126574	4 - EUKARYOTES	1085	Viable		AUS1	"Plasma membrane sterol transporter of the ATP-binding cassette family; required, along with Pdr11p, for uptake of exogenous sterols and their incorporation into the plasma membrane; activity is stimulated by phosphatidylserine; sterol uptake is required for anaerobic growth because sterol biosynthesis requires oxygen"
S000005855	Verified	YOR328W	OG5_126574	4 - EUKARYOTES	1086	Viable		PDR10	"ATP-binding cassette (ABC) transporter, multidrug transporter involved in the pleiotropic drug resistance network; regulated by Pdr1p and Pdr3p"
S000002814	Verified	YDR406W	OG5_126574	4 - EUKARYOTES	1087	Viable		PDR15	"Plasma membrane ATP binding cassette (ABC) transporter, multidrug transporter and general stress response factor implicated in cellular detoxification; regulated by Pdr1p, Pdr3p and Pdr8p; promoter contains a PDR responsive element"
S000005679	Verified	YOR153W	OG5_126574	4 - EUKARYOTES	1088	Viable		PDR5	"Plasma membrane ATP-binding cassette (ABC) transporter, multidrug transporter actively regulated by Pdr1p; also involved in steroid transport, cation resistance, and cellular detoxification during exponential growth"
S000000808	Verified	YER006W	OG5_127861	4 - EUKARYOTES	1089	Inviable (S288C | Other)		NUG1	"GTPase that associates with nuclear 60S pre-ribosomes, required for export of 60S ribosomal subunits from the nucleus"
S000001877	Verified	YFL017C	OG5_128161	4 - EUKARYOTES	1090	Inviable (S288C)		GNA1	"Evolutionarily conserved glucosamine-6-phosphate acetyltransferase required for multiple cell cycle events including passage through START, DNA synthesis, and mitosis; involved in UDP-N-acetylglucosamine synthesis, forms GlcNAc6P from AcCoA"
S000003364	Verified	YGR132C	OG5_128051	4 - EUKARYOTES	1091	Viable		PHB1	"Subunit of the prohibitin complex (Phb1p-Phb2p), a 1.2 MDa ring-shaped inner mitochondrial membrane chaperone that stabilizes newly synthesized proteins; determinant of replicative life span; involved in mitochondrial segregation"
S000004381	Verified	YLR389C	OG5_126910	4 - EUKARYOTES	1092	Viable		STE23	"Metalloprotease involved, with homolog Axl1p, in N-terminal processing of pro-a-factor to the mature form; expressed in both haploids and diploids; member of the insulin-degrading enzyme family"
S000000965	Uncharacterized	YER163C	OG5_127651	4 - EUKARYOTES	1093	Viable	Unknown Function		Putative protein of unknown function; green fluorescent protein (GFP)-fusion protein localizes to the cytoplasm and nucleus; periodically expressed during the metabolic cycle; weak similarity to bacterial cation transport protein
S000002261	Verified	YDL103C	OG5_127359	4 - EUKARYOTES	1094	Inviable (S288C)		QRI1	"UDP-N-acetylglucosamine pyrophosphorylase, catalyzes the formation of UDP-N-acetylglucosamine (UDP-GlcNAc), which is important in cell wall biosynthesis, protein N-glycosylation, and GPI anchor biosynthesis"
S000000441	Verified	YBR237W	OG5_127962	4 - EUKARYOTES	1095	Inviable (S288C)		PRP5	"RNA helicase in the DEAD-box family, necessary for prespliceosome formation, bridges U1 and U2 snRNPs and enables stable U2 snRNP association with intron RNA"
S000001219	Verified	YHR176W	OG5_126653	4 - EUKARYOTES	1096	Viable		FMO1	"Flavin-containing monooxygenase, localized to the cytoplasmic face of the ER membrane; catalyzes oxidation of biological thiols to maintain the ER redox buffer ratio for correct folding of disulfide-bonded proteins"
S000002562	Verified	YDR155C	OG5_126792	4 - EUKARYOTES	1097	Viable		CPR1	"Cytoplasmic peptidyl-prolyl cis-trans isomerase (cyclophilin), catalyzes the cis-trans isomerization of peptide bonds N-terminal to proline residues; binds the drug cyclosporin A"
S000001886	Verified	YFL008W	OG5_127449	4 - EUKARYOTES	1098	Inviable (S288C)		SMC1	"Subunit of the multiprotein cohesin complex, essential protein involved in chromosome segregation and in double-strand DNA break repair; SMC chromosomal ATPase family member, binds DNA with a preference for DNA with secondary structure"
S000006380	Verified	YPR176C	OG5_127744	4 - EUKARYOTES	1099	Inviable (S288C)		BET2	Beta subunit of Type II geranylgeranyltransferase required for vesicular transport between the endoplasmic reticulum and the Golgi; provides a membrane attachment moiety to Rab-like proteins Ypt1p and Sec4p
S000005062	Verified	YNL118C	OG5_128366	4 - EUKARYOTES	1100	Inviable (S288C)		DCP2	"Catalytic subunit of the Dcp1p-Dcp2p decapping enzyme complex, which removes the 5' cap structure from mRNAs prior to their degradation; member of the Nudix hydrolase family"
S000002570	Verified	YDR163W	OG5_128660	4 - EUKARYOTES	1101	Viable		CWC15	"Non-essential protein involved in pre-mRNA splicing, component of a complex containing Cef1p; has similarity to S. pombe Cwf15p"
S000003405	Verified	YGR173W	OG5_128226	4 - EUKARYOTES	1102	Viable		RBG2	Protein with a role in translation; forms a complex with Gir2p; has similarity to mammalian developmentally regulated GTP-binding protein
S000004375	Verified	YLR383W	OG5_127751	4 - EUKARYOTES	1103	Untested		SMC6	"Protein involved in structural maintenance of chromosomes; essential subunit of Mms21-Smc5-Smc6 complex; required for growth, DNA repair, interchromosomal and sister chromatid recombination; homologous to S. pombe rad18"
S000002652	Verified	YDR244W	OG5_128408	4 - EUKARYOTES	1104	Viable		PEX5	"Peroxisomal membrane signal receptor for the C-terminal tripeptide signal sequence (PTS1) of peroxisomal matrix proteins, required for peroxisomal matrix protein import; also proposed to have PTS1-receptor independent functions"
S000002974	Verified	YGL006W	OG5_126645	4 - EUKARYOTES	1105	Viable		PMC1	Vacuolar Ca2+ ATPase involved in depleting cytosol of Ca2+ ions; prevents growth inhibition by activation of calcineurin in the presence of elevated concentrations of calcium; similar to mammalian PMCA1a
S000004391	Verified	YLR399C	OG5_126719	4 - EUKARYOTES	1106	Viable		BDF1	Protein involved in transcription initiation at TATA-containing promoters; associates with the basal transcription factor TFIID; contains two bromodomains; corresponds to the C-terminal region of mammalian TAF1; redundant with Bdf2p
S000002228	Verified	YDL070W	OG5_126719	4 - EUKARYOTES	1107	Viable		BDF2	Protein involved in transcription initiation at TATA-containing promoters; associates with the basal transcription factor TFIID; contains two bromodomains; corresponds to the C-terminal region of mammalian TAF1; redundant with Bdf1p
S000000152	Verified	YBL056W	OG5_126741	4 - EUKARYOTES	1108	Viable		PTC3	Type 2C protein phosphatase (PP2C); dephosphorylates Hog1p (see also Ptc2p) to limit maximal kinase activity induced by osmotic stress; dephosphorylates T169 phosphorylated Cdc28p (see also Ptc2p); role in DNA damage checkpoint inactivation
S000000891	Verified	YER089C	OG5_126741	4 - EUKARYOTES	1109	Viable		PTC2	Type 2C protein phosphatase (PP2C); dephosphorylates Hog1p to limit maximal osmostress induced kinase activity; dephosphorylates Ire1p to downregulate the unfolded protein response; dephosphorylates Cdc28p; inactivates the DNA damage checkpoint
S000005540	Verified	YOR014W	OG5_126813	4 - EUKARYOTES	1110	Viable		RTS1	B-type regulatory subunit of protein phosphatase 2A (PP2A); Rts1p and Cdc55p are alternative regulatory subunits for PP2A; PP2A-Rts1p protects cohesin when recruited by Sgo1p to the pericentromere; highly enriched at centromeres in absence of Cdc55p; homolog of the mammalian B' subunit of PP2A
S000001725	Uncharacterized	YKR017C	OG5_126891	4 - EUKARYOTES	1111	Viable	Unknown Function		Putative protein of unknown function; contains a RING finger motif
S000003968	Verified	YLL045C	OG5_126938	4 - EUKARYOTES	1112	Viable		RPL8B	"Ribosomal protein L4 of the large (60S) ribosomal subunit, nearly identical to Rpl8Ap and has similarity to rat L7a ribosomal protein; mutation results in decreased amounts of free 60S subunits"
S000001025	Verified	YHL033C	OG5_126938	4 - EUKARYOTES	1113	Viable		RPL8A	"Ribosomal protein L4 of the large (60S) ribosomal subunit, nearly identical to Rpl8Bp and has similarity to rat L7a ribosomal protein; mutation results in decreased amounts of free 60S subunits"
S000005055	Verified	YNL111C	OG5_126967	4 - EUKARYOTES	1114	Viable		CYB5	"Cytochrome b5, involved in the sterol and lipid biosynthesis pathways; acts as an electron donor to support sterol C5-6 desaturation"
S000006345	Verified	YPR141C	OG5_126975	4 - EUKARYOTES	1115	Viable		KAR3	"Minus-end-directed microtubule motor that functions in mitosis and meiosis, localizes to the spindle pole body and localization is dependent on functional Cik1p, required for nuclear fusion during mating; potential Cdc28p substrate"
S000006215	Uncharacterized	YPR011C	OG5_126987	4 - EUKARYOTES	1116	Viable	Unknown Function		"Putative transporter, member of the mitochondrial carrier family; the authentic, non-tagged protein is detected in highly purified mitochondria in high-throughput studies"
S000001044	Verified	YHR002W	OG5_126987	4 - EUKARYOTES	1117	Untested		LEU5	"Mitochondrial carrier protein involved in the accumulation of CoA in the mitochondrial matrix; homolog of human Graves disease protein; does not encode an isozyme of Leu4p, as first hypothesized"
S000003942	Verified	YLL019C	OG5_126990	4 - EUKARYOTES	1118	Viable		KNS1	"Nonessential putative protein kinase of unknown cellular role; member of the LAMMER family of protein kinases, which are serine/threonine kinases also capable of phosphorylating tyrosine residues"
S000002514	Verified	YDR107C	OG5_127047	4 - EUKARYOTES	1119	Viable		TMN2	Protein with a role in cellular adhesion and filamentous growth; similar to Emp70p and Tmn3p; member of the evolutionarily conserved Transmembrane Nine family of proteins with nine membrane-spanning segments
S000004073	Verified	YLR083C	OG5_127047	4 - EUKARYOTES	1120	Viable		EMP70	"Protein with a role in cellular adhesion, filamentous growth, and endosome-to-vacuole sorting; similar to Tmn2p and Tmn3p; member of Transmembrane Nine family of proteins with 9 transmembrane segments"
S000003933	Verified	YLL010C	OG5_127075	4 - EUKARYOTES	1121	Viable		PSR1	"Plasma membrane associated protein phosphatase involved in the general stress response; required along with binding partner Whi2p for full activation of STRE-mediated gene expression, possibly through dephosphorylation of Msn2p"
S000004009	Verified	YLR019W	OG5_127075	4 - EUKARYOTES	1122	Viable		PSR2	"Functionally redundant Psr1p homolog, a plasma membrane phosphatase involved in the general stress response; required with Psr1p and Whi2p for full activation of STRE-mediated gene expression, possibly through dephosphorylation of Msn2p"
S000001268	Verified	YIL006W	OG5_127110	4 - EUKARYOTES	1123	Viable		YIA6	"Mitochondrial NAD+ transporter, involved in the transport of NAD+ into the mitochondria (see also YEA6); member of the mitochondrial carrier subfamily; disputed role as a pyruvate transporter; has putative mouse and human orthologs"
S000001396	Verified	YIL134W	OG5_127110	4 - EUKARYOTES	1124	Viable		FLX1	"Protein required for transport of flavin adenine dinucleotide (FAD), a synthesis product of riboflavin, across the mitochondrial membrane"
S000000732	Verified	YEL006W	OG5_127110	4 - EUKARYOTES	1125	Viable		YEA6	"Putative mitochondrial NAD+ transporter, member of the mitochondrial carrier subfamily (see also YIA6); has putative human ortholog"
S000005771	Verified	YOR245C	OG5_127120	4 - EUKARYOTES	1126	Viable		DGA1	"Diacylglycerol acyltransferase, catalyzes the terminal step of triacylglycerol (TAG) formation, acylates diacylglycerol using acyl-CoA as an acyl donor, localized to lipid particles"
S000006027	Verified	YPL106C	OG5_127167	4 - EUKARYOTES	1127	Viable		SSE1	ATPase that is a component of the heat shock protein Hsp90 chaperone complex; binds unfolded proteins; member of the heat shock protein 70 (HSP70) family; localized to the cytoplasm
S000000373	Verified	YBR169C	OG5_127167	4 - EUKARYOTES	1128	Viable		SSE2	Member of the heat shock protein 70 (HSP70) family; may be involved in protein folding; localized to the cytoplasm; highly homologous to the heat shock protein Sse1p
S000001542	Verified	YKL059C	OG5_127188	4 - EUKARYOTES	1129	Inviable (BMA-64 | S288C)		MPE1	"Essential conserved subunit of CPF (cleavage and polyadenylation factor), plays a role in 3' end formation of mRNA via the specific cleavage and polyadenylation of pre-mRNA, contains a putative RNA-binding zinc knuckle motif"
S000003838	Verified	YJR077C	OG5_127220	4 - EUKARYOTES	1130	Viable		MIR1	"Mitochondrial phosphate carrier, imports inorganic phosphate into mitochondria; functionally redundant with Pic2p but more abundant than Pic2p under normal conditions; phosphorylated"
S000000855	Verified	YER053C	OG5_127220	4 - EUKARYOTES	1131	Viable		PIC2	"Mitochondrial phosphate carrier, imports inorganic phosphate into mitochondria; functionally redundant with Mir1p but less abundant than Mir1p under normal conditions; expression is induced at high temperature"
S000002579	Verified	YDR172W	OG5_127225	4 - EUKARYOTES	1132	Inviable (S288C)		SUP35	"Translation termination factor eRF3, has a role in mRNA deadenylation and decay; altered protein conformation creates the [PSI(+)] prion that alters translational fidelity and results in a nonsense suppressor phenotype"
S000000818	Verified	YER016W	OG5_127230	4 - EUKARYOTES	1133	Viable		BIM1	Microtubule-binding protein that together with Kar9p makes up the cortical microtubule capture site and delays the exit from mitosis when the spindle is oriented abnormally
S000000136	Verified	YBL040C	OG5_127279	4 - EUKARYOTES	1134	Inviable (S288C | SEY6210)		ERD2	"HDEL receptor, an integral membrane protein that binds to the HDEL motif in proteins destined for retention in the endoplasmic reticulum; has a role in maintenance of normal levels of ER-resident proteins"
S000007228	Verified	YBL091C-A	OG5_127299	4 - EUKARYOTES	1135	Viable		SCS22	Protein involved in regulation of phospholipid metabolism; homolog of Scs2p; similar to D. melanogaster inturned protein
S000000922	Verified	YER120W	OG5_127299	4 - EUKARYOTES	1136	Viable		SCS2	"Integral ER membrane protein that regulates phospholipid metabolism via an interaction with the FFAT motif of Opi1p, also involved in telomeric silencing, disruption causes inositol auxotrophy above 34 degrees C, VAP homolog"
S000001856	Verified	YFL038C	OG5_127310	4 - EUKARYOTES	1137	Inviable (Other | S288C)		YPT1	"Rab family GTPase, involved in the ER-to-Golgi step of the secretory pathway; complex formation with the Rab escort protein Mrs6p is required for prenylation of Ypt1p by protein geranylgeranyltransferase type II (Bet2p-Bet4p)"
S000006233	Verified	YPR029C	OG5_127319	4 - EUKARYOTES	1138	Viable		APL4	"Gamma-adaptin, large subunit of the clathrin-associated protein (AP-1) complex; binds clathrin; involved in vesicle mediated transport"
S000000763	Verified	YEL037C	OG5_127320	4 - EUKARYOTES	1139	Viable		RAD23	"Protein with ubiquitin-like N terminus, subunit of Nuclear Excision Repair Factor 2 (NEF2) with Rad4p that binds damaged DNA; enhances protein deglycosylation activity of Png1p; also involved, with Rad4p, in ubiquitylated protein turnover"
S000001889	Verified	YFL005W	OG5_127321	4 - EUKARYOTES	1140	Inviable (S288C)		SEC4	Rab family GTPase essential for vesicle-mediated exocytic secretion and autophagy; associates with the exocyst component Sec15p and may regulate polarized delivery of transport vesicles to the exocyst at the plasma membrane
S000003633	Verified	YJL097W	OG5_127323	4 - EUKARYOTES	1141	Inviable (S288C)		PHS1	"Essential 3-hydroxyacyl-CoA dehydratase of the ER membrane, involved in elongation of very long-chain fatty acids; evolutionarily conserved, similar to mammalian PTPLA and PTPLB; involved in sphingolipid biosynthesis and protein trafficking"
S000005188	Verified	YNL244C	OG5_127384	4 - EUKARYOTES	1142	Inviable (S288C)		SUI1	Translation initiation factor eIF1; component of a complex involved in recognition of the initiator codon; modulates translation accuracy at the initiation phase
S000002712	Verified	YDR304C	OG5_127452	4 - EUKARYOTES	1143	Viable		CPR5	"Peptidyl-prolyl cis-trans isomerase (cyclophilin) of the endoplasmic reticulum, catalyzes the cis-trans isomerization of peptide bonds N-terminal to proline residues; transcriptionally induced in response to unfolded proteins in the ER"
S000001099	Verified	YHR057C	OG5_127452	4 - EUKARYOTES	1144	Viable		CPR2	"Peptidyl-prolyl cis-trans isomerase (cyclophilin), catalyzes the cis-trans isomerization of peptide bonds N-terminal to proline residues; has a potential role in the secretory pathway"
S000002354	Verified	YDL195W	OG5_127506	4 - EUKARYOTES	1145	Inviable (S288C)		SEC31	"Component of the Sec13p-Sec31p complex of the COPII vesicle coat, required for vesicle formation in ER to Golgi transport; mutant has increased aneuploidy tolerance"
S000002577	Verified	YDR170C	OG5_127540	4 - EUKARYOTES	1146	Inviable (S288C)		SEC7	"Guanine nucleotide exchange factor (GEF) for ADP ribosylation factors involved in proliferation of the Golgi, intra-Golgi transport and ER-to-Golgi transport; found in the cytoplasm and on Golgi-associated coated vesicles"
S000002512	Verified	YDR105C	OG5_127560	4 - EUKARYOTES	1147	Viable	Unknown Function	TMS1	"Vacuolar membrane protein of unknown function that is conserved in mammals; predicted to contain eleven transmembrane helices; interacts with Pdr5p, a protein involved in multidrug resistance"
S000005231	Verified	YNL287W	OG5_127608	4 - EUKARYOTES	1148	Inviable (S288C)		SEC21	"Gamma subunit of coatomer, a heptameric protein complex that together with Arf1p forms the COPI coat; involved in ER to Golgi transport of selective cargo"
S000000221	Verified	YBR017C	OG5_127643	4 - EUKARYOTES	1149	Viable		KAP104	Transportin or cytosolic karyopherin beta 2; functions in the rg-nuclear localization signal-mediated nuclear import/reimport of mRNA-binding proteins Nab2p and Hrp1p; regulates asymmetric protein synthesis in daughter cells during mitosis
S000004439	Verified	YLR447C	OG5_127683	4 - EUKARYOTES	1150	Viable		VMA6	"Subunit d of the five-subunit V0 integral membrane domain of vacuolar H+-ATPase (V-ATPase), an electrogenic proton pump found in the endomembrane system; stabilizes VO subunits; required for V1 domain assembly on the vacuolar membrane"
S000001679	Verified	YKL196C	OG5_127692	4 - EUKARYOTES	1151	Inviable (S288C | W303)		YKT6	"Vesicle membrane protein (v-SNARE) with acyltransferase activity; involved in trafficking to and within the Golgi, endocytic trafficking to the vacuole, and vacuolar fusion; membrane localization due to prenylation at the carboxy-terminus"
S000003510	Verified	YGR278W	OG5_127721	4 - EUKARYOTES	1152	Inviable (S288C)		CWC22	Spliceosome-associated protein that is required for pre-mRNA splicing; necessary for Prp2p function at the first catalytic step of splicing; has similarity to S. pombe Cwf22p; CWC22 is an essential protein
S000006240	Verified	YPR036W	OG5_127797	4 - EUKARYOTES	1153	Viable		VMA13	"Subunit H of the eight-subunit V1 peripheral membrane domain of the vacuolar H+-ATPase (V-ATPase), an electrogenic proton pump found throughout the endomembrane system; serves as an activator or a structural stabilizer of the V-ATPase"
S000002597	Verified	YDR189W	OG5_127856	4 - EUKARYOTES	1154	Inviable (S288C | Other)		SLY1	Hydrophilic protein involved in vesicle trafficking between the ER and Golgi; SM (Sec1/Munc-18) family protein that binds the tSNARE Sed5p and stimulates its assembly into a trans-SNARE membrane-protein complex
S000003067	Verified	YGL099W	OG5_127871	4 - EUKARYOTES	1155	Inviable (S288C)		LSG1	Putative GTPase involved in 60S ribosomal subunit biogenesis; required for the release of Nmd3p from 60S subunits in the cytoplasm
S000000019	Verified	YAL021C	OG5_127911	4 - EUKARYOTES	1156	Viable		CCR4	"Component of the CCR4-NOT transcriptional complex, which is involved in regulation of gene expression; component of the major cytoplasmic deadenylase, which is involved in mRNA poly(A) tail shortening"
S000003489	Verified	YGR257C	OG5_127938	4 - EUKARYOTES	1157	Viable		MTM1	"Mitochondrial protein of the mitochondrial carrier family, involved in activating mitochondrial Sod2p probably by facilitating insertion of an essential manganese cofactor"
S000005941	Verified	YPL020C	OG5_127954	4 - EUKARYOTES	1158	Inviable (S288C)		ULP1	Protease that specifically cleaves Smt3p protein conjugates; required for cell cycle progression; associates with nucleoporins and may interact with septin rings during telophase; sequestered to the nucleolus under stress conditions
S000004837	Verified	YMR224C	OG5_127969	4 - EUKARYOTES	1159	Viable		MRE11	"Subunit of a complex with Rad50p and Xrs2p (MRX complex) that functions in repair of DNA double-strand breaks and in telomere stability, exhibits nuclease activity that appears to be required for MRX function; widely conserved"
S000001492	Verified	YKL009W	OG5_127990	4 - EUKARYOTES	1160	Viable		MRT4	"Protein involved in mRNA turnover and ribosome assembly, localizes to the nucleolus"
S000004826	Verified	YMR213W	OG5_128000	4 - EUKARYOTES	1161	Inviable (Other | S288C)		CEF1	"Essential splicing factor; associated with Prp19p and the spliceosome, contains an N-terminal c-Myb DNA binding motif necessary for cell viability but not for Prp19p association, evolutionarily conserved and homologous to S. pombe Cdc5p"
S000005026	Verified	YNL082W	OG5_128001	4 - EUKARYOTES	1162	Viable		PMS1	"ATP-binding protein required for mismatch repair in mitosis and meiosis; functions as a heterodimer with Mlh1p, binds double- and single-stranded DNA via its N-terminal domain, similar to E. coli MutL"
S000003669	Verified	YJL133W	OG5_128038	4 - EUKARYOTES	1163	Viable		MRS3	"Iron transporter that mediates Fe2+ transport across the inner mitochondrial membrane; mitochondrial carrier family member, similar to and functionally redundant with Mrs4p; active under low-iron conditions; may transport other cations"
S000001760	Verified	YKR052C	OG5_128038	4 - EUKARYOTES	1164	Viable		MRS4	"Iron transporter that mediates Fe2+ transport across the inner mitochondrial membrane; mitochondrial carrier family member, similar to and functionally redundant with Mrs3p; active under low-iron conditions; may transport other cations"
S000000659	Verified	YCR063W	OG5_128043	4 - EUKARYOTES	1165	Viable		BUD31	Component of the SF3b subcomplex of the U2 snRNP; diploid mutants display a random budding pattern instead of the wild-type bipolar pattern
S000004107	Verified	YLR117C	OG5_128090	4 - EUKARYOTES	1166	Inviable (S288C | Other)		CLF1	"Member of the NineTeen Complex (NTC) that contains Prp19p and stabilizes U6 snRNA in catalytic forms of the spliceosome containing U2, U5, and U6 snRNAs; homolog of Drosophila crooked neck protein; interacts with U1 snRNP proteins"
S000000689	Verified	YCR093W	OG5_128127	4 - EUKARYOTES	1167	Inviable (S288C)		CDC39	"Component of the CCR4-NOT complex, which has multiple roles in regulating mRNA levels including regulation of transcription and destabilizing mRNAs by deadenylation; basal transcription factor"
S000005409	Verified	YOL049W	OG5_128131	4 - EUKARYOTES	1168	Viable		GSH2	"Glutathione synthetase, catalyzes the ATP-dependent synthesis of glutathione (GSH) from gamma-glutamylcysteine and glycine; induced by oxidative stress and heat shock"
S000005036	Uncharacterized	YNL092W	OG5_128180	4 - EUKARYOTES	1169	Viable	Unknown Function		Putative S-adenosylmethionine-dependent methyltransferase of the seven beta-strand family; YNL092W is not an essential gene
S000004230	Verified	YLR240W	OG5_128181	4 - EUKARYOTES	1170	Inviable (Sigma1278b)		VPS34	Phosphatidylinositol 3-kinase responsible for the synthesis of phosphatidylinositol 3-phosphate; forms membrane-associated signal transduction complex with Vps15p to regulate protein sorting; activated by the GTP-bound form of Gpa1p
S000005290	Verified	YNR007C	OG5_128240	4 - EUKARYOTES	1171	Viable		ATG3	"E2-like enzyme involved in autophagy and the cytoplasm-to-vacuole targeting (Cvt) pathway; plays a role in formation of Atg8p-phosphatidylethanolamine conjugates, which are involved in membrane dynamics during autophagy and Cvt"
S000002249	Verified	YDL091C	OG5_128250	4 - EUKARYOTES	1172	Viable		UBX3	"UBX (ubiquitin regulatory X) domain-containing protein that interacts with Cdc48p, green fluorescent protein (GFP)-fusion protein localizes to the cytoplasm in a punctate pattern"
S000003679	Verified	YJL143W	OG5_128266	4 - EUKARYOTES	1173	Inviable (YPH501 | S288C | MB2)		TIM17	"Essential subunit of the Translocase of the Inner Mitochondrial membrane (TIM23 complex); with Tim23p, contributes to the architecture and function of the import channel; may link the import motor to the core TIM23 complex"
S000006379	Verified	YPR175W	OG5_128285	4 - EUKARYOTES	1174	Inviable (Other | S288C)		DPB2	"Second largest subunit of DNA polymerase II (DNA polymerase epsilon), required for normal yeast chromosomal replication; expression peaks at the G1/S phase boundary; potential Cdc28p substrate"
S000003617	Verified	YJL081C	OG5_128301	4 - EUKARYOTES	1175	Inviable (S288C)		ARP4	"Nuclear actin-related protein involved in chromatin remodeling, component of chromatin-remodeling enzyme complexes"
S000003348	Verified	YGR116W	OG5_128378	4 - EUKARYOTES	1176	Inviable (S288C)		SPT6	Transcription elongation factor required for the maintenance of chromatin structure during transcription in order to inhibit transcription from promoters within the coding region
S000005924	Verified	YPL003W	OG5_128412	4 - EUKARYOTES	1177	Viable		ULA1	"Protein that acts together with Uba3p to activate Rub1p before its conjugation to proteins (neddylation), which may play a role in protein degradation"
S000002312	Verified	YDL153C	OG5_128418	4 - EUKARYOTES	1178	Inviable (S288C | Other)		SAS10	Essential subunit of U3-containing Small Subunit (SSU) processome complex involved in production of 18S rRNA and assembly of small ribosomal subunit; disrupts silencing when overproduced; mutant has increased aneuploidy tolerance
S000005801	Verified	YOR275C	OG5_128537	4 - EUKARYOTES	1179	Viable		RIM20	Protein involved in proteolytic activation of Rim101p in response to alkaline pH; PalA/AIP1/Alix family member; interaction with the ESCRT-III subunit Snf7p suggests a relationship between pH response and multivesicular body formation
S000004513	Verified	YML049C	OG5_128558	4 - EUKARYOTES	1180	Inviable (S288C)		RSE1	Protein involved in pre-mRNA splicing; component of the pre-spliceosome; associates with U2 snRNA; involved in ER to Golgi transport
S000003322	Verified	YGR090W	OG5_128598	4 - EUKARYOTES	1181	Inviable (S288C)		UTP22	"Possible U3 snoRNP protein involved in maturation of pre-18S rRNA, based on computational analysis of large-scale protein-protein interaction data"
S000005166	Verified	YNL222W	OG5_128601	4 - EUKARYOTES	1182	Inviable (S288C)		SSU72	Transcription/RNA-processing factor that associates with TFIIB and cleavage/polyadenylation factor Pta1p; exhibits phosphatase activity on serine-5 of the RNA polymerase II C-terminal domain; affects start site selection in vivo
S000000259	Verified	YBR055C	OG5_128613	4 - EUKARYOTES	1183	Inviable (Other | S288C)		PRP6	"Splicing factor, component of the U4/U6-U5 snRNP complex"
S000005286	Verified	YNR003C	OG5_128634	4 - EUKARYOTES	1184	Inviable (Other | S288C)		RPC34	RNA polymerase III subunit C34; interacts with TFIIIB70 and is a key determinant in pol III recruitment by the preinitiation complex
S000003142	Verified	YGL174W	OG5_128700	4 - EUKARYOTES	1185	Viable		BUD13	"Subunit of the RES complex, which is required for nuclear pre-mRNA retention and splicing; involved in bud-site selection; diploid mutants display a unipolar budding pattern instead of the wild-type bipolar pattern"
S000003992	Verified	YLR002C	OG5_128754	4 - EUKARYOTES	1186	Inviable (S288C)		NOC3	Protein that forms a nuclear complex with Noc2p that binds to 66S ribosomal precursors to mediate their intranuclear transport; also binds to chromatin to promote the association of DNA replication factors and replication initiation
S000002256	Verified	YDL098C	OG5_128816	4 - EUKARYOTES	1187	Inviable (S288C | Unknown Strain | W303)		SNU23	Component of U4/U6.U5 snRNP involved in mRNA splicing via spliceosome
S000006251	Verified	YPR047W	OG5_128825	4 - EUKARYOTES	1188	Viable		MSF1	"Mitochondrial phenylalanyl-tRNA synthetase, active as a monomer, unlike the cytoplasmic subunit which is active as a dimer complexed to a beta subunit dimer; similar to the alpha subunit of E. coli phenylalanyl-tRNA synthetase"
S000001505	Verified	YKL022C	OG5_128878	4 - EUKARYOTES	1189	Inviable (S288C)		CDC16	"Subunit of the anaphase-promoting complex/cyclosome (APC/C), which is a ubiquitin-protein ligase required for degradation of anaphase inhibitors, including mitotic cyclins, during the metaphase/anaphase transition; required for sporulation"
S000004413	Verified	YLR421C	OG5_128928	4 - EUKARYOTES	1190	Viable		RPN13	Subunit of the 19S regulatory particle of the 26S proteasome lid; acts as a ubiquitin receptor for the proteasome; null mutants accumulate ubiquitinated Gcn4p and display decreased 26S proteasome stability
S000005933	Verified	YPL012W	OG5_129095	4 - EUKARYOTES	1191	Inviable (S288C)		RRP12	Protein required for export of the ribosomal subunits; associates with the RNA components of the pre-ribosomes; has a role in nuclear import in association with Pse1p; contains HEAT-repeats
S000000175	Verified	YBL079W	OG5_129121	4 - EUKARYOTES	1192	Viable		NUP170	"Subunit of the nuclear pore complex (NPC), required for NPC localization of specific nucleoporins; involved in nuclear envelope permeability and chromosome segregation; has similar to Nup157p; essential role, with Nup157p, in NPC assembly"
S000000907	Verified	YER105C	OG5_129121	4 - EUKARYOTES	1193	Viable		NUP157	"Abundant subunit of the nuclear pore complex (NPC), present on both sides of the NPC; has similarity to Nup170p; essential role, with Nup170p, in NPC assembly"
S000002806	Verified	YDR398W	OG5_129132	4 - EUKARYOTES	1194	Inviable (S288C)		UTP5	Subunit of U3-containing Small Subunit (SSU) processome complex involved in production of 18S rRNA and assembly of small ribosomal subunit
S000004665	Verified	YMR061W	OG5_129137	4 - EUKARYOTES	1195	Inviable (S288C)		RNA14	Cleavage and polyadenylation factor I (CF I) component involved in cleavage and polyadenylation of mRNA 3' ends; bridges interaction between Rna15p and Hrp1p in the CF I complex
S000004890	Verified	YMR277W	OG5_129170	4 - EUKARYOTES	1196	Inviable (S288C)		FCP1	"Carboxy-terminal domain (CTD) phosphatase, essential for dephosphorylation of the repeated C-terminal domain of the RNA polymerase II large subunit (Rpo21p)"
S000003325	Uncharacterized	YGR093W	OG5_129199	4 - EUKARYOTES	1197	Viable	Unknown Function		Putative protein of unconfirmed function; green fluorescent protein (GFP)-fusion protein localizes to the nucleus
S000006229	Verified	YPR025C	OG5_129254	4 - EUKARYOTES	1198	Inviable (S288C)		CCL1	"Cyclin associated with protein kinase Kin28p, which is the TFIIH-associated carboxy-terminal domain (CTD) kinase involved in transcription initiation at RNA polymerase II promoters"
S000003213	Verified	YGL244W	OG5_129541	4 - EUKARYOTES	1199	Viable		RTF1	Subunit of the RNA polymerase II-associated Paf1 complex; directly or indirectly regulates DNA-binding properties of Spt15p and relative activities of different TATA elements; involved in telomere maintenance
S000004096	Verified	YLR106C	OG5_127263	4 - EUKARYOTES	1200	Inviable (S288C)		MDN1	"Huge dynein-related AAA-type ATPase (midasin), forms extended pre-60S particle with the Rix1 complex (Rix1p-Ipi1p-Ipi3p); acts in removal of ribosomal biogenesis factors at successive steps of pre-60S assembly and export from nucleus"
S000001759	Uncharacterized	YKR051W	OG5_126850	4 - EUKARYOTES	1201	Viable	Unknown Function		Putative protein of unknown function
S000000829	Verified	YER027C	OG5_127587	4 - EUKARYOTES	1202	Viable		GAL83	"One of three possible beta-subunits of the Snf1 kinase complex, allows nuclear localization of the Snf1 kinase complex in the presence of a nonfermentable carbon source; contains glycogen-binding domain"
S000003176	Verified	YGL208W	OG5_127587	4 - EUKARYOTES	1203	Viable		SIP2	One of three beta subunits of the Snf1 serine/threonine protein kinase complex involved in the response to glucose starvation; null mutants exhibit accelerated aging; N-myristoylprotein localized to the cytoplasm and the plasma membrane
S000004754	Verified	YMR146C	OG5_127718	4 - EUKARYOTES	1204	Inviable (S288C)		TIF34	"eIF3i subunit of the core complex of translation initiation factor 3 (eIF3), which is essential for translation; stimulates rate of ribosomal scanning during translation reinitiation"
S000003367	Verified	YGR135W	OG5_127759	4 - EUKARYOTES	1205	Viable		PRE9	"Alpha 3 subunit of the 20S proteasome, the only nonessential 20S subunit; may be replaced by the alpha 4 subunit (Pre6p) under stress conditions to create a more active proteasomal isoform"
S000001693	Verified	YKL210W	OG5_127070	4 - EUKARYOTES	1206	Inviable (S288C)		UBA1	"Ubiquitin activating enzyme (E1), involved in ubiquitin-mediated protein degradation and essential for viability"
S000006438	Verified	YPL249C-A	OG5_127134	4 - EUKARYOTES	1207	Viable		RPL36B	"Protein component of the large (60S) ribosomal subunit, nearly identical to Rpl36Ap and has similarity to rat L36 ribosomal protein; binds to 5.8 S rRNA"
S000004807	Verified	YMR194W	OG5_127134	4 - EUKARYOTES	1208	Viable		RPL36A	"N-terminally acetylated protein component of the large (60S) ribosomal subunit, nearly identical to Rpl36Bp and has similarity to rat L36 ribosomal protein; binds to 5.8 S rRNA"
S000000215	Verified	YBR011C	OG5_127487	4 - EUKARYOTES	1209	Inviable (W303 | S288C)		IPP1	"Cytoplasmic inorganic pyrophosphatase (PPase), homodimer that catalyzes the rapid exchange of oxygens from Pi with water, highly expressed and essential for viability, active-site residues show identity to those from E. coli PPase"
S000005378	Verified	YOL018C	OG5_127496	4 - EUKARYOTES	1210	Viable		TLG2	"Syntaxin-like t-SNARE that forms a complex with Tlg1p and Vti1p and mediates fusion of endosome-derived vesicles with the late Golgi; binds Vps45p, which prevents Tlg2p degradation and also facilitates t-SNARE complex formation; homologous to mammalian SNARE protein syntaxin 16 (Sx16)"
S000002646	Verified	YDR238C	OG5_127619	4 - EUKARYOTES	1211	Inviable (S288C | Unknown Strain)		SEC26	"Essential beta-coat protein of the COPI coatomer, involved in ER-to-Golgi protein trafficking and maintenance of normal ER morphology; shares 43% sequence identity with mammalian beta-coat protein (beta-COP)"
S000000284	Verified	YBR080C	OG5_127665	4 - EUKARYOTES	1212	Inviable (S288C)		SEC18	"ATPase required for vesicular transport between ER and Golgi, the 'priming' step in homotypic vacuole fusion, autophagy, and protein secretion; releases Sec17p from SNAP complexes; has similarity to mammalian NSF"
S000002304	Verified	YDL145C	OG5_127808	4 - EUKARYOTES	1213	Inviable (S288C)		COP1	"Alpha subunit of COPI vesicle coatomer complex, which surrounds transport vesicles in the early secretory pathway"
S000004470	Verified	YML010W	OG5_127919	4 - EUKARYOTES	1214	Inviable (S288C)		SPT5	Protein involved in regulating Pol I and Pol II transcription and pre-mRNA processing; forms a complex with Spt4p; contains a C-terminal repeat domain that is a target for phosphorylation by Sgv1p
S000003477	Verified	YGR245C	OG5_128086	4 - EUKARYOTES	1215	Inviable (S288C | W303)		SDA1	"Highly conserved nuclear protein required for actin cytoskeleton organization and passage through Start, plays a critical role in G1 events, binds Nap1p, also involved in 60S ribosome biogenesis"
S000000643	Verified	YCR047C	OG5_128094	4 - EUKARYOTES	1216	Viable		BUD23	"Methyltransferase, methylates residue G1575 of 18S rRNA; required for rRNA processing and nuclear export of 40S ribosomal subunits independently of methylation activity; diploid mutant displays random budding pattern"
S000002188	Verified	YDL030W	OG5_128096	4 - EUKARYOTES	1217	Inviable (Other | S288C)		PRP9	"Subunit of the SF3a splicing factor complex, required for spliceosome assembly; acts after the formation of the U1 snRNP-pre-mRNA complex"
S000002367	Verified	YDL208W	OG5_128156	4 - EUKARYOTES	1218	Inviable (S288C | Other)		NHP2	"Nuclear protein related to mammalian high mobility group (HMG) proteins, essential for function of H/ACA-type snoRNPs, which are involved in 18S rRNA processing"
S000005888	Verified	YOR361C	OG5_128215	4 - EUKARYOTES	1219	Inviable (S288C)		PRT1	"eIF3b subunit of the core complex of translation initiation factor 3 (eIF3), essential for translation; part of a subcomplex (Prt1p-Rpg1p-Nip1p) that stimulates binding of mRNA and tRNA(i)Met to ribosomes"
S000006298	Verified	YPR094W	OG5_128251	4 - EUKARYOTES	1220	Inviable (S288C)		RDS3	"Component of the SF3b subcomplex of the U2 snRNP, zinc cluster protein involved in pre-mRNA splicing and cycloheximide resistance"
S000005051	Verified	YNL107W	OG5_128501	4 - EUKARYOTES	1221	Viable		YAF9	"Subunit of both the NuA4 histone H4 acetyltransferase complex and the SWR1 complex, may function to antagonize silencing near telomeres; interacts directly with Swc4p, has homology to human leukemogenic protein AF9, contains a YEATS domain"
S000005505	Verified	YOL145C	OG5_128845	4 - EUKARYOTES	1222	Viable		CTR9	"Component of the Paf1p complex that binds to and modulates the activity of RNA polymerases I and II; required for expression of a subset of genes, including cyclin genes; contains TPR repeats"
S000002494	Verified	YDR087C	OG5_128935	4 - EUKARYOTES	1223	Inviable (S288C)		RRP1	"Essential evolutionarily conserved nucleolar protein necessary for biogenesis of 60S ribosomal subunits and processing of pre-rRNAs to mature rRNAs, associated with several distinct 66S pre-ribosomal particles"
S000004236	Verified	YLR246W	OG5_127158	4 - EUKARYOTES	1224	Viable		ERF2	"Subunit of a palmitoyltransferase, composed of Erf2p and Shr5p, that adds a palmitoyl lipid moiety to heterolipidated substrates such as Ras1p and Ras2p through a thioester linkage; mutants partially mislocalize Ras2p to the vacuole"
S000002675	Verified	YDR267C	OG5_127906	4 - EUKARYOTES	1225	Inviable (S288C)		CIA1	WD40 repeat protein involved in assembly of cytosolic and nuclear iron-sulfur proteins; similar to the human Ciao1 protein; YDR267C is an essential gene
S000005750	Verified	YOR224C	OG5_127936	4 - EUKARYOTES	1226	Inviable (S288C)		RPB8	"RNA polymerase subunit ABC14.5, common to RNA polymerases I, II, and III"
S000003016	Verified	YGL048C	OG5_127606	4 - EUKARYOTES	1227	Inviable (S288C)		RPT6	One of six ATPases of the 19S regulatory particle of the 26S proteasome involved in the degradation of ubiquitinated substrates; bound by ubiquitin-protein ligases Ubr1p and Ufd4p; localized mainly to the nucleus throughout the cell cycle
S000005450	Verified	YOL090W	OG5_127538	4 - EUKARYOTES	1228	Viable		MSH2	Protein that forms heterodimers with Msh3p and Msh6p that bind to DNA mismatches to initiate the mismatch repair process; contains a Walker ATP-binding motif required for repair activity; Msh2p-Msh6p binds to and hydrolyzes ATP
S000002620	Verified	YDR212W	OG5_127998	4 - EUKARYOTES	1229	Inviable (S288C | Unknown Strain)		TCP1	"Alpha subunit of chaperonin-containing T-complex, which mediates protein folding in the cytosol; involved in actin cytoskeleton maintenance; overexpression in neurons suppresses formation of pathogenic conformations of huntingtin protein"
S000002598	Verified	YDR190C	OG5_127944	4 - EUKARYOTES	1230	Inviable (S288C | YSB455 | DM2)		RVB1	Essential protein involved in transcription regulation; component of chromatin remodeling complexes; required for assembly and function of the INO80 complex; also referred to as pontin; member of the RUVB-like protein family
S000002292	Verified	YDL134C	OG5_127141	4 - EUKARYOTES	1231	Viable		PPH21	"Catalytic subunit of protein phosphatase 2A (PP2A), functionally redundant with Pph22p; methylated at C terminus; forms alternate complexes with several regulatory subunits; involved in signal transduction and regulation of mitosis"
S000002347	Verified	YDL188C	OG5_127141	4 - EUKARYOTES	1232	Viable		PPH22	"Catalytic subunit of protein phosphatase 2A (PP2A), functionally redundant with Pph21p; methylated at C terminus; forms alternate complexes with several regulatory subunits; involved in signal transduction and regulation of mitosis"
S000002798	Verified	YDR390C	OG5_127838	4 - EUKARYOTES	1233	Inviable (S288C)		UBA2	"Subunit of a heterodimeric nuclear SUMO activating enzyme (E1) with Aos1p; activates Smt3p (SUMO) before its conjugation to proteins (sumoylation), which may play a role in protein targeting; essential for viability"
S000001068	Verified	YHR026W	OG5_127898	4 - EUKARYOTES	1234	Viable		VMA16	"Subunit c'' of the vacuolar ATPase, which functions in acidification of the vacuole; one of three proteolipid subunits of the V0 domain"
S000005923	Verified	YPL002C	OG5_128498	4 - EUKARYOTES	1235	Viable		SNF8	"Component of the ESCRT-II complex, which is involved in ubiquitin-dependent sorting of proteins into the endosome; appears to be functionally related to SNF7; involved in glucose derepression"
S000006165	Verified	YPL244C	OG5_127044	4 - EUKARYOTES	1236	Viable		HUT1	"Protein with a role in UDP-galactose transport to the Golgi lumen, has similarity to human UDP-galactose transporter UGTrel1, exhibits a genetic interaction with S. cerevisiae ERO1"
S000006385	Verified	YPR181C	OG5_127203	4 - EUKARYOTES	1237	Inviable (S288C)		SEC23	"GTPase-activating protein, stimulates the GTPase activity of Sar1p; component of the Sec23p-Sec24p heterodimer of the COPII vesicle coat, involved in ER to Golgi transport"
S000001052	Verified	YHR010W	OG5_127262	4 - EUKARYOTES	1238	Viable		RPL27A	"Protein component of the large (60S) ribosomal subunit, nearly identical to Rpl27Bp and has similarity to rat L27 ribosomal protein"
S000002879	Verified	YDR471W	OG5_127262	4 - EUKARYOTES	1239	Viable		RPL27B	"Protein component of the large (60S) ribosomal subunit, nearly identical to Rpl27Ap and has similarity to rat L27 ribosomal protein"
S000002999	Verified	YGL031C	OG5_127273	4 - EUKARYOTES	1240	Viable		RPL24A	"Ribosomal protein L30 of the large (60S) ribosomal subunit, nearly identical to Rpl24Bp and has similarity to rat L24 ribosomal protein; not essential for translation but may be required for normal translation rate"
S000003380	Verified	YGR148C	OG5_127273	4 - EUKARYOTES	1241	Viable		RPL24B	"Ribosomal protein L30 of the large (60S) ribosomal subunit, nearly identical to Rpl24Ap and has similarity to rat L24 ribosomal protein; not essential for translation but may be required for normal translation rate"
S000000014	Verified	YAL016W	OG5_127382	4 - EUKARYOTES	1242	Viable		TPD3	"Regulatory subunit A of the heterotrimeric protein phosphatase 2A (PP2A), which also contains regulatory subunit Cdc55p and either catalytic subunit Pph21p or Pph22p; required for cell morphogenesis and transcription by RNA polymerase III"
S000000146	Verified	YBL050W	OG5_127387	4 - EUKARYOTES	1243	Inviable (S288C | Sigma1278b)		SEC17	"Peripheral membrane protein required for vesicular transport between ER and Golgi, the 'priming' step in homotypic vacuole fusion, and autophagy; stimulates the ATPase activity of Sec18p; has similarity to mammalian alpha-SNAP"
S000005559	Verified	YOR033C	OG5_127511	4 - EUKARYOTES	1244	Viable		EXO1	"5'-3' exonuclease and flap-endonuclease involved in recombination, double-strand break repair and DNA mismatch repair; member of the Rad2p nuclease family, with conserved N and I nuclease domains"
S000002671	Verified	YDR263C	OG5_127511	4 - EUKARYOTES	1245	Viable		DIN7	"Mitochondrial nuclease functioning in DNA repair and replication, modulates the stability of the mitochondrial genome, induced by exposure to mutagens, also induced during meiosis at a time nearly coincident with commitment to recombination"
S000000065	Verified	YAR007C	OG5_127539	4 - EUKARYOTES	1246	Inviable (S288C)		RFA1	"Subunit of heterotrimeric Replication Protein A (RPA), which is a highly conserved single-stranded DNA binding protein involved in DNA replication, repair, and recombination"
S000003063	Verified	YGL095C	OG5_127632	4 - EUKARYOTES	1247	Viable		VPS45	"Protein of the Sec1p/Munc-18 family, essential for vacuolar protein sorting; required for the function of Pep12p and the early endosome/late Golgi SNARE Tlg2p; essential for fusion of Golgi-derived vesicles with the prevacuolar compartment"
S000004202	Verified	YLR212C	OG5_127652	4 - EUKARYOTES	1248	Inviable (S288C | Other)		TUB4	"Gamma-tubulin, involved in nucleating microtubules from both the cytoplasmic and nuclear faces of the spindle pole body"
S000005889	Verified	YOR362C	OG5_127755	4 - EUKARYOTES	1249	Inviable (S288C)		PRE10	Alpha 7 subunit of the 20S proteasome
S000005370	Verified	YOL010W	OG5_127812	4 - EUKARYOTES	1250	Inviable (S288C | Other)		RCL1	Subunit of U3-containing 90S preribosome processome complex involved in 18S rRNA biogenesis and small ribosomal subunit assembly; stimulates Bms1p GTPase and U3 binding activity; similar to RNA cyclase-like proteins but no activity detected
S000004339	Verified	YLR347C	OG5_127843	4 - EUKARYOTES	1251	Inviable (S288C)		KAP95	"Karyopherin beta, forms a complex with Srp1p/Kap60p; interacts with nucleoporins to mediate nuclear import of NLS-containing cargo proteins via the nuclear pore complex; regulates PC biosynthesis; GDP-to-GTP exchange factor for Gsp1p"
S000006317	Verified	YPR113W	OG5_127888	4 - EUKARYOTES	1252	Inviable (Unknown Strain | S288C)		PIS1	"Phosphatidylinositol synthase, required for biosynthesis of phosphatidylinositol, which is a precursor for polyphosphoinositides, sphingolipids, and glycolipid anchors for some of the plasma membrane proteins"
S000004473	Verified	YML012W	OG5_127900	4 - EUKARYOTES	1253	Viable		ERV25	"Protein that forms a heterotrimeric complex with Erp1, Erp2p, and Emp24, member of the p24 family involved in endoplasmic reticulum to Golgi transport"
S000001789	Verified	YKR081C	OG5_127909	4 - EUKARYOTES	1254	Inviable (S288C | Unknown Strain)		RPF2	Essential protein involved in the processing of pre-rRNA and the assembly of the 60S ribosomal subunit; interacts with ribosomal protein L11; localizes predominantly to the nucleolus; constituent of 66S pre-ribosomal particles
S000002255	Verified	YDL097C	OG5_127922	4 - EUKARYOTES	1255	Inviable (S288C)		RPN6	"Essential, non-ATPase regulatory subunit of the 26S proteasome lid required for the assembly and activity of the 26S proteasome; the human homolog (S9 protein) partially rescues Rpn6p depletion"
S000004016	Verified	YLR026C	OG5_127926	4 - EUKARYOTES	1256	Inviable (S288C)		SED5	"cis-Golgi t-SNARE syntaxin required for vesicular transport between the ER and the Golgi complex, binds at least 9 SNARE proteins"
S000001069	Verified	YHR027C	OG5_127950	4 - EUKARYOTES	1257	Untested		RPN1	"Non-ATPase base subunit of the 19S regulatory particle of the 26S proteasome; may participate in the recognition of several ligands of the proteasome; contains a leucine-rich repeat (LRR) domain, a site for protein-protein interactions"
S000006117	Verified	YPL196W	OG5_127978	4 - EUKARYOTES	1258	Viable	Unknown Function	OXR1	"Protein of unknown function required for normal levels of resistance to oxidative damage, null mutants are sensitive to hydrogen peroxide; member of a conserved family of proteins found in eukaryotes"
S000004853	Verified	YMR240C	OG5_128039	4 - EUKARYOTES	1259	Inviable (S288C)		CUS1	"Protein required for assembly of U2 snRNP into the spliceosome, forms a complex with Hsh49p and Hsh155p"
S000004401	Verified	YLR409C	OG5_128050	4 - EUKARYOTES	1260	Inviable (S288C)		UTP21	Subunit of U3-containing 90S preribosome and Small Subunit (SSU) processome complexes involved in production of 18S rRNA and assembly of small ribosomal subunit; synthetic defect with STI1 Hsp90 cochaperone; human homolog linked to glaucoma
S000003175	Verified	YGL207W	OG5_128055	4 - EUKARYOTES	1261	Inviable (S288C)		SPT16	"Subunit of the heterodimeric FACT complex (Spt16p-Pob3p), which associates with chromatin via interaction with Nhp6Ap and Nhp6Bp, and reorganizes nucleosomes to facilitate access to DNA by RNA and DNA polymerases"
S000000928	Verified	YER126C	OG5_128061	4 - EUKARYOTES	1262	Inviable (S288C)		NSA2	"Protein constituent of 66S pre-ribosomal particles, contributes to processing of the 27S pre-rRNA"
S000003286	Verified	YGR054W	OG5_128129	4 - EUKARYOTES	1263	Viable			"Eukaryotic initiation factor (eIF) 2A; associates specifically with both 40S subunits and 80 S ribosomes, and interacts genetically with both eIF5b and eIF4E; homologous to mammalian eIF2A"
S000000823	Verified	YER021W	OG5_128135	4 - EUKARYOTES	1264	Inviable (S288C)		RPN3	"Essential, non-ATPase regulatory subunit of the 26S proteasome lid, similar to the p58 subunit of the human 26S proteasome; temperature-sensitive alleles cause metaphase arrest, suggesting a role for the proteasome in cell cycle control"
S000005798	Verified	YOR272W	OG5_128164	4 - EUKARYOTES	1265	Inviable (S288C)		YTM1	"Constituent of 66S pre-ribosomal particles, forms a complex with Nop7p and Erb1p that is required for maturation of the large ribosomal subunit; has seven C-terminal WD repeats"
S000001353	Verified	YIL091C	OG5_128175	4 - EUKARYOTES	1266	Inviable (S288C)		UTP25	Nucleolar protein required for 35S pre-RNA processing and 40S ribosomal subunit biogenesis; contains a DEAD-box RNA helicase-like motif
S000006168	Uncharacterized	YPL247C	OG5_128223	4 - EUKARYOTES	1267	Viable	Unknown Function		Putative protein of unknown function; green fluorescent protein (GFP)-fusion protein localizes to the cytoplasm and nucleus; similar to the petunia WD repeat protein an11; overexpression causes a cell cycle delay or arrest
S000005820	Verified	YOR294W	OG5_128225	4 - EUKARYOTES	1268	Inviable (S288C | W303)		RRS1	Essential protein that binds ribosomal protein L11 and is required for nuclear export of the 60S pre-ribosomal subunit during ribosome biogenesis; mouse homolog shows altered expression in Huntington's disease model mice
S000000451	Verified	YBR247C	OG5_128236	4 - EUKARYOTES	1269	Inviable (S288C)		ENP1	"Protein associated with U3 and U14 snoRNAs, required for pre-rRNA processing and 40S ribosomal subunit synthesis; localized in the nucleus and concentrated in the nucleolus"
S000003568	Verified	YJL031C	OG5_128238	4 - EUKARYOTES	1270	Inviable (Other | S288C)		BET4	Alpha subunit of Type II geranylgeranyltransferase required for vesicular transport between the endoplasmic reticulum and the Golgi; provides a membrane attachment moiety to Rab-like proteins Ypt1p and Sec4p
S000001130	Verified	YHR088W	OG5_128253	4 - EUKARYOTES	1271	Inviable (S288C | Unknown Strain)		RPF1	"Nucleolar protein involved in the assembly and export of the large ribosomal subunit; constituent of 66S pre-ribosomal particles; contains a sigma(70)-like motif, which is thought to bind RNA"
S000003166	Verified	YGL198W	OG5_128256	4 - EUKARYOTES	1272	Viable		YIP4	"Protein that interacts with Rab GTPases, localized to late Golgi vesicles; computational analysis of large-scale protein-protein interaction data suggests a possible role in vesicle-mediated transport"
S000004699	Verified	YMR093W	OG5_128309	4 - EUKARYOTES	1273	Inviable (S288C)		UTP15	"Nucleolar protein, component of the small subunit (SSU) processome containing the U3 snoRNA that is involved in processing of pre-18S rRNA"
S000001578	Verified	YKL095W	OG5_128644	4 - EUKARYOTES	1274	Inviable (W303 | S288C)		YJU2	"Essential protein required for pre-mRNA splicing; associates transiently with the spliceosomal NTC (""nineteen complex"") and acts after Prp2p to promote the first catalytic reaction of splicing"
S000002881	Verified	YDR473C	OG5_128656	4 - EUKARYOTES	1275	Inviable (S288C)		PRP3	"Splicing factor, component of the U4/U6-U5 snRNP complex"
S000002420	Verified	YDR013W	OG5_128676	4 - EUKARYOTES	1276	Inviable (W303 | S288C | SK1)		PSF1	"Subunit of the GINS complex (Sld5p, Psf1p, Psf2p, Psf3p), which is localized to DNA replication origins and implicated in assembly of the DNA replication machinery"
S000002349	Verified	YDL190C	OG5_128694	4 - EUKARYOTES	1277	Viable		UFD2	"Ubiquitin chain assembly factor (E4) that cooperates with a ubiquitin-activating enzyme (E1), a ubiquitin-conjugating enzyme (E2), and a ubiquitin protein ligase (E3) to conjugate ubiquitin to substrates; also functions as an E3"
S000004093	Verified	YLR103C	OG5_129331	4 - EUKARYOTES	1278	Inviable (S288C | W303)		CDC45	"DNA replication initiation factor; recruited to MCM pre-RC complexes at replication origins; promotes release of MCM from Mcm10p, recruits elongation machinery; mutants in human homolog may cause velocardiofacial and DiGeorge syndromes"
S000003026	Verified	YGL058W	OG5_127153	4 - EUKARYOTES	1279	Viable		RAD6	"Ubiquitin-conjugating enzyme (E2), involved in postreplication repair (as a heterodimer with Rad18p), DSBR and checkpoint control (as a heterodimer with Bre1p), ubiquitin-mediated N-end rule protein degradation (as a heterodimer with Ubr1p"
S000001108	Verified	YHR066W	OG5_127732	4 - EUKARYOTES	1280	Viable		SSF1	"Constituent of 66S pre-ribosomal particles, required for ribosomal large subunit maturation; functionally redundant with Ssf2p; member of the Brix family"
S000002720	Verified	YDR312W	OG5_127732	4 - EUKARYOTES	1281	Viable		SSF2	"Protein required for ribosomal large subunit maturation, functionally redundant with Ssf1p; member of the Brix family"
S000003934	Verified	YLL011W	OG5_127890	4 - EUKARYOTES	1282	Inviable (S288C | Other)		SOF1	Essential protein required for biogenesis of 40S (small) ribosomal subunit; has similarity to the beta subunit of trimeric G-proteins and the splicing factor Prp4p
S000003478	Verified	YGR246C	OG5_127701	4 - EUKARYOTES	1283	Inviable (Other | S288C)		BRF1	"TFIIIB B-related factor, one of three subunits of RNA polymerase III transcription initiation factor TFIIIB, binds TFIIIC and TBP and recruits RNA pol III to promoters, amino-terminal half is homologous to TFIIB"
S000000233	Verified	YBR029C	OG5_127441	4 - EUKARYOTES	1284	Inviable (S288C)		CDS1	"Phosphatidate cytidylyltransferase (CDP-diglyceride synthetase); an enzyme that catalyzes that conversion of CTP + phosphate into diphosphate + CDP-diaclglyerol, a critical step in the synthesis of all major yeast phospholipids"
S000002224	Verified	YDL066W	OG5_127057	4 - EUKARYOTES	1285	Viable		IDP1	"Mitochondrial NADP-specific isocitrate dehydrogenase, catalyzes the oxidation of isocitrate to alpha-ketoglutarate; not required for mitochondrial respiration and may function to divert alpha-ketoglutarate to biosynthetic processes"
S000004164	Verified	YLR174W	OG5_127057	4 - EUKARYOTES	1286	Viable		IDP2	"Cytosolic NADP-specific isocitrate dehydrogenase, catalyzes oxidation of isocitrate to alpha-ketoglutarate; levels are elevated during growth on non-fermentable carbon sources and reduced during growth on glucose"
S000004954	Verified	YNL009W	OG5_127057	4 - EUKARYOTES	1287	Viable		IDP3	"Peroxisomal NADP-dependent isocitrate dehydrogenase, catalyzes oxidation of isocitrate to alpha-ketoglutarate with the formation of NADP(H+), required for growth on unsaturated fatty acids"
S000005362	Verified	YOL002C	OG5_127242	4 - EUKARYOTES	1288	Viable		IZH2	"Plasma membrane protein involved in zinc homeostasis and osmotin-induced apoptosis; transcription regulated by Zap1p, zinc and fatty acid levels; similar to mammalian adiponectins; deletion increases sensitivity to elevated zinc"
S000002900	Verified	YDR492W	OG5_127242	4 - EUKARYOTES	1289	Viable		IZH1	"Membrane protein involved in zinc ion homeostasis, member of the four-protein IZH family; transcription is regulated directly by Zap1p, expression induced by zinc deficiency and fatty acids; deletion increases sensitivity to elevated zinc"
S000001107	Verified	YHR065C	OG5_127784	4 - EUKARYOTES	1290	Inviable (S288C)		RRP3	"Protein involved in rRNA processing; required for maturation of the 35S primary transcript of pre-rRNA and for cleavage leading to mature 18S rRNA; homologous to eIF-4a, which is a DEAD box RNA-dependent ATPase with helicase activity"
S000003473	Verified	YGR241C	OG5_127500	4 - EUKARYOTES	1291	Viable		YAP1802	"Protein involved in clathrin cage assembly; binds Pan1p and clathrin; homologous to Yap1801p, member of the AP180 protein family"
S000001204	Verified	YHR161C	OG5_127500	4 - EUKARYOTES	1292	Viable		YAP1801	"Protein involved in clathrin cage assembly; binds Pan1p and clathrin; homologous to Yap1802p, member of the AP180 protein family"
S000002741	Uncharacterized	YDR333C	OG5_128541	4 - EUKARYOTES	1293	Viable	Unknown Function		Putative protein of unknown function
S000003033	Verified	YGL065C	OG5_128575	4 - EUKARYOTES	1294	Inviable (S288C)		ALG2	Mannosyltransferase that catalyzes two consecutive steps in the N-linked glycosylation pathway; alg2 mutants exhibit temperature-sensitive growth and abnormal accumulation of the lipid-linked oligosaccharide Man2GlcNAc2-PP-Dol
S000000838	Verified	YER036C	OG5_128616	4 - EUKARYOTES	1295	Inviable (S288C | Unknown Strain)		ARB1	"ATPase of the ATP-binding cassette (ABC) family involved in 40S and 60S ribosome biogenesis, has similarity to Gcn20p; shuttles from nucleus to cytoplasm, physically interacts with Tif6p, Lsg1p"
S000001117	Verified	YHR075C	OG5_128677	4 - EUKARYOTES	1296	Viable		PPE1	Protein with carboxyl methyl esterase activity that may have a role in demethylation of the phosphoprotein phosphatase catalytic subunit; also identified as a small subunit mitochondrial ribosomal protein
S000005929	Verified	YPL008W	OG5_127999	4 - EUKARYOTES	1297	Viable		CHL1	"Probable DNA helicase involved in sister-chromatid cohesion and genome integrity; interacts with ECO1 and CTF18; mutants are defective in silencing, rDNA recombination, aging and the heat shock response; FANCJ-like helicase family member"
S000003272	Verified	YGR040W	OG5_126781	4 - EUKARYOTES	1298	Viable		KSS1	Mitogen-activated protein kinase (MAPK) involved in signal transduction pathways that control filamentous growth and pheromone response; the KSS1 gene is nonfunctional in S288C strains and functional in W303 strains
S000001072	Verified	YHR030C	OG5_126781	4 - EUKARYOTES	1299	Viable		SLT2	"Serine/threonine MAP kinase; involved in regulating maintenance of cell wall integrity, progression through the cell cycle, and nuclear mRNA retention in heat shock; required for mitophagy and pexophagy; affects recruitment of mitochondria to the phagophore assembly site (PAS); regulated by the PKC1-mediated signaling pathway"
S000000112	Verified	YBL016W	OG5_126781	4 - EUKARYOTES	1300	Viable		FUS3	"Mitogen-activated serine/threonine protein kinase involved in mating; phosphoactivated by Ste7p; substrates include Ste12p, Far1p, Bni1p, Sst2p; inhibits invasive growth during mating by phosphorylating Tec1p, promoting its degradation"
S000004411	Uncharacterized	YLR419W	OG5_126805	4 - EUKARYOTES	1301	Viable	Unknown Function		"Putative helicase with limited sequence similarity to human Rb protein; the authentic, non-tagged protein is detected in highly purified mitochondria in high-throughput studies; YLR419W is not an essential gene"
S000000289	Verified	YBR085W	OG5_126841	4 - EUKARYOTES	1302	Viable		AAC3	"Mitochondrial inner membrane ADP/ATP translocator, exchanges cytosolic ADP for mitochondrially synthesized ATP; expressed under anaerobic conditions; similar to Pet9p and Aac1p; has roles in maintenance of viability and in respiration"
S000000126	Verified	YBL030C	OG5_126841	4 - EUKARYOTES	1303	Inviable (S288C)		PET9	"Major ADP/ATP carrier of the mitochondrial inner membrane, exchanges cytosolic ADP for mitochondrially synthesized ATP; also imports heme and ATP; phosphorylated; required for viability in many lab strains that carry a sal1 mutation"
S000004684	Verified	YMR079W	OG5_126879	4 - EUKARYOTES	1304	Inviable (S288C | Other)		SEC14	"Phosphatidylinositol/phosphatidylcholine transfer protein; involved in regulating PtdIns, PtdCho, and ceramide metabolism, products of which regulate intracellular transport and UPR; functionally homologous to mammalian PITPs"
S000003892	Verified	YJR131W	OG5_126925	4 - EUKARYOTES	1305	Viable		MNS1	"Alpha-1,2-mannosidase involved in ER quality control; catalyzes the removal of one mannose residue from Man9GlcNAc to produce a single isomer of Man8GlcNAc in N-linked oligosaccharide biosynthesis; integral to ER membrane"
S000001448	Verified	YIR009W	OG5_127059	4 - EUKARYOTES	1306	Viable		MSL1	"U2B component of U2 snRNP, involved in splicing, binds the U2 snRNA stem-loop IV in vitro but requires association of Lea1p for in vivo binding; does not contain the conserved C-terminal RNA binding domain found in other family members"
S000000924	Verified	YER122C	OG5_127251	4 - EUKARYOTES	1307	Viable		GLO3	"ADP-ribosylation factor GTPase activating protein (ARF GAP), involved in ER-Golgi transport; shares functional similarity with Gcs1p"
S000005148	Verified	YNL204C	OG5_127251	4 - EUKARYOTES	1308	Viable	Unknown Function	SPS18	"Protein of unknown function, contains a putative zinc-binding domain; expressed during sporulation"
S000005499	Verified	YOL139C	OG5_127278	4 - EUKARYOTES	1309	Inviable (S288C)		CDC33	Cytoplasmic mRNA cap binding protein and translation initiation factor eIF4E; the eIF4E-cap complex is responsible for mediating cap-dependent mRNA translation via interactions with translation initiation factor eIF4G (Tif4631p or Tif4632p)
S000003109	Verified	YGL141W	OG5_127286	4 - EUKARYOTES	1310	Viable		HUL5	"Multiubiquitin chain assembly factor (E4); proteasome processivity factor that elongates polyUb chains on substrates, opposing Ubp6p, a branched polyubiquitin protease; required for retrograde transport of misfolded proteins during ERAD"
S000004775	Verified	YMR165C	OG5_127287	4 - EUKARYOTES	1311	Viable		PAH1	"Mg<sup>2+</sup>-dependent phosphatidate (PA) phosphatase, catalyzes the dephosphorylation of PA to yield diacylglycerol, responsible for de novo lipid synthesis and formation of lipid droplets; homologous to mammalian lipin 1"
S000001756	Verified	YKR048C	OG5_127308	4 - EUKARYOTES	1312	Viable		NAP1	Protein that interacts with mitotic cyclin Clb2p; required for the regulation of microtubule dynamics during mitosis; controls bud morphogenesis; involved in the transport of H2A and H2B histones to the nucleus; phosphorylated by CK2
S000001440	Verified	YIR001C	OG5_127457	4 - EUKARYOTES	1313	Viable		SGN1	"Cytoplasmic RNA-binding protein, contains an RNA recognition motif (RRM); may have a role in mRNA translation, as suggested by genetic interactions with genes encoding proteins involved in translational initiation"
S000001118	Verified	YHR076W	OG5_127494	4 - EUKARYOTES	1314	Viable		PTC7	Type 2C protein phosphatase (PP2C); alternatively spliced to create two mRNA isoforms; protein from spliced form localizes to the mitochondria while the one from the unspliced form is localized to the nuclear envelope
S000004015	Verified	YLR025W	OG5_127666	4 - EUKARYOTES	1315	Viable		SNF7	One of four subunits of the endosomal sorting complex required for transport III (ESCRT-III); involved in the sorting of transmembrane proteins into the multivesicular body (MVB) pathway; recruited from the cytoplasm to endosomal membranes
S000005572	Verified	YOR046C	OG5_127716	4 - EUKARYOTES	1316	Inviable (S288C)		DBP5	Cytoplasmic ATP-dependent RNA helicase of the DEAD-box family involved in mRNA export from the nucleus; involved in translation termination
S000004810	Verified	YMR197C	OG5_127758	4 - EUKARYOTES	1317	Inviable (SEY6210 | S288C)		VTI1	"Protein involved in cis-Golgi membrane traffic; v-SNARE that interacts with two t-SNARES, Sed5p and Pep12p; required for multiple vacuolar sorting pathways"
S000003538	Verified	YJL001W	OG5_127762	4 - EUKARYOTES	1318	Inviable (S288C)		PRE3	"Beta 1 subunit of the 20S proteasome, responsible for cleavage after acidic residues in peptides"
S000003017	Verified	YGL049C	OG5_127774	4 - EUKARYOTES	1319	Viable		TIF4632	"Translation initiation factor eIF4G, subunit of the mRNA cap-binding protein complex (eIF4F) that also contains eIF4E (Cdc33p); associates with the poly(A)-binding protein Pab1p, also interacts with eIF4A (Tif1p); homologous to Tif4631p"
S000003394	Verified	YGR162W	OG5_127774	4 - EUKARYOTES	1320	Viable		TIF4631	"Translation initiation factor eIF4G, subunit of the mRNA cap-binding protein complex (eIF4F) that also contains eIF4E (Cdc33p); interacts with Pab1p and with eIF4A (Tif1p); also has a role in biogenesis of the large ribosomal subunit"
S000001906	Verified	YFR010W	OG5_127806	4 - EUKARYOTES	1321	Viable		UBP6	"Ubiquitin-specific protease situated in the base subcomplex of the 26S proteasome, releases free ubiquitin from branched polyubiquitin chains; works in opposition to Hul5p polyubiquitin elongation activity; mutant has aneuploidy tolerance"
S000001066	Verified	YHR024C	OG5_127941	4 - EUKARYOTES	1322	Inviable (S288C)		MAS2	"Larger subunit of the mitochondrial processing protease (MPP), essential processing enzyme that cleaves the N-terminal targeting sequences from mitochondrially imported proteins"
S000005206	Verified	YNL262W	OG5_127942	4 - EUKARYOTES	1323	Inviable (S288C)		POL2	"Catalytic subunit of DNA polymerase (II) epsilon, a chromosomal DNA replication polymerase that exhibits processivity and proofreading exonuclease activity; also involved in DNA synthesis during DNA repair; interacts extensively with Mrc1p"
S000000346	Verified	YBR142W	OG5_128047	4 - EUKARYOTES	1324	Inviable (W303 | S288C)		MAK5	"Essential nucleolar protein, putative DEAD-box RNA helicase required for maintenance of M1 dsRNA virus; involved in biogenesis of large (60S) ribosomal subunits"
S000005145	Verified	YNL201C	OG5_128057	4 - EUKARYOTES	1325	Viable		PSY2	"Subunit of protein phosphatase PP4 complex; active complex is composed of catalytic subunit Pph3p and Psy2p, with Psy4p apparently providing additional substrate specificity in some cases; regulates recovery from the DNA damage checkpoint and also the gene conversion- and single-strand annealing-mediated pathways of meiotic double-strand break repair; Pph3p and Psy2p localize to foci on meiotic chromosomes; putative homolog of mammalian R3"
S000001672	Verified	YKL189W	OG5_128076	4 - EUKARYOTES	1326	Inviable (S288C)		HYM1	"Component of the RAM signaling network that is involved in regulation of Ace2p activity and cellular morphogenesis, interacts with Kic1p and Sog2p, localizes to sites of polarized growth during budding and during the mating response"
S000000784	Verified	YEL058W	OG5_128133	4 - EUKARYOTES	1327	Inviable (S288C)		PCM1	"Essential N-acetylglucosamine-phosphate mutase; converts GlcNAc-6-P to GlcNAc-1-P, which is a precursor for the biosynthesis of chitin and for the formation of N-glycosylated mannoproteins and glycosylphosphatidylinositol anchors"
S000002495	Verified	YDR088C	OG5_128138	4 - EUKARYOTES	1328	Inviable (S288C)		SLU7	"RNA splicing factor, required for ATP-independent portion of 2nd catalytic step of spliceosomal RNA splicing; interacts with Prp18p; contains zinc knuckle domain"
S000006286	Verified	YPR082C	OG5_128171	4 - EUKARYOTES	1329	Inviable (S288C | Unknown Strain)		DIB1	"17-kDa component of the U4/U6aU5 tri-snRNP, plays an essential role in pre-mRNA splicing, orthologue of hDIM1, the human U5-specific 15-kDa protein"
S000001622	Verified	YKL139W	OG5_128263	4 - EUKARYOTES	1330	Inviable (Sigma1278b)		CTK1	"Catalytic (alpha) subunit of C-terminal domain kinase I (CTDK-I); phosphorylates both RNA pol II subunit Rpo21p to affect transcription and pre-mRNA 3' end processing, and ribosomal protein Rps2p to increase translational fidelity; similar to the Drosophila dCDK12 and human CDK12 and probably CDK13"
S000001214	Verified	YHR171W	OG5_128264	4 - EUKARYOTES	1331	Viable		ATG7	"Autophagy-related protein and dual specificity member of the E1 family of ubiquitin-activating enzymes; mediates the conjugation of Atg12p with Atg5p and Atg8p with phosphatidylethanolamine, required steps in autophagosome formation"
S000001212	Verified	YHR169W	OG5_128272	4 - EUKARYOTES	1332	Inviable (W303)		DBP8	"ATPase, putative RNA helicase of the DEAD-box family; component of 90S preribosome complex involved in production of 18S rRNA and assembly of 40S small ribosomal subunit; ATPase activity stimulated by association with Esf2p"
S000002876	Verified	YDR468C	OG5_128291	4 - EUKARYOTES	1333	Inviable (S288C)		TLG1	Essential t-SNARE that forms a complex with Tlg2p and Vti1p and mediates fusion of endosome-derived vesicles with the late Golgi; binds the docking complex VFT (Vps fifty-three) through interaction with Vps51p
S000003848	Verified	YJR088C	OG5_128353	4 - EUKARYOTES	1334	Viable		EMC2	Member of a transmembrane complex required for efficient folding of proteins in the ER; null mutant displays induction of the unfolded protein response
S000003048	Uncharacterized	YGL080W	OG5_128371	4 - EUKARYOTES	1335	Viable	Unknown Function	FMP37	"Putative protein of unknown function; highly conserved across species and orthologous to human gene BRP44L; the authentic, non-tagged protein is detected in highly purified mitochondria in high-throughput studies"
S000005054	Verified	YNL110C	OG5_128388	4 - EUKARYOTES	1336	Inviable (S288C)		NOP15	"Constituent of 66S pre-ribosomal particles, involved in 60S ribosomal subunit biogenesis; localizes to both nucleolus and cytoplasm"
S000004948	Verified	YNL003C	OG5_128405	4 - EUKARYOTES	1337	Viable		PET8	"S-adenosylmethionine transporter of the mitochondrial inner membrane, member of the mitochondrial carrier family; required for biotin biosynthesis and respiratory growth"
S000006134	Verified	YPL213W	OG5_128407	4 - EUKARYOTES	1338	Inviable (Sigma1278b)		LEA1	Component of U2 snRNP; disruption causes reduced U2 snRNP levels; physically interacts with Msl1p; putative homolog of human U2A' snRNP protein
S000002209	Verified	YDL051W	OG5_128448	4 - EUKARYOTES	1339	Viable		LHP1	RNA binding protein required for maturation of tRNA and U6 snRNA precursors; acts as a molecular chaperone for RNAs transcribed by polymerase III; homologous to human La (SS-B) autoantigen
S000000159	Verified	YBL063W	OG5_128460	4 - EUKARYOTES	1340	Viable		KIP1	"Kinesin-related motor protein required for mitotic spindle assembly, chromosome segregation, and 2 micron plasmid partitioning; functionally redundant with Cin8p for chromosomal but not plasmid functions"
S000001617	Verified	YKL134C	OG5_128475	4 - EUKARYOTES	1341	Viable		1-Oct	"Mitochondrial intermediate peptidase, cleaves destabilizing N-terminal residues of a subset of proteins upon import, after their cleavage by mitochondrial processing peptidase (Mas1p-Mas2p); may contribute to mitochondrial iron homeostasis"
S000004138	Verified	YLR148W	OG5_128477	4 - EUKARYOTES	1342	Viable		PEP3	"Component of CORVET tethering complex; vacuolar peripheral membrane protein that promotes vesicular docking/fusion reactions in conjunction with SNARE proteins, required for vacuolar biogenesis"
S000000180	Verified	YBL084C	OG5_128514	4 - EUKARYOTES	1343	Inviable (S288C)		CDC27	"Subunit of the Anaphase-Promoting Complex/Cyclosome (APC/C), which is a ubiquitin-protein ligase required for degradation of anaphase inhibitors, including mitotic cyclins, during the metaphase/anaphase transition"
S000001870	Verified	YFL024C	OG5_128576	4 - EUKARYOTES	1344	Inviable (Other | S288C | SK1)		EPL1	"Component of NuA4, which is an essential histone H4/H2A acetyltransferase complex; homologous to Drosophila Enhancer of Polycomb"
S000004105	Verified	YLR115W	OG5_128623	4 - EUKARYOTES	1345	Inviable (S288C)		CFT2	"Subunit of the mRNA cleavage and polyadenlylation factor (CPF); required for pre-mRNA cleavage, polyadenylation and poly(A) site recognition, 43% similarity with the mammalian CPSF-100 protein."
S000003235	Verified	YGR003W	OG5_128691	4 - EUKARYOTES	1346	Viable		CUL3	"Ubiquitin-protein ligase, forms a complex with Elc1p that polyubiquitylates monoubiquitylated RNA polymerase II to trigger its proteolysis; cullin family member with similarity to Cdc53p and human CUL3"
S000000269	Verified	YBR065C	OG5_128702	4 - EUKARYOTES	1347	Viable		ECM2	"Pre-mRNA splicing factor, facilitates the cooperative formation of U2/U6 helix II in association with stem II in the spliceosome, function may be regulated by Slu7p"
S000002487	Verified	YDR080W	OG5_128765	4 - EUKARYOTES	1348	Viable		VPS41	Vacuolar membrane protein that is a subunit of the homotypic vacuole fusion and vacuole protein sorting (HOPS) complex; essential for membrane docking and fusion at the Golgi-to-endosome and endosome-to-vacuole stages of protein transport
S000005006	Verified	YNL062C	OG5_128776	4 - EUKARYOTES	1349	Inviable (S288C)		GCD10	"Subunit of tRNA (1-methyladenosine) methyltransferase with Gcd14p, required for the modification of the adenine at position 58 in tRNAs, especially tRNAi-Met; first identified as a negative regulator of GCN4 expression"
S000003704	Verified	YJL168C	OG5_128830	4 - EUKARYOTES	1350	Viable		SET2	"Histone methyltransferase with a role in transcriptional elongation, methylates a lysine residue of histone H3; associates with the C-terminal domain of Rpo21p; histone methylation activity is regulated by phosphorylation status of Rpo21p"
S000001023	Verified	YHL031C	OG5_128832	4 - EUKARYOTES	1351	Viable		GOS1	"v-SNARE protein involved in Golgi transport, homolog of the mammalian protein GOS-28/GS28"
S000004683	Verified	YMR078C	OG5_128937	4 - EUKARYOTES	1352	Viable		CTF18	Subunit of a complex with Ctf8p that shares some subunits with Replication Factor C and is required for sister chromatid cohesion; may have overlapping functions with Rad24p in the DNA damage replication checkpoint
S000006041	Verified	YPL120W	OG5_128989	4 - EUKARYOTES	1353	Viable		VPS30	Subunit of phosphatidylinositol (PtdIns) 3-kinase complexes I and II; Complex I is essential in autophagy and Complex II is required for vacuolar protein sorting; ortholog of the higher eukaryotic gene Beclin 1
S000003237	Verified	YGR005C	OG5_129001	4 - EUKARYOTES	1354	Inviable (S288C)		TFG2	TFIIF (Transcription Factor II) middle subunit; involved in both transcription initiation and elongation of RNA polymerase II; homologous to human RAP30
S000001524	Verified	YKL041W	OG5_129145	4 - EUKARYOTES	1355	Viable		VPS24	One of four subunits of the endosomal sorting complex required for transport III (ESCRT-III); forms an ESCRT-III subcomplex with Did4p; involved in the sorting of transmembrane proteins into the multivesicular body (MVB) pathway
S000005530	Verified	YOR004W	OG5_129246	4 - EUKARYOTES	1356	Inviable (S288C | Unknown Strain)		UTP23	"Essential nucleolar protein that is a component of the SSU (small subunit) processome involved in 40S ribosomal subunit biogenesis; has homology to PINc domain protein Fcf1p, although the PINc domain of Utp23p is not required for function"
S000001608	Verified	YKL125W	OG5_129298	4 - EUKARYOTES	1357	Inviable (S288C)		RRN3	Protein required for transcription of rDNA by RNA polymerase I; transcription factor independent of DNA template; involved in recruitment of RNA polymerase I to rDNA
S000001119	Verified	YHR077C	OG5_129338	4 - EUKARYOTES	1358	Viable		NMD2	Protein involved in the nonsense-mediated mRNA decay (NMD) pathway; interacts with Nam7p and Upf3p; involved in telomere maintenance
S000005649	Verified	YOR123C	OG5_129431	4 - EUKARYOTES	1359	Viable		LEO1	"Component of the Paf1 complex, which associates with RNA polymerase II and is involved in histone methylation; plays a role in regulating Ty1 transposition"
S000006022	Verified	YPL101W	OG5_129544	4 - EUKARYOTES	1360	Viable		ELP4	"Subunit of Elongator complex, which is required for modification of wobble nucleosides in tRNA; required for Elongator structural integrity"
S000005184	Verified	YNL240C	OG5_127303	4 - EUKARYOTES	1361	Inviable (S288C)		NAR1	"Component of the cytosolic iron-sulfur (FeS) protein assembly machinery, required for maturation of cytosolic and nuclear FeS proteins and for normal resistance to oxidative stress; homologous to human Narf"
S000004558	Verified	YML093W	OG5_127996	4 - EUKARYOTES	1362	Inviable (S288C)		UTP14	Subunit of U3-containing Small Subunit (SSU) processome complex involved in production of 18S rRNA and assembly of small ribosomal subunit
S000004735	Verified	YMR128W	OG5_128042	4 - EUKARYOTES	1363	Inviable (S288C)		ECM16	"Essential DEAH-box ATP-dependent RNA helicase specific to the U3 snoRNP, predominantly nucleolar in distribution, required for 18S rRNA synthesis"
S000000116	Verified	YBL020W	OG5_129166	4 - EUKARYOTES	1364	Inviable (S288C)		RFT1	Essential integral membrane protein that is required for translocation of Man5GlcNac2-PP-Dol from the cytoplasmic side to the lumenal side of the ER membrane but is not the flippase; mutation is suppressed by expression of human p53 protein
S000002157	Verified	YBR089C-A	OG5_126740	4 - EUKARYOTES	1365	Viable		NHP6B	High-mobility group (HMG) protein that binds to and remodels nucleosomes; involved in recruiting FACT and other chromatin remodelling complexes to the chromosomes; functionally redundant with Nhp6Ap; homologous to mammalian HMGB1 and HMGB2
S000006256	Verified	YPR052C	OG5_126740	4 - EUKARYOTES	1366	Viable		NHP6A	High-mobility group (HMG) protein that binds to and remodels nucleosomes; involved in recruiting FACT and other chromatin remodelling complexes to the chromosomes; functionally redundant with Nhp6Bp; homologous to mammalian HMGB1 and HMGB2
S000002843	Verified	YDR435C	OG5_126898	4 - EUKARYOTES	1367	Viable		PPM1	"Carboxyl methyltransferase, methylates the C terminus of the protein phosphatase 2A catalytic subunit (Pph21p or Pph22p), which is important for complex formation with regulatory subunits"
S000005501	Verified	YOL141W	OG5_126898	4 - EUKARYOTES	1368	Viable		PPM2	"AdoMet-dependent tRNA methyltransferase also involved in methoxycarbonylation; required for the synthesis of wybutosine (yW), a modified guanosine found at the 3'-position adjacent to the anticodon of phe-tRNA; similarity to Ppm1p"
S000000174	Verified	YBL078C	OG5_126969	4 - EUKARYOTES	1369	Viable		ATG8	"Component of autophagosomes and Cvt vesicles; undergoes conjugation to phosphatidylethanolamine (PE); Atg8p-PE is anchored to membranes, is involved in phagophore expansion, and may mediate membrane fusion during autophagosome formation"
S000000833	Verified	YER031C	OG5_126971	4 - EUKARYOTES	1370	Viable		YPT31	"Rab family GTPase, very similar to Ypt32p; involved in the exocytic pathway; mediates intra-Golgi traffic or the budding of post-Golgi vesicles from the trans-Golgi"
S000003178	Verified	YGL210W	OG5_126971	4 - EUKARYOTES	1371	Viable		YPT32	"Rab family GTPase, very similar to Ypt31p; involved in the exocytic pathway; mediates intra-Golgi traffic or the budding of post-Golgi vesicles from the trans-Golgi"
S000003158	Verified	YGL190C	OG5_126981	4 - EUKARYOTES	1372	Viable		CDC55	"Non-essential regulatory subunit B of protein phosphatase 2A (PP2A); involved in regulation of mitotic exit; required for correct nuclear division and chromosome segregation in meiosis; maintains sequestration of the phosphatase Cdc14p in nucleolus during early meiosis, which is essential for meiosis I spindle assembly; limits formation of PP2A-Rts1p holocomplexes to ensure timely dissolution of sister chromosome cohesion; found in nucleus, bud neck and bud of most cells"
S000004051	Verified	YLR061W	OG5_127156	4 - EUKARYOTES	1373	Viable		RPL22A	"Protein component of the large (60S) ribosomal subunit, has similarity to Rpl22Bp and to rat L22 ribosomal protein"
S000006436	Verified	YFL034C-A	OG5_127156	4 - EUKARYOTES	1374	Viable		RPL22B	"Protein component of the large (60S) ribosomal subunit, has similarity to Rpl22Ap and to rat L22 ribosomal protein"
S000000841	Verified	YER039C	OG5_127495	4 - EUKARYOTES	1375	Viable	Unknown Function	HVG1	"Protein of unknown function, has homology to Vrg4p"
S000003193	Verified	YGL225W	OG5_127495	4 - EUKARYOTES	1376	Inviable (S288C)		VRG4	Golgi GDP-mannose transporter; regulates Golgi function and glycosylation in Golgi
S000002832	Verified	YDR424C	OG5_127498	4 - EUKARYOTES	1377	Viable		DYN2	"Cytoplasmic light chain dynein, microtubule motor protein; proposed to be involved in the assembly of the nuclear pore complex"
S000004925	Verified	YMR308C	OG5_127537	4 - EUKARYOTES	1378	Inviable (S288C)		PSE1	"Karyopherin/importin that interacts with the nuclear pore complex; acts as the nuclear import receptor for specific proteins, including Pdr1p, Yap1p, Ste12p, and Aft1p"
S000000465	Verified	YBR261C	OG5_127629	4 - EUKARYOTES	1379	Viable		TAE1	AdoMet-dependent proline methyltransferase; catalyzes the dimethylation of ribosomal proteins Rpl12 and Rps25 at N-terminal proline residues; has a role in protein synthesis; fusion protein localizes to the cytoplasm
S000004599	Verified	YML130C	OG5_127747	4 - EUKARYOTES	1380	Inviable (S288C)		ERO1	Thiol oxidase required for oxidative protein folding in the endoplasmic reticulum
S000003995	Verified	YLR005W	OG5_127799	4 - EUKARYOTES	1381	Inviable (S288C)		SSL1	"Component of the core form of RNA polymerase transcription factor TFIIH, which has both protein kinase and DNA-dependent ATPase/helicase activities and is essential for transcription and nucleotide excision repair; interacts with Tfb4p"
S000004677	Verified	YMR073C	OG5_127870	4 - EUKARYOTES	1382	Viable	Unknown Function	IRC21	Putative protein of unknown function; may be involved in resistance to carboplatin and cisplatin; null mutant displays increase in spontaneous Rad52p foci; contains a lipid-binding domain and binds cardiolipin in a large-scale study
S000003690	Verified	YJL154C	OG5_127886	4 - EUKARYOTES	1383	Viable		VPS35	"Endosomal subunit of membrane-associated retromer complex required for retrograde transport; receptor that recognizes retrieval signals on cargo proteins, forms subcomplex with Vps26p and Vps29p that selects cargo proteins for retrieval"
S000003129	Verified	YGL161C	OG5_128025	4 - EUKARYOTES	1384	Viable		YIP5	"Protein that interacts with Rab GTPases, localized to late Golgi vesicles; computational analysis of large-scale protein-protein interaction data suggests a possible role in vesicle-mediated transport"
S000005387	Verified	YOL027C	OG5_128198	4 - EUKARYOTES	1385	Viable		MDM38	"Mitochondrial protein, forms a complex with Mba1p to facilitate recruitment of mRNA-specific translational activators to ribosomes; roles in protein export and K+/H+ exchange; human ortholog Letm1 implicated in Wolf-Hirschhorn syndrome"
S000006329	Verified	YPR125W	OG5_128198	4 - EUKARYOTES	1386	Viable		YLH47	"Mitochondrial inner membrane protein exposed to the mitochondrial matrix, associates with mitochondrial ribosomes, NOT required for respiratory growth; homolog of human Letm1, a protein implicated in Wolf-Hirschhorn syndrome"
S000002772	Verified	YDR364C	OG5_128322	4 - EUKARYOTES	1387	Inviable (Sigma1278b)		CDC40	"Pre-mRNA splicing factor, important for catalytic step II of pre-mRNA splicing and plays a role in cell cycle progression; required for DNA synthesis during mitosis and meiosis; has WD repeats"
S000006382	Verified	YPR178W	OG5_128652	4 - EUKARYOTES	1388	Inviable (S288C)		PRP4	"Splicing factor, component of the U4/U6-U5 snRNP complex"
S000000283	Verified	YBR079C	OG5_128741	4 - EUKARYOTES	1389	Inviable (S288C | W303)		RPG1	"eIF3a subunit of the core complex of translation initiation factor 3 (eIF3), essential for translation; part of a Prt1p-Rpg1p-Nip1p subcomplex that stimulates binding of mRNA and tRNA(i)Met to ribosomes; involved in translation reinitiation"
S000000959	Verified	YER157W	OG5_129291	4 - EUKARYOTES	1390	Inviable (S288C)		COG3	"Essential component of the conserved oligomeric Golgi complex (Cog1p through Cog8p), a cytosolic tethering complex that functions in protein trafficking to mediate fusion of transport vesicles to Golgi compartments"
S000003463	Verified	YGR231C	OG5_127772	4 - EUKARYOTES	1391	Viable		PHB2	"Subunit of the prohibitin complex (Phb1p-Phb2p), a 1.2 MDa ring-shaped inner mitochondrial membrane chaperone that stabilizes newly synthesized proteins; determinant of replicative life span; involved in mitochondrial segregation"
S000006053	Verified	YPL132W	OG5_128258	4 - EUKARYOTES	1392	Viable		COX11	Mitochondrial inner membrane protein required for delivery of copper to the Cox1p subunit of cytochrome c oxidase; association with mitochondrial ribosomes suggests that copper delivery may occur during translation of Cox1p
S000003931	Verified	YLL008W	OG5_128093	4 - EUKARYOTES	1393	Inviable (S288C | Other)		DRS1	"Nucleolar DEAD-box protein required for ribosome assembly and function, including synthesis of 60S ribosomal subunits; constituent of 66S pre-ribosomal particles"
S000000668	Verified	YCR072C	OG5_127223	4 - EUKARYOTES	1394	Inviable (S288C | Other)		RSA4	"WD-repeat protein involved in ribosome biogenesis; may interact with ribosomes; required for maturation and efficient intra-nuclear transport or pre-60S ribosomal subunits, localizes to the nucleolus"
S000003962	Verified	YLL039C	OG5_126703	4 - EUKARYOTES	1395	Viable		UBI4	"Ubiquitin, becomes conjugated to proteins, marking them for selective degradation via the ubiquitin-26S proteasome system; essential for the cellular stress response; encoded as a polyubiquitin precursor comprised of 5 head-to-tail repeats"
S000003224	Verified	YGL255W	OG5_126707	4 - EUKARYOTES	1396	Viable		ZRT1	"High-affinity zinc transporter of the plasma membrane, responsible for the majority of zinc uptake; transcription is induced under low-zinc conditions by the Zap1p transcription factor"
S000004120	Verified	YLR130C	OG5_126707	4 - EUKARYOTES	1397	Viable		ZRT2	Low-affinity zinc transporter of the plasma membrane; transcription is induced under low-zinc conditions by the Zap1p transcription factor
S000003131	Verified	YGL163C	OG5_127098	4 - EUKARYOTES	1398	Viable		RAD54	"DNA-dependent ATPase, stimulates strand exchange by modifying the topology of double-stranded DNA; involved in the recombinational repair of double-strand breaks in DNA during vegetative growth and meiosis; member of the SWI/SNF family"
S000000277	Verified	YBR073W	OG5_127098	4 - EUKARYOTES	1399	Viable		RDH54	"DNA-dependent ATPase, stimulates strand exchange by modifying the topology of double-stranded DNA; involved in recombinational repair of DNA double-strand breaks during mitosis and meiosis; proposed to be involved in crossover interference"
S000001345	Verified	YIL083C	OG5_128432	4 - EUKARYOTES	1400	Inviable (Other | S288C)		CAB2	"Probable phosphopantothenoylcysteine synthetase (PPCS), which catalyzes the second step of coenzyme A biosynthesis from pantothenate; null mutant lethality is complemented by E. coli coaBC (encoding a bifunctional enzyme with PPCS activity)"
S000004557	Verified	YML092C	OG5_127791	4 - EUKARYOTES	1401	Inviable (S288C)		PRE8	Alpha 2 subunit of the 20S proteasome
S000003860	Verified	YJR099W	OG5_127717	4 - EUKARYOTES	1402	Viable		YUH1	Ubiquitin C-terminal hydrolase that cleaves ubiquitin-protein fusions to generate monomeric ubiquitin; hydrolyzes the peptide bond at the C-terminus of ubiquitin; also the major processing enzyme for the ubiquitin-like protein Rub1p
S000003252	Verified	YGR020C	OG5_127904	4 - EUKARYOTES	1403	Viable		VMA7	"Subunit F of the eight-subunit V1 peripheral membrane domain of vacuolar H+-ATPase (V-ATPase), an electrogenic proton pump found throughout the endomembrane system; required for the V1 domain to assemble onto the vacuolar membrane"
S000001710	Verified	YKR002W	OG5_127104	4 - EUKARYOTES	1404	Inviable (S288C)		PAP1	"Poly(A) polymerase, one of three factors required for mRNA 3'-end polyadenylation, forms multiprotein complex with polyadenylation factor I (PF I), also required for mRNA nuclear export; may also polyadenylate rRNAs"
S000006091	Verified	YPL170W	OG5_127142	4 - EUKARYOTES	1405	Viable		DAP1	"Heme-binding protein involved in regulation of cytochrome P450 protein Erg11p; damage response protein, related to mammalian membrane progesterone receptors; mutations lead to defects in telomeres, mitochondria, and sterol synthesis"
S000003827	Verified	YJR066W	OG5_127212	4 - EUKARYOTES	1406	Viable		TOR1	"PIK-related protein kinase and rapamycin target; subunit of TORC1, a complex that controls growth in response to nutrients by regulating translation, transcription, ribosome biogenesis, nutrient transport and autophagy; involved in meiosis"
S000001686	Verified	YKL203C	OG5_127212	4 - EUKARYOTES	1407	Inviable (S288C)		TOR2	"PIK-related protein kinase and rapamycin target; subunit of TORC1, a complex that regulates growth in response to nutrients and TORC2, a complex that regulates cell-cycle dependent polarization of the actin cytoskeleton; involved in meiosis"
S000006435	Verified	YKR035W-A	OG5_127432	4 - EUKARYOTES	1408	Viable		DID2	Class E protein of the vacuolar protein-sorting (Vps) pathway; binds Vps4p and directs it to dissociate ESCRT-III complexes; forms a functional and physical complex with Ist1p; human ortholog may be altered in breast tumors
S000000976	Verified	YER174C	OG5_127633	4 - EUKARYOTES	1409	Viable		GRX4	Hydroperoxide and superoxide-radical responsive glutathione-dependent oxidoreductase; monothiol glutaredoxin subfamily member along with Grx3p and Grx5p; protects cells from oxidative damage; mutant has increased aneuploidy tolerance
S000002505	Verified	YDR098C	OG5_127633	4 - EUKARYOTES	1410	Viable		GRX3	Hydroperoxide and superoxide-radical responsive glutathione-dependent oxidoreductase; monothiol glutaredoxin subfamily member along with Grx4p and Grx5p; protects cells from oxidative damage
S000001269	Verified	YIL007C	OG5_128010	4 - EUKARYOTES	1411	Viable		NAS2	Proteasome-interacting protein involved in the assembly of the base subcomplex of the 19S proteasomal regulatory particle (RP); similar to mammalian proteasomal modulator subunit; non-essential gene; interacts with Rpn4p
S000002201	Verified	YDL043C	OG5_128022	4 - EUKARYOTES	1412	Inviable (S288C)		PRP11	"Subunit of the SF3a splicing factor complex, required for spliceosome assembly"
S000002739	Verified	YDR331W	OG5_128053	4 - EUKARYOTES	1413	Inviable (S288C)		GPI8	ER membrane glycoprotein subunit of the glycosylphosphatidylinositol transamidase complex that adds glycosylphosphatidylinositol (GPI) anchors to newly synthesized proteins; human PIG-K protein is a functional homolog
S000002773	Verified	YDR365C	OG5_128148	4 - EUKARYOTES	1414	Inviable (S288C)		ESF1	Nucleolar protein involved in pre-rRNA processing; depletion causes severely decreased 18S rRNA levels
S000005046	Verified	YNL102W	OG5_128177	4 - EUKARYOTES	1415	Inviable (S288C | Unknown Strain)		POL1	"Catalytic subunit of the DNA polymerase I alpha-primase complex, required for the initiation of DNA replication during mitotic DNA synthesis and premeiotic DNA synthesis"
S000003310	Verified	YGR078C	OG5_128207	4 - EUKARYOTES	1416	Viable		PAC10	"Part of the heteromeric co-chaperone GimC/prefoldin complex, which promotes efficient protein folding"
S000003886	Verified	YJR125C	OG5_128219	4 - EUKARYOTES	1417	Viable		ENT3	Protein containing an N-terminal epsin-like domain involved in clathrin recruitment and traffic between the Golgi and endosomes; associates with the clathrin adaptor Gga2p
S000001229	Verified	YHR186C	OG5_128380	4 - EUKARYOTES	1418	Inviable (S288C | Unknown Strain)		KOG1	"Subunit of TORC1, a rapamycin-sensitive complex involved in growth control that contains Tor1p or Tor2p, Lst8p and Tco89p; contains four HEAT repeats and seven WD-40 repeats; may act as a scaffold protein to couple TOR and its effectors"
S000000458	Verified	YBR254C	OG5_128381	4 - EUKARYOTES	1419	Inviable (S288C)		TRS20	One of 10 subunits of the transport protein particle (TRAPP) complex of the cis-Golgi which mediates vesicle docking and fusion; mutations in the human homolog cause the spondyloepiphyseal dysplasia tarda (SEDL) disorder
S000000340	Verified	YBR136W	OG5_128386	4 - EUKARYOTES	1420	Inviable (S288C)		MEC1	Genome integrity checkpoint protein and PI kinase superfamily member; signal transducer required for cell cycle arrest and transcriptional responses prompted by damaged or unreplicated DNA; monitors and participates in meiotic recombination
S000004315	Verified	YLR323C	OG5_128440	4 - EUKARYOTES	1421	Inviable (S288C)		CWC24	"Essential protein, component of a complex containing Cef1p; has similarity to S. pombe Cwf24p"
S000005097	Verified	YNL153C	OG5_128513	4 - EUKARYOTES	1422	Viable		GIM3	Subunit of the heterohexameric cochaperone prefoldin complex which binds specifically to cytosolic chaperonin and transfers target proteins to it
S000006337	Verified	YPR133C	OG5_128599	4 - EUKARYOTES	1423	Inviable (S288C | Other)		SPN1	"Protein involved in RNA polymerase II transcription; interacts genetically or physically with RNAP II, TBP, TFIIS, and chromatin remodelling factors; central domain highly conserved throughout eukaryotes; mutations confer an Spt- phenotype"
S000004967	Uncharacterized	YNL022C	OG5_128631	4 - EUKARYOTES	1424	Viable	Unknown Function		"Putative cytosine 5-methyltransferase, contains seven beta-strand methyltransferase motif similar to NOP2/YNL061W; green fluorescent protein (GFP)-fusion protein localizes to the nucleus; predicted to be involved in ribosome biogenesis"
S000002629	Verified	YDR221W	OG5_128657	4 - EUKARYOTES	1425	Viable		GTB1	"Glucosidase II beta subunit, forms a complex with alpha subunit Rot2p, involved in removal of two glucose residues from N-linked glycans during glycoprotein biogenesis in the ER"
S000003490	Verified	YGR258C	OG5_128675	4 - EUKARYOTES	1426	Viable		RAD2	"Single-stranded DNA endonuclease, cleaves single-stranded DNA during nucleotide excision repair to excise damaged DNA; subunit of Nucleotide Excision Repair Factor 3 (NEF3); homolog of human XPG protein"
S000001901	Verified	YFR005C	OG5_128768	4 - EUKARYOTES	1427	Inviable (S288C)		SAD1	"Conserved zinc-finger domain protein involved in pre-mRNA splicing, required for assembly of U4 snRNA into the U4/U6 particle"
S000002898	Verified	YDR490C	OG5_128785	4 - EUKARYOTES	1428	Viable		PKH1	"Serine/threonine protein kinase involved in sphingolipid-mediated signaling pathway that controls endocytosis; activates Ypk1p and Ykr2p, components of signaling cascade required for maintenance of cell wall integrity; redundant with Pkh2p"
S000005460	Verified	YOL100W	OG5_128785	4 - EUKARYOTES	1429	Inviable (CEN.PK)		PKH2	"Serine/threonine protein kinase involved in sphingolipid-mediated signaling pathway that controls endocytosis; activates Ypk1p and Ykr2p, components of signaling cascade required for maintenance of cell wall integrity; redundant with Pkh1p"
S000000131	Verified	YBL035C	OG5_128793	4 - EUKARYOTES	1430	Inviable (S288C | Unknown Strain)		POL12	"B subunit of DNA polymerase alpha-primase complex, required for initiation of DNA replication during mitotic and premeiotic DNA synthesis; also functions in telomere capping and length regulation"
S000002897	Verified	YDR489W	OG5_128888	4 - EUKARYOTES	1431	Inviable (S288C)		SLD5	"Subunit of the GINS complex (Sld5p, Psf1p, Psf2p, Psf3p), which is localized to DNA replication origins and implicated in assembly of the DNA replication machinery"
S000001094	Verified	YHR052W	OG5_128890	4 - EUKARYOTES	1432	Untested		CIC1	Essential protein that interacts with proteasome components and has a potential role in proteasome substrate specificity; also copurifies with 66S pre-ribosomal particles
S000003605	Verified	YJL069C	OG5_129082	4 - EUKARYOTES	1433	Inviable (S288C)		UTP18	"Possible U3 snoRNP protein involved in maturation of pre-18S rRNA, based on computational analysis of large-scale protein-protein interaction data"
S000004848	Verified	YMR235C	OG5_129148	4 - EUKARYOTES	1434	Inviable (S288C | Other)		RNA1	"GTPase activating protein (GAP) for Gsp1p, involved in nuclear transport"
S000005779	Verified	YOR253W	OG5_128600	4 - EUKARYOTES	1435	Viable		NAT5	"Subunit of the N-terminal acetyltransferase NatA (Nat1p, Ard1p, Nat5p); N-terminally acetylates many proteins, which influences multiple processes such as the cell cycle, heat-shock resistance, mating, sporulation, and telomeric silencing"
S000002819	Verified	YDR411C	OG5_127013	4 - EUKARYOTES	1436	Viable		DFM1	"Endoplasmic reticulum (ER) localized protein involved in ER-associated protein degradation (ERAD), ER stress and homeostasis; interacts with components of ERAD-L and ERAD-C and Cdc48p; derlin-like family member similar to Der1p"
S000000405	Verified	YBR201W	OG5_127013	4 - EUKARYOTES	1437	Viable		DER1	"Endoplasmic reticulum membrane protein, required for ER-associated protein degradation of misfolded or unassembled proteins; N- and C- termini protrude into the cytoplasm, has similarity to Dfm1p"
S000001404	Verified	YIL142W	OG5_127730	4 - EUKARYOTES	1438	Inviable (Unknown Strain | S288C)		CCT2	"Subunit beta of the cytosolic chaperonin Cct ring complex, related to Tcp1p, required for the assembly of actin and tubulins in vivo"
S000000653	Verified	YCR057C	OG5_128106	4 - EUKARYOTES	1439	Inviable (S288C)		PWP2	"Conserved 90S pre-ribosomal component essential for proper endonucleolytic cleavage of the 35 S rRNA precursor at A0, A1, and A2 sites; contains eight WD-repeats; PWP2 deletion leads to defects in cell cycle and bud morphogenesis"
S000002189	Verified	YDL031W	OG5_128298	4 - EUKARYOTES	1440	Inviable (S288C)		DBP10	"Putative ATP-dependent RNA helicase of the DEAD-box protein family, constituent of 66S pre-ribosomal particles; essential protein involved in ribosome biogenesis"
S000000729	Verified	YEL003W	OG5_128303	4 - EUKARYOTES	1441	Viable		GIM4	Subunit of the heterohexameric cochaperone prefoldin complex which binds specifically to cytosolic chaperonin and transfers target proteins to it
S000003209	Verified	YGL240W	OG5_128318	4 - EUKARYOTES	1442	Viable		DOC1	"Processivity factor required for the ubiquitination activity of the anaphase promoting complex (APC), mediates the activity of the APC by contributing to substrate recognition; involved in cyclin proteolysis; contains a conserved DOC1 homology domain"
S000005091	Verified	YNL147W	OG5_128343	4 - EUKARYOTES	1443	Inviable (Sigma1278b)		LSM7	"Lsm (Like Sm) protein; part of heteroheptameric complexes (Lsm2p-7p and either Lsm1p or 8p): cytoplasmic Lsm1p complex involved in mRNA decay; nuclear Lsm8p complex part of U6 snRNP and possibly involved in processing tRNA, snoRNA, and rRNA"
S000004739	Uncharacterized	YMR132C	OG5_128536	4 - EUKARYOTES	1444	Viable	Unknown Function	JLP2	"Protein of unknown function, contains sequence that closely resembles a J domain (typified by the E. coli DnaJ protein)"
S000004951	Verified	YNL006W	OG5_129075	4 - EUKARYOTES	1445	Inviable (S288C)		LST8	Protein required for the transport of amino acid permease Gap1p from the Golgi to the cell surface; component of the TOR signaling pathway; associates with both Tor1p and Tor2p; contains a WD-repeat
S000005493	Verified	YOL133W	OG5_127986	4 - EUKARYOTES	1446	Inviable (W303 | S288C)		HRT1	"RING finger containing subunit of Skp1-Cullin-F-box ubiquitin protein ligases (SCF); required for Gic2p, Far1p, Sic1p and Cln2p degradation; may tether Cdc34p (a ubiquitin conjugating enzyme or E2) and Cdc53p (a cullin) subunits of SCF"
S000001306	Verified	YIL044C	OG5_127190	4 - EUKARYOTES	1447	Viable		AGE2	"ADP-ribosylation factor (ARF) GTPase activating protein (GAP) effector, involved in Trans-Golgi-Network (TGN) transport; contains C2C2H2 cysteine/histidine motif"
S000005215	Verified	YNL271C	OG5_127406	4 - EUKARYOTES	1448	Viable		BNI1	"Formin, nucleates the formation of linear actin filaments, involved in cell processes such as budding and mitotic spindle orientation which require the formation of polarized actin cables, functionally redundant with BNR1"
S000005116	Verified	YNL172W	OG5_128519	4 - EUKARYOTES	1449	Inviable (S288C)		APC1	"Largest subunit of the Anaphase-Promoting Complex/Cyclosome (APC/C), which is a ubiquitin-protein ligase required for degradation of anaphase inhibitors, including mitotic cyclins, during the metaphase/anaphase transition; component of the platform domain of the APC/C, based on structural analysis"
S000003315	Verified	YGR083C	OG5_128137	4 - EUKARYOTES	1450	Inviable (Unknown Strain | S288C)		GCD2	"Delta subunit of the translation initiation factor eIF2B, the guanine-nucleotide exchange factor for eIF2; activity subsequently regulated by phosphorylated eIF2; first identified as a negative regulator of GCN4 expression"
S000000979	Verified	YER177W	OG5_126706	4 - EUKARYOTES	1451	Viable		BMH1	"14-3-3 protein, major isoform; controls proteome at post-transcriptional level, binds proteins and DNA, involved in regulation of many processes including exocytosis, vesicle transport, Ras/MAPK signaling, and rapamycin-sensitive signaling"
S000002506	Verified	YDR099W	OG5_126706	4 - EUKARYOTES	1452	Viable		BMH2	"14-3-3 protein, minor isoform; controls proteome at post-transcriptional level, binds proteins and DNA, involved in regulation of many processes including exocytosis, vesicle transport, Ras/MAPK signaling, and rapamycin-sensitive signaling"
S000004856	Verified	YMR243C	OG5_126754	4 - EUKARYOTES	1453	Viable		ZRC1	"Vacuolar membrane zinc transporter, transports zinc from the cytosol into the vacuole for storage; also has a role in resistance to zinc shock resulting from a sudden influx of zinc into the cytoplasm"
S000005843	Verified	YOR316C	OG5_126754	4 - EUKARYOTES	1454	Viable		COT1	Vacuolar transporter that mediates zinc transport into the vacuole; overexpression confers resistance to cobalt and rhodium
S000003936	Verified	YLL013C	OG5_126869	4 - EUKARYOTES	1455	Viable		PUF3	"Protein of the mitochondrial outer surface, links the Arp2/3 complex with the mitochore during anterograde mitochondrial movement; also binds to and promotes degradation of mRNAs for select nuclear-encoded mitochondrial proteins"
S000001368	Verified	YIL106W	OG5_127063	4 - EUKARYOTES	1456	Inviable (S288C)		MOB1	Component of the mitotic exit network; associates with and is required for the activation and Cdc15p-dependent phosphorylation of the Dbf2p kinase; required for cytokinesis and cell separation; component of the CCR4 transcriptional complex
S000001415	Verified	YIL153W	OG5_127213	4 - EUKARYOTES	1457	Viable		RRD1	"Peptidyl-prolyl cis/trans-isomerase; activator of the phosphotyrosyl phosphatase activity of PP2A; involved in G1 phase progression, microtubule dynamics, bud morphogenesis and DNA repair; required for rapid reduction of Sgs1p levels in response to rapamycin; subunit of the Tap42p-Sit4p-Rrd1p complex"
S000006073	Verified	YPL152W	OG5_127213	4 - EUKARYOTES	1458	Viable		RRD2	"Activator of the phosphotyrosyl phosphatase activity of PP2A,peptidyl-prolyl cis/trans-isomerase; regulates G1 phase progression, the osmoresponse, microtubule dynamics; subunit of the Tap42p-Pph21p-Rrd2p complex"
S000005453	Verified	YOL093W	OG5_127454	4 - EUKARYOTES	1459	Viable		TRM10	"tRNA methyltransferase, methylates the N-1 position of guanosine in tRNAs"
S000000154	Verified	YBL058W	OG5_127612	4 - EUKARYOTES	1460	Viable		SHP1	UBX (ubiquitin regulatory X) domain-containing protein that regulates Glc7p phosphatase activity and interacts with Cdc48p; interacts with ubiquitylated proteins in vivo and is required for degradation of a ubiquitylated model substrate
S000000471	Verified	YBR267W	OG5_127615	4 - EUKARYOTES	1461	Viable		REI1	"Cytoplasmic pre-60S factor; required for the correct recycling of shuttling factors Alb1, Arx1 and Tif6 at the end of the ribosomal large subunit biogenesis; involved in bud growth in the mitotic signaling network"
S000004379	Verified	YLR387C	OG5_127615	4 - EUKARYOTES	1462	Viable		REH1	"Cytoplasmic 60S subunit biogenesis factor, associates with pre-60S particles; similar to Rei1p and shares partially redundant function in cytoplasmic 60S subunit maturation; contains dispersed C2H2 zinc finger domains"
S000005596	Verified	YOR070C	OG5_127685	4 - EUKARYOTES	1463	Viable		GYP1	"Cis-golgi GTPase-activating protein (GAP) for the Rab family members Ypt1p (in vivo) and for Ypt1p, Sec4p, Ypt7p, and Ypt51p (in vitro); involved in vesicle docking and fusion"
S000003566	Verified	YJL029C	OG5_128060	4 - EUKARYOTES	1464	Viable		VPS53	"Component of the GARP (Golgi-associated retrograde protein) complex, Vps51p-Vps52p-Vps53p-Vps54p, which is required for the recycling of proteins from endosomes to the late Golgi; required for vacuolar protein sorting"
S000005107	Verified	YNL163C	OG5_128278	4 - EUKARYOTES	1465	Inviable (S288C)		RIA1	Cytoplasmic GTPase involved in biogenesis of the 60S ribosome; has similarity to translation elongation factor 2 (Eft1p and Eft2p)
S000006164	Verified	YPL243W	OG5_128493	4 - EUKARYOTES	1466	Inviable (S288C)		SRP68	Core component of the signal recognition particle (SRP) ribonucleoprotein (RNP) complex that functions in targeting nascent secretory proteins to the endoplasmic reticulum (ER) membrane
S000004682	Verified	YMR077C	OG5_128494	4 - EUKARYOTES	1467	Viable		VPS20	"Myristoylated subunit of ESCRTIII, the endosomal sorting complex required for transport of transmembrane proteins into the multivesicular body pathway to the lysosomal/vacuolar lumen; cytoplasmic protein recruited to endosomal membranes"
S000000023	Verified	YAL025C	OG5_128004	4 - EUKARYOTES	1468	Inviable (S288C)		MAK16	"Essential nuclear protein, constituent of 66S pre-ribosomal particles; required for maturation of 25S and 5.8S rRNAs; required for maintenance of M1 satellite double-stranded RNA of the L-A virus"
S000004545	Verified	YML080W	OG5_127749	4 - EUKARYOTES	1469	Viable		DUS1	"Dihydrouridine synthase, member of a widespread family of conserved proteins including Smm1p, Dus3p, and Dus4p; modifies pre-tRNA(Phe) at U17"
S000002337	Verified	YDL178W	OG5_128784	4 - EUKARYOTES	1470	Viable		DLD2	"D-lactate dehydrogenase, located in the mitochondrial matrix"
S000000797	Verified	YEL071W	OG5_128784	4 - EUKARYOTES	1471	Viable		DLD3	"D-lactate dehydrogenase, part of the retrograde regulon which consists of genes whose expression is stimulated by damage to mitochondria and reduced in cells grown with glutamate as the sole nitrogen source, located in the cytoplasm"
S000000958	Uncharacterized	YER156C	OG5_127677	4 - EUKARYOTES	1472	Viable	Unknown Function		"Putative protein of unknown function; interacts with Hsp82p and copurifies with Ipl1p; expression is copper responsive and downregulated in strains deleted for MAC1, a copper-responsive transcription factor; similarity to mammalian MYG1"
S000001284	Verified	YIL022W	OG5_128571	4 - EUKARYOTES	1473	Inviable (MB3 | S288C)		TIM44	Essential component of the Translocase of the Inner Mitochondrial membrane (TIM23 complex); tethers the import motor and regulatory factors (PAM complex) to the translocation channel (Tim23p-Tim17p core complex)
S000004894	Verified	YMR281W	OG5_128077	4 - EUKARYOTES	1474	Inviable (S288C)		GPI12	"ER membrane protein involved in the second step of glycosylphosphatidylinositol (GPI) anchor assembly, the de-N-acetylation of the N-acetylglucosaminylphosphatidylinositol intermediate; functional homolog of human PIG-Lp"
S000000017	Verified	YAL019W	OG5_129286	4 - EUKARYOTES	1475	Viable		FUN30	"Conserved member of the Snf2p family with ATP-dependent chromatin remodeling activity; has a role in silencing; potential Cdc28p substrate; authentic, non-tagged protein is detected in purified mitochondria in high-throughput studies"
S000000564	Verified	YCL059C	OG5_127855	4 - EUKARYOTES	1476	Inviable (S288C)		KRR1	Essential nucleolar protein required for the synthesis of 18S rRNA and for the assembly of 40S ribosomal subunit
S000004156	Verified	YLR166C	OG5_129426	4 - EUKARYOTES	1477	Inviable (S288C)		SEC10	"Essential 100kDa subunit of the exocyst complex (Sec3p, Sec5p, Sec6p, Sec8p, Sec10p, Sec15p, Exo70p, and Exo84p), which has the essential function of mediating polarized targeting of secretory vesicles to active sites of exocytosis"
S000000343	Verified	YBR139W	OG5_126663	4 - EUKARYOTES	1478	Viable			"Putative serine type carboxypeptidase with a role in phytochelatin synthesis; green fluorescent protein (GFP)-fusion protein localizes to the vacuole; expression induced by nitrogen limitation in a GLN3, GAT1-independent manner"
S000004912	Verified	YMR297W	OG5_126663	4 - EUKARYOTES	1479	Viable		PRC1	"Vacuolar carboxypeptidase Y (proteinase C; CPY), broad-specificity C-terminal exopeptidase involved in non-specific protein degradation in the vacuole; member of the serine carboxypeptidase family"
S000005615	Verified	YOR089C	OG5_126724	4 - EUKARYOTES	1480	Viable		VPS21	Rab family GTPase required for endocytic transport and for sorting of vacuolar hydrolases; localized in endocytic intermediates; detected in mitochondria; geranylgeranylation required for membrane association; mammalian Rab5 homolog
S000001722	Verified	YKR014C	OG5_126724	4 - EUKARYOTES	1481	Viable		YPT52	"Rab family GTPase, similar to Ypt51p and Ypt53p and to mammalian rab5; required for vacuolar protein sorting and endocytosis"
S000005306	Verified	YNR023W	OG5_127069	4 - EUKARYOTES	1482	Viable		SNF12	73 kDa subunit of the SWI/SNF chromatin remodeling complex involved in transcriptional regulation; homolog of Rsc6p subunit of the RSC chromatin remodeling complex; deletion mutants are temperature-sensitive
S000000648	Verified	YCR052W	OG5_127069	4 - EUKARYOTES	1483	Inviable (S288C)		RSC6	Component of the RSC chromatin remodeling complex; essential for mitotic growth; homolog of SWI/SNF subunit Swp73p
S000003664	Verified	YJL128C	OG5_127304	4 - EUKARYOTES	1484	Viable		PBS2	MAP kinase kinase of the HOG signaling pathway; activated under severe osmotic stress; mitophagy-specific regulator; plays a role in regulating Ty1 transposition
S000002318	Verified	YDL159W	OG5_127304	4 - EUKARYOTES	1485	Viable		STE7	"Signal transducing MAP kinase kinase involved in pheromone response, where it phosphorylates Fus3p, and in the pseudohyphal/invasive growth pathway, through phosphorylation of Kss1p; phosphorylated by Ste11p, degraded by ubiquitin pathway"
S000002491	Verified	YDR084C	OG5_127609	4 - EUKARYOTES	1486	Viable		TVP23	Integral membrane protein localized to late Golgi vesicles along with the v-SNARE Tlg2p; green fluorescent protein (GFP)-fusion protein localizes to the cytoplasm in a punctate pattern
S000005931	Verified	YPL010W	OG5_127654	4 - EUKARYOTES	1487	Inviable (SEY6210 | S288C)		RET3	"Zeta subunit of the coatomer complex (COPI), which coats Golgi-derived transport vesicles; involved in retrograde transport between Golgi and ER"
S000006276	Verified	YPR072W	OG5_127689	4 - EUKARYOTES	1488	Viable		NOT5	"Subunit of the CCR4-NOT complex, which is a global transcriptional regulator with roles in transcription initiation and elongation and in mRNA degradation"
S000001300	Verified	YIL038C	OG5_127689	4 - EUKARYOTES	1489	Viable		NOT3	"Subunit of the CCR4-NOT complex, which is a global transcriptional regulator with roles in transcription initiation and elongation and in mRNA degradation"
S000001673	Verified	YKL190W	OG5_127723	4 - EUKARYOTES	1490	Viable		CNB1	"Calcineurin B; the regulatory subunit of calcineurin, a Ca++/calmodulin-regulated type 2B protein phosphatase which regulates Crz1p (a stress-response transcription factor), the other calcineurin subunit is encoded by CNA1 and/or CMP1"
S000004265	Verified	YLR275W	OG5_127733	4 - EUKARYOTES	1491	Inviable (S288C)		SMD2	"Core Sm protein Sm D2; part of heteroheptameric complex (with Smb1p, Smd1p, Smd3p, Sme1p, Smx3p, and Smx2p) that is part of the spliceosomal U1, U2, U4, and U5 snRNPs; homolog of human Sm D2"
S000000884	Verified	YER082C	OG5_127796	4 - EUKARYOTES	1492	Inviable (S288C)		UTP7	"Nucleolar protein, component of the small subunit (SSU) processome containing the U3 snoRNA that is involved in processing of pre-18S rRNA"
S000005364	Verified	YOL004W	OG5_127846	4 - EUKARYOTES	1493	Viable		SIN3	"Component of the Sin3p-Rpd3p histone deacetylase complex, involved in transcriptional repression and activation of diverse processes, including mating-type switching and meiosis; involved in the maintenance of chromosomal integrity"
S000006132	Verified	YPL211W	OG5_127869	4 - EUKARYOTES	1494	Inviable (S288C)		NIP7	"Nucleolar protein required for 60S ribosome subunit biogenesis, constituent of 66S pre-ribosomal particles; physically interacts with Nop8p and the exosome subunit Rrp43p"
S000004604	Verified	YMR002W	OG5_127883	4 - EUKARYOTES	1495	Viable		MIC17	"Mitochondrial intermembrane space protein, required for normal oxygen consumption; contains twin cysteine-x9-cysteine motifs"
S000000163	Verified	YBL067C	OG5_128027	4 - EUKARYOTES	1496	Viable		UBP13	"Putative ubiquitin carboxyl-terminal hydrolase, ubiquitin-specific protease that cleaves ubiquitin-protein fusions"
S000000900	Verified	YER098W	OG5_128027	4 - EUKARYOTES	1497	Viable		UBP9	"Ubiquitin carboxyl-terminal hydrolase, ubiquitin-specific protease that cleaves ubiquitin-protein fusions"
S000002248	Verified	YDL090C	OG5_128081	4 - EUKARYOTES	1498	Viable		RAM1	Beta subunit of the CAAX farnesyltransferase (FTase) that prenylates the a-factor mating pheromone and Ras proteins; required for the membrane localization of Ras proteins and a-factor; homolog of the mammalian FTase beta subunit
S000005252	Verified	YNL308C	OG5_128130	4 - EUKARYOTES	1499	Inviable (W303 | S288C)		KRI1	Essential nucleolar protein required for 40S ribosome biogenesis; physically and functionally interacts with Krr1p
S000001582	Verified	YKL099C	OG5_128132	4 - EUKARYOTES	1500	Inviable (S288C)		UTP11	Subunit of U3-containing Small Subunit (SSU) processome complex involved in production of 18S rRNA and assembly of small ribosomal subunit
[truncated: 1,089,908 more chars]
