# Supplementary material for: Phylogenetic Portrait of the Saccharomyces cerevisiae Functional Genome
Source: G3 (Bethesda). 2013 Aug 1;3(8):1335–40. doi: 10.1534/g3.113.006585 (PMC3737173; doi:10.1534/g3.113.006585)
Supplement: Supporting Information [file supp_g3.113.006585_FileS2.zip › Downloadable Data/2011.07.14_phenotype_data.txt]

Feature Name	Feature Type	Gene Name	SGDID	Reference	Experiment Type	Mutant Type	Allele	Strain Background	Phenotype	Chemical	Condition	Details	Reporter
AUT6	not physically mapped	AUT6	S000029048	PMID: 8663607|SGD_REF: S000057871	classical genetics	reduction of function	 	Other	autophagy: absent	 	nitrogen starvation + 1 mM PMSF	autophagosomes not observed	 
BLM1	not physically mapped	BLM1	S000119219	SGD_REF: S000120066	classical genetics	unspecified	blm1-1	 	cell shape: abnormal	 	 	 	 
BLM1	not physically mapped	BLM1	S000119219	PMID: 6166602|SGD_REF: S000086796	classical genetics	unspecified	 	 	resistance to chemicals: decreased	bleomycin A2	 	 	 
BLM1	not physically mapped	BLM1	S000119219	SGD_REF: S000120066	classical genetics	unspecified	blm1-1	 	vegetative growth: decreased	 	 	 	 
BLM1	not physically mapped	BLM1	S000119219	SGD_REF: S000120066	homozygous diploid	unspecified	blm1-1/blm1-1	 	sporulation efficiency: decreased	 	 	one or two viable spores (88%)	 
BLM1	not physically mapped	BLM1	S000119219	PMID: 1710619|SGD_REF: S000049146	classical genetics	unspecified	blm1-6	 	resistance to chemicals: decreased	hydrogen peroxide (80-160 micrograms/ml)	 	 	 
BLM1	not physically mapped	BLM1	S000119219	PMID: 1710619|SGD_REF: S000049146	classical genetics	unspecified	blm1-5	 	resistance to chemicals: decreased	hydrogen peroxide (80-160 micrograms/ml)	 	 	 
BLM1	not physically mapped	BLM1	S000119219	PMID: 1710619|SGD_REF: S000049146	classical genetics	unspecified	blm1-4	 	resistance to chemicals: decreased	hydrogen peroxide (80-160 micrograms/ml)	 	 	 
BLM1	not physically mapped	BLM1	S000119219	PMID: 1710619|SGD_REF: S000049146	classical genetics	unspecified	blm1-3	 	resistance to chemicals: decreased	hydrogen peroxide (80-160 micrograms/ml)	 	 	 
BLM1	not physically mapped	BLM1	S000119219	PMID: 1710619|SGD_REF: S000049146	classical genetics	unspecified	blm1-2	 	resistance to chemicals: decreased	hydrogen peroxide (80-160 micrograms/ml)	 	 	 
BLM1	not physically mapped	BLM1	S000119219	PMID: 1710619|SGD_REF: S000049146	classical genetics	unspecified	blm1-6	 	gamma ray resistance: decreased	 	 	 	 
BLM1	not physically mapped	BLM1	S000119219	PMID: 1710619|SGD_REF: S000049146	classical genetics	unspecified	blm1-5	 	gamma ray resistance: decreased	 	 	 	 
BLM1	not physically mapped	BLM1	S000119219	PMID: 1710619|SGD_REF: S000049146	classical genetics	unspecified	blm1-4	 	gamma ray resistance: decreased	 	 	 	 
BLM1	not physically mapped	BLM1	S000119219	PMID: 1710619|SGD_REF: S000049146	classical genetics	unspecified	blm1-3	 	gamma ray resistance: decreased	 	 	 	 
BLM1	not physically mapped	BLM1	S000119219	PMID: 1710619|SGD_REF: S000049146	classical genetics	unspecified	blm1-2	 	gamma ray resistance: decreased	 	 	 	 
BLM1	not physically mapped	BLM1	S000119219	PMID: 1710619|SGD_REF: S000049146	classical genetics	unspecified	blm1-6	 	resistance to chemicals: decreased	bleomycin A2 (0-14 micrograms/ml)	 	 	 
BLM1	not physically mapped	BLM1	S000119219	PMID: 1710619|SGD_REF: S000049146	classical genetics	unspecified	blm1-5	 	resistance to chemicals: decreased	bleomycin A2 (0-14 micrograms/ml)	 	 	 
BLM1	not physically mapped	BLM1	S000119219	PMID: 1710619|SGD_REF: S000049146	classical genetics	unspecified	blm1-4	 	resistance to chemicals: decreased	bleomycin A2 (0-14 micrograms/ml)	 	 	 
BLM1	not physically mapped	BLM1	S000119219	PMID: 1710619|SGD_REF: S000049146	classical genetics	unspecified	blm1-3	 	resistance to chemicals: decreased	bleomycin A2 (0-14 micrograms/ml)	 	 	 
BLM1	not physically mapped	BLM1	S000119219	PMID: 1710619|SGD_REF: S000049146	classical genetics	unspecified	blm1-2	 	resistance to chemicals: decreased	bleomycin A2 (0-14 micrograms/ml)	 	 	 
BLM1	not physically mapped	BLM1	S000119219	SGD_REF: S000120066	heterozygous diploid	unspecified	BLM1/blm1-1	 	sporulation efficiency: normal	 	 	 	 
CDC22	not physically mapped	CDC22	S000029074	PMID: 17248617|SGD_REF: S000125718	classical genetics	conditional	 	Other (A364a)	cellular morphology: abnormal	 	elevated temperature (36 deg C)	"cells continue to elongate after arrest, forming ""shmoo shapes"""	 
CDC22	not physically mapped	CDC22	S000029074	PMID: 2407608|SGD_REF: S000049253	classical genetics	conditional	 	Other	cell cycle progression: arrested	 	elevated temperature (36 deg C)	 	 
CDC22	not physically mapped	CDC22	S000029074	PMID: 17248617|SGD_REF: S000125718	classical genetics	conditional	 	Other (A364a)	heat sensitivity: increased	 	elevated temperature (36 deg C)	 	 
CDC22	not physically mapped	CDC22	S000029074	PMID: 17248617|SGD_REF: S000125718	classical genetics	conditional	 	Other (A364a)	cell cycle progression: arrested	 	elevated temperature (36 deg C)	 	 
CDC22	not physically mapped	CDC22	S000029074	PMID: 2407608|SGD_REF: S000049253	classical genetics	conditional	 	Other	heat sensitivity: increased	 	elevated temperature (36 deg C)	 	 
CDC22	not physically mapped	CDC22	S000029074	PMID: 2407608|SGD_REF: S000049253	classical genetics	conditional	 	Other	cellular morphology: abnormal	 	elevated temperature (36 deg C)	arrest as unbudded and small-budded cells	 
CDC29	not physically mapped	CDC29	S000029075	PMID: 17248617|SGD_REF: S000125718	classical genetics	conditional	 	Other (A364a)	heat sensitivity: increased	 	elevated temperature (36 deg C)	 	 
CDC29	not physically mapped	CDC29	S000029075	PMID: 17248617|SGD_REF: S000125718	classical genetics	conditional	 	Other (A364a)	budding: absent	 	elevated temperature (36 deg C)	 	 
CDC29	not physically mapped	CDC29	S000029075	PMID: 17248617|SGD_REF: S000125718	classical genetics	conditional	 	Other (A364a)	cell cycle progression: arrested	 	elevated temperature (36 deg C)	 	 
CDC61	not physically mapped	CDC61	S000029076	SGD_REF: S000066075	classical genetics	conditional	 	Other	cell cycle progression in G1 phase: arrested	 	elevated temperature (37 deg C)	greater than 80 percent of cells arrested as unbudded cells with a single nucleus; 1C DNA content	 
CDC61	not physically mapped	CDC61	S000029076	SGD_REF: S000066075	classical genetics	conditional	 	Other	cell cycle passage through START: arrested	 	"alpha-factor followed by elevated temperature, and vice versa (37 deg C)"	conditional mutant arrests at the alpha-factor sensitive step at the non-permissive temperature	 
CDC62	not physically mapped	CDC62	S000029077	SGD_REF: S000066075	classical genetics	conditional	 	Other	cell cycle passage through START: arrested	 	"alpha-factor followed by elevated temperature, and vice versa (37 deg C)"	conditional mutant arrests at the alpha-factor sensitive step at the non-permissive temperature	 
CDC62	not physically mapped	CDC62	S000029077	SGD_REF: S000066075	classical genetics	conditional	 	Other	cell cycle progression in G1 phase: arrested	 	elevated temperature (37 deg C)	greater than 80 percent of cells arrested as unbudded cells with a single nucleus; 1C DNA content	 
CDC67	not physically mapped	CDC67	S000029078	PMID: 2407608|SGD_REF: S000049253	classical genetics	conditional	 	Other	cell cycle progression in G1 phase: arrested	 	elevated temperature (36 deg C)	80-90 percent arrest as unbudded cells; relative DNA content between 0.7 and 0.8	 
CDC67	not physically mapped	CDC67	S000029078	PMID: 2407608|SGD_REF: S000049253	classical genetics	conditional	 	Other	cellular morphology: abnormal	 	elevated temperature (36 deg C)	arrest as unbudded cells	 
CDC67	not physically mapped	CDC67	S000029078	PMID: 2407608|SGD_REF: S000049253	classical genetics	conditional	 	Other	heat sensitivity: increased	 	elevated temperature (36 deg C)	 	 
CHL2	not physically mapped	CHL2	S000029083	PMID: 3064490|SGD_REF: S000049369	classical genetics	unspecified	 	Other	chromosome/plasmid maintenance: decreased	 	 	frequency of chromosomal loss increased 10-100 fold in strain disomic for chromosome III	 
CHL2	not physically mapped	CHL2	S000029083	PMID: 3064490|SGD_REF: S000049369	classical genetics	unspecified	 	Other	chromosome/plasmid maintenance: decreased	 	 	frequency of artificial circular minichromosome loss elevated 15-fold relative to wildtype	 
CHL5	not physically mapped	CHL5	S000029084	PMID: 3064490|SGD_REF: S000049369	classical genetics	unspecified	chl5-1	Other	chromosome/plasmid maintenance: decreased	 	 	frequency of artificial circular minichromosome loss elevated 15-fold relative to wildtype	 
CHL5	not physically mapped	CHL5	S000029084	PMID: 3064490|SGD_REF: S000049369	classical genetics	unspecified	chl5-1	Other	chromosome/plasmid maintenance: decreased	 	 	frequency of chromosomal loss increased 10-100 fold in strain disomic for chromosome III	 
CVT14	not physically mapped	CVT14	S000029127	PMID: 10735854|SGD_REF: S000048362	classical genetics	reduction of function	 	Other	protein/peptide accumulation: increased	 	 	defective degradation of total cellular protein during starvation	total cellular protein
CVT14	not physically mapped	CVT14	S000029127	PMID: 10735854|SGD_REF: S000048362	classical genetics	reduction of function	 	Other	protein/peptide accumulation: increased	 	 	defective degradation of total cellular protein during starvation	total cellular protein
CVT15	not physically mapped	CVT15	S000029128	PMID: 10735854|SGD_REF: S000048362	classical genetics	reduction of function	 	Other	protein/peptide accumulation: increased	 	 	defective degradation of total cellular protein during starvation	total cellular protein
CVT15	not physically mapped	CVT15	S000029128	PMID: 10735854|SGD_REF: S000048362	classical genetics	reduction of function	 	Other	protein/peptide accumulation: increased	 	 	defective degradation of total cellular protein during starvation	total cellular protein
CVT16	not physically mapped	CVT16	S000029129	PMID: 10735854|SGD_REF: S000048362	classical genetics	reduction of function	 	Other	protein/peptide accumulation: increased	 	 	defective degradation of total cellular protein during starvation	total cellular protein
CVT16	not physically mapped	CVT16	S000029129	PMID: 10735854|SGD_REF: S000048362	classical genetics	reduction of function	 	Other	protein/peptide accumulation: increased	 	 	defective degradation of total cellular protein during starvation	total cellular protein
CVT3	not physically mapped	CVT3	S000029130	PMID: 8663607|SGD_REF: S000057871	classical genetics	reduction of function	 	Other	vacuolar transport: decreased	 	 	pro-aminopeptidase I (API) accumulates in cytoplasm	Lap4p (API)
CVT3	not physically mapped	CVT3	S000029130	PMID: 8663607|SGD_REF: S000057871	classical genetics	reduction of function	 	Other	autophagy: decreased	 	nitrogen starvation + 1 mM PMSF	"autophagosomes observed, but number is decreased relative to wild type"	 
CVT3	not physically mapped	CVT3	S000029130	PMID: 10735854|SGD_REF: S000048362	classical genetics	reduction of function	 	Other	protein/peptide accumulation: increased	 	 	defective degradation of total cellular protein during starvation	total cellular protein
CVT3	not physically mapped	CVT3	S000029130	PMID: 8663607|SGD_REF: S000057871	classical genetics	reduction of function	 	Other	protein/peptide modification: absent	 	 	pro-aminopeptidase I (API) is not processed to mature API	Lap4p (API)
CVT3	not physically mapped	CVT3	S000029130	PMID: 7593182|SGD_REF: S000057389	classical genetics	reduction of function	 	Other	vacuolar transport: decreased	 	 	defective cytoplasm-to-vacuolar transport of pro-API	aminopeptidase I (Lap4p)
CVT3	not physically mapped	CVT3	S000029130	PMID: 8901576|SGD_REF: S000057982	classical genetics	reduction of function	 	Other	viability: decreased	 	nitrogen starvation	 	 
CVT6	not physically mapped	CVT6	S000029131	PMID: 10735854|SGD_REF: S000048362	classical genetics	reduction of function	 	Other	protein/peptide accumulation: increased	 	 	defective degradation of total cellular protein during starvation	total cellular protein
CVT6	not physically mapped	CVT6	S000029131	PMID: 10735854|SGD_REF: S000048362	classical genetics	reduction of function	 	Other	protein/peptide accumulation: increased	 	 	defective degradation of total cellular protein during starvation	total cellular protein
CVT6	not physically mapped	CVT6	S000029131	PMID: 8663607|SGD_REF: S000057871	classical genetics	reduction of function	 	Other	autophagy: decreased	 	nitrogen starvation + 1 mM PMSF	"autophagosomes observed, but number is decreased relative to wild type"	 
CVT6	not physically mapped	CVT6	S000029131	PMID: 8663607|SGD_REF: S000057871	classical genetics	reduction of function	 	Other	vacuolar transport: decreased	 	 	pro-aminopeptidase I (API) accumulates in cytoplasm	Lap4p (API)
CVT6	not physically mapped	CVT6	S000029131	PMID: 8901576|SGD_REF: S000057982	classical genetics	reduction of function	 	Other	viability: decreased	 	nitrogen starvation	 	 
CVT6	not physically mapped	CVT6	S000029131	PMID: 8663607|SGD_REF: S000057871	classical genetics	reduction of function	 	Other	protein/peptide modification: absent	 	 	pro-aminopeptidase I (API) is not processed to mature API	Lap4p (API)
CVT6	not physically mapped	CVT6	S000029131	PMID: 7593182|SGD_REF: S000057389	classical genetics	reduction of function	 	Other	vacuolar transport: decreased	 	 	defective cytoplasm-to-vacuolar transport of pro-API	aminopeptidase I (Lap4p)
HEM10	not physically mapped	HEM10	S000029207	PMID: 7035824|SGD_REF: S000057328	classical genetics	unspecified	hem10-2	FL100	utilization of carbon source: absent	glycerol	 	heme deficient	 
HEM11	not physically mapped	HEM11	S000029208	PMID: 7035824|SGD_REF: S000057328	classical genetics	unspecified	hem11-1	FL100	utilization of carbon source: absent	glycerol (2%)	 	heme deficient	 
KRE10	not physically mapped	KRE10	S000029239	PMID: 8462845|SGD_REF: S000041982	classical genetics	unspecified	kre10-2	SEY6210	killer toxin resistance: increased	 	 	K1 killer toxin	 
MATA1	not in systematic sequence of S288C	MATA1	S000029660	PMID: 6276023|SGD_REF: S000054708	heterozygous diploid	null	mata1/MATALPHA	Other	sporulation: absent	 	 	 	 
MATA1	not in systematic sequence of S288C	MATA1	S000029660	PMID: 8065362|SGD_REF: S000039420	classical genetics	overexpression	 	Other (LL20)	killer toxin resistance: increased	 	 	K. lactis zymocin	 
MIF1	not physically mapped	MIF1	S000029295	PMID: 3510080|SGD_REF: S000051304	classical genetics	null	 	Other	vegetative growth: decreased rate	 	 	 	 
MIF1	not physically mapped	MIF1	S000029295	PMID: 3510080|SGD_REF: S000051304	classical genetics	null	 	Other	viable	 	 	 	 
MIF1	not physically mapped	MIF1	S000029295	PMID: 3510080|SGD_REF: S000051304	homozygous diploid	overexpression	 	Other	mitotic recombination: increased	 	 	elevates the frequency of chromosome V recombination (5-fold)	 
MIF1	not physically mapped	MIF1	S000029295	PMID: 3510080|SGD_REF: S000051304	classical genetics	null	 	Other	budding index: decreased	 	 	"slow growth and increased percentage of unbudded cells, suggestive of a delay in the G1 phase of the cell cycle"	 
MIF1	not physically mapped	MIF1	S000029295	PMID: 3510080|SGD_REF: S000051304	classical genetics	null	 	Other	chromosome/plasmid maintenance: abnormal	 	 	elevated frequency of chromosome V and chromosome VII loss (4-fold and 10-fold respectively)	 
MIF1	not physically mapped	MIF1	S000029295	PMID: 3510080|SGD_REF: S000051304	homozygous diploid	overexpression	 	Other	chromosome/plasmid maintenance: abnormal	 	 	elevates the frequency of spontaneous chromosome V and chromosome VII loss (18-fold and 41-fold respectively)	 
MIF1	not physically mapped	MIF1	S000029295	PMID: 3510080|SGD_REF: S000051304	classical genetics	overexpression	 	Other	chromosome/plasmid maintenance: abnormal	 	 	elevates the frequency of chromosome VII loss in a disomic strain (25-fold)	 
MIF1	not physically mapped	MIF1	S000029295	PMID: 3510080|SGD_REF: S000051304	classical genetics	overexpression	 	Other	colony sectoring: increased	 	 	decreases the fidelity of chromosome transmission due to chromosome loss and recombination	 
MIF1	not physically mapped	MIF1	S000029295	PMID: 3510080|SGD_REF: S000051304	classical genetics	overexpression	 	Other	mitotic recombination: increased	 	 	elevates the frequency of chromosome VII recombination in a disomic strain (10-fold)	 
MPR1	not in systematic sequence of S288C	MPR1	S000029666	PMID: 19170243|SGD_REF: S000129095	classical genetics	gain of function	mpr1-K63R	Other	oxidative stress resistance: increased	hydrogen peroxide (2 mM)	 	 	 
MPR1	not in systematic sequence of S288C	MPR1	S000029666	PMID: 17387467|SGD_REF: S000122020	classical genetics	null	 	 	resistance to chemicals: decreased	ethanol	 	 	 
MPR1	not in systematic sequence of S288C	MPR1	S000029666	PMID: 19170243|SGD_REF: S000129095	classical genetics	gain of function	mpr1-FL (F65L and L117V)	Other	resistance to chemicals: increased	azetidine-2-carboxylic acid (1 mg/ml)	 	 	 
MPR1	not in systematic sequence of S288C	MPR1	S000029666	PMID: 19170243|SGD_REF: S000129095	classical genetics	gain of function	mpr1-K63R	Other	resistance to chemicals: increased	azetidine-2-carboxylic acid (1 mg/ml)	 	 	 
MPR1	not in systematic sequence of S288C	MPR1	S000029666	PMID: 17387467|SGD_REF: S000122020	classical genetics	null	 	 	viable	 	 	 	 
NME1	snoRNA	NME1	S000007436	PMID: 1741255|SGD_REF: S000130502	classical genetics	conditional	nme1-(rrp2-2)	Other	RNA accumulation: increased	 	both permissive and restrictive temperature (both 25 and 37 deg C)	 	"35S pre-rRNA (an aberrant 24S pre-rRNA, and 5.8S rRNAs carrying 5' extensions, also accumulate)"
NME1	snoRNA	NME1	S000007436	PMID: 1741255|SGD_REF: S000130502	classical genetics	conditional	nme1-(rrp2-2)	Other	heat sensitivity: increased	 	elevated temperature (above 30 deg C)	no growth at temperatures above 30 deg C	 
NME1	snoRNA	NME1	S000007436	PMID: 15254272|SGD_REF: S000121886	classical genetics	reduction of function	nme1-eP19-delta1 (deletion of eP19 hairpin)	Other	inviable	 	 	 	 
NME1	snoRNA	NME1	S000007436	PMID: 15254272|SGD_REF: S000121886	classical genetics	reduction of function	nme1-mini2 (multiple mutation deleting the termini of all hairpins but retaining the center core region)	Other	cold sensitivity: increased	 	reduced temperature (16 deg C)	 	 
NME1	snoRNA	NME1	S000007436	PMID: 15254272|SGD_REF: S000121886	classical genetics	reduction of function	nme1-P5-delta1 (deletion of hairpin ymP5)	Other	inviable	 	 	 	 
NME1	snoRNA	NME1	S000007436	PMID: 15254272|SGD_REF: S000121886	classical genetics	reduction of function	nme1-mini2 (multiple mutation deleting the termini of all hairpins but retaining the center core region)	Other	heat sensitivity: increased	 	elevated temperature (37 deg C)	 	 
NME1	snoRNA	NME1	S000007436	PMID: 15254272|SGD_REF: S000121886	classical genetics	reduction of function	nme1-P6-delta1 (deletion of ymP6 hairpin)	Other	inviable	 	 	 	 
PET1	not physically mapped	PET1	S000029354	PMID: 13977171|SGD_REF: S000073519	classical genetics	unspecified	 	 	respiratory growth: decreased rate	 	 	 	 
PET1	not physically mapped	PET1	S000029354	PMID: 14802990|SGD_REF: S000073524	classical genetics	unspecified	 	 	respiratory growth: decreased rate	 	 	 	 
PET1	not physically mapped	PET1	S000029354	PMID: 13977171|SGD_REF: S000073519	classical genetics	unspecified	 	 	petite	 	 	 	 
PET1	not physically mapped	PET1	S000029354	PMID: 14802990|SGD_REF: S000073524	classical genetics	unspecified	 	 	petite	 	 	 	 
PET2	not physically mapped	PET2	S000029359	PMID: 13977171|SGD_REF: S000073519	classical genetics	unspecified	 	 	respiratory growth: decreased rate	 	 	 	 
PET2	not physically mapped	PET2	S000029359	PMID: 14201165|SGD_REF: S000073521	classical genetics	unspecified	 	 	respiratory growth: decreased rate	 	 	 	 
PET2	not physically mapped	PET2	S000029359	PMID: 13977171|SGD_REF: S000073519	classical genetics	unspecified	 	 	petite	 	 	 	 
PET2	not physically mapped	PET2	S000029359	PMID: 14201165|SGD_REF: S000073521	classical genetics	unspecified	 	 	petite	 	 	 	 
PET3	not physically mapped	PET3	S000029360	PMID: 13977171|SGD_REF: S000073519	classical genetics	unspecified	 	 	respiratory growth: decreased rate	 	 	 	 
PET3	not physically mapped	PET3	S000029360	PMID: 14201165|SGD_REF: S000073521	classical genetics	unspecified	 	 	respiratory growth: decreased rate	 	 	 	 
PET3	not physically mapped	PET3	S000029360	PMID: 13977171|SGD_REF: S000073519	classical genetics	unspecified	 	 	petite	 	 	 	 
PET3	not physically mapped	PET3	S000029360	PMID: 14201165|SGD_REF: S000073521	classical genetics	unspecified	 	 	petite	 	 	 	 
PET4	not physically mapped	PET4	S000029361	PMID: 13977171|SGD_REF: S000073519	classical genetics	unspecified	 	 	respiratory growth: decreased rate	 	 	 	 
PET4	not physically mapped	PET4	S000029361	PMID: 14201165|SGD_REF: S000073521	classical genetics	unspecified	 	 	respiratory growth: decreased rate	 	 	 	 
PET4	not physically mapped	PET4	S000029361	PMID: 13977171|SGD_REF: S000073519	classical genetics	unspecified	 	 	petite	 	 	 	 
PET4	not physically mapped	PET4	S000029361	PMID: 14201165|SGD_REF: S000073521	classical genetics	unspecified	 	 	petite	 	 	 	 
PET5	not physically mapped	PET5	S000029362	PMID: 13977171|SGD_REF: S000073519	classical genetics	unspecified	 	 	respiratory growth: decreased rate	 	 	 	 
PET5	not physically mapped	PET5	S000029362	PMID: 14201165|SGD_REF: S000073521	classical genetics	unspecified	 	 	respiratory growth: decreased rate	 	 	 	 
PET5	not physically mapped	PET5	S000029362	PMID: 13977171|SGD_REF: S000073519	classical genetics	unspecified	 	 	petite	 	 	 	 
PET5	not physically mapped	PET5	S000029362	PMID: 14201165|SGD_REF: S000073521	classical genetics	unspecified	 	 	petite	 	 	 	 
PET6	not physically mapped	PET6	S000029363	PMID: 13977171|SGD_REF: S000073519	classical genetics	unspecified	 	 	respiratory growth: decreased rate	 	 	 	 
PET6	not physically mapped	PET6	S000029363	PMID: 14201165|SGD_REF: S000073521	classical genetics	unspecified	 	 	respiratory growth: decreased rate	 	 	 	 
PET6	not physically mapped	PET6	S000029363	PMID: 13977171|SGD_REF: S000073519	classical genetics	unspecified	 	 	petite	 	 	 	 
PET6	not physically mapped	PET6	S000029363	PMID: 14201165|SGD_REF: S000073521	classical genetics	unspecified	 	 	petite	 	 	 	 
PET7	not physically mapped	PET7	S000029364	PMID: 13977171|SGD_REF: S000073519	classical genetics	unspecified	 	 	respiratory growth: decreased rate	 	 	 	 
PET7	not physically mapped	PET7	S000029364	PMID: 14201165|SGD_REF: S000073521	classical genetics	unspecified	 	 	respiratory growth: decreased rate	 	 	 	 
PET7	not physically mapped	PET7	S000029364	PMID: 13977171|SGD_REF: S000073519	classical genetics	unspecified	 	 	petite	 	 	 	 
PET7	not physically mapped	PET7	S000029364	PMID: 14201165|SGD_REF: S000073521	classical genetics	unspecified	 	 	petite	 	 	 	 
Q0045	ORF	COX1	S000007260	PMID: 9724417|SGD_REF: S000054591	classical genetics	null	 	 	petite	 	 	 	 
Q0045	ORF	COX1	S000007260	PMID: 9724417|SGD_REF: S000054591	classical genetics	null	 	 	respiratory growth: absent	 	 	 	 
Q0045	ORF	COX1	S000007260	PMID: 9724417|SGD_REF: S000054591	classical genetics	null	 	 	viable	 	 	 	 
Q0080	ORF	ATP8	S000007267	PMID: 6223276|SGD_REF: S000051626	classical genetics	reduction of function	atp8-(aap1-1) (mutation causes truncation of the protein after 18 codons)	Other	respiratory growth: absent	glycerol	 	 	 
Q0085	ORF	ATP6	S000007268	PMID: 20056103|SGD_REF: S000132686	classical genetics	unspecified	atp6-L247R (L247R; equivalent to pathogenic mutation in human ATP6)	Other	resistance to chemicals: decreased	oligomycin (0.25 ug/ml)	"non-fermentable carbon source, glycerol (2%)"	 	 
Q0085	ORF	ATP6	S000007268	PMID: 17855363|SGD_REF: S000124079	classical genetics	unspecified	atp6-L183R (L183R)	Other (MR6)	respiratory growth: decreased rate	 	 	 	 
Q0105	ORF	COB	S000007270	PMID: 15153117|SGD_REF: S000139134	classical genetics	reduction of function	cob-G143A	Other	resistance to chemicals: increased	pyraclostrobin (10 uM)	 	 	 
Q0105	ORF	COB	S000007270	PMID: 15153117|SGD_REF: S000139134	classical genetics	reduction of function	"cob-F129L,H141L"	Other	resistance to chemicals: increased	myxothiazol (10 uM)	 	 	 
Q0105	ORF	COB	S000007270	PMID: 15153117|SGD_REF: S000139134	classical genetics	reduction of function	"cob-F129L,Y136W,H141F,L275F"	Other	resistance to chemicals: increased	myxothiazol (10 uM)	 	 	 
Q0105	ORF	COB	S000007270	PMID: 15153117|SGD_REF: S000139134	classical genetics	reduction of function	"cob-F129L,Y136W,H141F,L275F"	Other	resistance to chemicals: increased	pyraclostrobin (10 uM)	 	 	 
Q0105	ORF	COB	S000007270	PMID: 15153117|SGD_REF: S000139134	classical genetics	reduction of function	cob-G143A	Other	resistance to chemicals: increased	myxothiazol (10 uM)	 	 	 
Q0105	ORF	COB	S000007270	PMID: 2547800|SGD_REF: S000116498	classical genetics	gain of function	 	Other	resistance to chemicals: increased	mucidin	 	 	 
Q0105	ORF	COB	S000007270	PMID: 15153117|SGD_REF: S000139134	classical genetics	reduction of function	cob-G143A	Other	resistance to chemicals: increased	azoxystrobin (10 uM)	 	 	 
Q0105	ORF	COB	S000007270	PMID: 15967791|SGD_REF: S000082399	classical genetics	unspecified	COB-G143A	Other	resistance to chemicals: increased	myxothiazol (8uM)	 	 	 
Q0105	ORF	COB	S000007270	PMID: 18498758|SGD_REF: S000126487	classical genetics	reduction of function	cob-R79E (mutation affects Center P of cytochrome b)	W303	respiratory growth: decreased rate	 	YPEG medium	 	 
Q0105	ORF	COB	S000007270	PMID: 18498758|SGD_REF: S000126487	classical genetics	reduction of function	cob-Y16A (mutation affects Center N of cytochrome b)	W303	respiratory growth: decreased rate	 	"YPEG medium, 34 deg C"	 	 
Q0105	ORF	COB	S000007270	PMID: 16987808|SGD_REF: S000118936	classical genetics	gain of function	 	 	resistance to chemicals: increased	ilicicolin H	 	 	 
Q0105	ORF	COB	S000007270	PMID: 2547800|SGD_REF: S000116498	classical genetics	gain of function	 	Other	resistance to chemicals: increased	stigmatellin	 	 	 
Q0105	ORF	COB	S000007270	PMID: 2547800|SGD_REF: S000116498	classical genetics	gain of function	 	Other	resistance to chemicals: increased	myxothiazol	 	 	 
Q0120	ORF	BI4	S000007273	PMID: 6207024|SGD_REF: S000050443	classical genetics	null	 	Other	respiratory growth: absent	 	nonfermentable carbon sources	 	 
Q0120	ORF	BI4	S000007273	PMID: 6207024|SGD_REF: S000050443	classical genetics	null	 	Other	RNA accumulation: absent	 	 	 	mature COX1 and COB mRNAs
Q0130	ORF	OLI1	S000007274	PMID: 2932333|SGD_REF: S000041940	classical genetics	reduction of function	oli1-101 (amino acid C65S)	D273-10B	resistance to chemicals: increased	oligomycin	 	 	 
Q0130	ORF	OLI1	S000007274	PMID: 2951651|SGD_REF: S000048687	classical genetics	conditional	oli1-h45 (insertion of T nucleotide in 5' UTR at position -87)	Other (J69-1B)	heat sensitivity: increased	 	elevated temperature (36 deg C)|non-fermentable substrate	 	 
Q0130	ORF	OLI1	S000007274	PMID: 2932333|SGD_REF: S000041940	classical genetics	reduction of function	oli1-625 (amino acid L53F)	D273-10B	resistance to chemicals: increased	oligomycin	 	 	 
Q0130	ORF	OLI1	S000007274	PMID: 2932333|SGD_REF: S000041940	classical genetics	reduction of function	"oli1-154 (nucleotide G68C, amino acid G23A)"	Other (D22/A19)	resistance to chemicals: increased	oligomycin	 	 	 
Q0130	ORF	OLI1	S000007274	PMID: 2932333|SGD_REF: S000041940	classical genetics	reduction of function	"oli1-154 (nucleotide G68C, amino acid G23A)"	Other (D22/A19)	resistance to chemicals: increased	venturicidin	 	 	 
Q0130	ORF	OLI1	S000007274	PMID: 2885722|SGD_REF: S000043035	classical genetics	reduction of function	"oli1-990 (nucleotide C65T, amino acid A22V)"	Other (FF1210-6C)	resistance to chemicals: increased	oligomycin (1 ug/ml)	non-fermentable carbon source (2% glycerol)	 	 
Q0130	ORF	OLI1	S000007274	PMID: 2885722|SGD_REF: S000043035	classical genetics	reduction of function	"oli1-990 (nucleotide C65T, amino acid A22V)"	Other (FF1210-6C)	respiratory metabolism: decreased	 	non-fermentable carbon source (2% glycerol)	 	 
Q0130	ORF	OLI1	S000007274	PMID: 2932333|SGD_REF: S000041940	classical genetics	reduction of function	oli1-119 (amino acid L57V)	D273-10B	resistance to chemicals: increased	venturicidin	 	 	 
Q0130	ORF	OLI1	S000007274	PMID: 2932333|SGD_REF: S000041940	classical genetics	reduction of function	oli1-119 (amino acid L57V)	D273-10B	resistance to chemicals: increased	oligomycin	 	 	 
Q0130	ORF	OLI1	S000007274	PMID: 2932333|SGD_REF: S000041940	classical genetics	reduction of function	"oli1-701 (nucleotide C192A, amino acid F64L)"	Other (L4100)	resistance to chemicals: increased	venturicidin	 	 	 
Q0130	ORF	OLI1	S000007274	PMID: 2932333|SGD_REF: S000041940	classical genetics	reduction of function	"oli1-701 (nucleotide C192A, amino acid F64L)"	Other (L4100)	resistance to chemicals: increased	oligomycin	 	 	 
Q0130	ORF	OLI1	S000007274	PMID: 2932333|SGD_REF: S000041940	classical genetics	reduction of function	"oli1-146 (nucleotide A159T, amino acid L53F)"	Other (D22/A21)	resistance to chemicals: increased	oligomycin	 	 	 
Q0130	ORF	OLI1	S000007274	PMID: 2661266|SGD_REF: S000050623	classical genetics	reduction of function	"oli1-111 (nucleotide A171C, amino acid L57F)"	Other (D27/101)	resistance to chemicals: increased	ossamycin	 	 	 
Q0130	ORF	OLI1	S000007274	PMID: 2661266|SGD_REF: S000050623	classical genetics	reduction of function	"oli1-110 (nucleotide A159T, amino acid L53F)"	Other (D27/110)	resistance to chemicals: increased	ossamycin	 	 	 
Q0130	ORF	OLI1	S000007274	PMID: 2661266|SGD_REF: S000050623	classical genetics	reduction of function	"oli1-60 (nucleotide C80G, amino acid A27G)"	Other (D22/60)	resistance to chemicals: increased	venturicidin	 	 	 
Q0130	ORF	OLI1	S000007274	PMID: 2932333|SGD_REF: S000041940	classical genetics	reduction of function	"oli1-702 (nucleotide G67T, amino acid G23C)"	Other (L748)	resistance to chemicals: increased	venturicidin	 	 	 
Q0130	ORF	OLI1	S000007274	PMID: 2932333|SGD_REF: S000041940	classical genetics	reduction of function	"oli1-702 (nucleotide G67T, amino acid G23C)"	Other (L748)	resistance to chemicals: increased	oligomycin	 	 	 
Q0130	ORF	OLI1	S000007274	PMID: 2932333|SGD_REF: S000041940	classical genetics	reduction of function	"oli1-702 (nucleotide G67T, amino acid G23C)"	Other (L748)	cold sensitivity: increased	 	 	 	 
Q0130	ORF	OLI1	S000007274	PMID: 2661266|SGD_REF: S000050623	classical genetics	reduction of function	"oli1-61 (nucleotide G73A, amino acid G25S)"	Other (D22/61)	resistance to chemicals: increased	oligomycin	 	 	 
Q0130	ORF	OLI1	S000007274	PMID: 2661266|SGD_REF: S000050623	classical genetics	reduction of function	"oli1-61 (nucleotide G73A, amino acid G25S)"	Other (D22/61)	resistance to chemicals: increased	venturicidin	 	 	 
Q0130	ORF	OLI1	S000007274	PMID: 2885722|SGD_REF: S000043035	classical genetics	reduction of function	"oli1-990 (nucleotide C65T, amino acid A22V)"	Other (FF1210-6C)	cold sensitivity: increased	 	decreased temperature (20 deg C)|non-fermentable carbon source (2% glycerol)	 	 
Q0250	ORF	COX2	S000007281	PMID: 17430883|SGD_REF: S000122235	classical genetics	null	 	Other	oxidative stress resistance: decreased	hydrogen peroxide (6 mM)	 	 	 
Q0275	ORF	COX3	S000007283	PMID: 17430883|SGD_REF: S000122235	classical genetics	null	 	Other	oxidative stress resistance: decreased	hydrogen peroxide (6 mM)	 	 	 
Q0275	ORF	COX3	S000007283	PMID: 9717239|SGD_REF: S000055109	"classical genetics (serial dilution test; growth measured after 6 days on SD plates with drug, compared to wildtype)"	overexpression	 	 	resistance to chemicals: increased	miconazole (2 micromolar)	 	 	 
Q0275	ORF	COX3	S000007283	PMID: 9717239|SGD_REF: S000055109	"classical genetics (serial dilution test; growth measured after 6 days on SD plates with drug, compared to wildtype)"	overexpression	 	 	resistance to chemicals: increased	benomyl (140 micromolar)	 	 	 
Q0275	ORF	COX3	S000007283	PMID: 9717239|SGD_REF: S000055109	classical genetics (serial dilution test; growth measured after 6 days on SD plates and compared to wildtype)	overexpression	 	 	resistance to chemicals: increased	ketoconazole (35 micromolar)	 	 	 
R0010W	ORF	FLP1	S000029654	PMID: 6286142|SGD_REF: S000057239	classical genetics	null	 	Other	viable	 	 	 	 
RAD56	not physically mapped	RAD56	S000029405	PMID: 4606119|SGD_REF: S000057188	classical genetics	reduction of function	 	Other	X ray resistance: decreased	 	 	 	 
RAD56	not physically mapped	RAD56	S000029405	PMID: 4606119|SGD_REF: S000057188	classical genetics	reduction of function	 	Other	spore germination: decreased	 	 	 	 
RDN25-1	rRNA	RDN25-1	S000006484	PMID: 21441349|SGD_REF: S000144884	classical genetics	gain of function	rdn25-A2941C (change to G or U also increases resistance)	Other	resistance to chemicals: increased	(-)-anisomycin (10 ug/ml)	mutant rRNA is expressed in a background deleted for all other copies	 	 
RDN25-1	rRNA	RDN25-1	S000006484	PMID: 8608449|SGD_REF: S000116985	classical genetics	unspecified	rdn-5	 	resistance to chemicals: decreased	cycloheximide	 	 	 
RDN25-1	rRNA	RDN25-1	S000006484	PMID: 8608449|SGD_REF: S000116985	classical genetics	unspecified	rdn-5	 	resistance to chemicals: increased	hygromycin B|paromomycin	 	 	 
RDN25-1	rRNA	RDN25-1	S000006484	PMID: 19060182|SGD_REF: S000128610	classical genetics	unspecified	 	S288C	chemical compound accumulation: decreased	sterol	upc2-1 mutant background	transposon insertion (tritium suicide selection)	 
RDN25-1	rRNA	RDN25-1	S000006484	PMID: 21441349|SGD_REF: S000144884	classical genetics	null	rdn25-C2925A (changes to G or U also confer lethality)	Other	inviable	 	mutant rRNA is expressed in a background deleted for all other copies	 	 
RDN25-1	rRNA	RDN25-1	S000006484	PMID: 21441349|SGD_REF: S000144884	classical genetics	null	rdn25-C2942A (change to G also confers lethality but change to U is viable)	Other	inviable	 	mutant rRNA is expressed in a background deleted for all other copies	 	 
RDN25-1	rRNA	RDN25-1	S000006484	PMID: 21441349|SGD_REF: S000144884	classical genetics	reduction of function	rdn25-U2861A	Other	resistance to chemicals: decreased	tubercidin (also known as sparsomycin; 40 ug/ml)	mutant rRNA is expressed in a background deleted for all other copies	 	 
RDN25-1	rRNA	RDN25-1	S000006484	PMID: 21441349|SGD_REF: S000144884	classical genetics	reduction of function	rdn25-U2861A	Other	resistance to chemicals: decreased	paromomycin (2.5g/ml)	mutant rRNA is expressed in a background deleted for all other copies	 	 
RDN25-2	rRNA	RDN25-2	S000006485	PMID: 21441349|SGD_REF: S000144884	classical genetics	reduction of function	rdn25-U2861A	Other	resistance to chemicals: decreased	paromomycin (2.5g/ml)	mutant rRNA is expressed in a background deleted for all other copies	 	 
RDN25-2	rRNA	RDN25-2	S000006485	PMID: 21441349|SGD_REF: S000144884	classical genetics	reduction of function	rdn25-U2861A	Other	resistance to chemicals: decreased	tubercidin (also known as sparsomycin; 40 ug/ml)	mutant rRNA is expressed in a background deleted for all other copies	 	 
RDN25-2	rRNA	RDN25-2	S000006485	PMID: 21441349|SGD_REF: S000144884	classical genetics	null	rdn25-C2942A (change to G also confers lethality but change to U is viable)	Other	inviable	 	mutant rRNA is expressed in a background deleted for all other copies	 	 
RDN25-2	rRNA	RDN25-2	S000006485	PMID: 21441349|SGD_REF: S000144884	classical genetics	null	rdn25-C2925A (changes to G or U also confer lethality)	Other	inviable	 	mutant rRNA is expressed in a background deleted for all other copies	 	 
RDN25-2	rRNA	RDN25-2	S000006485	PMID: 21441349|SGD_REF: S000144884	classical genetics	gain of function	rdn25-A2941C (change to G or U also increases resistance)	Other	resistance to chemicals: increased	(-)-anisomycin (10 ug/ml)	mutant rRNA is expressed in a background deleted for all other copies	 	 
REC4	not physically mapped	REC4	S000029413	PMID: 4580568|SGD_REF: S000122355	classical genetics	reduction of function	 	Other	UV resistance: decreased	 	 	 	 
RNA170	ncRNA	RNA170	S000114171	PMID: 9358174|SGD_REF: S000064699	classical genetics	null	 	Other	viable	 	 	 	 
RPR1	ncRNA	RPR1	S000006490	PMID: 8903341|SGD_REF: S000048416	classical genetics	reduction of function	"rpr1-C206T, G208T, A209C (other mutations in internal loop domain give similar results)"	Other	heat sensitivity: increased	 	elevated temperature (37 deg C)	 	 
RTM1	not in systematic sequence of S288C	RTM1	S000029677	PMID: 7672593|SGD_REF: S000046462	classical genetics	null	rtm1-delta1:URA3	Other	viable	 	 	 	 
RTM1	not in systematic sequence of S288C	RTM1	S000029677	PMID: 7672593|SGD_REF: S000046462	classical genetics	null	rtm1-delta1:URA3	Other	resistance to chemicals: decreased	molasses (6%)	 	 	 
RTM1	not in systematic sequence of S288C	RTM1	S000029677	PMID: 7672593|SGD_REF: S000046462	classical genetics	overexpression	 	Other	resistance to chemicals: increased	molasses (40%)	 	 	 
SCR1	ncRNA	SCR1	S000006491	PMID: 1655273|SGD_REF: S000045644	classical genetics	null	 	Other	viable	 	 	extremely slow growth (colonies appear after 7-10 days at 30 deg)	 
SHE6	not physically mapped	SHE6	S000029444	PMID: 7762298|SGD_REF: S000046940	classical genetics	overexpression	 	Other	vegetative growth: arrested	 	SD-raffinose + 2% galactose	 	 
SHE7	not physically mapped	SHE7	S000029445	PMID: 7762298|SGD_REF: S000046940	classical genetics	overexpression	 	Other	vegetative growth: decreased rate	 	SD-raffinose + 2% galactose	 	 
SNF10	not physically mapped	SNF10	S000029462	PMID: 1752413|SGD_REF: S000047355	homozygous diploid	null	 	S288C	sporulation efficiency: decreased	 	 	percent of cells forming 4-spored asci (less than 1%)	 
SNF10	not physically mapped	SNF10	S000029462	PMID: 1752413|SGD_REF: S000047355	classical genetics	null	 	S288C	utilization of carbon source: absent	raffinose	 	 	 
SSU3	not physically mapped	SSU3	S000029512	PMID: 10870099|SGD_REF: S000054296	classical genetics	unspecified	ssu3-7	Other	resistance to chemicals: decreased	sulfite (1 millimolar)	 	 	 
SUL3	not physically mapped	SUL3	S000029547	PMID: 9055073|SGD_REF: S000042768	classical genetics	unspecified	 	W303	resistance to chemicals: increased	potassium chromate (0.1 mM)|sodium selenate (2 mM)	 	 	 
TLC1	ncRNA	TLC1	S000006657	PMID: 9755194|SGD_REF: S000047238	classical genetics	overexpression	 	Other	telomere length: decreased	 	 	 	 
TLC1	ncRNA	TLC1	S000006657	PMID: 9755194|SGD_REF: S000047238	classical genetics	overexpression	 	Other	silencing: decreased	 	 	"weak effect on silencing at the silent mating type cassette, HMR and no effect at HML"	 
TLC1	ncRNA	TLC1	S000006657	PMID: 9755194|SGD_REF: S000047238	classical genetics	overexpression	 	Other	silencing: decreased	 	 	telomeric silencing decreased with ~ 1000 fold increase in growth of URA3 plasmid bearing strains in the absence of uracil	 
TLC1	ncRNA	TLC1	S000006657	PMID: 9755194|SGD_REF: S000047238	large-scale survey	overexpression	 	Other	silencing: decreased	 	 	telomeric silencing	 
TLC1	ncRNA	TLC1	S000006657	PMID: 9275199|SGD_REF: S000043655	classical genetics	dominant negative	tTLC1 (truncation of TLC1; this form is overexpressed in this experiment)	W303	replicative lifespan: increased	 	 	increase of 20% relative to W303 parent	 
TLC1	ncRNA	TLC1	S000006657	PMID: 8824190|SGD_REF: S000050197	classical genetics	null	 	Other	telomere length: decreased	 	 	 	 
TLC1	ncRNA	TLC1	S000006657	PMID: 20057141|SGD_REF: S000132637	classical genetics	null	 	Other	vegetative growth: decreased rate	 	 	"decreased growth rate associated with senescence onset; returns to normal after survivor cells appear, maintaining telomere ends via telomerase-independent recombination"	 
TLC1	ncRNA	TLC1	S000006657	PMID: 20057141|SGD_REF: S000132637	classical genetics	null	 	Other	cell size: increased	 	 	"senescence-induced cell volume increase, until cells maintain telomere ends via telomerase-independent recombination"	 
TLC1	ncRNA	TLC1	S000006657	PMID: 20057141|SGD_REF: S000132637	classical genetics	null	 	Other	telomere length: decreased	 	 	 	 
TLC1	ncRNA	TLC1	S000006657	PMID: 15813705|SGD_REF: S000081300	classical genetics	overexpression	 	 	telomere length: decreased	 	 	 	 
TLC1	ncRNA	TLC1	S000006657	PMID: 8824190|SGD_REF: S000050197	classical genetics	null	 	Other	lifespan: decreased	 	 	 	 
TLC1	ncRNA	TLC1	S000006657	PMID: 20057141|SGD_REF: S000132637	classical genetics	null	 	Other	vacuolar morphology: abnormal	 	 	"senescence-associated increase in vacuolar size; returns to normal after survivor cells appear, maintaining telomere ends via telomerase-independent recombination"	 
XDH1	not in systematic sequence of S288C	XDH1	S000133140	PMID: 20485559|SGD_REF: S000134120	classical genetics	null	 	Other	fermentative growth: absent	xylose	 	 	 
YAL001C	ORF	TFC3	S000000001	PMID: 18708580|SGD_REF: S000127488	classical genetics	conditional	tfc3-tsv115	W303	protein/peptide distribution: abnormal	 	elevated temperature (37 deg C)	association of condensin complex subunit with chromosomes is reduced (2-fold)	Brn1p
YAL001C	ORF	TFC3	S000000001	PMID: 1279682|SGD_REF: S000039580	classical genetics	null	 	Other	inviable	 	 	 	 
YAL001C	ORF	TFC3	S000000001	PMID: 18780730|SGD_REF: S000127730	"heterozygous diploid, systematic mutation set (pooled screening for fitness defects at 37 deg C relative to 30 deg C)"	null	 	S288C	heat sensitivity: increased	 	elevated temperature (37 deg C)	 	 
YAL001C	ORF	TFC3	S000000001	PMID: 15716499|SGD_REF: S000080907	"homozygous diploid, competitive growth (genome-wide fitness profiling)"	null	 	S288C	competitive fitness: decreased	 	YPD medium	 	 
YAL001C	ORF	TFC3	S000000001	PMID: 12140549|SGD_REF: S000071347	systematic mutation set	null	 	S288C	inviable	 	 	 	 
YAL001C	ORF	TFC3	S000000001	PMID: 17989363|SGD_REF: S000124606	systematic mutation set	null	 	Sigma1278b	filamentous growth: increased	 	 	 	 
YAL001C	ORF	TFC3	S000000001	PMID: 17989363|SGD_REF: S000124606	systematic mutation set	null	 	Sigma1278b	invasive growth: absent	 	 	 	 
YAL001C	ORF	TFC3	S000000001	PMID: 18708580|SGD_REF: S000127488	classical genetics	conditional	tfc3-tsv115	W303	protein/peptide distribution: abnormal	 	elevated temperature (37 deg C)	association of cohesin loading complex subunit with chromosomes is reduced (2-fold)	Scc4p
YAL002W	ORF	VPS8	S000000002	PMID: 19631266|SGD_REF: S000131109	systematic mutation set	null	 	S288C	resistance to chemicals: decreased	arsenite(3-) (0.75 - 1.0 mM)	 	 	 
YAL002W	ORF	VPS8	S000000002	PMID: 15509654|SGD_REF: S000119334	"homozygous diploid, systematic mutation set (quantification of extracellular glutathione at stationary phase)"	null	 	S288C	chemical compound excretion: increased	glutathione	SD medium	 	 
YAL002W	ORF	VPS8	S000000002	PMID: 14661025|SGD_REF: S000075297	systematic mutation set	null	 	S288C	resistance to chemicals: decreased	caffeine (0.15%)	 	weak sensitivity	 
YAL002W	ORF	VPS8	S000000002	PMID: 16361226|SGD_REF: S000113874	classical genetics	null	 	S288C	protein/peptide distribution: abnormal	 	 	 	Ptr2p-GFP
YAL002W	ORF	VPS8	S000000002	PMID: 16361226|SGD_REF: S000113874	classical genetics	null	 	S288C	RNA accumulation: increased	 	 	upregulated more than two fold	PMA1 mRNA
YAL002W	ORF	VPS8	S000000002	PMID: 16361226|SGD_REF: S000113874	classical genetics	null	 	S288C	RNA accumulation: increased	 	 	upregulated less than two fold	PTR2 mRNA
YAL002W	ORF	VPS8	S000000002	PMID: 16361226|SGD_REF: S000113874	classical genetics	null	 	S288C	resistance to chemicals: decreased	canavanine	 	 	 
YAL002W	ORF	VPS8	S000000002	PMID: 16361226|SGD_REF: S000113874	classical genetics	null	 	S288C	hyperosmotic stress resistance: decreased	sodium chloride (1 M)	 	 	 
YAL002W	ORF	VPS8	S000000002	PMID: 16361226|SGD_REF: S000113874	classical genetics	null	 	S288C	small molecule transport: increased	Leu-Leu dipeptide	 	 	 
YAL002W	ORF	VPS8	S000000002	PMID: 16361226|SGD_REF: S000113874	systematic mutation set	null	 	S288C	toxin resistance: decreased	Ala-Eth dipeptide (0.1 uM)	"cultured in minimal medium containing histidine, leucine, lysine and uracil"	increased sensitivity in toxic dipeptide halo assay	 
YAL002W	ORF	VPS8	S000000002	PMID: 16361226|SGD_REF: S000113874	systematic mutation set	null	 	S288C	nutrient utilization: increased	His-Leu dipeptide	"cultured in minimal medium containing histidine, lysine, uracil and tryptophan"	enhanced dipeptide utilization resulting in improved growth relative to the wildtype control	 
YAL002W	ORF	VPS8	S000000002	PMID: 14661025|SGD_REF: S000075297	systematic mutation set	null	 	S288C	resistance to chemicals: decreased	rapamycin (0.015 ug/ml)	 	weak sensitivity	 
YAL002W	ORF	VPS8	S000000002	PMID: 14661025|SGD_REF: S000075297	systematic mutation set	null	 	S288C	resistance to chemicals: decreased	hydroxyurea (100 mM)	 	weak sensitivity	 
YAL002W	ORF	VPS8	S000000002	PMID: 20206679|SGD_REF: S000133381	homozygous diploid	null	 	S288C	chemical compound accumulation: increased	lithium(1+)	cells treated with 0.2 M LiCl	intracellular content 2 times greater than the wild-type control	 
YAL002W	ORF	VPS8	S000000002	PMID: 18622397|SGD_REF: S000127112	competitive growth (fitness profiling using complete deletion alleles)	null	 	S288C	competitive fitness: decreased	 	minimal medium	 	 
YAL002W	ORF	VPS8	S000000002	PMID: 18780730|SGD_REF: S000127730	"homozygous diploid, systematic mutation set"	null	 	S288C	heat sensitivity: increased	 	elevated temperature (37 deg C)	 	 
YAL002W	ORF	VPS8	S000000002	PMID: 20206679|SGD_REF: S000133381	"homozygous diploid, systematic mutation set"	null	 	S288C	ionic stress resistance: decreased	lithium(1+) (0.4 M LiCl)	 	 	 
YAL002W	ORF	VPS8	S000000002	PMID: 3536126|SGD_REF: S000051108	classical genetics	reduction of function	 	Other	vacuolar transport: abnormal	 	 	CPY missorted to be secreted from the cell instead of targeted to the vacuole	carboxypeptidase Y (CPY)
YAL002W	ORF	VPS8	S000000002	PMID: 19917080|SGD_REF: S000132305	systematic mutation set	null	 	S288C (BY4741)	resistance to chemicals: increased	nickel sulfate	 	 	 
YAL002W	ORF	VPS8	S000000002	PMID: 3538017|SGD_REF: S000053909	classical genetics	reduction of function	 	Other	vacuolar transport: abnormal	 	 	mislocalization of CPY-invertase fusion protein to be secreted rather than targeted to vacuole	carboxypeptidase-Y-invertase fusion protein
YAL002W	ORF	VPS8	S000000002	PMID: 16436714|SGD_REF: S000114217	classical genetics	null	 	S288C	resistance to chemicals: decreased	gentamycin (500 ug/ml)	 	growth inhibited by 50%	 
YAL002W	ORF	VPS8	S000000002	PMID: 16582425|SGD_REF: S000114750	systematic mutation set	null	 	S288C	chemical compound excretion: increased	inositol	synthetic medium lacking inositol and choline	Opi- phenotype; overproduction and excretion of inositol in the absence of inositol and choline	 
YAL002W	ORF	VPS8	S000000002	PMID: 12149442|SGD_REF: S000118618	"homozygous diploid, competitive growth"	null	 	S288C	UV resistance: decreased	 	 	"moderate sensitivity, two relative fitness ratios below 0.92"	 
YAL002W	ORF	VPS8	S000000002	PMID: 19116312|SGD_REF: S000128748	systematic mutation set	null	 	S288C	protein/peptide modification: decreased	 	 	carboxypeptidase S (CPS) processing to mature form is decreased	Cps1p (CPS)
YAL002W	ORF	VPS8	S000000002	PMID: 19116312|SGD_REF: S000128748	systematic mutation set	null	 	S288C	protein/peptide modification: decreased	 	 	alkaline phosphatase (ALP) processing to mature form is decreased	Pho8p (ALP)
YAL002W	ORF	VPS8	S000000002	PMID: 19129474|SGD_REF: S000128878	"homozygous diploid, systematic mutation set"	null	 	S288C	resistance to chemicals: decreased	tunicamycin (6 ug/ml)	 	 	 
YAL002W	ORF	VPS8	S000000002	PMID: 20963216|SGD_REF: S000138566	"homozygous diploid, systematic mutation set"	null	 	S288C	dessication resistance: decreased	 	pooled mutants subject to three cycles of growth to post-diauxic phase followed by desiccation and regrowth	2-fold or greater decreased survival after the treatment	 
YAL002W	ORF	VPS8	S000000002	PMID: 12140549|SGD_REF: S000071347	systematic mutation set (fitness profiling after 5 generations)	null	 	S288C	competitive fitness: decreased	nystatin (10 microM)	 	 	 
YAL002W	ORF	VPS8	S000000002	PMID: 12140549|SGD_REF: S000071347	systematic mutation set	null	 	S288C	viable	 	 	 	 
YAL002W	ORF	VPS8	S000000002	PMID: 16729036|SGD_REF: S000116016	"homozygous diploid, systematic mutation set"	null	 	S288C	metal resistance: decreased	cadmium dichloride (55 uM)	 	moderate growth defect	 
YAL002W	ORF	VPS8	S000000002	PMID: 16729036|SGD_REF: S000116016	"homozygous diploid, systematic mutation set"	null	 	S288C	resistance to chemicals: decreased	hygromycin B (50 ug/ml)	 	strong growth defect	 
YAL002W	ORF	VPS8	S000000002	PMID: 15883373|SGD_REF: S000081669	systematic mutation set	null	 	S288C	resistance to chemicals: decreased	rapamycin	 	 	 
YAL002W	ORF	VPS8	S000000002	PMID: 19129474|SGD_REF: S000128878	"homozygous diploid, systematic mutation set"	null	 	S288C	resistance to chemicals: decreased	"L-1,4-dithiothreitol (20 mM)"	 	 	 
YAL002W	ORF	VPS8	S000000002	PMID: 12140549|SGD_REF: S000071347	systematic mutation set (fitness profiling after 15 generations)	null	 	S288C	competitive fitness: decreased	nystatin (10 microM)	 	 	 
YAL002W	ORF	VPS8	S000000002	PMID: 15883373|SGD_REF: S000081669	systematic mutation set	null	 	S288C	resistance to chemicals: normal	wortmannin	 	 	 
YAL003W	ORF	EFB1	S000000003	PMID: 12140549|SGD_REF: S000071347	systematic mutation set	null	 	S288C	inviable	 	 	 	 
YAL003W	ORF	EFB1	S000000003	PMID: 17989363|SGD_REF: S000124606	systematic mutation set	null	 	Sigma1278b	filamentous growth: increased	 	 	 	 
YAL003W	ORF	EFB1	S000000003	PMID: 17989363|SGD_REF: S000124606	systematic mutation set	null	 	Sigma1278b	invasive growth: absent	 	 	 	 
YAL003W	ORF	EFB1	S000000003	PMID: 19095653|SGD_REF: S000131403	classical genetics	reduction of function	efb1-F163A (residue 163 has role in complex formation between EF1A abd EF1Balpha (Efb1p))	Other	resistance to chemicals: decreased	hygromycin B	 	 	 
YAL003W	ORF	EFB1	S000000003	PMID: 18622397|SGD_REF: S000127112	competitive growth (fitness profiling of essential genes in the presence of tunicamycin using hypomorphic DAmP alleles)	reduction of function	 	S288C	resistance to chemicals: decreased	tunicamycin (0.25 ug/ml)	 	 	 
YAL003W	ORF	EFB1	S000000003	PMID: 18622397|SGD_REF: S000127112	competitive growth (fitness profiling of essential genes using hypomorphic DAmP alleles)	reduction of function	 	S288C	competitive fitness: decreased	 	minimal medium	 	 
YAL003W	ORF	EFB1	S000000003	PMID: 19095653|SGD_REF: S000131403	classical genetics	reduction of function	efb1-F163A (residue 163 has role in complex formation between EF1A abd EF1Balpha (Efb1p))	Other	heat sensitivity: increased	 	elevated temperature (38 deg C)	 	 
YAL003W	ORF	EFB1	S000000003	PMID: 8420802|SGD_REF: S000057741	classical genetics	null	 	W303	inviable	 	 	 	 
YAL003W	ORF	EFB1	S000000003	PMID: 19095653|SGD_REF: S000131403	classical genetics (rhodamine phalloidin staining to evaluate actin organization)	unspecified	efb1-F163A (residue 163 has role in complex formation between EF1A abd EF1Balpha (Efb1p))	Other	actin cytoskeleton morphology: abnormal	 	 	loss of actin cables and patches	 
YAL003W	ORF	EFB1	S000000003	PMID: 19095653|SGD_REF: S000131403	classical genetics	unspecified	efb1-F163A (residue 163 has role in complex formation between EF1A abd EF1Balpha (Efb1p))	Other	cell size: increased	 	 	"more than half of cell population larger than 15 micrometers (6 times as many mutant cells, as compared with wt, are larger than 15 micrometers)"	 
YAL003W	ORF	EFB1	S000000003	PMID: 19095653|SGD_REF: S000131403	classical genetics	dominant negative	efb1-K205A (residue 205 plays role in displacing Mg++ ion during nucleotide exchange reaction; efb1-K205A is inviable)	Other	heat sensitivity: increased	 	elevated temperature (38 deg C)	overexpression (2 micron plasmid)	 
YAL004W	ORF		S000002136	PMID: 18622397|SGD_REF: S000127112	competitive growth (fitness profiling using complete deletion alleles)	null	 	S288C	competitive fitness: increased	 	minimal medium	 	 
YAL004W	ORF		S000002136	PMID: 12140549|SGD_REF: S000071347	systematic mutation set	null	 	S288C	viable	 	 	 	 
YAL005C	ORF	SSA1	S000000004	PMID: 21447998|SGD_REF: S000144860	homozygous diploid	null	 	S288C	chronological lifespan: increased	 	 	 	 
YAL005C	ORF	SSA1	S000000004	PMID: 16413483|SGD_REF: S000137723	classical genetics	reduction of function	ssa1-45	Other	resistance to chemicals: decreased	cycloheximide (0.025 ug/ml)	 	 	 
YAL005C	ORF	SSA1	S000000004	PMID: 16413483|SGD_REF: S000137723	classical genetics	reduction of function	ssa1-45	Other	resistance to chemicals: decreased	hygromycin (50 ug/ml)	 	 	 
YAL005C	ORF	SSA1	S000000004	PMID: 21392508|SGD_REF: S000144675	classical genetics	null	 	Other	prion loss: increased	 	elevated temperature (39 deg C)	 	[PSI] prion (OT55 variant)
YAL005C	ORF	SSA1	S000000004	PMID: 18622397|SGD_REF: S000127112	competitive growth (fitness profiling using complete deletion alleles)	null	 	S288C	competitive fitness: decreased	 	minimal medium	 	 
YAL005C	ORF	SSA1	S000000004	PMID: 12839777|SGD_REF: S000073697	classical genetics	null	 	S288C	resistance to chemicals: decreased	"(2,4-dichlorophenoxy)acetic acid"	 	 	 
YAL005C	ORF	SSA1	S000000004	PMID: 19422835|SGD_REF: S000130231	classical genetics	overexpression	 	Other	prion loss: increased	 	 	"aggregates increase in size, decrease in number, and become diluted during cell division; effect is enhanced by [PIN]"	[PSI] prion
YAL005C	ORF	SSA1	S000000004	PMID: 17947402|SGD_REF: S000124471	classical genetics	null	 	Sigma1278b	colony shape: abnormal	 	 	"partially defective in mat formation on low-agar plates, a biofilm-like behavior"	 
YAL005C	ORF	SSA1	S000000004	PMID: 12149442|SGD_REF: S000118618	"homozygous diploid, competitive growth"	null	 	S288C	UV resistance: decreased	 	 	"weak sensitivity, one relative fitness ratio below 0.92"	 
YAL005C	ORF	SSA1	S000000004	PMID: 15883373|SGD_REF: S000081669	systematic mutation set	null	 	S288C	resistance to chemicals: decreased	wortmannin	 	 	 
YAL005C	ORF	SSA1	S000000004	PMID: 15883373|SGD_REF: S000081669	systematic mutation set	null	 	S288C	resistance to chemicals: decreased	rapamycin	 	 	 
YAL005C	ORF	SSA1	S000000004	PMID: 12140549|SGD_REF: S000071347	systematic mutation set	null	 	S288C	viable	 	 	 	 
YAL005C	ORF	SSA1	S000000004	PMID: 21379326|SGD_REF: S000144691	classical genetics	dominant negative	SSA1-21 (L483W; C-terminal domain mutated)	Other	prion loss: increased	 	 	dominantly increases prion curing	[SWI+]
YAL005C	ORF	SSA1	S000000004	PMID: 21625512|SGD_REF: S000145567	classical genetics	reduction of function	ssa1-45 (P418L)	S288C (BY4742)	heat sensitivity: increased	 	elevated temperature (37 deg C)	mutation in substrate-binding domain	 
YAL005C	ORF	SSA1	S000000004	PMID: 21625512|SGD_REF: S000145567	classical genetics	reduction of function	ssa1-45 (P418L)	S288C (BY4742)	vegetative growth: decreased	 	standard temperature (30 deg C)	mutation in substrate-binding domain	 
YAL007C	ORF	ERP2	S000000005	PMID: 12149442|SGD_REF: S000118618	"homozygous diploid, competitive growth"	null	 	S288C	UV resistance: decreased	 	 	"weak sensitivity, one relative fitness ratio below 0.92"	 
YAL007C	ORF	ERP2	S000000005	PMID: 12140549|SGD_REF: S000071347	systematic mutation set	null	 	S288C	viable	 	 	 	 
YAL007C	ORF	ERP2	S000000005	PMID: 19054128|SGD_REF: S000128535	systematic mutation set	null	 	S288C	hyperosmotic stress resistance: decreased	sodium chloride (1 M)	 	 	 
YAL007C	ORF	ERP2	S000000005	PMID: 21341307|SGD_REF: S000144477	large-scale survey	overexpression	 	Other (Y258)	vegetative growth: decreased rate	 	 	 	 
YAL007C	ORF	ERP2	S000000005	PMID: 18622397|SGD_REF: S000127112	competitive growth (fitness profiling using complete deletion alleles)	null	 	S288C	competitive fitness: increased	 	minimal medium	 	 
YAL008W	ORF	FUN14	S000000006	PMID: 20691087|SGD_REF: S000135573	large-scale survey	null	 	S288C	resistance to chemicals: decreased	paromomycin (10 mg/ml)	 	 	 
YAL008W	ORF	FUN14	S000000006	PMID: 20691087|SGD_REF: S000135573	large-scale survey	null	 	S288C	resistance to chemicals: decreased	cycloheximide (45 ng/ml)	 	 	 
YAL008W	ORF	FUN14	S000000006	PMID: 21341307|SGD_REF: S000144477	large-scale survey	overexpression	 	Other (Y258)	vegetative growth: decreased rate	 	 	 	 
YAL008W	ORF	FUN14	S000000006	PMID: 18224659|SGD_REF: S000125361	"homozygous diploid, systematic mutation set"	null	 	S288C	dessication resistance: decreased	 	 	mutant displays greatly reduced growth in rich medium after exposure to air-drying stress for one day	 
YAL008W	ORF	FUN14	S000000006	PMID: 11274415|SGD_REF: S000082266	large-scale survey	overexpression	 	W303	cell cycle progression: abnormal	 	 	"greater than 10% shift in cells containing a 1C DNA content, indicative of a G1 phase arrest or delay"	 
YAL008W	ORF	FUN14	S000000006	PMID: 12149442|SGD_REF: S000118618	"homozygous diploid, competitive growth"	null	 	S288C	UV resistance: decreased	 	 	"weak sensitivity, one relative fitness ratio below 0.92"	 
YAL008W	ORF	FUN14	S000000006	PMID: 12140549|SGD_REF: S000071347	systematic mutation set	null	 	S288C	viable	 	 	 	 
YAL008W	ORF	FUN14	S000000006	PMID: 18622397|SGD_REF: S000127112	competitive growth (fitness profiling using complete deletion alleles)	null	 	S288C	competitive fitness: increased	 	minimal medium	 	 
YAL009W	ORF	SPO7	S000000007	PMID: 12149442|SGD_REF: S000118618	"homozygous diploid, competitive growth"	null	 	S288C	UV resistance: decreased	 	 	"weak sensitivity, one relative fitness ratio below 0.92"	 
YAL009W	ORF	SPO7	S000000007	PMID: 19054128|SGD_REF: S000128535	systematic mutation set	null	 	S288C	resistance to chemicals: decreased	ethanol (8%)	 	 	 
YAL009W	ORF	SPO7	S000000007	PMID: 19220866|SGD_REF: S000129336	systematic mutation set	null	 	S288C	acid pH resistance: decreased	propionic acid (20 mM propionic acid)	 	 	 
YAL009W	ORF	SPO7	S000000007	PMID: 11452010|SGD_REF: S000061390	"homozygous diploid, systematic mutation set"	null	 	S288C	budding pattern: abnormal	 	 	>50% of cells exhibited random budding pattern	 
YAL009W	ORF	SPO7	S000000007	PMID: 16729036|SGD_REF: S000116016	"homozygous diploid, systematic mutation set"	null	 	S288C	resistance to chemicals: decreased	caffeine (2 mg/ml)	 	strong growth defect	 
YAL009W	ORF	SPO7	S000000007	PMID: 16729036|SGD_REF: S000116016	"homozygous diploid, systematic mutation set"	null	 	S288C	resistance to chemicals: decreased	calcium dichloride (0.7 M)	 	moderate growth defect	 
YAL009W	ORF	SPO7	S000000007	PMID: 4552504|SGD_REF: S000057175	classical genetics	conditional	spo7-1	Other	sporulation efficiency: decreased	 	decreased temperature (20 degrees C)	 	 
YAL009W	ORF	SPO7	S000000007	PMID: 4552504|SGD_REF: S000057175	classical genetics	conditional	spo7-1	Other	sporulation efficiency: absent	 	elevated temperature (34 degrees C)	 	 
YAL009W	ORF	SPO7	S000000007	PMID: 18250201|SGD_REF: S000125452	systematic mutation set	null	 	S288C	lipid particle morphology: abnormal	 	 	fewer lipid droplets with abnormal morphology	 
YAL009W	ORF	SPO7	S000000007	PMID: 12586695|SGD_REF: S000072583	"homozygous diploid, systematic mutation set"	null	 	S288C	sporulation: decreased	 	 	 	 
YAL009W	ORF	SPO7	S000000007	PMID: 18093937|SGD_REF: S000125160	systematic mutation set	null	 	S288C	lipid particle morphology: abnormal	 	 	 	 
YAL009W	ORF	SPO7	S000000007	PMID: 17151231|SGD_REF: S000119923	systematic mutation set	null	 	S288C	resistance to chemicals: decreased	oleate (0.1%)	 	 	 
YAL009W	ORF	SPO7	S000000007	PMID: 16729036|SGD_REF: S000116016	"homozygous diploid, systematic mutation set"	null	 	S288C	resistance to chemicals: decreased	rapamycin (0.1 ug/ml)	 	strong growth defect	 
YAL009W	ORF	SPO7	S000000007	PMID: 11452010|SGD_REF: S000061390	"homozygous diploid, large-scale survey"	null	 	S288C	cell shape: abnormal	 	 	round cell shape; moderate defect	 
YAL009W	ORF	SPO7	S000000007	PMID: 15716499|SGD_REF: S000080907	"homozygous diploid, competitive growth (genome-wide fitness profiling)"	null	 	S288C	competitive fitness: decreased	 	YPD medium	 	 
YAL009W	ORF	SPO7	S000000007	PMID: 19054128|SGD_REF: S000128535	systematic mutation set	null	 	S288C	hyperosmotic stress resistance: decreased	sodium chloride (1 M)	 	 	 
YAL009W	ORF	SPO7	S000000007	PMID: 12149442|SGD_REF: S000118618	"homozygous diploid, competitive growth"	null	 	S288C	resistance to chemicals: decreased	methyl methanesulfonate	 	"weak sensitivity, one relative fitness ratio below 0.92"	 
YAL009W	ORF	SPO7	S000000007	PMID: 9822591|SGD_REF: S000040050	classical genetics	null	 	Other	sporulation efficiency: decreased	 	 	 	 
YAL009W	ORF	SPO7	S000000007	PMID: 9822591|SGD_REF: S000040050	classical genetics	null	 	Other	nuclear morphology: abnormal	 	 	 	 
YAL009W	ORF	SPO7	S000000007	PMID: 9822591|SGD_REF: S000040050	classical genetics	null	 	Other	meiosis: abnormal	 	 	 	 
YAL009W	ORF	SPO7	S000000007	PMID: 12140549|SGD_REF: S000071347	systematic mutation set	null	 	S288C	viable	 	 	 	 
YAL009W	ORF	SPO7	S000000007	PMID: 16467382|SGD_REF: S000114337	classical genetics	null	 	W303	nucleolar morphology: abnormal	 	 	 	 
YAL009W	ORF	SPO7	S000000007	PMID: 11452010|SGD_REF: S000061390	"homozygous diploid, large-scale survey"	null	 	S288C	cell size: increased	 	 	large cell size; weak defect	 
YAL009W	ORF	SPO7	S000000007	PMID: 19751518|SGD_REF: S000131621	systematic mutation set (screen performed using the MATalpha deletion collection)	null	 	S288C	respiratory growth: absent	 	glycerol carbon source	 	 
YAL009W	ORF	SPO7	S000000007	PMID: 11830665|SGD_REF: S000069147	homozygous diploid	null	 	S288C	resistance to chemicals: decreased	bortezomib (260 uM)	 	Similar results were seen with PS-519 (8 uM)	 
YAL009W	ORF	SPO7	S000000007	PMID: 19638689|SGD_REF: S000131078	systematic mutation set	null	 	S288C (BY4742)	heat sensitivity: increased	 	elevated temperature (37 deg C)	 	 
YAL009W	ORF	SPO7	S000000007	PMID: 18780730|SGD_REF: S000127730	"homozygous diploid, systematic mutation set (pooled screening for fitness defects at 37 deg C relative to 30 deg C)"	null	 	S288C	heat sensitivity: increased	 	elevated temperature (37 deg C)	 	 
YAL009W	ORF	SPO7	S000000007	PMID: 21135138|SGD_REF: S000141696	classical genetics	null	 	W303	nuclear morphology: abnormal	 	 	abnormally shaped nuclei; single flare due to expansion of the nuclear envelope; does not affect the N/C volume ratio	 
YAL009W	ORF	SPO7	S000000007	PMID: 16467382|SGD_REF: S000114337	classical genetics	null	 	W303	endoplasmic reticulum morphology: abnormal	 	 	 	 
YAL010C	ORF	MDM10	S000000008	PMID: 12089449|SGD_REF: S000070190	systematic mutation set (analysis of cell size for mutants in the systematic deletion collection)	null	 	S288C	cell size: decreased	 	 	mutant is among the smallest 5% of haploid deletion strains	 
YAL010C	ORF	MDM10	S000000008	PMID: 19506040|SGD_REF: S000130641	systematic mutation set	null	 	S288C	endocytosis: decreased	 	 	"defective internalization of a chimeric Snc1p reporter, GFP-Snc1-Suc2"	 
YAL010C	ORF	MDM10	S000000008	PMID: 18224659|SGD_REF: S000125361	"homozygous diploid, systematic mutation set"	null	 	S288C	dessication resistance: decreased	 	 	mutant displays greatly reduced growth in rich medium after exposure to air-drying stress for one day	 
YAL010C	ORF	MDM10	S000000008	PMID: 16760475|SGD_REF: S000137251	classical genetics	null	 	Other	mitochondrial morphology: abnormal	 	 	aggregated/giant mitochondrial shapes	 
YAL010C	ORF	MDM10	S000000008	PMID: 16760475|SGD_REF: S000137251	classical genetics	conditional	 	Other	mitochondrial morphology: abnormal	 	elevated temperature (37 deg C)	aggregated/giant mitochondrial shapes	 
YAL010C	ORF	MDM10	S000000008	PMID: 20111053|SGD_REF: S000135625	classical genetics	overexpression	 	W303	vegetative growth: decreased rate	 	 	 	 
YAL010C	ORF	MDM10	S000000008	PMID: 12140549|SGD_REF: S000071347	systematic mutation set	null	 	S288C	viable	 	 	 	 
YAL010C	ORF	MDM10	S000000008	PMID: 17151231|SGD_REF: S000119923	systematic mutation set	null	 	S288C	resistance to chemicals: decreased	oleate (0.1%)	 	 	 
YAL010C	ORF	MDM10	S000000008	PMID: 17989363|SGD_REF: S000124606	systematic mutation set	null	 	Sigma1278b	invasive growth: absent	 	 	 	 
YAL010C	ORF	MDM10	S000000008	PMID: 16552446|SGD_REF: S000114973	systematic mutation set	null	 	S288C	telomere length: increased	 	 	 	 
YAL010C	ORF	MDM10	S000000008	PMID: 17989363|SGD_REF: S000124606	systematic mutation set	null	 	Sigma1278b	filamentous growth: decreased	 	 	 	 
YAL010C	ORF	MDM10	S000000008	PMID: 11907266|SGD_REF: S000071517	systematic mutation set	null	 	S288C	mitochondrial morphology: abnormal	 	 	morphology is severely affected; no cells with wild-type mitochondrial morphology are observed in the population	 
YAL010C	ORF	MDM10	S000000008	PMID: 19300474|SGD_REF: S000129658	large-scale survey	null	 	S288C	respiratory growth: absent	 	nonfermentable carbon source (2% glycerol)	 	 
YAL010C	ORF	MDM10	S000000008	PMID: 11907266|SGD_REF: S000071517	systematic mutation set	null	 	S288C	respiratory growth: absent	 	glycerol carbon source	 	 
YAL010C	ORF	MDM10	S000000008	PMID: 18039934|SGD_REF: S000126649	classical genetics	null	 	S288C (YPH499)	heat sensitivity: increased	 	elevated temperature (37 deg C)	 	 
YAL010C	ORF	MDM10	S000000008	PMID: 19638689|SGD_REF: S000131078	systematic mutation set	null	 	S288C (BY4742)	resistance to chemicals: decreased	propan-1-ol (7%)	 	 	 
YAL010C	ORF	MDM10	S000000008	PMID: 19751518|SGD_REF: S000131621	systematic mutation set (screen performed using the MATalpha deletion collection)	null	 	S288C	respiratory growth: absent	 	glycerol carbon source	 	 
YAL010C	ORF	MDM10	S000000008	PMID: 19638689|SGD_REF: S000131078	systematic mutation set	null	 	S288C (BY4742)	resistance to chemicals: decreased	ethanol (10%)	 	 	 
YAL010C	ORF	MDM10	S000000008	PMID: 19556461|SGD_REF: S000132272	classical genetics	null	 	W303	respiratory growth: absent	ethanol|glycerol	 	 	 
YAL010C	ORF	MDM10	S000000008	PMID: 19221197|SGD_REF: S000129376	classical genetics	null	 	Other	chemical compound accumulation: decreased	phosphatidylethanolamine	 	decreased in mitochondria	 
YAL010C	ORF	MDM10	S000000008	PMID: 19221197|SGD_REF: S000129376	classical genetics	null	 	Other	chemical compound accumulation: decreased	cardiolipin	 	decreased in mitochondria	 
YAL010C	ORF	MDM10	S000000008	PMID: 19638689|SGD_REF: S000131078	systematic mutation set	null	 	S288C (BY4742)	heat sensitivity: increased	 	elevated temperature (37 deg C)	 	 
YAL010C	ORF	MDM10	S000000008	PMID: 20675578|SGD_REF: S000135404	homozygous diploid	null	 	S288C	chemical compound accumulation: decreased	tellurium atom	growth in 0.1 mM K2TeO3	 	 
YAL010C	ORF	MDM10	S000000008	PMID: 20007368|SGD_REF: S000132750	"homozygous diploid, systematic mutation set"	null	 	S288C	resistance to chemicals: increased	trichothecene (4 uM)	 	 	 
YAL010C	ORF	MDM10	S000000008	PMID: 18622397|SGD_REF: S000127112	competitive growth (fitness profiling using complete deletion alleles)	null	 	S288C	competitive fitness: increased	 	minimal medium	 	 
YAL011W	ORF	SWC3	S000000009	PMID: 15716499|SGD_REF: S000080907	"homozygous diploid, competitive growth (genome-wide fitness profiling)"	null	 	S288C	competitive fitness: decreased	 	YPD medium	 	 
YAL011W	ORF	SWC3	S000000009	PMID: 12140549|SGD_REF: S000071347	systematic mutation set (fitness profiling after 15 generations)	null	 	S288C	competitive fitness: decreased	 	alkaline medium (pH 8)	 	 
YAL011W	ORF	SWC3	S000000009	PMID: 12140549|SGD_REF: S000071347	systematic mutation set (fitness profiling after 5 generations)	null	 	S288C	competitive fitness: decreased	nystatin (10 microM)	 	 	 
YAL011W	ORF	SWC3	S000000009	PMID: 12140549|SGD_REF: S000071347	systematic mutation set (fitness profiling after 5 generations)	null	 	S288C	competitive fitness: decreased	 	alkaline medium (pH 8)	 	 
YAL011W	ORF	SWC3	S000000009	PMID: 15883373|SGD_REF: S000081669	systematic mutation set	null	 	S288C	resistance to chemicals: decreased	rapamycin	 	 	 
YAL011W	ORF	SWC3	S000000009	PMID: 15883373|SGD_REF: S000081669	systematic mutation set	null	 	S288C	resistance to chemicals: normal	wortmannin	 	 	 
YAL011W	ORF	SWC3	S000000009	PMID: 12140549|SGD_REF: S000071347	systematic mutation set	null	 	S288C	viable	 	 	 	 
YAL011W	ORF	SWC3	S000000009	PMID: 16234568|SGD_REF: S000086944	systematic mutation set	null	 	 	resistance to chemicals: decreased	4-(N-(S-glutathionylacetyl)amino) phenylarsenoxide (GSAO)	 	 	 
YAL011W	ORF	SWC3	S000000009	PMID: 16729036|SGD_REF: S000116016	"homozygous diploid, systematic mutation set"	null	 	S288C	resistance to chemicals: decreased	caffeine (2 mg/ml)	 	moderate growth defect	 
YAL011W	ORF	SWC3	S000000009	PMID: 12149442|SGD_REF: S000118618	"homozygous diploid, competitive growth"	null	 	S288C	resistance to chemicals: decreased	methyl methanesulfonate	 	"moderate sensitivity, one relative fitness ratio below 0.88"	 
YAL011W	ORF	SWC3	S000000009	PMID: 19466415|SGD_REF: S000130444	systematic mutation set	null	 	S288C	bud morphology: abnormal	 	 	bud is abnormally elongated	 
YAL011W	ORF	SWC3	S000000009	PMID: 18780730|SGD_REF: S000127730	"homozygous diploid, systematic mutation set (pooled screening for fitness defects at 37 deg C relative to 30 deg C)"	null	 	S288C	heat sensitivity: increased	 	elevated temperature (37 deg C)	 	 
YAL011W	ORF	SWC3	S000000009	PMID: 18622397|SGD_REF: S000127112	competitive growth (fitness profiling using complete deletion alleles)	null	 	S288C	competitive fitness: decreased	 	minimal medium	 	 
YAL011W	ORF	SWC3	S000000009	PMID: 18224659|SGD_REF: S000125361	"homozygous diploid, systematic mutation set"	null	 	S288C	dessication resistance: decreased	 	 	mutant displays greatly reduced growth in rich medium after exposure to air-drying stress for one day	 
YAL011W	ORF	SWC3	S000000009	PMID: 12868057|SGD_REF: S000074251	classical genetics	null	 	S288C	endoplasmic reticulum morphology: abnormal	 	 	abnormal karmellae morphology	 
YAL012W	ORF	CYS3	S000000010	PMID: 11907266|SGD_REF: S000071517	systematic mutation set	null	 	S288C	respiratory growth: absent	 	glycerol carbon source	 	 
YAL012W	ORF	CYS3	S000000010	PMID: 18437200|SGD_REF: S000126188	"homozygous diploid, systematic mutation set"	null	 	S288C	metal resistance: decreased	chromium trioxide (400 uM)	 	effective concentration (EC) 10 with growth inhibition greater than or equal to 80%	 
YAL012W	ORF	CYS3	S000000010	PMID: 8366024|SGD_REF: S000055880	classical genetics	null	 	W303	auxotrophy	cysteine	 	 	 
YAL012W	ORF	CYS3	S000000010	PMID: 18780730|SGD_REF: S000127730	"homozygous diploid, systematic mutation set (pooled screening for fitness defects at 37 deg C relative to 30 deg C)"	null	 	S288C	heat sensitivity: increased	 	elevated temperature (37 deg C)	 	 
YAL012W	ORF	CYS3	S000000010	PMID: 20413493|SGD_REF: S000133862	systematic mutation set (comparison of deletion mutant phenotypes between S288C and Sigma1278b strains)	null	 	S288C	viable	 	 	 	 
YAL012W	ORF	CYS3	S000000010	PMID: 20413493|SGD_REF: S000133862	systematic mutation set (comparison of deletion mutant phenotypes between S288C and Sigma1278b strains)	null	 	Sigma1278b	inviable	 	 	 	 
YAL012W	ORF	CYS3	S000000010	PMID: 20202201|SGD_REF: S000133325	systematic mutation set (genome-wide drug sensitivity screening using complete deletion alleles)	null	 	S288C	resistance to chemicals: decreased	"CTBT (2 ug/ml 7-chlorotetrazolo [5,1-c]benzo[1,2,4]triazine)"	 	no growth on YPD plus 2 ug/ml CTBT	 
YAL012W	ORF	CYS3	S000000010	PMID: 16820484|SGD_REF: S000117007	"homozygous diploid, systematic mutation set"	null	 	S288C	resistance to chemicals: decreased	acrolein (5 mM)	 	 	 
YAL012W	ORF	CYS3	S000000010	PMID: 8144453|SGD_REF: S000054711	classical genetics	null	 	Other	growth in exponential phase: decreased	 	 	slow growth (3-fold)	 
YAL012W	ORF	CYS3	S000000010	PMID: 8144453|SGD_REF: S000054711	classical genetics	null	 	Other	viable	 	 	 	 
YAL012W	ORF	CYS3	S000000010	PMID: 19631266|SGD_REF: S000131109	systematic mutation set	null	 	S288C	resistance to chemicals: decreased	arsenite(3-) (0.75 - 1.0 mM)	 	 	 
YAL012W	ORF	CYS3	S000000010	PMID: 16151133|SGD_REF: S000086640	classical genetics	null	 	S288C (BY4742)	chemical compound excretion: decreased	4-mercapto-4-methylpentan-2-one	 	 	 
YAL012W	ORF	CYS3	S000000010	PMID: 20660648|SGD_REF: S000135283	systematic mutation set	null	 	S288C	resistance to chemicals: decreased	sodium arsenite (400 uM)	 	 	 
YAL012W	ORF	CYS3	S000000010	PMID: 19047157|SGD_REF: S000128505	systematic mutation set	null	 	S288C	resistance to chemicals: increased	PM02734 (250 ug/ml; synthetic cyclic depsipeptide related to natural kahalalides)	 	 	 
YAL012W	ORF	CYS3	S000000010	PMID: 19004804|SGD_REF: S000128292	systematic mutation set	null	 	S288C (met15 null mutant background)	resistance to chemicals: increased	selenomethionine (0.2 mM)	 	 	 
YAL012W	ORF	CYS3	S000000010	PMID: 12140549|SGD_REF: S000071347	systematic mutation set	null	 	S288C	viable	 	 	 	 
YAL012W	ORF	CYS3	S000000010	PMID: 15716499|SGD_REF: S000080907	"homozygous diploid, competitive growth (genome-wide fitness profiling)"	null	 	S288C	competitive fitness: decreased	 	YPD medium	 	 
YAL012W	ORF	CYS3	S000000010	PMID: 17989363|SGD_REF: S000124606	systematic mutation set	null	 	Sigma1278b	filamentous growth: decreased	 	 	greatly decreased	 
YAL012W	ORF	CYS3	S000000010	PMID: 14993228|SGD_REF: S000076211	systematic mutation set	null	 	S288C	alkaline pH resistance: decreased	 	"pH 6.8 to pH 7.5, in steps of 0.1-0.2 pH units"	 	 
YAL012W	ORF	CYS3	S000000010	PMID: 16234568|SGD_REF: S000086944	systematic mutation set	null	 	 	resistance to chemicals: decreased	4-(N-(S-glutathionylacetyl)amino) phenylarsenoxide (GSAO)	 	 	 
YAL012W	ORF	CYS3	S000000010	PMID: 17989363|SGD_REF: S000124606	systematic mutation set	null	 	Sigma1278b	invasive growth: absent	 	 	 	 
YAL012W	ORF	CYS3	S000000010	PMID: 18212113|SGD_REF: S000125271	systematic mutation set	null	 	S288C	toxin resistance: decreased	 	 	A. fumigatus gliotoxin	 
YAL013W	ORF	DEP1	S000000011	PMID: 18622397|SGD_REF: S000127112	competitive growth (fitness profiling using complete deletion alleles)	null	 	S288C	competitive fitness: decreased	 	minimal medium	 	 
YAL013W	ORF	DEP1	S000000011	PMID: 19638689|SGD_REF: S000131078	systematic mutation set	null	 	S288C (BY4742)	heat sensitivity: increased	 	elevated temperature (37 deg C)	 	 
YAL013W	ORF	DEP1	S000000011	PMID: 19638689|SGD_REF: S000131078	systematic mutation set	null	 	S288C (BY4742)	resistance to chemicals: decreased	ethanol (10%)	 	 	 
YAL013W	ORF	DEP1	S000000011	PMID: 19503795|SGD_REF: S000130582	"homozygous diploid, systematic mutation set"	null	 	S288C	resistance to chemicals: decreased	doxorubicin (50 ug/ml)	 	slow growth in the presence of 50 ug/ml doxorubicin	 
YAL013W	ORF	DEP1	S000000011	PMID: 19751518|SGD_REF: S000131621	systematic mutation set (screen performed using the MATalpha deletion collection)	null	 	S288C	respiratory growth: absent	 	glycerol carbon source	 	 
YAL013W	ORF	DEP1	S000000011	PMID: 16582425|SGD_REF: S000114750	systematic mutation set	null	 	S288C	chemical compound excretion: increased	inositol	synthetic medium lacking inositol and choline	Opi- phenotype; overproduction and excretion of inositol in the absence of inositol and choline	 
YAL013W	ORF	DEP1	S000000011	PMID: 15837808|SGD_REF: S000081486	systematic mutation set	null	 	S288C	transposable element transposition: decreased	 	 	 	Ty3
YAL013W	ORF	DEP1	S000000011	PMID: 15883373|SGD_REF: S000081669	systematic mutation set	null	 	S288C	resistance to chemicals: decreased	wortmannin	 	 	 
YAL013W	ORF	DEP1	S000000011	PMID: 16729036|SGD_REF: S000116016	"homozygous diploid, systematic mutation set"	null	 	S288C	resistance to chemicals: decreased	calcium dichloride (0.7 M)	 	strong growth defect	 
YAL013W	ORF	DEP1	S000000011	PMID: 17873082|SGD_REF: S000124109	systematic mutation set (mutants grown in 96-well microtiter plates)	null	 	S288C	resistance to chemicals: decreased	sulfanilamide (0.2 mg/ml)	SMM liquid medium	 	 
YAL013W	ORF	DEP1	S000000011	PMID: 16729036|SGD_REF: S000116016	"homozygous diploid, systematic mutation set"	null	 	S288C	resistance to chemicals: decreased	cycloheximide (0.18 ug/ml)	 	strong growth defect	 
YAL013W	ORF	DEP1	S000000011	PMID: 15715908|SGD_REF: S000080816	systematic mutation set	null	 	S288C	chitin deposition: decreased	 	 	 	 
YAL013W	ORF	DEP1	S000000011	PMID: 15883373|SGD_REF: S000081669	systematic mutation set	null	 	S288C	resistance to chemicals: increased	rapamycin	 	 	 
YAL013W	ORF	DEP1	S000000011	PMID: 12586695|SGD_REF: S000072583	"homozygous diploid, systematic mutation set"	null	 	S288C	sporulation: decreased	 	 	 	 
YAL013W	ORF	DEP1	S000000011	PMID: 15161972|SGD_REF: S000114270	systematic mutation set	null	 	S288C	telomere length: decreased	 	 	 	 
YAL013W	ORF	DEP1	S000000011	PMID: 12096123|SGD_REF: S000070094	"homozygous diploid, systematic mutation set (glycogen accumulation in diploid mutant strains grown in microtiter plates)"	null	 	S288C	chemical compound accumulation: decreased	glycogen	 	 	 
YAL013W	ORF	DEP1	S000000011	PMID: 12140549|SGD_REF: S000071347	systematic mutation set	null	 	S288C	viable	 	 	 	 
YAL013W	ORF	DEP1	S000000011	PMID: 21341307|SGD_REF: S000144477	systematic mutation set	null	 	S288C	vegetative growth: decreased rate	 	 	 	 
YAL013W	ORF	DEP1	S000000011	PMID: 8056324|SGD_REF: S000055164	classical genetics	unspecified	 	W303	RNA accumulation: increased	 	grown in presence of inositol and choline	 	INO1-lacZ mRNA (beta-galactosidase measured)
YAL013W	ORF	DEP1	S000000011	PMID: 16286008|SGD_REF: S000113736	classical genetics	null	 	Other	protein/peptide modification: increased	 	 	increased acetylation observed at INO1 PDR5 and DYN1 promoters	Histone H4 (lysine 12 of histone H4)
YAL013W	ORF	DEP1	S000000011	PMID: 16286008|SGD_REF: S000113736	classical genetics	null	 	Other	silencing: increased	 	 	"increased silencing at telomeres, rRNA locus, and HMR"	 
YAL013W	ORF	DEP1	S000000011	PMID: 18205807|SGD_REF: S000125284	classical genetics	null	 	S288C	resistance to chemicals: decreased	cycloheximide (0.10 ug/ml)	 	 	 
YAL013W	ORF	DEP1	S000000011	PMID: 8056324|SGD_REF: S000055164	classical genetics	unspecified	 	W303	viability: decreased	 	 	50% reduction in viability at late stationary phase	 
YAL013W	ORF	DEP1	S000000011	PMID: 8056324|SGD_REF: S000055164	classical genetics	unspecified	 	W303	cell size: increased	 	 	dep1 cells 40% larger in late stationary phase	 
YAL013W	ORF	DEP1	S000000011	PMID: 8056324|SGD_REF: S000055164	homozygous diploid	unspecified	 	W303	sporulation: decreased	 	 	sporulation reduced to below 1% compared with wild-type	 
YAL013W	ORF	DEP1	S000000011	PMID: 8056324|SGD_REF: S000055164	classical genetics	unspecified	 	W303	mating efficiency: decreased	 	 	dep1 cells mate ~10-fold less efficiently than wild-type after 7 hours incubation; independent of mutant mating type	 
YAL013W	ORF	DEP1	S000000011	PMID: 18224659|SGD_REF: S000125361	"homozygous diploid, systematic mutation set"	null	 	S288C	dessication resistance: decreased	 	 	mutant displays greatly reduced growth in rich medium after exposure to air-drying stress for one day	 
YAL013W	ORF	DEP1	S000000011	PMID: 14661025|SGD_REF: S000075297	systematic mutation set	null	 	S288C	resistance to chemicals: decreased	cycloheximide (0.1 ug/ml)	 	strong sensitivity	 
YAL013W	ORF	DEP1	S000000011	PMID: 19506040|SGD_REF: S000130641	systematic mutation set	null	 	S288C	endocytosis: decreased	 	 	"defective internalization of a chimeric Snc1p reporter, GFP-Snc1-Suc2"	 
YAL014C	ORF	SYN8	S000000012	PMID: 16911514|SGD_REF: S000117955	systematic mutation set	null	 	S288C	resistance to chemicals: increased	"hydrogen chloride (0.28% (w/v), pH 2.4)"	 	 	 
YAL014C	ORF	SYN8	S000000012	PMID: 16911514|SGD_REF: S000117955	systematic mutation set	null	 	S288C	resistance to chemicals: increased	"(S)-lactic acid (5.1% (w/v), pH2.7)"	 	 	 
YAL014C	ORF	SYN8	S000000012	PMID: 12140549|SGD_REF: S000071347	systematic mutation set	null	 	S288C	viable	 	 	 	 
YAL014C	ORF	SYN8	S000000012	PMID: 18622397|SGD_REF: S000127112	competitive growth (fitness profiling using complete deletion alleles)	null	 	S288C	competitive fitness: increased	 	minimal medium	 	 
YAL014C	ORF	SYN8	S000000012	PMID: 12453154|SGD_REF: S000073333	classical genetics	null	 	Other	vacuolar transport: abnormal	 	 	"minor, but reproducible missorting defect"	carboxypeptidase Y (CPY)
YAL015C	ORF	NTG1	S000000013	PMID: 12149442|SGD_REF: S000118618	"homozygous diploid, competitive growth"	null	 	S288C	UV resistance: decreased	 	 	"weak sensitivity, one relative fitness ratio below 0.92"	 
YAL015C	ORF	NTG1	S000000013	PMID: 19043571|SGD_REF: S000128581	"homozygous diploid, competitive growth"	null	 	S288C	resistance to chemicals: decreased	"2-phenyl-3-nitroso-imidazo[1,2-a]pyrimidine (9 uM)"	 	 	 
YAL015C	ORF	NTG1	S000000013	PMID: 12140549|SGD_REF: S000071347	systematic mutation set	null	 	S288C	viable	 	 	 	 
YAL015C	ORF	NTG1	S000000013	PMID: 18622397|SGD_REF: S000127112	competitive growth (fitness profiling using complete deletion alleles)	null	 	S288C	competitive fitness: increased	 	minimal medium	 	 
YAL015C	ORF	NTG1	S000000013	PMID: 8144453|SGD_REF: S000054711	classical genetics	null	 	Other	viable	 	 	 	 
YAL015C	ORF	NTG1	S000000013	PMID: 19074198|SGD_REF: S000128687	classical genetics	null	 	Other	mitochondrial genome maintenance: abnormal	hydrogen peroxide (10 uM)	 	copy number of the mitochondrial genome fails to increase in response to oxidative stress	 
YAL015C	ORF	NTG1	S000000013	PMID: 8855249|SGD_REF: S000044880	classical genetics	null	 	FL100	resistance to chemicals: decreased	menadione (slightly sensitive)	 	 	 
YAL015C	ORF	NTG1	S000000013	PMID: 8855249|SGD_REF: S000044880	classical genetics	null	 	FL100	resistance to chemicals: decreased	hydrogen peroxide	 	 	 
YAL015C	ORF	NTG1	S000000013	PMID: 8855249|SGD_REF: S000044880	classical genetics	null	 	FL100	gamma ray resistance: normal	 	 	 	 
YAL015C	ORF	NTG1	S000000013	PMID: 8855249|SGD_REF: S000044880	classical genetics	null	 	FL100	UV resistance: normal	 	 	 	 
YAL015C	ORF	NTG1	S000000013	PMID: 10207101|SGD_REF: S000044732	classical genetics	null	 	Other (FF18733)	mutation frequency: increased	 	exposure to H2O2	frequency of mutations to canavanine resistance	 
YAL015C	ORF	NTG1	S000000013	PMID: 9545197|SGD_REF: S000050241	classical genetics	null	 	Other (FY250)	mutation frequency: decreased	 	Iso-cytochrome c reversion assay (decrease in the rate of G:C to A:T transitions)	 	 
YAL015C	ORF	NTG1	S000000013	PMID: 9545197|SGD_REF: S000050241	classical genetics	null	 	Other (FY250)	mutation frequency: increased	 	 	Iso-cytochrome c reversion assay (increase in the rate of A:T to C:G transversion mutations)	 
YAL015C	ORF	NTG1	S000000013	PMID: 9545197|SGD_REF: S000050241	classical genetics	null	 	Other (FY250)	mutation frequency: increased	 	 	Canavanine reversion assay (2-fold increase in resistance)	 
YAL015C	ORF	NTG1	S000000013	PMID: 12096123|SGD_REF: S000070094	"homozygous diploid, systematic mutation set (glycogen accumulation in diploid mutant strains grown in microtiter plates)"	null	 	S288C	chemical compound accumulation: decreased	glycogen	 	 	 
YAL016W	ORF	TPD3	S000000014	PMID: 16911514|SGD_REF: S000117955	systematic mutation set	null	 	S288C	resistance to chemicals: decreased	"acetic acid (0.4% (w/v), pH 4.3)"	 	 	 
YAL016W	ORF	TPD3	S000000014	PMID: 18437200|SGD_REF: S000126188	"homozygous diploid, systematic mutation set"	null	 	S288C	metal resistance: decreased	chromium trioxide (400 uM)	 	effective concentration (EC) 10 with growth inhibition greater than or equal to 80%	 
YAL016W	ORF	TPD3	S000000014	PMID: 19633105|SGD_REF: S000131100	systematic mutation set (genome-wide ethanol tolerance screening of the systematic deletion set)	null	 	S288C	resistance to chemicals: decreased	ethanol (8%)	 	 	 
YAL016W	ORF	TPD3	S000000014	PMID: 18224659|SGD_REF: S000125361	"homozygous diploid, systematic mutation set"	null	 	S288C	dessication resistance: decreased	 	 	mutant displays greatly reduced growth in rich medium after exposure to air-drying stress for one day	 
YAL016W	ORF	TPD3	S000000014	PMID: 12089449|SGD_REF: S000070190	systematic mutation set (analysis of cell size for mutants in the systematic deletion collection)	null	 	S288C	cell size: increased	 	 	mutant is among the largest 5% of haploid deletion strains	 
YAL016W	ORF	TPD3	S000000014	PMID: 19638689|SGD_REF: S000131078	systematic mutation set	null	 	S288C (BY4742)	hyperosmotic stress resistance: decreased	sodium chloride (1 M)	 	 	 
YAL016W	ORF	TPD3	S000000014	PMID: 19638689|SGD_REF: S000131078	systematic mutation set	null	 	S288C (BY4742)	resistance to chemicals: decreased	methanol (16%)	 	 	 
YAL016W	ORF	TPD3	S000000014	PMID: 19638689|SGD_REF: S000131078	systematic mutation set	null	 	S288C (BY4742)	resistance to chemicals: decreased	ethanol (10%)	 	 	 
YAL016W	ORF	TPD3	S000000014	PMID: 15641941|SGD_REF: S000080385	systematic mutation set	null	 	S288C	oxidative stress resistance: decreased	paraquat (0.5 mM)	 	decreased growth in 0.5 mM paraquat	 
YAL016W	ORF	TPD3	S000000014	PMID: 15641941|SGD_REF: S000080385	systematic mutation set	null	 	S288C	oxidative stress resistance: decreased	hydrogen peroxide (2 mM)	 	decreased growth in 2 mM H2O2	 
YAL016W	ORF	TPD3	S000000014	PMID: 15641941|SGD_REF: S000080385	systematic mutation set	null	 	S288C	oxidative stress resistance: decreased	dioxygen (100%)	 	decreased growth in 100% oxygen atmosphere	 
YAL016W	ORF	TPD3	S000000014	PMID: 20043226|SGD_REF: S000132575	classical genetics	null	 	S288C	ionic stress resistance: decreased	sodium chloride (1 M)	 	similar phenotype observed with 10mM MnCl2 and 4mM ZnCl2	 
YAL016W	ORF	TPD3	S000000014	PMID: 16251355|SGD_REF: S000087043	"homozygous diploid, systematic mutation set"	null	 	S288C	resistance to chemicals: decreased	"L-1,4-dithiothreitol (32 mM)"	 	 	 
YAL016W	ORF	TPD3	S000000014	PMID: 18093937|SGD_REF: S000125160	systematic mutation set	null	 	S288C	lipid particle morphology: abnormal	 	 	 	 
YAL016W	ORF	TPD3	S000000014	PMID: 12096123|SGD_REF: S000070094	"homozygous diploid, systematic mutation set (glycogen accumulation in diploid mutant strains grown in microtiter plates)"	null	 	S288C	chemical compound accumulation: decreased	glycogen	 	 	 
YAL016W	ORF	TPD3	S000000014	PMID: 15716499|SGD_REF: S000080907	"homozygous diploid, competitive growth (genome-wide fitness profiling)"	null	 	S288C	competitive fitness: decreased	 	YPD medium	 	 
YAL016W	ORF	TPD3	S000000014	PMID: 12140549|SGD_REF: S000071347	systematic mutation set	null	 	S288C	viable	 	 	 	 
YAL016W	ORF	TPD3	S000000014	PMID: 20043226|SGD_REF: S000132575	classical genetics	null	 	S288C	resistance to chemicals: decreased	caffeine (20 mM)	 	 	 
YAL016W	ORF	TPD3	S000000014	PMID: 20043226|SGD_REF: S000132575	classical genetics	null	 	S288C	resistance to chemicals: decreased	rapamycin (20 mM)	 	 	 
YAL016W	ORF	TPD3	S000000014	PMID: 20043226|SGD_REF: S000132575	classical genetics	null	 	S288C	acid pH resistance: decreased	 	pH 2.5	 	 
YAL016W	ORF	TPD3	S000000014	PMID: 20043226|SGD_REF: S000132575	classical genetics	null	 	S288C	alkaline pH resistance: decreased	 	pH 8.0	 	 
YAL016W	ORF	TPD3	S000000014	PMID: 20043226|SGD_REF: S000132575	classical genetics	null	 	S288C	protein secretion: decreased	 	 	 	alpha-factor (assessed by halo assay)
YAL016W	ORF	TPD3	S000000014	PMID: 20043226|SGD_REF: S000132575	systematic mutation set	null	 	S288C	resistance to chemicals: decreased	hygromycin B (25 ug/mL)	 	 	 
YAL016W	ORF	TPD3	S000000014	PMID: 20043226|SGD_REF: S000132575	classical genetics	null	 	S288C	protein secretion: decreased	 	 	 	invertase
YAL016W	ORF	TPD3	S000000014	PMID: 15239834|SGD_REF: S000077361	systematic mutation set (has interaction index < -3)	null	 	S288C	resistance to chemicals: decreased	hydroxyurea	 	 	 
YAL016W	ORF	TPD3	S000000014	PMID: 17630978|SGD_REF: S000123438	classical genetics	null	 	S288C	metal resistance: decreased	zinc dichloride (4 mM)	 	 	 
YAL016W	ORF	TPD3	S000000014	PMID: 11907266|SGD_REF: S000071517	systematic mutation set	null	 	S288C	respiratory growth: absent	 	glycerol carbon source	 	 
YAL016W	ORF	TPD3	S000000014	PMID: 9001215|SGD_REF: S000055155	classical genetics	null	 	Other	resistance to chemicals: decreased	nocodazole (10 micrograms/ml)	 	 	 
YAL016W	ORF	TPD3	S000000014	PMID: 14993228|SGD_REF: S000076211	systematic mutation set	null	 	S288C	alkaline pH resistance: decreased	 	"pH 6.8 to pH 7.5, in steps of 0.1-0.2 pH units"	 	 
YAL016W	ORF	TPD3	S000000014	PMID: 17553796|SGD_REF: S000122925	systematic mutation set	null	 	S288C	resistance to chemicals: decreased	miconazole	 	at least 4-fold reduced MIC compared to 1 ug/ml wt MIC	 
YAL016W	ORF	TPD3	S000000014	PMID: 15060153|SGD_REF: S000076085	systematic mutation set	null	 	 	resistance to chemicals: decreased	citric acid (400 mM)	 	 	 
YAL016W	ORF	TPD3	S000000014	PMID: 16911514|SGD_REF: S000117955	systematic mutation set	null	 	S288C	resistance to chemicals: decreased	"hydrogen chloride (0.24% (w/v), pH 2.6)"	 	 	 
YAL017W	ORF	PSK1	S000000015	PMID: 8144453|SGD_REF: S000054711	classical genetics	null	 	Other	viable	 	 	 	 
YAL017W	ORF	PSK1	S000000015	PMID: 12140549|SGD_REF: S000071347	systematic mutation set	null	 	S288C	viable	 	 	 	 
YAL017W	ORF	PSK1	S000000015	PMID: 12149442|SGD_REF: S000118618	"homozygous diploid, competitive growth"	null	 	S288C	UV resistance: decreased	 	 	"weak sensitivity, one relative fitness ratio below 0.92"	 
YAL017W	ORF	PSK1	S000000015	PMID: 18622397|SGD_REF: S000127112	competitive growth (fitness profiling using complete deletion alleles)	null	 	S288C	competitive fitness: increased	 	minimal medium	 	 
YAL018C	ORF		S000000016	PMID: 18622397|SGD_REF: S000127112	competitive growth (fitness profiling using complete deletion alleles)	null	 	S288C	competitive fitness: increased	 	minimal medium	 	 
YAL018C	ORF		S000000016	PMID: 12140549|SGD_REF: S000071347	systematic mutation set	null	 	S288C	viable	 	 	 	 
YAL018C	ORF		S000000016	PMID: 11470404|SGD_REF: S000060989	"homozygous diploid, systematic mutation set"	null	 	SK1	viable	 	 	 	 
YAL018C	ORF		S000000016	PMID: 11470404|SGD_REF: S000060989	"homozygous diploid, systematic mutation set (Visual inspection by light microscopy)"	null	 	SK1	sporulation: normal	 	 	 	 
YAL019W	ORF	FUN30	S000000017	PMID: 21388962|SGD_REF: S000144601	classical genetics	null	 	Other	silencing: decreased	 	 	decreases but does not eliminate silencing at HML	 
YAL019W	ORF	FUN30	S000000017	PMID: 12140549|SGD_REF: S000071347	systematic mutation set	null	 	S288C	viable	 	 	 	 
YAL019W	ORF	FUN30	S000000017	PMID: 10454593|SGD_REF: S000052609	classical genetics	null	 	S288C	heat sensitivity: increased	 	elevated temperature	 	 
YAL019W	ORF	FUN30	S000000017	PMID: 10454593|SGD_REF: S000052609	"homozygous diploid, large-scale survey"	overexpression	 	S288C	colony sectoring: increased	 	 	"sectoring due to loss of a chromosome fragment, an indicator of altered chromosome stability"	 
YAL019W	ORF	FUN30	S000000017	PMID: 20963216|SGD_REF: S000138566	"homozygous diploid, systematic mutation set"	null	 	S288C	dessication resistance: decreased	 	pooled mutants subject to three cycles of growth to post-diauxic phase followed by desiccation and regrowth	2-fold or greater decreased survival after the treatment	 
YAL019W	ORF	FUN30	S000000017	PMID: 8144453|SGD_REF: S000054711	classical genetics	null	 	Other	viable	 	 	 	 
YAL019W	ORF	FUN30	S000000017	PMID: 8144453|SGD_REF: S000054711	classical genetics	null	 	Other	UV resistance: increased	 	 	increased resistance to UV light (3-fold)	 
YAL019W	ORF	FUN30	S000000017	PMID: 18224659|SGD_REF: S000125361	"homozygous diploid, systematic mutation set"	null	 	S288C	dessication resistance: decreased	 	 	mutant displays greatly reduced growth in rich medium after exposure to air-drying stress for one day	 
YAL019W	ORF	FUN30	S000000017	PMID: 10454593|SGD_REF: S000052609	classical genetics	null	 	S288C	viable	 	 	 	 
YAL019W	ORF	FUN30	S000000017	PMID: 18622397|SGD_REF: S000127112	competitive growth (fitness profiling using complete deletion alleles)	null	 	S288C	competitive fitness: decreased	 	minimal medium	 	 
YAL019W	ORF	FUN30	S000000017	PMID: 19956593|SGD_REF: S000132432	classical genetics	overexpression	 	Other	viability: decreased	 	 	 	 
YAL019W	ORF	FUN30	S000000017	PMID: 19956593|SGD_REF: S000132432	classical genetics	null	 	Other	silencing: decreased	 	 	"decreased silencing at HMR, telomeres and the rDNA locus"	 
YAL019W	ORF	FUN30	S000000017	PMID: 19956593|SGD_REF: S000132432	classical genetics	null	 	S288C	resistance to chemicals: decreased	camptothecin (30 uM)	 	 	 
YAL019W	ORF	FUN30	S000000017	PMID: 12149442|SGD_REF: S000118618	"homozygous diploid, competitive growth"	null	 	S288C	UV resistance: decreased	 	 	"weak sensitivity, one relative fitness ratio below 0.92"	 
YAL019W	ORF	FUN30	S000000017	PMID: 15579677|SGD_REF: S000079794	classical genetics	unspecified	 	 	transposable element transposition: decreased	 	 	Ty3	 
YAL019W	ORF	FUN30	S000000017	PMID: 21341307|SGD_REF: S000144477	large-scale survey	overexpression	 	Other (Y258)	vegetative growth: decreased rate	 	 	 	 
YAL020C	ORF	ATS1	S000000018	PMID: 16330752|SGD_REF: S000113954	systematic mutation set	null	 	S288C	protein/peptide distribution: abnormal	 	 	type II mutants exhibit exaggerated vacuolar and reduced plasma membrane labeling	Fus-Mid-GFP (extracellular O-glycosylated region of Fus1p fused to the transmembrane domain and cytoplasmic tail of Mid2p)
YAL020C	ORF	ATS1	S000000018	PMID: 18780730|SGD_REF: S000127730	"homozygous diploid, systematic mutation set (pooled screening for fitness defects at 37 deg C relative to 30 deg C)"	null	 	S288C	heat sensitivity: increased	 	elevated temperature (37 deg C)	 	 
YAL020C	ORF	ATS1	S000000018	PMID: 16729036|SGD_REF: S000116016	"homozygous diploid, systematic mutation set"	null	 	S288C	resistance to chemicals: decreased	hygromycin B (50 ug/ml)	 	moderate growth defect	 
YAL020C	ORF	ATS1	S000000018	PMID: 15883373|SGD_REF: S000081669	systematic mutation set	null	 	S288C	resistance to chemicals: normal	wortmannin	 	 	 
YAL020C	ORF	ATS1	S000000018	PMID: 16729036|SGD_REF: S000116016	"homozygous diploid, systematic mutation set"	null	 	S288C	acid pH resistance: decreased	 	 	moderate growth defect|pH 3.0	 
YAL020C	ORF	ATS1	S000000018	PMID: 11994165|SGD_REF: S000069896	classical genetics	null	 	Other	resistance to chemicals: decreased	caffeine (7.5 mM)	 	 	 
YAL020C	ORF	ATS1	S000000018	PMID: 11994165|SGD_REF: S000069896	classical genetics	null	 	Other	heat sensitivity: increased	 	 	no growth above 38 deg (partially rescued by addition of 1 M sorbitol)	 
YAL020C	ORF	ATS1	S000000018	PMID: 11994165|SGD_REF: S000069896	classical genetics	null	 	Other	killer toxin resistance: increased	 	 	zymocin	 
YAL020C	ORF	ATS1	S000000018	PMID: 15716499|SGD_REF: S000080907	"homozygous diploid, competitive growth (genome-wide fitness profiling)"	null	 	S288C	competitive fitness: decreased	 	YPD medium	 	 
YAL020C	ORF	ATS1	S000000018	PMID: 12140549|SGD_REF: S000071347	systematic mutation set	null	 	S288C	viable	 	 	 	 
YAL020C	ORF	ATS1	S000000018	PMID: 18755837|SGD_REF: S000127524	"homozygous diploid, systematic mutation set"	null	 	S288C	RNA modification: abnormal	 	 	"abnormal content of 5-methoxycarbonylmethyl-uridine, 5-methoxycarbonylmethyl-2-thiouridine, and 2-thiouridine in total tRNA"	tRNA
YAL020C	ORF	ATS1	S000000018	PMID: 18755837|SGD_REF: S000127524	"homozygous diploid, systematic mutation set"	null	 	S288C	toxin resistance: increased	 	 	K. lactis zymocin (killer eclipse assay)|full resistance	 
YAL020C	ORF	ATS1	S000000018	PMID: 18466297|SGD_REF: S000126340	classical genetics	overexpression	 	Other (LL20)	killer toxin resistance: decreased	 	 	K. lactis zymocin	 
YAL020C	ORF	ATS1	S000000018	PMID: 18466297|SGD_REF: S000126340	classical genetics	conditional	ats1-(kti13-1) (W229C)	Other (LL20)	resistance to chemicals: decreased	caffeine (7.5 mM)	 	 	 
YAL020C	ORF	ATS1	S000000018	PMID: 18466297|SGD_REF: S000126340	classical genetics	conditional	ats1-(kti13-1) (W229C)	Other (LL20)	heat sensitivity: increased	 	elevated temperature (39 deg C)	 	 
YAL020C	ORF	ATS1	S000000018	PMID: 18466297|SGD_REF: S000126340	classical genetics	null	 	Other (LL20)	resistance to chemicals: decreased	caffeine (7.5 mM)	 	 	 
YAL020C	ORF	ATS1	S000000018	PMID: 18466297|SGD_REF: S000126340	classical genetics	null	 	Other (LL20)	heat sensitivity: increased	 	elevated temperature (39 deg C)	 	 
YAL020C	ORF	ATS1	S000000018	PMID: 8065362|SGD_REF: S000039420	classical genetics	unspecified	 	Other (LL20)	killer toxin resistance: increased	 	 	K. lactis zymocin	 
YAL020C	ORF	ATS1	S000000018	PMID: 19054128|SGD_REF: S000128535	systematic mutation set	null	 	S288C	resistance to chemicals: decreased	ethanol (8%)	 	 	 
YAL020C	ORF	ATS1	S000000018	PMID: 15883373|SGD_REF: S000081669	systematic mutation set	null	 	S288C	resistance to chemicals: decreased	rapamycin	 	 	 
YAL020C	ORF	ATS1	S000000018	PMID: 8144453|SGD_REF: S000054711	classical genetics	null	 	Other	viable	 	 	 	 
YAL020C	ORF	ATS1	S000000018	PMID: 18622397|SGD_REF: S000127112	competitive growth (fitness profiling using complete deletion alleles)	null	 	S288C	competitive fitness: decreased	 	minimal medium	 	 
YAL020C	ORF	ATS1	S000000018	PMID: 17587229|SGD_REF: S000123175	classical genetics	null	 	S288C	toxin resistance: increased	dermaseptin S3(1-16) (5.5 ug/ml)	 	this study used a truncated derivative with full activity	 
YAL021C	ORF	CCR4	S000000019	PMID: 12395202|SGD_REF: S000071874	classical genetics	null	 	D273-10B	anaerobic growth: decreased rate	 	raffinose (2%)	 	 
YAL021C	ORF	CCR4	S000000019	PMID: 12395202|SGD_REF: S000071874	classical genetics	null	 	D273-10B	cold sensitivity: increased	 	reduced temperature (13 degrees)	 	 
YAL021C	ORF	CCR4	S000000019	PMID: 21447998|SGD_REF: S000144860	homozygous diploid	null	 	S288C	chronological lifespan: increased	 	 	 	 
YAL021C	ORF	CCR4	S000000019	PMID: 20691087|SGD_REF: S000135573	large-scale survey	null	 	S288C	resistance to chemicals: decreased	cycloheximide (45 ng/ml)	 	 	 
YAL021C	ORF	CCR4	S000000019	PMID: 12395202|SGD_REF: S000071874	classical genetics	null	 	D273-10B	resistance to chemicals: decreased	nystatin (3 U/ml)	 	 	 
YAL021C	ORF	CCR4	S000000019	PMID: 12395202|SGD_REF: S000071874	classical genetics	null	 	D273-10B	resistance to chemicals: decreased	trisodium vanadate (3 mM)	 	 	 
YAL021C	ORF	CCR4	S000000019	PMID: 12395202|SGD_REF: S000071874	classical genetics	null	 	D273-10B	resistance to chemicals: decreased	hygromycin B (30 micrograms/ml)	 	 	 
YAL021C	ORF	CCR4	S000000019	PMID: 12395202|SGD_REF: S000071874	classical genetics	null	 	D273-10B	resistance to chemicals: decreased	caffeine (8 millimolar)	elevated temperature (38 degrees)|sorbitol (1 M)	 	 
YAL021C	ORF	CCR4	S000000019	PMID: 12395202|SGD_REF: S000071874	classical genetics	null	 	D273-10B	resistance to chemicals: decreased	caffeine (8 millimolar)	elevated temperature (38 degrees)	 	 
YAL021C	ORF	CCR4	S000000019	PMID: 12395202|SGD_REF: S000071874	classical genetics	null	 	D273-10B	resistance to chemicals: decreased	caffeine (8 millimolar)	sorbitol (1 M)	 	 
YAL021C	ORF	CCR4	S000000019	PMID: 12395202|SGD_REF: S000071874	classical genetics	null	 	D273-10B	resistance to chemicals: decreased	caffeine (8 millimolar)	 	 	 
YAL021C	ORF	CCR4	S000000019	PMID: 12395202|SGD_REF: S000071874	classical genetics	null	 	D273-10B	resistance to chemicals: decreased	sodium dodecyl sulfate (0.02%)	 	 	 
YAL021C	ORF	CCR4	S000000019	PMID: 12395202|SGD_REF: S000071874	classical genetics	null	 	D273-10B	resistance to chemicals: decreased	nikkomycin Z (10 micromolar)	 	 	 
YAL021C	ORF	CCR4	S000000019	PMID: 12395202|SGD_REF: S000071874	classical genetics	null	 	D273-10B	vegetative growth: decreased	 	glucose (0.1%)	 	 
YAL021C	ORF	CCR4	S000000019	PMID: 12395202|SGD_REF: S000071874	classical genetics	null	 	D273-10B	respiratory growth: decreased rate	 	glycerol (3%)	 	 
YAL021C	ORF	CCR4	S000000019	PMID: 12395202|SGD_REF: S000071874	classical genetics	null	 	D273-10B	resistance to chemicals: decreased	formamide (3%)	 	 	 
YAL021C	ORF	CCR4	S000000019	PMID: 12395202|SGD_REF: S000071874	classical genetics	null	 	D273-10B	heat sensitivity: increased	 	elevated temperature (38 degrees)|sorbitol (1 M)	 	 
YAL021C	ORF	CCR4	S000000019	PMID: 12395202|SGD_REF: S000071874	classical genetics	null	 	D273-10B	heat sensitivity: increased	 	elevated temperature (38 degrees)	 	 
YAL021C	ORF	CCR4	S000000019	PMID: 17873082|SGD_REF: S000124109	systematic mutation set (mutants grown in 96-well microtiter plates)	null	 	S288C	resistance to chemicals: decreased	sulfanilamide (0.2 mg/ml)	SMM liquid medium	 	 
YAL021C	ORF	CCR4	S000000019	PMID: 17158920|SGD_REF: S000120021	classical genetics	null	 	S288C	RNA accumulation: decreased	 	 	 	RFX1
YAL021C	ORF	CCR4	S000000019	PMID: 11452010|SGD_REF: S000061390	"homozygous diploid, large-scale survey"	null	 	S288C	cell shape: abnormal	 	 	round cell shape; moderate defect	 
YAL021C	ORF	CCR4	S000000019	PMID: 12096123|SGD_REF: S000070094	"homozygous diploid, systematic mutation set (glycogen accumulation in diploid mutant strains grown in microtiter plates)"	null	 	S288C	chemical compound accumulation: increased	glycogen	 	 	 
YAL021C	ORF	CCR4	S000000019	PMID: 15716499|SGD_REF: S000080907	"homozygous diploid, competitive growth (genome-wide fitness profiling)"	null	 	S288C	competitive fitness: decreased	 	YPD medium	 	 
YAL021C	ORF	CCR4	S000000019	PMID: 12140549|SGD_REF: S000071347	systematic mutation set	null	 	S288C	viable	 	 	 	 
YAL021C	ORF	CCR4	S000000019	PMID: 16911514|SGD_REF: S000117955	systematic mutation set	null	 	S288C	resistance to chemicals: decreased	"acetic acid (0.4% (w/v), pH 4.3)"	 	 	 
YAL021C	ORF	CCR4	S000000019	PMID: 21685365|SGD_REF: S000145811	classical genetics	null	 	Other	protein/peptide modification: increased	 	 	increased dimethylation of histone H3 residue K42	histone H3
YAL021C	ORF	CCR4	S000000019	PMID: 16911514|SGD_REF: S000117955	systematic mutation set	null	 	S288C	resistance to chemicals: decreased	"hydrogen chloride (0.24% (w/v), pH 2.6)"	 	 	 
YAL021C	ORF	CCR4	S000000019	PMID: 20691087|SGD_REF: S000135573	large-scale survey	null	 	S288C	resistance to chemicals: decreased	paromomycin (10 mg/ml)	 	 	 
YAL021C	ORF	CCR4	S000000019	PMID: 21193549|SGD_REF: S000142208	systematic mutation set	null	 	S288C	resistance to chemicals: decreased	propolis extract (0.5%)	 	 	 
YAL021C	ORF	CCR4	S000000019	PMID: 8144453|SGD_REF: S000054711	classical genetics	null	 	Other	viable	 	 	 	 
YAL021C	ORF	CCR4	S000000019	PMID: 14661025|SGD_REF: S000075297	systematic mutation set	null	 	S288C	resistance to chemicals: decreased	hydroxyurea (100 mM)	 	moderate sensitivity	 
YAL021C	ORF	CCR4	S000000019	PMID: 14661025|SGD_REF: S000075297	systematic mutation set	null	 	S288C	resistance to chemicals: decreased	camptothecin (15 ug/ml)	 	moderate sensitivity	 
YAL021C	ORF	CCR4	S000000019	PMID: 12089449|SGD_REF: S000070190	systematic mutation set (analysis of cell size for mutants in the systematic deletion collection)	null	 	S288C	cell size: increased	 	 	mutant is among the largest 5% of haploid deletion strains	 
YAL021C	ORF	CCR4	S000000019	PMID: 14661025|SGD_REF: S000075297	systematic mutation set	null	 	S288C	resistance to chemicals: decreased	wortmannin (1.3 ug/ml)	 	strong sensitivity	 
YAL021C	ORF	CCR4	S000000019	PMID: 14661025|SGD_REF: S000075297	systematic mutation set	null	 	S288C	resistance to chemicals: decreased	rapamycin (0.015 ug/ml)	 	moderate sensitivity	 
YAL021C	ORF	CCR4	S000000019	PMID: 14661025|SGD_REF: S000075297	systematic mutation set	null	 	S288C	resistance to chemicals: decreased	caffeine (0.15%)	 	strong sensitivity	 
YAL021C	ORF	CCR4	S000000019	PMID: 20206679|SGD_REF: S000133381	"homozygous diploid, systematic mutation set"	null	 	S288C	ionic stress resistance: decreased	lithium(1+) (0.2 M LiCl)	 	 	 
YAL021C	ORF	CCR4	S000000019	PMID: 18780730|SGD_REF: S000127730	"homozygous diploid, systematic mutation set (pooled screening for fitness defects at 37 deg C relative to 30 deg C)"	null	 	S288C	heat sensitivity: increased	 	elevated temperature (37 deg C)	 	 
YAL021C	ORF	CCR4	S000000019	PMID: 19638689|SGD_REF: S000131078	systematic mutation set	null	 	S288C (BY4742)	heat sensitivity: increased	 	elevated temperature (37 deg C)	 	 
YAL021C	ORF	CCR4	S000000019	PMID: 19684113|SGD_REF: S000131305	classical genetics	null	 	S288C	resistance to chemicals: decreased	rapamycin	 	strong sensitivity	 
YAL021C	ORF	CCR4	S000000019	PMID: 19503795|SGD_REF: S000130582	"homozygous diploid, systematic mutation set"	null	 	S288C	toxin resistance: decreased	 	 	K. lactis zymocin|complete growth inhibition on exposure to 33% zymocin	 
YAL021C	ORF	CCR4	S000000019	PMID: 19466415|SGD_REF: S000130444	systematic mutation set	null	 	S288C	bud morphology: abnormal	 	 	bud is abnormally elongated	 
YAL021C	ORF	CCR4	S000000019	PMID: 18394190|SGD_REF: S000126054	classical genetics	null	 	S288C	metal resistance: decreased	nickel(2+) (2.5 mM)	 	 	 
YAL021C	ORF	CCR4	S000000019	PMID: 11830665|SGD_REF: S000069147	homozygous diploid	null	 	S288C	resistance to chemicals: decreased	bortezomib (260 uM)	 	Similar results were seen with PS-519 (8 uM)	 
YAL021C	ORF	CCR4	S000000019	PMID: 18394190|SGD_REF: S000126054	classical genetics	null	 	S288C	metal resistance: decreased	cadmium(2+) (50 uM)	 	 	 
YAL021C	ORF	CCR4	S000000019	PMID: 19503795|SGD_REF: S000130582	"homozygous diploid, systematic mutation set"	null	 	S288C	resistance to chemicals: decreased	doxorubicin (50 ug/ml)	 	no growth in the presence of 50 ug/ml doxorubicin; partial growth inhibition in the presence of 25 ug/ml doxorubicin	 
YAL021C	ORF	CCR4	S000000019	PMID: 12242498|SGD_REF: S000071431	classical genetics	null	 	S288C	resistance to chemicals: decreased	zymocin (45% (v/v))	 	 	 
YAL021C	ORF	CCR4	S000000019	PMID: 19067491|SGD_REF: S000128612	classical genetics	null	 	S288C	prion formation: increased	 	 	 	[PSI+]
YAL021C	ORF	CCR4	S000000019	PMID: 15239834|SGD_REF: S000077361	systematic mutation set (has interaction index < -3)	null	 	S288C	resistance to chemicals: decreased	hydroxyurea	 	 	 
YAL021C	ORF	CCR4	S000000019	PMID: 17630978|SGD_REF: S000123438	classical genetics	null	 	S288C	metal resistance: decreased	zinc dichloride (4 mM)	 	 	 
YAL021C	ORF	CCR4	S000000019	PMID: 17314395|SGD_REF: S000120954	systematic mutation set	null	 	S288C	metal resistance: decreased	manganese(2+) (10mM)	 	 	 
YAL021C	ORF	CCR4	S000000019	PMID: 18514590|SGD_REF: S000126600	large-scale survey	null	 	S288C	resistance to chemicals: decreased	cadmium dichloride (50 uM)	 	 	 
YAL021C	ORF	CCR4	S000000019	PMID: 16333747|SGD_REF: S000113713	systematic mutation set	null	 	S288C	metal resistance: decreased	aluminium(3+) (0.4 mM)	 	 	 
YAL021C	ORF	CCR4	S000000019	PMID: 12149442|SGD_REF: S000118618	"homozygous diploid, competitive growth"	null	 	S288C	UV resistance: decreased	 	 	"high sensitivity, three or more relative fitness ratios below 0.92"	 
YAL021C	ORF	CCR4	S000000019	PMID: 18562670|SGD_REF: S000126734	homozygous diploid	null	 	S288C	chromosome/plasmid maintenance: abnormal	 	 	"loss of heterozygosity at the MET15 locus increased 20 fold or greater, at MAT increased 2-6 fold, but not changed at SAM2"	 
YAL021C	ORF	CCR4	S000000019	PMID: 11452010|SGD_REF: S000061390	homozygous diploid	null	 	S288C	protein/peptide accumulation: decreased	 	 	"most cells lack a detectable signal, and remainder have a weak signal at the bud tip"	Bud8p-GFP
YAL021C	ORF	CCR4	S000000019	PMID: 11452010|SGD_REF: S000061390	"homozygous diploid, systematic mutation set"	null	 	S288C	budding pattern: abnormal	 	 	>50% of cells exhibited random budding pattern	 
YAL021C	ORF	CCR4	S000000019	PMID: 12477387|SGD_REF: S000071847	"homozygous diploid, systematic mutation set"	null	 	S288C	cell size: increased	 	saturated glucose culture	 	 
YAL021C	ORF	CCR4	S000000019	PMID: 17158920|SGD_REF: S000120021	classical genetics	null	 	S288C	resistance to chemicals: decreased	hydroxyurea (100 mM)	 	 	 
YAL021C	ORF	CCR4	S000000019	PMID: 16275785|SGD_REF: S000113670	classical genetics	null	 	S288C	resistance to chemicals: decreased	hydroxyurea (50 mM)	 	 	 
YAL021C	ORF	CCR4	S000000019	PMID: 16275785|SGD_REF: S000113670	classical genetics	null	 	S288C	viable	 	 	 	 
YAL021C	ORF	CCR4	S000000019	PMID: 17107617|SGD_REF: S000119680	systematic mutation set	null	 	S288C	chemical compound accumulation: abnormal	polyphosphate	 	 	 
YAL021C	ORF	CCR4	S000000019	PMID: 15388447|SGD_REF: S000077550	systematic mutation set	null	 	S288C	resistance to chemicals: decreased	caspofungin	 	 	 
YAL021C	ORF	CCR4	S000000019	PMID: 17644632|SGD_REF: S000123552	systematic mutation set	null	 	S288C	resistance to chemicals: decreased	oxalic acid (30 millimolar)	 	 	 
YAL021C	ORF	CCR4	S000000019	PMID: 12395202|SGD_REF: S000071874	classical genetics	null	 	D273-10B	auxotrophy	myo-inositol	 	leaky	 
YAL021C	ORF	CCR4	S000000019	PMID: 16234568|SGD_REF: S000086944	systematic mutation set	null	 	 	resistance to chemicals: decreased	4-(N-(S-glutathionylacetyl)amino) phenylarsenoxide (GSAO)	 	 	 
YAL021C	ORF	CCR4	S000000019	PMID: 12134146|SGD_REF: S000072525	"homozygous diploid, competitive growth (quantitative homozygous diploid fitness profiles)"	null	 	S288C	fermentative growth: decreased rate	 	YPD medium	 	 
YAL021C	ORF	CCR4	S000000019	SGD_REF: S000072608	"homozygous diploid, competitive growth (quantitative homozygous diploid fitness profiles)"	null	 	S288C	fermentative growth: decreased rate	 	YPD medium	 	 
YAL021C	ORF	CCR4	S000000019	PMID: 17107617|SGD_REF: S000119680	systematic mutation set	null	 	S288C	chemical compound accumulation: abnormal	polyphosphate	 	 	 
YAL021C	ORF	CCR4	S000000019	PMID: 12395202|SGD_REF: S000071874	classical genetics	null	 	D273-10B	resistance to chemicals: decreased	thiabendazole (100 micrograms/ml)	 	 	 
YAL021C	ORF	CCR4	S000000019	PMID: 12395202|SGD_REF: S000071874	classical genetics	null	 	D273-10B	resistance to chemicals: decreased	benomyl (15 micrograms/ml)	 	 	 
YAL021C	ORF	CCR4	S000000019	PMID: 12395202|SGD_REF: S000071874	classical genetics	null	 	D273-10B	resistance to chemicals: decreased	6-azauracil (50 micrograms/ml)	 	 	 
YAL021C	ORF	CCR4	S000000019	PMID: 12395202|SGD_REF: S000071874	classical genetics	null	 	D273-10B	resistance to chemicals: decreased	hydroxyurea (50 millimolar)	 	 	 
YAL021C	ORF	CCR4	S000000019	PMID: 12395202|SGD_REF: S000071874	classical genetics	null	 	D273-10B	resistance to chemicals: decreased	cycloheximide (0.1 micrograms/ml)	 	 	 
YAL021C	ORF	CCR4	S000000019	PMID: 12395202|SGD_REF: S000071874	classical genetics	null	 	D273-10B	resistance to chemicals: decreased	lithium chloride (50 millimolar)	 	 	 
YAL021C	ORF	CCR4	S000000019	PMID: 12395202|SGD_REF: S000071874	classical genetics	null	 	D273-10B	resistance to chemicals: decreased	sodium chloride (0.9 M)	 	 	 
YAL021C	ORF	CCR4	S000000019	PMID: 12395202|SGD_REF: S000071874	classical genetics	null	 	D273-10B	resistance to chemicals: decreased	magnesium dichloride (0.75 M)	 	 	 
YAL021C	ORF	CCR4	S000000019	PMID: 12395202|SGD_REF: S000071874	classical genetics	null	 	D273-10B	resistance to chemicals: decreased	chlorpromazine (40 micromolar)	 	 	 
YAL021C	ORF	CCR4	S000000019	PMID: 12395202|SGD_REF: S000071874	classical genetics	null	 	D273-10B	resistance to chemicals: decreased	rapamycin (0.1 micrograms/ml)	 	 	 
YAL022C	ORF	FUN26	S000000020	PMID: 21349851|SGD_REF: S000144457	classical genetics	null	 	S288C	chemical compound accumulation: increased	N-ribosylnicotinamide	 	 	 
YAL022C	ORF	FUN26	S000000020	PMID: 21349851|SGD_REF: S000144457	classical genetics	null	 	S288C	chemical compound excretion: increased	N-ribosylnicotinamide	 	 	 
YAL022C	ORF	FUN26	S000000020	PMID: 21341307|SGD_REF: S000144477	large-scale survey	overexpression	 	Other (Y258)	vegetative growth: decreased rate	 	 	 	 
YAL022C	ORF	FUN26	S000000020	PMID: 8144453|SGD_REF: S000054711	classical genetics	null	 	Other	viable	 	 	 	 
YAL022C	ORF	FUN26	S000000020	PMID: 18258590|SGD_REF: S000125467	classical genetics	null	 	S288C	chemical compound accumulation: decreased	NAD(+)	nicotinic acid free medium supplemented with nicotinamide riboside	reduction in the nicotinamide riboside induced increase in NAD+ (36%)	 
YAL022C	ORF	FUN26	S000000020	PMID: 12140549|SGD_REF: S000071347	systematic mutation set	null	 	S288C	viable	 	 	 	 
YAL022C	ORF	FUN26	S000000020	PMID: 16582425|SGD_REF: S000114750	systematic mutation set	null	 	S288C	chemical compound excretion: increased	inositol	synthetic medium lacking inositol and choline	Opi- phenotype; overproduction and excretion of inositol in the absence of inositol and choline	 
YAL022C	ORF	FUN26	S000000020	PMID: 12149442|SGD_REF: S000118618	"homozygous diploid, competitive growth"	null	 	S288C	UV resistance: decreased	 	 	"weak sensitivity, one relative fitness ratio below 0.92"	 
YAL022C	ORF	FUN26	S000000020	PMID: 14657499|SGD_REF: S000113969	systematic mutation set	null	 	S288C	toxin resistance: decreased	 	 	alpha-synuclein	 
YAL022C	ORF	FUN26	S000000020	PMID: 16455487|SGD_REF: S000114334	systematic mutation set (Growth assessment by spot dilution)	overexpression	 	S288C	vegetative growth: decreased	 	 	 	 
YAL022C	ORF	FUN26	S000000020	PMID: 19054128|SGD_REF: S000128535	systematic mutation set	null	 	S288C	resistance to chemicals: decreased	ethanol (8%)	 	 	 
YAL022C	ORF	FUN26	S000000020	PMID: 18622397|SGD_REF: S000127112	competitive growth (fitness profiling using complete deletion alleles)	null	 	S288C	competitive fitness: decreased	 	minimal medium	 	 
YAL023C	ORF	PMT2	S000000021	PMID: 21231968|SGD_REF: S000143098	classical genetics	null	 	SEY6210	protein/peptide accumulation: decreased	 	 	degradation enhanced	"Pdr5p* (pdr5-26 (C1427Y), an ERAD substrate)"
YAL023C	ORF	PMT2	S000000021	PMID: 12140549|SGD_REF: S000071347	systematic mutation set	null	 	S288C	viable	 	 	 	 
YAL023C	ORF	PMT2	S000000021	PMID: 21136082|SGD_REF: S000141703	"homozygous diploid, systematic mutation set"	null	 	S288C	auxotrophy	myo-inositol	 	 	 
YAL023C	ORF	PMT2	S000000021	PMID: 19631266|SGD_REF: S000131109	systematic mutation set	null	 	S288C	resistance to chemicals: decreased	arsenite(3-) (0.75 - 1.0 mM)	 	 	 
YAL023C	ORF	PMT2	S000000021	PMID: 18622397|SGD_REF: S000127112	competitive growth (fitness profiling using complete deletion alleles)	null	 	S288C	competitive fitness: increased	 	minimal medium	 	 
YAL023C	ORF	PMT2	S000000021	PMID: 8144453|SGD_REF: S000054711	classical genetics	null	 	Other	viable	 	 	 	 
YAL023C	ORF	PMT2	S000000021	PMID: 14661025|SGD_REF: S000075297	systematic mutation set	null	 	S288C	resistance to chemicals: decreased	cyclosporin A (100 ug/ml)	 	weak sensitivity	 
YAL023C	ORF	PMT2	S000000021	PMID: 14661025|SGD_REF: S000075297	systematic mutation set	null	 	S288C	resistance to chemicals: decreased	FK506 (2 ug/ml)	 	weak sensitivity	 
YAL023C	ORF	PMT2	S000000021	PMID: 17088254|SGD_REF: S000119557	classical genetics	null	 	S288C	alkaline pH resistance: decreased	 	 	 	 
YAL023C	ORF	PMT2	S000000021	PMID: 11452010|SGD_REF: S000061390	"homozygous diploid, systematic mutation set"	null	 	S288C	budding pattern: abnormal	 	 	>50% of cells exhibited random budding pattern	 
YAL023C	ORF	PMT2	S000000021	PMID: 11452010|SGD_REF: S000061390	"homozygous diploid, large-scale survey"	null	 	S288C	cell shape: abnormal	 	 	round cell shape; weak defect	 
YAL023C	ORF	PMT2	S000000021	PMID: 11452010|SGD_REF: S000061390	"homozygous diploid, large-scale survey"	null	 	S288C	cell size: decreased	 	 	small cell size; weak defect	 
YAL023C	ORF	PMT2	S000000021	PMID: 16729036|SGD_REF: S000116016	"homozygous diploid, systematic mutation set"	null	 	S288C	metal resistance: decreased	cadmium dichloride (55 uM)	 	moderate growth defect	 
YAL023C	ORF	PMT2	S000000021	PMID: 15716499|SGD_REF: S000080907	"homozygous diploid, competitive growth (genome-wide fitness profiling)"	null	 	S288C	competitive fitness: decreased	 	YPD medium	 	 
YAL023C	ORF	PMT2	S000000021	PMID: 21231968|SGD_REF: S000143098	classical genetics	null	 	SEY6210	resistance to chemicals: decreased	OGT2468	 	 	 
YAL024C	ORF	LTE1	S000000022	PMID: 20660648|SGD_REF: S000135283	systematic mutation set	null	 	S288C	resistance to chemicals: decreased	sodium arsenite (400 uM)	 	 	 
YAL024C	ORF	LTE1	S000000022	PMID: 16729036|SGD_REF: S000116016	"homozygous diploid, systematic mutation set"	null	 	S288C	resistance to chemicals: decreased	calcium dichloride (0.7 M)	 	moderate growth defect	 
YAL024C	ORF	LTE1	S000000022	PMID: 8144453|SGD_REF: S000054711	classical genetics	null	 	Other	viable	 	 	 	 
YAL024C	ORF	LTE1	S000000022	PMID: 15509654|SGD_REF: S000119334	"homozygous diploid, systematic mutation set"	null	 	S288C	resistance to chemicals: decreased	"1,4-dithiothreitol (12 mM)"	 	 	 
YAL024C	ORF	LTE1	S000000022	PMID: 15509654|SGD_REF: S000119334	"homozygous diploid, systematic mutation set"	null	 	S288C	respiratory growth: decreased	glycerol	 	 	 
YAL024C	ORF	LTE1	S000000022	PMID: 15509654|SGD_REF: S000119334	"homozygous diploid, systematic mutation set (quantification of extracellular glutathione at stationary phase)"	null	 	S288C	chemical compound excretion: increased	glutathione	SD medium	 	 
YAL024C	ORF	LTE1	S000000022	PMID: 18622397|SGD_REF: S000127112	competitive growth (fitness profiling using complete deletion alleles)	null	 	S288C	competitive fitness: normal	 	minimal medium	 	 
YAL024C	ORF	LTE1	S000000022	PMID: 19321002|SGD_REF: S000129720	"homozygous diploid, competitive growth (fitness profiling during iron deficiency using complete deletion alleles)"	null	 	S288C	resistance to chemicals: decreased	BPS (75 uM bathophenanthrolinebisulfonic acid)	 	 	 
YAL024C	ORF	LTE1	S000000022	PMID: 19948498|SGD_REF: S000132413	classical genetics	null	 	Other	cold sensitivity: increased	 	reduced temperature (12 deg C)	 	 
YAL024C	ORF	LTE1	S000000022	PMID: 11830665|SGD_REF: S000069147	homozygous diploid	null	 	S288C	resistance to chemicals: decreased	bortezomib (260 uM)	 	Similar results were seen with PS-519 (8 uM)	 
YAL024C	ORF	LTE1	S000000022	PMID: 17121813|SGD_REF: S000119732	classical genetics	null	 	 	protein secretion: abnormal	 	 	 	 
YAL024C	ORF	LTE1	S000000022	PMID: 17121813|SGD_REF: S000119732	classical genetics	null	 	 	pheromone production: abnormal	 	 	 	 
YAL024C	ORF	LTE1	S000000022	PMID: 17121813|SGD_REF: S000119732	classical genetics	null	 	 	cold sensitivity: increased	 	 	 	 
YAL024C	ORF	LTE1	S000000022	PMID: 16234568|SGD_REF: S000086944	systematic mutation set	null	 	 	resistance to chemicals: decreased	4-(N-(S-glutathionylacetyl)amino) phenylarsenoxide (GSAO)	 	 	 
YAL024C	ORF	LTE1	S000000022	PMID: 21136082|SGD_REF: S000141703	"homozygous diploid, systematic mutation set"	null	 	S288C	auxotrophy	myo-inositol	 	 	 
YAL025C	ORF	MAK16	S000000023	PMID: 18439903|SGD_REF: S000126287	large-scale survey	conditional	 	S288C	heat sensitivity: increased	 	elevated temperature (37 deg C)	no growth	 
YAL025C	ORF	MAK16	S000000023	PMID: 12140549|SGD_REF: S000071347	systematic mutation set	null	 	S288C	inviable	 	 	 	 
YAL025C	ORF	MAK16	S000000023	PMID: 16710831|SGD_REF: S000115828	classical genetics	conditional	mak16-1	 	heat sensitivity: increased	 	elevated temperature (37 deg non-permissive temp)	decreased levels of 25S and 5.8S rRNA under non-permissive conditions	 
YAL026C	ORF	DRS2	S000000024	PMID: 16911514|SGD_REF: S000117955	systematic mutation set	null	 	S288C	resistance to chemicals: decreased	"acetic acid (0.4% (w/v), pH 4.3)"	 	 	 
YAL026C	ORF	DRS2	S000000024	PMID: 12140549|SGD_REF: S000071347	systematic mutation set	null	 	S288C	viable	 	 	 	 
YAL026C	ORF	DRS2	S000000024	PMID: 16911514|SGD_REF: S000117955	systematic mutation set	null	 	S288C	resistance to chemicals: decreased	"(S)-lactic acid (3.1% (w/v), pH2.9)"	 	 	 
YAL026C	ORF	DRS2	S000000024	PMID: 20691087|SGD_REF: S000135573	large-scale survey	null	 	S288C	resistance to chemicals: decreased	amitrole (22 mg/ml)	 	 	 
YAL026C	ORF	DRS2	S000000024	PMID: 20691087|SGD_REF: S000135573	large-scale survey	null	 	S288C	resistance to chemicals: decreased	cycloheximide (45 ng/ml)	 	 	 
YAL026C	ORF	DRS2	S000000024	PMID: 20923770|SGD_REF: S000137354	classical genetics	null	 	Other	protein/peptide distribution: abnormal	 	 	mutant localizes Arn1p to the plasma membrane in the absence of ferrichrome	Arn1p
YAL026C	ORF	DRS2	S000000024	PMID: 21136082|SGD_REF: S000141703	"homozygous diploid, systematic mutation set"	null	 	S288C	auxotrophy	myo-inositol	 	 	 
YAL026C	ORF	DRS2	S000000024	PMID: 20963216|SGD_REF: S000138566	"homozygous diploid, systematic mutation set"	null	 	S288C	dessication resistance: decreased	 	pooled mutants subject to three cycles of growth to post-diauxic phase followed by desiccation and regrowth	2-fold or greater decreased survival after the treatment	 
YAL026C	ORF	DRS2	S000000024	PMID: 8144453|SGD_REF: S000054711	classical genetics	null	 	Other	viable	 	 	 	 
YAL026C	ORF	DRS2	S000000024	PMID: 20691087|SGD_REF: S000135573	large-scale survey	null	 	S288C	resistance to chemicals: decreased	streptomycin (40 mg/ml)	 	 	 
YAL026C	ORF	DRS2	S000000024	PMID: 14661025|SGD_REF: S000075297	systematic mutation set	null	 	S288C	resistance to chemicals: decreased	fluconazole (15 ug/ml)	 	strong sensitivity	 
YAL026C	ORF	DRS2	S000000024	PMID: 14661025|SGD_REF: S000075297	systematic mutation set	null	 	S288C	resistance to chemicals: decreased	cyclosporin A (100 ug/ml)	 	weak sensitivity	 
YAL026C	ORF	DRS2	S000000024	PMID: 14661025|SGD_REF: S000075297	systematic mutation set	null	 	S288C	resistance to chemicals: decreased	FK506 (2 ug/ml)	 	weak sensitivity	 
YAL026C	ORF	DRS2	S000000024	PMID: 18622397|SGD_REF: S000127112	competitive growth (fitness profiling using complete deletion alleles)	null	 	S288C	competitive fitness: decreased	 	minimal medium	 	 
YAL026C	ORF	DRS2	S000000024	PMID: 18780730|SGD_REF: S000127730	"homozygous diploid, systematic mutation set (pooled screening for fitness defects at 37 deg C relative to 30 deg C)"	null	 	S288C	heat sensitivity: increased	 	elevated temperature (37 deg C)	 	 
YAL026C	ORF	DRS2	S000000024	PMID: 9852106|SGD_REF: S000047547	classical genetics	null	 	S288C	metal resistance: decreased	metal cation	 	"sensitive to Zn2+, Co2+, Mn2+, Ni2+"	 
YAL026C	ORF	DRS2	S000000024	PMID: 8247005|SGD_REF: S000045360	classical genetics	conditional	 	Other	resistance to chemicals: decreased	hygromycin B	permissive temperature	 	 
YAL026C	ORF	DRS2	S000000024	PMID: 8247005|SGD_REF: S000045360	classical genetics	conditional	 	Other	cold sensitivity: increased	 	low temperature (13 deg C)	 	 
YAL026C	ORF	DRS2	S000000024	PMID: 19638689|SGD_REF: S000131078	systematic mutation set	null	 	S288C (BY4742)	resistance to chemicals: decreased	ethanol (10%)	 	 	 
YAL026C	ORF	DRS2	S000000024	PMID: 19805341|SGD_REF: S000131809	classical genetics	null	 	Other	cold sensitivity: increased	 	reduced temperature (20 deg C)	 	 
YAL026C	ORF	DRS2	S000000024	PMID: 20043226|SGD_REF: S000132575	classical genetics	null	 	S288C	resistance to chemicals: decreased	caffeine (20 mM)	 	 	 
YAL026C	ORF	DRS2	S000000024	PMID: 20043226|SGD_REF: S000132575	classical genetics	null	 	S288C	resistance to chemicals: decreased	rapamycin (20 mM)	 	 	 
YAL026C	ORF	DRS2	S000000024	PMID: 20043226|SGD_REF: S000132575	classical genetics	null	 	S288C	protein/peptide accumulation: increased	 	 	Immunodetection experiment on lysed cells	precursor carboxypeptidase Y (proCPY (pCPY))
YAL026C	ORF	DRS2	S000000024	PMID: 18394190|SGD_REF: S000126054	classical genetics	null	 	S288C	metal resistance: decreased	nickel(2+) (2.5 mM)	 	 	 
YAL026C	ORF	DRS2	S000000024	PMID: 20043226|SGD_REF: S000132575	systematic mutation set	null	 	S288C	resistance to chemicals: decreased	hygromycin B (25 ug/mL)	 	 	 
YAL026C	ORF	DRS2	S000000024	PMID: 19751518|SGD_REF: S000131621	systematic mutation set (screen performed using the MATalpha deletion collection)	null	 	S288C	respiratory growth: absent	 	glycerol carbon source	 	 
YAL026C	ORF	DRS2	S000000024	PMID: 18394190|SGD_REF: S000126054	classical genetics	null	 	S288C	metal resistance: decreased	cadmium(2+) (50 uM)	 	 	 
YAL026C	ORF	DRS2	S000000024	PMID: 16630279|SGD_REF: S000115375	"homozygous diploid, large-scale survey"	null	 	S288C	vegetative growth: absent	 	anaerobic conditions (YPD plus ergosterol and Tween-80 in the absence of O2)	 	 
YAL026C	ORF	DRS2	S000000024	PMID: 18156287|SGD_REF: S000125128	"homozygous diploid, large-scale survey"	null	 	S288C	resistance to chemicals: decreased	lovastatin (150 micrograms/ml)	 	 	 
YAL026C	ORF	DRS2	S000000024	PMID: 17314395|SGD_REF: S000120954	systematic mutation set	null	 	S288C	resistance to chemicals: decreased	amiodarone (10 micromolar)	 	 	 
YAL026C	ORF	DRS2	S000000024	PMID: 12149442|SGD_REF: S000118618	"homozygous diploid, competitive growth"	null	 	S288C	resistance to chemicals: decreased	methyl methanesulfonate	 	"moderate sensitivity, one relative fitness ratio below 0.88"	 
YAL026C	ORF	DRS2	S000000024	PMID: 19116312|SGD_REF: S000128748	systematic mutation set	null	 	S288C	protein/peptide modification: decreased	 	 	carboxypeptidase S (CPS) processing to mature form is decreased	Cps1p (CPS)
YAL026C	ORF	DRS2	S000000024	PMID: 14993228|SGD_REF: S000076211	systematic mutation set	null	 	S288C	alkaline pH resistance: decreased	 	"pH 6.8 to pH 7.5, in steps of 0.1-0.2 pH units"	 	 
YAL026C	ORF	DRS2	S000000024	PMID: 19116312|SGD_REF: S000128748	systematic mutation set	null	 	S288C	protein/peptide modification: decreased	 	 	alkaline phosphatase (ALP) processing to mature form is decreased	Pho8p (ALP)
YAL026C	ORF	DRS2	S000000024	PMID: 16729036|SGD_REF: S000116016	"homozygous diploid, systematic mutation set"	null	 	S288C	resistance to chemicals: decreased	caffeine (2 mg/ml)	 	strong growth defect	 
YAL026C	ORF	DRS2	S000000024	PMID: 15883373|SGD_REF: S000081669	systematic mutation set	null	 	S288C	resistance to chemicals: decreased	rapamycin	 	 	 
YAL026C	ORF	DRS2	S000000024	PMID: 16729036|SGD_REF: S000116016	"homozygous diploid, systematic mutation set"	null	 	S288C	resistance to chemicals: decreased	hygromycin B (50 ug/ml)	 	strong growth defect	 
YAL026C	ORF	DRS2	S000000024	PMID: 15883373|SGD_REF: S000081669	systematic mutation set	null	 	S288C	resistance to chemicals: normal	wortmannin	 	 	 
YAL026C	ORF	DRS2	S000000024	PMID: 12016207|SGD_REF: S000070340	systematic mutation set	null	 	S288C	resistance to chemicals: decreased	mycophenolic acid (30-100 micrograms/ml)	 	 	 
YAL026C	ORF	DRS2	S000000024	PMID: 18093937|SGD_REF: S000125160	systematic mutation set	null	 	S288C	lipid particle morphology: abnormal	 	 	 	 
YAL026C	ORF	DRS2	S000000024	PMID: 17553796|SGD_REF: S000122925	systematic mutation set	null	 	S288C	resistance to chemicals: decreased	miconazole	 	at least 4-fold reduced MIC compared to 1 ug/ml wt MIC	 
YAL026C	ORF	DRS2	S000000024	PMID: 15060153|SGD_REF: S000076085	systematic mutation set	null	 	 	resistance to chemicals: decreased	citric acid (400 mM)	 	 	 
YAL026C	ORF	DRS2	S000000024	PMID: 17989363|SGD_REF: S000124606	systematic mutation set	null	 	Sigma1278b	filamentous growth: increased	 	 	 	 
YAL026C	ORF	DRS2	S000000024	PMID: 17644632|SGD_REF: S000123552	systematic mutation set	null	 	S288C	resistance to chemicals: decreased	propionic acid (30 millimolar)	 	inviable after 3 day exposure	 
YAL026C	ORF	DRS2	S000000024	PMID: 17644632|SGD_REF: S000123552	systematic mutation set	null	 	S288C	resistance to chemicals: decreased	oxalic acid (30 millimolar)	 	inviable after 3 day exposure	 
YAL026C	ORF	DRS2	S000000024	PMID: 16251356|SGD_REF: S000086988	systematic mutation set	null	 	 	small molecule transport: decreased	 	 	 	NBD-cholesterol
YAL026C	ORF	DRS2	S000000024	PMID: 16251356|SGD_REF: S000086988	systematic mutation set	null	 	 	fermentative growth: decreased rate	 	 	 	 
YAL026C	ORF	DRS2	S000000024	PMID: 12140549|SGD_REF: S000071347	systematic mutation set (fitness profiling after 5 generations)	null	 	S288C	competitive fitness: decreased	 	synthetic medium (minimal +his/leu/ura medium)	 	 
YAL026C	ORF	DRS2	S000000024	PMID: 12586695|SGD_REF: S000072583	"homozygous diploid, systematic mutation set"	null	 	S288C	sporulation: decreased	 	 	 	 
YAL026C	ORF	DRS2	S000000024	PMID: 12140549|SGD_REF: S000071347	systematic mutation set (fitness profiling after 5 generations)	null	 	S288C	competitive fitness: decreased	sodium chloride (1 M NaCl)	 	 	 
YAL026C	ORF	DRS2	S000000024	PMID: 12140549|SGD_REF: S000071347	systematic mutation set (fitness profiling after 5 generations)	null	 	S288C	competitive fitness: decreased	 	alkaline medium (pH 8)	 	 
YAL026C	ORF	DRS2	S000000024	PMID: 12140549|SGD_REF: S000071347	systematic mutation set (fitness profiling after 15 generations)	null	 	S288C	competitive fitness: decreased	 	alkaline medium (pH 8)	 	 
YAL026C	ORF	DRS2	S000000024	PMID: 15716499|SGD_REF: S000080907	"homozygous diploid, competitive growth (genome-wide fitness profiling)"	null	 	S288C	competitive fitness: decreased	 	YPD medium	 	 
YAL026C	ORF	DRS2	S000000024	PMID: 16911514|SGD_REF: S000117955	systematic mutation set	null	 	S288C	resistance to chemicals: decreased	"hydrogen chloride (0.24% (w/v), pH 2.6)"	 	 	 
YAL027W	ORF	SAW1	S000000025	PMID: 20675578|SGD_REF: S000135404	homozygous diploid	null	 	S288C	resistance to chemicals: decreased	tellurite (0.1 mM K2TeO3)	 	 	 
YAL027W	ORF	SAW1	S000000025	PMID: 18622397|SGD_REF: S000127112	competitive growth (fitness profiling using complete deletion alleles)	null	 	S288C	competitive fitness: decreased	 	minimal medium	 	 
YAL027W	ORF	SAW1	S000000025	PMID: 18471978|SGD_REF: S000126454	classical genetics	null	 	Other	mitotic recombination: increased	 	 	increased mitotic rDNA recombination	 
YAL027W	ORF	SAW1	S000000025	PMID: 12140549|SGD_REF: S000071347	systematic mutation set	null	 	S288C	viable	 	 	 	 
YAL027W	ORF	SAW1	S000000025	PMID: 12149442|SGD_REF: S000118618	"homozygous diploid, competitive growth"	null	 	S288C	UV resistance: decreased	 	 	"moderate sensitivity, two relative fitness ratios below 0.92"	 
YAL027W	ORF	SAW1	S000000025	PMID: 19054128|SGD_REF: S000128535	systematic mutation set	null	 	S288C	resistance to chemicals: decreased	ethanol (8%)	 	 	 
YAL027W	ORF	SAW1	S000000025	PMID: 15837808|SGD_REF: S000081486	systematic mutation set	null	 	S288C	transposable element transposition: decreased	 	 	 	Ty3
YAL028W	ORF	FRT2	S000000026	PMID: 15189990|SGD_REF: S000059083	classical genetics	null	 	S288C	viable	 	 	 	 
YAL028W	ORF	FRT2	S000000026	PMID: 12140549|SGD_REF: S000071347	systematic mutation set	null	 	S288C	viable	 	 	 	 
YAL028W	ORF	FRT2	S000000026	PMID: 12149442|SGD_REF: S000118618	"homozygous diploid, competitive growth"	null	 	S288C	UV resistance: decreased	 	 	"weak sensitivity, one relative fitness ratio below 0.92"	 
YAL028W	ORF	FRT2	S000000026	PMID: 18622397|SGD_REF: S000127112	competitive growth (fitness profiling using complete deletion alleles)	null	 	S288C	competitive fitness: decreased	 	minimal medium	 	 
YAL029C	ORF	MYO4	S000000027	PMID: 18622397|SGD_REF: S000127112	competitive growth (fitness profiling using complete deletion alleles)	null	 	S288C	competitive fitness: decreased	 	minimal medium	 	 
YAL029C	ORF	MYO4	S000000027	PMID: 20439999|SGD_REF: S000133978	classical genetics	unspecified	"myo4-(F1056R, I1057R) (F1056R, I1057R; linker region mutated)"	Other (Y18)	RNA localization: abnormal	 	 	reduced localization of ASH1 mRNA to the bud and bud tip	ASH1 mRNA
YAL029C	ORF	MYO4	S000000027	PMID: 12140549|SGD_REF: S000071347	systematic mutation set	null	 	S288C	viable	 	 	 	 
YAL029C	ORF	MYO4	S000000027	PMID: 1825988|SGD_REF: S000050886	classical genetics	null	 	Other	viable	 	 	 	 
YAL029C	ORF	MYO4	S000000027	PMID: 16455487|SGD_REF: S000114334	systematic mutation set (Growth assessment by spot dilution)	overexpression	 	S288C	vegetative growth: decreased	 	 	 	 
YAL029C	ORF	MYO4	S000000027	PMID: 20439999|SGD_REF: S000133978	classical genetics	unspecified	"myo4-(W1325D, Y1329D) (W1325D, Y1329D; globular tail mutated)"	Other (Y18)	RNA localization: abnormal	 	 	reduced localization of ASH1 mRNA to the bud and bud tip	ASH1 mRNA
YAL030W	ORF	SNC1	S000000028	PMID: 20691087|SGD_REF: S000135573	large-scale survey	null	 	S288C	resistance to chemicals: decreased	cycloheximide (45 ng/ml)	 	 	 
YAL030W	ORF	SNC1	S000000028	PMID: 18622397|SGD_REF: S000127112	competitive growth (fitness profiling using complete deletion alleles)	null	 	S288C	competitive fitness: increased	 	minimal medium	 	 
YAL030W	ORF	SNC1	S000000028	PMID: 12140549|SGD_REF: S000071347	systematic mutation set	null	 	S288C	viable	 	 	 	 
YAL030W	ORF	SNC1	S000000028	PMID: 16455487|SGD_REF: S000114334	systematic mutation set (Growth assessment by spot dilution)	overexpression	 	S288C	vegetative growth: decreased	 	 	 	 
YAL030W	ORF	SNC1	S000000028	PMID: 16455487|SGD_REF: S000114334	classical genetics	overexpression	 	S288C	cell size: increased	 	 	see Table S7 for more details	 
YAL030W	ORF	SNC1	S000000028	PMID: 16455487|SGD_REF: S000114334	classical genetics	overexpression	 	S288C	budding index: abnormal	 	 	 	 
YAL030W	ORF	SNC1	S000000028	PMID: 16455487|SGD_REF: S000114334	classical genetics	overexpression	 	S288C	nuclear morphology: abnormal	 	 	see Table S7 for more details	 
YAL030W	ORF	SNC1	S000000028	PMID: 16455487|SGD_REF: S000114334	classical genetics	overexpression	 	S288C	cell cycle progression in G2 phase: abnormal	 	 	see Table S8 for more details|shift towards 2C DNA content	 
YAL030W	ORF	SNC1	S000000028	PMID: 17989363|SGD_REF: S000124606	systematic mutation set	overexpression	 	Sigma1278b	filamentous growth: decreased	 	 	 	 
YAL030W	ORF	SNC1	S000000028	PMID: 16455487|SGD_REF: S000114334	classical genetics	overexpression	 	S288C	actin cytoskeleton morphology: abnormal	 	 	see Table S7 for more details	 
YAL030W	ORF	SNC1	S000000028	PMID: 16415861|SGD_REF: S000114261	competitive growth	overexpression	 	S288C	resistance to chemicals: decreased	rapamycin (1.3 nM)	 	 	 
YAL030W	ORF	SNC1	S000000028	PMID: 20691087|SGD_REF: S000135573	large-scale survey	null	 	S288C	resistance to chemicals: decreased	streptomycin (40 mg/ml)	 	 	 
YAL031C	ORF	GIP4	S000000029	PMID: 16911514|SGD_REF: S000117955	systematic mutation set	null	 	S288C	resistance to chemicals: increased	"hydrogen chloride (0.28% (w/v), pH 2.4)"	 	 	 
YAL031C	ORF	GIP4	S000000029	PMID: 16455487|SGD_REF: S000114334	systematic mutation set (Growth assessment by spot dilution)	overexpression	 	S288C	vegetative growth: decreased	 	 	 	 
YAL031C	ORF	GIP4	S000000029	PMID: 16455487|SGD_REF: S000114334	classical genetics	overexpression	 	S288C	budding index: abnormal	 	 	 	 
YAL031C	ORF	GIP4	S000000029	PMID: 16455487|SGD_REF: S000114334	classical genetics	overexpression	 	S288C	nuclear morphology: abnormal	 	 	see Table S7 for more details	 
YAL031C	ORF	GIP4	S000000029	PMID: 19054128|SGD_REF: S000128535	systematic mutation set	null	 	S288C	hyperosmotic stress resistance: decreased	sodium chloride (1 M)	 	 	 
YAL031C	ORF	GIP4	S000000029	PMID: 12140549|SGD_REF: S000071347	systematic mutation set	null	 	S288C	viable	 	 	 	 
YAL031C	ORF	GIP4	S000000029	PMID: 16455487|SGD_REF: S000114334	classical genetics	overexpression	 	S288C	cellular morphology: abnormal	 	 	see Table S7 for more details	 
YAL031C	ORF	GIP4	S000000029	PMID: 1825988|SGD_REF: S000050886	classical genetics	null	 	Other	viable	 	 	 	 
YAL031C	ORF	GIP4	S000000029	PMID: 18622397|SGD_REF: S000127112	competitive growth (fitness profiling using complete deletion alleles)	null	 	S288C	competitive fitness: normal	 	minimal medium	 	 
YAL031C	ORF	GIP4	S000000029	PMID: 18224659|SGD_REF: S000125361	"homozygous diploid, systematic mutation set"	null	 	S288C	dessication resistance: decreased	 	 	mutant displays greatly reduced growth in rich medium after exposure to air-drying stress for one day	 
YAL031C	ORF	GIP4	S000000029	PMID: 21341307|SGD_REF: S000144477	systematic mutation set	null	 	S288C	vegetative growth: decreased rate	 	 	 	 
YAL031C	ORF	GIP4	S000000029	PMID: 16455487|SGD_REF: S000114334	classical genetics	overexpression	 	S288C	actin cytoskeleton morphology: abnormal	 	 	see Table S7 for more details	 
YAL032C	ORF	PRP45	S000000030	PMID: 18622397|SGD_REF: S000127112	competitive growth (fitness profiling of essential genes in the presence of tunicamycin using hypomorphic DAmP alleles)	reduction of function	 	S288C	resistance to chemicals: decreased	tunicamycin (0.25 ug/ml)	 	 	 
YAL032C	ORF	PRP45	S000000030	PMID: 12140549|SGD_REF: S000071347	systematic mutation set	null	 	S288C	inviable	 	 	 	 
YAL032C	ORF	PRP45	S000000030	PMID: 16455487|SGD_REF: S000114334	systematic mutation set (Growth assessment by spot dilution)	overexpression	 	S288C	vegetative growth: decreased	 	 	 	 
YAL032C	ORF	PRP45	S000000030	PMID: 1825988|SGD_REF: S000050886	classical genetics	null	 	Other	inviable	 	 	 	 
YAL032C	ORF	PRP45	S000000030	PMID: 12554883|SGD_REF: S000072841	classical genetics	repressible	 	Other	RNA accumulation: increased	 	 	 	unspliced precursor U3 RNA
YAL032C	ORF	PRP45	S000000030	PMID: 18622397|SGD_REF: S000127112	competitive growth (fitness profiling of essential genes using hypomorphic DAmP alleles)	reduction of function	 	S288C	competitive fitness: decreased	 	minimal medium	 	 
YAL033W	ORF	POP5	S000000031	PMID: 18622397|SGD_REF: S000127112	competitive growth (fitness profiling of essential genes using hypomorphic DAmP alleles)	reduction of function	 	S288C	competitive fitness: decreased	 	minimal medium	 	 
YAL033W	ORF	POP5	S000000031	PMID: 18622397|SGD_REF: S000127112	competitive growth (fitness profiling of essential genes in the presence of tunicamycin using hypomorphic DAmP alleles)	reduction of function	 	S288C	resistance to chemicals: decreased	tunicamycin (0.25 ug/ml)	 	 	 
YAL033W	ORF	POP5	S000000031	PMID: 9620854|SGD_REF: S000044608	classical genetics	null	 	W303	inviable	 	 	 	 
YAL033W	ORF	POP5	S000000031	PMID: 1583694|SGD_REF: S000049208	classical genetics	null	 	Other	inviable	 	 	 	 
YAL033W	ORF	POP5	S000000031	PMID: 16455487|SGD_REF: S000114334	systematic mutation set (Growth assessment by spot dilution)	overexpression	 	S288C	vegetative growth: decreased	 	 	 	 
YAL033W	ORF	POP5	S000000031	PMID: 12140549|SGD_REF: S000071347	systematic mutation set	null	 	S288C	inviable	 	 	 	 
YAL034C	ORF	FUN19	S000002134	PMID: 20691087|SGD_REF: S000135573	large-scale survey	null	 	S288C	resistance to chemicals: decreased	cycloheximide (45 ng/ml)	 	 	 
YAL034C	ORF	FUN19	S000002134	PMID: 20691087|SGD_REF: S000135573	large-scale survey	null	 	S288C	resistance to chemicals: decreased	amitrole (22 mg/ml)	 	 	 
YAL034C	ORF	FUN19	S000002134	PMID: 16911514|SGD_REF: S000117955	systematic mutation set	null	 	S288C	resistance to chemicals: increased	"hydrogen chloride (0.28% (w/v), pH 2.4)"	 	 	 
YAL034C	ORF	FUN19	S000002134	PMID: 18622397|SGD_REF: S000127112	competitive growth (fitness profiling using complete deletion alleles)	null	 	S288C	competitive fitness: increased	 	minimal medium	 	 
YAL034C	ORF	FUN19	S000002134	PMID: 16455487|SGD_REF: S000114334	systematic mutation set (Growth assessment by spot dilution)	overexpression	 	S288C	vegetative growth: decreased	 	 	 	 
YAL034C	ORF	FUN19	S000002134	PMID: 12140549|SGD_REF: S000071347	systematic mutation set	null	 	S288C	viable	 	 	 	 
YAL034C	ORF	FUN19	S000002134	PMID: 1583694|SGD_REF: S000049208	classical genetics	null	 	Other	viable	 	 	 	 
YAL034C	ORF	FUN19	S000002134	PMID: 20691087|SGD_REF: S000135573	large-scale survey	null	 	S288C	resistance to chemicals: decreased	neomycin (5.5 mg/ml)	 	 	 
YAL034C	ORF	FUN19	S000002134	PMID: 19054128|SGD_REF: S000128535	systematic mutation set	null	 	S288C	hyperosmotic stress resistance: decreased	sodium chloride (1 M)	 	 	 
YAL034C-B	ORF		S000002137	PMID: 12140549|SGD_REF: S000071347	systematic mutation set	null	 	S288C	inviable	 	 	 	 
YAL034W-A	ORF	MTW1	S000000032	PMID: 18622397|SGD_REF: S000127112	competitive growth (fitness profiling of essential genes in the presence of tunicamycin using hypomorphic DAmP alleles)	reduction of function	 	S288C	resistance to chemicals: increased	tunicamycin (0.25 ug/ml)	 	 	 
YAL034W-A	ORF	MTW1	S000000032	PMID: 18622397|SGD_REF: S000127112	competitive growth (fitness profiling of essential genes using hypomorphic DAmP alleles)	reduction of function	 	S288C	competitive fitness: decreased	 	minimal medium	 	 
YAL034W-A	ORF	MTW1	S000000032	PMID: 12140549|SGD_REF: S000071347	systematic mutation set	null	 	S288C	inviable	 	 	 	 
YAL035W	ORF	FUN12	S000000033	PMID: 14661025|SGD_REF: S000075297	systematic mutation set	null	 	S288C	resistance to chemicals: decreased	hydroxyurea (100 mM)	 	strong sensitivity	 
YAL035W	ORF	FUN12	S000000033	PMID: 19806183|SGD_REF: S000131880	classical genetics	null	 	S288C	vegetative growth: decreased rate	 	 	severe decrease	 
YAL035W	ORF	FUN12	S000000033	PMID: 12089449|SGD_REF: S000070190	systematic mutation set (analysis of cell size for mutants in the systematic deletion collection)	null	 	S288C	cell size: increased	 	 	mutant is among the largest 5% of haploid deletion strains	 
YAL035W	ORF	FUN12	S000000033	PMID: 19806183|SGD_REF: S000131880	classical genetics	null	 	S288C	RNA accumulation: increased	 	reduced temperature (20 deg C)	 	20S pre-rRNA
YAL035W	ORF	FUN12	S000000033	PMID: 14661025|SGD_REF: S000075297	systematic mutation set	null	 	S288C	resistance to chemicals: decreased	rapamycin (0.015 ug/ml)	 	moderate sensitivity	 
YAL035W	ORF	FUN12	S000000033	PMID: 14661025|SGD_REF: S000075297	systematic mutation set	null	 	S288C	resistance to chemicals: decreased	camptothecin (15 ug/ml)	 	weak sensitivity	 
YAL035W	ORF	FUN12	S000000033	PMID: 1825988|SGD_REF: S000050886	classical genetics	null	 	Other	inviable	 	 	 	 
YAL035W	ORF	FUN12	S000000033	PMID: 19503795|SGD_REF: S000130582	"homozygous diploid, systematic mutation set"	null	 	S288C	resistance to chemicals: decreased	doxorubicin (50 ug/ml)	 	no growth in the presence of 50 ug/ml doxorubicin; partial growth inhibition in the presence of 25 ug/ml doxorubicin	 
YAL035W	ORF	FUN12	S000000033	PMID: 19029250|SGD_REF: S000128476	classical genetics	null	 	Other	growth in exponential phase: decreased rate	 	 	 	 
YAL035W	ORF	FUN12	S000000033	PMID: 12586695|SGD_REF: S000072583	"homozygous diploid, systematic mutation set"	null	 	S288C	sporulation: absent	 	 	 	 
YAL035W	ORF	FUN12	S000000033	PMID: 11438647|SGD_REF: S000061230	classical genetics	null	 	Other	viable	 	 	 	 
YAL035W	ORF	FUN12	S000000033	PMID: 12134146|SGD_REF: S000072525	"homozygous diploid, competitive growth (quantitative homozygous diploid fitness profiles)"	null	 	S288C	fermentative growth: decreased rate	 	YPD medium	 	 
YAL035W	ORF	FUN12	S000000033	SGD_REF: S000072608	"homozygous diploid, competitive growth (quantitative homozygous diploid fitness profiles)"	null	 	S288C	fermentative growth: decreased rate	 	YPD medium	 	 
YAL035W	ORF	FUN12	S000000033	PMID: 17107617|SGD_REF: S000119680	systematic mutation set	null	 	S288C	chemical compound accumulation: abnormal	polyphosphate	 	 	 
YAL035W	ORF	FUN12	S000000033	PMID: 12016207|SGD_REF: S000070340	systematic mutation set	null	 	S288C	resistance to chemicals: decreased	mycophenolic acid (30-100 micrograms/ml)	 	 	 
YAL035W	ORF	FUN12	S000000033	PMID: 16251355|SGD_REF: S000087043	"homozygous diploid, systematic mutation set"	null	 	S288C	resistance to chemicals: decreased	"L-1,4-dithiothreitol (32 mM)"	 	 	 
YAL035W	ORF	FUN12	S000000033	PMID: 17176259|SGD_REF: S000120070	systematic mutation set	null	 	 	resistance to chemicals: decreased	nickel(2+)	 	 	 
YAL035W	ORF	FUN12	S000000033	PMID: 8076820|SGD_REF: S000047430	classical genetics	null	 	 	inviable	 	 	 	 
YAL035W	ORF	FUN12	S000000033	PMID: 12140549|SGD_REF: S000071347	systematic mutation set	null	 	S288C	viable	 	 	 	 
YAL036C	ORF	RBG1	S000000034	PMID: 12140549|SGD_REF: S000071347	systematic mutation set	null	 	S288C	viable	 	 	 	 
YAL036C	ORF	RBG1	S000000034	PMID: 1825988|SGD_REF: S000050886	classical genetics	null	 	Other	viable	 	 	 	 
YAL036C	ORF	RBG1	S000000034	PMID: 20157578|SGD_REF: S000133177	systematic mutation set	null	 	S288C	lifespan: increased	 	cells stored on YPD plates at 4 deg C for 5 years	hibernating lifespan extended	 
YAL036C	ORF	RBG1	S000000034	PMID: 18622397|SGD_REF: S000127112	competitive growth (fitness profiling using complete deletion alleles)	null	 	S288C	competitive fitness: increased	 	minimal medium	 	 
YAL037W	ORF		S000000035	PMID: 12140549|SGD_REF: S000071347	systematic mutation set	null	 	S288C	viable	 	 	 	 
YAL037W	ORF		S000000035	PMID: 18622397|SGD_REF: S000127112	competitive growth (fitness profiling using complete deletion alleles)	null	 	S288C	competitive fitness: increased	 	minimal medium	 	 
YAL038W	ORF	CDC19	S000000036	PMID: 2277643|SGD_REF: S000056832	classical genetics	null	 	S288C	thermotolerance: increased	 	elevated temperature (48 deg C)	 	 
YAL038W	ORF	CDC19	S000000036	PMID: 18622397|SGD_REF: S000127112	competitive growth (fitness profiling of essential genes using hypomorphic DAmP alleles)	reduction of function	 	S288C	competitive fitness: decreased	 	minimal medium	 	 
YAL038W	ORF	CDC19	S000000036	PMID: 16943325|SGD_REF: S000118289	large-scale survey	repressible	 	S288C	cell cycle progression in G1 phase: abnormal	 	 	accumulation of cells with a 1C DNA content indicative of a G1 arrest or delay	 
YAL038W	ORF	CDC19	S000000036	PMID: 17248617|SGD_REF: S000125718	classical genetics	conditional	 	Other (A364a)	budding: absent	 	elevated temperature (36 deg C)	 	 
YAL038W	ORF	CDC19	S000000036	PMID: 18622397|SGD_REF: S000127112	competitive growth (fitness profiling of essential genes in the presence of tunicamycin using hypomorphic DAmP alleles)	reduction of function	 	S288C	resistance to chemicals: decreased	tunicamycin (0.25 ug/ml)	 	 	 
YAL038W	ORF	CDC19	S000000036	PMID: 19386622|SGD_REF: S000130038	systematic mutation set (hypomorphic DAmP alleles in which an insertion in the 3'UTR reduces mRNA stability)	reduction of function	 	S288C	telomere length: increased	 	 	 	 
YAL038W	ORF	CDC19	S000000036	PMID: 10454593|SGD_REF: S000052609	"homozygous diploid, large-scale survey"	overexpression	 	S288C	colony sectoring: increased	 	 	"sectoring due to loss of a chromosome fragment, an indicator of altered chromosome stability"	 
YAL038W	ORF	CDC19	S000000036	PMID: 20660648|SGD_REF: S000135283	"heterozygous diploid, systematic mutation set"	null	 	S288C	resistance to chemicals: decreased	sodium arsenite (450 uM)	 	 	 
YAL038W	ORF	CDC19	S000000036	PMID: 21341307|SGD_REF: S000144477	large-scale survey	overexpression	 	Other (Y258)	vegetative growth: decreased rate	 	 	 	 
YAL038W	ORF	CDC19	S000000036	PMID: 21459167|SGD_REF: S000144994	classical genetics	unspecified	 	Other	thermotolerance: increased	 	 	 	 
YAL038W	ORF	CDC19	S000000036	PMID: 17248617|SGD_REF: S000125718	classical genetics	conditional	 	Other (A364a)	cell size: normal	 	elevated temperature (36 deg C)	 	 
YAL038W	ORF	CDC19	S000000036	PMID: 12140549|SGD_REF: S000071347	systematic mutation set	null	 	S288C	inviable	 	 	 	 
YAL038W	ORF	CDC19	S000000036	PMID: 17248617|SGD_REF: S000125718	classical genetics	conditional	 	Other (A364a)	cell cycle progression: arrested	 	elevated temperature (36 deg C)	 	 
YAL038W	ORF	CDC19	S000000036	PMID: 17248617|SGD_REF: S000125718	classical genetics	conditional	 	Other (A364a)	heat sensitivity: increased	 	elevated temperature (36 deg C)	 	 
YAL039C	ORF	CYC3	S000000037	PMID: 21468577|SGD_REF: S000144944	classical genetics	null	 	S288C	apoptosis: decreased	gefitinib (15 uM)	 	gefitinib induced apoptosis is mitochondrial dependent	 
YAL039C	ORF	CYC3	S000000037	PMID: 21447998|SGD_REF: S000144860	homozygous diploid	null	 	S288C	chronological lifespan: decreased	 	 	 	 
YAL039C	ORF	CYC3	S000000037	PMID: 20963216|SGD_REF: S000138566	"homozygous diploid, systematic mutation set"	null	 	S288C	dessication resistance: decreased	 	pooled mutants subject to three cycles of growth to post-diauxic phase followed by desiccation and regrowth	2-fold or greater decreased survival after the treatment	 
YAL039C	ORF	CYC3	S000000037	PMID: 12181332|SGD_REF: S000070383	classical genetics	null	 	W303	apoptosis: decreased	 	 	fewer cells undergo apoptosis after treatment of stationary phase cells with 140 mM acetic acid for 200 min	 
YAL039C	ORF	CYC3	S000000037	PMID: 16738305|SGD_REF: S000116245	classical genetics	null	 	Other	necrotic cell death: decreased	 	cells treated with high concentrations of alpha factor	slow cell death deficient	 
YAL039C	ORF	CYC3	S000000037	PMID: 19144191|SGD_REF: S000128949	classical genetics	null	 	S288C	resistance to chemicals: increased	dihydromotuporamine C (100 uM)	 	 	 
YAL039C	ORF	CYC3	S000000037	PMID: 12140549|SGD_REF: S000071347	systematic mutation set	null	 	S288C	viable	 	 	 	 
YAL039C	ORF	CYC3	S000000037	PMID: 11907266|SGD_REF: S000071517	systematic mutation set	null	 	S288C	respiratory growth: absent	 	glycerol carbon source	 	 
YAL039C	ORF	CYC3	S000000037	PMID: 19054128|SGD_REF: S000128535	systematic mutation set	null	 	S288C	resistance to chemicals: decreased	ethanol (8%)	 	 	 
YAL039C	ORF	CYC3	S000000037	PMID: 15716499|SGD_REF: S000080907	"homozygous diploid, competitive growth (genome-wide fitness profiling)"	null	 	S288C	competitive fitness: decreased	 	YPD medium	 	 
YAL039C	ORF	CYC3	S000000037	PMID: 12096123|SGD_REF: S000070094	"homozygous diploid, systematic mutation set (glycogen accumulation in diploid mutant strains grown in microtiter plates)"	null	 	S288C	chemical compound accumulation: decreased	glycogen	 	 	 
YAL039C	ORF	CYC3	S000000037	PMID: 12134146|SGD_REF: S000072525	"homozygous diploid, competitive growth (quantitative homozygous diploid fitness profiles)"	null	 	S288C	respiratory growth: decreased rate	 	"glycerol, ethanol, lactate medium"	 	 
YAL039C	ORF	CYC3	S000000037	SGD_REF: S000072608	"homozygous diploid, competitive growth (quantitative homozygous diploid fitness profiles)"	null	 	S288C	respiratory growth: decreased rate	 	"glycerol, ethanol, lactate medium"	 	 
YAL039C	ORF	CYC3	S000000037	PMID: 19751518|SGD_REF: S000131621	systematic mutation set (screen performed using the MATalpha deletion collection)	null	 	S288C	respiratory growth: absent	 	glycerol carbon source	 	 
YAL040C	ORF	CLN3	S000000038	PMID: 3062366|SGD_REF: S000045309	classical genetics	null	 	Other	critical cell size at START (G1 cell-size checkpoint): increased	 	 	 	 
YAL040C	ORF	CLN3	S000000038	PMID: 7021310|SGD_REF: S000117464	classical genetics	unspecified	cln3-(whi-1-D3)	X2180-1A	cell size: decreased	 	 	 	 
YAL040C	ORF	CLN3	S000000038	PMID: 12016207|SGD_REF: S000070340	systematic mutation set	null	 	S288C	resistance to chemicals: decreased	mycophenolic acid (30-100 micrograms/ml)	 	 	 
YAL040C	ORF	CLN3	S000000038	PMID: 16729036|SGD_REF: S000116016	"homozygous diploid, systematic mutation set"	null	 	S288C	resistance to chemicals: decreased	hygromycin B (50 ug/ml)	 	moderate growth defect	 
YAL040C	ORF	CLN3	S000000038	PMID: 12477387|SGD_REF: S000071847	"homozygous diploid, systematic mutation set"	null	 	S288C	cell size: increased	 	saturated glucose culture	 	 
YAL040C	ORF	CLN3	S000000038	PMID: 12477387|SGD_REF: S000071847	homozygous diploid	null	 	S288C	critical cell size at START (G1 cell-size checkpoint): increased	 	 	critical cell size increased by 20-60 fL	 
YAL040C	ORF	CLN3	S000000038	PMID: 17360454|SGD_REF: S000121387	classical genetics	null	 	S288C	colony sectoring: increased	 	 	 	 
YAL040C	ORF	CLN3	S000000038	PMID: 2907481|SGD_REF: S000041102	classical genetics	overexpression	 	Other	cell cycle progression in G1 phase: decreased duration	 	 	 	 
YAL040C	ORF	CLN3	S000000038	PMID: 2907481|SGD_REF: S000041102	classical genetics	null	 	Other	cell cycle progression in G1 phase: increased duration	 	 	 	 
YAL040C	ORF	CLN3	S000000038	PMID: 2907481|SGD_REF: S000041102	classical genetics	activation	CLN3-(WHI1-1) (Q404*; nonsense mutation removes C-terminal PEST domain)	Other	cell cycle progression in G1 phase: decreased duration	 	 	 	 
YAL040C	ORF	CLN3	S000000038	PMID: 3062366|SGD_REF: S000045309	classical genetics	null	 	Other	cell cycle progression in G1 phase: increased duration	 	 	"increased fraction of unbudded, G1 phase cells"	 
YAL040C	ORF	CLN3	S000000038	PMID: 3062366|SGD_REF: S000045309	classical genetics	activation	"CLN3-(DAF1-1) (Y398*, prematurely truncated)"	Other	cell cycle progression in G1 phase: decreased duration	 	 	"decreased fraction of unbudded, G1 phase cells"	 
YAL040C	ORF	CLN3	S000000038	PMID: 7021310|SGD_REF: S000117464	classical genetics	unspecified	cln3-(whi-1-C7)	X2180-1A	cell size: decreased	 	 	 	 
YAL040C	ORF	CLN3	S000000038	PMID: 3062366|SGD_REF: S000045309	classical genetics	activation	"CLN3-(DAF1-1) (Y398*, prematurely truncated)"	Other	critical cell size at START (G1 cell-size checkpoint): decreased	 	 	 	 
YAL040C	ORF	CLN3	S000000038	PMID: 3062366|SGD_REF: S000045309	classical genetics	activation	"CLN3-(DAF1-1) (Y398*, prematurely truncated)"	Other	mating efficiency: decreased	 	 	 	 
YAL040C	ORF	CLN3	S000000038	PMID: 3062366|SGD_REF: S000045309	classical genetics	overexpression	"CLN3-(8X DAF1-1) (Y398*, prematurely truncated)"	Other	pheromone-induced cell cycle arrest: absent	 	alpha-factor (10-7 M)	 	 
YAL040C	ORF	CLN3	S000000038	PMID: 3062366|SGD_REF: S000045309	classical genetics	activation	"CLN3-(DAF1-1) (Y398*, prematurely truncated)"	Other	pheromone-induced cell cycle arrest: abnormal	 	alpha-factor (10-7 M)	transient arrest followed by low rate of growth at concentrations that arrest wild-type cells	 
YAL040C	ORF	CLN3	S000000038	PMID: 11290704|SGD_REF: S000060206	classical genetics	activation	CLN3-1 (Q404*; nonsense mutation removes C-terminal PEST domain)	Other	resistance to chemicals: normal	cycloheximide (0.2-0.3 micromolar)	 	 	 
YAL040C	ORF	CLN3	S000000038	PMID: 2907481|SGD_REF: S000041102	classical genetics	activation	CLN3-(WHI1-1) (Q404*; nonsense mutation removes C-terminal PEST domain)	Other	mating efficiency: decreased	 	 	five fold reduced mating relative to wild-type	 
YAL040C	ORF	CLN3	S000000038	PMID: 2907481|SGD_REF: S000041102	classical genetics	activation	CLN3-(WHI1-1) (Q404*; nonsense mutation removes C-terminal PEST domain)	Other	pheromone-induced cell cycle arrest: abnormal	 	 	short pause in division followed by rapid recovery	 
YAL040C	ORF	CLN3	S000000038	PMID: 2907481|SGD_REF: S000041102	classical genetics	activation	CLN3-(WHI1-1) (Q404*; nonsense mutation removes C-terminal PEST domain)	Other	pheromone sensitivity: decreased	 	 	efficiently form colonies on plates containing 3 x 10-5 M alpha factor	 
YAL040C	ORF	CLN3	S000000038	PMID: 2907481|SGD_REF: S000041102	classical genetics	overexpression	 	Other	critical cell size at START (G1 cell-size checkpoint): decreased	 	 	 	 
YAL040C	ORF	CLN3	S000000038	PMID: 2907481|SGD_REF: S000041102	classical genetics	null	cln3-(whi1-310)	Other	critical cell size at START (G1 cell-size checkpoint): increased	 	 	 	 
YAL040C	ORF	CLN3	S000000038	PMID: 2907481|SGD_REF: S000041102	heterozygous diploid	activation	CLN3/CLN3-(WHI1-1) (Q404*; nonsense mutation removes C-terminal PEST domain)	Other	critical cell size at START (G1 cell-size checkpoint): decreased	 	 	mutation is fully dominant	 
YAL040C	ORF	CLN3	S000000038	PMID: 2907481|SGD_REF: S000041102	classical genetics	activation	CLN3-(WHI1-1) (Q404*; nonsense mutation removes C-terminal PEST domain)	Other	critical cell size at START (G1 cell-size checkpoint): decreased	 	 	 	 
YAL040C	ORF	CLN3	S000000038	PMID: 3062366|SGD_REF: S000045309	classical genetics	activation	"CLN3-(DAF1-1) (Y398*, prematurely truncated)"	Other	pheromone sensitivity: abnormal	 	 	 	 
YAL040C	ORF	CLN3	S000000038	PMID: 11290704|SGD_REF: S000060206	classical genetics	null	 	 	resistance to chemicals: normal	cycloheximide (0.2-0.3 micromolar)	 	 	 
YAL040C	ORF	CLN3	S000000038	PMID: 16729036|SGD_REF: S000116016	"homozygous diploid, systematic mutation set"	null	 	S288C	resistance to chemicals: decreased	cycloheximide (0.18 ug/ml)	 	moderate growth defect	 
YAL040C	ORF	CLN3	S000000038	PMID: 12140549|SGD_REF: S000071347	systematic mutation set (fitness profiling after 5 generations)	null	 	S288C	competitive fitness: decreased	 	alkaline medium (pH 8)	 	 
YAL040C	ORF	CLN3	S000000038	PMID: 12140549|SGD_REF: S000071347	systematic mutation set	null	 	S288C	viable	 	 	 	 
YAL040C	ORF	CLN3	S000000038	PMID: 7021310|SGD_REF: S000117464	classical genetics	unspecified	cln3-(whi-1-A1)	X2180-1A	cell size: decreased	 	 	 	 
YAL040C	ORF	CLN3	S000000038	PMID: 21341307|SGD_REF: S000144477	large-scale survey	overexpression	 	Other (Y258)	vegetative growth: decreased rate	 	 	 	 
YAL040C	ORF	CLN3	S000000038	PMID: 21136082|SGD_REF: S000141703	"homozygous diploid, systematic mutation set"	null	 	S288C	auxotrophy	myo-inositol	 	 	 
YAL040C	ORF	CLN3	S000000038	PMID: 10454593|SGD_REF: S000052609	"homozygous diploid, large-scale survey"	overexpression	 	S288C	colony sectoring: increased	 	 	"sectoring due to loss of a chromosome fragment, an indicator of altered chromosome stability"	 
YAL040C	ORF	CLN3	S000000038	PMID: 12089449|SGD_REF: S000070190	systematic mutation set (analysis of cell size for mutants in the systematic deletion collection)	null	 	S288C	cell size: increased	 	 	mutant is among the largest 5% of haploid deletion strains	 
YAL040C	ORF	CLN3	S000000038	PMID: 18622397|SGD_REF: S000127112	competitive growth (fitness profiling using complete deletion alleles)	null	 	S288C	competitive fitness: decreased	 	minimal medium	 	 
YAL040C	ORF	CLN3	S000000038	PMID: 17710147|SGD_REF: S000123862	classical genetics	overexpression	 	Other	chronological lifespan: decreased	 	nutrient pre-depletion	"viability decreases after 3 days in depleted medium, but increases after 5 days due to adaptive regrowth"	 
YAL040C	ORF	CLN3	S000000038	PMID: 17596521|SGD_REF: S000123153	classical genetics	repressible	 	S288C	size of nucleus: increased	 	 	 	 
YAL040C	ORF	CLN3	S000000038	PMID: 17596521|SGD_REF: S000123153	classical genetics	overexpression	"CLN3-1 (Q404*; hyperactive allele, resulting from mutation that removes C-terminal PEST domain)"	S288C	size of nucleus: decreased	 	 	 	 
YAL040C	ORF	CLN3	S000000038	PMID: 19503795|SGD_REF: S000130582	"homozygous diploid, systematic mutation set"	null	 	S288C	toxin resistance: decreased	 	 	K. lactis zymocin|complete growth inhibition on exposure to 66% zymocin	 
YAL040C	ORF	CLN3	S000000038	PMID: 19503795|SGD_REF: S000130582	"homozygous diploid, systematic mutation set"	null	 	S288C	resistance to chemicals: decreased	doxorubicin (50 ug/ml)	 	slow growth in the presence of 50 ug/ml doxorubicin	 
YAL040C	ORF	CLN3	S000000038	PMID: 19054128|SGD_REF: S000128535	systematic mutation set	null	 	S288C	hyperosmotic stress resistance: decreased	sodium chloride (1 M)	 	 	 
YAL040C	ORF	CLN3	S000000038	PMID: 17710147|SGD_REF: S000123862	classical genetics	overexpression	 	Other	mutation frequency: increased	 	nutrient pre-depletion	chronological-age-dependent increase in frequency relative to wildtype	CAN1
YAL040C	ORF	CLN3	S000000038	PMID: 17710147|SGD_REF: S000123862	classical genetics	overexpression	 	Other	cell cycle progression in G1 phase: increased	 	nutrient pre-depletion	"decreased efficiently of arrest in G1 phase, often arresting in S phase"	 
YAL040C	ORF	CLN3	S000000038	PMID: 17710147|SGD_REF: S000123862	classical genetics	overexpression	 	Other	apoptosis: increased	 	nutrient depletion	accelerated age-related apoptotic DNA degradation	 
YAL040C	ORF	CLN3	S000000038	PMID: 7021310|SGD_REF: S000117464	heterozygous diploid	unspecified	cln3-(whi-1-A1)/CLN3	Other	mating efficiency: decreased	 	 	 	 
YAL040C	ORF	CLN3	S000000038	PMID: 7021310|SGD_REF: S000117464	heterozygous diploid	unspecified	cln3-(whi-1-A1)/CLN3	Other	cell size: decreased	 	 	size intermediate between that of wild-type haploids and diploids	 
YAL040C	ORF	CLN3	S000000038	PMID: 3062366|SGD_REF: S000045309	classical genetics	null	 	Other	viable	 	 	 	 
YAL041W	ORF	CDC24	S000000039	PMID: 17248617|SGD_REF: S000125718	classical genetics	conditional	 	Other (A364a)	cell cycle progression: arrested	 	elevated temperature (36 deg C)	 	 
YAL041W	ORF	CDC24	S000000039	PMID: 2407608|SGD_REF: S000049253	classical genetics	conditional	 	Other	cellular morphology: abnormal	 	elevated temperature (36 deg C)	arrest as large unbudded cells	 
YAL041W	ORF	CDC24	S000000039	PMID: 2407608|SGD_REF: S000049253	classical genetics	conditional	 	Other	heat sensitivity: increased	 	elevated temperature (36 deg C)	 	 
YAL041W	ORF	CDC24	S000000039	PMID: 17248617|SGD_REF: S000125718	classical genetics	conditional	 	Other (A364a)	nuclear morphology: abnormal	 	elevated temperature (36 deg C)	multinucleate (1-4 nuclei per cell)	 
YAL041W	ORF	CDC24	S000000039	PMID: 17248617|SGD_REF: S000125718	classical genetics	conditional	 	Other (A364a)	heat sensitivity: increased	 	elevated temperature (36 deg C)	 	 
YAL041W	ORF	CDC24	S000000039	PMID: 17248617|SGD_REF: S000125718	classical genetics	conditional	 	Other (A364a)	budding: absent	 	elevated temperature (36 deg C)	multinucleate	 
YAL041W	ORF	CDC24	S000000039	PMID: 2407608|SGD_REF: S000049253	classical genetics	conditional	 	Other	cell cycle progression: arrested	 	elevated temperature (36 deg C)	 	 
YAL041W	ORF	CDC24	S000000039	PMID: 14734532|SGD_REF: S000077102	classical genetics	conditional	cdc24-2	S288C	shmoo formation: abnormal	 	cells treated with alpha factor|semi-permissive temperature (30 deg C)	shorter initiation period for mating projection formation	 
YAL041W	ORF	CDC24	S000000039	PMID: 18780730|SGD_REF: S000127730	"heterozygous diploid, systematic mutation set (pooled screening for fitness defects at 37 deg C relative to 30 deg C)"	null	 	S288C	heat sensitivity: increased	 	elevated temperature (37 deg C)	 	 
YAL041W	ORF	CDC24	S000000039	PMID: 18622397|SGD_REF: S000127112	competitive growth (fitness profiling of essential genes using hypomorphic DAmP alleles)	reduction of function	 	S288C	competitive fitness: decreased	 	minimal medium	 	 
YAL041W	ORF	CDC24	S000000039	PMID: 9428768|SGD_REF: S000046482	classical genetics	unspecified	cdc24-m1 (S189F)	Other	mating efficiency: decreased	 	 	"100-fold reduction relative to wildtype; mutants display normal cell cycle arrest, shmoo formation, actin cytoskeleton polarization, and MAPK signalling but are defective prior to fusion"	 
YAL041W	ORF	CDC24	S000000039	PMID: 18622397|SGD_REF: S000127112	competitive growth (fitness profiling of essential genes in the presence of tunicamycin using hypomorphic DAmP alleles)	reduction of function	 	S288C	resistance to chemicals: decreased	tunicamycin (0.25 ug/ml)	 	 	 
YAL041W	ORF	CDC24	S000000039	PMID: 12140549|SGD_REF: S000071347	systematic mutation set	null	 	S288C	inviable	 	 	 	 
YAL041W	ORF	CDC24	S000000039	PMID: 12089449|SGD_REF: S000070190	"heterozygous diploid, systematic mutation set (analysis of cell size for mutants in the systematic deletion collection)"	null	 	S288C	cell size: decreased	 	 	mutant is among the smallest 5% of heterozygous diploid deletion strains	 
YAL042C-A	ORF		S000002138	PMID: 19047157|SGD_REF: S000128505	systematic mutation set	null	 	S288C	resistance to chemicals: increased	PM02734 (250 ug/ml; synthetic cyclic depsipeptide related to natural kahalalides)	 	 	 
YAL042C-A	ORF		S000002138	PMID: 12140549|SGD_REF: S000071347	systematic mutation set	null	 	S288C	viable	 	 	 	 
YAL042C-A	ORF		S000002138	PMID: 19631266|SGD_REF: S000131109	systematic mutation set	null	 	S288C	resistance to chemicals: decreased	arsenite(3-) (0.75 - 1.0 mM)	 	 	 
YAL042C-A	ORF		S000002138	PMID: 18622397|SGD_REF: S000127112	competitive growth (fitness profiling using complete deletion alleles)	null	 	S288C	competitive fitness: decreased	 	minimal medium	 	 
YAL042W	ORF	ERV46	S000000040	PMID: 21341307|SGD_REF: S000144477	large-scale survey	overexpression	 	Other (Y258)	vegetative growth: decreased rate	 	 	 	 
YAL042W	ORF	ERV46	S000000040	PMID: 19631266|SGD_REF: S000131109	systematic mutation set	null	 	S288C	resistance to chemicals: decreased	arsenite(3-) (0.75 - 1.0 mM)	 	 	 
YAL042W	ORF	ERV46	S000000040	PMID: 18622397|SGD_REF: S000127112	competitive growth (fitness profiling using complete deletion alleles)	null	 	S288C	competitive fitness: decreased	 	minimal medium	 	 
YAL042W	ORF	ERV46	S000000040	PMID: 20007368|SGD_REF: S000132750	"homozygous diploid, systematic mutation set"	null	 	S288C	resistance to chemicals: increased	trichothecene (4 uM)	 	 	 
YAL042W	ORF	ERV46	S000000040	PMID: 12140549|SGD_REF: S000071347	systematic mutation set	null	 	S288C	viable	 	 	 	 
YAL042W	ORF	ERV46	S000000040	PMID: 18394190|SGD_REF: S000126054	classical genetics	null	 	S288C	metal resistance: decreased	cadmium(2+)	 	 	 
YAL042W	ORF	ERV46	S000000040	PMID: 17107617|SGD_REF: S000119680	systematic mutation set	null	 	S288C	chemical compound accumulation: abnormal	polyphosphate	 	 	 
YAL042W	ORF	ERV46	S000000040	PMID: 17176259|SGD_REF: S000120070	systematic mutation set	null	 	 	resistance to chemicals: decreased	nickel(2+)	 	 	 
YAL042W	ORF	ERV46	S000000040	PMID: 16330752|SGD_REF: S000113954	systematic mutation set	null	 	S288C	protein/peptide distribution: abnormal	 	 	type II mutants exhibit exaggerated vacuolar and reduced plasma membrane labeling	Fus-Mid-GFP (extracellular O-glycosylated region of Fus1p fused to the transmembrane domain and cytoplasmic tail of Mid2p)
YAL043C	ORF	PTA1	S000000041	PMID: 19188448|SGD_REF: S000129210	classical genetics	conditional	pta1-td	Other	protein/peptide accumulation: decreased	 	elevated temperature (37 deg C)	 	Ssu72p
YAL043C	ORF	PTA1	S000000041	PMID: 19188448|SGD_REF: S000129210	classical genetics	null	"pta1-delta100 (N-terminal truncation, 1-100)"	Other	inviable	 	 	 	 
YAL043C	ORF	PTA1	S000000041	PMID: 12140549|SGD_REF: S000071347	systematic mutation set	null	 	S288C	inviable	 	 	 	 
YAL043C	ORF	PTA1	S000000041	PMID: 18622397|SGD_REF: S000127112	competitive growth (fitness profiling of essential genes in the presence of tunicamycin using hypomorphic DAmP alleles)	reduction of function	 	S288C	resistance to chemicals: decreased	tunicamycin (0.25 ug/ml)	 	 	 
YAL043C	ORF	PTA1	S000000041	PMID: 18622397|SGD_REF: S000127112	competitive growth (fitness profiling of essential genes using hypomorphic DAmP alleles)	reduction of function	 	S288C	competitive fitness: decreased	 	minimal medium	 	 
YAL043C	ORF	PTA1	S000000041	PMID: 19369424|SGD_REF: S000131071	classical genetics	conditional	 	Other	RNA accumulation: increased	 	 	 	3' extended forms of NAB2 mRNA
YAL043C	ORF	PTA1	S000000041	PMID: 18439903|SGD_REF: S000126287	large-scale survey	conditional	 	S288C	heat sensitivity: increased	 	elevated temperature (37 deg C)	no growth	 
YAL043C	ORF	PTA1	S000000041	PMID: 18439903|SGD_REF: S000126287	classical genetics	conditional	 	S288C	RNA accumulation: decreased	 	elevated temperature (37 deg C)	 	mature 18S rRNA
YAL043C	ORF	PTA1	S000000041	PMID: 19188448|SGD_REF: S000129210	classical genetics	conditional	"pta1-delta75 (N-terminal truncation, 1-75)"	Other	protein/peptide modification: increased	 	elevated temperature (39 deg C)	increased phosphorylation of carboxyl terminal domain (CTD) Ser5	Rpo21p
YAL043C	ORF	PTA1	S000000041	PMID: 19188448|SGD_REF: S000129210	classical genetics	conditional	"pta1-delta75 (N-terminal truncation, 1-75)"	Other	heat sensitivity: increased	 	elevated temperature (39 deg C)	 	 
YAL044C	ORF	GCV3	S000000042	PMID: 12134146|SGD_REF: S000072525	"homozygous diploid, competitive growth (quantitative homozygous diploid fitness profiles)"	null	 	S288C	respiratory growth: decreased rate	 	"glycerol, ethanol, lactate medium"	 	 
YAL044C	ORF	GCV3	S000000042	SGD_REF: S000072608	"homozygous diploid, competitive growth (quantitative homozygous diploid fitness profiles)"	null	 	S288C	respiratory growth: decreased rate	 	"glycerol, ethanol, lactate medium"	 	 
YAL044C	ORF	GCV3	S000000042	PMID: 17164236|SGD_REF: S000120043	large-scale survey	null	 	 	resistance to chemicals: decreased	farnesol (1-5 microMolar)	 	 	 
YAL044C	ORF	GCV3	S000000042	PMID: 15161972|SGD_REF: S000114270	systematic mutation set	null	 	S288C	telomere length: decreased	 	 	 	 
YAL044C	ORF	GCV3	S000000042	PMID: 12140549|SGD_REF: S000071347	systematic mutation set	null	 	S288C	viable	 	 	 	 
YAL044C	ORF	GCV3	S000000042	PMID: 16911514|SGD_REF: S000117955	systematic mutation set	null	 	S288C	resistance to chemicals: decreased	"acetic acid (0.4% (w/v), pH 4.3)"	 	 	 
YAL044C	ORF	GCV3	S000000042	PMID: 20691087|SGD_REF: S000135573	large-scale survey	null	 	S288C	resistance to chemicals: decreased	cycloheximide (45 ng/ml)	 	 	 
YAL044C	ORF	GCV3	S000000042	PMID: 20963216|SGD_REF: S000138566	"homozygous diploid, systematic mutation set"	null	 	S288C	dessication resistance: decreased	 	pooled mutants subject to three cycles of growth to post-diauxic phase followed by desiccation and regrowth	2-fold or greater decreased survival after the treatment	 
YAL044C	ORF	GCV3	S000000042	PMID: 16361226|SGD_REF: S000113874	classical genetics	null	 	S288C	protein/peptide distribution: abnormal	 	 	 	Ptr2p-GFP
YAL044C	ORF	GCV3	S000000042	PMID: 16361226|SGD_REF: S000113874	classical genetics	null	 	S288C	RNA accumulation: increased	 	 	upregulated less than two fold	PTR2 mRNA
YAL044C	ORF	GCV3	S000000042	PMID: 16361226|SGD_REF: S000113874	systematic mutation set	null	 	S288C	toxin resistance: increased	Ala-Eth dipeptide (0.1 uM)	"cultured in minimal medium containing histidine, leucine, lysine and uracil"	decreased sensitivity in toxic dipeptide halo assay	 
YAL044C	ORF	GCV3	S000000042	PMID: 16361226|SGD_REF: S000113874	classical genetics	null	 	S288C	resistance to chemicals: decreased	canavanine	 	 	 
YAL044C	ORF	GCV3	S000000042	PMID: 16361226|SGD_REF: S000113874	systematic mutation set	null	 	S288C	nutrient utilization: decreased	His-Leu dipeptide	"cultured in minimal medium containing histidine, lysine, uracil and tryptophan"	decreased ability to utilize the His-Leu dipeptide resulting in poor growth relative to the wildtype control	 
YAL044C	ORF	GCV3	S000000042	PMID: 20691087|SGD_REF: S000135573	large-scale survey	null	 	S288C	resistance to chemicals: decreased	streptomycin (40 mg/ml)	 	 	 
YAL044C	ORF	GCV3	S000000042	PMID: 18780730|SGD_REF: S000127730	"homozygous diploid, systematic mutation set (pooled screening for fitness defects at 37 deg C relative to 30 deg C)"	null	 	S288C	heat sensitivity: increased	 	elevated temperature (37 deg C)	 	 
YAL044C	ORF	GCV3	S000000042	PMID: 19570983|SGD_REF: S000130792	classical genetics	reduction of function	gcv3-K102R (mutation of lipoylation site)	S288C	protein/peptide modification: absent	 	 	Kgd2p is not lipoylated	Kgd2p
YAL044C	ORF	GCV3	S000000042	PMID: 19570983|SGD_REF: S000130792	classical genetics	reduction of function	gcv3-K102R (mutation of lipoylation site)	S288C	protein/peptide modification: absent	 	 	Lat1p is not lipoylated	Lat1p
YAL044C	ORF	GCV3	S000000042	PMID: 19751518|SGD_REF: S000131621	systematic mutation set (screen performed using the MATalpha deletion collection)	null	 	S288C	respiratory growth: absent	 	glycerol carbon source	 	 
YAL044C	ORF	GCV3	S000000042	PMID: 11907266|SGD_REF: S000071517	systematic mutation set	null	 	S288C	respiratory growth: absent	 	glycerol carbon source	 	 
YAL044C	ORF	GCV3	S000000042	PMID: 19054128|SGD_REF: S000128535	systematic mutation set	null	 	S288C	resistance to chemicals: decreased	ethanol (8%)	 	 	 
YAL045C	ORF		S000000043	PMID: 12140549|SGD_REF: S000071347	systematic mutation set	null	 	S288C	viable	 	 	 	 
YAL045C	ORF		S000000043	PMID: 19054128|SGD_REF: S000128535	systematic mutation set	null	 	S288C	hyperosmotic stress resistance: decreased	sodium chloride (1 M)	 	 	 
YAL045C	ORF		S000000043	PMID: 18622397|SGD_REF: S000127112	competitive growth (fitness profiling using complete deletion alleles)	null	 	S288C	competitive fitness: increased	 	minimal medium	 	 
YAL045C	ORF		S000000043	PMID: 16911514|SGD_REF: S000117955	systematic mutation set	null	 	S288C	resistance to chemicals: increased	"hydrogen chloride (0.28% (w/v), pH 2.4)"	 	 	 
YAL046C	ORF	AIM1	S000000044	PMID: 16330752|SGD_REF: S000113954	systematic mutation set	null	 	S288C	protein/peptide distribution: abnormal	 	 	type I mutants display a dot-like intracellular localization in addition to plasma membrane labeling	Fus-Mid-GFP (extracellular O-glycosylated region of Fus1p fused to the transmembrane domain and cytoplasmic tail of Mid2p)
YAL046C	ORF	AIM1	S000000044	PMID: 18622397|SGD_REF: S000127112	competitive growth (fitness profiling using complete deletion alleles)	null	 	S288C	competitive fitness: decreased	 	minimal medium	 	 
YAL046C	ORF	AIM1	S000000044	PMID: 12140549|SGD_REF: S000071347	systematic mutation set	null	 	S288C	viable	 	 	 	 
YAL046C	ORF	AIM1	S000000044	PMID: 19300474|SGD_REF: S000129658	large-scale survey	null	 	S288C	mitochondrial genome maintenance: abnormal	 	 	increased frequency of spontaneous mitochondrial genome loss	 
YAL047C	ORF	SPC72	S000000045	PMID: 20498295|SGD_REF: S000134192	systematic mutation set	null	 	S288C	transposable element transposition: decreased	 	 	severe decrease in Ty1 mobility	 
YAL047C	ORF	SPC72	S000000045	PMID: 14661025|SGD_REF: S000075297	systematic mutation set	null	 	S288C	resistance to chemicals: decreased	rapamycin (0.015 ug/ml)	 	weak sensitivity	 
YAL047C	ORF	SPC72	S000000045	PMID: 14661025|SGD_REF: S000075297	systematic mutation set	null	 	S288C	resistance to chemicals: decreased	sulfometuron methyl (3 ug/ml)	 	moderate sensitivity	 
YAL047C	ORF	SPC72	S000000045	PMID: 14661025|SGD_REF: S000075297	systematic mutation set	null	 	S288C	resistance to chemicals: decreased	caffeine (0.15%)	 	moderate sensitivity	 
YAL047C	ORF	SPC72	S000000045	PMID: 14661025|SGD_REF: S000075297	systematic mutation set	null	 	S288C	resistance to chemicals: decreased	benomyl (15 ug/ml)	 	moderate sensitivity	 
YAL047C	ORF	SPC72	S000000045	PMID: 18780730|SGD_REF: S000127730	"homozygous diploid, systematic mutation set (pooled screening for fitness defects at 37 deg C relative to 30 deg C)"	null	 	S288C	heat sensitivity: increased	 	elevated temperature (37 deg C)	 	 
YAL047C	ORF	SPC72	S000000045	PMID: 19638689|SGD_REF: S000131078	systematic mutation set	null	 	S288C (BY4742)	heat sensitivity: increased	 	elevated temperature (37 deg C)	 	 
YAL047C	ORF	SPC72	S000000045	PMID: 19638689|SGD_REF: S000131078	systematic mutation set	null	 	S288C (BY4742)	resistance to chemicals: decreased	methanol (16%)	 	 	 
YAL047C	ORF	SPC72	S000000045	PMID: 19638689|SGD_REF: S000131078	systematic mutation set	null	 	S288C (BY4742)	resistance to chemicals: decreased	ethanol (10%)	 	 	 
YAL047C	ORF	SPC72	S000000045	PMID: 19503795|SGD_REF: S000130582	"homozygous diploid, systematic mutation set"	null	 	S288C	resistance to chemicals: decreased	doxorubicin (50 ug/ml)	 	slow growth in the presence of 50 ug/ml doxorubicin	 
YAL047C	ORF	SPC72	S000000045	PMID: 14661025|SGD_REF: S000075297	systematic mutation set	null	 	S288C	resistance to chemicals: decreased	wortmannin (1.3 ug/ml)	 	moderate sensitivity	 
YAL047C	ORF	SPC72	S000000045	PMID: 19506040|SGD_REF: S000130641	systematic mutation set	null	 	S288C	endocytosis: decreased	 	 	"defective internalization of a chimeric Snc1p reporter, GFP-Snc1-Suc2"	 
YAL047C	ORF	SPC72	S000000045	PMID: 12089449|SGD_REF: S000070190	systematic mutation set (analysis of cell size for mutants in the systematic deletion collection)	null	 	S288C	cell size: increased	 	 	mutant is among the largest 5% of haploid deletion strains	 
YAL047C	ORF	SPC72	S000000045	PMID: 15509654|SGD_REF: S000119334	"homozygous diploid, systematic mutation set (quantification of extracellular glutathione at stationary phase)"	null	 	S288C	chemical compound excretion: increased	glutathione	SD medium	 	 
YAL047C	ORF	SPC72	S000000045	PMID: 15509654|SGD_REF: S000119334	"homozygous diploid, systematic mutation set"	null	 	S288C	respiratory growth: absent	glycerol	 	 	 
YAL047C	ORF	SPC72	S000000045	PMID: 15509654|SGD_REF: S000119334	"homozygous diploid, systematic mutation set"	null	 	S288C	resistance to chemicals: decreased	"1,4-dithiothreitol (12 mM)"	 	 	 
YAL047C	ORF	SPC72	S000000045	PMID: 19631266|SGD_REF: S000131109	systematic mutation set	null	 	S288C	resistance to chemicals: decreased	arsenite(3-) (0.75 - 1.0 mM)	 	 	 
YAL047C	ORF	SPC72	S000000045	PMID: 16911514|SGD_REF: S000117955	systematic mutation set	null	 	S288C	resistance to chemicals: decreased	"hydrogen chloride (0.24% (w/v), pH 2.6)"	 	 	 
YAL047C	ORF	SPC72	S000000045	PMID: 19466415|SGD_REF: S000130444	systematic mutation set	null	 	S288C	bud morphology: abnormal	 	 	bud is abnormally elongated	 
YAL047C	ORF	SPC72	S000000045	PMID: 21341307|SGD_REF: S000144477	systematic mutation set	null	 	S288C	vegetative growth: decreased rate	 	 	 	 
YAL047C	ORF	SPC72	S000000045	PMID: 20691087|SGD_REF: S000135573	large-scale survey	null	 	S288C	resistance to chemicals: decreased	cycloheximide (45 ng/ml)	 	 	 
YAL047C	ORF	SPC72	S000000045	PMID: 20691087|SGD_REF: S000135573	large-scale survey	null	 	S288C	resistance to chemicals: decreased	amitrole (22 mg/ml)	 	 	 
YAL047C	ORF	SPC72	S000000045	PMID: 16911514|SGD_REF: S000117955	systematic mutation set	null	 	S288C	resistance to chemicals: decreased	"(S)-lactic acid (3.1% (w/v), pH2.9)"	 	 	 
YAL047C	ORF	SPC72	S000000045	PMID: 12140549|SGD_REF: S000071347	systematic mutation set	null	 	S288C	viable	 	 	 	 
YAL047C	ORF	SPC72	S000000045	PMID: 15716499|SGD_REF: S000080907	"homozygous diploid, competitive growth (genome-wide fitness profiling)"	null	 	S288C	competitive fitness: decreased	 	YPD medium	 	 
YAL047C	ORF	SPC72	S000000045	PMID: 17873082|SGD_REF: S000124109	systematic mutation set (mutants grown in 96-well microtiter plates)	null	 	S288C	resistance to chemicals: decreased	sulfanilamide (0.2 mg/ml)	SMM liquid medium	 	 
YAL047C	ORF	SPC72	S000000045	PMID: 17967947|SGD_REF: S000124587	classical genetics	reduction of function	spc72-7	S288C	budding index: abnormal	 	 	"large, budded cells"	 
YAL047C	ORF	SPC72	S000000045	PMID: 12016207|SGD_REF: S000070340	systematic mutation set	null	 	S288C	resistance to chemicals: decreased	mycophenolic acid (30-100 micrograms/ml)	 	hypersensitive	 
YAL047C	ORF	SPC72	S000000045	PMID: 14993228|SGD_REF: S000076211	systematic mutation set	null	 	S288C	alkaline pH resistance: decreased	 	"pH 6.8 to pH 7.5, in steps of 0.1-0.2 pH units"	 	 
YAL047C	ORF	SPC72	S000000045	PMID: 11907266|SGD_REF: S000071517	systematic mutation set	null	 	S288C	respiratory growth: absent	 	glycerol carbon source	 	 
YAL047C	ORF	SPC72	S000000045	PMID: 15239834|SGD_REF: S000077361	systematic mutation set (has interaction index < -3)	null	 	S288C	resistance to chemicals: decreased	hydroxyurea	 	 	 
YAL047C	ORF	SPC72	S000000045	PMID: 18394190|SGD_REF: S000126054	classical genetics	null	 	S288C	metal resistance: decreased	nickel(2+)	 	 	 
YAL047C	ORF	SPC72	S000000045	PMID: 19638689|SGD_REF: S000131078	systematic mutation set	null	 	S288C (BY4742)	resistance to chemicals: decreased	propan-1-ol (7%)	 	 	 
YAL048C	ORF	GEM1	S000000046	PMID: 15479738|SGD_REF: S000079817	classical genetics	null	 	W303	mitochondrial morphology: abnormal	 	 	"large, globular mitochondria observed, as well as grape-like clusters and collapsed mitochondria"	 
YAL048C	ORF	GEM1	S000000046	PMID: 15479738|SGD_REF: S000079817	classical genetics	null	 	W303	respiratory growth: decreased	glycerol	minimal glycerol medium	respiratory defect is exacerbated at 37 deg C	 
YAL048C	ORF	GEM1	S000000046	PMID: 19220866|SGD_REF: S000129336	systematic mutation set	null	 	S288C	acid pH resistance: decreased	propionic acid (20 mM propionic acid)	 	 	 
YAL048C	ORF	GEM1	S000000046	PMID: 17107617|SGD_REF: S000119680	systematic mutation set	null	 	S288C	chemical compound accumulation: abnormal	polyphosphate	 	 	 
YAL048C	ORF	GEM1	S000000046	PMID: 12140549|SGD_REF: S000071347	systematic mutation set	null	 	S288C	viable	 	 	 	 
YAL048C	ORF	GEM1	S000000046	PMID: 10220001|SGD_REF: S000039821	classical genetics	null	 	Other	colony shape: abnormal	 	 	wrinkled colonies form during growth on YPD plus 100 mM CaCl2	 
YAL048C	ORF	GEM1	S000000046	PMID: 18780730|SGD_REF: S000127730	"homozygous diploid, systematic mutation set (pooled screening for fitness defects at 37 deg C relative to 30 deg C)"	null	 	S288C	heat sensitivity: increased	 	elevated temperature (37 deg C)	 	 
YAL049C	ORF	AIM2	S000000047	PMID: 19300474|SGD_REF: S000129658	large-scale survey	null	 	S288C	mitochondrial genome maintenance: abnormal	 	 	decreased frequency of spontaneous mitochondrial genome loss	 
YAL049C	ORF	AIM2	S000000047	PMID: 17989363|SGD_REF: S000124606	systematic mutation set	overexpression	 	Sigma1278b	invasive growth: absent	 	 	 	 
YAL049C	ORF	AIM2	S000000047	PMID: 12140549|SGD_REF: S000071347	systematic mutation set	null	 	S288C	viable	 	 	 	 
YAL049C	ORF	AIM2	S000000047	PMID: 19054128|SGD_REF: S000128535	systematic mutation set	null	 	S288C	resistance to chemicals: decreased	ethanol (8%)	 	 	 
YAL049C	ORF	AIM2	S000000047	PMID: 18622397|SGD_REF: S000127112	competitive growth (fitness profiling using complete deletion alleles)	null	 	S288C	competitive fitness: decreased	 	minimal medium	 	 
YAL049C	ORF	AIM2	S000000047	PMID: 17989363|SGD_REF: S000124606	systematic mutation set	overexpression	 	Sigma1278b	filamentous growth: decreased	 	 	 	 
YAL051W	ORF	OAF1	S000000048	PMID: 16911514|SGD_REF: S000117955	systematic mutation set	null	 	S288C	resistance to chemicals: increased	"hydrogen chloride (0.28% (w/v), pH 2.4)"	 	 	 
YAL051W	ORF	OAF1	S000000048	PMID: 12140549|SGD_REF: S000071347	systematic mutation set	null	 	S288C	viable	 	 	 	 
YAL051W	ORF	OAF1	S000000048	PMID: 20851956|SGD_REF: S000136712	classical genetics	null	 	Other	resistance to chemicals: decreased	capric acid	 	 	 
YAL051W	ORF	OAF1	S000000048	PMID: 18622397|SGD_REF: S000127112	competitive growth (fitness profiling using complete deletion alleles)	null	 	S288C	competitive fitness: increased	 	minimal medium	 	 
YAL051W	ORF	OAF1	S000000048	PMID: 19056732|SGD_REF: S000128521	classical genetics	null	 	Other	RNA accumulation: decreased	 	oleic acid containing media	"oleate-induction absent, compared to the wild-type control"	FOX2 mRNA
YAL051W	ORF	OAF1	S000000048	PMID: 8972187|SGD_REF: S000051617	classical genetics	unspecified	 	W303	RNA accumulation: increased	 	glycerol (YPG) containing media	expression level in glycerol is 3- to 4-fold higher than the wild-type control	CTA1 mRNA
YAL051W	ORF	OAF1	S000000048	PMID: 8972187|SGD_REF: S000051617	classical genetics	unspecified	 	W303	RNA accumulation: decreased	 	glycerol and oleic acid (YPGO) containing media	"oleate-induction absent, compared to 8-fold induction in the wild-type control"	FOX3 mRNA
YAL051W	ORF	OAF1	S000000048	PMID: 19583587|SGD_REF: S000130850	classical genetics	null	 	S288C	RNA accumulation: decreased	 	oleic acid containing media	oleate-induction reduced 8-fold relative to the wild-type control	SPS18 mRNA
YAL051W	ORF	OAF1	S000000048	PMID: 19583587|SGD_REF: S000130850	classical genetics	null	 	S288C	RNA accumulation: decreased	 	oleic acid containing media	oleate-induction reduced 42-fold relative to the wild-type control	SPS19 mRNA
YAL051W	ORF	OAF1	S000000048	PMID: 10639339|SGD_REF: S000046616	classical genetics	null	 	W303	RNA accumulation: decreased	 	glycerol and oleic acid (YPGO) containing media	"oleate-induction absent, compared to 5- to 6-fold induction in the wild-type control"	DCI1 mRNA
YAL051W	ORF	OAF1	S000000048	PMID: 8972187|SGD_REF: S000051617	classical genetics	null	 	W303	lipid particle morphology: abnormal	 	glycerol and oleic acid (YPGO) containing media	oleate induced accumulation of lipid droplets increased relative to wild-type cells	 
YAL051W	ORF	OAF1	S000000048	PMID: 19056732|SGD_REF: S000128521	classical genetics	null	 	Other	utilization of carbon source: absent	oleic acid	 	 	 
YAL051W	ORF	OAF1	S000000048	PMID: 8972187|SGD_REF: S000051617	classical genetics	null	 	W303	peroxisomal morphology: abnormal	 	glycerol and oleic acid (YPGO) containing media	oleate induction of peroxisomes is absent; identifiable peroxisomes are much smaller than in wild-type cells	 
YAL051W	ORF	OAF1	S000000048	PMID: 8662598|SGD_REF: S000051452	classical genetics	null	 	W303	RNA accumulation: decreased	 	glycerol and oleic acid (YPGO) containing media	"oleate-induction absent, compared to 5-fold induction in the wild-type control"	POX1 mRNA
YAL051W	ORF	OAF1	S000000048	PMID: 8662598|SGD_REF: S000051452	classical genetics	null	 	W303	utilization of carbon source: absent	oleic acid	media lacking glycerol	 	 
YAL051W	ORF	OAF1	S000000048	PMID: 17151231|SGD_REF: S000119923	systematic mutation set	null	 	S288C	resistance to chemicals: decreased	oleate (0.1%)	 	 	 
YAL051W	ORF	OAF1	S000000048	PMID: 21136082|SGD_REF: S000141703	"homozygous diploid, systematic mutation set"	null	 	S288C	auxotrophy	myo-inositol	 	 	 
YAL053W	ORF	FLC2	S000000049	PMID: 16717099|SGD_REF: S000115995	classical genetics	null	 	 	resistance to chemicals: decreased	Calcofluor White	 	 	 
YAL053W	ORF	FLC2	S000000049	PMID: 16717099|SGD_REF: S000115995	classical genetics	null	 	 	viable	 	 	 	 
YAL053W	ORF	FLC2	S000000049	PMID: 12140549|SGD_REF: S000071347	systematic mutation set (fitness profiling after 5 generations)	null	 	S288C	competitive fitness: decreased	 	alkaline medium (pH 8)	 	 
YAL053W	ORF	FLC2	S000000049	PMID: 12140549|SGD_REF: S000071347	systematic mutation set (fitness profiling after 15 generations)	null	 	S288C	competitive fitness: decreased	 	alkaline medium (pH 8)	 	 
YAL053W	ORF	FLC2	S000000049	PMID: 12140549|SGD_REF: S000071347	systematic mutation set	null	 	S288C	viable	 	 	 	 
YAL053W	ORF	FLC2	S000000049	PMID: 18622397|SGD_REF: S000127112	competitive growth (fitness profiling using complete deletion alleles)	null	 	S288C	competitive fitness: decreased	 	minimal medium	 	 
YAL053W	ORF	FLC2	S000000049	PMID: 19506040|SGD_REF: S000130641	systematic mutation set	null	 	S288C	endocytosis: decreased	 	 	"defective internalization of a chimeric Snc1p reporter, GFP-Snc1-Suc2"	 
YAL053W	ORF	FLC2	S000000049	PMID: 19466415|SGD_REF: S000130444	systematic mutation set	null	 	S288C	bud morphology: abnormal	 	 	bud is abnormally round	 
YAL053W	ORF	FLC2	S000000049	PMID: 19047157|SGD_REF: S000128505	systematic mutation set	null	 	S288C	resistance to chemicals: decreased	PM02734 (250 ug/ml; synthetic cyclic depsipeptide related to natural kahalalides)	 	 	 
YAL053W	ORF	FLC2	S000000049	PMID: 16455487|SGD_REF: S000114334	systematic mutation set (Growth assessment by spot dilution)	overexpression	 	S288C	vegetative growth: decreased	 	 	 	 
YAL053W	ORF	FLC2	S000000049	PMID: 15579677|SGD_REF: S000079794	classical genetics	unspecified	 	 	transposable element transposition: decreased	 	 	Ty3	 
YAL054C	ORF	ACS1	S000000050	PMID: 18622397|SGD_REF: S000127112	competitive growth (fitness profiling using complete deletion alleles)	null	 	S288C	competitive fitness: decreased	 	minimal medium	 	 
YAL054C	ORF	ACS1	S000000050	PMID: 20963216|SGD_REF: S000138566	"homozygous diploid, systematic mutation set"	null	 	S288C	dessication resistance: decreased	 	pooled mutants subject to three cycles of growth to post-diauxic phase followed by desiccation and regrowth	2-fold or greater decreased survival after the treatment	 
YAL054C	ORF	ACS1	S000000050	PMID: 21341307|SGD_REF: S000144477	large-scale survey	overexpression	 	Other (Y258)	vegetative growth: decreased rate	 	 	 	 
YAL054C	ORF	ACS1	S000000050	PMID: 12140549|SGD_REF: S000071347	systematic mutation set	null	 	S288C	viable	 	 	 	 
YAL054C	ORF	ACS1	S000000050	PMID: 18975972|SGD_REF: S000128338	"heterozygous diploid, competitive growth"	null	 	S288C	resistance to chemicals: decreased	St. John's Wort extract	 	 	 
YAL054C	ORF	ACS1	S000000050	PMID: 7649171|SGD_REF: S000045821	classical genetics	null	 	Other	vegetative growth: abnormal	 	 	"extended lag phase observed in minimal medium with either glucose, ethaonl, or acetate as carbon source"	 
YAL054C	ORF	ACS1	S000000050	PMID: 9335584|SGD_REF: S000058218	classical genetics	unspecified	 	Other	resistance to enzymatic treatment: decreased	 	zymolyase 20T (3 mg/ml)	hypersensitive	 
YAL054C	ORF	ACS1	S000000050	PMID: 9335584|SGD_REF: S000058218	large-scale survey	unspecified	 	Other	resistance to chemicals: decreased	Calcofluor White	 	hypersensitive	 
YAL055W	ORF	PEX22	S000000051	PMID: 11470404|SGD_REF: S000060989	"homozygous diploid, systematic mutation set"	null	 	SK1	viable	 	 	 	 
YAL055W	ORF	PEX22	S000000051	PMID: 11470404|SGD_REF: S000060989	"homozygous diploid, systematic mutation set (Visual inspection by light microscopy)"	null	 	SK1	sporulation: normal	 	 	 	 
YAL055W	ORF	PEX22	S000000051	PMID: 20660648|SGD_REF: S000135283	systematic mutation set	null	 	S288C	resistance to chemicals: decreased	sodium arsenite (400 uM)	 	 	 
YAL055W	ORF	PEX22	S000000051	PMID: 15536088|SGD_REF: S000080261	classical genetics	null	 	Other (UTL-7A)	protein/peptide modification: increased	 	 	accumulation of ubiquitinated forms	Pex5p
YAL055W	ORF	PEX22	S000000051	PMID: 20691087|SGD_REF: S000135573	large-scale survey	null	 	S288C	resistance to chemicals: decreased	cycloheximide (45 ng/ml)	 	 	 
YAL055W	ORF	PEX22	S000000051	PMID: 17151231|SGD_REF: S000119923	systematic mutation set	null	 	S288C	resistance to chemicals: decreased	oleate (0.1%)	 	 	 
YAL055W	ORF	PEX22	S000000051	PMID: 15715908|SGD_REF: S000080816	systematic mutation set	null	 	S288C	chitin deposition: normal	 	 	 	 
YAL055W	ORF	PEX22	S000000051	PMID: 12140549|SGD_REF: S000071347	systematic mutation set	null	 	S288C	viable	 	 	 	 
YAL055W	ORF	PEX22	S000000051	PMID: 19633105|SGD_REF: S000131100	systematic mutation set (genome-wide ethanol tolerance screening of the systematic deletion set)	null	 	S288C	resistance to chemicals: decreased	ethanol (8%)	 	 	 
YAL055W	ORF	PEX22	S000000051	PMID: 19506040|SGD_REF: S000130641	systematic mutation set	null	 	S288C	endocytosis: decreased	 	 	"defective internalization of a chimeric Snc1p reporter, GFP-Snc1-Suc2"	 
YAL055W	ORF	PEX22	S000000051	PMID: 18622397|SGD_REF: S000127112	competitive growth (fitness profiling using complete deletion alleles)	null	 	S288C	competitive fitness: decreased	 	minimal medium	 	 
YAL055W	ORF	PEX22	S000000051	PMID: 20691087|SGD_REF: S000135573	large-scale survey	null	 	S288C	resistance to chemicals: decreased	paromomycin (10 mg/ml)	 	 	 
YAL055W	ORF	PEX22	S000000051	PMID: 19054128|SGD_REF: S000128535	systematic mutation set	null	 	S288C	resistance to chemicals: decreased	ethanol (8%)	 	 	 
YAL055W	ORF	PEX22	S000000051	PMID: 18780730|SGD_REF: S000127730	"homozygous diploid, systematic mutation set (pooled screening for fitness defects at 37 deg C relative to 30 deg C)"	null	 	S288C	heat sensitivity: increased	 	elevated temperature (37 deg C)	 	 
YAL056C-A	ORF		S000002139	PMID: 16729036|SGD_REF: S000116016	"homozygous diploid, systematic mutation set"	null	 	S288C	resistance to chemicals: decreased	hygromycin B (50 ug/ml)	 	strong growth defect	 
YAL056C-A	ORF		S000002139	PMID: 12140549|SGD_REF: S000071347	systematic mutation set	null	 	S288C	viable	 	 	 	 
YAL056C-A	ORF		S000002139	PMID: 20429770|SGD_REF: S000133924	systematic mutation set	null	 	S288C	resistance to chemicals: decreased	Echinacea extract	 	 	 
YAL056C-A	ORF		S000002139	PMID: 18622397|SGD_REF: S000127112	competitive growth (fitness profiling using complete deletion alleles)	null	 	S288C	competitive fitness: decreased	 	minimal medium	 	 
YAL056C-A	ORF		S000002139	PMID: 20691087|SGD_REF: S000135573	large-scale survey	null	 	S288C	resistance to chemicals: decreased	cycloheximide (45 ng/ml)	 	 	 
YAL056C-A	ORF		S000002139	PMID: 20963216|SGD_REF: S000138566	"homozygous diploid, systematic mutation set"	null	 	S288C	dessication resistance: decreased	 	pooled mutants subject to three cycles of growth to post-diauxic phase followed by desiccation and regrowth	2-fold or greater decreased survival after the treatment	 
YAL056C-A	ORF		S000002139	PMID: 12140549|SGD_REF: S000071347	systematic mutation set (fitness profiling after 5 generations)	null	 	S288C	competitive fitness: decreased	nystatin (10 microM)	 	 	 
YAL056C-A	ORF		S000002139	PMID: 12140549|SGD_REF: S000071347	systematic mutation set (fitness profiling after 15 generations)	null	 	S288C	competitive fitness: decreased	nystatin (10 microM)	 	 	 
YAL056W	ORF	GPB2	S000000052	PMID: 20963216|SGD_REF: S000138566	"homozygous diploid, systematic mutation set"	null	 	S288C	dessication resistance: decreased	 	pooled mutants subject to three cycles of growth to post-diauxic phase followed by desiccation and regrowth	2-fold or greater decreased survival after the treatment	 
YAL056W	ORF	GPB2	S000000052	PMID: 21136082|SGD_REF: S000141703	"homozygous diploid, systematic mutation set"	null	 	S288C	auxotrophy	myo-inositol	 	 	 
YAL056W	ORF	GPB2	S000000052	PMID: 12140549|SGD_REF: S000071347	systematic mutation set	null	 	S288C	viable	 	 	 	 
YAL056W	ORF	GPB2	S000000052	PMID: 15161972|SGD_REF: S000114270	systematic mutation set	null	 	S288C	telomere length: decreased	 	 	 	 
YAL056W	ORF	GPB2	S000000052	PMID: 12586695|SGD_REF: S000072583	"homozygous diploid, systematic mutation set"	null	 	S288C	sporulation: decreased	 	 	 	 
YAL056W	ORF	GPB2	S000000052	PMID: 12150916|SGD_REF: S000070204	homozygous diploid	null	 	Sigma1278b	pseudohyphal growth: increased	 	SLAD medium	 	 
YAL056W	ORF	GPB2	S000000052	PMID: 12477387|SGD_REF: S000071847	"homozygous diploid, systematic mutation set"	null	 	S288C	cell size: decreased	 	saturated glucose culture	dose-dependent	 
YAL056W	ORF	GPB2	S000000052	PMID: 20660648|SGD_REF: S000135283	systematic mutation set	null	 	S288C	resistance to chemicals: decreased	sodium arsenite (400 uM)	 	 	 
YAL056W	ORF	GPB2	S000000052	PMID: 20160012|SGD_REF: S000133227	classical genetics	overexpression	 	S288C	protein/peptide accumulation: increased	 	 	 	Ira2p
YAL056W	ORF	GPB2	S000000052	PMID: 20855568|SGD_REF: S000136780	classical genetics	null	 	Other (YPS163)	resistance to chemicals: decreased	ethanol (8%)	 	basal resistance strongly decreased relative to wildtype	 
YAL056W	ORF	GPB2	S000000052	PMID: 20855568|SGD_REF: S000136780	classical genetics	null	 	Other (YPS163)	resistance to chemicals: decreased	ethanol	pretreated with 5% (v/v) ethanol	decreased acquisition of ethanol tolerance	 
YAL056W	ORF	GPB2	S000000052	PMID: 18622397|SGD_REF: S000127112	competitive growth (fitness profiling using complete deletion alleles)	null	 	S288C	competitive fitness: increased	 	minimal medium	 	 
YAL056W	ORF	GPB2	S000000052	PMID: 19638689|SGD_REF: S000131078	systematic mutation set	null	 	S288C (BY4742)	heat sensitivity: increased	 	elevated temperature (37 deg C)	 	 
YAL056W	ORF	GPB2	S000000052	PMID: 19638689|SGD_REF: S000131078	systematic mutation set	null	 	S288C (BY4742)	resistance to chemicals: decreased	propan-1-ol (7%)	 	 	 
YAL056W	ORF	GPB2	S000000052	PMID: 18936161|SGD_REF: S000128084	systematic mutation set	null	 	S288C	thermotolerance: decreased	 	"pretreatment at 37 deg C for 30 min, then heat shock at 50 deg C for 30 min"	 	 
YAL056W	ORF	GPB2	S000000052	PMID: 12150916|SGD_REF: S000070204	classical genetics	null	 	Sigma1278b	invasive growth: increased	 	 	 	 
YAL056W	ORF	GPB2	S000000052	PMID: 12150916|SGD_REF: S000070204	homozygous diploid	overexpression	 	Sigma1278b	pseudohyphal growth: decreased	 	SLAD medium	 	 
YAL058W	ORF	CNE1	S000000054	PMID: 19182525|SGD_REF: S000129175	classical genetics	null	 	S288C	resistance to chemicals: increased	mitoxantrone (10 uM)	 	increased plating efficiency after mitoxantrone treatment	 
YAL058W	ORF	CNE1	S000000054	PMID: 16729036|SGD_REF: S000116016	"homozygous diploid, systematic mutation set"	null	 	S288C	resistance to chemicals: decreased	hygromycin B (50 ug/ml)	 	strong growth defect	 
YAL058W	ORF	CNE1	S000000054	PMID: 15716499|SGD_REF: S000080907	"homozygous diploid, competitive growth (genome-wide fitness profiling)"	null	 	S288C	competitive fitness: decreased	 	YPD medium	 	 
YAL058W	ORF	CNE1	S000000054	PMID: 12140549|SGD_REF: S000071347	systematic mutation set	null	 	S288C	viable	 	 	 	 
YAL058W	ORF	CNE1	S000000054	PMID: 21136082|SGD_REF: S000141703	"homozygous diploid, systematic mutation set"	null	 	S288C	auxotrophy	myo-inositol	 	 	 
YAL058W	ORF	CNE1	S000000054	PMID: 18622397|SGD_REF: S000127112	competitive growth (fitness profiling using complete deletion alleles)	null	 	S288C	competitive fitness: decreased	 	minimal medium	 	 
YAL059W	ORF	ECM1	S000000055	PMID: 18093937|SGD_REF: S000125160	systematic mutation set	null	 	S288C	lipid particle morphology: abnormal	 	 	 	 
YAL059W	ORF	ECM1	S000000055	PMID: 19220866|SGD_REF: S000129336	systematic mutation set	null	 	S288C	acid pH resistance: decreased	propionic acid (20 mM propionic acid)	 	 	 
YAL059W	ORF	ECM1	S000000055	PMID: 16061773|SGD_REF: S000086033	systematic mutation set	null	 	S288C	resistance to chemicals: increased	tirapazamine (500 uM)	 	 	 
YAL059W	ORF	ECM1	S000000055	PMID: 20348449|SGD_REF: S000133630	classical genetics	repressible	 	S288C	protein/peptide accumulation: decreased	 	 	accumulation of halfmer polysomes reflecting a subtle decrease in the quantity of free 60S subunits	60S ribosomal subunit
YAL059W	ORF	ECM1	S000000055	PMID: 18622397|SGD_REF: S000127112	competitive growth (fitness profiling using complete deletion alleles)	null	 	S288C	competitive fitness: decreased	 	minimal medium	 	 
YAL059W	ORF	ECM1	S000000055	PMID: 12140549|SGD_REF: S000071347	systematic mutation set	null	 	S288C	viable	 	 	 	 
YAL059W	ORF	ECM1	S000000055	PMID: 18975972|SGD_REF: S000128338	"heterozygous diploid, competitive growth"	null	 	S288C	resistance to chemicals: decreased	St. John's Wort extract	 	 	 
YAL059W	ORF	ECM1	S000000055	PMID: 9335584|SGD_REF: S000058218	large-scale survey	unspecified	 	Other	resistance to chemicals: decreased	Calcofluor White	 	hypersensitive	 
YAL060W	ORF	BDH1	S000000056	PMID: 16061773|SGD_REF: S000086033	systematic mutation set	null	 	S288C	resistance to chemicals: increased	tirapazamine (500 uM)	 	 	 
YAL060W	ORF	BDH1	S000000056	PMID: 10938079|SGD_REF: S000056335	classical genetics	null	 	S288C	chemical compound accumulation: increased	acetoin	 	 	 
YAL060W	ORF	BDH1	S000000056	PMID: 12140549|SGD_REF: S000071347	systematic mutation set	null	 	S288C	viable	 	 	 	 
YAL060W	ORF	BDH1	S000000056	PMID: 17989363|SGD_REF: S000124606	systematic mutation set	overexpression	 	Sigma1278b	filamentous growth: decreased	 	 	greatly decreased	 
YAL060W	ORF	BDH1	S000000056	PMID: 17989363|SGD_REF: S000124606	systematic mutation set	overexpression	 	Sigma1278b	invasive growth: absent	 	 	 	 
YAL060W	ORF	BDH1	S000000056	PMID: 18622397|SGD_REF: S000127112	competitive growth (fitness profiling using complete deletion alleles)	null	 	S288C	competitive fitness: increased	 	minimal medium	 	 
YAL060W	ORF	BDH1	S000000056	PMID: 10938079|SGD_REF: S000056335	classical genetics	null	 	S288C	chemical compound accumulation: decreased	"(R,R)-butane-2,3-diol"	 	 	 
YAL060W	ORF	BDH1	S000000056	PMID: 10938079|SGD_REF: S000056335	classical genetics	null	 	S288C	viable	 	 	 	 
YAL061W	ORF	BDH2	S000000057	PMID: 12140549|SGD_REF: S000071347	systematic mutation set	null	 	S288C	viable	 	 	 	 
YAL061W	ORF	BDH2	S000000057	PMID: 18622397|SGD_REF: S000127112	competitive growth (fitness profiling using complete deletion alleles)	null	 	S288C	competitive fitness: decreased	 	minimal medium	 	 
YAL061W	ORF	BDH2	S000000057	PMID: 11470516|SGD_REF: S000065911	classical genetics	null	 	Other	viable	 	 	 	 
YAL061W	ORF	BDH2	S000000057	PMID: 19054128|SGD_REF: S000128535	systematic mutation set	null	 	S288C	hyperosmotic stress resistance: decreased	sodium chloride (1 M)	 	 	 
YAL062W	ORF	GDH3	S000000058	PMID: 12140549|SGD_REF: S000071347	systematic mutation set	null	 	S288C	viable	 	 	 	 
YAL062W	ORF	GDH3	S000000058	PMID: 18622397|SGD_REF: S000127112	competitive growth (fitness profiling using complete deletion alleles)	null	 	S288C	competitive fitness: decreased	 	minimal medium	 	 
YAL062W	ORF	GDH3	S000000058	PMID: 11562373|SGD_REF: S000066220	classical genetics	null	 	W303	vegetative growth: decreased rate	 	ethanol (2%)	 	 
YAL062W	ORF	GDH3	S000000058	PMID: 9335584|SGD_REF: S000058218	large-scale survey	unspecified	 	Other	resistance to chemicals: decreased	Calcofluor White	 	hypersensitive	 
YAL062W	ORF	GDH3	S000000058	PMID: 9287019|SGD_REF: S000049665	classical genetics	null	 	W303	growth in exponential phase: normal rate	 	minimal medium with 40 mM ammonium sulfate	 	 
YAL063C	ORF	FLO9	S000000059	PMID: 17989363|SGD_REF: S000124606	systematic mutation set	null	 	Sigma1278b	filamentous growth: decreased	 	 	greatly decreased	 
YAL063C	ORF	FLO9	S000000059	PMID: 17989363|SGD_REF: S000124606	systematic mutation set	null	 	Sigma1278b	invasive growth: absent	 	 	 	 
YAL063C	ORF	FLO9	S000000059	PMID: 19420680|SGD_REF: S000130217	classical genetics	overexpression	 	S288C	flocculation: increased	 	 	 	 
YAL064C-A	ORF	TDA8	S000002140	PMID: 18622397|SGD_REF: S000127112	competitive growth (fitness profiling using complete deletion alleles)	null	 	S288C	competitive fitness: increased	 	minimal medium	 	 
YAL064C-A	ORF	TDA8	S000002140	PMID: 12140549|SGD_REF: S000071347	systematic mutation set	null	 	S288C	viable	 	 	 	 
YAL065C	ORF		S000001817	PMID: 12140549|SGD_REF: S000071347	systematic mutation set	null	 	S288C	viable	 	 	 	 
YAL065C	ORF		S000001817	PMID: 19054128|SGD_REF: S000128535	systematic mutation set	null	 	S288C	hyperosmotic stress resistance: decreased	sodium chloride (1 M)	 	 	 
YAL065C	ORF		S000001817	PMID: 16061773|SGD_REF: S000086033	systematic mutation set	null	 	S288C	resistance to chemicals: increased	tirapazamine (500 uM)	 	 	 
YAL065C	ORF		S000001817	PMID: 18622397|SGD_REF: S000127112	competitive growth (fitness profiling using complete deletion alleles)	null	 	S288C	competitive fitness: increased	 	minimal medium	 	 
YAL065C	ORF		S000001817	PMID: 20691087|SGD_REF: S000135573	large-scale survey	null	 	S288C	resistance to chemicals: decreased	paromomycin (10 mg/ml)	 	 	 
YAL065C	ORF		S000001817	PMID: 20691087|SGD_REF: S000135573	large-scale survey	null	 	S288C	resistance to chemicals: decreased	cycloheximide (45 ng/ml)	 	 	 
YAL066W	ORF		S000000061	PMID: 18622397|SGD_REF: S000127112	competitive growth (fitness profiling using complete deletion alleles)	null	 	S288C	competitive fitness: normal	 	minimal medium	 	 
YAL066W	ORF		S000000061	PMID: 12140549|SGD_REF: S000071347	systematic mutation set	null	 	S288C	viable	 	 	 	 
YAL066W	ORF		S000000061	PMID: 16330752|SGD_REF: S000113954	systematic mutation set	null	 	S288C	protein/peptide distribution: abnormal	 	 	type II mutants exhibit exaggerated vacuolar and reduced plasma membrane labeling	Fus-Mid-GFP (extracellular O-glycosylated region of Fus1p fused to the transmembrane domain and cytoplasmic tail of Mid2p)
YAL067C	ORF	SEO1	S000000062	PMID: 12140549|SGD_REF: S000071347	systematic mutation set	null	 	S288C	viable	 	 	 	 
YAL067C	ORF	SEO1	S000000062	PMID: 18622397|SGD_REF: S000127112	competitive growth (fitness profiling using complete deletion alleles)	null	 	S288C	competitive fitness: increased	 	minimal medium	 	 
YAL067C	ORF	SEO1	S000000062	PMID: 14661025|SGD_REF: S000075297	systematic mutation set	null	 	S288C	resistance to chemicals: decreased	rapamycin (0.015 ug/ml)	 	weak sensitivity	 
YAL067C	ORF	SEO1	S000000062	PMID: 21341307|SGD_REF: S000144477	large-scale survey	overexpression	 	Other (Y258)	vegetative growth: decreased rate	 	 	 	 
YAL068C	ORF	PAU8	S000002142	PMID: 19506040|SGD_REF: S000130641	systematic mutation set	null	 	S288C	endocytosis: decreased	 	 	"defective internalization of a chimeric Snc1p reporter, GFP-Snc1-Suc2"	 
YAL068C	ORF	PAU8	S000002142	PMID: 21341307|SGD_REF: S000144477	large-scale survey	overexpression	 	Other (Y258)	vegetative growth: decreased rate	 	 	 	 
YAL068C	ORF	PAU8	S000002142	PMID: 18622397|SGD_REF: S000127112	competitive growth (fitness profiling using complete deletion alleles)	null	 	S288C	competitive fitness: decreased	 	minimal medium	 	 
YAL068C	ORF	PAU8	S000002142	PMID: 12586695|SGD_REF: S000072583	"homozygous diploid, systematic mutation set"	null	 	S288C	sporulation: decreased	 	 	 	 
YAL068C	ORF	PAU8	S000002142	PMID: 12140549|SGD_REF: S000071347	systematic mutation set	null	 	S288C	viable	 	 	 	 
YAR002C-A	ORF	ERP1	S000002129	PMID: 18622397|SGD_REF: S000127112	competitive growth (fitness profiling using complete deletion alleles)	null	 	S288C	competitive fitness: decreased	 	minimal medium	 	 
YAR002C-A	ORF	ERP1	S000002129	PMID: 21341307|SGD_REF: S000144477	large-scale survey	overexpression	 	Other (Y258)	vegetative growth: decreased rate	 	 	 	 
YAR002C-A	ORF	ERP1	S000002129	PMID: 12140549|SGD_REF: S000071347	systematic mutation set	null	 	S288C	viable	 	 	 	 
YAR002W	ORF	NUP60	S000000063	PMID: 21036941|SGD_REF: S000139600	classical genetics	null	 	S288C	nuclear export: abnormal	 	 	"increased retention of specific poly(A)+ mRNAs (ASH1, IST2, TPO1) in the nucleus"	 
YAR002W	ORF	NUP60	S000000063	PMID: 11425876|SGD_REF: S000074034	classical genetics	null	 	Other	viable	 	 	 	 
YAR002W	ORF	NUP60	S000000063	PMID: 11425876|SGD_REF: S000074034	classical genetics	null	 	Other	nuclear export: decreased	 	 	 	Nup2-GFP
YAR002W	ORF	NUP60	S000000063	PMID: 14661025|SGD_REF: S000075297	systematic mutation set	null	 	S288C	resistance to chemicals: decreased	rapamycin (0.015 ug/ml)	 	weak sensitivity	 
YAR002W	ORF	NUP60	S000000063	PMID: 18622397|SGD_REF: S000127112	competitive growth (fitness profiling using complete deletion alleles)	null	 	S288C	competitive fitness: decreased	 	minimal medium	 	 
YAR002W	ORF	NUP60	S000000063	PMID: 18780730|SGD_REF: S000127730	"homozygous diploid, systematic mutation set (pooled screening for fitness defects at 37 deg C relative to 30 deg C)"	null	 	S288C	heat sensitivity: increased	 	elevated temperature (37 deg C)	 	 
YAR002W	ORF	NUP60	S000000063	PMID: 19503795|SGD_REF: S000130582	"homozygous diploid, systematic mutation set"	null	 	S288C	resistance to chemicals: decreased	doxorubicin (50 ug/ml)	 	slow growth in the presence of 50 ug/ml doxorubicin	 
YAR002W	ORF	NUP60	S000000063	PMID: 15716499|SGD_REF: S000080907	"homozygous diploid, competitive growth (genome-wide fitness profiling)"	null	 	S288C	competitive fitness: decreased	 	YPD medium	 	 
YAR002W	ORF	NUP60	S000000063	PMID: 12149442|SGD_REF: S000118618	"homozygous diploid, competitive growth"	null	 	S288C	UV resistance: decreased	 	 	"high sensitivity, three or more relative fitness ratios below 0.92"	 
YAR002W	ORF	NUP60	S000000063	PMID: 16455487|SGD_REF: S000114334	systematic mutation set (Growth assessment by spot dilution)	overexpression	 	S288C	vegetative growth: decreased	 	 	 	 
YAR002W	ORF	NUP60	S000000063	PMID: 18085829|SGD_REF: S000125059	"homozygous diploid, competitive growth (Interhomolog Recombination Rates)"	null	 	W303	mitotic recombination: increased	 	 	 	 
YAR002W	ORF	NUP60	S000000063	PMID: 18085829|SGD_REF: S000125059	"homozygous diploid, large-scale survey (Gene conversion and intrachromosomal single-strand annealing (SSA) assay)"	null	 	W303	mitotic recombination: increased	 	 	 	 
YAR002W	ORF	NUP60	S000000063	PMID: 17234788|SGD_REF: S000120372	systematic mutation set	null	 	 	resistance to chemicals: increased	doxorubicin	 	 	 
YAR002W	ORF	NUP60	S000000063	PMID: 17107617|SGD_REF: S000119680	systematic mutation set	null	 	S288C	chemical compound accumulation: abnormal	polyphosphate	 	 	 
YAR002W	ORF	NUP60	S000000063	PMID: 18085829|SGD_REF: S000125059	"homozygous diploid, large-scale survey"	null	 	W303	protein/peptide distribution: increased	 	 	 	Rad52-YFP (Rad52-YFP foci formation)
YAR002W	ORF	NUP60	S000000063	PMID: 12134146|SGD_REF: S000072525	"homozygous diploid, competitive growth (quantitative homozygous diploid fitness profiles)"	null	 	S288C	fermentative growth: decreased rate	 	YPD medium	 	 
YAR002W	ORF	NUP60	S000000063	SGD_REF: S000072608	"homozygous diploid, competitive growth (quantitative homozygous diploid fitness profiles)"	null	 	S288C	fermentative growth: decreased rate	 	YPD medium	 	 
YAR002W	ORF	NUP60	S000000063	PMID: 15716499|SGD_REF: S000080907	"heterozygous diploid, competitive growth"	null	 	S288C	haploinsufficient	 	 	 	 
YAR002W	ORF	NUP60	S000000063	PMID: 15716499|SGD_REF: S000080907	"heterozygous diploid, competitive growth (genome-wide fitness profiling)"	null	 	S288C	competitive fitness: decreased	 	YPD medium	 	 
YAR002W	ORF	NUP60	S000000063	PMID: 15161972|SGD_REF: S000114270	systematic mutation set	null	 	S288C	telomere length: decreased	 	 	 	 
YAR002W	ORF	NUP60	S000000063	PMID: 12140549|SGD_REF: S000071347	systematic mutation set	null	 	S288C	viable	 	 	 	 
YAR002W	ORF	NUP60	S000000063	PMID: 21036941|SGD_REF: S000139600	classical genetics	null	 	S288C	RNA localization: abnormal	 	 	"in the majority of cells, ASH1 and IST2 mRNAs are localized throughout the cytoplasm rather than anchored at the bud tip"	ASH1 mRNA
YAR002W	ORF	NUP60	S000000063	PMID: 21036941|SGD_REF: S000139600	classical genetics	null	 	S288C	protein/peptide distribution: abnormal	 	 	asymmetric localization of Ash1p to the bud tip is decreased	Ash1p
YAR002W	ORF	NUP60	S000000063	PMID: 18258809|SGD_REF: S000125466	large-scale survey	null	 	S288C	RNA accumulation: abnormal	 	 	 	"HSP104 RNA (After heast shock, HSP104 RNA accumulated in nuclear foci instead of being exported as in wildtype)"
YAR002W	ORF	NUP60	S000000063	PMID: 15239834|SGD_REF: S000077361	systematic mutation set (has interaction index < -3)	null	 	S288C	resistance to chemicals: decreased	hydroxyurea	 	 	 
YAR003W	ORF	SWD1	S000000064	PMID: 15883373|SGD_REF: S000081669	systematic mutation set	null	 	S288C	resistance to chemicals: normal	wortmannin	 	 	 
YAR003W	ORF	SWD1	S000000064	PMID: 17873082|SGD_REF: S000124109	systematic mutation set (mutants grown in 96-well microtiter plates)	null	 	S288C	resistance to chemicals: decreased	sulfanilamide (0.2 mg/ml)	SMM liquid medium	 	 
YAR003W	ORF	SWD1	S000000064	PMID: 15883373|SGD_REF: S000081669	systematic mutation set	null	 	S288C	resistance to chemicals: increased	rapamycin	 	 	 
YAR003W	ORF	SWD1	S000000064	PMID: 12140549|SGD_REF: S000071347	systematic mutation set	null	 	S288C	viable	 	 	 	 
YAR003W	ORF	SWD1	S000000064	PMID: 12140549|SGD_REF: S000071347	systematic mutation set (fitness profiling after 15 generations)	null	 	S288C	competitive fitness: decreased	 	alkaline medium (pH 8)	 	 
YAR003W	ORF	SWD1	S000000064	PMID: 12096123|SGD_REF: S000070094	"homozygous diploid, systematic mutation set (glycogen accumulation in diploid mutant strains grown in microtiter plates)"	null	 	S288C	chemical compound accumulation: decreased	glycogen	 	 	 
YAR003W	ORF	SWD1	S000000064	PMID: 20660648|SGD_REF: S000135283	systematic mutation set	null	 	S288C	resistance to chemicals: decreased	sodium arsenite (400 uM)	 	 	 
YAR003W	ORF	SWD1	S000000064	PMID: 21447998|SGD_REF: S000144860	homozygous diploid	null	 	S288C	chronological lifespan: decreased	 	 	 	 
YAR003W	ORF	SWD1	S000000064	PMID: 11752412|SGD_REF: S000068991	classical genetics	null	 	Other (UCC3537)	protein/peptide modification: decreased	 	 	 	H3K4 (methylation)
YAR003W	ORF	SWD1	S000000064	PMID: 11752412|SGD_REF: S000068991	classical genetics	null	 	Other (UCC3537)	resistance to chemicals: decreased	rapamycin (0.1 ng/ml)	 	 	 
YAR003W	ORF	SWD1	S000000064	PMID: 11752412|SGD_REF: S000068991	classical genetics	null	 	Other (UCC3537)	resistance to chemicals: decreased	chlorpromazine (30 uM)	 	 	 
YAR003W	ORF	SWD1	S000000064	PMID: 11752412|SGD_REF: S000068991	classical genetics	null	 	Other (UCC3537)	resistance to chemicals: decreased	formamide (2.5%)	 	 	 
YAR003W	ORF	SWD1	S000000064	PMID: 11752412|SGD_REF: S000068991	classical genetics	null	 	Other (UCC3537)	flocculation: increased	 	 	 	 
YAR003W	ORF	SWD1	S000000064	PMID: 11752412|SGD_REF: S000068991	classical genetics	null	 	Other (UCC3537)	viable	 	 	 	 
YAR003W	ORF	SWD1	S000000064	PMID: 16980427|SGD_REF: S000118911	classical genetics	null	 	Other	fermentative metabolism: increased	maltose (22%)	 	 	 
YAR003W	ORF	SWD1	S000000064	PMID: 16980427|SGD_REF: S000118911	classical genetics	null	 	Other	resistance to chemicals: increased	rapamycin (50 nM)	 	 	 
YAR003W	ORF	SWD1	S000000064	PMID: 21341307|SGD_REF: S000144477	systematic mutation set	null	 	S288C	vegetative growth: decreased rate	 	 	 	 
YAR003W	ORF	SWD1	S000000064	PMID: 21136082|SGD_REF: S000141703	"homozygous diploid, systematic mutation set"	null	 	S288C	auxotrophy	myo-inositol	 	 	 
YAR003W	ORF	SWD1	S000000064	PMID: 20963216|SGD_REF: S000138566	"homozygous diploid, systematic mutation set"	null	 	S288C	dessication resistance: decreased	 	pooled mutants subject to three cycles of growth to post-diauxic phase followed by desiccation and regrowth	2-fold or greater decreased survival after the treatment	 
YAR003W	ORF	SWD1	S000000064	PMID: 12096123|SGD_REF: S000070094	classical genetics	null	 	S288C	chemical compound accumulation: increased	glycogen	SC medium	normal glycogen accumulation when grown on YPD medium	 
YAR003W	ORF	SWD1	S000000064	PMID: 18622397|SGD_REF: S000127112	competitive growth (fitness profiling using complete deletion alleles)	null	 	S288C	competitive fitness: decreased	 	minimal medium	 	 
YAR003W	ORF	SWD1	S000000064	PMID: 18780730|SGD_REF: S000127730	"homozygous diploid, systematic mutation set (pooled screening for fitness defects at 37 deg C relative to 30 deg C)"	null	 	S288C	heat sensitivity: increased	 	elevated temperature (37 deg C)	 	 
YAR003W	ORF	SWD1	S000000064	PMID: 15837808|SGD_REF: S000081486	systematic mutation set	null	 	S288C	transposable element transposition: increased	 	 	 	Ty3
YAR003W	ORF	SWD1	S000000064	PMID: 12149442|SGD_REF: S000118618	"homozygous diploid, competitive growth"	null	 	S288C	UV resistance: decreased	 	 	"moderate sensitivity, two relative fitness ratios below 0.92"	 
YAR003W	ORF	SWD1	S000000064	PMID: 15579677|SGD_REF: S000079794	classical genetics	unspecified	 	 	transposable element transposition: decreased	 	 	Ty3	 
YAR007C	ORF	RFA1	S000000065	PMID: 21341307|SGD_REF: S000144477	large-scale survey	overexpression	 	Other (Y258)	vegetative growth: decreased rate	 	 	 	 
YAR007C	ORF	RFA1	S000000065	PMID: 7969128|SGD_REF: S000051689	classical genetics	reduction of function	rfa1-M4	Other	UV resistance: decreased	 	 	 	 
YAR007C	ORF	RFA1	S000000065	PMID: 12140549|SGD_REF: S000071347	systematic mutation set	null	 	S288C	inviable	 	 	 	 
YAR007C	ORF	RFA1	S000000065	PMID: 8836179|SGD_REF: S000039476	classical genetics	reduction of function	rfa1-M2	Other (K699)	budding: abnormal	 	UV irradiated	earlier bud emergence (70 minutes sooner that UV-irradiated wt cells)	 
YAR007C	ORF	RFA1	S000000065	PMID: 7969128|SGD_REF: S000051689	classical genetics	reduction of function	rfa1-M2	Other (CG378)	heat sensitivity: increased	 	elevated temperature (37 degrees)	 	 
YAR007C	ORF	RFA1	S000000065	PMID: 8836179|SGD_REF: S000039476	classical genetics	reduction of function	rfa1-M2	Other (K699)	resistance to chemicals: decreased	methyl methanesulfonate (0.02%)	 	 	 
YAR007C	ORF	RFA1	S000000065	PMID: 16966380|SGD_REF: S000118829	classical genetics	null	 	 	resistance to chemicals: absent	methyl methanesulfonate	 	 	 
YAR007C	ORF	RFA1	S000000065	PMID: 16966380|SGD_REF: S000118829	classical genetics	null	 	 	resistance to chemicals: decreased	hydroxyurea	 	 	 
YAR007C	ORF	RFA1	S000000065	PMID: 16966380|SGD_REF: S000118829	classical genetics	null	 	 	UV resistance: decreased	 	 	 	 
YAR007C	ORF	RFA1	S000000065	PMID: 7969128|SGD_REF: S000051689	classical genetics	reduction of function	rfa1-M2	Other	UV resistance: decreased	 	 	 	 
YAR007C	ORF	RFA1	S000000065	PMID: 18622397|SGD_REF: S000127112	competitive growth (fitness profiling of essential genes in the presence of tunicamycin using hypomorphic DAmP alleles)	reduction of function	 	S288C	resistance to chemicals: decreased	tunicamycin (0.25 ug/ml)	 	 	 
YAR007C	ORF	RFA1	S000000065	PMID: 18622397|SGD_REF: S000127112	competitive growth (fitness profiling of essential genes using hypomorphic DAmP alleles)	reduction of function	 	S288C	competitive fitness: increased	 	minimal medium	 	 
YAR007C	ORF	RFA1	S000000065	PMID: 1885001|SGD_REF: S000048101	classical genetics	null	 	W303	cellular morphology: abnormal	 	 	arrested as budded and multibudded cells	 
YAR007C	ORF	RFA1	S000000065	PMID: 18617996|SGD_REF: S000126952	systematic mutation set	overexpression	 	S288C	cell cycle progression: abnormal	 	 	accumulation of cells with a 2C DNA content and an increased percentage of large-budded cells indicative of a G2 or M phase delay or arrest	 
YAR007C	ORF	RFA1	S000000065	PMID: 18617996|SGD_REF: S000126952	classical genetics	overexpression	 	S288C	chromosome segregation: abnormal	 	 	"delay or arrest with an increase in large-budded cells, ~73% of which exhibit a butterfly-shaped nucleus in the bud neck, indicative of assymetric chromosome segregation"	 
YAR007C	ORF	RFA1	S000000065	PMID: 18617996|SGD_REF: S000126952	classical genetics	overexpression	 	S288C	resistance to chemicals: decreased	hydroxyurea (50 uM)	 	 	 
YAR007C	ORF	RFA1	S000000065	PMID: 18617996|SGD_REF: S000126952	classical genetics	overexpression	 	S288C	resistance to chemicals: decreased	nocodazole (15 ug/ml)	 	 	 
YAR007C	ORF	RFA1	S000000065	PMID: 18617996|SGD_REF: S000126952	classical genetics	overexpression	 	S288C	nuclear morphology: abnormal	 	 	"delay or arrest with an undivided nucleus in the bud neck, indicative of early-M phase"	 
YAR007C	ORF	RFA1	S000000065	PMID: 18617996|SGD_REF: S000126952	classical genetics	overexpression	 	S288C	nuclear morphology: abnormal	 	 	"delay or arrest with an undivided nucleus in one cell body, indicative of pre-M phase"	 
YAR007C	ORF	RFA1	S000000065	PMID: 18617996|SGD_REF: S000126952	classical genetics	overexpression	 	S288C	cell cycle progression in M phase: abnormal	 	 	"delay or arrest with an increased proportion of large-budded cells with undivided nuclei, indicative of early-M phase"	 
YAR007C	ORF	RFA1	S000000065	PMID: 18617996|SGD_REF: S000126952	classical genetics	overexpression	 	S288C	position of spindle pole body: abnormal	 	 	not attached to the nucleus	 
YAR007C	ORF	RFA1	S000000065	PMID: 18617996|SGD_REF: S000126952	classical genetics	overexpression	 	S288C	spindle morphology: abnormal	 	 	short mitotic spindles	 
YAR008W	ORF	SEN34	S000000066	PMID: 18622397|SGD_REF: S000127112	competitive growth (fitness profiling of essential genes in the presence of tunicamycin using hypomorphic DAmP alleles)	reduction of function	 	S288C	resistance to chemicals: decreased	tunicamycin (0.25 ug/ml)	 	 	 
YAR008W	ORF	SEN34	S000000066	PMID: 16188229|SGD_REF: S000120553	classical genetics	repressible	 	W303	cell cycle progression through the G1/S phase transition: delayed	 	 	 	 
YAR008W	ORF	SEN34	S000000066	PMID: 16188229|SGD_REF: S000120553	classical genetics	repressible	 	W303	RNA accumulation: increased	 	 	 	unspliced tRNA precursors (pre-tRNA(Leu))
YAR008W	ORF	SEN34	S000000066	PMID: 16188229|SGD_REF: S000120553	classical genetics	repressible	 	W303	RNA accumulation: delayed	 	 	 	mature 18S rRNA
YAR008W	ORF	SEN34	S000000066	PMID: 16188229|SGD_REF: S000120553	classical genetics	repressible	 	W303	RNA accumulation: delayed	 	 	 	mature 25S rRNA
YAR008W	ORF	SEN34	S000000066	PMID: 9200603|SGD_REF: S000049482	classical genetics	null	 	Other	inviable	 	 	 	 
YAR008W	ORF	SEN34	S000000066	PMID: 18622397|SGD_REF: S000127112	competitive growth (fitness profiling of essential genes using hypomorphic DAmP alleles)	reduction of function	 	S288C	competitive fitness: decreased	 	minimal medium	 	 
YAR008W	ORF	SEN34	S000000066	PMID: 12140549|SGD_REF: S000071347	systematic mutation set	null	 	S288C	inviable	 	 	 	 
YAR014C	ORF	BUD14	S000000069	PMID: 18224659|SGD_REF: S000125361	"homozygous diploid, systematic mutation set"	null	 	S288C	dessication resistance: decreased	 	 	mutant displays greatly reduced growth in rich medium after exposure to air-drying stress for one day	 
YAR014C	ORF	BUD14	S000000069	PMID: 18622397|SGD_REF: S000127112	competitive growth (fitness profiling using complete deletion alleles)	null	 	S288C	competitive fitness: decreased	 	minimal medium	 	 
YAR014C	ORF	BUD14	S000000069	PMID: 16455487|SGD_REF: S000114334	classical genetics	overexpression	 	S288C	budding: abnormal	 	 	see Table S7 for more details	 
YAR014C	ORF	BUD14	S000000069	PMID: 16455487|SGD_REF: S000114334	systematic mutation set (Growth assessment by spot dilution)	overexpression	 	S288C	vegetative growth: decreased	 	 	 	 
YAR014C	ORF	BUD14	S000000069	PMID: 11452010|SGD_REF: S000061390	"homozygous diploid, systematic mutation set"	null	 	S288C	budding pattern: abnormal	 	 	>50% of cells exhibited random budding pattern	 
YAR014C	ORF	BUD14	S000000069	PMID: 17989363|SGD_REF: S000124606	systematic mutation set	null	 	Sigma1278b	filamentous growth: decreased	 	 	 	 
YAR014C	ORF	BUD14	S000000069	PMID: 11452010|SGD_REF: S000061390	"homozygous diploid, large-scale survey"	null	 	S288C	cell shape: abnormal	 	 	elongated cell shape; moderate defect	 
YAR014C	ORF	BUD14	S000000069	PMID: 16729036|SGD_REF: S000116016	"homozygous diploid, systematic mutation set"	null	 	S288C	resistance to chemicals: decreased	hygromycin B (50 ug/ml)	 	moderate growth defect	 
YAR014C	ORF	BUD14	S000000069	PMID: 16729036|SGD_REF: S000116016	"homozygous diploid, systematic mutation set"	null	 	S288C	resistance to chemicals: decreased	calcium dichloride (0.7 M)	 	moderate growth defect	 
YAR014C	ORF	BUD14	S000000069	PMID: 15883373|SGD_REF: S000081669	systematic mutation set	null	 	S288C	resistance to chemicals: decreased	rapamycin	 	 	 
YAR014C	ORF	BUD14	S000000069	PMID: 17989363|SGD_REF: S000124606	systematic mutation set	null	 	Sigma1278b	invasive growth: absent	 	 	 	 
YAR014C	ORF	BUD14	S000000069	PMID: 17151231|SGD_REF: S000119923	systematic mutation set	null	 	S288C	resistance to chemicals: decreased	oleate (0.1%)	 	 	 
YAR014C	ORF	BUD14	S000000069	PMID: 15883373|SGD_REF: S000081669	systematic mutation set	null	 	S288C	resistance to chemicals: normal	wortmannin	 	 	 
YAR014C	ORF	BUD14	S000000069	PMID: 12140549|SGD_REF: S000071347	systematic mutation set	null	 	S288C	viable	 	 	 	 
YAR015W	ORF	ADE1	S000000070	PMID: 20963216|SGD_REF: S000138566	"homozygous diploid, systematic mutation set"	null	 	S288C	dessication resistance: decreased	 	pooled mutants subject to three cycles of growth to post-diauxic phase followed by desiccation and regrowth	2-fold or greater decreased survival after the treatment	 
YAR015W	ORF	ADE1	S000000070	PMID: 19631266|SGD_REF: S000131109	systematic mutation set	null	 	S288C	resistance to chemicals: decreased	arsenite(3-) (0.75 - 1.0 mM)	 	 	 
YAR015W	ORF	ADE1	S000000070	PMID: 15716499|SGD_REF: S000080907	"homozygous diploid, competitive growth (genome-wide fitness profiling)"	null	 	S288C	competitive fitness: decreased	 	YPD medium	 	 
YAR015W	ORF	ADE1	S000000070	PMID: 12140549|SGD_REF: S000071347	systematic mutation set	null	 	S288C	viable	 	 	 	 
YAR015W	ORF	ADE1	S000000070	PMID: 12096123|SGD_REF: S000070094	"homozygous diploid, systematic mutation set (glycogen accumulation in diploid mutant strains grown in microtiter plates)"	null	 	S288C	chemical compound accumulation: increased	glycogen	 	 	 
YAR015W	ORF	ADE1	S000000070	PMID: 17107617|SGD_REF: S000119680	systematic mutation set	null	 	S288C	chemical compound accumulation: abnormal	polyphosphate	 	 	 
YAR015W	ORF	ADE1	S000000070	PMID: 16234568|SGD_REF: S000086944	systematic mutation set	null	 	 	resistance to chemicals: decreased	4-(N-(S-glutathionylacetyl)amino) phenylarsenoxide (GSAO)	 	 	 
YAR015W	ORF	ADE1	S000000070	PMID: 19220866|SGD_REF: S000129336	systematic mutation set	null	 	S288C	acid pH resistance: decreased	propionic acid (MM4 medium supplemented with 20 mM propionic acid)	 	 	 
YAR015W	ORF	ADE1	S000000070	PMID: 19054128|SGD_REF: S000128535	systematic mutation set	null	 	S288C	resistance to chemicals: decreased	ethanol (8%)	 	 	 
YAR015W	ORF	ADE1	S000000070	PMID: 19917080|SGD_REF: S000132305	systematic mutation set	null	 	S288C (BY4741)	resistance to chemicals: decreased	nickel sulfate	 	 	 
YAR015W	ORF	ADE1	S000000070	PMID: 6373504|SGD_REF: S000040578	classical genetics	null	 	Other (C627-4B)	colony color: abnormal	 	 	red colonies	 
YAR015W	ORF	ADE1	S000000070	PMID: 12740435|SGD_REF: S000121082	classical genetics	null	 	W303	auxotrophy	adenine	 	 	 
YAR015W	ORF	ADE1	S000000070	PMID: 12740435|SGD_REF: S000121082	classical genetics	null	 	S288C	auxotrophy	adenine	 	 	 
YAR015W	ORF	ADE1	S000000070	PMID: 18622397|SGD_REF: S000127112	competitive growth (fitness profiling using complete deletion alleles)	null	 	S288C	competitive fitness: decreased	 	minimal medium	 	 
YAR015W	ORF	ADE1	S000000070	PMID: 19633105|SGD_REF: S000131100	systematic mutation set (genome-wide ethanol tolerance screening of the systematic deletion set)	null	 	S288C	resistance to chemicals: decreased	ethanol (8%)	 	 	 
YAR015W	ORF	ADE1	S000000070	PMID: 16820484|SGD_REF: S000117007	"homozygous diploid, systematic mutation set"	null	 	S288C	resistance to chemicals: decreased	acrolein (5 mM)	 	 	 
YAR015W	ORF	ADE1	S000000070	PMID: 16361226|SGD_REF: S000113874	systematic mutation set	null	 	S288C	utilization of nitrogen source: absent	allantoin	"cultured in minimal medium containing histidine, leucine, lysine and uracil"	 	 
YAR015W	ORF	ADE1	S000000070	PMID: 20675578|SGD_REF: S000135404	homozygous diploid	null	 	S288C	resistance to chemicals: increased	tellurite (0.1 mM K2TeO3)	 	 	 
YAR015W	ORF	ADE1	S000000070	PMID: 20675578|SGD_REF: S000135404	homozygous diploid	null	 	S288C	chemical compound accumulation: decreased	tellurium atom	growth in 0.1 mM K2TeO3	 	 
YAR018C	ORF	KIN3	S000000071	PMID: 21341307|SGD_REF: S000144477	large-scale survey	overexpression	 	Other (Y258)	vegetative growth: decreased rate	 	 	 	 
YAR018C	ORF	KIN3	S000000071	PMID: 18622397|SGD_REF: S000127112	competitive growth (fitness profiling using complete deletion alleles)	null	 	S288C	competitive fitness: decreased	 	minimal medium	 	 
YAR018C	ORF	KIN3	S000000071	PMID: 16455487|SGD_REF: S000114334	classical genetics	overexpression	 	S288C	cell cycle progression in G2 phase: abnormal	 	 	see Table S8 for more details|shift towards 2C DNA content	 
YAR018C	ORF	KIN3	S000000071	PMID: 16455487|SGD_REF: S000114334	classical genetics	overexpression	 	S288C	cellular morphology: abnormal	 	 	multiple buds|see Table S7 for more details	 
YAR018C	ORF	KIN3	S000000071	PMID: 16455487|SGD_REF: S000114334	systematic mutation set (Growth assessment by spot dilution)	overexpression	 	S288C	vegetative growth: decreased	 	 	 	 
YAR018C	ORF	KIN3	S000000071	PMID: 19129474|SGD_REF: S000128878	"homozygous diploid, systematic mutation set"	null	 	S288C	resistance to chemicals: decreased	tunicamycin (6 ug/ml)	 	 	 
YAR018C	ORF	KIN3	S000000071	PMID: 19047157|SGD_REF: S000128505	systematic mutation set	null	 	S288C	resistance to chemicals: decreased	PM02734 (250 ug/ml; synthetic cyclic depsipeptide related to natural kahalalides)	 	 	 
YAR018C	ORF	KIN3	S000000071	PMID: 16729036|SGD_REF: S000116016	"homozygous diploid, systematic mutation set"	null	 	S288C	resistance to chemicals: decreased	hygromycin B (50 ug/ml)	 	moderate growth defect	 
YAR018C	ORF	KIN3	S000000071	PMID: 15883373|SGD_REF: S000081669	systematic mutation set	null	 	S288C	resistance to chemicals: decreased	rapamycin	 	 	 
YAR018C	ORF	KIN3	S000000071	PMID: 15883373|SGD_REF: S000081669	systematic mutation set	null	 	S288C	resistance to chemicals: normal	wortmannin	 	 	 
YAR018C	ORF	KIN3	S000000071	PMID: 15716499|SGD_REF: S000080907	"homozygous diploid, competitive growth (genome-wide fitness profiling)"	null	 	S288C	competitive fitness: decreased	 	YPD medium	 	 
YAR018C	ORF	KIN3	S000000071	PMID: 12140549|SGD_REF: S000071347	systematic mutation set	null	 	S288C	viable	 	 	 	 
YAR018C	ORF	KIN3	S000000071	PMID: 19129474|SGD_REF: S000128878	"homozygous diploid, systematic mutation set"	null	 	S288C	resistance to chemicals: decreased	"L-1,4-dithiothreitol (20 mM)"	 	 	 
YAR019C	ORF	CDC15	S000000072	PMID: 18622397|SGD_REF: S000127112	competitive growth (fitness profiling of essential genes using hypomorphic DAmP alleles)	reduction of function	 	S288C	competitive fitness: decreased	 	minimal medium	 	 
YAR019C	ORF	CDC15	S000000072	PMID: 18622397|SGD_REF: S000127112	competitive growth (fitness profiling of essential genes in the presence of tunicamycin using hypomorphic DAmP alleles)	reduction of function	 	S288C	resistance to chemicals: decreased	tunicamycin (0.25 ug/ml)	 	 	 
YAR019C	ORF	CDC15	S000000072	PMID: 12140549|SGD_REF: S000071347	systematic mutation set	null	 	S288C	inviable	 	 	 	 
YAR019C	ORF	CDC15	S000000072	PMID: 17248617|SGD_REF: S000125718	classical genetics	conditional	 	Other (A364a)	cell cycle progression: arrested	 	elevated temperature (36 deg C)	 	 
YAR019C	ORF	CDC15	S000000072	PMID: 16943325|SGD_REF: S000118289	large-scale survey	repressible	 	S288C	cell cycle progression in G2 phase: abnormal	 	 	accumulation of cells with a 2C DNA content indicative of a G2 phase delay or arrest	 
YAR019C	ORF	CDC15	S000000072	PMID: 17248617|SGD_REF: S000125718	classical genetics	conditional	 	Other (A364a)	heat sensitivity: increased	 	elevated temperature (36 deg C)	 	 
YAR019C	ORF	CDC15	S000000072	PMID: 17248617|SGD_REF: S000125718	classical genetics	conditional	 	Other (A364a)	cellular morphology: abnormal	 	elevated temperature (36 deg C)	elongated mother and/or bud	 
YAR019C	ORF	CDC15	S000000072	PMID: 17248617|SGD_REF: S000125718	classical genetics	conditional	 	Other (A364a)	nuclear morphology: abnormal	 	elevated temperature (36 deg C)	nuclei/spindles extend through the length of mother and bud in the arrested cell	 
YAR019C	ORF	CDC15	S000000072	PMID: 8491189|SGD_REF: S000046282	classical genetics	conditional	cdc15-2	W303	cell cycle progression in telophase: arrested	 	elevated temperature (37 deg C)	 	 
YAR019C	ORF	CDC15	S000000072	PMID: 8491189|SGD_REF: S000046282	classical genetics	conditional	cdc15-2	W303	heat sensitivity: increased	 	elevated temperature (37 deg C)	cell cycle arrest in telophase	 
YAR019C	ORF	CDC15	S000000072	PMID: 19713768|SGD_REF: S000131348	classical genetics	conditional	cdc15-2	Other	septum formation: abnormal	 	nocodazole block release|semi-permissive temperature (32 deg C)	disorganized septa between mother and daughter cells; incomplete acto-myosin ring constriction	 
YAR019C	ORF	CDC15	S000000072	PMID: 9852155|SGD_REF: S000047654	classical genetics	conditional	cdc15-lyt1	Other	cell cycle progression in late anaphase: arrested	 	elevated temperature (37 deg C)|sorbitol (1M)	 	 
YAR019C	ORF	CDC15	S000000072	PMID: 9852155|SGD_REF: S000047654	classical genetics	conditional	cdc15-lyt1	Other	heat sensitivity: increased	 	elevated temperature (37 deg C)	eventual cell lysis	 
YAR020C	ORF	PAU7	S000000073	PMID: 18622397|SGD_REF: S000127112	competitive growth (fitness profiling using complete deletion alleles)	null	 	S288C	competitive fitness: decreased	 	minimal medium	 	 
YAR020C	ORF	PAU7	S000000073	PMID: 21341307|SGD_REF: S000144477	large-scale survey	overexpression	 	Other (Y258)	vegetative growth: decreased rate	 	 	 	 
YAR020C	ORF	PAU7	S000000073	PMID: 12140549|SGD_REF: S000071347	systematic mutation set	null	 	S288C	viable	 	 	 	 
YAR020C	ORF	PAU7	S000000073	PMID: 12149442|SGD_REF: S000118618	"homozygous diploid, competitive growth"	null	 	S288C	UV resistance: decreased	 	 	"weak sensitivity, one relative fitness ratio below 0.92"	 
YAR023C	ORF		S000000074	PMID: 12140549|SGD_REF: S000071347	systematic mutation set	null	 	S288C	viable	 	 	 	 
YAR023C	ORF		S000000074	PMID: 12149442|SGD_REF: S000118618	"homozygous diploid, competitive growth"	null	 	S288C	UV resistance: decreased	 	 	"weak sensitivity, one relative fitness ratio below 0.92"	 
YAR023C	ORF		S000000074	PMID: 18622397|SGD_REF: S000127112	competitive growth (fitness profiling using complete deletion alleles)	null	 	S288C	competitive fitness: decreased	 	minimal medium	 	 
YAR027W	ORF	UIP3	S000000075	PMID: 16061773|SGD_REF: S000086033	systematic mutation set	null	 	S288C	resistance to chemicals: increased	tirapazamine (500 uM)	 	 	 
YAR027W	ORF	UIP3	S000000075	PMID: 17234788|SGD_REF: S000120372	systematic mutation set	null	 	 	resistance to chemicals: increased	doxorubicin	 	 	 
YAR027W	ORF	UIP3	S000000075	PMID: 12140549|SGD_REF: S000071347	systematic mutation set	null	 	S288C	viable	 	 	 	 
YAR027W	ORF	UIP3	S000000075	PMID: 18622397|SGD_REF: S000127112	competitive growth (fitness profiling using complete deletion alleles)	null	 	S288C	competitive fitness: increased	 	minimal medium	 	 
YAR028W	ORF		S000000076	PMID: 12149442|SGD_REF: S000118618	"homozygous diploid, competitive growth"	null	 	S288C	UV resistance: decreased	 	 	"weak sensitivity, one relative fitness ratio below 0.92"	 
YAR028W	ORF		S000000076	PMID: 12140549|SGD_REF: S000071347	systematic mutation set	null	 	S288C	viable	 	 	 	 
YAR028W	ORF		S000000076	PMID: 18622397|SGD_REF: S000127112	competitive growth (fitness profiling using complete deletion alleles)	null	 	S288C	competitive fitness: increased	 	minimal medium	 	 
YAR029W	ORF		S000000077	PMID: 12149442|SGD_REF: S000118618	"homozygous diploid, competitive growth"	null	 	S288C	UV resistance: decreased	 	 	"weak sensitivity, one relative fitness ratio below 0.92"	 
YAR029W	ORF		S000000077	PMID: 19638689|SGD_REF: S000131078	systematic mutation set	null	 	S288C (BY4742)	oxidative stress resistance: decreased	hydrogen peroxide (5 mM)	 	 	 
YAR029W	ORF		S000000077	PMID: 18622397|SGD_REF: S000127112	competitive growth (fitness profiling using complete deletion alleles)	null	 	S288C	competitive fitness: decreased	 	minimal medium	 	 
YAR029W	ORF		S000000077	PMID: 20691087|SGD_REF: S000135573	large-scale survey	null	 	S288C	resistance to chemicals: decreased	streptomycin (40 mg/ml)	 	 	 
YAR029W	ORF		S000000077	PMID: 20691087|SGD_REF: S000135573	large-scale survey	null	 	S288C	resistance to chemicals: decreased	cycloheximide (45 ng/ml)	 	 	 
YAR029W	ORF		S000000077	PMID: 15883373|SGD_REF: S000081669	systematic mutation set	null	 	S288C	resistance to chemicals: decreased	rapamycin	 	 	 
YAR029W	ORF		S000000077	PMID: 15883373|SGD_REF: S000081669	systematic mutation set	null	 	S288C	resistance to chemicals: normal	wortmannin	 	 	 
YAR029W	ORF		S000000077	PMID: 12140549|SGD_REF: S000071347	systematic mutation set	null	 	S288C	viable	 	 	 	 
YAR030C	ORF		S000001821	PMID: 18622397|SGD_REF: S000127112	competitive growth (fitness profiling using complete deletion alleles)	null	 	S288C	competitive fitness: increased	 	minimal medium	 	 
YAR030C	ORF		S000001821	PMID: 20691087|SGD_REF: S000135573	large-scale survey	null	 	S288C	resistance to chemicals: decreased	cycloheximide (45 ng/ml)	 	 	 
YAR030C	ORF		S000001821	PMID: 20691087|SGD_REF: S000135573	large-scale survey	null	 	S288C	resistance to chemicals: decreased	streptomycin (40 mg/ml)	 	 	 
YAR030C	ORF		S000001821	PMID: 12149442|SGD_REF: S000118618	"homozygous diploid, competitive growth"	null	 	S288C	UV resistance: decreased	 	 	"moderate sensitivity, two relative fitness ratios below 0.92"	 
YAR030C	ORF		S000001821	PMID: 12140549|SGD_REF: S000071347	systematic mutation set	null	 	S288C	viable	 	 	 	 
YAR031W	ORF	PRM9	S000000078	PMID: 19917080|SGD_REF: S000132305	systematic mutation set	null	 	S288C (BY4741)	resistance to chemicals: decreased	nickel sulfate	 	 	 
YAR031W	ORF	PRM9	S000000078	PMID: 18622397|SGD_REF: S000127112	competitive growth (fitness profiling using complete deletion alleles)	null	 	S288C	competitive fitness: decreased	 	minimal medium	 	 
YAR031W	ORF	PRM9	S000000078	PMID: 12149442|SGD_REF: S000118618	"homozygous diploid, competitive growth"	null	 	S288C	UV resistance: decreased	 	 	"moderate sensitivity, two relative fitness ratios below 0.92"	 
YAR031W	ORF	PRM9	S000000078	PMID: 12140549|SGD_REF: S000071347	systematic mutation set	null	 	S288C	viable	 	 	 	 
YAR035W	ORF	YAT1	S000000080	PMID: 18622397|SGD_REF: S000127112	competitive growth (fitness profiling using complete deletion alleles)	null	 	S288C	competitive fitness: decreased	 	minimal medium	 	 
YAR035W	ORF	YAT1	S000000080	PMID: 20157578|SGD_REF: S000133177	systematic mutation set	null	 	S288C	lifespan: increased	 	cells stored on YPD plates at 4 deg C for 5 years	hibernating lifespan extended	 
YAR035W	ORF	YAT1	S000000080	PMID: 14657499|SGD_REF: S000113969	classical genetics	null	 	S288C	toxin resistance: decreased	 	 	alpha-synuclein	 
YAR035W	ORF	YAT1	S000000080	PMID: 12149442|SGD_REF: S000118618	"homozygous diploid, competitive growth"	null	 	S288C	UV resistance: decreased	 	 	"moderate sensitivity, two relative fitness ratios below 0.92"	 
YAR035W	ORF	YAT1	S000000080	PMID: 14657499|SGD_REF: S000113969	systematic mutation set	null	 	S288C	toxin resistance: decreased	 	 	alpha-synuclein	 
YAR035W	ORF	YAT1	S000000080	PMID: 12140549|SGD_REF: S000071347	systematic mutation set	null	 	S288C	viable	 	 	 	 
YAR042W	ORF	SWH1	S000000081	PMID: 18622397|SGD_REF: S000127112	competitive growth (fitness profiling using complete deletion alleles)	null	 	S288C	competitive fitness: increased	 	minimal medium	 	 
YAR042W	ORF	SWH1	S000000081	PMID: 12149442|SGD_REF: S000118618	"homozygous diploid, competitive growth"	null	 	S288C	UV resistance: decreased	 	 	"weak sensitivity, one relative fitness ratio below 0.92"	 
YAR042W	ORF	SWH1	S000000081	PMID: 12702675|SGD_REF: S000073054	systematic mutation set	null	 	S288C	resistance to chemicals: increased	fluconazole (64 ug/ml)	 	 	 
YAR042W	ORF	SWH1	S000000081	PMID: 8017104|SGD_REF: S000042387	classical genetics	null	 	Other	nutrient uptake: decreased	tryptophan	 	 	 
YAR042W	ORF	SWH1	S000000081	PMID: 11238399|SGD_REF: S000059993	classical genetics	null	 	 	hyperosmotic stress resistance: decreased	sodium chloride (1.2M)	elevated temperature (37 deg.)	 	 
YAR042W	ORF	SWH1	S000000081	PMID: 11238399|SGD_REF: S000059993	classical genetics	null	 	 	resistance to chemicals: decreased	lovastatin (150 micrograms/ml)	elevated temperature (37 deg.)	 	 
YAR042W	ORF	SWH1	S000000081	PMID: 8017104|SGD_REF: S000042387	classical genetics	null	 	 	vegetative growth: normal	 	YEPD plus 0.1% tryptophan	 	 
YAR042W	ORF	SWH1	S000000081	PMID: 12140549|SGD_REF: S000071347	systematic mutation set	null	 	S288C	viable	 	 	 	 
YAR042W	ORF	SWH1	S000000081	PMID: 8086466|SGD_REF: S000048422	classical genetics	null	 	 	viable	 	 	 	 
YAR042W	ORF	SWH1	S000000081	PMID: 11238399|SGD_REF: S000059993	classical genetics	null	 	 	viable	 	 	 	 
YAR042W	ORF	SWH1	S000000081	PMID: 8017104|SGD_REF: S000042387	classical genetics	null	 	 	vegetative growth: decreased	 	YEPD	 	 
YAR043C	ORF		S000120182	PMID: 18622397|SGD_REF: S000127112	competitive growth (fitness profiling using complete deletion alleles)	null	 	S288C	competitive fitness: increased	 	minimal medium	 	 
YAR044W	ORF		S000000082	PMID: 18622397|SGD_REF: S000127112	competitive growth (fitness profiling using complete deletion alleles)	null	 	S288C	competitive fitness: decreased	 	minimal medium	 	 
YAR047C	ORF		S000000083	PMID: 12140549|SGD_REF: S000071347	systematic mutation set	null	 	S288C	viable	 	 	 	 
YAR047C	ORF		S000000083	PMID: 18622397|SGD_REF: S000127112	competitive growth (fitness profiling using complete deletion alleles)	null	 	S288C	competitive fitness: increased	 	minimal medium	 	 
YAR050W	ORF	FLO1	S000000084	PMID: 20691087|SGD_REF: S000135573	large-scale survey	null	 	S288C	resistance to chemicals: decreased	amitrole (22 mg/ml)	 	 	 
YAR050W	ORF	FLO1	S000000084	PMID: 20691087|SGD_REF: S000135573	large-scale survey	null	 	S288C	resistance to chemicals: decreased	cycloheximide (45 ng/ml)	 	 	 
YAR050W	ORF	FLO1	S000000084	PMID: 18622397|SGD_REF: S000127112	competitive growth (fitness profiling using complete deletion alleles)	null	 	S288C	competitive fitness: decreased	 	minimal medium	 	 
YAR050W	ORF	FLO1	S000000084	PMID: 19420680|SGD_REF: S000130217	classical genetics	overexpression	 	S288C	flocculation: increased	 	 	 	 
YAR050W	ORF	FLO1	S000000084	PMID: 12140549|SGD_REF: S000071347	systematic mutation set	null	 	S288C	viable	 	 	 	 
YAR050W	ORF	FLO1	S000000084	PMID: 19013280|SGD_REF: S000128359	classical genetics	null	 	S288C	toxin resistance: absent	amphotericin B (15 ug/ml)	 	 	 
YAR050W	ORF	FLO1	S000000084	PMID: 19013280|SGD_REF: S000128359	classical genetics	null	 	S288C	flocculation: absent	 	 	 	 
YAR050W	ORF	FLO1	S000000084	PMID: 19013280|SGD_REF: S000128359	classical genetics	null	 	S288C	resistance to chemicals: decreased	ethanol (10%)	 	 	 
YAR050W	ORF	FLO1	S000000084	PMID: 19013280|SGD_REF: S000128359	classical genetics	null	 	S288C	oxidative stress resistance: absent	peroxide (5 mM)	 	 	 
YAR050W	ORF	FLO1	S000000084	PMID: 19207290|SGD_REF: S000129265	classical genetics	overexpression	 	S288C	flocculation: increased	 	 	cells produce a polysaccharide extracellular matrix	 
YAR061W	pseudogene		S000000087	PMID: 21341307|SGD_REF: S000144477	large-scale survey	overexpression	 	Other (Y258)	vegetative growth: decreased rate	 	 	 	 
YAR066W	ORF		S000002144	PMID: 17989363|SGD_REF: S000124606	systematic mutation set	null	 	Sigma1278b	invasive growth: absent	 	 	 	 
YAR066W	ORF		S000002144	PMID: 17989363|SGD_REF: S000124606	systematic mutation set	null	 	Sigma1278b	filamentous growth: increased	 	 	greatly increased	 
YAR068W	ORF		S000000091	PMID: 9717239|SGD_REF: S000055109	classical genetics (serial dilution test; growth measured after 6 days on SD plates and compared to wildtype)	overexpression	 	 	resistance to chemicals: increased	ketoconazole (35 micromolar)	 	 	 
YAR068W	ORF		S000000091	PMID: 9717239|SGD_REF: S000055109	"classical genetics (serial dilution test; growth measured after 6 days on SD plates with drug, compared to wildtype)"	overexpression	 	 	resistance to chemicals: increased	miconazole (2 micromolar)	 	 	 
YAR068W	ORF		S000000091	PMID: 9717239|SGD_REF: S000055109	"classical genetics (serial dilution test; growth measured after 6 days on SD plates with drug, compared to wildtype)"	overexpression	 	 	resistance to chemicals: increased	benomyl (140 micromolar)	 	 	 
YAR069W-A	not in systematic sequence of S288C	BIO6	S000029723	PMID: 16269718|SGD_REF: S000087157	classical genetics	null	 	 	auxotrophy	biotin	 	 	 
YAR069W-A	not in systematic sequence of S288C	BIO6	S000029723	PMID: 18073433|SGD_REF: S000124997	classical genetics	null	 	Other (A364a)	auxotrophy	biotin	 	 	 
YAR070W-A	not in systematic sequence of S288C	BIO1	S000125018	PMID: 18073433|SGD_REF: S000124997	classical genetics	null	 	Other (A364a)	auxotrophy	biotin	 	 	 
YAR071W	ORF	PHO11	S000000094	PMID: 21341307|SGD_REF: S000144477	large-scale survey	overexpression	 	Other (Y258)	vegetative growth: decreased rate	 	 	 	 
YAR073W	ORF	IMD1	S000000095	PMID: 12746440|SGD_REF: S000073958	classical genetics	null	 	S288C	resistance to chemicals: normal	mycophenolic acid (7 micrograms/ml)	 	 	 
YAR073W	ORF	IMD1	S000000095	PMID: 12746440|SGD_REF: S000073958	classical genetics	null	 	S288C	viable	 	 	 	 
YBL001C	ORF	ECM15	S000000097	PMID: 18622397|SGD_REF: S000127112	competitive growth (fitness profiling using complete deletion alleles)	null	 	S288C	competitive fitness: decreased	 	minimal medium	 	 
YBL001C	ORF	ECM15	S000000097	PMID: 9335584|SGD_REF: S000058218	large-scale survey	unspecified	 	Other	resistance to chemicals: decreased	Calcofluor White	 	hypersensitive	 
YBL001C	ORF	ECM15	S000000097	PMID: 9335584|SGD_REF: S000058218	classical genetics	unspecified	 	Other	resistance to chemicals: decreased	hygromycin B (50-100 mg/ml)	 	hypersensitive	 
YBL001C	ORF	ECM15	S000000097	PMID: 12140549|SGD_REF: S000071347	systematic mutation set	null	 	S288C	viable	 	 	 	 
YBL002W	ORF	HTB2	S000000098	PMID: 12140549|SGD_REF: S000071347	systematic mutation set	null	 	S288C	viable	 	 	 	 
YBL003C	ORF	HTA2	S000000099	PMID: 18622397|SGD_REF: S000127112	competitive growth (fitness profiling using complete deletion alleles)	null	 	S288C	competitive fitness: normal	 	minimal medium	 	 
YBL003C	ORF	HTA2	S000000099	PMID: 16455487|SGD_REF: S000114334	systematic mutation set	overexpression	 	S288C	inviable	 	 	 	 
YBL003C	ORF	HTA2	S000000099	PMID: 12140549|SGD_REF: S000071347	systematic mutation set	null	 	S288C	viable	 	 	 	 
YBL003C	ORF	HTA2	S000000099	PMID: 16455487|SGD_REF: S000114334	classical genetics	overexpression	 	S288C	budding index: abnormal	 	 	 	 
YBL003C	ORF	HTA2	S000000099	PMID: 16455487|SGD_REF: S000114334	classical genetics	overexpression	 	S288C	cell cycle progression in G2 phase: abnormal	 	 	see Table S8 for more details|shift towards 2C DNA content	 
YBL004W	ORF	UTP20	S000000100	PMID: 12140549|SGD_REF: S000071347	systematic mutation set	null	 	S288C	inviable	 	 	 	 
YBL004W	ORF	UTP20	S000000100	PMID: 15590835|SGD_REF: S000079989	classical genetics	repressible	 	S288C	RNA accumulation: increased	 	 	 	35S pre-rRNA
YBL004W	ORF	UTP20	S000000100	PMID: 15590835|SGD_REF: S000079989	classical genetics	repressible	 	S288C	RNA accumulation: increased	 	 	 	aberrant 23S rRNA processing intermediate
YBL004W	ORF	UTP20	S000000100	PMID: 15590835|SGD_REF: S000079989	classical genetics	repressible	 	S288C	RNA accumulation: absent	 	 	 	27SA2 rRNA processing intermediate
YBL004W	ORF	UTP20	S000000100	PMID: 15590835|SGD_REF: S000079989	classical genetics	repressible	 	S288C	RNA accumulation: absent	 	 	 	20S rRNA processing intermediate
YBL004W	ORF	UTP20	S000000100	PMID: 15590835|SGD_REF: S000079989	classical genetics	repressible	 	S288C	RNA accumulation: absent	 	 	 	18S rRNA
YBL004W	ORF	UTP20	S000000100	PMID: 18622397|SGD_REF: S000127112	competitive growth (fitness profiling of essential genes in the presence of tunicamycin using hypomorphic DAmP alleles)	reduction of function	 	S288C	resistance to chemicals: increased	tunicamycin (0.25 ug/ml)	 	 	 
YBL004W	ORF	UTP20	S000000100	PMID: 18622397|SGD_REF: S000127112	competitive growth (fitness profiling of essential genes using hypomorphic DAmP alleles)	reduction of function	 	S288C	competitive fitness: increased	 	minimal medium	 	 
YBL005W	ORF	PDR3	S000000101	PMID: 21341307|SGD_REF: S000144477	large-scale survey	overexpression	 	Other (Y258)	vegetative growth: decreased rate	 	 	 	 
YBL005W	ORF	PDR3	S000000101	PMID: 18622397|SGD_REF: S000127112	competitive growth (fitness profiling using complete deletion alleles)	null	 	S288C	competitive fitness: increased	 	minimal medium	 	 
YBL005W	ORF	PDR3	S000000101	PMID: 18366703|SGD_REF: S000125940	classical genetics	null	 	S288C	resistance to chemicals: decreased	pterostilbene (110 uM)	 	 	 
YBL005W	ORF	PDR3	S000000101	PMID: 20851956|SGD_REF: S000136712	classical genetics	null	 	S288C	resistance to chemicals: decreased	octanoate	 	 	 
YBL005W	ORF	PDR3	S000000101	PMID: 12140549|SGD_REF: S000071347	systematic mutation set	null	 	S288C	viable	 	 	 	 
YBL005W	ORF	PDR3	S000000101	PMID: 11906193|SGD_REF: S000069527	classical genetics	null	 	S288C	resistance to chemicals: normal	"(2,4-dichlorophenoxy)acetic acid (2.5-3 mM)"	 	 	 
YBL005W	ORF	PDR3	S000000101	PMID: 11906193|SGD_REF: S000069527	classical genetics	null	 	S288C	resistance to chemicals: normal	2-methyl-4-chlorophenoxyacetic acid (1-2.25 mM)	 	 	 
YBL005W	ORF	PDR3	S000000101	PMID: 17204400|SGD_REF: S000120219	classical genetics	null	 	 	resistance to chemicals: decreased	"7-chlorotetrazolo[5,1-e]benzo[1,2,4]triazine (5 microgram/disk)|cyclohexamide (0.1 microgram/ML)"	 	 	 
YBL005W	ORF	PDR3	S000000101	PMID: 17881724|SGD_REF: S000124129	classical genetics	null	 	W303	resistance to chemicals: decreased	polyoxyethylene-9-laurylether (10mM)	 	 	 
YBL005W	ORF	PDR3	S000000101	PMID: 16415861|SGD_REF: S000114261	competitive growth	overexpression	 	S288C	resistance to chemicals: increased	rapamycin (1.3 nM)	 	 	 
YBL006C	ORF	LDB7	S000000102	PMID: 15837808|SGD_REF: S000081486	systematic mutation set	null	 	S288C	transposable element transposition: increased	 	 	 	Ty3
YBL006C	ORF	LDB7	S000000102	PMID: 19054128|SGD_REF: S000128535	systematic mutation set	null	 	S288C	resistance to chemicals: decreased	ethanol (8%)	 	 	 
YBL006C	ORF	LDB7	S000000102	PMID: 16729036|SGD_REF: S000116016	"homozygous diploid, systematic mutation set"	null	 	S288C	hyperosmotic stress resistance: decreased	sodium chloride (1.2 M)	 	moderate growth defect	 
YBL006C	ORF	LDB7	S000000102	PMID: 16729036|SGD_REF: S000116016	"homozygous diploid, systematic mutation set"	null	 	S288C	resistance to chemicals: decreased	hygromycin B (50 ug/ml)	 	strong growth defect	 
YBL006C	ORF	LDB7	S000000102	PMID: 16251355|SGD_REF: S000087043	"homozygous diploid, systematic mutation set"	null	 	S288C	resistance to chemicals: decreased	"L-1,4-dithiothreitol (32 mM)"	 	 	 
YBL006C	ORF	LDB7	S000000102	PMID: 15937126|SGD_REF: S000082079	systematic mutation set	null	 	 	alkaline pH resistance: decreased	calcium dichloride (60 mM)	YPD medium|alkaline pH (7.5)	growth defects at pH 7.5 in 60 mM calcium chloride - vma phenotype	 
YBL006C	ORF	LDB7	S000000102	PMID: 15161972|SGD_REF: S000114270	systematic mutation set	null	 	S288C	telomere length: increased	 	 	 	 
YBL006C	ORF	LDB7	S000000102	PMID: 16552446|SGD_REF: S000114973	systematic mutation set	null	 	S288C	telomere length: increased	 	 	 	 
YBL006C	ORF	LDB7	S000000102	PMID: 12140549|SGD_REF: S000071347	systematic mutation set (fitness profiling after 5 generations)	null	 	S288C	competitive fitness: decreased	 	alkaline medium (pH 8)	 	 
YBL006C	ORF	LDB7	S000000102	PMID: 12140549|SGD_REF: S000071347	systematic mutation set (fitness profiling after 5 generations)	null	 	S288C	competitive fitness: decreased	nystatin (10 microM)	 	 	 
YBL006C	ORF	LDB7	S000000102	PMID: 12140549|SGD_REF: S000071347	systematic mutation set	null	 	S288C	viable	 	 	 	 
YBL006C	ORF	LDB7	S000000102	PMID: 15716499|SGD_REF: S000080907	"homozygous diploid, competitive growth (genome-wide fitness profiling)"	null	 	S288C	competitive fitness: decreased	 	YPD medium	 	 
YBL006C	ORF	LDB7	S000000102	PMID: 12482937|SGD_REF: S000076175	systematic mutation set	null	 	S288C	resistance to chemicals: decreased	methyl methanesulfonate (0.035%)	 	 	 
YBL006C	ORF	LDB7	S000000102	PMID: 18156287|SGD_REF: S000125128	"homozygous diploid, large-scale survey"	null	 	S288C	resistance to chemicals: decreased	lovastatin (150 micrograms/ml)	 	 	 
YBL006C	ORF	LDB7	S000000102	PMID: 19638689|SGD_REF: S000131078	systematic mutation set	null	 	S288C (BY4742)	resistance to chemicals: decreased	propan-1-ol (7%)	 	 	 
YBL006C	ORF	LDB7	S000000102	PMID: 18628907|SGD_REF: S000127033	classical genetics	null	 	S288C	protein/peptide modification: increased	 	24 deg C	 	Slt2p
YBL006C	ORF	LDB7	S000000102	PMID: 19638689|SGD_REF: S000131078	systematic mutation set	null	 	S288C (BY4742)	heat sensitivity: increased	 	elevated temperature (37 deg C)	 	 
YBL006C	ORF	LDB7	S000000102	PMID: 14661025|SGD_REF: S000075297	systematic mutation set	null	 	S288C	resistance to chemicals: decreased	benomyl (15 ug/ml)	 	weak sensitivity	 
YBL006C	ORF	LDB7	S000000102	PMID: 19506040|SGD_REF: S000130641	systematic mutation set	null	 	S288C	endocytosis: decreased	 	 	"defective internalization of a chimeric Snc1p reporter, GFP-Snc1-Suc2"	 
YBL006C	ORF	LDB7	S000000102	PMID: 12089449|SGD_REF: S000070190	systematic mutation set (analysis of cell size for mutants in the systematic deletion collection)	null	 	S288C	cell size: increased	 	 	mutant is among the largest 5% of haploid deletion strains	 
YBL006C	ORF	LDB7	S000000102	PMID: 14661025|SGD_REF: S000075297	systematic mutation set	null	 	S288C	resistance to chemicals: decreased	caffeine (0.15%)	 	weak sensitivity	 
YBL006C	ORF	LDB7	S000000102	PMID: 21341307|SGD_REF: S000144477	systematic mutation set	null	 	S288C	vegetative growth: decreased rate	 	 	 	 
YBL006C	ORF	LDB7	S000000102	PMID: 19633105|SGD_REF: S000131100	systematic mutation set (genome-wide ethanol tolerance screening of the systematic deletion set)	null	 	S288C	resistance to chemicals: decreased	ethanol (8%)	 	 	 
YBL007C	ORF	SLA1	S000000103	PMID: 20691087|SGD_REF: S000135573	large-scale survey	null	 	S288C	resistance to chemicals: decreased	cycloheximide (45 ng/ml)	 	 	 
YBL007C	ORF	SLA1	S000000103	PMID: 19631266|SGD_REF: S000131109	systematic mutation set	null	 	S288C	resistance to chemicals: decreased	arsenite(3-) (0.75 - 1.0 mM)	 	 	 
YBL007C	ORF	SLA1	S000000103	PMID: 16061773|SGD_REF: S000086033	systematic mutation set	null	 	S288C	resistance to chemicals: decreased	tirapazamine (200 uM)	 	hypersensitive relative to wildtype	 
YBL007C	ORF	SLA1	S000000103	PMID: 20150898|SGD_REF: S000133099	classical genetics	unspecified	"sla1AAA (L803A, L804A, D805A; variant clathrin box mutated)"	Other (TVY614)	protein/peptide distribution: abnormal	 	 	"elevated levels of Sla1p at the surface of mother cells, suggestive of a partial defect in endocytosis"	Wsc1p-GFP
YBL007C	ORF	SLA1	S000000103	PMID: 19506040|SGD_REF: S000130641	systematic mutation set	null	 	S288C	endocytosis: decreased	 	 	"defective internalization of a chimeric Snc1p reporter, GFP-Snc1-Suc2"	 
YBL007C	ORF	SLA1	S000000103	PMID: 20855568|SGD_REF: S000136780	classical genetics	null	 	Other (YPS163)	resistance to chemicals: decreased	ethanol (8%)	 	weak defect in basal tolerance	 
YBL007C	ORF	SLA1	S000000103	PMID: 20855568|SGD_REF: S000136780	classical genetics	null	 	Other (YPS163)	resistance to chemicals: decreased	ethanol	pretreated with 5% (v/v) ethanol	decreased acquisition of ethanol tolerance	 
YBL007C	ORF	SLA1	S000000103	PMID: 20691087|SGD_REF: S000135573	large-scale survey	null	 	S288C	resistance to chemicals: decreased	streptomycin (40 mg/ml)	 	 	 
YBL007C	ORF	SLA1	S000000103	PMID: 20675578|SGD_REF: S000135404	homozygous diploid	null	 	S288C	chemical compound accumulation: increased	tellurium atom	growth in 0.1 mM K2TeO3	 	 
YBL007C	ORF	SLA1	S000000103	PMID: 20675578|SGD_REF: S000135404	homozygous diploid	null	 	S288C	resistance to chemicals: decreased	tellurite (0.1 mM K2TeO3)	 	 	 
YBL007C	ORF	SLA1	S000000103	PMID: 14661025|SGD_REF: S000075297	systematic mutation set	null	 	S288C	resistance to chemicals: decreased	fluconazole (15 ug/ml)	 	weak sensitivity	 
YBL007C	ORF	SLA1	S000000103	PMID: 14661025|SGD_REF: S000075297	systematic mutation set	null	 	S288C	resistance to chemicals: decreased	caffeine (0.15%)	 	strong sensitivity	 
YBL007C	ORF	SLA1	S000000103	PMID: 18622397|SGD_REF: S000127112	competitive growth (fitness profiling using complete deletion alleles)	null	 	S288C	competitive fitness: decreased	 	minimal medium	 	 
YBL007C	ORF	SLA1	S000000103	PMID: 18780730|SGD_REF: S000127730	"homozygous diploid, systematic mutation set (pooled screening for fitness defects at 37 deg C relative to 30 deg C)"	null	 	S288C	heat sensitivity: increased	 	elevated temperature (37 deg C)	 	 
YBL007C	ORF	SLA1	S000000103	PMID: 18206664|SGD_REF: S000125270	"homozygous diploid, systematic mutation set (screen for adaptive response to oxidative stress)"	null	 	S288C	oxidative stress resistance: decreased	hydrogen peroxide	 	decreased viability in high concentrations of H2O2 after exposure to low concentrations	 
YBL007C	ORF	SLA1	S000000103	PMID: 19638689|SGD_REF: S000131078	systematic mutation set	null	 	S288C (BY4742)	heat sensitivity: increased	 	elevated temperature (37 deg C)	 	 
YBL007C	ORF	SLA1	S000000103	PMID: 19684113|SGD_REF: S000131305	classical genetics	null	 	S288C	resistance to chemicals: decreased	rapamycin	 	moderate sensitivity	 
YBL007C	ORF	SLA1	S000000103	PMID: 19638689|SGD_REF: S000131078	systematic mutation set	null	 	S288C (BY4742)	hyperosmotic stress resistance: decreased	sodium chloride (1 M)	 	 	 
YBL007C	ORF	SLA1	S000000103	PMID: 19638689|SGD_REF: S000131078	systematic mutation set	null	 	S288C (BY4742)	resistance to chemicals: decreased	methanol (16%)	 	 	 
YBL007C	ORF	SLA1	S000000103	PMID: 19503795|SGD_REF: S000130582	"homozygous diploid, systematic mutation set"	null	 	S288C	toxin resistance: decreased	 	 	K. lactis zymocin|complete growth inhibition on exposure to 33% zymocin	 
YBL007C	ORF	SLA1	S000000103	PMID: 15641941|SGD_REF: S000080385	systematic mutation set	null	 	S288C	oxidative stress resistance: decreased	paraquat (0.5 mM)	 	decreased growth in 0.5 mM paraquat	 
YBL007C	ORF	SLA1	S000000103	PMID: 15641941|SGD_REF: S000080385	systematic mutation set	null	 	S288C	oxidative stress resistance: decreased	dioxygen (100%)	 	decreased growth in 100% oxygen atmosphere	 
YBL007C	ORF	SLA1	S000000103	PMID: 19503795|SGD_REF: S000130582	"homozygous diploid, systematic mutation set"	null	 	S288C	resistance to chemicals: decreased	doxorubicin (50 ug/ml)	 	slow growth in the presence of 50 ug/ml doxorubicin	 
YBL007C	ORF	SLA1	S000000103	PMID: 18394190|SGD_REF: S000126054	classical genetics	null	 	S288C	metal resistance: decreased	nickel(2+) (2.5 mM)	 	 	 
YBL007C	ORF	SLA1	S000000103	PMID: 19466415|SGD_REF: S000130444	systematic mutation set	null	 	S288C	bud morphology: abnormal	 	 	bud is abnormally round	 
YBL007C	ORF	SLA1	S000000103	PMID: 18394190|SGD_REF: S000126054	classical genetics	null	 	S288C	metal resistance: decreased	cadmium(2+) (50 uM)	 	 	 
YBL007C	ORF	SLA1	S000000103	PMID: 16240455|SGD_REF: S000087007	homozygous diploid	null	 	Sigma1278b	cell shape: abnormal	hydroxyurea (100 mM)	HU-induced filamentous growth	chains of round or oval cells indicating defects in cell elongation	 
YBL007C	ORF	SLA1	S000000103	PMID: 16240455|SGD_REF: S000087007	homozygous diploid	null	 	Sigma1278b	filamentous growth: abnormal	hydroxyurea (100 mM)	HU-induced filamentous growth	 	 
YBL007C	ORF	SLA1	S000000103	PMID: 16240455|SGD_REF: S000087007	homozygous diploid	null	 	S288C	filamentous growth: abnormal	hydroxyurea (100 mM)	HU-induced filamentous growth	 	 
YBL007C	ORF	SLA1	S000000103	PMID: 19638689|SGD_REF: S000131078	systematic mutation set	null	 	S288C (BY4742)	resistance to chemicals: decreased	propan-1-ol (7%)	 	 	 
YBL007C	ORF	SLA1	S000000103	PMID: 19300474|SGD_REF: S000129658	large-scale survey	null	 	S288C	mitochondrial genome maintenance: abnormal	 	 	decreased frequency of spontaneous mitochondrial genome loss	 
YBL007C	ORF	SLA1	S000000103	PMID: 15239834|SGD_REF: S000077361	systematic mutation set (has interaction index < -3)	null	 	S288C	resistance to chemicals: decreased	hydroxyurea	 	 	 
YBL007C	ORF	SLA1	S000000103	PMID: 11907266|SGD_REF: S000071517	systematic mutation set	null	 	S288C	respiratory growth: absent	 	glycerol carbon source	 	 
YBL007C	ORF	SLA1	S000000103	PMID: 15837808|SGD_REF: S000081486	systematic mutation set	null	 	S288C	transposable element transposition: decreased	 	 	 	Ty3
YBL007C	ORF	SLA1	S000000103	PMID: 18612650|SGD_REF: S000126980	systematic mutation set	null	 	S288C	resistance to chemicals: decreased	monensin (50 uM)	 	moderately sensitive	 
YBL007C	ORF	SLA1	S000000103	PMID: 11452010|SGD_REF: S000061390	"homozygous diploid, systematic mutation set"	null	 	S288C	budding pattern: abnormal	 	 	>50% of cells exhibited random budding pattern	 
YBL007C	ORF	SLA1	S000000103	PMID: 16729036|SGD_REF: S000116016	"homozygous diploid, systematic mutation set"	null	 	S288C	hyperosmotic stress resistance: decreased	sodium chloride (1.2 M)	 	strong growth defect	 
YBL007C	ORF	SLA1	S000000103	PMID: 16729036|SGD_REF: S000116016	"homozygous diploid, systematic mutation set"	null	 	S288C	resistance to chemicals: decreased	caffeine (2 mg/ml)	 	strong growth defect	 
YBL007C	ORF	SLA1	S000000103	PMID: 16729036|SGD_REF: S000116016	"homozygous diploid, systematic mutation set"	null	 	S288C	utilization of carbon source: decreased	lactate (2%)	 	strong growth defect	 
YBL007C	ORF	SLA1	S000000103	PMID: 15715908|SGD_REF: S000080816	systematic mutation set	null	 	S288C	resistance to chemicals: decreased	Calcofluor White	 	 	 
YBL007C	ORF	SLA1	S000000103	PMID: 16729036|SGD_REF: S000116016	"homozygous diploid, systematic mutation set"	null	 	S288C	resistance to chemicals: decreased	calcium dichloride (0.7 M)	 	strong growth defect	 
YBL007C	ORF	SLA1	S000000103	PMID: 12134146|SGD_REF: S000072525	"homozygous diploid, competitive growth (quantitative homozygous diploid fitness profiles)"	null	 	S288C	respiratory growth: decreased rate	 	"glycerol, ethanol, lactate medium"	 	 
YBL007C	ORF	SLA1	S000000103	SGD_REF: S000072608	"homozygous diploid, competitive growth (quantitative homozygous diploid fitness profiles)"	null	 	S288C	respiratory growth: decreased rate	 	"glycerol, ethanol, lactate medium"	 	 
YBL007C	ORF	SLA1	S000000103	PMID: 16729036|SGD_REF: S000116016	"homozygous diploid, systematic mutation set"	null	 	S288C	utilization of carbon source: decreased	glycerol (3%)	 	strong growth defect	 
YBL007C	ORF	SLA1	S000000103	PMID: 16729036|SGD_REF: S000116016	"homozygous diploid, systematic mutation set"	null	 	S288C	resistance to chemicals: decreased	ethanol (6%)	YPD medium	strong growth defect	 
YBL007C	ORF	SLA1	S000000103	PMID: 17286805|SGD_REF: S000120711	classical genetics	null	 	Other	endocytosis: decreased	 	 	 	"NPF-Sso1-GFP (NPFXD motif is fused to Sso1p, which is also fused to GFP)"
YBL007C	ORF	SLA1	S000000103	PMID: 17286805|SGD_REF: S000120711	classical genetics	unspecified	sla1-delta770-814 (deletion of amino acids 770-814)	Other	endocytosis: decreased	 	 	 	"NPF-Sso1-GFP (NPFXD motif is fused to Sso1p, which is also fused to GFP)"
YBL007C	ORF	SLA1	S000000103	PMID: 16729036|SGD_REF: S000116016	"homozygous diploid, systematic mutation set"	null	 	S288C	resistance to chemicals: decreased	cycloheximide (0.18 ug/ml)	 	strong growth defect	 
YBL007C	ORF	SLA1	S000000103	PMID: 15715908|SGD_REF: S000080816	systematic mutation set	null	 	S288C	chitin deposition: increased	 	 	 	 
YBL007C	ORF	SLA1	S000000103	PMID: 17951556|SGD_REF: S000124527	classical genetics	overexpression	 	Other (FY56)	viability: decreased	 	2% galactose (galactose to induce overexpression)	 	 
YBL007C	ORF	SLA1	S000000103	PMID: 11452010|SGD_REF: S000061390	"homozygous diploid, large-scale survey"	null	 	S288C	cell shape: abnormal	 	 	round cell shape; moderate defect	 
YBL007C	ORF	SLA1	S000000103	PMID: 12140549|SGD_REF: S000071347	systematic mutation set	null	 	S288C	viable	 	 	 	 
YBL007C	ORF	SLA1	S000000103	PMID: 15716499|SGD_REF: S000080907	"homozygous diploid, competitive growth (genome-wide fitness profiling)"	null	 	S288C	competitive fitness: decreased	 	YPD medium	 	 
YBL007C	ORF	SLA1	S000000103	PMID: 19633105|SGD_REF: S000131100	systematic mutation set (genome-wide ethanol tolerance screening of the systematic deletion set)	null	 	S288C	resistance to chemicals: decreased	ethanol (8%)	 	 	 
YBL007C	ORF	SLA1	S000000103	PMID: 19506040|SGD_REF: S000130641	classical genetics	null	 	S288C	endocytosis: decreased	 	 	"defective internalization of a chimeric Snc1p reporter, GFP-Snc1-Suc2 reporter"	 
YBL007C	ORF	SLA1	S000000103	PMID: 14661025|SGD_REF: S000075297	systematic mutation set	null	 	S288C	resistance to chemicals: decreased	cycloheximide (0.1 ug/ml)	 	strong sensitivity	 
YBL007C	ORF	SLA1	S000000103	PMID: 15509654|SGD_REF: S000119334	"homozygous diploid, systematic mutation set"	null	 	S288C	respiratory growth: absent	glycerol	 	 	 
YBL007C	ORF	SLA1	S000000103	PMID: 15509654|SGD_REF: S000119334	"homozygous diploid, systematic mutation set (quantification of extracellular glutathione at stationary phase)"	null	 	S288C	chemical compound excretion: increased	glutathione	SD medium	 	 
YBL008W	ORF	HIR1	S000000104	PMID: 12140549|SGD_REF: S000071347	systematic mutation set	null	 	S288C	viable	 	 	 	 
YBL008W	ORF	HIR1	S000000104	PMID: 12140549|SGD_REF: S000071347	systematic mutation set (fitness profiling after 20 generations)	null	 	S288C	competitive fitness: decreased	sodium chloride (1 M NaCl)	 	 	 
YBL008W	ORF	HIR1	S000000104	PMID: 19683497|SGD_REF: S000131310	systematic mutation set	null	 	S288C	protein/peptide accumulation: increased	 	 	 	Hta1p-GFP
YBL008W	ORF	HIR1	S000000104	PMID: 12149442|SGD_REF: S000118618	"homozygous diploid, competitive growth"	null	 	S288C	UV resistance: decreased	 	 	"weak sensitivity, one relative fitness ratio below 0.92"	 
YBL008W	ORF	HIR1	S000000104	PMID: 20691087|SGD_REF: S000135573	large-scale survey	null	 	S288C	resistance to chemicals: decreased	cycloheximide (45 ng/ml)	 	 	 
YBL008W	ORF	HIR1	S000000104	PMID: 16157669|SGD_REF: S000086633	"homozygous diploid, systematic mutation set"	null	 	S288C	resistance to chemicals: decreased	benomyl (10 ug/ml)	 	 	 
YBL008W	ORF	HIR1	S000000104	PMID: 18780730|SGD_REF: S000127730	"homozygous diploid, systematic mutation set (pooled screening for fitness defects at 37 deg C relative to 30 deg C)"	null	 	S288C	heat sensitivity: increased	 	elevated temperature (37 deg C)	 	 
YBL008W	ORF	HIR1	S000000104	PMID: 18622397|SGD_REF: S000127112	competitive growth (fitness profiling using complete deletion alleles)	null	 	S288C	competitive fitness: decreased	 	minimal medium	 	 
YBL008W	ORF	HIR1	S000000104	PMID: 21341307|SGD_REF: S000144477	systematic mutation set	null	 	S288C	vegetative growth: decreased rate	 	 	 	 
YBL008W	ORF	HIR1	S000000104	PMID: 19684113|SGD_REF: S000131305	classical genetics	null	 	S288C	resistance to chemicals: increased	rapamycin	 	slight resistance	 
YBL009W	ORF	ALK2	S000000105	PMID: 12140549|SGD_REF: S000071347	systematic mutation set	null	 	S288C	viable	 	 	 	 
YBL009W	ORF	ALK2	S000000105	PMID: 11470404|SGD_REF: S000060989	"homozygous diploid, systematic mutation set"	null	 	SK1	viable	 	 	 	 
YBL009W	ORF	ALK2	S000000105	PMID: 11470404|SGD_REF: S000060989	"homozygous diploid, systematic mutation set (Visual inspection by light microscopy)"	null	 	SK1	sporulation: normal	 	 	 	 
YBL009W	ORF	ALK2	S000000105	PMID: 16455487|SGD_REF: S000114334	systematic mutation set (Growth assessment by spot dilution)	overexpression	 	S288C	vegetative growth: decreased	 	 	 	 
YBL009W	ORF	ALK2	S000000105	PMID: 16855400|SGD_REF: S000117268	classical genetics	null	 	W303	viable	 	 	 	 
YBL009W	ORF	ALK2	S000000105	PMID: 16855400|SGD_REF: S000117268	classical genetics	overexpression	 	W303	cell cycle progression in M phase: arrested	 	 	"cells accumulate with 2C DNA content, and short thick spindles"	 
YBL009W	ORF	ALK2	S000000105	PMID: 16455487|SGD_REF: S000114334	classical genetics	overexpression	 	S288C	cell cycle progression in G2 phase: abnormal	 	 	see Table S8 for more details|shift towards 2C DNA content	 
YBL009W	ORF	ALK2	S000000105	PMID: 16455487|SGD_REF: S000114334	classical genetics	overexpression	 	S288C	cellular morphology: abnormal	 	 	see Table S7 for more details	 
YBL009W	ORF	ALK2	S000000105	PMID: 18622397|SGD_REF: S000127112	competitive growth (fitness profiling using complete deletion alleles)	null	 	S288C	competitive fitness: decreased	 	minimal medium	 	 
YBL009W	ORF	ALK2	S000000105	PMID: 15509654|SGD_REF: S000119334	"homozygous diploid, systematic mutation set (quantification of extracellular glutathione at stationary phase)"	null	 	S288C	chemical compound excretion: increased	glutathione	SD medium	 	 
YBL009W	ORF	ALK2	S000000105	PMID: 21341307|SGD_REF: S000144477	large-scale survey	overexpression	 	Other (Y258)	vegetative growth: decreased rate	 	 	 	 
YBL009W	ORF	ALK2	S000000105	PMID: 15509654|SGD_REF: S000119334	"homozygous diploid, systematic mutation set"	null	 	S288C	respiratory growth: absent	glycerol	 	 	 
YBL010C	ORF		S000000106	PMID: 18622397|SGD_REF: S000127112	competitive growth (fitness profiling using complete deletion alleles)	null	 	S288C	competitive fitness: increased	 	minimal medium	 	 
YBL010C	ORF		S000000106	PMID: 17989363|SGD_REF: S000124606	systematic mutation set	overexpression	 	Sigma1278b	filamentous growth: decreased	 	 	 	 
YBL010C	ORF		S000000106	PMID: 11470404|SGD_REF: S000060989	"homozygous diploid, systematic mutation set (Visual inspection by light microscopy)"	null	 	SK1	sporulation: normal	 	 	 	 
YBL010C	ORF		S000000106	PMID: 11470404|SGD_REF: S000060989	"homozygous diploid, systematic mutation set"	null	 	SK1	viable	 	 	 	 
YBL010C	ORF		S000000106	PMID: 12140549|SGD_REF: S000071347	systematic mutation set	null	 	S288C	viable	 	 	 	 
YBL011W	ORF	SCT1	S000000107	PMID: 21136082|SGD_REF: S000141703	"homozygous diploid, systematic mutation set"	null	 	S288C	auxotrophy	myo-inositol	 	 	 
YBL011W	ORF	SCT1	S000000107	PMID: 18622397|SGD_REF: S000127112	competitive growth (fitness profiling using complete deletion alleles)	null	 	S288C	competitive fitness: decreased	 	minimal medium	 	 
YBL011W	ORF	SCT1	S000000107	PMID: 12140549|SGD_REF: S000071347	systematic mutation set	null	 	S288C	viable	 	 	 	 
YBL011W	ORF	SCT1	S000000107	PMID: 17107617|SGD_REF: S000119680	systematic mutation set	null	 	S288C	chemical compound accumulation: abnormal	polyphosphate	 	 	 
YBL011W	ORF	SCT1	S000000107	PMID: 19525420|SGD_REF: S000130679	classical genetics	null	 	W303	cell shape: abnormal	 	 	cells are elongated and also larger than wild-type	 
YBL012C	ORF		S000000108	PMID: 17107617|SGD_REF: S000119680	systematic mutation set	null	 	S288C	chemical compound accumulation: abnormal	polyphosphate	 	 	 
YBL012C	ORF		S000000108	PMID: 19220866|SGD_REF: S000129336	systematic mutation set	null	 	S288C	acid pH resistance: decreased	propionic acid (20 mM propionic acid)	 	 	 
YBL012C	ORF		S000000108	PMID: 15239834|SGD_REF: S000077361	systematic mutation set (has interaction index < -3)	null	 	S288C	resistance to chemicals: decreased	hydroxyurea	 	 	 
YBL012C	ORF		S000000108	PMID: 12140549|SGD_REF: S000071347	systematic mutation set	null	 	S288C	viable	 	 	 	 
YBL013W	ORF	FMT1	S000000109	PMID: 20963216|SGD_REF: S000138566	"homozygous diploid, systematic mutation set"	null	 	S288C	dessication resistance: decreased	 	pooled mutants subject to three cycles of growth to post-diauxic phase followed by desiccation and regrowth	2-fold or greater decreased survival after the treatment	 
YBL013W	ORF	FMT1	S000000109	PMID: 18622397|SGD_REF: S000127112	competitive growth (fitness profiling using complete deletion alleles)	null	 	S288C	competitive fitness: decreased	 	minimal medium	 	 
YBL013W	ORF	FMT1	S000000109	PMID: 12140549|SGD_REF: S000071347	systematic mutation set	null	 	S288C	viable	 	 	 	 
YBL013W	ORF	FMT1	S000000109	PMID: 10781559|SGD_REF: S000039777	classical genetics	null	 	 	viable	 	 	 	 
YBL013W	ORF	FMT1	S000000109	PMID: 19220866|SGD_REF: S000129336	systematic mutation set	null	 	S288C	acid pH resistance: decreased	propionic acid (20 mM propionic acid)	 	 	 
YBL013W	ORF	FMT1	S000000109	PMID: 19638689|SGD_REF: S000131078	systematic mutation set	null	 	S288C (BY4742)	heat sensitivity: increased	 	elevated temperature (37 deg C)	 	 
YBL014C	ORF	RRN6	S000000110	PMID: 18622397|SGD_REF: S000127112	competitive growth (fitness profiling of essential genes in the presence of tunicamycin using hypomorphic DAmP alleles)	reduction of function	 	S288C	resistance to chemicals: decreased	tunicamycin (0.25 ug/ml)	 	 	 
YBL014C	ORF	RRN6	S000000110	PMID: 18622397|SGD_REF: S000127112	competitive growth (fitness profiling of essential genes using hypomorphic DAmP alleles)	reduction of function	 	S288C	competitive fitness: decreased	 	minimal medium	 	 
YBL014C	ORF	RRN6	S000000110	PMID: 1871118|SGD_REF: S000055971	classical genetics	conditional	 	Other	RNA accumulation: decreased	 	elevated temperature (36 deg C)	 	"rRNA species transcribed by RNA polymerase I (25S, 18S, and 5.8S)"
YBL014C	ORF	RRN6	S000000110	PMID: 1871118|SGD_REF: S000055971	classical genetics	conditional	 	Other	heat sensitivity: increased	 	elevated temperature (36 deg C)	 	 
YBL014C	ORF	RRN6	S000000110	PMID: 16943325|SGD_REF: S000118289	large-scale survey	repressible	 	S288C	cell cycle progression in G1 phase: abnormal	 	 	accumulation of cells with a 1C DNA content indicative of a G1 arrest or delay	 
YBL014C	ORF	RRN6	S000000110	PMID: 16455487|SGD_REF: S000114334	systematic mutation set (Growth assessment by spot dilution)	overexpression	 	S288C	vegetative growth: decreased	 	 	 	 
YBL014C	ORF	RRN6	S000000110	PMID: 12140549|SGD_REF: S000071347	systematic mutation set	null	 	S288C	inviable	 	 	 	 
YBL015W	ORF	ACH1	S000000111	PMID: 18689527|SGD_REF: S000127370	classical genetics	null	 	S288C	utilization of carbon source: decreased	acetate	 	 	 
YBL015W	ORF	ACH1	S000000111	PMID: 19298859|SGD_REF: S000129669	classical genetics	null	 	Other	utilization of carbon source: abnormal	acetate (50 mM)	 	cells undergo a prolonged lag phase and then grow exponentially	 
YBL015W	ORF	ACH1	S000000111	PMID: 19298859|SGD_REF: S000129669	classical genetics	null	 	S288C	acid pH resistance: decreased	 	acetate provided as carbon source in pH 5.0 medium	no growth	 
YBL015W	ORF	ACH1	S000000111	PMID: 18622397|SGD_REF: S000127112	competitive growth (fitness profiling using complete deletion alleles)	null	 	S288C	competitive fitness: increased	 	minimal medium	 	 
YBL015W	ORF	ACH1	S000000111	PMID: 12140549|SGD_REF: S000071347	systematic mutation set	null	 	S288C	viable	 	 	 	 
YBL016W	ORF	FUS3	S000000112	PMID: 17952059|SGD_REF: S000124519	classical genetics	reduction of function	fus3-D314KD317K (substrate docking-site mutations)	S288C	protein/peptide distribution: abnormal	 	 	50% decrease in pheromone-induced localization to shmoo tip	Fus3p
YBL016W	ORF	FUS3	S000000112	PMID: 17963515|SGD_REF: S000124602	classical genetics	reduction of function	fus3-(T180A Y182A) (mutations abolish phosphorylation)	Other	protein/peptide distribution: abnormal	 	 	reduced nuclear accumulation of Fus3p in response to pheromone treatment	Fus3p
YBL016W	ORF	FUS3	S000000112	PMID: 12140549|SGD_REF: S000071347	systematic mutation set	null	 	S288C	viable	 	 	 	 
YBL016W	ORF	FUS3	S000000112	PMID: 18417610|SGD_REF: S000126103	classical genetics	null	 	Sigma1278b	protein/peptide distribution: abnormal	 	filamentous growth conditions	localization shift to nucleus impaired	Sks1p-vYFP
YBL016W	ORF	FUS3	S000000112	PMID: 18417610|SGD_REF: S000126103	classical genetics	null	 	Sigma1278b	protein/peptide distribution: abnormal	 	filamentous growth conditions	localization shift to nucleus impaired	Ksp1-vYFP
YBL016W	ORF	FUS3	S000000112	PMID: 18417610|SGD_REF: S000126103	classical genetics	null	 	Sigma1278b	filamentous growth: increased	 	 	hyperfilamentous	 
YBL016W	ORF	FUS3	S000000112	PMID: 17923678|SGD_REF: S000124374	classical genetics	null	 	S288C	transposable element transposition: increased	 	 	 	Ty1his3AI
YBL016W	ORF	FUS3	S000000112	PMID: 1946350|SGD_REF: S000043870	classical genetics	null	 	W303	viability: decreased	 	 	4 degrees C	 
YBL016W	ORF	FUS3	S000000112	PMID: 1946350|SGD_REF: S000043870	classical genetics	null	 	W303	mating efficiency: normal	 	 	 	 
YBL016W	ORF	FUS3	S000000112	PMID: 1946350|SGD_REF: S000043870	classical genetics	null	 	S288C	sterile	 	 	 	 
YBL016W	ORF	FUS3	S000000112	PMID: 1946350|SGD_REF: S000043870	classical genetics	null	 	W303	pheromone-induced cell cycle arrest: absent	 	 	 	 
YBL016W	ORF	FUS3	S000000112	PMID: 1946350|SGD_REF: S000043870	classical genetics	null	 	S288C	pheromone production: normal	 	 	 	 
YBL016W	ORF	FUS3	S000000112	PMID: 19506040|SGD_REF: S000130641	classical genetics	null	 	S288C	endocytosis: decreased	 	 	"defective internalization of a chimeric Snc1p reporter, GFP-Snc1-Suc2 reporter"	 
YBL016W	ORF	FUS3	S000000112	PMID: 19506040|SGD_REF: S000130641	systematic mutation set	null	 	S288C	endocytosis: decreased	 	 	"defective internalization of a chimeric Snc1p reporter, GFP-Snc1-Suc2"	 
YBL016W	ORF	FUS3	S000000112	PMID: 12878605|SGD_REF: S000074121	classical genetics	null	 	S288C	chemical compound accumulation: decreased	calcium(2+)	cells treated with alpha factor	decreased low-affinity Ca2+ influx	 
YBL016W	ORF	FUS3	S000000112	PMID: 12878605|SGD_REF: S000074121	classical genetics	null	 	S288C	RNA accumulation: decreased	 	cells treated with alpha factor	mating pheromone induction of SLT2 abolished	SLT2-LacZ
YBL016W	ORF	FUS3	S000000112	PMID: 16738305|SGD_REF: S000116245	classical genetics	null	 	Other	necrotic cell death: decreased	 	cells treated with high concentrations of alpha factor	slow and fast cell death deficient	 
YBL016W	ORF	FUS3	S000000112	PMID: 12878605|SGD_REF: S000074121	classical genetics	null	 	S288C	protein/peptide accumulation: decreased	 	cells treated with alpha factor	 	Fig1p-Myc
YBL016W	ORF	FUS3	S000000112	PMID: 9135999|SGD_REF: S000046809	classical genetics	null	 	Other (381G)	mating efficiency: decreased	 	mated with a pheromoneless partner in the presence high concentrations of alpha factor	"defective in default mating pathway, which operates in the absence of a pheromone gradient"	 
YBL016W	ORF	FUS3	S000000112	PMID: 16415861|SGD_REF: S000114261	competitive growth	overexpression	 	S288C	resistance to chemicals: decreased	rapamycin (1.3 nM)	 	 	 
YBL016W	ORF	FUS3	S000000112	PMID: 18474625|SGD_REF: S000126405	classical genetics	null	 	Other	protein/peptide distribution: abnormal	 	cells treated with alpha factor	Fus2p is retained in the nucleus and does not exhibit a pheromone-dependent relocation to the shmoo tip	Fus2p-GFP
YBL016W	ORF	FUS3	S000000112	PMID: 19466415|SGD_REF: S000130444	systematic mutation set	null	 	S288C	bud morphology: abnormal	 	 	bud is abnormally elongated	 
YBL016W	ORF	FUS3	S000000112	PMID: 18417610|SGD_REF: S000126103	classical genetics	reduction of function	fus3-K42R (K42R; kinase-dead)	Sigma1278b	protein/peptide distribution: abnormal	 	filamentous growth conditions	localization shift to nucleus impaired	Sks1p-vYFP
YBL016W	ORF	FUS3	S000000112	PMID: 18417610|SGD_REF: S000126103	classical genetics	reduction of function	fus3-K42R (K42R; kinase-dead)	Sigma1278b	protein/peptide distribution: abnormal	 	filamentous growth conditions	localization shift to nucleus impaired	Ksp1-vYFP
YBL016W	ORF	FUS3	S000000112	PMID: 1946350|SGD_REF: S000043870	classical genetics	null	 	W303	pheromone production: normal	 	 	 	 
YBL016W	ORF	FUS3	S000000112	PMID: 17952059|SGD_REF: S000124519	classical genetics	reduction of function	fus3-T180AY182F (mutation prevents phosphorylation)	S288C	protein/peptide distribution: abnormal	 	 	50% decrease in pheromone-induced localization to shmoo tip	Fus3p
YBL016W	ORF	FUS3	S000000112	PMID: 17952059|SGD_REF: S000124519	classical genetics	reduction of function	fus3-K42R (kinase-dead mutation)	S288C	protein/peptide distribution: abnormal	 	 	partial decrease in pheromone-induced localization to shmoo tip	Fus3p
YBL017C	ORF	PEP1	S000000113	PMID: 12140549|SGD_REF: S000071347	systematic mutation set	null	 	S288C	viable	 	 	 	 
YBL017C	ORF	PEP1	S000000113	PMID: 3538017|SGD_REF: S000053909	classical genetics	reduction of function	 	Other	vacuolar transport: abnormal	 	 	mislocalization of CPY-invertase fusion protein to be secreted rather than targeted to vacuole	carboxypeptidase-Y-invertase fusion protein
YBL017C	ORF	PEP1	S000000113	PMID: 18622397|SGD_REF: S000127112	competitive growth (fitness profiling using complete deletion alleles)	null	 	S288C	competitive fitness: decreased	 	minimal medium	 	 
YBL018C	ORF	POP8	S000000114	PMID: 18622397|SGD_REF: S000127112	competitive growth (fitness profiling of essential genes in the presence of tunicamycin using hypomorphic DAmP alleles)	reduction of function	 	S288C	resistance to chemicals: decreased	tunicamycin (0.25 ug/ml)	 	 	 
YBL018C	ORF	POP8	S000000114	PMID: 9620854|SGD_REF: S000044608	classical genetics	null	 	W303	inviable	 	 	 	 
YBL018C	ORF	POP8	S000000114	PMID: 12140549|SGD_REF: S000071347	systematic mutation set	null	 	S288C	inviable	 	 	 	 
YBL018C	ORF	POP8	S000000114	PMID: 18622397|SGD_REF: S000127112	competitive growth (fitness profiling of essential genes using hypomorphic DAmP alleles)	reduction of function	 	S288C	competitive fitness: decreased	 	minimal medium	 	 
YBL019W	ORF	APN2	S000000115	PMID: 10022867|SGD_REF: S000053610	classical genetics	null	 	Other	oxidative stress resistance: normal	hydrogen peroxide (series: 10 mM and lower concentrations)	 	 	 
YBL019W	ORF	APN2	S000000115	PMID: 10022867|SGD_REF: S000053610	classical genetics	null	 	Other	resistance to chemicals: normal	phleomycin D (series: 5 mg/ml and lower concentrations)	 	 	 
YBL019W	ORF	APN2	S000000115	PMID: 10022867|SGD_REF: S000053610	classical genetics	null	 	Other	resistance to chemicals: normal	methyl methanesulfonate (series: 0.25% and lower concentrations)	 	 	 
YBL019W	ORF	APN2	S000000115	PMID: 9765213|SGD_REF: S000050984	classical genetics	null	 	S288C	resistance to chemicals: normal	methyl methanesulfonate (series: 0-0.6% for 20 min)	 	 	 
YBL019W	ORF	APN2	S000000115	PMID: 9765213|SGD_REF: S000050984	classical genetics	null	 	Other	viable	 	 	 	 
YBL019W	ORF	APN2	S000000115	PMID: 10022867|SGD_REF: S000053610	classical genetics	null	 	Other	mutation frequency: increased	 	 	increased rate of spontaneous mutation (3.8-fold elevated at ade2 locus)	 
YBL019W	ORF	APN2	S000000115	PMID: 18975972|SGD_REF: S000128338	"heterozygous diploid, competitive growth"	null	 	S288C	resistance to chemicals: decreased	St. John's Wort extract	 	 	 
YBL019W	ORF	APN2	S000000115	PMID: 19751518|SGD_REF: S000131621	systematic mutation set (screen performed using the MATalpha deletion collection)	null	 	S288C	respiratory growth: absent	 	glycerol carbon source	 	 
YBL019W	ORF	APN2	S000000115	PMID: 16415861|SGD_REF: S000114261	competitive growth	overexpression	 	S288C	resistance to chemicals: increased	rapamycin (1.3 nM)	 	 	 
YBL019W	ORF	APN2	S000000115	PMID: 12140549|SGD_REF: S000071347	systematic mutation set	null	 	S288C	viable	 	 	 	 
YBL019W	ORF	APN2	S000000115	PMID: 18622397|SGD_REF: S000127112	competitive growth (fitness profiling using complete deletion alleles)	null	 	S288C	competitive fitness: normal	 	minimal medium	 	 
YBL019W	ORF	APN2	S000000115	PMID: 20691087|SGD_REF: S000135573	large-scale survey	null	 	S288C	resistance to chemicals: decreased	cycloheximide (45 ng/ml)	 	 	 
YBL019W	ORF	APN2	S000000115	PMID: 20691087|SGD_REF: S000135573	large-scale survey	null	 	S288C	resistance to chemicals: decreased	neomycin (5.5 mg/ml)	 	 	 
YBL020W	ORF	RFT1	S000000116	PMID: 21341307|SGD_REF: S000144477	large-scale survey	overexpression	 	Other (Y258)	vegetative growth: decreased rate	 	 	 	 
YBL020W	ORF	RFT1	S000000116	PMID: 18622397|SGD_REF: S000127112	competitive growth (fitness profiling of essential genes in the presence of tunicamycin using hypomorphic DAmP alleles)	reduction of function	 	S288C	resistance to chemicals: increased	tunicamycin (0.25 ug/ml)	 	 	 
YBL020W	ORF	RFT1	S000000116	PMID: 12140549|SGD_REF: S000071347	systematic mutation set	null	 	S288C	inviable	 	 	 	 
YBL020W	ORF	RFT1	S000000116	PMID: 19494107|SGD_REF: S000130527	classical genetics	repressible	 	Other	chemical compound accumulation: increased	Man5GlcNAc2-P-P-dolichol	 	 	 
YBL020W	ORF	RFT1	S000000116	PMID: 11807558|SGD_REF: S000069444	classical genetics	repressible	 	Other	protein/peptide modification: decreased	 	 	carboxypeptidase Y is underglycosylated	carboxypeptidase Y (Prc1p)
YBL020W	ORF	RFT1	S000000116	PMID: 18622397|SGD_REF: S000127112	competitive growth (fitness profiling of essential genes using hypomorphic DAmP alleles)	reduction of function	 	S288C	competitive fitness: increased	 	minimal medium	 	 
YBL021C	ORF	HAP3	S000000117	PMID: 19033152|SGD_REF: S000128460	"homozygous diploid, large-scale survey"	null	 	S288C	cell cycle progression in G1 phase: delayed	 	 	cells accumulate with 1C DNA content (HTP flow cytometry) indicative of a G1 phase delay	 
YBL021C	ORF	HAP3	S000000117	PMID: 18622397|SGD_REF: S000127112	competitive growth (fitness profiling using complete deletion alleles)	null	 	S288C	competitive fitness: decreased	 	minimal medium	 	 
YBL021C	ORF	HAP3	S000000117	PMID: 2182199|SGD_REF: S000048200	classical genetics	reduction of function	hap3-1	Other	protein/peptide accumulation: decreased	 	 	 	cytochromes
YBL021C	ORF	HAP3	S000000117	PMID: 2182199|SGD_REF: S000048200	classical genetics	reduction of function	hap3-1	Other	utilization of carbon source: decreased	glycerol	 	 	 
YBL021C	ORF	HAP3	S000000117	PMID: 2182199|SGD_REF: S000048200	classical genetics	reduction of function	hap3-1	Other	mitochondrial rho- mutation frequency: increased	 	 	5-6 fold increase	 
YBL021C	ORF	HAP3	S000000117	PMID: 19751518|SGD_REF: S000131621	systematic mutation set (screen performed using the MATalpha deletion collection)	null	 	S288C	respiratory growth: absent	 	glycerol carbon source	 	 
YBL021C	ORF	HAP3	S000000117	PMID: 12140549|SGD_REF: S000071347	systematic mutation set	null	 	S288C	viable	 	 	 	 
YBL021C	ORF	HAP3	S000000117	PMID: 15948967|SGD_REF: S000082343	classical genetics	null	 	Other	protein/peptide accumulation: decreased	 	ethanol as carbon source	 	GDH3
YBL021C	ORF	HAP3	S000000117	PMID: 15948967|SGD_REF: S000082343	classical genetics	null	 	Other	protein/peptide accumulation: decreased	 	long-term YPD cultures in stationary phase	5-15% relative to wild-type cells	GDH3
YBL021C	ORF	HAP3	S000000117	PMID: 12134146|SGD_REF: S000072525	"homozygous diploid, competitive growth (quantitative homozygous diploid fitness profiles)"	null	 	S288C	respiratory growth: decreased rate	 	"glycerol, ethanol, lactate medium"	 	 
YBL021C	ORF	HAP3	S000000117	SGD_REF: S000072608	"homozygous diploid, competitive growth (quantitative homozygous diploid fitness profiles)"	null	 	S288C	respiratory growth: decreased rate	 	"glycerol, ethanol, lactate medium"	 	 
YBL021C	ORF	HAP3	S000000117	PMID: 15883373|SGD_REF: S000081669	systematic mutation set	null	 	S288C	resistance to chemicals: normal	wortmannin	 	 	 
YBL021C	ORF	HAP3	S000000117	PMID: 15883373|SGD_REF: S000081669	systematic mutation set	null	 	S288C	resistance to chemicals: increased	rapamycin	 	 	 
YBL021C	ORF	HAP3	S000000117	PMID: 11907266|SGD_REF: S000071517	systematic mutation set	null	 	S288C	respiratory growth: absent	 	glycerol carbon source	 	 
YBL022C	ORF	PIM1	S000000118	PMID: 21341307|SGD_REF: S000144477	large-scale survey	overexpression	 	Other (Y258)	vegetative growth: decreased rate	 	 	 	 
YBL022C	ORF	PIM1	S000000118	PMID: 12134146|SGD_REF: S000072525	"homozygous diploid, competitive growth (quantitative homozygous diploid fitness profiles)"	null	 	S288C	fermentative growth: decreased rate	 	YPD medium	 	 
YBL022C	ORF	PIM1	S000000118	SGD_REF: S000072608	"homozygous diploid, competitive growth (quantitative homozygous diploid fitness profiles)"	null	 	S288C	fermentative growth: decreased rate	 	YPD medium	 	 
YBL022C	ORF	PIM1	S000000118	PMID: 20498295|SGD_REF: S000134192	systematic mutation set	null	 	S288C	transposable element transposition: decreased	 	 	severe decrease in Ty1 mobility	 
YBL022C	ORF	PIM1	S000000118	PMID: 18780730|SGD_REF: S000127730	"homozygous diploid, systematic mutation set (pooled screening for fitness defects at 37 deg C relative to 30 deg C)"	null	 	S288C	heat sensitivity: increased	 	elevated temperature (37 deg C)	 	 
YBL022C	ORF	PIM1	S000000118	PMID: 19638689|SGD_REF: S000131078	systematic mutation set	null	 	S288C (BY4742)	heat sensitivity: increased	 	elevated temperature (37 deg C)	 	 
YBL022C	ORF	PIM1	S000000118	PMID: 15641941|SGD_REF: S000080385	systematic mutation set	null	 	S288C	oxidative stress resistance: decreased	dioxygen (100%)	 	decreased growth in 100% oxygen atmosphere	 
YBL022C	ORF	PIM1	S000000118	PMID: 19638689|SGD_REF: S000131078	systematic mutation set	null	 	S288C (BY4742)	resistance to chemicals: decreased	propan-1-ol (7%)	 	 	 
YBL022C	ORF	PIM1	S000000118	PMID: 16455487|SGD_REF: S000114334	systematic mutation set (Growth assessment by spot dilution)	overexpression	 	S288C	vegetative growth: decreased	 	 	 	 
YBL022C	ORF	PIM1	S000000118	PMID: 17314395|SGD_REF: S000120954	systematic mutation set	null	 	S288C	resistance to chemicals: decreased	"1,2-bis(2-aminophenoxy)ethane-N,N,N',N'-tetraacetic acid (1.5 mM)"	 	 	 
YBL022C	ORF	PIM1	S000000118	PMID: 19300474|SGD_REF: S000129658	large-scale survey	null	 	S288C	respiratory growth: decreased rate	 	nonfermentable carbon source (2% glycerol)	 	 
YBL022C	ORF	PIM1	S000000118	PMID: 12140549|SGD_REF: S000071347	systematic mutation set	null	 	S288C	viable	 	 	 	 
YBL022C	ORF	PIM1	S000000118	PMID: 19054128|SGD_REF: S000128535	systematic mutation set	null	 	S288C	resistance to chemicals: decreased	ethanol (8%)	 	 	 
YBL022C	ORF	PIM1	S000000118	PMID: 8146662|SGD_REF: S000061090	classical genetics	null	 	Other	mitochondrial morphology: abnormal	 	 	 	 
YBL022C	ORF	PIM1	S000000118	PMID: 8146662|SGD_REF: S000061090	classical genetics	null	 	Other	utilization of carbon source: decreased	 	glycerol	 	 
YBL022C	ORF	PIM1	S000000118	PMID: 8146662|SGD_REF: S000061090	classical genetics	null	 	Other	utilization of carbon source: decreased	 	ethanol	 	 
YBL022C	ORF	PIM1	S000000118	PMID: 8146662|SGD_REF: S000061090	classical genetics	null	 	Other	viable	 	 	 	 
YBL022C	ORF	PIM1	S000000118	PMID: 8276800|SGD_REF: S000040977	classical genetics	null	 	S288C	utilization of carbon source: decreased	 	lactate	 	 
YBL022C	ORF	PIM1	S000000118	PMID: 8276800|SGD_REF: S000040977	classical genetics	null	 	S288C	utilization of carbon source: decreased	 	glycerol	 	 
YBL022C	ORF	PIM1	S000000118	PMID: 8276800|SGD_REF: S000040977	classical genetics	null	 	S288C	viable	 	 	 	 
YBL022C	ORF	PIM1	S000000118	PMID: 20963216|SGD_REF: S000138566	"homozygous diploid, systematic mutation set"	null	 	S288C	dessication resistance: decreased	 	pooled mutants subject to three cycles of growth to post-diauxic phase followed by desiccation and regrowth	2-fold or greater decreased survival after the treatment	 
YBL023C	ORF	MCM2	S000000119	PMID: 18622397|SGD_REF: S000127112	competitive growth (fitness profiling of essential genes in the presence of tunicamycin using hypomorphic DAmP alleles)	reduction of function	 	S288C	resistance to chemicals: increased	tunicamycin (0.25 ug/ml)	 	 	 
YBL023C	ORF	MCM2	S000000119	PMID: 18622397|SGD_REF: S000127112	competitive growth (fitness profiling of essential genes using hypomorphic DAmP alleles)	reduction of function	 	S288C	competitive fitness: decreased	 	minimal medium	 	 
YBL023C	ORF	MCM2	S000000119	PMID: 10834843|SGD_REF: S000052255	classical genetics	conditional	mcm2-td (conditional degron mutant)	W303	cell cycle progression in S phase: arrested	 	elevated temperature (37 deg C)	unable to complete S phase upon release from hydroxyurea arrest	 
YBL023C	ORF	MCM2	S000000119	PMID: 10834843|SGD_REF: S000052255	classical genetics	conditional	mcm2-td (conditional degron mutant)	W303	cell cycle progression through the G1/S phase transition: arrested	 	elevated temperature (37 C)	DNA replication does not occur upon release from induced G1 arrest (indicates requirement for entry into S phase)	 
YBL023C	ORF	MCM2	S000000119	PMID: 12140549|SGD_REF: S000071347	systematic mutation set	null	 	S288C	inviable	 	 	 	 
YBL023C	ORF	MCM2	S000000119	PMID: 17989363|SGD_REF: S000124606	systematic mutation set	null	 	Sigma1278b	filamentous growth: decreased	 	 	 	 
YBL023C	ORF	MCM2	S000000119	PMID: 17989363|SGD_REF: S000124606	systematic mutation set	null	 	Sigma1278b	invasive growth: absent	 	 	 	 
YBL023C	ORF	MCM2	S000000119	PMID: 15716499|SGD_REF: S000080907	"heterozygous diploid, competitive growth"	null	 	S288C	haploinsufficient	 	 	 	 
YBL023C	ORF	MCM2	S000000119	PMID: 15716499|SGD_REF: S000080907	"heterozygous diploid, competitive growth (genome-wide fitness profiling)"	null	 	S288C	competitive fitness: decreased	 	YPD medium	 	 
YBL023C	ORF	MCM2	S000000119	PMID: 2044961|SGD_REF: S000054742	classical genetics	repressible	 	Other	cell cycle progression in S phase: arrested	 	galactose-inducible promoter on glucose medium	 	 
YBL024W	ORF	NCL1	S000000120	PMID: 20660648|SGD_REF: S000135283	systematic mutation set	null	 	S288C	resistance to chemicals: decreased	sodium arsenite (400 uM)	 	 	 
YBL024W	ORF	NCL1	S000000120	PMID: 12140549|SGD_REF: S000071347	systematic mutation set	null	 	S288C	viable	 	 	 	 
YBL024W	ORF	NCL1	S000000120	PMID: 11816028|SGD_REF: S000141999	systematic mutation set	null	 	S288C	oxidative stress resistance: decreased	linoleic acid hydroperoxide (0.2 mM)	 	 	 
YBL024W	ORF	NCL1	S000000120	PMID: 11816028|SGD_REF: S000141999	systematic mutation set	null	 	S288C	oxidative stress resistance: decreased	hydrogen peroxide (4 mM)	 	 	 
YBL024W	ORF	NCL1	S000000120	PMID: 21341307|SGD_REF: S000144477	large-scale survey	overexpression	 	Other (Y258)	vegetative growth: decreased rate	 	 	 	 
YBL024W	ORF	NCL1	S000000120	PMID: 19633105|SGD_REF: S000131100	systematic mutation set (genome-wide ethanol tolerance screening of the systematic deletion set)	null	 	S288C	resistance to chemicals: decreased	ethanol (8%)	 	 	 
YBL024W	ORF	NCL1	S000000120	PMID: 12089449|SGD_REF: S000070190	systematic mutation set (analysis of cell size for mutants in the systematic deletion collection)	null	 	S288C	cell size: increased	 	 	mutant is among the largest 5% of haploid deletion strains	 
YBL024W	ORF	NCL1	S000000120	PMID: 18622397|SGD_REF: S000127112	competitive growth (fitness profiling using complete deletion alleles)	null	 	S288C	competitive fitness: decreased	 	minimal medium	 	 
YBL024W	ORF	NCL1	S000000120	PMID: 19806183|SGD_REF: S000131880	classical genetics	null	 	S288C	heat sensitivity: increased	 	elevated temperature (37 deg C)	 	 
YBL024W	ORF	NCL1	S000000120	PMID: 20675578|SGD_REF: S000135404	homozygous diploid	null	 	S288C	chemical compound accumulation: increased	tellurium atom	growth in 0.1 mM K2TeO3	 	 
YBL024W	ORF	NCL1	S000000120	PMID: 20675578|SGD_REF: S000135404	homozygous diploid	null	 	S288C	resistance to chemicals: increased	tellurite (0.1 mM K2TeO3)	 	 	 
YBL024W	ORF	NCL1	S000000120	PMID: 14661025|SGD_REF: S000075297	systematic mutation set	null	 	S288C	resistance to chemicals: decreased	rapamycin (0.015 ug/ml)	 	weak sensitivity	 
YBL024W	ORF	NCL1	S000000120	PMID: 14661025|SGD_REF: S000075297	systematic mutation set	null	 	S288C	resistance to chemicals: decreased	fluconazole (15 ug/ml)	 	weak sensitivity	 
YBL024W	ORF	NCL1	S000000120	PMID: 14661025|SGD_REF: S000075297	systematic mutation set	null	 	S288C	resistance to chemicals: decreased	caffeine (0.15%)	 	moderate sensitivity	 
YBL024W	ORF	NCL1	S000000120	PMID: 14661025|SGD_REF: S000075297	systematic mutation set	null	 	S288C	resistance to chemicals: decreased	benomyl (15 ug/ml)	 	weak sensitivity	 
YBL024W	ORF	NCL1	S000000120	PMID: 18628907|SGD_REF: S000127033	classical genetics	null	 	S288C	resistance to chemicals: decreased	Papulacandin B (1 ug/ml)	 	 	 
YBL024W	ORF	NCL1	S000000120	PMID: 18628907|SGD_REF: S000127033	classical genetics	null	 	S288C	resistance to chemicals: decreased	calcium dichloride (0.2 M)	 	 	 
YBL024W	ORF	NCL1	S000000120	PMID: 18628907|SGD_REF: S000127033	classical genetics	null	 	S288C	killer toxin resistance: decreased	 	 	HM-1 killer toxin	 
YBL024W	ORF	NCL1	S000000120	PMID: 18628907|SGD_REF: S000127033	classical genetics	null	 	S288C	killer toxin resistance: decreased	 	 	K1 killer toxin	 
YBL024W	ORF	NCL1	S000000120	PMID: 16415861|SGD_REF: S000114261	competitive growth	overexpression	 	S288C	resistance to chemicals: increased	rapamycin (1.3 nM)	 	 	 
YBL024W	ORF	NCL1	S000000120	PMID: 15579677|SGD_REF: S000079794	classical genetics	unspecified	 	 	transposable element transposition: decreased	 	 	Ty3	 
YBL024W	ORF	NCL1	S000000120	PMID: 11816028|SGD_REF: S000141999	systematic mutation set	null	 	S288C	oxidative stress resistance: decreased	cumene hydroperoxide (0.125 mM)	 	 	 
YBL025W	ORF	RRN10	S000000121	PMID: 16911514|SGD_REF: S000117955	systematic mutation set	null	 	S288C	resistance to chemicals: decreased	"acetic acid (0.4% (w/v), pH 4.3)"	 	 	 
YBL025W	ORF	RRN10	S000000121	PMID: 12140549|SGD_REF: S000071347	systematic mutation set	null	 	S288C	viable	 	 	 	 
YBL025W	ORF	RRN10	S000000121	PMID: 15469827|SGD_REF: S000119375	systematic mutation set	null	 	S288C	UV resistance: decreased	 	UV irradiation (254 nm)	 	 
YBL025W	ORF	RRN10	S000000121	PMID: 15469827|SGD_REF: S000119375	systematic mutation set	null	 	S288C	oxidative stress resistance: decreased	tert-butyl hydroperoxide (t-BuOOH)	 	 	 
YBL025W	ORF	RRN10	S000000121	PMID: 15469827|SGD_REF: S000119375	systematic mutation set	null	 	S288C	resistance to chemicals: decreased	4-nitroquinoline N-oxide	 	 	 
YBL025W	ORF	RRN10	S000000121	PMID: 15469827|SGD_REF: S000119375	systematic mutation set	null	 	S288C	resistance to chemicals: decreased	methyl methanesulfonate	 	 	 
YBL025W	ORF	RRN10	S000000121	PMID: 19633105|SGD_REF: S000131100	systematic mutation set (genome-wide ethanol tolerance screening of the systematic deletion set)	null	 	S288C	resistance to chemicals: decreased	ethanol (8%)	 	 	 
YBL025W	ORF	RRN10	S000000121	PMID: 20202201|SGD_REF: S000133325	systematic mutation set (genome-wide drug sensitivity screening using complete deletion alleles)	null	 	S288C	resistance to chemicals: decreased	"CTBT (2 ug/ml 7-chlorotetrazolo [5,1-c]benzo[1,2,4]triazine)"	 	slow growth on YPD plus 2 ug/ml CTBT and no growth at 4 ug/ml	 
YBL025W	ORF	RRN10	S000000121	PMID: 18622397|SGD_REF: S000127112	competitive growth (fitness profiling using complete deletion alleles)	null	 	S288C	competitive fitness: decreased	 	minimal medium	 	 
YBL025W	ORF	RRN10	S000000121	PMID: 10029995|SGD_REF: S000048525	classical genetics	null	 	S288C	vegetative growth: decreased rate	 	 	 	 
YBL025W	ORF	RRN10	S000000121	PMID: 19638689|SGD_REF: S000131078	systematic mutation set	null	 	S288C (BY4742)	heat sensitivity: increased	 	elevated temperature (37 deg C)	 	 
YBL025W	ORF	RRN10	S000000121	PMID: 19503795|SGD_REF: S000130582	"homozygous diploid, systematic mutation set"	null	 	S288C	toxin resistance: decreased	 	 	K. lactis zymocin|complete growth inhibition on exposure to 66% zymocin	 
YBL025W	ORF	RRN10	S000000121	PMID: 19466415|SGD_REF: S000130444	systematic mutation set	null	 	S288C	bud morphology: abnormal	 	 	bud is abnormally elongated	 
YBL025W	ORF	RRN10	S000000121	PMID: 18394190|SGD_REF: S000126054	classical genetics	null	 	S288C	metal resistance: decreased	nickel(2+) (2.5 mM)	 	 	 
YBL025W	ORF	RRN10	S000000121	PMID: 19503795|SGD_REF: S000130582	"homozygous diploid, systematic mutation set"	null	 	S288C	resistance to chemicals: decreased	doxorubicin (25 ug/ml)	 	no growth in the presence of 25 ug/ml doxorubicin	 
YBL025W	ORF	RRN10	S000000121	PMID: 18394190|SGD_REF: S000126054	classical genetics	null	 	S288C	metal resistance: decreased	cadmium(2+) (50 uM)	 	 	 
YBL025W	ORF	RRN10	S000000121	PMID: 17314395|SGD_REF: S000120954	systematic mutation set	null	 	S288C	resistance to chemicals: decreased	amiodarone (10 micromolar)	 	 	 
YBL025W	ORF	RRN10	S000000121	PMID: 12482937|SGD_REF: S000076175	systematic mutation set	null	 	S288C	resistance to chemicals: decreased	methyl methanesulfonate (0.035%)	 	 	 
YBL025W	ORF	RRN10	S000000121	PMID: 17151231|SGD_REF: S000119923	systematic mutation set	null	 	S288C	resistance to chemicals: decreased	oleate (0.1%)	 	 	 
YBL025W	ORF	RRN10	S000000121	PMID: 16251355|SGD_REF: S000087043	"homozygous diploid, systematic mutation set"	null	 	S288C	resistance to chemicals: decreased	"L-1,4-dithiothreitol (32 mM)"	 	 	 
YBL025W	ORF	RRN10	S000000121	PMID: 19033152|SGD_REF: S000128460	"homozygous diploid, large-scale survey"	null	 	S288C	cell cycle progression in G1 phase: delayed	 	 	cells accumulate with 1C DNA content (HTP flow cytometry) indicative of a G1 phase delay	 
YBL026W	ORF	LSM2	S000000122	PMID: 10428970|SGD_REF: S000051545	classical genetics	null	 	Other	inviable	 	 	 	 
YBL026W	ORF	LSM2	S000000122	PMID: 18439903|SGD_REF: S000126287	large-scale survey	conditional	 	S288C	heat sensitivity: increased	 	elevated temperature (37 deg C)	no growth	 
YBL026W	ORF	LSM2	S000000122	PMID: 12140549|SGD_REF: S000071347	systematic mutation set	null	 	S288C	inviable	 	 	 	 
YBL027W	ORF	RPL19B	S000000123	PMID: 21447998|SGD_REF: S000144860	homozygous diploid	null	 	S288C	chronological lifespan: increased	 	 	 	 
YBL027W	ORF	RPL19B	S000000123	PMID: 15716499|SGD_REF: S000080907	"homozygous diploid, competitive growth (genome-wide fitness profiling)"	null	 	S288C	competitive fitness: decreased	 	YPD medium	 	 
YBL027W	ORF	RPL19B	S000000123	PMID: 21341307|SGD_REF: S000144477	systematic mutation set	null	 	S288C	vegetative growth: decreased rate	 	 	 	 
YBL027W	ORF	RPL19B	S000000123	PMID: 21136082|SGD_REF: S000141703	"homozygous diploid, systematic mutation set"	null	 	S288C	auxotrophy	myo-inositol	 	 	 
YBL027W	ORF	RPL19B	S000000123	PMID: 15509654|SGD_REF: S000119334	"homozygous diploid, systematic mutation set (quantification of extracellular glutathione at stationary phase)"	null	 	S288C	chemical compound excretion: increased	glutathione	SD medium	 	 
YBL027W	ORF	RPL19B	S000000123	PMID: 19506040|SGD_REF: S000130641	systematic mutation set	null	 	S288C	endocytosis: decreased	 	 	"defective internalization of a chimeric Snc1p reporter, GFP-Snc1-Suc2"	 
YBL027W	ORF	RPL19B	S000000123	PMID: 18622397|SGD_REF: S000127112	competitive growth (fitness profiling using complete deletion alleles)	null	 	S288C	competitive fitness: decreased	 	minimal medium	 	 
YBL027W	ORF	RPL19B	S000000123	PMID: 18755837|SGD_REF: S000127524	"homozygous diploid, systematic mutation set"	null	 	S288C	toxin resistance: increased	 	 	K. lactis zymocin (killer eclipse assay)|partial resistance	 
YBL027W	ORF	RPL19B	S000000123	PMID: 19054128|SGD_REF: S000128535	systematic mutation set	null	 	S288C	resistance to chemicals: decreased	ethanol (8%)	 	 	 
YBL027W	ORF	RPL19B	S000000123	PMID: 16729036|SGD_REF: S000116016	"homozygous diploid, systematic mutation set"	null	 	S288C	utilization of phosphorus source: decreased	 	low phosphate YPD medium	moderate growth defect	 
YBL027W	ORF	RPL19B	S000000123	PMID: 16729036|SGD_REF: S000116016	"homozygous diploid, systematic mutation set"	null	 	S288C	resistance to chemicals: decreased	calcium dichloride (0.7 M)	 	moderate growth defect	 
YBL027W	ORF	RPL19B	S000000123	PMID: 17151231|SGD_REF: S000119923	systematic mutation set	null	 	S288C	resistance to chemicals: decreased	oleate (0.1%)	 	 	 
YBL027W	ORF	RPL19B	S000000123	PMID: 15716499|SGD_REF: S000080907	"heterozygous diploid, competitive growth"	null	 	S288C	haploinsufficient	 	 	 	 
YBL027W	ORF	RPL19B	S000000123	PMID: 15716499|SGD_REF: S000080907	"heterozygous diploid, competitive growth (genome-wide fitness profiling)"	null	 	S288C	competitive fitness: decreased	 	YPD medium	 	 
YBL027W	ORF	RPL19B	S000000123	PMID: 12140549|SGD_REF: S000071347	systematic mutation set	null	 	S288C	viable	 	 	 	 
YBL027W	ORF	RPL19B	S000000123	PMID: 20660648|SGD_REF: S000135283	systematic mutation set	null	 	S288C	resistance to chemicals: increased	sodium arsenite (1 mM)	 	 	 
YBL028C	ORF		S000000124	PMID: 21341307|SGD_REF: S000144477	large-scale survey	overexpression	 	Other (Y258)	vegetative growth: decreased rate	 	 	 	 
YBL028C	ORF		S000000124	PMID: 18622397|SGD_REF: S000127112	competitive growth (fitness profiling using complete deletion alleles)	null	 	S288C	competitive fitness: decreased	 	minimal medium	 	 
YBL028C	ORF		S000000124	PMID: 12140549|SGD_REF: S000071347	systematic mutation set	null	 	S288C	viable	 	 	 	 
YBL028C	ORF		S000000124	PMID: 16455487|SGD_REF: S000114334	systematic mutation set (Growth assessment by spot dilution)	overexpression	 	S288C	vegetative growth: decreased	 	 	 	 
YBL028C	ORF		S000000124	PMID: 18975972|SGD_REF: S000128338	"heterozygous diploid, competitive growth"	null	 	S288C	resistance to chemicals: decreased	St. John's Wort extract	 	 	 
YBL029W	ORF		S000000125	PMID: 18622397|SGD_REF: S000127112	competitive growth (fitness profiling using complete deletion alleles)	null	 	S288C	competitive fitness: increased	 	minimal medium	 	 
YBL029W	ORF		S000000125	PMID: 12140549|SGD_REF: S000071347	systematic mutation set	null	 	S288C	viable	 	 	 	 
YBL029W	ORF		S000000125	PMID: 21341307|SGD_REF: S000144477	large-scale survey	overexpression	 	Other (Y258)	vegetative growth: decreased rate	 	 	 	 
YBL030C	ORF	PET9	S000000126	PMID: 16630279|SGD_REF: S000115375	systematic mutation set	null	 	S288C	vegetative growth: decreased	 	anaerobic conditions (YPD plus ergosterol and Tween-80 in the absence of O2)	"heterozygous null mutants were sporulated, dissected, and incubated anaerobically to test growth of haploid null mutant strains that are inviable under standard aerobic conditions|viable but slow-growing under anaerobic conditions"	 
YBL030C	ORF	PET9	S000000126	PMID: 16135527|SGD_REF: S000086425	systematic mutation set	repressible	 	S288C	mitochondrial morphology: abnormal	 	doxycycline (10 ug/ml)	Tet-regulated essential ORF strain collection (doxycycline represses expression)	 
YBL030C	ORF	PET9	S000000126	PMID: 18809618|SGD_REF: S000127875	classical genetics	reduction of function	pet9-(aac2-A137D) (equivalent to a disease-associated allele of the human ortholog)	W303	petite-negative	 	 	sensitivity to ethidium bromide (inability to survive the loss of the mitochondrial genome)	 
YBL030C	ORF	PET9	S000000126	PMID: 18809618|SGD_REF: S000127875	classical genetics	dominant negative	pet9-(aac2-M114P) (equivalent to a disease-associated allele of the human ortholog)	W303	resistance to chemicals: decreased	CCCP (respiratory uncoupler that disrupts mitochondrial membrane potential)	 	 	 
YBL030C	ORF	PET9	S000000126	PMID: 18809618|SGD_REF: S000127875	classical genetics	reduction of function	pet9-(aac2-M114P) (equivalent to a disease-associated allele of the human ortholog)	W303	petite-negative	 	 	sensitivity to ethidium bromide (inability to survive the loss of the mitochondrial genome)	 
YBL030C	ORF	PET9	S000000126	PMID: 18809618|SGD_REF: S000127875	classical genetics	reduction of function	pet9-(aac2-A106D) (equivalent to a disease-associated allele of the human ortholog)	W303	petite-negative	 	 	sensitivity to ethidium bromide (inability to survive the loss of the mitochondrial genome)	 
YBL030C	ORF	PET9	S000000126	PMID: 18809618|SGD_REF: S000127875	classical genetics	reduction of function	pet9-(aac2-A128P) (equivalent to a disease-associated allele of the human ortholog)	W303	petite-negative	 	 	sensitivity to ethidium bromide (inability to survive the loss of the mitochondrial genome)	 
YBL030C	ORF	PET9	S000000126	PMID: 18809618|SGD_REF: S000127875	classical genetics	dominant negative	pet9-(aac2-A128P) (equivalent to a disease-associated allele of the human ortholog)	W303	resistance to chemicals: decreased	CCCP (respiratory uncoupler that disrupts mitochondrial membrane potential)	 	 	 
YBL030C	ORF	PET9	S000000126	PMID: 18809618|SGD_REF: S000127875	classical genetics	dominant negative	pet9-(aac2-A106D) (equivalent to a disease-associated allele of the human ortholog)	W303	resistance to chemicals: decreased	CCCP (respiratory uncoupler that disrupts mitochondrial membrane potential)	 	 	 
YBL030C	ORF	PET9	S000000126	PMID: 18809618|SGD_REF: S000127875	classical genetics	dominant negative	pet9-(aac2-A137D) (equivalent to a disease-associated allele of the human ortholog)	W303	cold sensitivity: increased	 	glucose carbon source (YPD medium)|low temperature (25 deg C)	 	 
YBL030C	ORF	PET9	S000000126	PMID: 18809618|SGD_REF: S000127875	classical genetics	overexpression	pet9-(aac2-M114P) (equivalent to a disease-associated allele of the human ortholog)	W303	vegetative growth: absent	 	low temperature (25 deg C)	 	 
YBL030C	ORF	PET9	S000000126	PMID: 18809618|SGD_REF: S000127875	classical genetics	dominant negative	pet9-(aac2-A137D) (equivalent to a disease-associated allele of the human ortholog)	W303	resistance to chemicals: decreased	CCCP (respiratory uncoupler that disrupts mitochondrial membrane potential)	 	 	 
YBL030C	ORF	PET9	S000000126	PMID: 18809618|SGD_REF: S000127875	classical genetics	reduction of function	pet9-(aac2-M114P) (equivalent to a disease-associated allele of the human ortholog)	Other	cold sensitivity: increased	 	glucose carbon source (YPD medium)|low temperature (25 deg C)	 	 
YBL030C	ORF	PET9	S000000126	PMID: 18809618|SGD_REF: S000127875	classical genetics	reduction of function	pet9-(aac2-A106D) (equivalent to a disease-associated allele of the human ortholog)	Other	cold sensitivity: increased	 	glucose carbon source (YPD medium)|low temperature (25 deg C)	 	 
YBL030C	ORF	PET9	S000000126	PMID: 18809618|SGD_REF: S000127875	classical genetics	reduction of function	pet9-(aac2-A128P) (equivalent to a disease-associated allele of the human ortholog)	Other	cold sensitivity: increased	 	glucose carbon source (YPD medium)|low temperature (25 deg C)	 	 
YBL030C	ORF	PET9	S000000126	PMID: 16455487|SGD_REF: S000114334	systematic mutation set (Growth assessment by spot dilution)	overexpression	 	S288C	vegetative growth: decreased	 	 	 	 
YBL030C	ORF	PET9	S000000126	PMID: 12140549|SGD_REF: S000071347	systematic mutation set	null	 	S288C	inviable	 	 	 	 
YBL030C	ORF	PET9	S000000126	PMID: 19160490|SGD_REF: S000128995	classical genetics	dominant negative	 	Other	vegetative growth: decreased	 	glucose carbon source (YPD medium)|low temperature (25 deg C)	mitochondria exhibit reduced membrane potential	 
YBL030C	ORF	PET9	S000000126	PMID: 2167308|SGD_REF: S000050953	classical genetics	null	 	W303	respiratory growth: absent	glycerol (3%)	 	 	 
YBL030C	ORF	PET9	S000000126	PMID: 5682847|SGD_REF: S000131805	classical genetics	reduction of function	pet9-op1	Other	petite-negative	 	 	 	 
YBL030C	ORF	PET9	S000000126	PMID: 2167308|SGD_REF: S000050953	classical genetics	null	 	W303	viable	 	 	"W303 background contains full-length SAL1 which suppresses the pet9 null mutations (other strain backgrounds contain a truncated sal1-1, rendering the pet9 null mutant inviable)"	 
YBL030C	ORF	PET9	S000000126	PMID: 18622397|SGD_REF: S000127112	competitive growth (fitness profiling of essential genes using hypomorphic DAmP alleles)	reduction of function	 	S288C	competitive fitness: increased	 	minimal medium	 	 
YBL030C	ORF	PET9	S000000126	PMID: 18622397|SGD_REF: S000127112	competitive growth (fitness profiling of essential genes in the presence of tunicamycin using hypomorphic DAmP alleles)	reduction of function	 	S288C	resistance to chemicals: increased	tunicamycin (0.25 ug/ml)	 	 	 
YBL030C	ORF	PET9	S000000126	PMID: 21341307|SGD_REF: S000144477	large-scale survey	overexpression	 	Other (Y258)	vegetative growth: decreased rate	 	 	 	 
YBL031W	ORF	SHE1	S000000127	PMID: 19751518|SGD_REF: S000131621	systematic mutation set (screen performed using the MATalpha deletion collection)	null	 	S288C	respiratory growth: absent	 	glycerol carbon source	 	 
YBL031W	ORF	SHE1	S000000127	PMID: 20960220|SGD_REF: S000138794	"homozygous diploid, systematic mutation set"	null	 	S288C	resistance to chemicals: decreased	glycolaldehyde (0.01 mM)	 	> 10% sensitivity relative to the wild-type (p<0.05)	 
YBL031W	ORF	SHE1	S000000127	PMID: 18617996|SGD_REF: S000126952	systematic mutation set	overexpression	 	S288C	cell cycle progression: abnormal	 	 	accumulation of cells with a 2C DNA content and an increased percentage of large-budded cells indicative of a G2 or M phase delay or arrest	 
YBL031W	ORF	SHE1	S000000127	PMID: 18314501|SGD_REF: S000125800	systematic mutation set	null	 	S288C	resistance to chemicals: decreased	5-fluorouracil (15 ug/ml)	 	 	 
YBL031W	ORF	SHE1	S000000127	PMID: 18194531|SGD_REF: S000126132	classical genetics	null	 	Other	spindle morphology: abnormal	 	 	 	Kar9p
YBL031W	ORF	SHE1	S000000127	PMID: 7762298|SGD_REF: S000046940	classical genetics	overexpression	 	Other	budding index: decreased	 	 	G1 arrested cells considerably larger than control cells	 
YBL031W	ORF	SHE1	S000000127	PMID: 18617996|SGD_REF: S000126952	classical genetics	overexpression	 	S288C	nuclear morphology: abnormal	 	 	"delay or arrest with an undivided nucleus in the bud neck, indicative of early-M phase"	 
YBL031W	ORF	SHE1	S000000127	PMID: 16455487|SGD_REF: S000114334	classical genetics	overexpression	 	S288C	cell cycle progression in G2 phase: abnormal	 	 	see Table S8 for more details|shift towards 2C DNA content	 
YBL031W	ORF	SHE1	S000000127	PMID: 16455487|SGD_REF: S000114334	classical genetics	overexpression	 	S288C	budding index: abnormal	 	 	 	 
YBL031W	ORF	SHE1	S000000127	PMID: 16455487|SGD_REF: S000114334	classical genetics	overexpression	 	S288C	cell size: increased	 	 	see Table S7 for more details	 
YBL031W	ORF	SHE1	S000000127	PMID: 16455487|SGD_REF: S000114334	systematic mutation set (Growth assessment by spot dilution)	overexpression	 	S288C	vegetative growth: decreased	 	 	 	 
YBL031W	ORF	SHE1	S000000127	PMID: 16729036|SGD_REF: S000116016	"homozygous diploid, systematic mutation set"	null	 	S288C	resistance to chemicals: decreased	benomyl (15 ug/ml)	 	moderate growth defect	 
YBL031W	ORF	SHE1	S000000127	PMID: 16251356|SGD_REF: S000086988	systematic mutation set	null	 	 	fermentative growth: decreased rate	 	 	 	 
YBL031W	ORF	SHE1	S000000127	PMID: 12140549|SGD_REF: S000071347	systematic mutation set (fitness profiling after 15 generations)	null	 	S288C	competitive fitness: decreased	 	alkaline medium (pH 8)	 	 
YBL031W	ORF	SHE1	S000000127	PMID: 12140549|SGD_REF: S000071347	systematic mutation set	null	 	S288C	viable	 	 	 	 
YBL031W	ORF	SHE1	S000000127	PMID: 11830665|SGD_REF: S000069147	homozygous diploid	null	 	S288C	resistance to chemicals: decreased	bortezomib (260 uM)	 	Similar results were seen with PS-519 (8 uM)	 
YBL031W	ORF	SHE1	S000000127	PMID: 7762298|SGD_REF: S000046940	classical genetics	overexpression	 	Other	vegetative growth: decreased rate	 	SD-raffinose + 2% galactose	 	 
YBL031W	ORF	SHE1	S000000127	PMID: 18622397|SGD_REF: S000127112	competitive growth (fitness profiling using complete deletion alleles)	null	 	S288C	competitive fitness: decreased	 	minimal medium	 	 
YBL031W	ORF	SHE1	S000000127	PMID: 12816519|SGD_REF: S000073736	"homozygous diploid, competitive growth"	null	 	S288C	gamma ray resistance: decreased	 	 	 	 
YBL031W	ORF	SHE1	S000000127	PMID: 12816519|SGD_REF: S000073736	homozygous diploid	null	 	S288C	gamma ray resistance: decreased	 	 	 	 
YBL031W	ORF	SHE1	S000000127	PMID: 21341307|SGD_REF: S000144477	large-scale survey	overexpression	 	Other (Y258)	vegetative growth: decreased rate	 	 	 	 
YBL031W	ORF	SHE1	S000000127	PMID: 19638689|SGD_REF: S000131078	systematic mutation set	null	 	S288C (BY4742)	resistance to chemicals: decreased	propan-1-ol (7%)	 	 	 
YBL032W	ORF	HEK2	S000000128	PMID: 18622397|SGD_REF: S000127112	competitive growth (fitness profiling using complete deletion alleles)	null	 	S288C	competitive fitness: decreased	 	minimal medium	 	 
YBL032W	ORF	HEK2	S000000128	PMID: 19751518|SGD_REF: S000131621	systematic mutation set (screen performed using the MATalpha deletion collection)	null	 	S288C	respiratory growth: absent	 	glycerol carbon source	 	 
YBL032W	ORF	HEK2	S000000128	PMID: 17588515|SGD_REF: S000123126	classical genetics	activation	"hek2-(khd1-MUT) (T352A, T355A, S358A, S360A, S362A, S381A; potential Yck1p phosphorylation sites)"	W303	protein/peptide accumulation: decreased	 	 	 	Ash1p (1-900)-Luc (amino acids 1-900 fused to luciferase)
YBL032W	ORF	HEK2	S000000128	PMID: 17588515|SGD_REF: S000123126	classical genetics	null	 	W303	protein/peptide distribution: abnormal	 	 	reduction in the asymmetric localization to daughter cell nucleus in late anaphase (80% to 40%)	Ash1p
YBL032W	ORF	HEK2	S000000128	PMID: 17588515|SGD_REF: S000123126	classical genetics	null	 	W303	protein/peptide accumulation: increased	 	 	2.5-fold increase relative to wildtype	Ash1p
YBL032W	ORF	HEK2	S000000128	PMID: 16455487|SGD_REF: S000114334	systematic mutation set (Growth assessment by spot dilution)	overexpression	 	S288C	vegetative growth: decreased	 	 	 	 
YBL032W	ORF	HEK2	S000000128	PMID: 12140549|SGD_REF: S000071347	systematic mutation set	null	 	S288C	viable	 	 	 	 
YBL032W	ORF	HEK2	S000000128	PMID: 18805955|SGD_REF: S000127887	classical genetics	overexpression	 	Other	RNA accumulation: increased	 	 	 	MTL1 mRNA
YBL032W	ORF	HEK2	S000000128	PMID: 18805955|SGD_REF: S000127887	classical genetics	null	 	Other	RNA accumulation: decreased	 	 	increased decay rate suggests regulation of mRNA stability through binding to CNN repeats in coding sequences	MTL1 mRNA
YBL032W	ORF	HEK2	S000000128	PMID: 18805955|SGD_REF: S000127887	classical genetics	null	 	Other	protein/peptide accumulation: decreased	 	 	 	Mtl1p-TAP
YBL032W	ORF	HEK2	S000000128	PMID: 18805955|SGD_REF: S000127887	classical genetics	overexpression	 	Other	protein/peptide accumulation: increased	 	 	 	Mtl1p-TAP
YBL032W	ORF	HEK2	S000000128	PMID: 18805955|SGD_REF: S000127887	classical genetics	overexpression	 	Other	protein/peptide accumulation: decreased	 	 	 	Srl1p-TAP
YBL032W	ORF	HEK2	S000000128	PMID: 18805955|SGD_REF: S000127887	classical genetics	overexpression	 	Other	protein/peptide accumulation: decreased	 	 	 	Ash1p-TAP
YBL032W	ORF	HEK2	S000000128	PMID: 20691087|SGD_REF: S000135573	large-scale survey	null	 	S288C	resistance to chemicals: decreased	cycloheximide (45 ng/ml)	 	 	 
YBL032W	ORF	HEK2	S000000128	PMID: 21341307|SGD_REF: S000144477	large-scale survey	overexpression	 	Other (Y258)	vegetative growth: decreased rate	 	 	 	 
YBL032W	ORF	HEK2	S000000128	PMID: 20691087|SGD_REF: S000135573	large-scale survey	null	 	S288C	resistance to chemicals: decreased	streptomycin (40 mg/ml)	 	 	 
YBL033C	ORF	RIB1	S000000129	PMID: 5366000|SGD_REF: S000057199	classical genetics	unspecified	 	S288C	auxotrophy	riboflavin	 	 	 
YBL033C	ORF	RIB1	S000000129	PMID: 15239834|SGD_REF: S000077361	systematic mutation set (has interaction index < -3)	null	 	S288C	resistance to chemicals: decreased	hydroxyurea	 	 	 
YBL033C	ORF	RIB1	S000000129	PMID: 12140549|SGD_REF: S000071347	systematic mutation set	null	 	S288C	viable	 	 	 	 
YBL033C	ORF	RIB1	S000000129	PMID: 15716499|SGD_REF: S000080907	"homozygous diploid, competitive growth (genome-wide fitness profiling)"	null	 	S288C	competitive fitness: decreased	 	YPD medium	 	 
YBL033C	ORF	RIB1	S000000129	PMID: 16251356|SGD_REF: S000086988	systematic mutation set	null	 	 	fermentative growth: decreased rate	 	 	 	 
YBL033C	ORF	RIB1	S000000129	PMID: 16251355|SGD_REF: S000087043	"homozygous diploid, systematic mutation set"	null	 	S288C	resistance to chemicals: decreased	"L-1,4-dithiothreitol (32 mM)"	 	 	 
YBL033C	ORF	RIB1	S000000129	PMID: 12543677|SGD_REF: S000115925	systematic mutation set	null	 	 	resistance to chemicals: decreased	gentamycin C1 (64 micrograms/ml)	 	 	 
YBL033C	ORF	RIB1	S000000129	PMID: 12134146|SGD_REF: S000072525	"homozygous diploid, competitive growth (quantitative homozygous diploid fitness profiles)"	null	 	S288C	respiratory growth: decreased rate	 	"glycerol, ethanol, lactate medium"	 	 
YBL033C	ORF	RIB1	S000000129	SGD_REF: S000072608	"homozygous diploid, competitive growth (quantitative homozygous diploid fitness profiles)"	null	 	S288C	respiratory growth: decreased rate	 	"glycerol, ethanol, lactate medium"	 	 
YBL033C	ORF	RIB1	S000000129	PMID: 16234568|SGD_REF: S000086944	systematic mutation set	null	 	 	resistance to chemicals: decreased	4-(N-(S-glutathionylacetyl)amino) phenylarsenoxide (GSAO)	 	 	 
YBL033C	ORF	RIB1	S000000129	PMID: 14993228|SGD_REF: S000076211	systematic mutation set	null	 	S288C	alkaline pH resistance: decreased	 	"pH 6.8 to pH 7.5, in steps of 0.1-0.2 pH units"	 	 
YBL034C	ORF	STU1	S000000130	PMID: 12140549|SGD_REF: S000071347	systematic mutation set	null	 	S288C	inviable	 	 	 	 
YBL034C	ORF	STU1	S000000130	PMID: 21341307|SGD_REF: S000144477	large-scale survey	overexpression	 	Other (Y258)	vegetative growth: decreased rate	 	 	 	 
YBL035C	ORF	POL12	S000000131	PMID: 18622397|SGD_REF: S000127112	competitive growth (fitness profiling of essential genes using hypomorphic DAmP alleles)	reduction of function	 	S288C	competitive fitness: normal	 	minimal medium	 	 
YBL035C	ORF	POL12	S000000131	PMID: 18622397|SGD_REF: S000127112	competitive growth (fitness profiling of essential genes in the presence of tunicamycin using hypomorphic DAmP alleles)	reduction of function	 	S288C	resistance to chemicals: decreased	tunicamycin (0.25 ug/ml)	 	 	 
YBL035C	ORF	POL12	S000000131	PMID: 16943325|SGD_REF: S000118289	large-scale survey	repressible	 	S288C	cell cycle progression in S phase: abnormal	 	 	accumulation of cells with a DNA content between 1C and 2C indicative of an S phase delay	 
YBL035C	ORF	POL12	S000000131	PMID: 8289832|SGD_REF: S000049406	classical genetics	conditional	 	Other	cell cycle progression in S phase: arrested	 	37 deg C (restrictive temperature)	cells display large-budded terminal phenotype with a single nucleus at the bud neck; S-phase is delayed but DNA content is nearly 2C at arrest	 
YBL035C	ORF	POL12	S000000131	PMID: 8289832|SGD_REF: S000049406	classical genetics	conditional	pol12-M2 (two-codon insertion: N535-EL-V536)	Other	heat sensitivity: increased	 	37 deg C	 	 
YBL035C	ORF	POL12	S000000131	PMID: 8289832|SGD_REF: S000049406	classical genetics	conditional	pol12-T9 (two-codon insertion: I417-EL-D418)	Other	heat sensitivity: increased	 	37 deg C	 	 
YBL035C	ORF	POL12	S000000131	PMID: 18840651|SGD_REF: S000127970	classical genetics	unspecified	pol12-216	Other	telomere length: increased	 	 	average increase of 164 bp relative to wild type cells	 
YBL035C	ORF	POL12	S000000131	PMID: 18840651|SGD_REF: S000127970	classical genetics	unspecified	pol12-216	Other	replicative lifespan: decreased	 	 	 	 
YBL035C	ORF	POL12	S000000131	PMID: 12140549|SGD_REF: S000071347	systematic mutation set	null	 	S288C	inviable	 	 	 	 
YBL035C	ORF	POL12	S000000131	PMID: 8289832|SGD_REF: S000049406	classical genetics	null	 	 	inviable	 	 	 	 
YBL036C	ORF		S000000132	PMID: 19751518|SGD_REF: S000131621	systematic mutation set (screen performed using the MATalpha deletion collection)	null	 	S288C	respiratory growth: absent	 	glycerol carbon source	 	 
YBL036C	ORF		S000000132	PMID: 12140549|SGD_REF: S000071347	systematic mutation set	null	 	S288C	viable	 	 	 	 
YBL036C	ORF		S000000132	PMID: 21341307|SGD_REF: S000144477	large-scale survey	overexpression	 	Other (Y258)	vegetative growth: decreased rate	 	 	 	 
YBL036C	ORF		S000000132	PMID: 18622397|SGD_REF: S000127112	competitive growth (fitness profiling using complete deletion alleles)	null	 	S288C	competitive fitness: increased	 	minimal medium	 	 
YBL037W	ORF	APL3	S000000133	PMID: 12140549|SGD_REF: S000071347	systematic mutation set	null	 	S288C	viable	 	 	 	 
YBL037W	ORF	APL3	S000000133	PMID: 12096123|SGD_REF: S000070094	"homozygous diploid, systematic mutation set (glycogen accumulation in diploid mutant strains grown in microtiter plates)"	null	 	S288C	chemical compound accumulation: increased	glycogen	 	 	 
YBL037W	ORF	APL3	S000000133	PMID: 18622397|SGD_REF: S000127112	competitive growth (fitness profiling using complete deletion alleles)	null	 	S288C	competitive fitness: increased	 	minimal medium	 	 
YBL038W	ORF	MRPL16	S000000134	PMID: 11907266|SGD_REF: S000071517	systematic mutation set	null	 	S288C	respiratory growth: absent	 	glycerol carbon source	 	 
YBL038W	ORF	MRPL16	S000000134	PMID: 16330752|SGD_REF: S000113954	systematic mutation set	null	 	S288C	protein/peptide distribution: abnormal	 	 	type II mutants exhibit exaggerated vacuolar and reduced plasma membrane labeling	Fus-Mid-GFP (extracellular O-glycosylated region of Fus1p fused to the transmembrane domain and cytoplasmic tail of Mid2p)
YBL038W	ORF	MRPL16	S000000134	PMID: 18780730|SGD_REF: S000127730	"homozygous diploid, systematic mutation set (pooled screening for fitness defects at 37 deg C relative to 30 deg C)"	null	 	S288C	heat sensitivity: increased	 	elevated temperature (37 deg C)	 	 
YBL038W	ORF	MRPL16	S000000134	PMID: 20691087|SGD_REF: S000135573	large-scale survey	null	 	S288C	resistance to chemicals: decreased	streptomycin (40 mg/ml)	 	 	 
YBL038W	ORF	MRPL16	S000000134	PMID: 19321002|SGD_REF: S000129720	"homozygous diploid, competitive growth (fitness profiling during iron deficiency using complete deletion alleles)"	null	 	S288C	resistance to chemicals: increased	BPS (75 uM bathophenanthrolinebisulfonic acid)	 	 	 
YBL038W	ORF	MRPL16	S000000134	PMID: 20691087|SGD_REF: S000135573	large-scale survey	null	 	S288C	resistance to chemicals: decreased	cycloheximide (45 ng/ml)	 	 	 
YBL038W	ORF	MRPL16	S000000134	PMID: 11907266|SGD_REF: S000071517	systematic mutation set	null	 	S288C	mitochondrial morphology: abnormal	 	 	morphology is somewhat affected; a fraction of cells exhibit wild-type mitochondrial morphology	 
YBL038W	ORF	MRPL16	S000000134	PMID: 12149442|SGD_REF: S000118618	"homozygous diploid, competitive growth"	null	 	S288C	UV resistance: decreased	 	 	"weak sensitivity, one relative fitness ratio below 0.92"	 
YBL038W	ORF	MRPL16	S000000134	PMID: 10929718|SGD_REF: S000060148	classical genetics	null	 	Other	respiratory growth: absent	 	nonfermentable carbon source (glycerol)	 	 
YBL038W	ORF	MRPL16	S000000134	PMID: 12134146|SGD_REF: S000072525	"homozygous diploid, competitive growth (quantitative homozygous diploid fitness profiles)"	null	 	S288C	respiratory growth: decreased rate	 	"glycerol, ethanol, lactate medium"	 	 
YBL038W	ORF	MRPL16	S000000134	SGD_REF: S000072608	"homozygous diploid, competitive growth (quantitative homozygous diploid fitness profiles)"	null	 	S288C	respiratory growth: decreased rate	 	"glycerol, ethanol, lactate medium"	 	 
YBL038W	ORF	MRPL16	S000000134	PMID: 16729036|SGD_REF: S000116016	"homozygous diploid, systematic mutation set"	null	 	S288C	utilization of carbon source: decreased	lactate (2%)	 	strong growth defect	 
YBL038W	ORF	MRPL16	S000000134	PMID: 16729036|SGD_REF: S000116016	"homozygous diploid, systematic mutation set"	null	 	S288C	utilization of carbon source: decreased	glycerol (3%)	 	strong growth defect	 
YBL038W	ORF	MRPL16	S000000134	PMID: 12140549|SGD_REF: S000071347	systematic mutation set (fitness profiling after 5 generations)	null	 	S288C	competitive fitness: decreased	 	synthetic medium (synthetic complete medium)	 	 
YBL038W	ORF	MRPL16	S000000134	PMID: 15716499|SGD_REF: S000080907	"homozygous diploid, competitive growth (genome-wide fitness profiling)"	null	 	S288C	competitive fitness: decreased	 	YPD medium	 	 
YBL038W	ORF	MRPL16	S000000134	PMID: 12140549|SGD_REF: S000071347	systematic mutation set	null	 	S288C	viable	 	 	 	 
YBL039C	ORF	URA7	S000000135	PMID: 9335584|SGD_REF: S000058218	large-scale survey	unspecified	 	Other	resistance to chemicals: decreased	Calcofluor White	 	hypersensitive	 
YBL039C	ORF	URA7	S000000135	PMID: 18622397|SGD_REF: S000127112	competitive growth (fitness profiling using complete deletion alleles)	null	 	S288C	competitive fitness: decreased	 	minimal medium	 	 
YBL039C	ORF	URA7	S000000135	PMID: 12089449|SGD_REF: S000070190	systematic mutation set (analysis of cell size for mutants in the systematic deletion collection)	null	 	S288C	cell size: increased	 	 	mutant is among the largest 5% of haploid deletion strains	 
YBL039C	ORF	URA7	S000000135	PMID: 19806183|SGD_REF: S000131880	classical genetics	null	 	S288C	cold sensitivity: increased	 	reduced temperature (20 deg C)	 	 
YBL039C	ORF	URA7	S000000135	PMID: 8121398|SGD_REF: S000042459	classical genetics	null	 	FL100	chemical compound accumulation: increased	UTP	 	 	 
YBL039C	ORF	URA7	S000000135	PMID: 8121398|SGD_REF: S000042459	classical genetics	null	 	FL100	chemical compound accumulation: decreased	CTP	 	 	 
YBL039C	ORF	URA7	S000000135	PMID: 15716499|SGD_REF: S000080907	"homozygous diploid, competitive growth (genome-wide fitness profiling)"	null	 	S288C	competitive fitness: decreased	 	YPD medium	 	 
YBL039C	ORF	URA7	S000000135	PMID: 19917080|SGD_REF: S000132305	systematic mutation set	null	 	S288C (BY4741)	resistance to chemicals: decreased	nickel sulfate	 	 	 
YBL039C	ORF	URA7	S000000135	PMID: 17506111|SGD_REF: S000122675	"homozygous diploid, systematic mutation set"	null	 	BY4743	resistance to chemicals: increased	"ethanol (8%, 10%)"	 	 	 
YBL039C	ORF	URA7	S000000135	PMID: 17506111|SGD_REF: S000122675	"homozygous diploid, systematic mutation set"	null	 	S288C (BY4743)	resistance to enzymatic treatment: increased	 	Zymolyase	 	 
YBL039C	ORF	URA7	S000000135	PMID: 17506111|SGD_REF: S000122675	"homozygous diploid, systematic mutation set"	null	 	S288C (BY4743)	resistance to chemicals: decreased	Calcofluor White	 	 	 
YBL039C	ORF	URA7	S000000135	PMID: 12140549|SGD_REF: S000071347	systematic mutation set	null	 	S288C	viable	 	 	 	 
YBL039C	ORF	URA7	S000000135	PMID: 8121398|SGD_REF: S000042459	classical genetics	null	 	FL100	vegetative growth: decreased rate	 	 	 	 
YBL040C	ORF	ERD2	S000000136	PMID: 12140549|SGD_REF: S000071347	systematic mutation set	null	 	S288C	inviable	 	 	 	 
YBL040C	ORF	ERD2	S000000136	PMID: 2194670|SGD_REF: S000040353	classical genetics	repressible	GAL1::ERD2	SEY6210	Golgi morphology: abnormal	 	glucose medium (repressing conditions)	accumulated intracellular membranes but no Golgi structures	 
YBL040C	ORF	ERD2	S000000136	PMID: 2194670|SGD_REF: S000040353	classical genetics	unspecified	erd2	SEY6210	protein secretion: abnormal	 	 	 	 
YBL040C	ORF	ERD2	S000000136	PMID: 2194670|SGD_REF: S000040353	classical genetics	null	erd2::URA3	SEY6210	inviable	 	 	 	 
YBL040C	ORF	ERD2	S000000136	PMID: 18439903|SGD_REF: S000126287	large-scale survey	conditional	 	S288C	heat sensitivity: increased	 	elevated temperature (37 deg C)	slow growth	 
YBL040C	ORF	ERD2	S000000136	PMID: 2194670|SGD_REF: S000040353	classical genetics	repressible	GAL1::ERD2	SEY6210	protein transport: abnormal	 	glucose medium (repressing conditions)	inhibited passage through Golgi	CPY
YBL041W	ORF	PRE7	S000000137	PMID: 18622397|SGD_REF: S000127112	competitive growth (fitness profiling of essential genes in the presence of tunicamycin using hypomorphic DAmP alleles)	reduction of function	 	S288C	resistance to chemicals: decreased	tunicamycin (0.25 ug/ml)	 	 	 
YBL041W	ORF	PRE7	S000000137	PMID: 18622397|SGD_REF: S000127112	competitive growth (fitness profiling of essential genes using hypomorphic DAmP alleles)	reduction of function	 	S288C	competitive fitness: decreased	 	minimal medium	 	 
YBL041W	ORF	PRE7	S000000137	PMID: 18780730|SGD_REF: S000127730	"heterozygous diploid, systematic mutation set (pooled screening for fitness defects at 37 deg C relative to 30 deg C)"	null	 	S288C	heat sensitivity: increased	 	elevated temperature (37 deg C)	 	 
YBL041W	ORF	PRE7	S000000137	PMID: 18439903|SGD_REF: S000126287	large-scale survey	conditional	 	S288C	heat sensitivity: increased	 	elevated temperature (37 deg C)	no growth	 
YBL041W	ORF	PRE7	S000000137	PMID: 12140549|SGD_REF: S000071347	systematic mutation set	null	 	S288C	inviable	 	 	 	 
YBL042C	ORF	FUI1	S000000138	PMID: 9485596|SGD_REF: S000042936	classical genetics	null	 	S288C (strain FY1679-5C)	nutrient utilization: absent	 	 	unable to use uridine as sole pyrimidine source	 
YBL042C	ORF	FUI1	S000000138	PMID: 9485596|SGD_REF: S000042936	classical genetics	null	 	S288C (strain FY1679-5C)	resistance to chemicals: increased	5-fluorouridine (10E-3 M)	 	 	 
YBL042C	ORF	FUI1	S000000138	PMID: 9485596|SGD_REF: S000042936	classical genetics	null	 	S288C (strain FY1679-5C)	viable	 	 	 	 
YBL042C	ORF	FUI1	S000000138	PMID: 17164236|SGD_REF: S000120043	large-scale survey	null	 	 	resistance to chemicals: decreased	farnesol (1-5 microMolar)	 	 	 
YBL042C	ORF	FUI1	S000000138	PMID: 12140549|SGD_REF: S000071347	systematic mutation set	null	 	S288C	viable	 	 	 	 
YBL042C	ORF	FUI1	S000000138	PMID: 10827169|SGD_REF: S000049911	classical genetics	null	 	Other	resistance to chemicals: increased	5-fluorouridine (1 mM)	 	 	 
YBL042C	ORF	FUI1	S000000138	PMID: 10827169|SGD_REF: S000049911	classical genetics	null	 	Other	chemical compound accumulation: absent	uridine	 	uptake of uridine is eliminated in the null mutant	 
YBL042C	ORF	FUI1	S000000138	PMID: 16455487|SGD_REF: S000114334	systematic mutation set (Growth assessment by spot dilution)	overexpression	 	S288C	vegetative growth: decreased	 	 	 	 
YBL042C	ORF	FUI1	S000000138	PMID: 18975972|SGD_REF: S000128338	"heterozygous diploid, competitive growth"	null	 	S288C	resistance to chemicals: decreased	St. John's Wort extract	 	 	 
YBL042C	ORF	FUI1	S000000138	PMID: 18622397|SGD_REF: S000127112	competitive growth (fitness profiling using complete deletion alleles)	null	 	S288C	competitive fitness: decreased	 	minimal medium	 	 
YBL042C	ORF	FUI1	S000000138	PMID: 20963216|SGD_REF: S000138566	"homozygous diploid, systematic mutation set"	null	 	S288C	dessication resistance: decreased	 	pooled mutants subject to three cycles of growth to post-diauxic phase followed by desiccation and regrowth	2-fold or greater decreased survival after the treatment	 
YBL042C	ORF	FUI1	S000000138	PMID: 21341307|SGD_REF: S000144477	large-scale survey	overexpression	 	Other (Y258)	vegetative growth: decreased rate	 	 	 	 
YBL043W	ORF	ECM13	S000000139	PMID: 12140549|SGD_REF: S000071347	systematic mutation set	null	 	S288C	viable	 	 	 	 
YBL043W	ORF	ECM13	S000000139	PMID: 9335584|SGD_REF: S000058218	classical genetics	null	 	Other	resistance to chemicals: decreased	Calcofluor White	 	hypersensitive	 
YBL043W	ORF	ECM13	S000000139	PMID: 9335584|SGD_REF: S000058218	classical genetics	unspecified	 	Other	resistance to chemicals: decreased	papulacandin B (1.5-3.0 mg/ml)	 	hypersensitive	 
YBL043W	ORF	ECM13	S000000139	PMID: 9335584|SGD_REF: S000058218	classical genetics	unspecified	 	Other	resistance to chemicals: decreased	caffeine (1-1.5 mg/ml)	 	hypersensitive	 
YBL043W	ORF	ECM13	S000000139	PMID: 9335584|SGD_REF: S000058218	classical genetics	unspecified	 	Other	resistance to enzymatic treatment: decreased	 	zymolyase 20T (3 mg/ml)	hypersensitive	 
YBL043W	ORF	ECM13	S000000139	PMID: 9335584|SGD_REF: S000058218	large-scale survey	unspecified	 	Other	resistance to chemicals: decreased	Calcofluor White	 	hypersensitive	 
YBL043W	ORF	ECM13	S000000139	PMID: 20498295|SGD_REF: S000134192	systematic mutation set	null	 	S288C	transposable element transposition: decreased	 	 	severe decrease in Ty1 mobility	 
YBL043W	ORF	ECM13	S000000139	PMID: 18622397|SGD_REF: S000127112	competitive growth (fitness profiling using complete deletion alleles)	null	 	S288C	competitive fitness: decreased	 	minimal medium	 	 
YBL043W	ORF	ECM13	S000000139	PMID: 20691087|SGD_REF: S000135573	large-scale survey	null	 	S288C	resistance to chemicals: decreased	streptomycin (40 mg/ml)	 	 	 
YBL043W	ORF	ECM13	S000000139	PMID: 20691087|SGD_REF: S000135573	large-scale survey	null	 	S288C	resistance to chemicals: decreased	cycloheximide (45 ng/ml)	 	 	 
YBL044W	ORF		S000000140	PMID: 12140549|SGD_REF: S000071347	systematic mutation set	null	 	S288C	viable	 	 	 	 
YBL044W	ORF		S000000140	PMID: 17164236|SGD_REF: S000120043	large-scale survey	null	 	 	resistance to chemicals: decreased	farnesol (1-5 microMolar)	 	 	 
YBL045C	ORF	COR1	S000000141	PMID: 12134146|SGD_REF: S000072525	"homozygous diploid, competitive growth (quantitative homozygous diploid fitness profiles)"	null	 	S288C	respiratory growth: decreased rate	 	"glycerol, ethanol, lactate medium"	 	 
YBL045C	ORF	COR1	S000000141	SGD_REF: S000072608	"homozygous diploid, competitive growth (quantitative homozygous diploid fitness profiles)"	null	 	S288C	respiratory growth: decreased rate	 	"glycerol, ethanol, lactate medium"	 	 
YBL045C	ORF	COR1	S000000141	PMID: 19220866|SGD_REF: S000129336	systematic mutation set	null	 	S288C	acid pH resistance: decreased	propionic acid (20 mM propionic acid)	 	 	 
YBL045C	ORF	COR1	S000000141	PMID: 11907266|SGD_REF: S000071517	systematic mutation set	null	 	S288C	respiratory growth: absent	 	glycerol carbon source	 	 
YBL045C	ORF	COR1	S000000141	PMID: 19751518|SGD_REF: S000131621	systematic mutation set (screen performed using the MATalpha deletion collection)	null	 	S288C	respiratory growth: absent	 	glycerol carbon source	 	 
YBL045C	ORF	COR1	S000000141	PMID: 2844766|SGD_REF: S000062019	classical genetics	null	 	W303	respiratory growth: absent	glycerol	 	 	 
YBL045C	ORF	COR1	S000000141	PMID: 20963216|SGD_REF: S000138566	"homozygous diploid, systematic mutation set"	null	 	S288C	dessication resistance: decreased	 	pooled mutants subject to three cycles of growth to post-diauxic phase followed by desiccation and regrowth	2-fold or greater decreased survival after the treatment	 
YBL045C	ORF	COR1	S000000141	PMID: 21341307|SGD_REF: S000144477	systematic mutation set	null	 	S288C	vegetative growth: decreased rate	 	 	 	 
YBL045C	ORF	COR1	S000000141	PMID: 21471218|SGD_REF: S000144927	classical genetics	null	 	S288C	toxin resistance: increased	 	 	resistance to human 43-kDa TAR DNA binding protein (TDP-43) implicated in amyotrophic lateral sclerosis (ALS)	 
YBL045C	ORF	COR1	S000000141	PMID: 21193664|SGD_REF: S000142207	systematic mutation set	null	 	S288C (BY4741)	resistance to chemicals: decreased	"2,4-Diacetylphloroglucinol"	 	 	 
YBL045C	ORF	COR1	S000000141	PMID: 12096123|SGD_REF: S000070094	"homozygous diploid, systematic mutation set (glycogen accumulation in diploid mutant strains grown in microtiter plates)"	null	 	S288C	chemical compound accumulation: decreased	glycogen	 	 	 
YBL045C	ORF	COR1	S000000141	PMID: 17164236|SGD_REF: S000120043	large-scale survey	null	 	 	resistance to chemicals: decreased	farnesol (1-5 microMolar)	 	 	 
YBL045C	ORF	COR1	S000000141	PMID: 16729036|SGD_REF: S000116016	"homozygous diploid, systematic mutation set"	null	 	S288C	utilization of carbon source: decreased	glycerol (3%)	 	strong growth defect	 
YBL045C	ORF	COR1	S000000141	PMID: 3023384|SGD_REF: S000051199	classical genetics	null	 	W303	respiratory growth: absent	 	 	 	 
YBL045C	ORF	COR1	S000000141	PMID: 12140549|SGD_REF: S000071347	systematic mutation set	null	 	S288C	viable	 	 	 	 
YBL045C	ORF	COR1	S000000141	PMID: 16729036|SGD_REF: S000116016	"homozygous diploid, systematic mutation set"	null	 	S288C	utilization of carbon source: decreased	lactate (2%)	 	strong growth defect	 
YBL046W	ORF	PSY4	S000000142	PMID: 18622397|SGD_REF: S000127112	competitive growth (fitness profiling using complete deletion alleles)	null	 	S288C	competitive fitness: increased	 	minimal medium	 	 
YBL046W	ORF	PSY4	S000000142	PMID: 19751518|SGD_REF: S000131621	systematic mutation set (screen performed using the MATalpha deletion collection)	null	 	S288C	respiratory growth: absent	 	glycerol carbon source	 	 
YBL046W	ORF	PSY4	S000000142	PMID: 16857015|SGD_REF: S000117297	homozygous diploid	null	 	 	resistance to chemicals: decreased	cisplatin	 	 	 
YBL046W	ORF	PSY4	S000000142	PMID: 16857015|SGD_REF: S000117297	classical genetics	null	 	 	viable	 	 	 	 
YBL046W	ORF	PSY4	S000000142	PMID: 12140549|SGD_REF: S000071347	systematic mutation set	null	 	S288C	viable	 	 	 	 
YBL046W	ORF	PSY4	S000000142	PMID: 12096123|SGD_REF: S000070094	"homozygous diploid, systematic mutation set (glycogen accumulation in diploid mutant strains grown in microtiter plates)"	null	 	S288C	chemical compound accumulation: increased	glycogen	 	 	 
YBL046W	ORF	PSY4	S000000142	PMID: 20691087|SGD_REF: S000135573	large-scale survey	null	 	S288C	resistance to chemicals: decreased	cycloheximide (45 ng/ml)	 	 	 
YBL046W	ORF	PSY4	S000000142	PMID: 21341307|SGD_REF: S000144477	systematic mutation set	null	 	S288C	vegetative growth: decreased rate	 	 	 	 
YBL046W	ORF	PSY4	S000000142	PMID: 20498295|SGD_REF: S000134192	systematic mutation set	null	 	S288C	transposable element transposition: decreased	 	 	severe decrease in Ty1 mobility	 
YBL047C	ORF	EDE1	S000000143	PMID: 21136082|SGD_REF: S000141703	"homozygous diploid, systematic mutation set"	null	 	S288C	auxotrophy	myo-inositol	 	 	 
YBL047C	ORF	EDE1	S000000143	PMID: 19631266|SGD_REF: S000131109	systematic mutation set	null	 	S288C	resistance to chemicals: decreased	arsenite(3-) (0.75 - 1.0 mM)	 	 	 
YBL047C	ORF	EDE1	S000000143	PMID: 12140549|SGD_REF: S000071347	systematic mutation set	null	 	S288C	viable	 	 	 	 
YBL047C	ORF	EDE1	S000000143	PMID: 15715908|SGD_REF: S000080816	systematic mutation set	null	 	S288C	chitin deposition: increased	 	 	 	 
YBL047C	ORF	EDE1	S000000143	PMID: 16729036|SGD_REF: S000116016	"homozygous diploid, systematic mutation set"	null	 	S288C	resistance to chemicals: decreased	rapamycin (0.1 ug/ml)	 	strong growth defect	 
YBL047C	ORF	EDE1	S000000143	PMID: 15715908|SGD_REF: S000080816	systematic mutation set	null	 	S288C	resistance to chemicals: decreased	Calcofluor White	 	 	 
YBL047C	ORF	EDE1	S000000143	PMID: 16380504|SGD_REF: S000113932	homozygous diploid	null	 	S288C	resistance to chemicals: normal	tunicamycin (1 microgram/mL)	 	 	 
YBL047C	ORF	EDE1	S000000143	PMID: 16380504|SGD_REF: S000113932	homozygous diploid	null	 	S288C	resistance to chemicals: normal	"L-1,4-dithiothreitol"	 	 	 
YBL047C	ORF	EDE1	S000000143	PMID: 19506040|SGD_REF: S000130641	classical genetics	null	 	S288C	endocytosis: decreased	 	 	"defective internalization of a chimeric Snc1p reporter, GFP-Snc1-Suc2 reporter"	 
YBL047C	ORF	EDE1	S000000143	PMID: 19506040|SGD_REF: S000130641	systematic mutation set	null	 	S288C	endocytosis: decreased	 	 	"defective internalization of a chimeric Snc1p reporter, GFP-Snc1-Suc2"	 
YBL047C	ORF	EDE1	S000000143	PMID: 20855568|SGD_REF: S000136780	classical genetics	overexpression	 	S288C	resistance to chemicals: increased	ethanol (19%)	 	basal resistance increased relative to wildtype	 
YBL047C	ORF	EDE1	S000000143	PMID: 20855568|SGD_REF: S000136780	classical genetics	null	 	Other (YPS163)	resistance to chemicals: decreased	ethanol	pretreated with 5% (v/v) ethanol	decreased acquisition of ethanol tolerance	 
YBL047C	ORF	EDE1	S000000143	PMID: 20675578|SGD_REF: S000135404	homozygous diploid	null	 	S288C	chemical compound accumulation: increased	tellurium atom	growth in 0.1 mM K2TeO3	 	 
YBL047C	ORF	EDE1	S000000143	PMID: 20675578|SGD_REF: S000135404	homozygous diploid	null	 	S288C	resistance to chemicals: increased	tellurite (0.1 mM K2TeO3)	 	 	 
YBL047C	ORF	EDE1	S000000143	PMID: 14661025|SGD_REF: S000075297	systematic mutation set	null	 	S288C	resistance to chemicals: decreased	rapamycin (0.015 ug/ml)	 	weak sensitivity	 
YBL047C	ORF	EDE1	S000000143	PMID: 14661025|SGD_REF: S000075297	systematic mutation set	null	 	S288C	resistance to chemicals: decreased	caffeine (0.15%)	 	moderate sensitivity	 
YBL047C	ORF	EDE1	S000000143	PMID: 18622397|SGD_REF: S000127112	competitive growth (fitness profiling using complete deletion alleles)	null	 	S288C	competitive fitness: decreased	 	minimal medium	 	 
YBL047C	ORF	EDE1	S000000143	PMID: 18780730|SGD_REF: S000127730	"homozygous diploid, systematic mutation set (pooled screening for fitness defects at 37 deg C relative to 30 deg C)"	null	 	S288C	heat sensitivity: increased	 	elevated temperature (37 deg C)	 	 
YBL047C	ORF	EDE1	S000000143	PMID: 19776351|SGD_REF: S000131672	classical genetics	null	 	Other	protein/peptide distribution: abnormal	 	 	loss of reporter localization to endocytic sites|similar results seen for other actin cortical patch proteins	Syp1p-GFP
YBL047C	ORF	EDE1	S000000143	PMID: 16240455|SGD_REF: S000087007	homozygous diploid	null	 	Sigma1278b	cell shape: abnormal	hydroxyurea (100 mM)	HU-induced filamentous growth	chains of round or oval cells indicating defects in cell elongation	 
YBL047C	ORF	EDE1	S000000143	PMID: 16240455|SGD_REF: S000087007	homozygous diploid	null	 	Sigma1278b	filamentous growth: abnormal	hydroxyurea (100 mM)	HU-induced filamentous growth	 	 
YBL047C	ORF	EDE1	S000000143	PMID: 16240455|SGD_REF: S000087007	homozygous diploid	null	 	S288C	filamentous growth: abnormal	hydroxyurea (100 mM)	HU-induced filamentous growth	 	 
YBL047C	ORF	EDE1	S000000143	PMID: 18314501|SGD_REF: S000125800	systematic mutation set	null	 	S288C	resistance to chemicals: decreased	5-fluorouracil (15 ug/ml)	 	 	 
YBL047C	ORF	EDE1	S000000143	PMID: 16582425|SGD_REF: S000114750	systematic mutation set	null	 	S288C	chemical compound excretion: increased	inositol	synthetic medium lacking inositol and choline	Opi- phenotype; overproduction and excretion of inositol in the absence of inositol and choline	 
YBL047C	ORF	EDE1	S000000143	PMID: 17314395|SGD_REF: S000120954	systematic mutation set	null	 	S288C	metal resistance: decreased	manganese(2+) (10mM)	 	 	 
YBL047C	ORF	EDE1	S000000143	PMID: 11452010|SGD_REF: S000061390	"homozygous diploid, systematic mutation set"	null	 	S288C	budding pattern: abnormal	 	 	>50% of cells exhibited random budding pattern	 
YBL047C	ORF	EDE1	S000000143	PMID: 16729036|SGD_REF: S000116016	"homozygous diploid, systematic mutation set"	null	 	S288C	resistance to chemicals: decreased	caffeine (2 mg/ml)	 	strong growth defect	 
YBL047C	ORF	EDE1	S000000143	PMID: 10407277|SGD_REF: S000061823	large-scale survey	null	 	S288C (FY1679)	resistance to chemicals: decreased	diltiazem-HCl	 	 	 
YBL047C	ORF	EDE1	S000000143	PMID: 10407277|SGD_REF: S000061823	large-scale survey	null	 	S288C (FY1679)	resistance to chemicals: decreased	magnesium dichloride	 	 	 
YBL047C	ORF	EDE1	S000000143	PMID: 10407277|SGD_REF: S000061823	large-scale survey	null	 	S288C (FY1679)	resistance to chemicals: decreased	caffeine	 	 	 
YBL047C	ORF	EDE1	S000000143	PMID: 10954428|SGD_REF: S000059089	classical genetics	null	 	S288C	endocytosis: decreased	 	 	fluid-phase endocytosis is strongly altered	 
YBL047C	ORF	EDE1	S000000143	PMID: 10954428|SGD_REF: S000059089	classical genetics	null	 	S288C	budding pattern: abnormal	 	 	 	 
YBL047C	ORF	EDE1	S000000143	PMID: 10954428|SGD_REF: S000059089	classical genetics	null	 	S288C	viable	 	 	 	 
YBL047C	ORF	EDE1	S000000143	PMID: 16380504|SGD_REF: S000113932	homozygous diploid	null	 	S288C	resistance to chemicals: decreased	mercaptoethanol (30 mM)	 	 	 
YBL048W	ORF	RRT1	S000000144	PMID: 12140549|SGD_REF: S000071347	systematic mutation set	null	 	S288C	viable	 	 	 	 
YBL048W	ORF	RRT1	S000000144	PMID: 18622397|SGD_REF: S000127112	competitive growth (fitness profiling using complete deletion alleles)	null	 	S288C	competitive fitness: decreased	 	minimal medium	 	 
YBL048W	ORF	RRT1	S000000144	PMID: 20675578|SGD_REF: S000135404	homozygous diploid	null	 	S288C	resistance to chemicals: increased	tellurite (0.1 mM K2TeO3)	 	 	 
YBL049W	ORF	MOH1	S000000145	PMID: 15456898|SGD_REF: S000079745	classical genetics	null	 	S288C	survival rate in stationary phase: decreased	 	cells grown to stationary phase for 2 days at 30 deg C and then shifted to 37 deg C	10-100 fold reduction in colony-forming potential after 9 days at 37 deg C	 
YBL049W	ORF	MOH1	S000000145	PMID: 18622397|SGD_REF: S000127112	competitive growth (fitness profiling using complete deletion alleles)	null	 	S288C	competitive fitness: increased	 	minimal medium	 	 
YBL049W	ORF	MOH1	S000000145	PMID: 9748261|SGD_REF: S000049471	classical genetics	null	 	S288C	survival rate in stationary phase: decreased	 	 	"10,000-fold reduction in colony-forming potential after 25 days in water, without losing viability"	 
YBL049W	ORF	MOH1	S000000145	PMID: 12140549|SGD_REF: S000071347	systematic mutation set	null	 	S288C	viable	 	 	 	 
YBL050W	ORF	SEC17	S000000146	PMID: 21341307|SGD_REF: S000144477	large-scale survey	overexpression	 	Other (Y258)	vegetative growth: decreased rate	 	 	 	 
YBL050W	ORF	SEC17	S000000146	PMID: 12140549|SGD_REF: S000071347	systematic mutation set	null	 	S288C	inviable	 	 	 	 
YBL050W	ORF	SEC17	S000000146	PMID: 18622397|SGD_REF: S000127112	competitive growth (fitness profiling of essential genes in the presence of tunicamycin using hypomorphic DAmP alleles)	reduction of function	 	S288C	resistance to chemicals: decreased	tunicamycin (0.25 ug/ml)	 	 	 
YBL050W	ORF	SEC17	S000000146	PMID: 18622397|SGD_REF: S000127112	competitive growth (fitness profiling of essential genes using hypomorphic DAmP alleles)	reduction of function	 	S288C	competitive fitness: decreased	 	minimal medium	 	 
YBL050W	ORF	SEC17	S000000146	PMID: 7762298|SGD_REF: S000046940	classical genetics	overexpression	 	Other	vegetative growth: arrested	 	SD-raffinose + 2% galactose	 	 
YBL050W	ORF	SEC17	S000000146	PMID: 6996832|SGD_REF: S000057310	classical genetics	conditional	 	X2180-1A	protein/peptide accumulation: increased	 	elevated temperature (37 deg C)	 	invertase
YBL050W	ORF	SEC17	S000000146	PMID: 6996832|SGD_REF: S000057310	classical genetics	conditional	 	X2180-1A	protein secretion: decreased	 	elevated temperature (37 deg C)	 	invertase
YBL050W	ORF	SEC17	S000000146	PMID: 6996832|SGD_REF: S000057310	classical genetics	conditional	 	X2180-1A	endoplasmic reticulum morphology: abnormal	 	elevated temperature (37 deg C)	more extensive network of ER membranes	 
YBL050W	ORF	SEC17	S000000146	PMID: 6996832|SGD_REF: S000057310	classical genetics	conditional	 	X2180-1A	endomembrane system morphology: abnormal	 	elevated temperature (37 deg C)	accumulates small vesicles in the cytoplasm	 
YBL050W	ORF	SEC17	S000000146	PMID: 18701704|SGD_REF: S000127377	classical genetics	null	 	Other	protein/peptide accumulation: increased	 	nitrogen starvation	decreased turnover of GFP-Osh1p is an indicator of defective micronucleophagy (piecemeal microautophagy of the nucleus)	GFP-Osh1p
YBL050W	ORF	SEC17	S000000146	PMID: 10679021|SGD_REF: S000040815	classical genetics	conditional	sec17-1	Other (DBY2061)	protein/peptide distribution: abnormal	 	elevated temperature (37 deg C)	accumulates in a few large intracellular aggregates rather than at the cell cortex	GFP-Bud6p
YBL050W	ORF	SEC17	S000000146	PMID: 16565073|SGD_REF: S000114695	classical genetics	repressible	 	Other	vacuolar morphology: abnormal	 	 	vacuolar fragmentation	 
YBL050W	ORF	SEC17	S000000146	PMID: 15942868|SGD_REF: S000081862	classical genetics	conditional	 	S288C	protein/peptide modification: decreased	 	permissive temperature (30 deg C)	accumulate core-glycosylated (ER-form) invertase	invertase
YBL050W	ORF	SEC17	S000000146	PMID: 15942868|SGD_REF: S000081862	classical genetics	conditional	 	S288C	resistance to chemicals: decreased	G418 (40 ug/ml)	permissive temperature (30 deg C)	 	 
YBL050W	ORF	SEC17	S000000146	PMID: 11733544|SGD_REF: S000074519	classical genetics	conditional	sec17-1	Other	chemical compound accumulation: decreased	inositol phosphoceramide	elevated temperature (37 deg C)|protein synthesis inhibited with cycloheximide	"levels of the inositolphosphorylceramide, IPC/C are reduced"	 
YBL050W	ORF	SEC17	S000000146	PMID: 7865879|SGD_REF: S000043582	classical genetics	conditional	sec17-1	Other	protein/peptide distribution: abnormal	 	elevated temperature (37 deg C)	localizes in punctate pattern to BiP bodies	Kar2p
YBL050W	ORF	SEC17	S000000146	PMID: 8253840|SGD_REF: S000046695	classical genetics	conditional	sec17-1	X2180-1A	endocytosis: decreased	 	elevated temperature (37 deg C)	 	M-C6-NBD-phosphatidylcholine
YBL050W	ORF	SEC17	S000000146	PMID: 8154187|SGD_REF: S000056244	classical genetics	null	 	Sigma1278b	inviable	 	 	 	 
YBL050W	ORF	SEC17	S000000146	PMID: 2016333|SGD_REF: S000116457	classical genetics	conditional	sec17-1	X2180-1A	chemical compound accumulation: decreased	mannosylinositolphosphoceramide (MIPC)	elevated temperature (37 deg C)	"reduced accumulation of MIPC, as well as M(IP)2C and a subclass of inositolphosphoceramides (IPC/D)"	 
YBL050W	ORF	SEC17	S000000146	PMID: 3286616|SGD_REF: S000054092	classical genetics	conditional	sec17-1	X2180-1A	nutrient uptake: decreased	glucose	elevated temperature (37 deg C)|low glucose (0.05%)	uptake decreased under derepressing conditions	 
YBL050W	ORF	SEC17	S000000146	PMID: 18617996|SGD_REF: S000126952	systematic mutation set	overexpression	 	S288C	cell cycle progression: abnormal	 	 	accumulation of cells with a 2C DNA content and an increased percentage of large-budded cells indicative of a G2 or M phase delay or arrest	 
YBL050W	ORF	SEC17	S000000146	PMID: 16135527|SGD_REF: S000086425	systematic mutation set	repressible	 	S288C	mitochondrial morphology: abnormal	 	doxycycline (10 ug/ml)	Tet-regulated essential ORF strain collection (doxycycline represses expression)	 
YBL050W	ORF	SEC17	S000000146	PMID: 16455487|SGD_REF: S000114334	systematic mutation set (Growth assessment by spot dilution)	overexpression	 	S288C	vegetative growth: decreased	 	 	 	 
YBL050W	ORF	SEC17	S000000146	PMID: 11274415|SGD_REF: S000082266	large-scale survey	overexpression	 	W303	cell cycle progression: abnormal	 	 	"greater than 3% shift in cells containing a 2C DNA content, indicative of a G2 or M phase arrest or delay"	 
YBL051C	ORF	PIN4	S000000147	PMID: 19503795|SGD_REF: S000130582	"homozygous diploid, systematic mutation set"	null	 	S288C	resistance to chemicals: decreased	doxorubicin (25 ug/ml)	 	no growth in the presence of 25 ug/ml doxorubicin	 
YBL051C	ORF	PIN4	S000000147	PMID: 19917080|SGD_REF: S000132305	systematic mutation set	null	 	S288C (BY4741)	resistance to chemicals: decreased	nickel sulfate	 	 	 
YBL051C	ORF	PIN4	S000000147	PMID: 19054128|SGD_REF: S000128535	systematic mutation set	null	 	S288C	hyperosmotic stress resistance: decreased	sodium chloride (1 M)	 	 	 
YBL051C	ORF	PIN4	S000000147	PMID: 17636027|SGD_REF: S000123491	classical genetics	null	 	W303	resistance to chemicals: decreased	bleomycin A2	 	 	 
YBL051C	ORF	PIN4	S000000147	PMID: 19054128|SGD_REF: S000128535	systematic mutation set	null	 	S288C	resistance to chemicals: decreased	ethanol (8%)	 	 	 
YBL051C	ORF	PIN4	S000000147	PMID: 15883373|SGD_REF: S000081669	systematic mutation set	null	 	S288C	resistance to chemicals: decreased	wortmannin	 	 	 
YBL051C	ORF	PIN4	S000000147	PMID: 16729036|SGD_REF: S000116016	"homozygous diploid, systematic mutation set"	null	 	S288C	resistance to chemicals: decreased	hygromycin B (50 ug/ml)	 	strong growth defect	 
YBL051C	ORF	PIN4	S000000147	PMID: 15883373|SGD_REF: S000081669	systematic mutation set	null	 	S288C	resistance to chemicals: decreased	rapamycin	 	 	 
YBL051C	ORF	PIN4	S000000147	PMID: 12140549|SGD_REF: S000071347	systematic mutation set	null	 	S288C	viable	 	 	 	 
YBL051C	ORF	PIN4	S000000147	PMID: 12096123|SGD_REF: S000070094	"homozygous diploid, systematic mutation set (glycogen accumulation in diploid mutant strains grown in microtiter plates)"	null	 	S288C	chemical compound accumulation: increased	glycogen	 	 	 
YBL051C	ORF	PIN4	S000000147	PMID: 20660648|SGD_REF: S000135283	systematic mutation set	null	 	S288C	resistance to chemicals: decreased	sodium arsenite (400 uM)	 	 	 
YBL051C	ORF	PIN4	S000000147	PMID: 11816028|SGD_REF: S000141999	systematic mutation set	null	 	S288C	oxidative stress resistance: decreased	hydrogen peroxide (4 mM)	 	 	 
YBL051C	ORF	PIN4	S000000147	PMID: 20691087|SGD_REF: S000135573	large-scale survey	null	 	S288C	resistance to chemicals: decreased	cycloheximide (45 ng/ml)	 	 	 
YBL051C	ORF	PIN4	S000000147	PMID: 21341307|SGD_REF: S000144477	large-scale survey	overexpression	 	Other (Y258)	vegetative growth: decreased rate	 	 	 	 
YBL051C	ORF	PIN4	S000000147	PMID: 21341307|SGD_REF: S000144477	systematic mutation set	null	 	S288C	vegetative growth: decreased rate	 	 	 	 
YBL051C	ORF	PIN4	S000000147	PMID: 19631266|SGD_REF: S000131109	systematic mutation set	null	 	S288C	resistance to chemicals: decreased	arsenite(3-) (0.75 - 1.0 mM)	 	 	 
YBL051C	ORF	PIN4	S000000147	PMID: 20963216|SGD_REF: S000138566	"homozygous diploid, systematic mutation set"	null	 	S288C	dessication resistance: decreased	 	pooled mutants subject to three cycles of growth to post-diauxic phase followed by desiccation and regrowth	2-fold or greater decreased survival after the treatment	 
YBL051C	ORF	PIN4	S000000147	PMID: 19806183|SGD_REF: S000131880	classical genetics	null	 	S288C	cold sensitivity: increased	 	reduced temperature (20 deg C)	 	 
YBL051C	ORF	PIN4	S000000147	PMID: 12089449|SGD_REF: S000070190	systematic mutation set (analysis of cell size for mutants in the systematic deletion collection)	null	 	S288C	cell size: increased	 	 	mutant is among the largest 5% of haploid deletion strains	 
YBL051C	ORF	PIN4	S000000147	PMID: 18622397|SGD_REF: S000127112	competitive growth (fitness profiling using complete deletion alleles)	null	 	S288C	competitive fitness: decreased	 	minimal medium	 	 
YBL051C	ORF	PIN4	S000000147	PMID: 19503795|SGD_REF: S000130582	"homozygous diploid, systematic mutation set"	null	 	S288C	toxin resistance: decreased	 	 	K. lactis zymocin|partial growth inhibition on exposure to 66% zymocin; not inhibited by 33% zymocin	 
YBL052C	ORF	SAS3	S000000148	PMID: 19801973|SGD_REF: S000131896	classical genetics	null	 	S288C	chronological lifespan: increased	 	 	survival increased during early aging (day 5-15); prosurvival effect reduced by addition of sperimidine	 
YBL052C	ORF	SAS3	S000000148	PMID: 18622397|SGD_REF: S000127112	competitive growth (fitness profiling using complete deletion alleles)	null	 	S288C	competitive fitness: increased	 	minimal medium	 	 
YBL052C	ORF	SAS3	S000000148	PMID: 14657499|SGD_REF: S000113969	systematic mutation set	null	 	S288C	toxin resistance: decreased	 	 	"HD53Q (Huntingtin protein, exon1 containing 53 polyglutamine repeats)"	 
YBL052C	ORF	SAS3	S000000148	PMID: 14657499|SGD_REF: S000113969	classical genetics	null	 	S288C	toxin resistance: decreased	 	 	"HD20Q (Huntingtin protein, exon1 containing 20 polyglutamine repeats)"	 
YBL052C	ORF	SAS3	S000000148	PMID: 12140549|SGD_REF: S000071347	systematic mutation set	null	 	S288C	viable	 	 	 	 
YBL053W	ORF		S000000149	PMID: 20691087|SGD_REF: S000135573	large-scale survey	null	 	S288C	resistance to chemicals: decreased	paromomycin (10 mg/ml)	 	 	 
YBL053W	ORF		S000000149	PMID: 12140549|SGD_REF: S000071347	systematic mutation set	null	 	S288C	viable	 	 	 	 
YBL053W	ORF		S000000149	PMID: 19054128|SGD_REF: S000128535	systematic mutation set	null	 	S288C	resistance to chemicals: decreased	ethanol (8%)	 	 	 
YBL053W	ORF		S000000149	PMID: 17314395|SGD_REF: S000120954	systematic mutation set	null	 	S288C	resistance to chemicals: decreased	"1,2-bis(2-aminophenoxy)ethane-N,N,N',N'-tetraacetic acid (1.5 mM)"	 	 	 
YBL053W	ORF		S000000149	PMID: 20691087|SGD_REF: S000135573	large-scale survey	null	 	S288C	resistance to chemicals: decreased	cycloheximide (45 ng/ml)	 	 	 
YBL053W	ORF		S000000149	PMID: 18622397|SGD_REF: S000127112	competitive growth (fitness profiling using complete deletion alleles)	null	 	S288C	competitive fitness: decreased	 	minimal medium	 	 
YBL053W	ORF		S000000149	PMID: 19917080|SGD_REF: S000132305	systematic mutation set	null	 	S288C (BY4741)	resistance to chemicals: decreased	nickel sulfate	 	 	 
YBL054W	ORF	TOD6	S000000150	PMID: 12140549|SGD_REF: S000071347	systematic mutation set	null	 	S288C	viable	 	 	 	 
YBL054W	ORF	TOD6	S000000150	PMID: 18622397|SGD_REF: S000127112	competitive growth (fitness profiling using complete deletion alleles)	null	 	S288C	competitive fitness: increased	 	minimal medium	 	 
YBL054W	ORF	TOD6	S000000150	PMID: 19684113|SGD_REF: S000131305	classical genetics	null	 	S288C	resistance to chemicals: increased	rapamycin	 	slight resistance	 
YBL054W	ORF	TOD6	S000000150	PMID: 21341307|SGD_REF: S000144477	large-scale survey	overexpression	 	Other (Y258)	vegetative growth: decreased rate	 	 	 	 
YBL055C	ORF		S000000151	PMID: 17989363|SGD_REF: S000124606	systematic mutation set	null	 	Sigma1278b	filamentous growth: increased	 	 	 	 
YBL055C	ORF		S000000151	PMID: 12140549|SGD_REF: S000071347	systematic mutation set	null	 	S288C	viable	 	 	 	 
YBL055C	ORF		S000000151	PMID: 17989363|SGD_REF: S000124606	systematic mutation set	null	 	Sigma1278b	invasive growth: absent	 	 	 	 
YBL055C	ORF		S000000151	PMID: 15657035|SGD_REF: S000080600	classical genetics	null	 	 	viable	 	 	 	 
YBL055C	ORF		S000000151	PMID: 15657035|SGD_REF: S000080600	classical genetics	null	 	 	oxidative stress resistance: increased	hydrogen peroxide	 	 	 
YBL055C	ORF		S000000151	PMID: 15657035|SGD_REF: S000080600	classical genetics	overexpression	 	 	oxidative stress resistance: decreased	hydrogen peroxide	 	 	 
YBL055C	ORF		S000000151	PMID: 20691087|SGD_REF: S000135573	large-scale survey	null	 	S288C	resistance to chemicals: decreased	cycloheximide (45 ng/ml)	 	 	 
YBL055C	ORF		S000000151	PMID: 20691087|SGD_REF: S000135573	large-scale survey	null	 	S288C	resistance to chemicals: decreased	amitrole (22 mg/ml)	 	 	 
YBL055C	ORF		S000000151	PMID: 18622397|SGD_REF: S000127112	competitive growth (fitness profiling using complete deletion alleles)	null	 	S288C	competitive fitness: increased	 	minimal medium	 	 
YBL055C	ORF		S000000151	PMID: 15657035|SGD_REF: S000080600	classical genetics	null	 	 	chromosome/plasmid maintenance: abnormal	 	 	TUNEL assay (increased apoptotic DNA fragmentation)	 
YBL056W	ORF	PTC3	S000000152	PMID: 21078184|SGD_REF: S000140598	classical genetics	null	 	S288C	toxin resistance: increased	 	 	"PAF26, de novo-designed antimicrobial hexapeptide (64 uM)"	 
YBL056W	ORF	PTC3	S000000152	PMID: 16956380|SGD_REF: S000118511	classical genetics	overexpression	 	Other (DBY746)	ionic stress resistance: increased	lithium(1+) (150-200 mM lithium chloride)	 	 	 
YBL056W	ORF	PTC3	S000000152	PMID: 18622397|SGD_REF: S000127112	competitive growth (fitness profiling using complete deletion alleles)	null	 	S288C	competitive fitness: decreased	 	minimal medium	 	 
YBL056W	ORF	PTC3	S000000152	PMID: 20157578|SGD_REF: S000133177	systematic mutation set	null	 	S288C	lifespan: increased	 	cells stored on YPD plates at 4 deg C for 5 years	hibernating lifespan extended	 
YBL056W	ORF	PTC3	S000000152	PMID: 16415861|SGD_REF: S000114261	competitive growth	overexpression	 	S288C	resistance to chemicals: decreased	rapamycin (1.3 nM)	 	 	 
YBL056W	ORF	PTC3	S000000152	PMID: 12140549|SGD_REF: S000071347	systematic mutation set	null	 	S288C	viable	 	 	 	 
YBL057C	ORF	PTH2	S000000153	PMID: 21341307|SGD_REF: S000144477	systematic mutation set	null	 	S288C	vegetative growth: decreased rate	 	 	 	 
YBL057C	ORF	PTH2	S000000153	PMID: 18622397|SGD_REF: S000127112	competitive growth (fitness profiling using complete deletion alleles)	null	 	S288C	competitive fitness: decreased	 	minimal medium	 	 
YBL057C	ORF	PTH2	S000000153	PMID: 19751518|SGD_REF: S000131621	systematic mutation set (screen performed using the MATalpha deletion collection)	null	 	S288C	respiratory growth: absent	 	glycerol carbon source	 	 
YBL057C	ORF	PTH2	S000000153	PMID: 17082762|SGD_REF: S000119490	classical genetics	null	 	 	UV resistance: normal	 	 	 	 
YBL057C	ORF	PTH2	S000000153	PMID: 17082762|SGD_REF: S000119490	classical genetics	null	 	 	resistance to chemicals: increased	azetidine|canavanine	 	 	 
YBL057C	ORF	PTH2	S000000153	PMID: 17082762|SGD_REF: S000119490	classical genetics	overexpression	 	 	vegetative growth: decreased	 	 	 	 
YBL057C	ORF	PTH2	S000000153	PMID: 17082762|SGD_REF: S000119490	classical genetics	overexpression	 	 	protein/peptide accumulation: increased	 	 	 	polyubiquitinated protein
YBL057C	ORF	PTH2	S000000153	PMID: 12140549|SGD_REF: S000071347	systematic mutation set	null	 	S288C	viable	 	 	 	 
YBL058W	ORF	SHP1	S000000154	PMID: 19503795|SGD_REF: S000130582	"homozygous diploid, systematic mutation set"	null	 	S288C	resistance to chemicals: decreased	doxorubicin (25 ug/ml)	 	no growth in the presence of 25 ug/ml doxorubicin	 
YBL058W	ORF	SHP1	S000000154	PMID: 18394190|SGD_REF: S000126054	classical genetics	null	 	S288C	metal resistance: decreased	cadmium(2+) (50 uM)	 	 	 
YBL058W	ORF	SHP1	S000000154	PMID: 15716499|SGD_REF: S000080907	"homozygous diploid, competitive growth (genome-wide fitness profiling)"	null	 	S288C	competitive fitness: decreased	 	YPD medium	 	 
YBL058W	ORF	SHP1	S000000154	PMID: 12140549|SGD_REF: S000071347	systematic mutation set	null	 	S288C	viable	 	 	 	 
YBL058W	ORF	SHP1	S000000154	PMID: 15937126|SGD_REF: S000082079	systematic mutation set	null	 	 	alkaline pH resistance: decreased	calcium dichloride (60 mM)	YPD medium|alkaline pH (7.5)	growth defects at pH 7.5 in 60 mM calcium chloride - vma phenotype	 
YBL058W	ORF	SHP1	S000000154	PMID: 15937126|SGD_REF: S000082079	systematic mutation set	null	 	 	resistance to chemicals: decreased	cyclosporin A (150 ug/ml)	 	 	 
YBL058W	ORF	SHP1	S000000154	PMID: 15937126|SGD_REF: S000082079	systematic mutation set	null	 	 	small molecule transport: decreased	 	 	 	quinacrine (vacuolar acidification marker)
YBL058W	ORF	SHP1	S000000154	PMID: 12134146|SGD_REF: S000072525	"homozygous diploid, competitive growth (quantitative homozygous diploid fitness profiles)"	null	 	S288C	fermentative growth: decreased rate	 	YPD medium	 	 
YBL058W	ORF	SHP1	S000000154	SGD_REF: S000072608	"homozygous diploid, competitive growth (quantitative homozygous diploid fitness profiles)"	null	 	S288C	fermentative growth: decreased rate	 	YPD medium	 	 
YBL058W	ORF	SHP1	S000000154	PMID: 11907266|SGD_REF: S000071517	systematic mutation set	null	 	S288C	respiratory growth: decreased rate	 	glycerol carbon source	 	 
YBL058W	ORF	SHP1	S000000154	PMID: 15299026|SGD_REF: S000077371	classical genetics	null	 	S288C	resistance to chemicals: decreased	FK506	 	 	 
YBL058W	ORF	SHP1	S000000154	PMID: 16989656|SGD_REF: S000118932	homozygous diploid	null	 	S288C	resistance to chemicals: decreased	Calcofluor White (8.2 micromolar)	 	 	 
YBL058W	ORF	SHP1	S000000154	PMID: 16989656|SGD_REF: S000118932	homozygous diploid	null	 	S288C	oxidative stress resistance: decreased	hydrogen peroxide (2 mM)	 	 	 
YBL058W	ORF	SHP1	S000000154	PMID: 16989656|SGD_REF: S000118932	"homozygous diploid, systematic mutation set"	null	 	S288C	freeze-thaw resistance: decreased	 	"frozen at -25 deg C for 5 days, then thawed at 30 deg C for 15 min."	 	 
YBL058W	ORF	SHP1	S000000154	PMID: 17630978|SGD_REF: S000123438	classical genetics	null	 	S288C	metal resistance: decreased	zinc dichloride (4 mM)	 	 	 
YBL058W	ORF	SHP1	S000000154	PMID: 17314395|SGD_REF: S000120954	systematic mutation set	null	 	S288C	metal resistance: decreased	manganese(2+) (10mM)	 	 	 
YBL058W	ORF	SHP1	S000000154	PMID: 18514590|SGD_REF: S000126600	large-scale survey	null	 	S288C	resistance to chemicals: decreased	cadmium dichloride (50 uM)	 	 	 
YBL058W	ORF	SHP1	S000000154	PMID: 17360454|SGD_REF: S000121387	classical genetics	null	 	S288C	colony sectoring: increased	 	 	 	 
YBL058W	ORF	SHP1	S000000154	PMID: 18562670|SGD_REF: S000126734	homozygous diploid	null	 	S288C	chromosome/plasmid maintenance: abnormal	 	 	"loss of heterozygosity at the MET15 and SAM2 loci increased 20-fold or greater, and at MAT increased 2-6 fold"	 
YBL058W	ORF	SHP1	S000000154	PMID: 16911514|SGD_REF: S000117955	systematic mutation set	null	 	S288C	resistance to chemicals: decreased	"acetic acid (0.4% (w/v), pH 4.3)"	 	 	 
YBL058W	ORF	SHP1	S000000154	PMID: 21148305|SGD_REF: S000145091	classical genetics	null	 	S288C	resistance to chemicals: decreased	tunicamycin	 	 	 
YBL058W	ORF	SHP1	S000000154	PMID: 21136082|SGD_REF: S000141703	"homozygous diploid, systematic mutation set"	null	 	S288C	auxotrophy	myo-inositol	 	 	 
YBL058W	ORF	SHP1	S000000154	PMID: 14661025|SGD_REF: S000075297	systematic mutation set	null	 	S288C	resistance to chemicals: decreased	hydroxyurea (100 mM)	 	moderate sensitivity	 
YBL058W	ORF	SHP1	S000000154	PMID: 14661025|SGD_REF: S000075297	systematic mutation set	null	 	S288C	resistance to chemicals: decreased	camptothecin (15 ug/ml)	 	moderate sensitivity	 
YBL058W	ORF	SHP1	S000000154	PMID: 12089449|SGD_REF: S000070190	systematic mutation set (analysis of cell size for mutants in the systematic deletion collection)	null	 	S288C	cell size: increased	 	 	mutant is among the largest 5% of haploid deletion strains	 
YBL058W	ORF	SHP1	S000000154	PMID: 16361226|SGD_REF: S000113874	classical genetics	null	 	S288C	protein/peptide distribution: abnormal	 	 	 	Ptr2p-GFP
YBL058W	ORF	SHP1	S000000154	PMID: 16361226|SGD_REF: S000113874	systematic mutation set	null	 	S288C	toxin resistance: increased	Ala-Eth dipeptide (0.1 uM)	"cultured in minimal medium containing histidine, leucine, lysine and uracil"	decreased sensitivity in toxic dipeptide halo assay	 
YBL058W	ORF	SHP1	S000000154	PMID: 16361226|SGD_REF: S000113874	systematic mutation set	null	 	S288C	nutrient utilization: decreased	His-Leu dipeptide	"cultured in minimal medium containing histidine, lysine, uracil and tryptophan"	decreased ability to utilize the His-Leu dipeptide resulting in poor growth relative to the wildtype control	 
YBL058W	ORF	SHP1	S000000154	PMID: 19506040|SGD_REF: S000130641	systematic mutation set	null	 	S288C	endocytosis: decreased	 	 	"defective internalization of a chimeric Snc1p reporter, GFP-Snc1-Suc2"	 
YBL058W	ORF	SHP1	S000000154	PMID: 20855502|SGD_REF: S000136710	classical genetics	null	 	S288C	autophagy: absent	 	nitrogen starvation + 1 mM PMSF	autophagosome accumulation in the vacuole not observed	 
YBL058W	ORF	SHP1	S000000154	PMID: 14661025|SGD_REF: S000075297	systematic mutation set	null	 	S288C	resistance to chemicals: decreased	tunicamycin (0.5 and 5 ug/ml)	 	strong sensitivity	 
YBL058W	ORF	SHP1	S000000154	PMID: 14661025|SGD_REF: S000075297	systematic mutation set	null	 	S288C	resistance to chemicals: decreased	rapamycin (0.015 ug/ml)	 	moderate sensitivity	 
YBL058W	ORF	SHP1	S000000154	PMID: 14661025|SGD_REF: S000075297	systematic mutation set	null	 	S288C	resistance to chemicals: decreased	caffeine (0.15%)	 	moderate sensitivity	 
YBL058W	ORF	SHP1	S000000154	PMID: 18780730|SGD_REF: S000127730	"homozygous diploid, systematic mutation set (pooled screening for fitness defects at 37 deg C relative to 30 deg C)"	null	 	S288C	heat sensitivity: increased	 	elevated temperature (37 deg C)	 	 
YBL058W	ORF	SHP1	S000000154	PMID: 19684113|SGD_REF: S000131305	classical genetics	null	 	S288C	resistance to chemicals: decreased	rapamycin	 	moderate sensitivity	 
YBL058W	ORF	SHP1	S000000154	PMID: 19503795|SGD_REF: S000130582	"homozygous diploid, systematic mutation set"	null	 	S288C	toxin resistance: decreased	 	 	K. lactis zymocin|complete growth inhibition on exposure to 33% zymocin	 
YBL058W	ORF	SHP1	S000000154	PMID: 19466415|SGD_REF: S000130444	systematic mutation set	null	 	S288C	bud morphology: abnormal	 	 	bud is abnormally elongated	 
YBL058W	ORF	SHP1	S000000154	PMID: 18394190|SGD_REF: S000126054	classical genetics	null	 	S288C	metal resistance: decreased	nickel(2+) (2.5 mM)	 	 	 
YBL058W	ORF	SHP1	S000000154	PMID: 19129474|SGD_REF: S000128878	"homozygous diploid, systematic mutation set"	null	 	S288C	resistance to chemicals: decreased	tunicamycin (6 ug/ml)	 	 	 
YBL058W	ORF	SHP1	S000000154	PMID: 19129474|SGD_REF: S000128878	"homozygous diploid, systematic mutation set"	null	 	S288C	resistance to chemicals: decreased	"L-1,4-dithiothreitol (20 mM)"	 	 	 
YBL058W	ORF	SHP1	S000000154	PMID: 16729036|SGD_REF: S000116016	"homozygous diploid, systematic mutation set"	null	 	S288C	resistance to chemicals: decreased	caffeine (2 mg/ml)	 	strong growth defect	 
YBL058W	ORF	SHP1	S000000154	PMID: 16552446|SGD_REF: S000114973	systematic mutation set	null	 	S288C	telomere length: decreased	 	 	 	 
YBL058W	ORF	SHP1	S000000154	PMID: 16729036|SGD_REF: S000116016	"homozygous diploid, systematic mutation set"	null	 	S288C	resistance to chemicals: decreased	calcium dichloride (0.7 M)	 	moderate growth defect	 
YBL058W	ORF	SHP1	S000000154	PMID: 16729036|SGD_REF: S000116016	"homozygous diploid, systematic mutation set"	null	 	S288C	resistance to chemicals: decreased	hygromycin B (50 ug/ml)	 	strong growth defect	 
YBL058W	ORF	SHP1	S000000154	PMID: 12016207|SGD_REF: S000070340	systematic mutation set	null	 	S288C	resistance to chemicals: decreased	mycophenolic acid (30-100 micrograms/ml)	 	hypersensitive	 
YBL058W	ORF	SHP1	S000000154	PMID: 16729036|SGD_REF: S000116016	"homozygous diploid, systematic mutation set"	null	 	S288C	resistance to chemicals: decreased	hydroxyurea (11.4 mg/ml)	 	moderate growth defect	 
YBL058W	ORF	SHP1	S000000154	PMID: 16729036|SGD_REF: S000116016	"homozygous diploid, systematic mutation set"	null	 	S288C	utilization of iron source: decreased	bathophenanthroline (200 uM)	YPD medium	moderate growth defect	 
YBL058W	ORF	SHP1	S000000154	PMID: 16729036|SGD_REF: S000116016	"homozygous diploid, systematic mutation set"	null	 	S288C	resistance to chemicals: decreased	ethanol (6%)	YPD medium	strong growth defect	 
YBL058W	ORF	SHP1	S000000154	PMID: 12586695|SGD_REF: S000072583	"homozygous diploid, systematic mutation set"	null	 	S288C	sporulation: decreased	 	 	 	 
YBL058W	ORF	SHP1	S000000154	PMID: 17873082|SGD_REF: S000124109	systematic mutation set (mutants grown in 96-well microtiter plates)	null	 	S288C	resistance to chemicals: decreased	sulfanilamide (0.2 mg/ml)	SMM liquid medium	 	 
YBL058W	ORF	SHP1	S000000154	PMID: 15060153|SGD_REF: S000076085	systematic mutation set	null	 	 	resistance to chemicals: decreased	citric acid (400 mM)	 	 	 
YBL058W	ORF	SHP1	S000000154	PMID: 17151231|SGD_REF: S000119923	systematic mutation set	null	 	S288C	resistance to chemicals: decreased	oleate (0.1%)	 	 	 
YBL058W	ORF	SHP1	S000000154	PMID: 16729036|SGD_REF: S000116016	"homozygous diploid, systematic mutation set"	null	 	S288C	resistance to chemicals: decreased	cycloheximide (0.18 ug/ml)	 	strong growth defect	 
YBL058W	ORF	SHP1	S000000154	PMID: 16251355|SGD_REF: S000087043	"homozygous diploid, systematic mutation set"	null	 	S288C	resistance to chemicals: decreased	"L-1,4-dithiothreitol (32 mM)"	 	 	 
YBL058W	ORF	SHP1	S000000154	PMID: 16729036|SGD_REF: S000116016	"homozygous diploid, systematic mutation set"	null	 	S288C	resistance to chemicals: decreased	rapamycin (0.1 ug/ml)	 	strong growth defect	 
YBL059C-A	ORF	CMC2	S000007488	PMID: 19703468|SGD_REF: S000131381	classical genetics	null	 	S288C	protein activity: decreased	 	 	 	cytochrome c oxidase
YBL059C-A	ORF	CMC2	S000007488	PMID: 19703468|SGD_REF: S000131381	classical genetics	null	 	S288C	protein/peptide accumulation: decreased	 	 	 	Cox2p
YBL059C-A	ORF	CMC2	S000007488	PMID: 19703468|SGD_REF: S000131381	classical genetics	null	 	S288C	respiratory growth: decreased	 	glycerol carbon source	severe growth defect	 
YBL059C-A	ORF	CMC2	S000007488	PMID: 19703468|SGD_REF: S000131381	classical genetics	null	 	S288C	protein/peptide accumulation: decreased	 	 	 	Cyt1p
YBL059W	ORF		S000000155	PMID: 16455487|SGD_REF: S000114334	systematic mutation set (Growth assessment by spot dilution)	overexpression	 	S288C	vegetative growth: decreased	 	 	 	 
YBL059W	ORF		S000000155	PMID: 18622397|SGD_REF: S000127112	competitive growth (fitness profiling using complete deletion alleles)	null	 	S288C	competitive fitness: decreased	 	minimal medium	 	 
YBL059W	ORF		S000000155	PMID: 12140549|SGD_REF: S000071347	systematic mutation set	null	 	S288C	viable	 	 	 	 
YBL060W	ORF	YEL1	S000000156	PMID: 20675578|SGD_REF: S000135404	homozygous diploid	null	 	S288C	chemical compound accumulation: increased	tellurium atom	growth in 0.1 mM K2TeO3	 	 
YBL060W	ORF	YEL1	S000000156	PMID: 18622397|SGD_REF: S000127112	competitive growth (fitness profiling using complete deletion alleles)	null	 	S288C	competitive fitness: decreased	 	minimal medium	 	 
YBL060W	ORF	YEL1	S000000156	PMID: 16415861|SGD_REF: S000114261	competitive growth	overexpression	 	S288C	resistance to chemicals: decreased	rapamycin (1.3 nM)	 	 	 
YBL060W	ORF	YEL1	S000000156	PMID: 18397879|SGD_REF: S000126049	classical genetics	null	 	S288C	actin cytoskeleton morphology: abnormal	 	elevated temperature (34 degrees C.)	reduced/delayed actin cortical patch polarization in small buds	 
YBL060W	ORF	YEL1	S000000156	PMID: 18397879|SGD_REF: S000126049	classical genetics	null	 	S288C	protein/peptide distribution: abnormal	 	 	reducedd plasma membrane localization	Arf3p-GFP
YBL060W	ORF	YEL1	S000000156	PMID: 12140549|SGD_REF: S000071347	systematic mutation set	null	 	S288C	viable	 	 	 	 
YBL061C	ORF	SKT5	S000000157	PMID: 16729036|SGD_REF: S000116016	"homozygous diploid, systematic mutation set"	null	 	S288C	resistance to chemicals: decreased	caffeine (2 mg/ml)	 	moderate growth defect	 
YBL061C	ORF	SKT5	S000000157	PMID: 15388447|SGD_REF: S000077550	systematic mutation set	null	 	S288C	resistance to chemicals: decreased	caspofungin	 	 	 
YBL061C	ORF	SKT5	S000000157	PMID: 1532231|SGD_REF: S000045720	classical genetics	reduction of function	 	Other	resistance to chemicals: decreased	Calcofluor White	 	 	 
YBL061C	ORF	SKT5	S000000157	PMID: 12140549|SGD_REF: S000071347	systematic mutation set	null	 	S288C	viable	 	 	 	 
YBL061C	ORF	SKT5	S000000157	PMID: 20691087|SGD_REF: S000135573	large-scale survey	null	 	S288C	resistance to chemicals: decreased	cycloheximide (45 ng/ml)	 	 	 
YBL061C	ORF	SKT5	S000000157	PMID: 1532231|SGD_REF: S000045720	classical genetics	reduction of function	 	Other	osmotic stress resistance: decreased	 	elevated temperature (37 deg)	 	 
YBL061C	ORF	SKT5	S000000157	PMID: 12140549|SGD_REF: S000071347	systematic mutation set (fitness profiling after 15 generations)	null	 	S288C	competitive fitness: decreased	 	alkaline medium (pH 8)	 	 
YBL061C	ORF	SKT5	S000000157	PMID: 17142567|SGD_REF: S000119914	classical genetics	reduction of function	chs4-C693S	 	resistance to chemicals: decreased	Calcofluor white	 	 	 
YBL061C	ORF	SKT5	S000000157	PMID: 15715908|SGD_REF: S000080816	systematic mutation set	null	 	S288C	chitin deposition: decreased	 	 	 	 
YBL061C	ORF	SKT5	S000000157	PMID: 15715908|SGD_REF: S000080816	systematic mutation set	null	 	S288C	resistance to chemicals: increased	Calcofluor White	 	 	 
YBL061C	ORF	SKT5	S000000157	PMID: 16818716|SGD_REF: S000117026	systematic mutation set	null	 	 	chitin deposition: decreased	 	 	fluorescent Calcofluor white binding	 
YBL061C	ORF	SKT5	S000000157	PMID: 18755837|SGD_REF: S000127524	"homozygous diploid, systematic mutation set"	null	 	S288C	toxin resistance: increased	 	 	K. lactis zymocin (killer eclipse assay)|partial resistance	 
YBL061C	ORF	SKT5	S000000157	PMID: 1532231|SGD_REF: S000045720	classical genetics	reduction of function	 	Other	chitin deposition: decreased	 	 	 	 
YBL061C	ORF	SKT5	S000000157	PMID: 18622397|SGD_REF: S000127112	competitive growth (fitness profiling using complete deletion alleles)	null	 	S288C	competitive fitness: decreased	 	minimal medium	 	 
YBL061C	ORF	SKT5	S000000157	PMID: 21136082|SGD_REF: S000141703	"homozygous diploid, systematic mutation set"	null	 	S288C	auxotrophy	myo-inositol	 	 	 
YBL061C	ORF	SKT5	S000000157	PMID: 21341307|SGD_REF: S000144477	large-scale survey	overexpression	 	Other (Y258)	vegetative growth: decreased rate	 	 	 	 
YBL062W	ORF		S000000158	PMID: 21341307|SGD_REF: S000144477	systematic mutation set	null	 	S288C	vegetative growth: decreased rate	 	 	 	 
YBL062W	ORF		S000000158	PMID: 18622397|SGD_REF: S000127112	competitive growth (fitness profiling using complete deletion alleles)	null	 	S288C	competitive fitness: increased	 	minimal medium	 	 
YBL062W	ORF		S000000158	PMID: 20498295|SGD_REF: S000134192	systematic mutation set	null	 	S288C	transposable element transposition: decreased	 	 	mild decrease in Ty1 mobility	 
YBL062W	ORF		S000000158	PMID: 12140549|SGD_REF: S000071347	systematic mutation set	null	 	S288C	viable	 	 	 	 
YBL062W	ORF		S000000158	PMID: 12140549|SGD_REF: S000071347	systematic mutation set (fitness profiling after 15 generations)	null	 	S288C	competitive fitness: decreased	 	alkaline medium (pH 8)	 	 
YBL062W	ORF		S000000158	PMID: 17314395|SGD_REF: S000120954	systematic mutation set	null	 	S288C	resistance to chemicals: decreased	"1,2-bis(2-aminophenoxy)ethane-N,N,N',N'-tetraacetic acid (1.5 mM)"	 	 	 
YBL062W	ORF		S000000158	PMID: 19054128|SGD_REF: S000128535	systematic mutation set	null	 	S288C	resistance to chemicals: decreased	ethanol (8%)	 	 	 
YBL063W	ORF	KIP1	S000000159	PMID: 19364922|SGD_REF: S000129950	classical genetics	null	 	Other	chromosome/plasmid maintenance: abnormal	 	 	missegregation of 2 micron plasmid	 
YBL063W	ORF	KIP1	S000000159	PMID: 18622397|SGD_REF: S000127112	competitive growth (fitness profiling using complete deletion alleles)	null	 	S288C	competitive fitness: decreased	 	minimal medium	 	 
YBL063W	ORF	KIP1	S000000159	PMID: 21341307|SGD_REF: S000144477	large-scale survey	overexpression	 	Other (Y258)	vegetative growth: decreased rate	 	 	 	 
YBL063W	ORF	KIP1	S000000159	PMID: 9813090|SGD_REF: S000058448	classical genetics	null	 	W303	spindle morphology: abnormal	 	 	spindle length shorter in metaphase	 
YBL063W	ORF	KIP1	S000000159	PMID: 12140549|SGD_REF: S000071347	systematic mutation set	null	 	S288C	viable	 	 	 	 
YBL063W	ORF	KIP1	S000000159	PMID: 9813090|SGD_REF: S000058448	classical genetics	null	 	W303	cell cycle progression in anaphase: increased duration	 	 	determined by the average time between the separation of sister chromatids and the breakdown of the spindle	 
YBL064C	ORF	PRX1	S000000160	PMID: 10681558|SGD_REF: S000061563	classical genetics	null	 	Other (JD7-7C)	oxidative stress resistance: decreased	diamide (0.5 mM)	 	 	 
YBL064C	ORF	PRX1	S000000160	PMID: 10821871|SGD_REF: S000065570	classical genetics	null	 	S288C	oxidative stress resistance: decreased	hydrogen peroxide (4.0 mM)	 	 	 
YBL064C	ORF	PRX1	S000000160	PMID: 10821871|SGD_REF: S000065570	classical genetics	null	 	S288C	thermotolerance: decreased	 	heat shock (50 deg C)	 	 
YBL064C	ORF	PRX1	S000000160	PMID: 19332553|SGD_REF: S000129829	classical genetics	null	 	W303	metal resistance: decreased	cadmium sulfate (0.5 uM)	 	 	 
YBL064C	ORF	PRX1	S000000160	PMID: 19332553|SGD_REF: S000129829	classical genetics	overexpression	 	W303	oxidative stress resistance: increased	hydrogen peroxide (0.5 mM)	minimal medium	 	 
YBL064C	ORF	PRX1	S000000160	PMID: 19332553|SGD_REF: S000129829	classical genetics	overexpression	 	W303	metal resistance: increased	cadmium sulfate (15 uM)	minimal medium	 	 
YBL064C	ORF	PRX1	S000000160	PMID: 19332553|SGD_REF: S000129829	classical genetics	null	 	W303	chemical compound accumulation: increased	glutathione disulfide	treated with cadmium (100 uM)	levels of oxidized GSSG elevated in the cytoplasm and mitochondria	 
YBL064C	ORF	PRX1	S000000160	PMID: 19332553|SGD_REF: S000129829	classical genetics	null	 	W303	metal resistance: normal	cadmium sulfate (30 uM)	anaerobic growth conditions	 	 
YBL064C	ORF	PRX1	S000000160	PMID: 12140549|SGD_REF: S000071347	systematic mutation set	null	 	S288C	viable	 	 	 	 
YBL064C	ORF	PRX1	S000000160	PMID: 20691087|SGD_REF: S000135573	large-scale survey	null	 	S288C	resistance to chemicals: decreased	streptomycin (40 mg/ml)	 	 	 
YBL064C	ORF	PRX1	S000000160	PMID: 20547232|SGD_REF: S000134397	classical genetics	null	 	S288C	chemical compound accumulation: increased	peroxynitrite	 	peroxynitrite accumulates in mitochondria	 
YBL064C	ORF	PRX1	S000000160	PMID: 18622397|SGD_REF: S000127112	competitive growth (fitness profiling using complete deletion alleles)	null	 	S288C	competitive fitness: increased	 	minimal medium	 	 
YBL064C	ORF	PRX1	S000000160	PMID: 19631266|SGD_REF: S000131109	systematic mutation set	null	 	S288C	resistance to chemicals: decreased	arsenite(3-) (0.75 - 1.0 mM)	 	 	 
YBL064C	ORF	PRX1	S000000160	PMID: 20955007|SGD_REF: S000138807	classical genetics	null	 	S288C	oxidative stress resistance: decreased	hydrogen peroxide (5 mM)	 	 	 
YBL064C	ORF	PRX1	S000000160	PMID: 20691087|SGD_REF: S000135573	large-scale survey	null	 	S288C	resistance to chemicals: decreased	cycloheximide (45 ng/ml)	 	 	 
YBL064C	ORF	PRX1	S000000160	PMID: 20934449|SGD_REF: S000138389	classical genetics	null	 	S288C	replicative lifespan: decreased	 	 	 	 
YBL065W	ORF		S000000161	PMID: 18622397|SGD_REF: S000127112	competitive growth (fitness profiling using complete deletion alleles)	null	 	S288C	competitive fitness: decreased	 	minimal medium	 	 
YBL065W	ORF		S000000161	PMID: 12149442|SGD_REF: S000118618	"homozygous diploid, competitive growth"	null	 	S288C	resistance to chemicals: decreased	methyl methanesulfonate	 	"weak sensitivity, one relative fitness ratio below 0.92"	 
YBL065W	ORF		S000000161	PMID: 12140549|SGD_REF: S000071347	systematic mutation set	null	 	S288C	viable	 	 	 	 
YBL065W	ORF		S000000161	PMID: 12140549|SGD_REF: S000071347	systematic mutation set (fitness profiling after 5 generations)	null	 	S288C	competitive fitness: decreased	 	synthetic medium (synthetic complete medium)	 	 
YBL065W	ORF		S000000161	PMID: 12140549|SGD_REF: S000071347	systematic mutation set (fitness profiling after 5 generations)	null	 	S288C	competitive fitness: decreased	 	synthetic medium (synthetic complete - thr medium)	 	 
YBL065W	ORF		S000000161	PMID: 12140549|SGD_REF: S000071347	systematic mutation set (fitness profiling after 5 generations)	null	 	S288C	competitive fitness: decreased	nystatin (10 microM)	 	 	 
YBL066C	ORF	SEF1	S000000162	PMID: 11943786|SGD_REF: S000069947	systematic mutation set (serial dilution test; growth measured after 4 days and compared to wildtype)	null	 	S288C	resistance to chemicals: normal	oligomycin (1 microgram/ml)	 	 	 
YBL066C	ORF	SEF1	S000000162	PMID: 18622397|SGD_REF: S000127112	competitive growth (fitness profiling using complete deletion alleles)	null	 	S288C	competitive fitness: decreased	 	minimal medium	 	 
YBL066C	ORF	SEF1	S000000162	PMID: 12140549|SGD_REF: S000071347	systematic mutation set	null	 	S288C	viable	 	 	 	 
YBL066C	ORF	SEF1	S000000162	PMID: 11353088|SGD_REF: S000069948	classical genetics	null	 	 	viable	 	 	 	 
YBL066C	ORF	SEF1	S000000162	PMID: 11943786|SGD_REF: S000069947	systematic mutation set (serial dilution test; growth measured after 2 days and compared to wildtype)	null	 	S288C	resistance to chemicals: normal	4-nitroquinoline N-oxide (0.35 micrograms/ml)	 	 	 
YBL066C	ORF	SEF1	S000000162	PMID: 11943786|SGD_REF: S000069947	systematic mutation set (serial dilution test; growth measured after 2 days and compared to wildtype)	null	 	S288C	resistance to chemicals: normal	chloramphenicol (3 milligrams/ml)	 	 	 
YBL066C	ORF	SEF1	S000000162	PMID: 11943786|SGD_REF: S000069947	systematic mutation set (serial dilution test; growth measured after 2 days and compared to wildtype)	null	 	S288C	resistance to chemicals: normal	ketoconazole (4 micrograms/ml)	 	 	 
YBL066C	ORF	SEF1	S000000162	PMID: 11943786|SGD_REF: S000069947	systematic mutation set (serial dilution test; growth measured after 9 days and compared to wildtype)	null	 	S288C	resistance to chemicals: normal	cycloheximide (1 microgram/ml)	 	 	 
YBL066C	ORF	SEF1	S000000162	PMID: 11943786|SGD_REF: S000069947	systematic mutation set (serial dilution test; growth measured after 4 days and compared to wildtype)	null	 	S288C	resistance to chemicals: normal	rhodamine 6-G (5 micrograms/ml)	 	 	 
YBL067C	ORF	UBP13	S000000163	PMID: 15715908|SGD_REF: S000080816	systematic mutation set	null	 	S288C	chitin deposition: normal	 	 	 	 
YBL067C	ORF	UBP13	S000000163	PMID: 12140549|SGD_REF: S000071347	systematic mutation set (fitness profiling after 5 generations)	null	 	S288C	competitive fitness: decreased	 	synthetic medium (synthetic complete - trp medium)	 	 
YBL067C	ORF	UBP13	S000000163	PMID: 15579677|SGD_REF: S000079794	classical genetics	unspecified	 	 	transposable element transposition: decreased	 	 	Ty3	 
YBL067C	ORF	UBP13	S000000163	PMID: 12140549|SGD_REF: S000071347	systematic mutation set (fitness profiling after 15 generations)	null	 	S288C	competitive fitness: decreased	 	alkaline medium (pH 8)	 	 
YBL067C	ORF	UBP13	S000000163	PMID: 19300474|SGD_REF: S000129658	large-scale survey	null	 	S288C	respiratory growth: decreased rate	 	nonfermentable carbon source (2% glycerol)	 	 
YBL067C	ORF	UBP13	S000000163	PMID: 14657499|SGD_REF: S000113969	systematic mutation set	null	 	S288C	toxin resistance: decreased	 	 	"HD53Q (Huntingtin protein, exon1 containing 53 polyglutamine repeats)"	 
YBL067C	ORF	UBP13	S000000163	PMID: 18622397|SGD_REF: S000127112	competitive growth (fitness profiling using complete deletion alleles)	null	 	S288C	competitive fitness: decreased	 	minimal medium	 	 
YBL067C	ORF	UBP13	S000000163	PMID: 11076031|SGD_REF: S000059338	classical genetics	null	 	Other (MHY501)	resistance to chemicals: decreased	canavanine sulfate (1 ug/ml)	 	 	 
YBL067C	ORF	UBP13	S000000163	PMID: 20660648|SGD_REF: S000135283	systematic mutation set	null	 	S288C	resistance to chemicals: increased	sodium arsenite (1 mM)	 	 	 
YBL067C	ORF	UBP13	S000000163	PMID: 20691087|SGD_REF: S000135573	large-scale survey	null	 	S288C	resistance to chemicals: decreased	paromomycin (10 mg/ml)	 	 	 
YBL067C	ORF	UBP13	S000000163	PMID: 20691087|SGD_REF: S000135573	large-scale survey	null	 	S288C	resistance to chemicals: decreased	cycloheximide (45 ng/ml)	 	 	 
YBL067C	ORF	UBP13	S000000163	PMID: 15715908|SGD_REF: S000080816	systematic mutation set	null	 	S288C	resistance to chemicals: normal	Calcofluor White	 	 	 
YBL067C	ORF	UBP13	S000000163	PMID: 12140549|SGD_REF: S000071347	systematic mutation set (fitness profiling after 5 generations)	null	 	S288C	competitive fitness: decreased	 	alkaline medium (pH 8)	 	 
YBL067C	ORF	UBP13	S000000163	PMID: 12140549|SGD_REF: S000071347	systematic mutation set (fitness profiling after 5 generations)	null	 	S288C	competitive fitness: decreased	 	synthetic medium (synthetic complete - lys medium)	 	 
YBL067C	ORF	UBP13	S000000163	PMID: 12140549|SGD_REF: S000071347	systematic mutation set	null	 	S288C	viable	 	 	 	 
YBL068W	ORF	PRS4	S000000164	PMID: 11101685|SGD_REF: S000059239	classical genetics	null	 	Other (YN94-1)	resistance to chemicals: decreased	caffeine	 	 	 
YBL068W	ORF	PRS4	S000000164	PMID: 12140549|SGD_REF: S000071347	systematic mutation set (fitness profiling after 5 generations)	null	 	S288C	competitive fitness: decreased	 	synthetic medium (synthetic complete - thr medium)	 	 
YBL068W	ORF	PRS4	S000000164	PMID: 12140549|SGD_REF: S000071347	systematic mutation set	null	 	S288C	viable	 	 	 	 
YBL068W	ORF	PRS4	S000000164	PMID: 18622397|SGD_REF: S000127112	competitive growth (fitness profiling using complete deletion alleles)	null	 	S288C	competitive fitness: decreased	 	minimal medium	 	 
YBL068W	ORF	PRS4	S000000164	PMID: 11101685|SGD_REF: S000059239	classical genetics	null	 	Other (YN94-1)	budding: decreased	 	 	 	 
YBL069W	ORF	AST1	S000000165	PMID: 18622397|SGD_REF: S000127112	competitive growth (fitness profiling using complete deletion alleles)	null	 	S288C	competitive fitness: decreased	 	minimal medium	 	 
YBL069W	ORF	AST1	S000000165	PMID: 12140549|SGD_REF: S000071347	systematic mutation set	null	 	S288C	viable	 	 	 	 
YBL069W	ORF	AST1	S000000165	PMID: 15715908|SGD_REF: S000080816	systematic mutation set	null	 	S288C	chitin deposition: normal	 	 	 	 
YBL069W	ORF	AST1	S000000165	PMID: 15715908|SGD_REF: S000080816	systematic mutation set	null	 	S288C	resistance to chemicals: normal	Calcofluor White	 	 	 
YBL069W	ORF	AST1	S000000165	PMID: 7822420|SGD_REF: S000040210	classical genetics	null	ast1::URA3	Other (ACX24)	viable	 	 	 	 
YBL070C	ORF		S000000166	PMID: 18622397|SGD_REF: S000127112	competitive growth (fitness profiling using complete deletion alleles)	null	 	S288C	competitive fitness: decreased	 	minimal medium	 	 
YBL070C	ORF		S000000166	PMID: 16455487|SGD_REF: S000114334	systematic mutation set (Growth assessment by spot dilution)	overexpression	 	S288C	vegetative growth: decreased	 	 	 	 
YBL070C	ORF		S000000166	PMID: 12140549|SGD_REF: S000071347	systematic mutation set	null	 	S288C	viable	 	 	 	 
YBL071C	ORF		S000000167	PMID: 15883373|SGD_REF: S000081669	systematic mutation set	null	 	S288C	resistance to chemicals: normal	wortmannin	 	 	 
YBL071C	ORF		S000000167	PMID: 12140549|SGD_REF: S000071347	systematic mutation set	null	 	S288C	viable	 	 	 	 
YBL071C	ORF		S000000167	PMID: 15883373|SGD_REF: S000081669	systematic mutation set	null	 	S288C	resistance to chemicals: decreased	rapamycin	 	 	 
YBL071C	ORF		S000000167	PMID: 18622397|SGD_REF: S000127112	competitive growth (fitness profiling using complete deletion alleles)	null	 	S288C	competitive fitness: decreased	 	minimal medium	 	 
YBL071C	ORF		S000000167	PMID: 21341307|SGD_REF: S000144477	systematic mutation set	null	 	S288C	vegetative growth: decreased rate	 	 	 	 
YBL071C	ORF		S000000167	PMID: 20691087|SGD_REF: S000135573	large-scale survey	null	 	S288C	resistance to chemicals: decreased	paromomycin (10 mg/ml)	 	 	 
YBL071C	ORF		S000000167	PMID: 20691087|SGD_REF: S000135573	large-scale survey	null	 	S288C	resistance to chemicals: decreased	cycloheximide (45 ng/ml)	 	 	 
YBL071C-B	ORF		S000028597	PMID: 19220866|SGD_REF: S000129336	systematic mutation set	null	 	S288C	acid pH resistance: decreased	propionic acid (20 mM propionic acid)	 	 	 
YBL071C-B	ORF		S000028597	PMID: 16510898|SGD_REF: S000114608	systematic mutation set	null	 	 	vegetative growth: decreased	 	temperature (30C degrees)	 	 
YBL071C-B	ORF		S000028597	PMID: 16510898|SGD_REF: S000114608	systematic mutation set	null	 	 	viable	 	 	 	 
YBL071C-B	ORF		S000028597	PMID: 18780730|SGD_REF: S000127730	"homozygous diploid, systematic mutation set (pooled screening for fitness defects at 37 deg C relative to 30 deg C)"	null	 	S288C	heat sensitivity: increased	 	elevated temperature (37 deg C)	 	 
YBL071W-A	ORF	KTI11	S000007587	PMID: 18627462|SGD_REF: S000127043	classical genetics	reduction of function	kti11-1 (truncation of residues 66-82)	Other	killer toxin resistance: increased	 	 	zymocin (50%)	 
YBL071W-A	ORF	KTI11	S000007587	PMID: 18627462|SGD_REF: S000127043	classical genetics (conditional expression of DT fragment F2 under GAL-promoter control)	null	kti11-3 (truncation of residues 33-82)	Other	toxin resistance: increased	 	 	diphtheria toxin	 
YBL071W-A	ORF	KTI11	S000007587	PMID: 18627462|SGD_REF: S000127043	classical genetics	reduction of function	kti11-1 (truncation of residues 66-82)	Other	resistance to chemicals: decreased	caffeine (7.5 mM)	 	 	 
YBL071W-A	ORF	KTI11	S000007587	PMID: 18627462|SGD_REF: S000127043	classical genetics	null	kti11-3 (truncation of residues 33-82)	Other	killer toxin resistance: increased	 	 	zymocin (50%)	 
YBL071W-A	ORF	KTI11	S000007587	PMID: 18627462|SGD_REF: S000127043	classical genetics	reduction of function	kti11-1 (truncation of residues 66-82)	Other	heat sensitivity: increased	 	elevated temperature (38 deg C)	 	 
YBL071W-A	ORF	KTI11	S000007587	PMID: 18627462|SGD_REF: S000127043	classical genetics	null	kti11-4 (truncation of residues 9-82)	Other	killer toxin resistance: increased	 	 	zymocin (50%)	 
YBL071W-A	ORF	KTI11	S000007587	PMID: 18627462|SGD_REF: S000127043	classical genetics	null	kti11-4 (truncation of residues 9-82)	Other	resistance to chemicals: decreased	caffeine (7.5 mM)	 	 	 
YBL071W-A	ORF	KTI11	S000007587	PMID: 18627462|SGD_REF: S000127043	classical genetics	null	kti11-4 (truncation of residues 9-82)	Other	heat sensitivity: increased	 	elevated temperature (38 deg C)	 	 
YBL071W-A	ORF	KTI11	S000007587	PMID: 18627462|SGD_REF: S000127043	classical genetics	null	kti11-3 (truncation of residues 33-82)	Other	heat sensitivity: increased	 	elevated temperature (38 deg C)	 	 
YBL071W-A	ORF	KTI11	S000007587	PMID: 18627462|SGD_REF: S000127043	classical genetics	null	kti11-2 (V56G)	Other	heat sensitivity: increased	 	elevated temperature (38 deg C)	 	 
YBL071W-A	ORF	KTI11	S000007587	PMID: 18627462|SGD_REF: S000127043	classical genetics (conditional expression of DT fragment F2 under GAL-promoter control)	null	kti11-2	Other	toxin resistance: increased	 	 	diphtheria toxin	 
YBL071W-A	ORF	KTI11	S000007587	PMID: 18755837|SGD_REF: S000127524	classical genetics	dominant negative	kti11-(KTI5) (C27S; mutation in zinc binding site)	W303	RNA modification: abnormal	 	 	"abnormal content of 5-methoxycarbonylmethyl-uridine, 5-methoxycarbonylmethyl-2-thiouridine, and 2-thiouridine in total tRNA"	tRNA
YBL071W-A	ORF	KTI11	S000007587	PMID: 18755837|SGD_REF: S000127524	classical genetics	dominant negative	kti11-(KTI5) (C27S; mutation in zinc binding site)	W303	toxin resistance: increased	 	 	K. lactis zymocin (killer eclipse assay)|full resistance	 
YBL071W-A	ORF	KTI11	S000007587	PMID: 8065362|SGD_REF: S000039420	classical genetics	unspecified	 	Other (LL20)	killer toxin resistance: increased	 	 	K. lactis zymocin	 
YBL071W-A	ORF	KTI11	S000007587	PMID: 19220866|SGD_REF: S000129336	systematic mutation set	null	 	S288C	acid pH resistance: decreased	propionic acid (20 mM propionic acid)	 	 	 
YBL071W-A	ORF	KTI11	S000007587	PMID: 16510898|SGD_REF: S000114608	systematic mutation set	null	 	 	vegetative growth: decreased	 	temperature (30C degrees)	 	 
YBL071W-A	ORF	KTI11	S000007587	PMID: 16510898|SGD_REF: S000114608	systematic mutation set	null	 	 	viable	 	 	 	 
YBL071W-A	ORF	KTI11	S000007587	PMID: 3915773|SGD_REF: S000128381	classical genetics	unspecified	 	Other	toxin resistance: increased	 	 	diptheria toxin	 
YBL071W-A	ORF	KTI11	S000007587	PMID: 11994165|SGD_REF: S000069896	classical genetics	null	 	Other	resistance to chemicals: decreased	caffeine (7.5 mM)	 	 	 
YBL071W-A	ORF	KTI11	S000007587	PMID: 11994165|SGD_REF: S000069896	classical genetics	null	 	Other	heat sensitivity: increased	 	 	no growth above 38 deg (partially rescued by addition of 1 M sorbitol)	 
YBL071W-A	ORF	KTI11	S000007587	PMID: 11994165|SGD_REF: S000069896	classical genetics	null	 	Other	killer toxin resistance: increased	 	 	zymocin	 
YBL071W-A	ORF	KTI11	S000007587	PMID: 18627462|SGD_REF: S000127043	classical genetics	null	 	Other	resistance to chemicals: decreased	paromomycin (1 mg/ml)	 	 	 
YBL071W-A	ORF	KTI11	S000007587	PMID: 18627462|SGD_REF: S000127043	classical genetics (conditional expression of DT fragment F2 under GAL-promoter control)	reduction of function	kti11-1 (truncation of residues 66-82)	Other	toxin resistance: normal	 	 	diphtheria toxin	 
YBL071W-A	ORF	KTI11	S000007587	PMID: 18780730|SGD_REF: S000127730	"homozygous diploid, systematic mutation set (pooled screening for fitness defects at 37 deg C relative to 30 deg C)"	null	 	S288C	heat sensitivity: increased	 	elevated temperature (37 deg C)	 	 
YBL071W-A	ORF	KTI11	S000007587	PMID: 18627462|SGD_REF: S000127043	classical genetics	null	kti11-2 (V56G)	Other	killer toxin resistance: increased	 	 	zymocin (50%)	 
YBL071W-A	ORF	KTI11	S000007587	PMID: 18627462|SGD_REF: S000127043	classical genetics (conditional expression of DT fragment F2 under GAL-promoter control)	null	kti11-4 (truncation of residues 9-82)	Other	toxin resistance: increased	 	 	diphtheria toxin	 
YBL071W-A	ORF	KTI11	S000007587	PMID: 18627462|SGD_REF: S000127043	classical genetics	null	kti11-3 (truncation of residues 33-82)	Other	resistance to chemicals: decreased	caffeine (7.5 mM)	 	 	 
YBL071W-A	ORF	KTI11	S000007587	PMID: 18627462|SGD_REF: S000127043	classical genetics	null	 	Other	resistance to chemicals: increased	sordarin (20 ug/ml)	 	 	 
YBL071W-A	ORF	KTI11	S000007587	PMID: 18627462|SGD_REF: S000127043	classical genetics	null	kti11-2 (V56G)	Other	resistance to chemicals: decreased	caffeine (7.5 mM)	 	 	 
YBL072C	ORF	RPS8A	S000000168	PMID: 12096123|SGD_REF: S000070094	"homozygous diploid, systematic mutation set (glycogen accumulation in diploid mutant strains grown in microtiter plates)"	null	 	S288C	chemical compound accumulation: increased	glycogen	 	 	 
YBL072C	ORF	RPS8A	S000000168	PMID: 15716499|SGD_REF: S000080907	"homozygous diploid, competitive growth (genome-wide fitness profiling)"	null	 	S288C	competitive fitness: decreased	 	YPD medium	 	 
YBL072C	ORF	RPS8A	S000000168	PMID: 12140549|SGD_REF: S000071347	systematic mutation set	null	 	S288C	viable	 	 	 	 
YBL072C	ORF	RPS8A	S000000168	PMID: 16729036|SGD_REF: S000116016	"homozygous diploid, systematic mutation set"	null	 	S288C	resistance to chemicals: decreased	rapamycin (0.1 ug/ml)	 	moderate growth defect	 
YBL072C	ORF	RPS8A	S000000168	PMID: 15715908|SGD_REF: S000080816	systematic mutation set	null	 	S288C	chitin deposition: increased	 	 	 	 
YBL072C	ORF	RPS8A	S000000168	PMID: 15883373|SGD_REF: S000081669	systematic mutation set	null	 	S288C	resistance to chemicals: increased	wortmannin	 	 	 
YBL072C	ORF	RPS8A	S000000168	PMID: 20691087|SGD_REF: S000135573	large-scale survey	null	 	S288C	resistance to chemicals: decreased	cycloheximide (45 ng/ml)	 	 	 
YBL072C	ORF	RPS8A	S000000168	PMID: 20691087|SGD_REF: S000135573	large-scale survey	null	 	S288C	resistance to chemicals: decreased	amitrole (22 mg/ml)	 	 	 
YBL072C	ORF	RPS8A	S000000168	PMID: 20660648|SGD_REF: S000135283	systematic mutation set	null	 	S288C	resistance to chemicals: increased	sodium arsenite (1 mM)	 	 	 
YBL072C	ORF	RPS8A	S000000168	PMID: 21341307|SGD_REF: S000144477	systematic mutation set	null	 	S288C	vegetative growth: decreased rate
[truncated: 12,406,412 more chars]
