# Supplementary material for: Phylogenetic Portrait of the Saccharomyces cerevisiae Functional Genome
Source: G3 (Bethesda). 2013 Aug 1;3(8):1335–40. doi: 10.1534/g3.113.006585 (PMC3737173; doi:10.1534/g3.113.006585)
Supplement: Supporting Information [file supp_g3.113.006585_FileS2.zip › Downloadable Data/2011.07.14_SGD_features.txt]

Primary SGDID	Feature Type	Feature Qualifier	Feature Name	Standard Name	Alias	Parent Feature Name	Secondary SGDID	Chromosome	Start_coordinate	Stop_coordinate	Strand	Genetic Position	Coordinate Version	Sequence Version	Description
S000028864	telomeric_repeat		TEL01L-TR			chromosome 1		1	62	1	C		9/9/03	9/9/03	Terminal stretch of telomeric repeats on the left arm of Chromosome I
S000002143	ORF	Dubious	YAL069W			chromosome 1		1	335	649	W		7/31/96	7/31/96	"Dubious open reading frame unlikely to encode a protein, based on available experimental and comparative sequence data"
S000031098	CDS					YAL069W		1	335	649	W		7/31/96	7/31/96	
S000028866	X_element_combinatorial_repeats		TEL01L-XR			chromosome 1		1	336	63	C		9/9/03	9/9/03	"Telomeric X element combinatorial Repeat region on the left arm of Chromosome I; contains repeats of the D, C, B and A types, as well as Tbf1p binding sites; formerly called SubTelomeric Repeats"
S000028594	ORF	Dubious	YAL068W-A			chromosome 1		1	538	792	W		7/29/03	7/29/03	"Dubious open reading frame unlikely to encode a protein; identified by gene-trapping, microarray-based expression analysis, and genome-wide homology searching"
S000031372	CDS					YAL068W-A		1	538	792	W		7/29/03	7/29/03	
S000121252	ARS		ARS102		ARSI-1	chromosome 1		1	650	1791			3/7/07	3/7/07	Autonomously Replicating Sequence
S000028862	telomere		TEL01L			chromosome 1		1	801	1	C	-64	9/9/03	9/9/03	"Telomeric region on the left arm of Chromosome I; composed of an X element core sequence, X element combinatorial repeats, and a short terminal stretch of telomeric repeats"
S000028865	X_element_core_sequence		TEL01L-XC			chromosome 1		1	801	337	C		9/9/03	9/9/03	"Telomeric X element Core sequence on the left arm of Chromosome I; contains an ARS consensus sequence, an Abf1p binding site consensus sequence and two small overlapping ORFs (YAL068W-A and YAL069W)"
S000034593	ARS consensus sequence					TEL01L-XC		1	763	753	C		9/9/03	9/9/03	
S000034594	binding_site					TEL01L-XC		1	544	532	C		9/9/03	9/9/03	
S000002142	ORF	Verified	YAL068C	PAU8		chromosome 1		1	2169	1807	C		7/31/96	7/31/96	"Protein of unknown function, member of the seripauperin multigene family encoded mainly in subtelomeric regions"
S000030944	CDS					YAL068C		1	2169	1807	C		7/31/96	7/31/96	
S000028593	ORF	Uncharacterized	YAL067W-A			chromosome 1		1	2480	2707	W		7/29/03	7/29/03	"Putative protein of unknown function; identified by gene-trapping, microarray-based expression analysis, and genome-wide homology searching"
S000031368	CDS					YAL067W-A		1	2480	2707	W		7/29/03	7/29/03	
S000121253	ARS		ARS103		ARSI-8	chromosome 1		1	7997	8547			2/3/11	3/7/07	Autonomously Replicating Sequence
S000000062	ORF	Verified	YAL067C	SEO1		chromosome 1	L000003363	1	9016	7235	C		2/3/11	7/31/96	"Putative permease, member of the allantoate transporter subfamily of the major facilitator superfamily; mutation confers resistance to ethionine sulfoxide"
S000029932	CDS					YAL067C		1	9016	7235	C		2/3/11	7/31/96	
S000000061	ORF	Dubious	YAL066W			chromosome 1		1	10091	10399	W		2/3/11	7/31/96	"Dubious open reading frame unlikely to encode a protein, based on available experimental and comparative sequence data"
S000029887	CDS					YAL066W		1	10091	10399	W		2/3/11	7/31/96	
S000001817	ORF	Uncharacterized	YAL065C			chromosome 1		1	11951	11565	C		2/3/11	7/31/96	Putative protein of unknown function; has homology to FLO1; possible pseudogene
S000037154	CDS					YAL065C		1	11951	11565	C		2/3/11	7/31/96	
S000002141	ORF	Uncharacterized	YAL064W-B			chromosome 1		1	12046	12426	W		2/3/11	7/17/99	Fungal-specific protein of unknown function
S000034793	CDS					YAL064W-B		1	12046	12426	W		2/3/11	7/17/99	
S000002140	ORF	Uncharacterized	YAL064C-A	TDA8	YAL065C-A	chromosome 1		1	13743	13363	C		2/3/11	7/31/96	Putative protein of unknown function; null mutant is sensitive to expression of the top1-T722A allele; not an essential gene
S000031541	CDS					YAL064C-A		1	13743	13363	C		2/3/11	7/31/96	
S000000060	ORF	Verified	YAL064W			chromosome 1		1	21566	21850	W		2/3/11	1996-07-31|2011-02-03	"Protein of unknown function; may interact with ribosomes, based on co-purification experiments"
S000037087	CDS					YAL064W		1	21566	21850	W		2/3/11	1996-07-31|2011-02-03	
S000006787	long_terminal_repeat		YALWdelta1			chromosome 1		1	22230	22552	W		2/3/11	5/19/00	Ty1 LTR
S000028813	ORF	Uncharacterized	YAL063C-A			chromosome 1		1	22685	22395	C		2/3/11	7/29/03	Putative protein of unknown function; identified by expression profiling and mass spectrometry
S000033613	CDS					YAL063C-A		1	22685	22395	C		2/3/11	7/29/03	
S000000059	ORF	Verified	YAL063C	FLO9		chromosome 1	L000003331	1	27968	24000	C		2/3/11	7/31/96	"Lectin-like protein with similarity to Flo1p, thought to be expressed and involved in flocculation"
S000036982	CDS					YAL063C		1	27968	24000	C		2/3/11	7/31/96	
S000118317	ARS		ARS104		ARSI-31	chromosome 1		1	30946	31183			2/3/11	8/30/06	Autonomously Replicating Sequence
S000000058	ORF	Verified	YAL062W	GDH3	FUN51	chromosome 1	L000000698	1	31567	32940	W		2/3/11	7/31/96	"NADP(+)-dependent glutamate dehydrogenase, synthesizes glutamate from ammonia and alpha-ketoglutarate; rate of alpha-ketoglutarate utilization differs from Gdh1p; expression regulated by nitrogen and carbon sources"
S000036963	CDS					YAL062W		1	31567	32940	W		2/3/11	7/31/96	
S000000057	ORF	Uncharacterized	YAL061W	BDH2		chromosome 1		1	33448	34701	W		2/3/11	7/31/96	Putative medium-chain alcohol dehydrogenase with similarity to BDH1; transcription induced by constitutively active PDR1 and PDR3
S000036902	CDS					YAL061W		1	33448	34701	W		2/3/11	7/31/96	
S000000056	ORF	Verified	YAL060W	BDH1	"(2R,3R)-2,3-butanediol dehydrogenase|BDH"	chromosome 1		1	35155	36303	W		2/3/11	1996-07-31|2011-02-03	"NAD-dependent (R,R)-butanediol dehydrogenase, catalyzes oxidation of (R,R)-2,3-butanediol to (3R)-acetoin, oxidation of meso-butanediol to (3S)-acetoin, and reduction of acetoin; enhances use of 2,3-butanediol as an aerobic carbon source"
S000036089	CDS					YAL060W		1	35155	36303	W		2/3/11	1996-07-31|2011-02-03	
S000000055	ORF	Verified	YAL059W	ECM1		chromosome 1	L000003052	1	36509	37147	W		2/3/11	1996-07-31|2011-02-03	Pre-ribosomal factor involved in 60S ribosomal protein subunit export; associates with the pre-60S particle; shuttles between the nucleus and cytoplasm
S000035122	CDS					YAL059W		1	36509	37147	W		2/3/11	1996-07-31|2011-02-03	
S000028734	ORF	Dubious	YAL059C-A			chromosome 1		1	36918	36496	C		2/3/11	2003-07-29|2011-02-03	"Dubious open reading frame unlikely to encode a protein, based on available experimental and comparative sequence data; partially overlaps verified gene ECM1/YAL059W"
S000033378	CDS					YAL059C-A		1	36918	36496	C		2/3/11	2003-07-29|2011-02-03	
S000000054	ORF	Verified	YAL058W	CNE1	FUN48	chromosome 1	L000000373	1	37464	38972	W		2/3/11	7/31/96	"Calnexin; integral membrane ER chaperone involved in folding and quality control of glycoproteins; chaperone activity is inhibited by Mpd1p, with which Cne1p interacts; 24% identical to mammalian calnexin; Ca+ binding not yet shown in yeast"
S000034933	CDS					YAL058W		1	37464	38972	W		2/3/11	7/31/96	
S000002139	ORF	Dubious	YAL056C-A		YAL058C-A	chromosome 1		1	39046	38696	C		2/3/11	7/31/96	"Dubious open reading frame unlikely to encode a protein, based on available experimental and comparative sequence data"
S000035879	CDS					YAL056C-A		1	39046	38696	C		2/3/11	7/31/96	
S000000052	ORF	Verified	YAL056W	GPB2	KRH1	chromosome 1		1	39259	41901	W		2/3/11	2004-01-20|1996-07-31|2011-02-03	"Multistep regulator of cAMP-PKA signaling; inhibits PKA downstream of Gpa2p and Cyr1p, thereby increasing cAMP dependency; inhibits Ras activity through direct interactions with Ira1p/2p; regulated by G-alpha protein Gpa2p; homolog of Gpb1p"
S000033885	CDS					YAL056W		1	39259	41901	W		2/3/11	2004-01-20|1996-07-31|2011-02-03	
S000121254	ARS		ARS105		ARSI-42	chromosome 1		1	41808	42182			2/3/11	3/7/07	Autonomously Replicating Sequence
S000000051	ORF	Verified	YAL055W	PEX22	YAF5	chromosome 1		1	42177	42719	W		2/3/11	7/31/96	"Putative peroxisomal membrane protein required for import of peroxisomal proteins, functionally complements a Pichia pastoris pex22 mutation"
S000033812	CDS					YAL055W		1	42177	42719	W		2/3/11	7/31/96	
S000000050	ORF	Verified	YAL054C	ACS1	FUN44	chromosome 1	L000000024	1	45022	42881	C	-63.11	2/3/11	7/31/96	"Acetyl-coA synthetase isoform which, along with Acs2p, is the nuclear source of acetyl-coA for histone acetylation; expressed during growth on nonfermentable carbon sources and under aerobic conditions"
S000033073	CDS					YAL054C		1	45022	42881	C		2/3/11	7/31/96	
S000000049	ORF	Verified	YAL053W	FLC2	HUF2	chromosome 1		1	45899	48250	W		2/3/11	1996-07-31|2011-02-03	Putative FAD transporter; required for uptake of FAD into endoplasmic reticulum; involved in cell wall maintenance
S000033037	CDS					YAL053W		1	45899	48250	W		2/3/11	1996-07-31|2011-02-03	
S000000048	ORF	Verified	YAL051W	OAF1	YAF1	chromosome 1	L000004197	1	48564	51707	W		2/3/11	2004-07-20|1996-07-31|2011-02-03	"Oleate-activated transcription factor, acts alone and as a heterodimer with Pip2p; activates genes involved in beta-oxidation of fatty acids and peroxisome organization and biogenesis"
S000032862	CDS					YAL051W		1	48564	51707	W		2/3/11	2004-07-20|1996-07-31|2011-02-03	
S000000047	ORF	Verified	YAL049C	AIM2		chromosome 1		1	52595	51855	C		2/3/11	7/31/96	Cytoplasmic protein involved in mitochondrial function or organization; null mutant displays reduced frequency of mitochondrial genome loss; potential Hsp82p interactor
S000031896	CDS					YAL049C		1	52595	51855	C		2/3/11	7/31/96	
S000028733	ORF	Dubious	YAL047W-A			chromosome 1		1	54584	54913	W		2/3/11	7/29/03	"Dubious open reading frame unlikely to encode a protein, based on available experimental and comparative sequence data"
S000033377	CDS					YAL047W-A		1	54584	54913	W		2/3/11	7/29/03	
S000000046	ORF	Verified	YAL048C	GEM1	GON1	chromosome 1		1	54789	52801	C		2/3/11	7/31/96	"Evolutionarily-conserved tail-anchored outer mitochondrial membrane GTPase which regulates mitochondrial morphology; cells lacking Gem1p contain collapsed, globular, or grape-like mitochondria; not required for pheromone-induced cell death"
S000030895	CDS					YAL048C		1	54789	52801	C		2/3/11	7/31/96	
S000000045	ORF	Verified	YAL047C	SPC72	LDB4	chromosome 1	L000003455	1	56857	54989	C		2/3/11	1996-07-31|2011-02-03	"Component of the cytoplasmic Tub4p (gamma-tubulin) complex, binds spindle pole bodies and links them to microtubules; has roles in astral microtubule formation and stabilization"
S000030803	CDS					YAL047C		1	56857	54989	C		2/3/11	1996-07-31|2011-02-03	
S000000044	ORF	Verified	YAL046C	AIM1		chromosome 1		1	57385	57029	C		2/3/11	7/31/96	Protein involved in mitochondrial function or organization; null mutant displays elevated frequency of mitochondrial genome loss
S000030666	CDS					YAL046C		1	57385	57029	C		2/3/11	7/31/96	
S000007586	ORF	Uncharacterized	YAL044W-A			chromosome 1		1	57518	57850	W		2/3/11	1/30/01	Putative protein of unknown function; similar to S. pombe uvi31 which is a putative DNA repair protein
S000037097	CDS					YAL044W-A		1	57518	57850	W		2/3/11	1/30/01	
S000000043	ORF	Dubious	YAL045C			chromosome 1		1	57796	57488	C		2/3/11	7/31/96	"Dubious open reading frame unlikely to encode a protein, based on available experimental and comparative sequence data; almost completely overlaps YAL044W-A"
S000030576	CDS					YAL045C		1	57796	57488	C		2/3/11	7/31/96	
S000000042	ORF	Verified	YAL044C	GCV3		chromosome 1	L000003501	1	58462	57950	C		2/3/11	2003-09-22|1996-07-31|2008-03-05	"H subunit of the mitochondrial glycine decarboxylase complex, required for the catabolism of glycine to 5,10-methylene-THF; also required for all protein lipoylation; expression is regulated by levels of 5,10-methylene-THF"
S000037751	CDS					YAL044C		1	58462	57950	C		2/3/11	2003-09-22|1996-07-31|2008-03-05	
S000000041	ORF	Verified	YAL043C	PTA1	FUN39	chromosome 1	L000001522	1	61052	58695	C		2/3/11	7/31/96	"Subunit of holo-CPF, a multiprotein complex and functional homolog of mammalian CPSF, required for the cleavage and polyadenylation of mRNA and snoRNA 3' ends; involved in pre-tRNA processing; binds to the phosphorylated CTD of RNAPII"
S000037691	CDS					YAL043C		1	61052	58695	C		2/3/11	7/31/96	
S000000040	ORF	Verified	YAL042W	ERV46	FUN9	chromosome 1	L000000633	1	61316	62563	W		2/3/11	7/31/96	"Protein localized to COPII-coated vesicles, forms a complex with Erv41p; involved in the membrane fusion stage of transport"
S000037669	CDS					YAL042W		1	61316	62563	W		2/3/11	7/31/96	
S000002138	ORF	Dubious	YAL042C-A		YAL043C-A	chromosome 1		1	61608	61231	C		2/3/11	7/31/96	"Dubious open reading frame unlikely to encode a protein, based on available experimental and comparative sequence data; partially overlaps verified ORF ERV46/YAL042W; YAL042C-A is a non-essential gene"
S000030422	CDS					YAL042C-A		1	61608	61231	C		2/3/11	7/31/96	
S000000039	ORF	Verified	YAL041W	CDC24	CLS4	chromosome 1	L000000262	1	62840	65404	W	-56	2/3/11	7/31/96	"Guanine nucleotide exchange factor (GEF or GDP-release factor) for Cdc42p; required for polarity establishment and maintenance, and mutants have morphological defects in bud formation and shmooing"
S000037599	CDS					YAL041W		1	62840	65404	W		2/3/11	7/31/96	
S000000038	ORF	Verified	YAL040C	CLN3	WHI1|FUN10|DAF1	chromosome 1	L000000359	1	67520	65778	C	-56	2/3/11	7/31/96	"G1 cyclin involved in cell cycle progression; activates Cdc28p kinase to promote the G1 to S phase transition; plays a role in regulating transcription of the other G1 cyclins, CLN1 and CLN2; regulated by phosphorylation and proteolysis"
S000036825	CDS					YAL040C		1	67520	65778	C		2/3/11	7/31/96	
S000000037	ORF	Verified	YAL039C	CYC3	CCHL|cytochrome c heme lyase	chromosome 1	L000000450	1	69525	68716	C	-47	2/3/11	7/31/96	"Cytochrome c heme lyase (holocytochrome c synthase), attaches heme to apo-cytochrome c (Cyc1p or Cyc7p) in the mitochondrial intermembrane space; human ortholog may have a role in microphthalmia with linear skin defects (MLS)"
S000035956	CDS					YAL039C		1	69525	68716	C		2/3/11	7/31/96	
S000118318	ARS		ARS106		ARSI-70	chromosome 1		1	70257	70489			2/3/11	8/30/06	Autonomously Replicating Sequence
S000000036	ORF	Verified	YAL038W	CDC19	PYK1	chromosome 1	L000000258	1	71786	73288	W	-45	2/3/11	7/31/96	"Pyruvate kinase, functions as a homotetramer in glycolysis to convert phosphoenolpyruvate to pyruvate, the input for aerobic (TCA cycle) or anaerobic (glucose fermentation) respiration"
S000035915	CDS					YAL038W		1	71786	73288	W		2/3/11	7/31/96	
S000028592	ORF	Dubious	YAL037C-B			chromosome 1		1	73300	72326	C		2/3/11	7/29/03	"Dubious open reading frame unlikely to encode a protein; identified by gene-trapping, microarray-based expression analysis, and genome-wide homology searching"
S000031366	CDS					YAL037C-B		1	73300	72326	C		2/3/11	7/29/03	
S000028732	ORF	Uncharacterized	YAL037C-A			chromosome 1		1	73518	73426	C		2/3/11	7/29/03	Putative protein of unknown function
S000033376	CDS					YAL037C-A		1	73518	73426	C		2/3/11	7/29/03	
S000000035	ORF	Uncharacterized	YAL037W			chromosome 1		1	74020	74823	W		2/3/11	7/31/96	Putative protein of unknown function
S000035798	CDS					YAL037W		1	74020	74823	W		2/3/11	7/31/96	
S000000034	ORF	Verified	YAL036C	RBG1	FUN11	chromosome 1	L000000634	1	76152	75043	C		2/3/11	7/31/96	"Member of the DRG family of GTP-binding proteins; associates with translating ribosomes; interacts with Tma46p, Ygr250cp, Gir2p and Yap1p via two-hybrid"
S000034719	CDS					YAL036C		1	76152	75043	C		2/3/11	7/31/96	
S000000033	ORF	Verified	YAL035W	FUN12	eIF5B|yIF2	chromosome 1	L000000635	1	76427	79435	W		2/3/11	7/31/96	"GTPase, required for general translation initiation by promoting Met-tRNAiMet binding to ribosomes and ribosomal subunit joining; homolog of bacterial IF2"
S000034678	CDS					YAL035W		1	76427	79435	W		2/3/11	7/31/96	
S000000032	ORF	Verified	YAL034W-A	MTW1	NSL2|DSN3	chromosome 1	S000007418	1	79718	80587	W		2/3/11	7/31/96	Essential component of the MIND kinetochore complex (Mtw1p Including Nnf1p-Nsl1p-Dsn1p) which joins kinetochore subunits contacting DNA to those contacting microtubules; critical to kinetochore assembly
S000031836	CDS					YAL034W-A		1	79718	80587	W		2/3/11	7/31/96	
S000002137	ORF	Dubious	YAL034C-B		YAL035C-A	chromosome 1		1	79842	79489	C		2/3/11	7/31/96	"Dubious open reading frame unlikely to encode a protein, based on available experimental and comparative sequence data"
S000031374	CDS					YAL034C-B		1	79842	79489	C		2/3/11	7/31/96	
S000002134	ORF	Verified	YAL034C	FUN19		chromosome 1	L000000637	1	81951	80710	C		2/3/11	2003-09-22|1996-07-31	Non-essential protein of unknown function; expression induced in response to heat stress
S000034508	CDS					YAL034C		1	81951	80710	C		2/3/11	2003-09-22|1996-07-31	
S000000031	ORF	Verified	YAL033W	POP5	FUN53	chromosome 1	L000004301|L000000649	1	82706	83227	W		2/3/11	7/31/96	"Subunit of both RNase MRP and nuclear RNase P; RNase MRP cleaves pre-rRNA, while nuclear RNase P cleaves tRNA precursors to generate mature 5' ends and facilitates turnover of nuclear RNAs"
S000034465	CDS					YAL033W		1	82706	83227	W		2/3/11	7/31/96	
S000000030	ORF	Verified	YAL032C	PRP45	FUN20	chromosome 1	L000000638	1	84474	83335	C		2/3/11	7/31/96	Protein required for pre-mRNA splicing; associates with the spliceosome and interacts with splicing factors Prp22p and Prp46p; orthologous to human transcriptional coactivator SKIP and can activate transcription of a reporter gene
S000033541	CDS					YAL032C		1	84474	83335	C		2/3/11	7/31/96	
S000028731	ORF	Dubious	YAL031W-A			chromosome 1		1	84669	84977	W		2/3/11	7/29/03	"Dubious open reading frame unlikely to encode a protein, based on available experimental and comparative sequence data"
S000033375	CDS					YAL031W-A		1	84669	84977	W		2/3/11	7/29/03	
S000000029	ORF	Verified	YAL031C	GIP4	FUN21	chromosome 1	L000000639	1	87031	84749	C		2/3/11	7/31/96	Cytoplasmic Glc7-interacting protein whose overexpression relocalizes Glc7p from the nucleus and prevents chromosome segregation; potential Cdc28p substrate
S000033476	CDS					YAL031C		1	87031	84749	C		2/3/11	7/31/96	
S000000028	ORF	Verified	YAL030W	SNC1		chromosome 1	L000001942	1	87286	87752	W		2/3/11	7/31/96	Vesicle membrane receptor protein (v-SNARE) involved in the fusion between Golgi-derived secretory vesicles with the plasma membrane; proposed to be involved in endocytosis; member of the synaptobrevin/VAMP family of R-type v-SNARE proteins
S000033437	CDS					YAL030W		1	87286	87387	W		2/3/11	7/31/96	
S000033438	CDS					YAL030W		1	87501	87752	W		2/3/11	7/31/96	
S000033439	intron					YAL030W		1	87388	87500	W		2/3/11	7/31/96	
S000000027	ORF	Verified	YAL029C	MYO4	SHE1|FUN22	chromosome 1	L000000640|L000001224	1	92270	87855	C		2/3/11	7/31/96	"One of two type V myosin motors (along with MYO2) involved in actin-based transport of cargos; required for mRNA transport, including ASH1 mRNA, and facilitating the growth and movement of ER tubules into the growing bud along with She3p"
S000033821	CDS					YAL029C		1	92270	87855	C		2/3/11	7/31/96	
S000000026	ORF	Verified	YAL028W	FRT2	HPH2	chromosome 1		1	92900	94486	W		2/3/11	7/31/96	"Tail-anchored ER membrane protein, interacts with homolog Frt1p; promotes growth in conditions of high Na+, alkaline pH, or cell wall stress, possibly via a role in posttranslational translocation; potential Cdc28p substrate"
S000033747	CDS					YAL028W		1	92900	94486	W		2/3/11	7/31/96	
S000000025	ORF	Verified	YAL027W	SAW1		chromosome 1		1	94687	95472	W		2/3/11	7/31/96	Protein involved in Rad1p/Rad10p-dependent removal of 3'-nonhomologous tails during double-strand break repair via single-strand annealing; green fluorescent protein (GFP)-fusion protein localizes to the nucleus
S000033629	CDS					YAL027W		1	94687	95472	W		2/3/11	7/31/96	
S000028730	ORF	Dubious	YAL026C-A			chromosome 1		1	95823	95386	C		2/3/11	7/29/03	"Dubious open reading frame unlikely to encode a protein, based on available experimental and comparative sequence data; partially overlaps the uncharacterized ORF YAL027W and the verified gene DRS2"
S000033374	CDS					YAL026C-A		1	95823	95386	C		2/3/11	7/29/03	
S000119380	ncRNA		HRA1	HRA1		chromosome 1		1	99305	99868	W		2/3/11	2007-02-06|2007-05-08|2011-02-03	"Non-protein-coding RNA, substrate of RNase P, possibly involved in rRNA processing, specifically maturation of 20S precursor into the mature 18S rRNA"
S000120654	noncoding_exon					HRA1		1	99305	99868	W		2/3/11	2007-02-06|2007-05-08|2011-02-03	
S000000024	ORF	Verified	YAL026C	DRS2	SWA3|FUN38	chromosome 1	L000000526	1	99697	95630	C		2/3/11	1996-07-31|2011-02-03	Aminophospholipid translocase (flippase) that maintains membrane lipid asymmetry in post-Golgi secretory vesicles; contributes to clathrin-coated vesicle formation and endocytosis; mutations in human homolog ATP8B1 result in liver disease
S000030197	CDS					YAL026C		1	99697	95630	C		2/3/11	1996-07-31|2011-02-03	
S000000023	ORF	Verified	YAL025C	MAK16		chromosome 1	L000000989	1	101145	100225	C	-31	2/3/11	1996-07-31|2011-02-03	"Essential nuclear protein, constituent of 66S pre-ribosomal particles; required for maturation of 25S and 5.8S rRNAs; required for maintenance of M1 satellite double-stranded RNA of the L-A virus"
S000030064	CDS					YAL025C		1	101145	100225	C		2/3/11	1996-07-31|2011-02-03	
S000000022	ORF	Verified	YAL024C	LTE1	MSI2	chromosome 1	L000000955	1	105872	101565	C	-31	2/3/11	7/31/96	Protein similar to GDP/GTP exchange factors but without detectable GEF activity; required for asymmetric localization of Bfa1p at daughter-directed spindle pole bodies and for mitotic exit at low temperatures
S000029981	CDS					YAL024C		1	105872	101565	C		2/3/11	7/31/96	
S000000021	ORF	Verified	YAL023C	PMT2	FUN25	chromosome 1	L000000642|L000001459	1	108551	106272	C		2/3/11	2002-12-17|1996-07-31	"Protein O-mannosyltransferase, transfers mannose residues from dolichyl phosphate-D-mannose to protein Ser/Thr residues; involved in ER quality control; acts in a complex with Pmt1p, can instead interact with Pmt5; target for new antifungal"
S000037355	CDS					YAL023C		1	108551	106272	C		2/3/11	2002-12-17|1996-07-31	
S000000020	ORF	Verified	YAL022C	FUN26		chromosome 1	L000000643	1	110430	108877	C		2/3/11	7/31/96	"Vacuolar membrane transporter with broad nucleoside selectivity; may regulate balance of nicotinamide riboside (NmR) levels between cytosol and vacuole, contributing to salvage of NmR for use in cytosolic NAD+ synthesis"
S000037286	CDS					YAL022C		1	110430	108877	C		2/3/11	7/31/96	
S000000019	ORF	Verified	YAL021C	CCR4	NUT21|FUN27	chromosome 1	L000000239	1	113359	110846	C	-25	2/3/11	7/31/96	"Component of the CCR4-NOT transcriptional complex, which is involved in regulation of gene expression; component of the major cytoplasmic deadenylase, which is involved in mRNA poly(A) tail shortening"
S000037200	CDS					YAL021C		1	113359	110846	C		2/3/11	7/31/96	
S000028729	ORF	Dubious	YAL019W-A			chromosome 1		1	114250	114819	W		2/3/11	7/29/03	"Dubious open reading frame unlikely to encode a protein, based on available experimental and comparative sequence data"
S000032720	CDS					YAL019W-A		1	114250	114819	W		2/3/11	7/29/03	
S000000018	ORF	Verified	YAL020C	ATS1	KTI13|FUN28	chromosome 1	L000000644|L000000154	1	114615	113614	C		2/3/11	1996-07-31|2011-02-03	"Protein required, with Elongator complex, Kti11p, and Kti12p, for modification of wobble nucleosides in tRNA; has a potential role in regulatory interactions between microtubules and the cell cycle"
S000037124	CDS					YAL020C		1	114615	113614	C		2/3/11	1996-07-31|2011-02-03	
S000000017	ORF	Verified	YAL019W	FUN30		chromosome 1	L000000645	1	114919	118314	W		2/3/11	7/31/96	"Conserved member of the Snf2p family with ATP-dependent chromatin remodeling activity; has a role in silencing; potential Cdc28p substrate; authentic, non-tagged protein is detected in purified mitochondria in high-throughput studies"
S000037555	CDS					YAL019W		1	114919	118314	W		2/3/11	7/31/96	
S000000016	ORF	Uncharacterized	YAL018C			chromosome 1		1	119541	118564	C		2/3/11	7/31/96	Putative protein of unknown function
S000032033	CDS					YAL018C		1	119541	118564	C		2/3/11	7/31/96	
S000000015	ORF	Verified	YAL017W	PSK1	FUN31	chromosome 1	L000000646	1	120225	124295	W		2/3/11	1996-07-31|2011-02-03	One of two (see also PSK2) PAS domain containing S/T protein kinases; coordinately regulates protein synthesis and carbohydrate metabolism and storage in response to a unknown metabolite that reflects nutritional status
S000031992	CDS					YAL017W		1	120225	124295	W		2/3/11	1996-07-31|2011-02-03	
S000118319	ARS		ARS107		ARSI-125	chromosome 1		1	124349	124597			2/3/11	8/30/06	Autonomously Replicating Sequence
S000028528	ORF	Dubious	YAL016C-B			chromosome 1		1	124492	124307	C		2/3/11	7/29/03	"Dubious open reading frame unlikely to encode a protein, based on available experimental and comparative sequence data"
S000030333	CDS					YAL016C-B		1	124492	124307	C		2/3/11	7/29/03	
S000000014	ORF	Verified	YAL016W	TPD3	FUN32	chromosome 1	L000002325	1	124879	126786	W	0.5	2/3/11	7/31/96	"Regulatory subunit A of the heterotrimeric protein phosphatase 2A (PP2A), which also contains regulatory subunit Cdc55p and either catalytic subunit Pph21p or Pph22p; required for cell morphogenesis and transcription by RNA polymerase III"
S000031874	CDS					YAL016W		1	124879	126786	W		2/3/11	7/31/96	
S000028728	ORF	Dubious	YAL016C-A			chromosome 1		1	125069	124755	C		2/3/11	7/29/03	"Dubious open reading frame unlikely to encode a protein, based on available experimental and comparative sequence data"
S000032719	CDS					YAL016C-A		1	125069	124755	C		2/3/11	7/29/03	
S000000013	ORF	Verified	YAL015C	NTG1	ogg2|SCR1|FUN33	chromosome 1	L000004114	1	128102	126903	C		2/3/11	7/31/96	DNA N-glycosylase and apurinic/apyrimidinic (AP) lyase involved in base excision repair; acts in both nucleus and mitochondrion; creates a double-strand break at mtDNA origins that stimulates replication in response to oxidative stress
S000036247	CDS					YAL015C		1	128102	126903	C		2/3/11	7/31/96	
S000000012	ORF	Verified	YAL014C	SYN8	SLT2|UIP2	chromosome 1		1	129019	128252	C		2/3/11	2002-12-17|1996-07-31	Endosomal SNARE related to mammalian syntaxin 8
S000036146	CDS					YAL014C		1	129019	128252	C		2/3/11	2002-12-17|1996-07-31	
S000000011	ORF	Verified	YAL013W	DEP1	FUN54	chromosome 1	L000000502	1	129270	130487	W	12	2/3/11	2003-12-15|1996-07-31|2011-02-03	"Transcriptional modulator involved in regulation of structural phospholipid biosynthesis genes and metabolically unrelated genes, as well as maintenance of telomeres, mating efficiency, and sporulation"
S000036100	CDS					YAL013W		1	129270	130487	W		2/3/11	2003-12-15|1996-07-31|2011-02-03	
S000000010	ORF	Verified	YAL012W	CYS3	STR1|FUN35|CYI1	chromosome 1	L000000470	1	130799	131983	W	-16	2/3/11	7/31/96	"Cystathionine gamma-lyase, catalyzes one of the two reactions involved in the transsulfuration pathway that yields cysteine from homocysteine with the intermediary formation of cystathionine"
S000035250	CDS					YAL012W		1	130799	131983	W		2/3/11	7/31/96	
S000000009	ORF	Verified	YAL011W	SWC3	SWC1	chromosome 1		1	132199	134076	W		2/3/11	2003-09-22|1996-07-31	"Protein of unknown function, component of the SWR1 complex, which exchanges histone variant H2AZ (Htz1p) for chromatin-bound histone H2A; required for formation of nuclear-associated array of smooth endoplasmic reticulum known as karmellae"
S000035116	CDS					YAL011W		1	132199	134076	W		2/3/11	2003-09-22|1996-07-31	
S000000008	ORF	Verified	YAL010C	MDM10	FUN37	chromosome 1	L000000648|L000001053	1	135665	134184	C		2/3/11	1996-07-31|2011-02-03	"Subunit of both the ERMES complex that links the ER to mitochondria, and of the mitochondrial sorting and assembly machinery (SAM complex) that functions in import and assembly of outer membrane beta-barrel proteins"
S000034958	CDS					YAL010C		1	135665	134184	C		2/3/11	1996-07-31|2011-02-03	
S000000007	ORF	Verified	YAL009W	SPO7		chromosome 1	L000002000	1	135854	136633	W	-4	2/3/11	7/31/96	"Putative regulatory subunit of Nem1p-Spo7p phosphatase holoenzyme, regulates nuclear growth by controlling phospholipid biosynthesis, required for normal nuclear envelope morphology, premeiotic replication, and sporulation"
S000034070	CDS					YAL009W		1	135854	136633	W		2/3/11	7/31/96	
S000000006	ORF	Verified	YAL008W	FUN14		chromosome 1	L000000636	1	136914	137510	W		2/3/11	7/31/96	Mitochondrial protein of unknown function
S000033957	CDS					YAL008W		1	136914	137510	W		2/3/11	7/31/96	
S000000005	ORF	Verified	YAL007C	ERP2		chromosome 1	L000004679	1	138345	137698	C		2/3/11	7/31/96	"Protein that forms a heterotrimeric complex with Erp1p, Emp24p, and Erv25p; member, along with Emp24p and Erv25p, of the p24 family involved in ER to Golgi transport and localized to COPII-coated vesicles"
S000033112	CDS					YAL007C		1	138345	137698	C		2/3/11	7/31/96	
S000006786	long_terminal_repeat		YALCdelta2			chromosome 1		1	138992	138831	C		2/3/11	5/19/00	Ty1 LTR
S000006680	tRNA		tP(UGG)A	TRN1		chromosome 1	L000003601	1	139152	139254	W	-2	2/3/11	5/19/00	tRNA-Pro; target of K. lactis zymocin
S000035969	intron					tP(UGG)A		1	139188	139218	W		2/3/11	5/19/00	
S000035967	noncoding_exon					tP(UGG)A		1	139152	139187	W		2/3/11	5/19/00	
S000035968	noncoding_exon					tP(UGG)A		1	139219	139254	W		2/3/11	5/19/00	
S000002136	ORF	Dubious	YAL004W			chromosome 1		1	140760	141407	W		2/3/11	1996-07-31|2007-04-05	"Dubious open reading frame unlikely to encode a protein, based on available experimental and comparative sequence data; completely overlaps verified gene SSA1/YAL005C"
S000032057	CDS					YAL004W		1	140760	141407	W		2/3/11	1996-07-31|2007-04-05	
S000000004	ORF	Verified	YAL005C	SSA1	YG100	chromosome 1	L000002069	1	141431	139503	C	-1	2/3/11	1996-07-31|2007-04-05	"ATPase involved in protein folding and nuclear localization signal (NLS)-directed nuclear transport; member of heat shock protein 70 (HSP70) family; forms a chaperone complex with Ydj1p; localized to the nucleus, cytoplasm, and cell wall"
S000032096	CDS					YAL005C		1	141431	139503	C		2/3/11	1996-07-31|2007-04-05	
S000000003	ORF	Verified	YAL003W	EFB1	EF-1beta|eEF1Balpha|TEF5	chromosome 1	L000000542	1	142174	143160	W		2/3/11	1996-07-31|1999-07-17	"Translation elongation factor 1 beta; stimulates nucleotide exchange to regenerate EF-1 alpha-GTP for the next elongation cycle; part of the EF-1 complex, which facilitates binding of aminoacyl-tRNA to the ribosomal A site"
S000031941	CDS					YAL003W		1	142174	142253	W		2/3/11	1999-07-17|1996-07-31	
S000031942	CDS					YAL003W		1	142620	143160	W		2/3/11	1999-07-17|1996-07-31	
S000031943	intron					YAL003W		1	142254	142619	W		2/3/11	1999-07-17|1996-07-31	
S000007500	snoRNA		snR18	SNR18		chromosome 1		1	142367	142468	W		2/3/11	2000-05-19|2007-05-08	C/D box small nucleolar RNA (snoRNA); commonly referred to as U18; guides 2'-O-methylation of large subunit (LSU) rRNA at positions A649 and C650
S000036595	noncoding_exon					snR18		1	142367	142468	W		2/3/11	2000-05-19|2007-05-08	
S000000002	ORF	Verified	YAL002W	VPS8	VPL8|VPT8|FUN15	chromosome 1	L000003013	1	143707	147531	W		2/3/11	2004-01-14|1996-07-31	Membrane-associated protein that interacts with Vps21p to facilitate soluble vacuolar protein localization; component of the CORVET complex; required for localization and trafficking of the CPY sorting receptor; contains RING finger motif
S000031737	CDS					YAL002W		1	143707	147531	W		2/3/11	2004-01-14|1996-07-31	
S000121255	ARS		ARS108		ARSI-147	chromosome 1		1	146701	147688			2/3/11	3/7/07	Autonomously Replicating Sequence
S000000001	ORF	Verified	YAL001C	TFC3	tau 138|TSV115|FUN24	chromosome 1	L000000641|L000002287	1	151166	147594	C	-1	2/3/11	7/31/96	Largest of six subunits of the RNA polymerase III transcription initiation factor complex (TFIIIC); part of the TauB domain of TFIIIC that binds DNA at the BoxB promoter sites of tRNA and similar genes; cooperates with Tfc6p in DNA binding
S000030735	CDS					YAL001C		1	151006	147594	C		2/3/11	7/31/96	
S000030734	CDS					YAL001C		1	151166	151097	C		2/3/11	7/31/96	
S000030736	intron					YAL001C		1	151096	151007	C		2/3/11	7/31/96	
S000006463	centromere		CEN1	CEN1		chromosome 1	L000000294	1	151465	151582	W	0	2/3/11	2000-05-19|2006-05-08	Chromosome I centromere
S000077257	CDEI					CEN1		1	151465	151474	W		2/3/11	10/4/04	
S000077258	CDEII					CEN1		1	151475	151557	W		2/3/11	10/4/04	
S000077259	CDEIII					CEN1		1	151558	151582	W		2/3/11	10/4/04	
S000000063	ORF	Verified	YAR002W	NUP60		chromosome 1		1	152257	153876	W		2/3/11	7/31/96	"Subunit of the nuclear pore complex (NPC), functions to anchor Nup2p to the NPC in a process controlled by the nucleoplasmic concentration of Gsp1p-GTP; involved in nuclear export and cytoplasmic localization of specific mRNAs such as ASH1"
S000035473	CDS					YAR002W		1	152257	153876	W		2/3/11	7/31/96	
S000002129	ORF	Verified	YAR002C-A	ERP1		chromosome 1	L000004678	1	154724	154065	C		2/3/11	7/17/99	"Protein that forms a heterotrimeric complex with Erp2p, Emp24p, and Erv25p; member, along with Emp24p and Erv25p, of the p24 family involved in ER to Golgi transport and localized to COPII-coated vesicles"
S000032940	CDS					YAR002C-A		1	154724	154065	C		2/3/11	7/17/99	
S000000064	ORF	Verified	YAR003W	SWD1	SAF49|CPS50|FUN16	chromosome 1		1	155005	156285	W		2/3/11	7/31/96	"Subunit of the COMPASS (Set1C) complex, which methylates histone H3 on lysine 4 and is required in transcriptional silencing near telomeres; WD40 beta propeller superfamily member with similarity to mammalian Rbbp7"
S000035547	CDS					YAR003W		1	155005	156285	W		2/3/11	7/31/96	
S000000065	ORF	Verified	YAR007C	RFA1	RPA1|FUN3|BUF2	chromosome 1	L000000204|L000001620	1	158619	156754	C	-3	2/3/11	7/31/96	"Subunit of heterotrimeric Replication Protein A (RPA), which is a highly conserved single-stranded DNA binding protein involved in DNA replication, repair, and recombination"
S000036676	CDS					YAR007C		1	158619	156754	C		2/3/11	7/31/96	
S000000066	ORF	Verified	YAR008W	SEN34	tRNA splicing endonuclease subunit|FUN4	chromosome 1	L000003973	1	158966	159793	W		2/3/11	7/31/96	"Subunit of the tRNA splicing endonuclease, which is composed of Sen2p, Sen15p, Sen34p, and Sen54p; Sen34p contains the active site for tRNA 3' splice site cleavage and has similarity to Sen2p and to Archaeal tRNA splicing endonuclease"
S000037450	CDS					YAR008W		1	158966	159793	W		2/3/11	7/31/96	
S000077372	ARS		ARS109	ARS101	ARSI-160	chromosome 1		1	159907	160127			2/3/11	2004-10-18|2006-09-06	ARS containing multiple redundant binding sites for the origin recognition complex
S000121251	ARS consensus sequence					ARS109		1	159945	159935	C		2/3/11	3/7/07	
S000118986	ARS consensus sequence					ARS109		1	159952	159966	W		2/3/11	10/2/06	
S000006788	long_terminal_repeat		YARCdelta3			chromosome 1		1	160237	160105	C		2/3/11	5/19/00	Ty1 LTR
S000006789	long_terminal_repeat		YARCdelta4			chromosome 1		1	160574	160238	C		2/3/11	5/19/00	Ty1 LTR
S000000067	transposable_element_gene		YAR009C		YARCTyB1-1	chromosome 1		1	164187	160597	C		2/3/11	7/31/96	Retrotransposon TYA Gag and TYB Pol genes; in YARCTY1-1 TYB is mutant and probably non-functional
S000037508	CDS					YAR009C		1	164187	160597	C		2/3/11	7/31/96	
S000000068	transposable_element_gene		YAR010C		YARCTyA1-1	chromosome 1		1	165866	164544	C		2/3/11	7/31/96	Retrotransposon TYA Gag gene co-transcribed with TYB Pol; in YARCTY1-1 TYB is mutant and probably non-functional
S000030210	CDS					YAR010C		1	165866	164544	C		2/3/11	7/31/96	
S000006792	retrotransposon		YARCTy1-1			chromosome 1		1	166162	160238	C		2/3/11	5/19/00	"Long Terminal Repeat (LTR) retrotransposon of the Copia (Pseudoviridae) group; contains genes TYA Gag and TYB Pol, encoding proteins involved in structure and function of virus-like particles, flanked by two direct repeats; mutated in S288C"
S000006790	long_terminal_repeat		YARCdelta5			chromosome 1		1	166162	165826	C		2/3/11	5/19/00	Ty1 LTR
S000006521	tRNA		tA(UGC)A			chromosome 1	L000003602	1	166267	166339	W		2/3/11	5/19/00	"tRNA-Ala (Ala2), one of 5 nuclear tRNA genes containing the tDNA-anticodon TGC (mature tRNA may be UGC or may contain modified bases), decodes GCA and probably GCG codons into alanine, one of 16 nuclear tRNAs for alanine"
S000034842	noncoding_exon					tA(UGC)A		1	166267	166339	W		2/3/11	5/19/00	
S000000069	ORF	Verified	YAR014C	BUD14		chromosome 1		1	168871	166742	C		2/3/11	2004-01-27|1996-07-31|2011-02-03	"Protein involved in bud-site selection, Bud14p-Glc7p complex is a cortical regulator of dynein; inhibitor of the actin assembly factor Bnr1p (formin); diploid mutants display a random budding pattern instead of the wild-type bipolar pattern"
S000031457	CDS					YAR014C		1	168871	166742	C		2/3/11	2004-01-27|1996-07-31|2011-02-03	
S000000070	ORF	Verified	YAR015W	ADE1		chromosome 1	L000000031	1	169375	170295	W	4	2/3/11	7/31/96	"N-succinyl-5-aminoimidazole-4-carboxamide ribotide (SAICAR) synthetase, required for 'de novo' purine nucleotide biosynthesis; red pigment accumulates in mutant cells deprived of adenine"
S000031548	CDS					YAR015W		1	169375	170295	W		2/3/11	7/31/96	
S000000071	ORF	Verified	YAR018C	KIN3	NPK1|FUN52	chromosome 1	L000000903	1	171703	170396	C		2/3/11	7/31/96	Nonessential serine/threonine protein kinase; possible role in DNA damage response
S000032711	CDS					YAR018C		1	171703	170396	C		2/3/11	7/31/96	
S000028735	ORF	Dubious	YAR019W-A			chromosome 1		1	174998	175330	W		2/3/11	2003-07-29|2011-02-03	"Dubious open reading frame unlikely to encode a protein, based on available experimental and comparative sequence data"
S000033379	CDS					YAR019W-A		1	174998	175330	W		2/3/11	2003-07-29|2011-02-03	
S000000072	ORF	Verified	YAR019C	CDC15	LYT1	chromosome 1	L000000255	1	175135	172211	C	6	2/3/11	1996-07-31|2011-02-03	Protein kinase of the Mitotic Exit Network that is localized to the spindle pole bodies at late anaphase; promotes mitotic exit by directly switching on the kinase activity of Dbf2p; required for spindle disassembly after meiosis II
S000032794	CDS					YAR019C		1	175135	172211	C		2/3/11	1996-07-31|2011-02-03	
S000114488	ARS		ARS110	ARS110	ARSI-176	chromosome 1		1	176157	176404			2/3/11	2006-02-28|2006-09-06	"Autonomously Replicating Sequence, originally referred to as ADE1 ARS"
S000000073	ORF	Verified	YAR020C	PAU7		chromosome 1		1	177023	176856	C		2/3/11	7/31/96	"Member of the seripauperin multigene family, active during alcoholic fermentation, regulated by anaerobiosis, inhibited by oxygen, repressed by heme"
S000034578	CDS					YAR020C		1	177023	176856	C		2/3/11	7/31/96	
S000000074	ORF	Uncharacterized	YAR023C			chromosome 1		1	179820	179281	C		2/3/11	1996-07-31|2011-02-03	"Putative integral membrane protein, member of DUP240 gene family"
S000035643	CDS					YAR023C		1	179820	179281	C		2/3/11	1996-07-31|2011-02-03	
S000006636	tRNA		tL(CAA)A	SUP56		chromosome 1	L000003603	1	181141	181254	W	10	2/3/11	5/19/00	tRNA-Leu
S000033745	intron					tL(CAA)A		1	181179	181210	W		2/3/11	5/19/00	
S000033743	noncoding_exon					tL(CAA)A		1	181141	181178	W		2/3/11	5/19/00	
S000033744	noncoding_exon					tL(CAA)A		1	181211	181254	W		2/3/11	5/19/00	
S000006719	tRNA		tS(AGA)A			chromosome 1	L000003604	1	182603	182522	C		2/3/11	5/19/00	tRNA-Ser
S000032337	noncoding_exon					tS(AGA)A		1	182603	182522	C		2/3/11	5/19/00	
S000006795	long_terminal_repeat		YARWsigma1			chromosome 1		1	182620	182959	W		2/3/11	5/19/00	Ty3 LTR
S000006793	long_terminal_repeat		YARWdelta6			chromosome 1		1	183142	183474	W		2/3/11	5/19/00	Ty1 LTR
S000000075	ORF	Verified	YAR027W	UIP3		chromosome 1		1	183770	184477	W		2/3/11	7/31/96	Putative integral membrane protein of unknown function; interacts with Ulp1p at the nuclear periphery; member of DUP240 gene family
S000036855	CDS					YAR027W		1	183770	184477	W		2/3/11	7/31/96	
S000000076	ORF	Uncharacterized	YAR028W			chromosome 1		1	184892	185596	W		2/3/11	7/31/96	"Putative integral membrane protein, member of DUP240 gene family; GFP-fusion protein is induced in response to the DNA-damaging agent MMS"
S000036899	CDS					YAR028W		1	184892	185596	W		2/3/11	7/31/96	
S000000077	ORF	Uncharacterized	YAR029W			chromosome 1		1	186321	186545	W		2/3/11	7/31/96	Member of DUP240 gene family but contains no transmembrane domains; green fluorescent protein (GFP)-fusion protein localizes to the cytoplasm in a punctate pattern
S000036967	CDS					YAR029W		1	186321	186545	W		2/3/11	7/31/96	
S000000078	ORF	Verified	YAR031W	PRM9		chromosome 1		1	186836	187732	W		2/3/11	7/31/96	"Pheromone-regulated protein with 3 predicted transmembrane segments and an FF sequence, a motif involved in COPII binding; member of DUP240 gene family"
S000030609	CDS					YAR031W		1	186836	187732	W		2/3/11	7/31/96	
S000001821	ORF	Dubious	YAR030C			chromosome 1		1	186853	186512	C		2/3/11	7/31/96	"Dubious open reading frame unlikely to encode a protein, based on available experimental and comparative sequence data; partially overlaps the uncharacterized ORF YAR029W and the verified gene PRM9"
S000036694	CDS					YAR030C		1	186853	186512	C		2/3/11	7/31/96	
S000000079	ORF	Verified	YAR033W	MST28		chromosome 1		1	188107	188811	W		2/3/11	7/31/96	"Putative integral membrane protein, involved in vesicle formation; forms complex with Mst27p; member of DUP240 gene family; binds COPI and COPII vesicles"
S000030819	CDS					YAR033W		1	188107	188811	W		2/3/11	7/31/96	
S000006794	long_terminal_repeat		YARWdelta7			chromosome 1		1	189426	189757	W		2/3/11	5/19/00	Ty2 LTR
S000000080	ORF	Verified	YAR035W	YAT1		chromosome 1	L000002497	1	190193	192256	W		2/3/11	7/31/96	"Outer mitochondrial carnitine acetyltransferase, minor ethanol-inducible enzyme involved in transport of activated acyl groups from the cytoplasm into the mitochondrial matrix; phosphorylated"
S000031976	CDS					YAR035W		1	190193	192256	W		2/3/11	7/31/96	
S000028595	ORF	Uncharacterized	YAR035C-A			chromosome 1		1	192417	192337	C		2/3/11	7/29/03	"Putative protein of unknown function; identified by gene-trapping, microarray-based expression analysis, and genome-wide homology searching; predicted to have a role in cell budding based on computational ""guilt by association"" analysis"
S000031375	CDS					YAR035C-A		1	192417	192337	C		2/3/11	7/29/03	
S000000081	ORF	Verified	YAR042W	SWH1	OSH1|YAR044W	chromosome 1	L000002249	1	192619	196185	W		2/3/11	2003-09-27|2006-01-19|1996-07-31	Protein similar to mammalian oxysterol-binding protein; contains ankyrin repeats; localizes to the Golgi and the nucleus-vacuole junction
S000035065	CDS					YAR042W		1	192619	196185	W		2/3/11	2003-09-27|2006-01-19|1996-07-31	
S000000083	ORF	Dubious	YAR047C			chromosome 1		1	201787	201467	C		2/3/11	7/31/96	"Dubious open reading frame unlikely to encode a protein, based on available experimental and comparative sequence data"
S000031684	CDS					YAR047C		1	201787	201467	C		2/3/11	7/31/96	
S000000084	ORF	Verified	YAR050W	FLO1	FLO4|FLO2	chromosome 1	L000000617|L000000616	1	203403	208016	W	44	2/3/11	1998-09-02|1996-07-31	"Lectin-like protein involved in flocculation, cell wall protein that binds to mannose chains on the surface of other cells, confers floc-forming ability that is chymotrypsin sensitive and heat resistant; similar to Flo5p"
S000036444	CDS					YAR050W		1	203403	208016	W		2/3/11	1998-09-02|1996-07-31	
S000000085	ORF	Dubious	YAR053W			chromosome 1		1	208367	208663	W		2/3/11	7/31/96	"Dubious open reading frame unlikely to encode a protein, based on available experimental and comparative sequence data"
S000037285	CDS					YAR053W		1	208367	208663	W		2/3/11	7/31/96	
S000006791	long_terminal_repeat		YARCdelta8			chromosome 1		1	209778	209448	C		2/3/11	5/19/00	Ty1 LTR
S000121256	ARS		ARS111		ARSI-215	chromosome 1		1	214888	215644			2/3/11	3/7/07	Autonomously Replicating Sequence
S000000086	ORF	Dubious	YAR060C			chromosome 1		1	217492	217157	C		2/3/11	7/31/96	"Dubious open reading frame unlikely to encode a protein, based on available experimental and comparative sequence data"
S000032661	CDS					YAR060C		1	217492	217157	C		2/3/11	7/31/96	
S000000087	pseudogene		YAR061W			chromosome 1		1	218140	218343	W		2/3/11	7/31/96	"Pseudogene with similarity to Flo1p, which is a lectin-like protein involved in flocculation"
S000033393	CDS					YAR061W		1	218140	218343	W		2/3/11	7/31/96	
S000000088	pseudogene		YAR062W			chromosome 1		1	218549	219145	W		2/3/11	7/31/96	"Pseudogene with similarity to Flo1p, which is a lectin-like protein involved in flocculation"
S000033463	CDS					YAR062W		1	218549	219145	W		2/3/11	7/31/96	
S000000089	ORF	Uncharacterized	YAR064W			chromosome 1		1	220198	220497	W		2/3/11	7/31/96	Putative protein of unknown function
S000033577	CDS					YAR064W		1	220198	220497	W		2/3/11	7/31/96	
S000002144	ORF	Uncharacterized	YAR066W			chromosome 1		1	221049	221660	W		2/3/11	7/31/96	Putative GPI protein
S000034603	CDS					YAR066W		1	221049	221660	W		2/3/11	7/31/96	
S000000091	ORF	Uncharacterized	YAR068W			chromosome 1		1	222406	222891	W		2/3/11	7/31/96	Fungal-specific protein of unknown function; induced in respiratory-deficient cells
S000035691	CDS					YAR068W		1	222406	222891	W		2/3/11	7/31/96	
S000121257	ARS		ARS112		ARSI-223	chromosome 1		1	222880	224046			2/3/11	3/7/07	Autonomously Replicating Sequence
S000000092	ORF	Dubious	YAR069C			chromosome 1		1	224304	224011	C		2/3/11	7/31/96	"Dubious open reading frame unlikely to encode a protein, based on available experimental and comparative sequence data"
S000035758	CDS					YAR069C		1	224304	224011	C		2/3/11	7/31/96	
S000000093	ORF	Dubious	YAR070C			chromosome 1		1	224862	224563	C		2/3/11	7/31/96	"Dubious open reading frame unlikely to encode a protein, based on available experimental and comparative sequence data"
S000036733	CDS					YAR070C		1	224862	224563	C		2/3/11	7/31/96	
S000000094	ORF	Verified	YAR071W	PHO11		chromosome 1	L000001423	1	225460	226863	W	48	2/3/11	7/31/96	"One of three repressible acid phosphatases, a glycoprotein that is transported to the cell surface by the secretory pathway; induced by phosphate starvation and coordinately regulated by PHO4 and PHO2"
S000036824	CDS					YAR071W		1	225460	226863	W		2/3/11	7/31/96	
S000000095	ORF	Dubious	YAR073W	IMD1		chromosome 1		1	227742	228953	W		2/3/11	7/31/96	"Nonfunctional protein with homology to IMP dehydrogenase; probable pseudogene, located close to the telomere; is not expressed at detectable levels; YAR073W and YAR075W comprise a continuous reading frame in some strains of S. cerevisiae"
S000037618	CDS					YAR073W		1	227742	228953	W		2/3/11	7/31/96	
S000002145	ORF	Dubious	YAR075W			chromosome 1		1	228844	229317	W		2/3/11	7/31/96	Non-functional protein with homology IMP dehydrogenase; YAR073W/IMD1 and YAR075W comprise a continuous reading frame in some strains of S. cerevisiae.
S000037740	CDS					YAR075W		1	228844	229317	W		2/3/11	7/31/96	
S000028939	X_element_core_sequence		TEL01R-XC			chromosome 1		1	229411	229871	W		2/3/11	2003-09-09|2011-02-03	"Telomeric X element Core sequence on the right arm of Chromosome I, contains an ARS consensus sequence and an Abf1p binding site consensus sequence"
S000035708	ARS consensus sequence					TEL01R-XC		1	229451	229461	W		2/3/11	9/9/03	
S000035709	binding_site					TEL01R-XC		1	229670	229682	W		2/3/11	9/9/03	
S000028937	telomere		TEL01R			chromosome 1		1	229411	230218	W	51	2/3/11	2003-09-09|2011-02-03	Telomeric region on the right arm of Chromosome I; composed of an X element core sequence and a short terminal stretch of telomeric repeats
S000028938	telomeric_repeat		TEL01R-TR			chromosome 1		1	230121	230218	W		2/3/11	9/9/03	Terminal stretch of telomeric repeats on the right arm of Chromosome I
S000028902	telomeric_repeat		TEL10L-TR			chromosome 10		10	60	1	C		9/9/03	9/9/03	Terminal stretch of telomeric repeats on the left arm of Chromosome X
S000028438	ARS		ARS1001			chromosome 10		10	65	577			12/16/02	12/16/02	Autonomously Replicating Sequence
S000028665	ORF	Dubious	YJL225W-A			chromosome 10		10	829	1311	W		7/29/03	7/29/03	"Dubious open reading frame unlikely to encode a protein, based on available experimental and comparative sequence data; completely overlaps the uncharacterized gene YJL225C"
S000032490	CDS					YJL225W-A		10	829	1311	W		7/29/03	7/29/03	
S000003760	ORF	Uncharacterized	YJL225C			chromosome 10		10	6130	466	C		7/31/96	7/31/96	Putative protein of unknown function; similarity to DNA helicases that are also encoded within subtelomeric Y' elements and induced in telomerase deficient survivors
S000033322	CDS					YJL225C		10	4581	466	C		7/31/96	7/31/96	
S000033321	CDS					YJL225C		10	6130	4970	C		7/31/96	7/31/96	
S000033323	intron					YJL225C		10	4969	4582	C		7/31/96	7/31/96	
S000028905	Y'_element		TEL10L-YP			chromosome 10		10	6931	61	C		9/9/03	9/9/03	"Telomeric long Y' element on the left arm of Chromosome X, contains an ARS consensus sequence, a region of 36-bp repeats, and two ORFs YJL225C and YJL225W-A"
S000034739	ARS consensus sequence					TEL10L-YP		10	271	281	W		9/9/03	9/9/03	
S000034740	repeat_region					TEL10L-YP		10	1667	2369	W		9/9/03	9/9/03	
S000028904	X_element_combinatorial_repeats		TEL10L-XR			chromosome 10		10	7304	6932	C		9/9/03	9/9/03	Telomeric X element combinatorial Repeat region on the left arm of Chromosome X; contains a repeat of the D type with a group I mitochondrial bI4 intron insertion; formerly called SubTelomeric Repeats
S000034737	insertion					TEL10L-XR		10	7227	6998	C		9/9/03	9/9/03	
S000028439	ARS		ARS1002			chromosome 10		10	7445	7943			12/16/02	12/16/02	Autonomously Replicating Sequence
S000028901	telomere		TEL10L			chromosome 10		10	7767	1	C	-125	9/9/03	9/9/03	"Telomeric region on the left arm of Chromosome X, composed of an X element core sequence, X element combinatorial repeats, a long Y' element, and a short terminal stretch of telomeric repeats"
S000028903	X_element_core_sequence		TEL10L-XC			chromosome 10		10	7767	7305	C		9/9/03	9/9/03	"Telomeric X element Core sequence on the left arm of Chromosome X, contains an ARS consensus sequence and an Abf1p binding site consensus sequence"
S000034734	ARS consensus sequence					TEL10L-XC		10	7729	7719	C		9/9/03	9/9/03	
S000034735	binding_site					TEL10L-XC		10	7510	7498	C		9/9/03	9/9/03	
S000003759	ORF	Verified	YJL223C	PAU1		chromosome 10	L000001343	10	9138	8776	C		7/31/96	7/31/96	"Member of the seripauperin multigene family encoded mainly in subtelomeric regions, active during alcoholic fermentation, regulated by anaerobiosis, negatively regulated by oxygen, repressed by heme; identical to Pau14p"
S000032445	CDS					YJL223C		10	9138	8776	C		7/31/96	7/31/96	
S000028664	ORF	Dubious	YJL222W-B			chromosome 10		10	9346	9483	W		7/29/03	7/29/03	"Dubious open reading frame unlikely to encode a protein, based on available experimental and comparative sequence data"
S000032489	CDS					YJL222W-B		10	9346	9483	W		7/29/03	7/29/03	
S000028663	ORF	Dubious	YJL222W-A			chromosome 10		10	9452	9679	W		7/29/03	7/29/03	"Dubious open reading frame unlikely to encode a protein, based on available experimental and comparative sequence data"
S000032488	CDS					YJL222W-A		10	9452	9679	W		7/29/03	7/29/03	
S000003758	ORF	Verified	YJL222W	VTH2		chromosome 10		10	11475	16124	W		7/31/96	7/31/96	"Putative membrane glycoprotein with strong similarity to Vth1p and Pep1p/Vps10p, may be involved in vacuolar protein sorting"
S000032381	CDS					YJL222W		10	11475	16124	W		7/31/96	7/31/96	
S000028440	ARS		ARS1003			chromosome 10		10	16124	16762			12/16/02	12/16/02	Autonomously Replicating Sequence
S000003756	ORF	Dubious	YJL220W			chromosome 10		10	18243	18695	W		7/31/96	7/31/96	"Dubious open reading frame unlikely to encode a protein, based on available experimental and comparative sequence data; partially overlaps the verified gene YJL221C/FSP2"
S000032208	CDS					YJL220W		10	18243	18695	W		7/31/96	7/31/96	
S000003757	ORF	Verified	YJL221C	IMA4	FSP2	chromosome 10	L000002901	10	18536	16767	C		7/31/96	7/31/96	"Alpha-glucosidase with broad substrate specificity for alpha-1,4- and alpha-1,6-glucosides; member of IMA isomaltase family; not required for isomaltose utilization, but Ima4p overexpression allows the ima1 null mutant to grow on isomaltose"
S000032237	CDS					YJL221C		10	18536	16767	C		7/31/96	7/31/96	
S000003755	ORF	Verified	YJL219W	HXT9		chromosome 10	L000000843	10	19497	21200	W		7/31/96	7/31/96	"Putative hexose transporter that is nearly identical to Hxt11p, has similarity to major facilitator superfamily (MFS) transporters, expression of HXT9 is regulated by transcription factors Pdr1p and Pdr3p"
S000031251	CDS					YJL219W		10	19497	21200	W		7/31/96	7/31/96	
S000003754	ORF	Uncharacterized	YJL218W			chromosome 10		10	21973	22563	W		7/31/96	7/31/96	"Putative protein of unknown function, similar to bacterial galactoside O-acetyltransferases; induced by oleate in an OAF1/PIP2-dependent manner; promoter contains an oleate response element consensus sequence; non-essential gene"
S000031119	CDS					YJL218W		10	21973	22563	W		7/31/96	7/31/96	
S000003753	ORF	Verified	YJL217W	REE1		chromosome 10		10	23133	23729	W		7/31/96	7/31/96	"Cytoplasmic protein involved in the regulation of enolase (ENO1); mRNA expression is induced by calcium shortage, copper deficiency (via Mac1p) and the presence of galactose (via Gal4p); mRNA expression is also regulated by the cell cycle"
S000030093	CDS					YJL217W		10	23133	23729	W		7/31/96	7/31/96	
S000028441	ARS		ARS1004			chromosome 10		10	23662	24158			12/16/02	12/16/02	Autonomously Replicating Sequence
S000003752	ORF	Verified	YJL216C	IMA5		chromosome 10		10	26086	24341	C		7/31/96	7/31/96	"Alpha-glucosidase with specificity for isomaltose, maltose, and palatinose; member of the IMA isomaltase family; not required for isomaltose utilization, but Ima5p overexpression allows the ima1 null mutant to grow on isomaltose"
S000029921	CDS					YJL216C		10	26086	24341	C		7/31/96	7/31/96	
S000003751	ORF	Dubious	YJL215C			chromosome 10		10	26771	26412	C		7/31/96	7/31/96	"Dubious open reading frame unlikely to encode a protein, based on available experimental and comparative sequence data"
S000037269	CDS					YJL215C		10	26771	26412	C		7/31/96	7/31/96	
S000003750	ORF	Verified	YJL214W	HXT8		chromosome 10	L000000842	10	26887	28596	W		7/31/96	7/31/96	"Protein of unknown function with similarity to hexose transporter family members, expression is induced by low levels of glucose and repressed by high levels of glucose"
S000037229	CDS					YJL214W		10	26887	28596	W		7/31/96	7/31/96	
S000003749	ORF	Verified	YJL213W			chromosome 10		10	32163	33158	W		7/31/96	7/31/96	"Protein of unknown function that may interact with ribosomes; periodically expressed during the yeast metabolic cycle; phosphorylated in vitro by the mitotic exit network (MEN) kinase complex, Dbf2p/Mob1p"
S000037130	CDS					YJL213W		10	32163	33158	W		7/31/96	7/31/96	
S000003748	ORF	Verified	YJL212C	OPT1	GSH11|HGT1	chromosome 10		10	36249	33850	C		7/31/96	7/31/96	Proton-coupled oligopeptide transporter of the plasma membrane; also transports glutathione and phytochelatin; member of the OPT family
S000037000	CDS					YJL212C		10	36249	33850	C		7/31/96	7/31/96	
S000003746	ORF	Verified	YJL210W	PEX2	PAS5|CRT1	chromosome 10	L000000422|L000003076	10	36919	37734	W		7/31/96	7/31/96	"RING-finger peroxin and E3 ubiquitin ligase, peroxisomal membrane protein with a C-terminal zinc-binding RING domain, forms translocation subcomplex with Pex10p and Pex12p which functions in peroxisomal matrix protein import"
S000036292	CDS					YJL210W		10	36919	37734	W		7/31/96	7/31/96	
S000003747	ORF	Dubious	YJL211C			chromosome 10		10	37200	36757	C		7/31/96	7/31/96	"Dubious open reading frame unlikely to encode a protein, based on available experimental and comparative sequence data; partially overlaps the verified gene YJL210W/PEX2"
S000036326	CDS					YJL211C		10	37200	36757	C		7/31/96	7/31/96	
S000003745	ORF	Verified	YJL209W	CBP1		chromosome 10	L000000224	10	38005	39969	W		7/31/96	7/31/96	Mitochondrial protein that interacts with the 5'-untranslated region of the COB mRNA and has a role in its stability and translation; found in a complex at the inner membrane along with Pet309p
S000034944	CDS					YJL209W		10	38005	39969	W		7/31/96	7/31/96	
S000003744	ORF	Verified	YJL208C	NUC1		chromosome 10	L000001283	10	41183	40194	C		7/31/96	7/31/96	"Major mitochondrial nuclease, has RNAse and DNA endo- and exonucleolytic activities; has roles in mitochondrial recombination, apoptosis and maintenance of polyploidy"
S000033945	CDS					YJL208C		10	41183	40194	C		7/31/96	7/31/96	
S000003743	ORF	Verified	YJL207C	LAA1		chromosome 10		10	47433	41389	C		7/31/96	7/31/96	AP-1 accessory protein; colocalizes with clathrin to the late-Golgi apparatus; involved in TGN-endosome transport; physically interacts with AP-1; similar to the mammalian p200; may interact with ribosomes; YJL207C is a non-essential gene
S000033803	CDS					YJL207C		10	47433	41389	C		7/31/96	7/31/96	
S000003741	ORF	Uncharacterized	YJL206C			chromosome 10		10	49935	47659	C		7/31/96	7/31/96	"Putative protein of unknown function; similar to transcriptional regulators from the Zn[2]-Cys[6] binuclear cluster protein family; mRNA is weakly cell cycle regulated, peaking in S phase; induced rapidly upon MMS treatment"
S000033077	CDS					YJL206C		10	49935	47659	C		7/31/96	7/31/96	
S000003742	ORF	Verified	YJL205C	NCE101	YJL205C-A|YJL206C-A|NCE1	chromosome 10	L000003097	10	50443	50139	C		7/31/96	7/31/96	"Protein of unknown function, involved in secretion of proteins that lack classical secretory signal sequences"
S000034430	CDS					YJL205C		10	50268	50139	C		7/31/96	7/31/96	
S000034429	CDS					YJL205C		10	50443	50412	C		7/31/96	7/31/96	
S000034431	intron					YJL205C		10	50411	50269	C		7/31/96	7/31/96	
S000003740	ORF	Verified	YJL204C	RCY1		chromosome 10		10	53151	50629	C		7/31/96	7/31/96	F-box protein involved in recycling plasma membrane proteins internalized by endocytosis; localized to sites of polarized growth
S000032878	CDS					YJL204C		10	53151	50629	C		7/31/96	7/31/96	
S000003739	ORF	Verified	YJL203W	PRP21	SPP91	chromosome 10	L000001507	10	53341	54183	W		7/31/96	7/31/96	"Subunit of the SF3a splicing factor complex, required for spliceosome assembly"
S000032839	CDS					YJL203W		10	53341	54183	W		7/31/96	7/31/96	
S000003738	ORF	Dubious	YJL202C			chromosome 10		10	54290	53943	C		7/31/96	7/31/96	"Dubious open reading frame unlikely to encode a functional protein, based on available experimental and comparative sequence data; overlaps 3' end of essential PRP21 gene encoding a subunit of the SF3a splicing factor complex"
S000031876	CDS					YJL202C		10	54290	53943	C		7/31/96	7/31/96	
S000003737	ORF	Verified	YJL201W	ECM25		chromosome 10	L000003897	10	54379	56178	W		7/31/96	7/31/96	Non-essential protein of unknown function; promoter contains a consensus binding sequence for factor Abf1p
S000031819	CDS					YJL201W		10	54379	56178	W		7/31/96	7/31/96	
S000003736	ORF	Verified	YJL200C	ACO2		chromosome 10		10	58813	56444	C		7/31/96	7/31/96	"Putative mitochondrial aconitase isozyme; similarity to Aco1p, an aconitase required for the TCA cycle; expression induced during growth on glucose, by amino acid starvation via Gcn4p, and repressed on ethanol"
S000031641	CDS					YJL200C		10	58813	56444	C		7/31/96	7/31/96	
S000006743	tRNA		tT(AGU)J			chromosome 10	L000003628	10	59172	59100	C		5/19/00	5/19/00	tRNA-Thr
S000032173	noncoding_exon					tT(AGU)J		10	59172	59100	C		5/19/00	5/19/00	
S000007027	long_terminal_repeat		YJLWdelta1			chromosome 10		10	59505	59784	W		2/3/11	5/19/00	Ty1 LTR
S000003735	ORF	Dubious	YJL199C	MBB1		chromosome 10		10	60182	59856	C		2/3/11	7/31/96	"Dubious open reading frame, unlikely to encode a protein; not conserved in closely related Saccharomyces species; protein detected in large-scale protein-protein interaction studies"
S000035098	CDS					YJL199C		10	60182	59856	C		2/3/11	7/31/96	
S000003734	ORF	Verified	YJL198W	PHO90		chromosome 10		10	60844	63489	W		2/3/11	7/31/96	"Low-affinity phosphate transporter; deletion of pho84, pho87, pho89, pho90, and pho91 causes synthetic lethality; transcription independent of Pi and Pho4p activity; overexpression results in vigorous growth"
S000034201	CDS					YJL198W		10	60844	63489	W		2/3/11	7/31/96	
S000003733	ORF	Verified	YJL197W	UBP12		chromosome 10	L000003033	10	63805	67569	W		2/3/11	7/31/96	"Ubiquitin carboxyl-terminal hydrolase, ubiquitin-specific protease present in the nucleus and cytoplasm that cleaves ubiquitin from ubiquitinated proteins"
S000034104	CDS					YJL197W		10	63805	67569	W		2/3/11	7/31/96	
S000028839	ORF	Dubious	YJL197C-A			chromosome 10		10	66086	65805	C		2/3/11	7/29/03	"Dubious open reading frame unlikely to encode a protein, based on available experimental and comparative sequence data; completely overlaps the verified gene YJL197C/UBP12"
S000034494	CDS					YJL197C-A		10	66086	65805	C		2/3/11	7/29/03	
S000028442	ARS		ARS1005			chromosome 10		10	67469	67950			2/3/11	12/16/02	Autonomously Replicating Sequence
S000003732	ORF	Verified	YJL196C	ELO1		chromosome 10	L000003442	10	68782	67850	C		2/3/11	7/31/96	"Elongase I, medium-chain acyl elongase, catalyzes carboxy-terminal elongation of unsaturated C12-C16 fatty acyl-CoAs to C16-C18 fatty acids"
S000033953	CDS					YJL196C		10	68782	67850	C		2/3/11	7/31/96	
S000003730	ORF	Verified	YJL194W	CDC6		chromosome 10	L000000246	10	69338	70879	W	-124	2/3/11	7/31/96	"Essential ATP-binding protein required for DNA replication, component of the pre-replicative complex (pre-RC) which requires ORC to associate with chromatin and is in turn required for Mcm2-7p DNA association; homologous to S. pombe Cdc18p"
S000033118	CDS					YJL194W		10	69338	70879	W		2/3/11	7/31/96	
S000003731	ORF	Dubious	YJL195C			chromosome 10		10	69942	69241	C		2/3/11	7/31/96	"Dubious open reading frame unlikely to encode a protein, based on available experimental and comparative sequence data; partially overlaps the verified gene YJL194W/CDC6"
S000033155	CDS					YJL195C		10	69942	69241	C		2/3/11	7/31/96	
S000003729	ORF	Uncharacterized	YJL193W			chromosome 10		10	71366	72574	W		2/3/11	7/31/96	"Putative protein of unknown function, predicted to encode a triose phosphate transporter subfamily member based on phylogenetic analysis; similar to YOR307C/SLY41; deletion mutant has a respiratory growth defect"
S000033028	CDS					YJL193W		10	71366	72574	W		2/3/11	7/31/96	
S000003728	ORF	Verified	YJL192C	SOP4		chromosome 10		10	73414	72710	C		2/3/11	7/31/96	"ER-membrane protein; suppressor of pma1-7, deletion of SOP4 slows down the export of wild-type Pma1p and Pma1-7 from the ER"
S000032055	CDS					YJL192C		10	73414	72710	C		2/3/11	7/31/96	
S000003727	ORF	Verified	YJL191W	RPS14B	rp59B|S14B|CRY2	chromosome 10	L000000424	10	73787	74611	W		2/3/11	7/31/96	"Ribosomal protein 59 of the small subunit, required for ribosome assembly and 20S pre-rRNA processing; mutations confer cryptopleurine resistance; nearly identical to Rps14Ap and similar to E. coli S11 and rat S14 ribosomal proteins"
S000032004	CDS					YJL191W		10	73787	73796	W		2/3/11	7/31/96	
S000032005	CDS					YJL191W		10	74205	74611	W		2/3/11	7/31/96	
S000032006	intron					YJL191W		10	73797	74204	W		2/3/11	7/31/96	
S000003726	ORF	Verified	YJL190C	RPS22A	rp50|YS22|S24A|S22A|RPS24	chromosome 10	L000003150|L000001760	10	75302	74910	C		2/3/11	7/31/96	Protein component of the small (40S) ribosomal subunit; nearly identical to Rps22Bp and has similarity to E. coli S8 and rat S15a ribosomal proteins
S000031736	CDS					YJL190C		10	75302	74910	C		2/3/11	7/31/96	
S000003725	ORF	Verified	YJL189W	RPL39	YL40|L46|L39|SPB2|RPL46|PUB2	chromosome 10	L000001737	10	75933	76474	W		2/3/11	1996-07-31|2011-02-03	"Protein component of the large (60S) ribosomal subunit, has similarity to rat L39 ribosomal protein; required for ribosome biogenesis; loss of both Rpl31p and Rpl39p confers lethality; also exhibits genetic interactions with SIS1 and PAB1"
S000030844	CDS					YJL189W		10	75933	75938	W		2/3/11	7/31/96	
S000030845	CDS					YJL189W		10	76325	76474	W		2/3/11	7/31/96	
S000030846	intron					YJL189W		10	75939	76324	W		2/3/11	1996-07-31|2011-02-03	
S000003724	ORF	Dubious	YJL188C	BUD19		chromosome 10		10	76510	76202	C		2/3/11	1996-07-31|2011-02-03	"Dubious open reading frame, unlikely to encode a protein; not conserved in closely related Saccharomyces species; 88% of ORF overlaps the verified gene RPL39; diploid mutant displays a weak budding pattern phenotype in a systematic assay"
S000037873	CDS					YJL188C		10	76510	76202	C		2/3/11	1996-07-31|2011-02-03	
S000003723	ORF	Verified	YJL187C	SWE1	WEE1	chromosome 10	L000002248	10	79262	76803	C		2/3/11	7/31/96	Protein kinase that regulates the G2/M transition by inhibition of Cdc28p kinase activity; localizes to the nucleus and to the daughter side of the mother-bud neck; homolog of S. pombe Wee1p; potential Cdc28p substrate
S000037770	CDS					YJL187C		10	79262	76803	C		2/3/11	7/31/96	
S000003722	ORF	Verified	YJL186W	MNN5		chromosome 10	L000004918	10	80155	81915	W		2/3/11	1996-07-31|2011-02-03	"Alpha-1,2-mannosyltransferase, responsible for addition of the second alpha-1,2-linked mannose of the branches on the mannan backbone of oligosaccharides, localizes to an early Golgi compartment"
S000037744	CDS					YJL186W		10	80155	81915	W		2/3/11	1996-07-31|2011-02-03	
S000003721	ORF	Uncharacterized	YJL185C			chromosome 10		10	82976	82095	C		2/3/11	7/31/96	"Putative protein of unknown function; mRNA is weakly cell cycle regulated, peaking in G2 phase; YJL185C is a non-essential gene"
S000036951	CDS					YJL185C		10	82976	82095	C		2/3/11	7/31/96	
S000003720	ORF	Verified	YJL184W	GON7	PCC2|LDB6	chromosome 10		10	83448	83819	W		2/3/11	7/31/96	"Component of the EKC/KEOPS protein complex with Kae1p, Cgi121p, Pcc1p, and Bud32p; EKC/KEOPS complex is required for t6A tRNA modification and may have roles in telomere maintenance and transcription; implicated in osmotic stress response"
S000036918	CDS					YJL184W		10	83448	83819	W		2/3/11	7/31/96	
S000003719	ORF	Verified	YJL183W	MNN11		chromosome 10	L000004260	10	84068	85336	W		2/3/11	1996-07-31|2011-02-03	"Subunit of a Golgi mannosyltransferase complex that also contains Anp1p, Mnn9p, Mnn10p, and Hoc1p, and mediates elongation of the polysaccharide mannan backbone; has homology to Mnn10p"
S000036862	CDS					YJL183W		10	84068	85336	W		2/3/11	1996-07-31|2011-02-03	
S000003717	ORF	Uncharacterized	YJL181W			chromosome 10		10	85660	87495	W		2/3/11	7/31/96	"Putative protein of unknown function; expression is cell-cycle regulated as shown by microarray analysis; potential regulatory target of Mbp1p, which binds to the YJL181W promoter region"
S000035872	CDS					YJL181W		10	85660	87495	W		2/3/11	7/31/96	
S000003718	ORF	Dubious	YJL182C			chromosome 10		10	85752	85435	C		2/3/11	7/31/96	"Dubious open reading frame unlikely to encode a protein, based on available experimental and comparative sequence data; partially overlaps uncharacterized ORF YJL181W"
S000035944	CDS					YJL182C		10	85752	85435	C		2/3/11	7/31/96	
S000003716	ORF	Verified	YJL180C	ATP12		chromosome 10	L000000149	10	88560	87583	C		2/3/11	7/31/96	Conserved protein required for assembly of alpha and beta subunits into the F1 sector of mitochondrial F1F0 ATP synthase; mutation of human ATP12 reduces active ATP synthase levels and is associated with the disorder ATPAF2 deficiency
S000035717	CDS					YJL180C		10	88560	87583	C		2/3/11	7/31/96	
S000003715	ORF	Verified	YJL179W	PFD1	GIM6	chromosome 10	L000004367	10	88787	89116	W		2/3/11	1996-07-31|2011-02-03	"Subunit of heterohexameric prefoldin, which binds cytosolic chaperonin and transfers target proteins to it; involved in the biogenesis of actin and of alpha- and gamma-tubulin"
S000034696	CDS					YJL179W		10	88787	89116	W		2/3/11	1996-07-31|2011-02-03	
S000003714	ORF	Verified	YJL178C	ATG27	ETF1	chromosome 10		10	90097	89282	C		2/3/11	2004-02-12|1996-07-31	Type I membrane protein involved in autophagy and the cytoplasm-to-vacuole targeting (Cvt) pathway; may be involved in membrane delivery to the phagophore assembly site
S000033739	CDS					YJL178C		10	90097	89282	C		2/3/11	2004-02-12|1996-07-31	
S000003713	ORF	Verified	YJL177W	RPL17B	YL17|L20B|L17B	chromosome 10	L000004457	10	90786	91657	W		2/3/11	7/31/96	"Protein component of the large (60S) ribosomal subunit, nearly identical to Rpl17Ap and has similarity to E. coli L22 and rat L17 ribosomal proteins"
S000033683	CDS					YJL177W		10	90786	91094	W		2/3/11	7/31/96	
S000033684	CDS					YJL177W		10	91412	91657	W		2/3/11	7/31/96	
S000033685	intron					YJL177W		10	91095	91411	W		2/3/11	7/31/96	
S000003711	ORF	Dubious	YJL175W			chromosome 10		10	94049	94561	W		2/3/11	7/31/96	"Dubious open reading frame unlikely to encode a functional protein; deletion confers resistance to cisplatin, hypersensitivity to 5-fluorouracil, and growth defect at high pH with high calcium; overlaps gene for SWI3 transcription factor"
S000033497	CDS					YJL175W		10	94049	94561	W		2/3/11	7/31/96	
S000003712	ORF	Verified	YJL176C	SWI3	TYE2	chromosome 10	L000002251	10	94530	92053	C		2/3/11	7/31/96	"Subunit of the SWI/SNF chromatin remodeling complex, which regulates transcription by remodeling chromosomes; required for transcription of many genes, including ADH1, ADH2, GAL1, HO, INO1 and SUC2"
S000033535	CDS					YJL176C		10	94530	92053	C		2/3/11	7/31/96	
S000003710	ORF	Verified	YJL174W	KRE9		chromosome 10	L000000916	10	95092	95922	W	-111.26	2/3/11	7/31/96	"Glycoprotein involved in cell wall beta-glucan assembly; null mutation leads to severe growth defects, aberrant multibudded morphology, and mating defects"
S000032753	CDS					YJL174W		10	95092	95922	W		2/3/11	7/31/96	
S000003709	ORF	Verified	YJL173C	RFA3	RPA3	chromosome 10	L000001622	10	96529	96161	C		2/3/11	7/31/96	"Subunit of heterotrimeric Replication Protein A (RPA), which is a highly conserved single-stranded DNA binding protein involved in DNA replication, repair, and recombination"
S000032609	CDS					YJL173C		10	96529	96161	C		2/3/11	7/31/96	
S000003708	ORF	Verified	YJL172W	CPS1		chromosome 10	L000000403	10	97737	99467	W		2/3/11	7/31/96	Vacuolar carboxypeptidase yscS; expression is induced under low-nitrogen conditions
S000032538	CDS					YJL172W		10	97737	99467	W		2/3/11	7/31/96	
S000028443	ARS		ARS1006			chromosome 10		10	99367	99803			2/3/11	2002-12-16|2011-02-03	Autonomously Replicating Sequence
S000003707	ORF	Verified	YJL171C			chromosome 10		10	100894	99704	C		2/3/11	1996-07-31|2011-02-03	"GPI-anchored cell wall protein of unknown function; induced in response to cell wall damaging agents and by mutations in genes involved in cell wall biogenesis; sequence similarity to YBR162C/TOS1, a covalently bound cell wall protein"
S000031523	CDS					YJL171C		10	100894	99704	C		2/3/11	1996-07-31|2011-02-03	
S000003706	ORF	Verified	YJL170C	ASG7		chromosome 10	L000004055	10	101779	101150	C		2/3/11	1996-07-31|2006-01-18	Protein that regulates signaling from a G protein beta subunit Ste4p and its relocalization within the cell; specific to a-cells and induced by alpha-factor
S000031474	CDS					YJL170C		10	101779	101150	C		2/3/11	1996-07-31|2006-01-18	
S000003705	ORF	Dubious	YJL169W			chromosome 10		10	102099	102467	W		2/3/11	1996-07-31|2011-02-03	"Dubious open reading frame unlikely to encode a protein, based on available experimental and comparative sequence data; partially overlaps the verified gene YJL168C/SET2"
S000030718	CDS					YJL169W		10	102099	102467	W		2/3/11	1996-07-31|2011-02-03	
S000003704	ORF	Verified	YJL168C	SET2	KMT3|EZL1	chromosome 10	L000003090	10	104428	102227	C		2/3/11	1996-07-31|2011-02-03	"Histone methyltransferase with a role in transcriptional elongation, methylates a lysine residue of histone H3; associates with the C-terminal domain of Rpo21p; histone methylation activity is regulated by phosphorylation status of Rpo21p"
S000030590	CDS					YJL168C		10	104428	102227	C		2/3/11	1996-07-31|2011-02-03	
S000003703	ORF	Verified	YJL167W	ERG20	FPP1|FDS1|BOT3	chromosome 10	L000000579	10	105014	106072	W		2/3/11	7/31/96	"Farnesyl pyrophosphate synthetase, has both dimethylallyltranstransferase and geranyltranstransferase activities; catalyzes the formation of C15 farnesyl pyrophosphate units for isoprenoid and sterol biosynthesis"
S000030519	CDS					YJL167W		10	105014	106072	W		2/3/11	7/31/96	
S000003702	ORF	Verified	YJL166W	QCR8	COR5	chromosome 10	L000001548	10	106434	106718	W		2/3/11	7/31/96	"Subunit 8 of ubiquinol cytochrome-c reductase complex, which is a component of the mitochondrial inner membrane electron transport chain; oriented facing the intermembrane space; expression is regulated by Abf1p and Cpf1p"
S000030370	CDS					YJL166W		10	106434	106718	W		2/3/11	7/31/96	
S000003701	ORF	Verified	YJL165C	HAL5		chromosome 10	L000000751	10	109461	106894	C		2/3/11	7/31/96	"Putative protein kinase; overexpression increases sodium and lithium tolerance, whereas gene disruption increases cation and low pH sensitivity and impairs potassium uptake, suggesting a role in regulation of Trk1p and/or Trk2p transporters"
S000037517	CDS					YJL165C		10	109461	106894	C		2/3/11	7/31/96	
S000003700	ORF	Verified	YJL164C	TPK1	SRA3|PKA1	chromosome 10	L000002045	10	111159	109966	C	-106	2/3/11	1996-07-31|2011-02-03	cAMP-dependent protein kinase catalytic subunit; promotes vegetative growth in response to nutrients via the Ras-cAMP signaling pathway; inhibited by regulatory subunit Bcy1p in the absence of cAMP; partially redundant with Tpk2p and Tpk3p
S000037409	CDS					YJL164C		10	111159	109966	C		2/3/11	1996-07-31|2011-02-03	
S000028444	ARS		ARS1007			chromosome 10		10	113233	113834			2/3/11	12/16/02	Autonomously Replicating Sequence
S000003699	ORF	Uncharacterized	YJL163C			chromosome 10		10	113333	111666	C		2/3/11	7/31/96	Putative protein of unknown function
S000036682	CDS					YJL163C		10	113333	111666	C		2/3/11	7/31/96	
S000003698	ORF	Verified	YJL162C	JJJ2		chromosome 10		10	115629	113878	C		2/3/11	1996-07-31|2006-01-18	"Protein of unknown function, contains a J-domain, which is a region with homology to the E. coli DnaJ protein"
S000036580	CDS					YJL162C		10	115629	113878	C		2/3/11	1996-07-31|2006-01-18	
S000006557	tRNA		tE(UUC)J			chromosome 10	L000003627	10	116010	115939	C		2/3/11	5/19/00	tRNA-Glu; thiolation of uridine at wobble position (34) requires Ncs6p; target of K. lactis zymocin
S000035988	noncoding_exon					tE(UUC)J		10	116010	115939	C		2/3/11	5/19/00	
S000003697	ORF	Uncharacterized	YJL161W	FMP33		chromosome 10		10	117245	117787	W		2/3/11	7/31/96	"Putative protein of unknown function; the authentic, non-tagged protein is detected in highly purified mitochondria in high-throughput studies"
S000036525	CDS					YJL161W		10	117245	117787	W		2/3/11	7/31/96	
S000003696	ORF	Uncharacterized	YJL160C			chromosome 10		10	118825	117962	C		2/3/11	2004-02-19|1996-07-31	"Putative protein of unknown function; member of the PIR (proteins with internal repeats) family of cell wall proteins; non-essential gene that is required for sporulation; mRNA is weakly cell cycle regulated, peaking in mitosis"
S000035585	CDS					YJL160C		10	118825	117962	C		2/3/11	2004-02-19|1996-07-31	
S000003695	ORF	Verified	YJL159W	HSP150	PIR2|ORE1|CCW7	chromosome 10	L000000824|L000001442	10	120449	121690	W		2/3/11	2004-02-18|1996-07-31|2006-10-04	"O-mannosylated heat shock protein that is secreted and covalently attached to the cell wall via beta-1,3-glucan and disulfide bridges; required for cell wall stability; induced by heat shock, oxidative stress, and nitrogen limitation"
S000035769	CDS					YJL159W		10	120449	121690	W		2/3/11	2004-02-18|1996-07-31|2006-10-04	
S000003694	ORF	Verified	YJL158C	CIS3	CCW5|PIR4|CCW11	chromosome 10	S000029072|L000003951|L000004553	10	122948	122265	C		2/3/11	7/31/96	Mannose-containing glycoprotein constituent of the cell wall; member of the PIR (proteins with internal repeats) family
S000035606	CDS					YJL158C		10	122948	122265	C		2/3/11	7/31/96	
S000003693	ORF	Verified	YJL157C	FAR1		chromosome 10	L000000600	10	126328	123836	C		2/3/11	7/31/96	"Cyclin-dependent kinase inhibitor that mediates cell cycle arrest in response to pheromone; also forms a complex with Cdc24p, Ste4p, and Ste18p that may specify the direction of polarized growth during mating; potential Cdc28p substrate"
S000035524	CDS					YJL157C		10	126328	123836	C		2/3/11	7/31/96	
S000007613	ORF	Dubious	YJL156W-A			chromosome 10		10	126604	126825	W		2/3/11	2/26/01	"Dubious open reading frame unlikely to encode a protein, based on available experimental and comparative sequence data"
S000037190	CDS					YJL156W-A		10	126604	126825	W		2/3/11	2/26/01	
S000003692	ORF	Verified	YJL156C	SSY5		chromosome 10	L000003187	10	128952	126853	C		2/3/11	1996-07-31|2009-02-18	"Serine protease of SPS plasma membrane amino acid sensor system (Ssy1p-Ptr3p-Ssy5p); contains an inhibitory domain that dissociates in response to extracellular amino acids, freeing a catalytic domain to activate transcription factor Stp1p"
S000034507	CDS					YJL156C		10	128952	126853	C		2/3/11	1996-07-31|2009-02-18	
S000003691	ORF	Verified	YJL155C	FBP26		chromosome 10	L000000606	10	130643	129285	C		2/3/11	7/31/96	"Fructose-2,6-bisphosphatase, required for glucose metabolism"
S000034402	CDS					YJL155C		10	130643	129285	C		2/3/11	7/31/96	
S000003690	ORF	Verified	YJL154C	VPS35	VPT7|GRD9	chromosome 10	L000002477	10	133935	131101	C	-102	2/3/11	7/31/96	"Endosomal subunit of membrane-associated retromer complex required for retrograde transport; receptor that recognizes retrieval signals on cargo proteins, forms subcomplex with Vps26p and Vps29p that selects cargo proteins for retrieval"
S000034312	CDS					YJL154C		10	133935	131101	C		2/3/11	7/31/96	
S000003689	ORF	Verified	YJL153C	INO1	1-Apr	chromosome 10	L000000867	10	135933	134332	C	-101	2/3/11	2003-09-22|1996-07-31	"Inositol-3-phosphate synthase, involved in synthesis of inositol phosphates and inositol-containing phospholipids; transcription is coregulated with other phospholipid biosynthetic genes by Ino2p and Ino4p, which bind the UASINO DNA element"
S000033398	CDS					YJL153C		10	135933	134332	C		2/3/11	2003-09-22|1996-07-31	
S000003688	ORF	Dubious	YJL152W			chromosome 10		10	136174	136533	W		2/3/11	7/31/96	"Dubious ORF unlikely to encode a functional protein, based on available experimental and comparative sequence data"
S000033364	CDS					YJL152W		10	136174	136533	W		2/3/11	7/31/96	
S000003687	ORF	Verified	YJL151C	SNA3		chromosome 10		10	136773	136372	C		2/3/11	7/31/96	"Integral membrane protein localized to vacuolar intralumenal vesicles, computational analysis of large-scale protein-protein interaction data suggests a possible role in either cell wall synthesis or protein-vacuolar targeting"
S000033267	CDS					YJL151C		10	136773	136372	C		2/3/11	7/31/96	
S000003686	ORF	Dubious	YJL150W			chromosome 10		10	137123	137425	W		2/3/11	7/31/96	"Dubious open reading frame unlikely to encode a functional protein, based on available experimental and comparative sequence data"
S000033233	CDS					YJL150W		10	137123	137425	W		2/3/11	7/31/96	
S000003685	ORF	Verified	YJL149W	DAS1		chromosome 10		10	137379	139370	W		2/3/11	7/31/96	Putative SCF ubiquitin ligase F-box protein; interacts physically with both Cdc53p and Skp1 and genetically with CDC34; similar to putative F-box protein YDR131C
S000032472	CDS					YJL149W		10	137379	139370	W		2/3/11	7/31/96	
S000006508	snoRNA		snR128	SNR128	U14	chromosome 10	L000001975	10	139691	139566	C		2/3/11	5/19/00	"C/D box small nucleolar RNA (snoRNA), referred to as U14; essential gene required for cleavage of 35S primary rRNA transcript to release the precursor to the 18S rRNA; guides 2'-O-methylation of small subunit (SSU) rRNA at position C414"
S000035225	noncoding_exon					snR128		10	139691	139566	C		2/3/11	5/19/00	
S000006509	snoRNA		snR190	SNR190		chromosome 10	L000001977	10	139950	139761	C		2/3/11	5/19/00	C/D box small nucleolar RNA (snoRNA) predicted to guide 2'-O-methylation of large subunit (LSU) rRNA at position G2395 but not shown to be active
S000030414	noncoding_exon					snR190		10	139950	139761	C		2/3/11	5/19/00	
S000003684	ORF	Verified	YJL148W	RPA34	A34.5	chromosome 10	L000004132	10	140437	141138	W		2/3/11	7/31/96	RNA polymerase I subunit A34.5
S000032342	CDS					YJL148W		10	140437	141138	W		2/3/11	7/31/96	
S000003683	ORF	Uncharacterized	YJL147C			chromosome 10		10	142567	141419	C		2/3/11	7/31/96	Mitochondrial protein of unknown function; homozygous diploid deletion strain has a sporulation defect characterized by elevated dityrosine in the soluble fraction; expression induced by calcium shortage; YJL147W is a non-essential gene
S000031289	CDS					YJL147C		10	142567	141419	C		2/3/11	7/31/96	
S000003682	ORF	Verified	YJL146W	IDS2		chromosome 10	L000000853	10	143292	144701	W		2/3/11	7/31/96	"Protein involved in modulation of Ime2p activity during meiosis, appears to act indirectly to promote Ime2p-mediated late meiotic functions; found in growing cells and degraded during sporulation"
S000031249	CDS					YJL146W		10	143292	144701	W		2/3/11	7/31/96	
S000003681	ORF	Verified	YJL145W	SFH5		chromosome 10		10	145160	146044	W		2/3/11	7/31/96	"Non-classical phosphatidylinositol transfer protein (PITP); exhibits PI- but not PC-transfer activity; localizes to the peripheral endoplasmic reticulum, cytosol and microsomes; similar to Sec14p"
S000031116	CDS					YJL145W		10	145160	146044	W		2/3/11	7/31/96	
S000003680	ORF	Verified	YJL144W			chromosome 10		10	146359	146673	W		2/3/11	7/31/96	"Cytoplasmic hydrophilin with a role in dessication resistance; expression induced by osmotic stress, starvation and during stationary phase; GFP-fusion protein is induced by the DNA-damaging agent MMS"
S000030090	CDS					YJL144W		10	146359	146673	W		2/3/11	7/31/96	
S000003679	ORF	Verified	YJL143W	TIM17	SMS1|MPI2|MIM17	chromosome 10	L000001139	10	147101	147577	W		2/3/11	7/31/96	"Essential subunit of the Translocase of the Inner Mitochondrial membrane (TIM23 complex); with Tim23p, contributes to the architecture and function of the import channel; may link the import motor to the core TIM23 complex"
S000029979	CDS					YJL143W		10	147101	147577	W		2/3/11	7/31/96	
S000003678	ORF	Dubious	YJL142C	IRC9		chromosome 10		10	148211	147819	C		2/3/11	7/31/96	"Dubious open reading frame unlikely to encode a protein, based on available experimental and comparative sequence data; partially overlaps verified gene YJL141C; null mutant displays increased levels of spontaneous Rad52p foci"
S000037267	CDS					YJL142C		10	148211	147819	C		2/3/11	7/31/96	
S000003677	ORF	Verified	YJL141C	YAK1		chromosome 10	L000002490	10	150390	147967	C		2/3/11	7/31/96	"Serine-threonine protein kinase; component of a glucose-sensing system that inhibits growth in response to glucose availability; upon nutrient deprivation Yak1p phosphorylates Pop2p to regulate mRNA deadenylation, the co-repressor Crf1p to inhibit transcription of ribosomal genes, and the stress-responsive transcription factors Hsf1p and Msn2p; nuclear localization negatively regulated by the Ras/PKA signaling pathway in the presence of glucose"
S000037175	CDS					YJL141C		10	150390	147967	C		2/3/11	7/31/96	
S000003676	ORF	Verified	YJL140W	RPB4	B32|CTF15	chromosome 10	L000001678	10	150961	151626	W		2/3/11	7/31/96	RNA polymerase II subunit B32; forms two subunit dissociable complex with Rpb7p; involved in recruitment of 3'-end processing factors to transcribing RNA polymerase II complex and in export of mRNA to cytoplasm under stress conditions
S000037123	CDS					YJL140W		10	150961	151626	W		2/3/11	7/31/96	
S000003675	ORF	Verified	YJL139C	YUR1		chromosome 10	L000002566	10	152999	151713	C	-90.66	2/3/11	7/31/96	"Mannosyltransferase of the KTR1 family, involved in protein N-glycosylation; located in the Golgi apparatus"
S000035317	CDS					YJL139C		10	152999	151713	C		2/3/11	7/31/96	
S000003674	ORF	Verified	YJL138C	TIF2	eIF4A	chromosome 10	L000002303	10	154691	153504	C	-92	2/3/11	7/31/96	"Translation initiation factor eIF4A, identical to Tif1p; DEA(D/H)-box RNA helicase that couples ATPase activity to RNA binding and unwinding; forms a dumbbell structure of two compact domains connected by a linker; interacts with eIF4G"
S000035154	CDS					YJL138C		10	154691	153504	C		2/3/11	7/31/96	
S000003673	ORF	Verified	YJL137C	GLG2		chromosome 10	L000003159	10	156127	154985	C		2/3/11	7/31/96	"Self-glucosylating initiator of glycogen synthesis, also glucosylates n-dodecyl-beta-D-maltoside; similar to mammalian glycogenin"
S000035008	CDS					YJL137C		10	156127	154985	C		2/3/11	7/31/96	
S000028806	ORF	Uncharacterized	YJL136W-A			chromosome 10		10	156169	156252	W		2/3/11	7/29/03	"Dubious open reading frame unlikely to encode a protein, based on available experimental and comparative sequence data; identified by SAGE"
S000033589	CDS					YJL136W-A		10	156169	156252	W		2/3/11	7/29/03	
S000003672	ORF	Verified	YJL136C	RPS21B	YS25|S26B|S21B	chromosome 10	L000003031	10	157273	156550	C		2/3/11	7/31/96	Protein component of the small (40S) ribosomal subunit; nearly identical to Rps21Ap and has similarity to rat S21 ribosomal protein
S000034084	CDS					YJL136C		10	156789	156550	C		2/3/11	7/31/96	
S000034083	CDS					YJL136C		10	157273	157250	C		2/3/11	7/31/96	
S000034085	intron					YJL136C		10	157249	156790	C		2/3/11	7/31/96	
S000003671	ORF	Dubious	YJL135W			chromosome 10		10	157877	158194	W		2/3/11	7/31/96	"Dubious open reading frame unlikely to encode a protein, based on available experimental and comparative sequence data; partially overlaps the verified genes YJL134W/LCB3"
S000034027	CDS					YJL135W		10	157877	158194	W		2/3/11	7/31/96	
S000003670	ORF	Verified	YJL134W	LCB3	YSR2|LBP1	chromosome 10	L000004101	10	158188	159417	W		2/3/11	7/31/96	"Long-chain base-1-phosphate phosphatase with specificity for dihydrosphingosine-1-phosphate, regulates ceramide and long-chain base phosphates levels, involved in incorporation of exogenous long chain bases in sphingolipids"
S000033888	CDS					YJL134W		10	158188	159417	W		2/3/11	7/31/96	
S000028805	ORF	Uncharacterized	YJL133C-A			chromosome 10		10	159847	159623	C		2/3/11	7/29/03	"Putative protein of unknown function; the authentic, non-tagged protein is detected in highly purified mitochondria in high-throughput studies"
S000033587	CDS					YJL133C-A		10	159847	159623	C		2/3/11	7/29/03	
S000003669	ORF	Verified	YJL133W	MRS3		chromosome 10	L000001179	10	160619	161563	W		2/3/11	7/31/96	"Iron transporter that mediates Fe2+ transport across the inner mitochondrial membrane; mitochondrial carrier family member, similar to and functionally redundant with Mrs4p; active under low-iron conditions; may transport other cations"
S000033746	CDS					YJL133W		10	160619	161563	W		2/3/11	7/31/96	
S000003668	ORF	Uncharacterized	YJL132W			chromosome 10		10	161914	164166	W		2/3/11	7/31/96	Putative protein of unknown function; localizes to the membrane fraction; possible Zap1p-regulated target gene induced by zinc deficiency; YJL132W is a non-essential gene
S000033018	CDS					YJL132W		10	161914	164166	W		2/3/11	7/31/96	
S000003667	ORF	Verified	YJL131C	AIM23		chromosome 10		10	165348	164278	C		2/3/11	7/31/96	"Putative protein of unknown function; the authentic non-tagged protein is detected in highly purified mitochondria; null mutant is viable, displays severe respiratory growth defect and elevated frequency of mitochondrial genome loss"
S000032877	CDS					YJL131C		10	165348	164278	C		2/3/11	7/31/96	
S000003666	ORF	Verified	YJL130C	URA2		chromosome 10	L000002431	10	172367	165723	C	-89	2/3/11	1996-07-31|2011-02-03	"Bifunctional carbamoylphosphate synthetase (CPSase)-aspartate transcarbamylase (ATCase), catalyzes the first two enzymatic steps in the de novo biosynthesis of pyrimidines; both activities are subject to feedback inhibition by UTP"
S000031969	CDS					YJL130C		10	172367	165723	C		2/3/11	1996-07-31|2011-02-03	
S000122104	five_prime_UTR_intron					YJL130C		10	172752	172433	C		2/3/11	4/4/07	
S000003665	ORF	Verified	YJL129C	TRK1		chromosome 10	L000002334	10	177306	173599	C		2/3/11	7/31/96	"Component of the Trk1p-Trk2p potassium transport system; 180 kDa high affinity potassium transporter; phosphorylated in vivo and interacts physically with the phosphatase Ppz1p, suggesting Trk1p acitivy is regulated by phosphorylation"
S000032672	CDS					YJL129C		10	177306	173599	C		2/3/11	7/31/96	
S000003664	ORF	Verified	YJL128C	PBS2	SSK4|SFS4|HOG4	chromosome 10	L000001346|L000001874	10	180103	178097	C	-85	2/3/11	1996-07-31|2011-02-03	MAP kinase kinase of the HOG signaling pathway; activated under severe osmotic stress; mitophagy-specific regulator; plays a role in regulating Ty1 transposition
S000031693	CDS					YJL128C		10	180103	178097	C		2/3/11	1996-07-31|2011-02-03	
S000007612	ORF	Dubious	YJL127W-A		YJL127W-B	chromosome 10		10	180194	180310	W		2/3/11	2/26/01	"Dubious open reading frame unlikely to encode a protein, based on available experimental and comparative sequence data"
S000037189	CDS					YJL127W-A		10	180194	180310	W		2/3/11	2/26/01	
S000028522	ORF	Uncharacterized	YJL127C-B		YJL127C-A	chromosome 10		10	181709	181551	C		2/3/11	7/29/03	"Putative protein of unknown function; identified based on homology to the filamentous fungus, <i>Ashbya gossypii</i>"
S000030318	CDS					YJL127C-B		10	181709	181551	C		2/3/11	7/29/03	
S000003663	ORF	Verified	YJL127C	SPT10	SUD1|CRE1	chromosome 10	L000002035	10	184220	182298	C	-87	2/3/11	7/31/96	"Putative histone acetylase with a role in transcriptional silencing, sequence-specific activator of histone genes, binds specifically and cooperatively to pairs of UAS elements in core histone promoters, functions at or near the TATA box"
S000031537	CDS					YJL127C		10	184220	182298	C		2/3/11	7/31/96	
S000003662	ORF	Verified	YJL126W	NIT2		chromosome 10	L000004212	10	184501	185424	W		2/3/11	7/31/96	"Nit protein, one of two proteins in S. cerevisiae with similarity to the Nit domain of NitFhit from fly and worm and to the mouse and human Nit protein which interacts with the Fhit tumor suppressor; nitrilase superfamily member"
S000031498	CDS					YJL126W		10	184501	185424	W		2/3/11	7/31/96	
S000003661	ORF	Verified	YJL125C	GCD14	1-methyladenosine tRNA methyltransferase subunit|TRM61	chromosome 10	L000002902	10	186679	185528	C		2/3/11	7/31/96	"Subunit of tRNA (1-methyladenosine) methyltransferase, with Gcd10p, required for the modification of the adenine at position 58 in tRNAs, especially tRNAi-Met; first identified as a negative regulator of GCN4 expression"
S000030509	CDS					YJL125C		10	186679	185528	C		2/3/11	7/31/96	
S000003660	ORF	Verified	YJL124C	LSM1	SPB8	chromosome 10	L000004427	10	187644	187126	C		2/3/11	7/31/96	"Lsm (Like Sm) protein; forms heteroheptameric complex (with Lsm2p, Lsm3p, Lsm4p, Lsm5p, Lsm6p, and Lsm7p) involved in degradation of cytoplasmic mRNAs"
S000030388	CDS					YJL124C		10	187644	187126	C		2/3/11	7/31/96	
S000003659	ORF	Verified	YJL123C	MTC1		chromosome 10		10	189440	188004	C		2/3/11	7/31/96	Protein of unknown function that may interact with ribosomes; green fluorescent protein (GFP)-fusion protein localizes to the cytoplasm and to COPI-coated vesicles (early Golgi); mtc1 is synthetically lethal with cdc13-1
S000030206	CDS					YJL123C		10	189440	188004	C		2/3/11	7/31/96	
S000003658	ORF	Verified	YJL122W	ALB1		chromosome 10		10	189716	190243	W		2/3/11	7/31/96	Shuttling pre-60S factor; involved in the biogenesis of ribosomal large subunit; interacts directly with Arx1p; responsible for Tif6p recycling defects in absence of Rei1p
S000037544	CDS					YJL122W		10	189716	190243	W		2/3/11	7/31/96	
S000003656	ORF	Dubious	YJL120W			chromosome 10		10	191022	191345	W		2/3/11	7/31/96	"Dubious open reading frame unlikely to encode a protein, based on available experimental and comparative sequence data; partially overlaps the verified gene YJL121C/RPE1; deletion confers sensitivity to GSAO"
S000037326	CDS					YJL120W		10	191022	191345	W		2/3/11	7/31/96	
S000003657	ORF	Verified	YJL121C	RPE1	POS18|EPI1	chromosome 10	L000004023|L000002588	10	191090	190374	C		2/3/11	7/31/96	"D-ribulose-5-phosphate 3-epimerase, catalyzes a reaction in the non-oxidative part of the pentose-phosphate pathway; mutants are sensitive to oxidative stress"
S000037363	CDS					YJL121C		10	191090	190374	C		2/3/11	7/31/96	
S000003654	ORF	Verified	YJL118W			chromosome 10		10	191639	192298	W		2/3/11	7/31/96	"Putative protein of unknown function; may interact with ribosomes, based on co-purification experiments; YJL18W is a non-essential gene; deletion enhances the toxicity of heterologously expressed human alpha-synuclein"
S000035604	CDS					YJL118W		10	191639	192298	W		2/3/11	7/31/96	
S000003655	ORF	Dubious	YJL119C			chromosome 10		10	191895	191572	C		2/3/11	7/31/96	"Dubious open reading frame unlikely to encode a functional protein, based on available experimental and comparative sequence data"
S000035622	CDS					YJL119C		10	191895	191572	C		2/3/11	7/31/96	
S000003653	ORF	Verified	YJL117W	PHO86		chromosome 10	L000002945	10	192531	193466	W		2/3/11	7/31/96	"Endoplasmic reticulum (ER) resident protein required for ER exit of the high-affinity phosphate transporter Pho84p, specifically required for packaging of Pho84p into COPII vesicles"
S000035509	CDS					YJL117W		10	192531	193466	W		2/3/11	7/31/96	
S000003652	ORF	Verified	YJL116C	NCA3		chromosome 10	L000002936	10	194873	193860	C		2/3/11	7/31/96	Protein that functions with Nca2p to regulate mitochondrial expression of subunits 6 (Atp6p) and 8 (Atp8p ) of the Fo-F1 ATP synthase; member of the SUN family; expression induced in cells treated with the mycotoxin patulin
S000034420	CDS					YJL116C		10	194873	193860	C		2/3/11	7/31/96	
S000003651	ORF	Verified	YJL115W	ASF1	CIA1	chromosome 10	L000000126	10	196287	197126	W	-80.06	2/3/11	7/31/96	"Nucleosome assembly factor, involved in chromatin assembly and disassembly, anti-silencing protein that causes derepression of silent loci when overexpressed; plays a role in regulating Ty1 transposition"
S000034387	CDS					YJL115W		10	196287	197126	W		2/3/11	7/31/96	
S000006514	tRNA		tA(AGC)J			chromosome 10	L000003626	10	197385	197313	C		2/3/11	5/19/00	"tRNA-Ala (Ala1), one of 11 nuclear tRNA genes containing the tDNA-anticodon AGC (converted to IGC in the mature tRNA), decodes GCU and GCC codons into alanine, one of 16 nuclear tRNAs for alanine"
S000032283	noncoding_exon					tA(AGC)J		10	197385	197313	C		2/3/11	5/19/00	
S000007035	long_terminal_repeat		YJLWsigma1			chromosome 10		10	197401	197494	W		2/3/11	5/19/00	Ty3 LTR
S000007036	long_terminal_repeat		YJLWtau1			chromosome 10		10	197545	197915	W		2/3/11	5/19/00	Ty4 LTR
S000007039	retrotransposon		YJLWTy4-1			chromosome 10		10	197545	203768	W		2/3/11	2000-05-19|2011-02-03	"Long Terminal Repeat (LTR) retrotransposon of the Copia (Pseudoviridae) group; contains co-transcribed genes TYA Gag and TYB Pol, encoding proteins involved in structure and function of virus-like particles, flanked by two direct repeats"
S000003650	transposable_element_gene		YJL114W			chromosome 10		10	197915	198595	W		2/3/11	1996-07-31|2011-02-03	Retrotransposon TYA Gag gene co-transcribed with TYB Pol; translated as TYA or TYA-TYB polyprotein; Gag is a nucleocapsid protein that is the structural constituent of virus-like particles (VLPs); similar to retroviral Gag
S000034265	CDS					YJL114W		10	197915	198595	W		2/3/11	1996-07-31|2011-02-03	
S000003649	transposable_element_gene		YJL113W			chromosome 10		10	198678	203325	W		2/3/11	1996-07-31|2011-02-03	"Retrotransposon TYA Gag and TYB Pol genes; transcribed/translated as one unit; polyprotein is processed to make a nucleocapsid-like protein (Gag), reverse transcriptase (RT), protease (PR), and integrase (IN); similar to retroviral genes"
S000034131	CDS					YJL113W		10	198678	198998	W		2/3/11	1996-07-31|2011-02-03	
S000034132	CDS					YJL113W		10	199000	203325	W		2/3/11	7/31/96	
S000034133	plus_1_translational_frameshift					YJL113W		10	198999	198999	W		2/3/11	7/31/96	
S000007037	long_terminal_repeat		YJLWtau2			chromosome 10		10	203398	203768	W		2/3/11	5/19/00	Ty4 LTR
S000028445	ARS		ARS1008			chromosome 10		10	204029	204917			2/3/11	2002-12-16|2011-02-03	Autonomously Replicating Sequence
S000007022	long_terminal_repeat		YJLCdelta3			chromosome 10		10	204114	203783	C		2/3/11	5/19/00	Ty1 LTR
S000006536	tRNA		tD(GUC)J1			chromosome 10	L000003605	10	204735	204806	W		2/3/11	5/19/00	tRNA-Asp
S000030769	noncoding_exon					tD(GUC)J1		10	204735	204806	W		2/3/11	5/19/00	
S000003648	ORF	Verified	YJL112W	MDV1	NET2|GAG3|FIS2	chromosome 10		10	205305	207449	W		2/3/11	1996-07-31|2011-02-03	"Peripheral protein of the cytosolic face of the mitochondrial outer membrane, required for mitochondrial fission; interacts with Fis1p and with the dynamin-related GTPase Dnm1p; contains WD repeats"
S000033273	CDS					YJL112W		10	205305	207449	W		2/3/11	1996-07-31|2011-02-03	
S000003647	ORF	Verified	YJL111W	CCT7	TCP7	chromosome 10	L000002763	10	207877	209529	W		2/3/11	7/31/96	"Subunit of the cytosolic chaperonin Cct ring complex, related to Tcp1p, required for the assembly of actin and tubulins in vivo; mutant has increased aneuploidy tolerance"
S000033222	CDS					YJL111W		10	207877	209529	W		2/3/11	7/31/96	
S000003646	ORF	Verified	YJL110C	GZF3	NIL2|DEH1	chromosome 10	L000002858|L000003382	10	211577	209922	C		2/3/11	7/31/96	GATA zinc finger protein and Dal80p homolog that negatively regulates nitrogen catabolic gene expression by competing with Gat1p for GATA site binding; function requires a repressive carbon source; dimerizes with Dal80p and binds to Tor1p
S000033132	CDS					YJL110C		10	211577	209922	C		2/3/11	7/31/96	
S000003645	ORF	Verified	YJL109C	UTP10		chromosome 10		10	217309	212000	C		2/3/11	7/31/96	"Nucleolar protein, component of the small subunit (SSU) processome containing the U3 snoRNA that is involved in processing of pre-18S rRNA; mutant has increased aneuploidy tolerance"
S000032396	CDS					YJL109C		10	217309	212000	C		2/3/11	7/31/96	
S000003644	ORF	Verified	YJL108C	PRM10		chromosome 10		10	218856	217705	C		2/3/11	7/31/96	"Pheromone-regulated protein, proposed to be involved in mating; predicted to have 5 transmembrane segments; induced by treatment with 8-methoxypsoralen and UVA irradiation"
S000032288	CDS					YJL108C		10	218856	217705	C		2/3/11	7/31/96	
S000003643	ORF	Uncharacterized	YJL107C			chromosome 10		10	220016	218853	C		2/3/11	7/31/96	"Putative protein of unknown function; expression is induced by activation of the HOG1 mitogen-activated signaling pathway and this induction is Hog1p/Pbs2p dependent; YJL107C and adjacent ORF, YJL108C are merged in related fungi"
S000031290	CDS					YJL107C		10	220016	218853	C		2/3/11	7/31/96	
S000003642	ORF	Verified	YJL106W	IME2	SME1	chromosome 10	L000000862	10	221390	223327	W		2/3/11	7/31/96	"Serine/threonine protein kinase involved in activation of meiosis, associates with Ime1p and mediates its stability, activates Ndt80p; IME2 expression is positively regulated by Ime1p"
S000031252	CDS					YJL106W		10	221390	223327	W		2/3/11	7/31/96	
S000003641	ORF	Verified	YJL105W	SET4		chromosome 10		10	225055	226737	W		2/3/11	7/31/96	"Protein of unknown function, contains a SET domain"
S000031110	CDS					YJL105W		10	225055	226737	W		2/3/11	7/31/96	
S000003640	ORF	Verified	YJL104W	PAM16	TIM16|MIA1	chromosome 10		10	227327	227776	W		2/3/11	7/31/96	Constituent of the import motor (PAM complex) component of the Translocase of the Inner Mitochondrial membrane (TIM23 complex); forms a 1:1 subcomplex with Pam18p and inhibits its cochaperone activity; contains a J-like domain
S000031000	CDS					YJL104W		10	227327	227776	W		2/3/11	7/31/96	
S000006501	snoRNA		snR37	SNR37		chromosome 10	L000003502	10	228479	228094	C		2/3/11	5/19/00	H/ACA box small nucleolar RNA (snoRNA); guides pseudouridylation of large subunit (LSU) rRNA at position U2944
S000036767	noncoding_exon					snR37		10	228479	228094	C		2/3/11	5/19/00	
S000028446	ARS		ARS1009			chromosome 10		10	228552	229043			2/3/11	12/16/02	Autonomously Replicating Sequence
S000003639	ORF	Verified	YJL103C	GSM1		chromosome 10		10	230881	229025	C		2/3/11	7/31/96	"Putative zinc cluster protein of unknown function; proposed to be involved in the regulation of energy metabolism, based on patterns of expression and sequence analysis"
S000029933	CDS					YJL103C		10	230881	229025	C		2/3/11	7/31/96	
S000003638	ORF	Verified	YJL102W	MEF2		chromosome 10	L000001058	10	231301	233760	W		2/3/11	7/31/96	Mitochondrial elongation factor involved in translational elongation
S000029898	CDS					YJL102W		10	231301	233760	W		2/3/11	7/31/96	
S000006702	tRNA		tR(ACG)J			chromosome 10	L000003606	10	233939	234011	W		2/3/11	5/19/00	"tRNA-Arg (Arg2), one of 6 nuclear tRNA genes containing the tDNA-anticodon ACG (converted to ICG in the mature tRNA), decodes CGU, CGC, and probably CGA codons into arginine, one of 19 nuclear tRNAs for arginine"
S000030405	noncoding_exon					tR(ACG)J		10	233939	234011	W		2/3/11	5/19/00	
S000003637	ORF	Verified	YJL101C	GSH1		chromosome 10	L000000735	10	236356	234320	C		2/3/11	7/31/96	"Gamma glutamylcysteine synthetase catalyzes the first step in glutathione (GSH) biosynthesis; expression induced by oxidants, cadmium, and mercury"
S000037157	CDS					YJL101C		10	236356	234320	C		2/3/11	7/31/96	
S000003636	ORF	Verified	YJL100W	LSB6		chromosome 10		10	237263	239086	W		2/3/11	7/31/96	"Type II phosphatidylinositol 4-kinase that binds Las17p, which is a homolog of human Wiskott-Aldrich Syndrome protein involved in actin patch assembly and actin polymerization"
S000037110	CDS					YJL100W		10	237263	239086	W		2/3/11	7/31/96	
S000003635	ORF	Verified	YJL099W	CHS6	CSD3	chromosome 10	L000000334	10	239414	241654	W		2/3/11	7/31/96	"Member of the ChAPs family of proteins (Chs5p-Arf1p-binding proteins: Bch1p, Bch2p, Bud7p, Chs6p), that forms the exomer complex with Chs5p to mediate export of specific cargo proteins, including Chs3p, from the Golgi to the plasma membrane"
S000031796	CDS					YJL099W		10	239414	241654	W		2/3/11	7/31/96	
S000003634	ORF	Verified	YJL098W	SAP185		chromosome 10	L000003246	10	242082	245258	W		2/3/11	7/31/96	"Protein that forms a complex with the Sit4p protein phosphatase and is required for its function; member of a family of similar proteins including Sap4p, Sap155p, and Sap190p"
S000031694	CDS					YJL098W		10	242082	245258	W		2/3/11	7/31/96	
S000003633	ORF	Verified	YJL097W	PHS1		chromosome 10		10	245591	246244	W		2/3/11	7/31/96	"Essential 3-hydroxyacyl-CoA dehydratase of the ER membrane, involved in elongation of very long-chain fatty acids; evolutionarily conserved, similar to mammalian PTPLA and PTPLB; involved in sphingolipid biosynthesis and protein trafficking"
S000031576	CDS					YJL097W		10	245591	246244	W		2/3/11	7/31/96	
S000003632	ORF	Verified	YJL096W	MRPL49	YmL49	chromosome 10		10	246490	246975	W		2/3/11	2003-09-22|1996-07-31	Mitochondrial ribosomal protein of the large subunit
S000030716	CDS					YJL096W		10	246490	246975	W		2/3/11	2003-09-22|1996-07-31	
S000003631	ORF	Verified	YJL095W	BCK1	SSP31|SLK1|SAP3|LAS3	chromosome 10	L000000162	10	247255	251691	W	-64	2/3/11	7/31/96	"Mitogen-activated protein (MAP) kinase kinase kinase acting in the protein kinase C signaling pathway, which controls cell integrity; upon activation by Pkc1p phosphorylates downstream kinases Mkk1p and Mkk2p"
S000030629	CDS					YJL095W		10	247255	251691	W		2/3/11	7/31/96	
S000003630	ORF	Verified	YJL094C	KHA1		chromosome 10		10	254442	251821	C		2/3/11	7/31/96	"Putative K+/H+ antiporter with a probable role in intracellular cation homeostasis, localized to Golgi vesicles and detected in highly purified mitochondria in high-throughput studies"
S000030439	CDS					YJL094C		10	254442	251821	C		2/3/11	7/31/96	
S000003629	ORF	Verified	YJL093C	TOK1	YPK1|YORK|YKC1|DUK1	chromosome 10	L000003009	10	256812	254737	C		2/3/11	7/31/96	"Outward-rectifier potassium channel of the plasma membrane with two pore domains in tandem, each of which forms a functional channel permeable to potassium; carboxy tail functions to prevent inner gate closures; target of K1 toxin"
S000037648	CDS					YJL093C		10	256812	254737	C		2/3/11	7/31/96	
S000003628	ORF	Verified	YJL092W	SRS2	HPR5|RADH1|RADH	chromosome 10	L000000809|L000001578	10	257423	260947	W	-61	2/3/11	7/31/96	"DNA helicase and DNA-dependent ATPase involved in DNA repair, needed for proper timing of commitment to meiotic recombination and transition from Meiosis I to II; blocks trinucleotide repeat expansion; affects genome stability"
S000037603	CDS					YJL092W		10	257423	260947	W		2/3/11	7/31/96	
S000003627	ORF	Verified	YJL091C	GWT1		chromosome 10		10	262552	261080	C		2/3/11	2003-09-22|1996-07-31	"Protein involved in the inositol acylation of glucosaminyl phosphatidylinositol (GlcN-PI) to form glucosaminyl(acyl)phosphatidylinositol (GlcN(acyl)PI), an intermediate in the biosynthesis of glycosylphosphatidylinositol (GPI) anchors"
S000037407	CDS					YJL091C		10	262552	261080	C		2/3/11	2003-09-22|1996-07-31	
S000003626	ORF	Verified	YJL090C	DPB11		chromosome 10	L000003001	10	265051	262757	C		2/3/11	7/31/96	Replication initiation protein that loads DNA pol epsilon onto pre-replication complexes at origins; checkpoint sensor recruited to stalled replication forks by the checkpoint clamp complex where it activates Mec1p; ortholog of human TopBP1
S000036680	CDS					YJL090C		10	265051	262757	C		2/3/11	7/31/96	
S000003625	ORF	Verified	YJL089W	SIP4		chromosome 10	L000001893	10	265926	268415	W		2/3/11	7/31/96	C6 zinc cluster transcriptional activator that binds to the carbon source-responsive element (CSRE) of gluconeogenic genes; involved in the positive regulation of gluconeogenesis; regulated by Snf1p protein kinase; localized to the nucleus
S000036795	CDS					YJL089W		10	265926	268415	W		2/3/11	7/31/96	
S000003624	ORF	Verified	YJL088W	ARG3	argF	chromosome 10	L000000108	10	268799	269815	W	-61	2/3/11	1999-02-28|1996-07-31	"Ornithine carbamoyltransferase (carbamoylphosphate:L-ornithine carbamoyltransferase), catalyzes the sixth step in the biosynthesis of the arginine precursor ornithine"
S000036728	CDS					YJL088W		10	268799	269815	W		2/3/11	1999-02-28|1996-07-31	
S000003623	ORF	Verified	YJL087C	TRL1	RLG1|LIG1	chromosome 10	L000002336	10	272485	270002	C		2/3/11	7/31/96	"tRNA ligase, required for tRNA splicing and for both splicing and translation of HAC1 mRNA in the UPR; has phosphodiesterase, polynucleotide kinase, and ligase activities; localized at the inner nuclear envelope and partially to polysomes"
S000036631	CDS					YJL087C		10	272485	270002	C		2/3/11	7/31/96	
S000003621	ORF	Verified	YJL085W	EXO70		chromosome 10	L000003349	10	272827	274698	W		2/3/11	7/31/96	"Subunit of the exocyst complex (Sec3p, Sec5p, Sec6p, Sec8p, Sec10p, Sec15p, Exo70p, and Exo84p), which directs secretory vesicles to active sites of exocytosis; acts with Sec3p in membrane targeting of the exocyst via PI(4,5)P2 binding"
S000035634	CDS					YJL085W		10	272827	274698	W		2/3/11	7/31/96	
S000003622	ORF	Dubious	YJL086C			chromosome 10		10	272846	272478	C		2/3/11	7/31/96	"Dubious open reading frame unlikely to encode a protein, based on available experimental and comparative sequence data; partially overlaps the verified genes YJL085W/EXO70 and YJL087C/TRL1"
S000035697	CDS					YJL086C		10	272846	272478	C		2/3/11	7/31/96	
S000003620	ORF	Verified	YJL084C	ALY2	ART3	chromosome 10		10	278002	274862	C		2/3/11	1997-07-27|1996-07-31	Alpha arrestin that controls nutrient-mediated intracellular sorting of permease Gap1p; interacts with AP-1 subunit Apl4p; phosphorylated by Npr1p and also by cyclin-CDK complex Pcl7p-Pho85p; promotes endocytosis of plasma membrane proteins
S000035516	CDS					YJL084C		10	278002	274862	C		2/3/11	1997-07-27|1996-07-31	
S000003619	ORF	Verified	YJL083W	TAX4		chromosome 10		10	278841	280655	W		2/3/11	7/31/96	"EH domain-containing protein involved in regulating phosphatidylinositol 4,5-bisphosphate levels and autophagy; Irs4p and Tax4p bind and activate the PtdIns phosphatase Inp51p; Irs4p and Tax4p are involved in localizing Atg17p to the PAS"
S000034560	CDS					YJL083W		10	278841	280655	W		2/3/11	7/31/96	
S000003618	ORF	Verified	YJL082W	IML2		chromosome 10		10	281185	283380	W		2/3/11	7/31/96	"Protein of unknown function; the authentic, non-tagged protein is detected in highly purified mitochondria in high-throughput studies"
S000034438	CDS					YJL082W		10	281185	283380	W		2/3/11	7/31/96	
S000003617	ORF	Verified	YJL081C	ARP4	ACT3	chromosome 10	L000000027	10	285271	283802	C		2/3/11	7/31/96	"Nuclear actin-related protein involved in chromatin remodeling, component of chromatin-remodeling enzyme complexes"
S000034308	CDS					YJL081C		10	285271	283802	C		2/3/11	7/31/96	
S000003616	ORF	Verified	YJL080C	SCP160		chromosome 10	L000001817	10	289226	285558	C		2/3/11	7/31/96	"Essential RNA-binding G protein effector of mating response pathway, mainly associated with nuclear envelope and ER, interacts in mRNA-dependent manner with translating ribosomes via multiple KH domains, similar to vertebrate vigilins"
S000033394	CDS					YJL080C		10	289226	285558	C		2/3/11	7/31/96	
S000003615	ORF	Verified	YJL079C	PRY1		chromosome 10	L000003216	10	290774	289875	C		2/3/11	7/31/96	Protein of unknown function
S000033334	CDS					YJL079C		10	290774	289875	C		2/3/11	7/31/96	
S000003614	ORF	Verified	YJL078C	PRY3		chromosome 10	L000003218	10	293981	291336	C		2/3/11	7/31/96	"Cell wall protein with a role in mating efficiency; expression of full-length transcript is daughter cell-specific; in response to alpha factor, a short transcript starting at +452 is expressed and the long form is repressed by Ste12p"
S000032582	CDS					YJL078C		10	293981	291336	C		2/3/11	7/31/96	
S000028662	ORF	Uncharacterized	YJL077W-B			chromosome 10		10	294047	294145	W		2/3/11	7/29/03	"Putative protein of unknown function; identified by gene-trapping, microarray-based expression analysis, and genome-wide homology searching"
S000032487	CDS					YJL077W-B		10	294047	294145	W		2/3/11	7/29/03	
S000028661	ORF	Dubious	YJL077W-A			chromosome 10		10	294799	294885	W		2/3/11	7/29/03	"Dubious open reading frame unlikely to encode a protein, based on available experimental and comparative sequence data; completely overlaps the verified gene YJL077C/ICS3"
S000032486	CDS					YJL077W-A		10	294799	294885	W		2/3/11	7/29/03	
S000003613	ORF	Verified	YJL077C	ICS3		chromosome 10		10	295061	294666	C		2/3/11	7/31/96	"Protein of unknown function; may play a role in vacuolar sorting, null mutants are hypersensitive to sortin2"
S000032502	CDS					YJL077C		10	295061	294666	C		2/3/11	7/31/96	
S000003612	ORF	Verified	YJL076W	NET1	SRM8|CFI1|ESC5	chromosome 10	L000004425	10	295245	298814	W		2/3/11	7/31/96	"Core subunit of the RENT complex, which is a complex involved in nucleolar silencing and telophase exit; stimulates transcription by RNA polymerase I and regulates nucleolar structure"
S000032450	CDS					YJL076W		10	295245	298814	W		2/3/11	7/31/96	
S000028447	ARS		ARS1010			chromosome 10		10	298776	299256			2/3/11	12/16/02	Autonomously Replicating Sequence
S000003611	ORF	Dubious	YJL075C	APQ13		chromosome 10		10	298876	298460	C		2/3/11	7/31/96	"Dubious open reading frame, unlikely to encode a protein; not conserved in closely related Saccharomyces species; 85% of ORF overlaps the verified gene NET1; null mutant is sensitive to sorbate"
S000031391	CDS					YJL075C		10	298876	298460	C		2/3/11	7/31/96	
S000003610	ORF	Verified	YJL074C	SMC3		chromosome 10	L000003992	10	302849	299157	C		2/3/11	7/31/96	"Subunit of the multiprotein cohesin complex required for sister chromatid cohesion in mitotic cells; also required, with Rec8p, for cohesion and recombination during meiosis; phylogenetically conserved SMC chromosomal ATPase family member"
S000031287	CDS					YJL074C		10	302849	299157	C		2/3/11	7/31/96	
S000003609	ORF	Verified	YJL073W	JEM1	KAR8	chromosome 10	L000003533	10	303181	305118	W		2/3/11	1997-10-20|1996-07-31	"DnaJ-like chaperone required for nuclear membrane fusion during mating, localizes to the ER membrane; exhibits genetic interactions with KAR2"
S000031229	CDS					YJL073W		10	303181	305118	W		2/3/11	1997-10-20|1996-07-31	
S000003608	ORF	Verified	YJL072C	PSF2	CDC102	chromosome 10		10	305862	305221	C		2/3/11	7/31/96	"Subunit of the GINS complex (Sld5p, Psf1p, Psf2p, Psf3p), which is localized to DNA replication origins and implicated in assembly of the DNA replication machinery"
S000030195	CDS					YJL072C		10	305862	305221	C		2/3/11	7/31/96	
S000003607	ORF	Verified	YJL071W	ARG2	HRB574	chromosome 10	L000003263	10	306132	307856	W		2/3/11	7/31/96	"Acetylglutamate synthase (glutamate N-acetyltransferase), mitochondrial enzyme that catalyzes the first step in the biosynthesis of the arginine precursor ornithine; forms a complex with Arg5,6p"
S000030084	CDS					YJL071W		10	306132	307856	W		2/3/11	7/31/96	
S000003606	ORF	Uncharacterized	YJL070C			chromosome 10		10	310637	307971	C		2/3/11	7/31/96	"Putative protein of unknown function with similarity to AMP deaminases; the authentic, non-tagged protein is detected in highly purified mitochondria in high-throughput studies; YJL070C is a non-essential gene"
S000029919	CDS					YJL070C		10	310637	307971	C		2/3/11	7/31/96	
S000003605	ORF	Verified	YJL069C	UTP18		chromosome 10		10	312706	310922	C		2/3/11	7/31/96	"Possible U3 snoRNP protein involved in maturation of pre-18S rRNA, based on computational analysis of large-scale protein-protein interaction data"
S000036438	CDS					YJL069C		10	312706	310922	C		2/3/11	7/31/96	
S000003604	ORF	Verified	YJL068C			chromosome 10		10	313915	313016	C		2/3/11	7/31/96	"Non-essential intracellular esterase that can function as an S-formylglutathione hydrolase; may be involved in the detoxification of formaldehyde, which can be metabolized to S-formylglutathione; similar to human esterase D"
S000036339	CDS					YJL068C		10	313915	313016	C		2/3/11	7/31/96	
S000003603	ORF	Dubious	YJL067W			chromosome 10		10	314084	314434	W		2/3/11	7/31/96	"Dubious ORF unlikely to encode a functional protein, based on available experimental and comparative sequence data"
S000036295	CDS					YJL067W		10	314084	314434	W		2/3/11	7/31/96	
S000003602	ORF	Verified	YJL066C	MPM1		chromosome 10		10	314872	314114	C		2/3/11	7/31/96	"Mitochondrial membrane protein of unknown function, contains no hydrophobic stretches"
S000035314	CDS					YJL066C		10	314872	314114	C		2/3/11	7/31/96	
S000003600	ORF	Dubious	YJL064W			chromosome 10		10	315175	315570	W		2/3/11	7/31/96	"Dubious open reading frame unlikely to encode a protein, based on available experimental and comparative sequence data; completely overlaps the verified gene YJL065C/DLS1"
S000035084	CDS					YJL064W		10	315175	315570	W		2/3/11	7/31/96	
S000003601	ORF	Verified	YJL065C	DLS1		chromosome 10		10	315557	315054	C		2/3/11	7/31/96	"Subunit of ISW2/yCHRAC chromatin accessibility complex along with Itc1p, Isw2p, and Dpb4p; involved in inheritance of telomeric silencing"
S000035150	CDS					YJL065C		10	315557	315054	C		2/3/11	7/31/96	
S000003599	ORF	Verified	YJL063C	MRPL8	YmL8|HRD238	chromosome 10	L000001162|L000002524	10	316475	315759	C		2/3/11	7/31/96	Mitochondrial ribosomal protein of the large subunit
S000034082	CDS					YJL063C		10	316475	315759	C		2/3/11	7/31/96	
S000007611	ORF	Verified	YJL062W-A	COA3	COX25|RRG10	chromosome 10		10	316723	316980	W		2/3/11	2/26/01	"Mitochondrial inner membrane protein that participates in regulation of COX1 translation, Cox1p stabilization, and cytochrome oxidase assembly"
S000037188	CDS					YJL062W-A		10	316723	316980	W		2/3/11	2/26/01	
S000003598	ORF	Verified	YJL062W	LAS21	GPI7	chromosome 10	L000004283|L000004818	10	317284	319776	W		2/3/11	7/31/96	Integral plasma membrane protein involved in the synthesis of the glycosylphosphatidylinositol (GPI) core structure; mutations affect cell wall integrity
S000034026	CDS					YJL062W		10	317284	319776	W		2/3/11	7/31/96	
S000003597	ORF	Verified	YJL061W	NUP82	HRB187	chromosome 10	L000002941	10	320016	322157	W		2/3/11	7/31/96	"Nucleoporin, subunit of the nuclear pore complex (NPC); forms a subcomplex with Gle2p, Nup159p, Nsp1p, and Nup116p and is required for proper localization of Nup116p in the NPC"
S000033873	CDS					YJL061W		10	320016	322157	W		2/3/11	7/31/96	
S000003596	ORF	Verified	YJL060W	BNA3		chromosome 10		10	323386	324720	W		2/3/11	7/31/96	"Kynurenine aminotransferase, catalyzes formation of kynurenic acid from kynurenine; potential Cdc28p substrate"
S000033737	CDS					YJL060W		10	323386	324720	W		2/3/11	7/31/96	
S000003595	ORF	Verified	YJL059W	YHC3	BTN1	chromosome 10	L000003332|L000003284	10	324964	326190	W		2/3/11	7/31/96	Vacuolar membrane protein involved in the ATP-dependent transport of arginine into the vacuole and possibly in balancing ion homeostasis; homolog of human CLN3 involved in Batten disease (juvenile onset neuronal ceroid lipofuscinosis)
S000034862	CDS					YJL059W		10	324964	326190	W		2/3/11	7/31/96	
S000003594	ORF	Verified	YJL058C	BIT61		chromosome 10		10	327873	326242	C		2/3/11	7/31/96	"Subunit of TORC2 (Tor2p-Lst8p-Avo1-Avo2-Tsc11p-Bit61p-Slm1p-Slm2p), a membrane-associated complex that regulates cell cycle-dependent actin cytoskeletal dynamics during polarized growth and cell wall integrity"
S000032844	CDS					YJL058C		10	327873	326242	C		2/3/11	7/31/96	
S000003593	ORF	Verified	YJL057C	IKS1		chromosome 10	L000004209	10	330121	328118	C		2/3/11	7/31/96	Putative serine/threonine kinase; expression is induced during mild heat stress; deletion mutants are hypersensitive to copper sulphate and resistant to sorbate; interacts with an N-terminal fragment of Sst2p
S000032730	CDS					YJL057C		10	330121	328118	C		2/3/11	7/31/96	
S000003592	ORF	Verified	YJL056C	ZAP1	ZRG10	chromosome 10	L000003321	10	333073	330431	C		2/3/11	7/31/96	"Zinc-regulated transcription factor; binds to zinc-responsive promoters to induce transcription of certain genes in presence of zinc, represses other genes in low zinc; regulates its own transcription; contains seven zinc-finger domains"
S000032670	CDS					YJL056C		10	333073	330431	C		2/3/11	7/31/96	
S000003591	ORF	Uncharacterized	YJL055W			chromosome 10		10	333357	334094	W		2/3/11	7/31/96	"Putative protein of unknown function, proposed to be involved in the metabolism of purine and pyrimidine base analogues; deletion mutants are sensitive to HAP and AHA; overexpression confers resistance to 5-FOA and 5-FU"
S000032627	CDS					YJL055W		10	333357	334094	W		2/3/11	7/31/96	
S000003590	ORF	Verified	YJL054W	TIM54		chromosome 10	L000004342	10	334265	335701	W		2/3/11	7/31/96	Component of the mitochondrial TIM22 complex involved in insertion of polytopic proteins into the inner membrane
S000031626	CDS					YJL054W		10	334265	335701	W		2/3/11	7/31/96	
S000003589	ORF	Verified	YJL053W	PEP8	VPT4|VPS26|GRD6	chromosome 10	L000001378	10	335898	337037	W		2/3/11	7/31/96	"Vacuolar protein sorting protein that forms part of the multimeric membrane-associated retromer complex along with Vps35p, Vps29p, Vps17p, and Vps5p; essential for endosome-to-Golgi retrograde protein transport"
S000031497	CDS					YJL053W		10	335898	337037	W		2/3/11	7/31/96	
S000028448	ARS		ARS1011		ARSX-337	chromosome 10		10	337281	337529			2/3/11	2002-12-16|2006-09-07	Autonomously Replicating Sequence
S000007610	ORF	Uncharacterized	YJL052C-A			chromosome 10		10	338003	337884	C		2/3/11	2/26/01	"Putative protein of unknown function, identified based on comparison to related yeast species"
S000037187	CDS					YJL052C-A		10	338003	337884	C		2/3/11	2/26/01	
S000003588	ORF	Verified	YJL052W	TDH1	GAPDH|GLD3	chromosome 10	L000002272	10	338271	339269	W		2/3/11	7/31/96	"Glyceraldehyde-3-phosphate dehydrogenase, isozyme 1, involved in glycolysis and gluconeogenesis; tetramer that catalyzes the reaction of glyceraldehyde-3-phosphate to 1,3 bis-phosphoglycerate; detected in the cytoplasm and cell wall"
S000031373	CDS					YJL052W		10	338271	339269	W		2/3/11	7/31/96	
S000003587	ORF	Verified	YJL051W	IRC8		chromosome 10		10	339787	342255	W		2/3/11	7/31/96	"Bud tip localized protein of unknown function; mRNA is targeted to the bud by a She2p dependent transport system; mRNA is cell cycle regulated via Fkh2p, peaking in G2/M phase; null mutant displays increased levels of spontaneous Rad52p foc"
S000030449	CDS					YJL051W		10	339787	342255	W		2/3/11	7/31/96	
S000003586	ORF	Verified	YJL050W	MTR4	DOB1	chromosome 10	L000004110	10	342522	345743	W		2/3/11	7/31/96	"ATP-dependent 3'-5' RNA helicase of the Dead-box family, involved in nuclear RNA processing and degradation both as a component of the TRAMP complex and in TRAMP independent processes; has a KOW domain that shows RNA binding activity"
S000030313	CDS					YJL050W		10	342522	345743	W		2/3/11	7/31/96	
S000003585	ORF	Uncharacterized	YJL049W			chromosome 10		10	345973	347325	W		2/3/11	7/31/96	Putative protein of unknown function; YJL049W is a non-essential gene
S000036773	CDS					YJL049W		10	345973	347325	W		2/3/11	7/31/96	
S000003584	ORF	Verified	YJL048C	UBX6	CUI2	chromosome 10		10	348637	347447	C		2/3/11	7/31/96	"UBX (ubiquitin regulatory X) domain-containing protein that interacts with Cdc48p, transcription is repressed when cells are grown in media containing inositol and choline"
S000036634	CDS					YJL048C		10	348637	347447	C		2/3/11	7/31/96	
S000028804	ORF	Uncharacterized	YJL047C-A			chromosome 10		10	349178	349044	C		2/3/11	7/29/03	Putative protein of unknown function
S000033585	CDS					YJL047C-A		10	349178	349044	C		2/3/11	7/29/03	
S000006451	snoRNA		snR60	SNR60		chromosome 10	L000004529	10	349233	349130	C		2/3/11	5/19/00	"C/D box small nucleolar RNA (snoRNA), guides 2'-O-methylation of large subunit (LSU) rRNA at positions A817 and G908"
S000030821	noncoding_exon					snR60		10	349233	349130	C		2/3/11	5/19/00	
S000003583	ORF	Verified	YJL047C	RTT101	CULLIN 8|CULC|CUL8	chromosome 10	L000004737	10	352108	349580	C		2/3/11	7/31/96	"Cullin subunit of a Roc1p-dependent E3 ubiquitin ligase complex with a role in anaphase progression; implicated in Mms22-dependent DNA repair; involved with Mms1p in nonfunctional rRNA decay; modified by the ubiquitin-like protein, Rub1p"
S000036565	CDS					YJL047C		10	352108	349580	C		2/3/11	7/31/96	
S000003582	ORF	Verified	YJL046W	AIM22	RRG3|LIP3	chromosome 10		10	352386	353615	W		2/3/11	1996-07-31|2005-12-01	"Putative lipoate-protein ligase, required along with Lip2 and Lip5 for lipoylation of Lat1p and Kgd2p; similar to E. coli LplA; null mutant displays reduced frequency of mitochondrial genome loss"
S000036505	CDS					YJL046W		10	352386	353615	W		2/3/11	1996-07-31|2005-12-01	
S000006781	tRNA		tY(GUA)J1	SUP7		chromosome 10	L000003607|L000002186	10	354244	354332	W	-32	2/3/11	5/19/00	tRNA-Tyr
S000032080	intron					tY(GUA)J1		10	354283	354296	W		2/3/11	5/19/00	
S000032078	noncoding_exon					tY(GUA)J1		10	354244	354282	W		2/3/11	5/19/00	
S000032079	noncoding_exon					tY(GUA)J1		10	354297	354332	W		2/3/11	5/19/00	
S000007024	long_terminal_repeat		YJLCdelta5			chromosome 10		10	355175	354844	C		2/3/11	5/19/00	Ty1 LTR
S000007023	long_terminal_repeat		YJLCdelta4			chromosome 10		10	355204	354538	C		2/3/11	5/19/00	Ty1 LTR
S000006714	tRNA		tR(UCU)J1			chromosome 10	L000003608	10	355374	355445	W		2/3/11	5/19/00	"tRNA-Arg (Arg3), one of 11 nuclear tRNA genes containing the tDNA-anticodon UCU (converted to mcm5-UCU in the mature tRNA), one of 19 nuclear tRNAs for arginine; part of dicistronic transcript with tD(GUC)J2; target of K. lactis zymocin"
S000030321	noncoding_exon					tR(UCU)J1		10	355374	355445	W		2/3/11	5/19/00	
S000006537	tRNA		tD(GUC)J2			chromosome 10	L000003609	10	355456	355527	W		2/3/11	5/19/00	tRNA-Asp
S000030790	noncoding_exon					tD(GUC)J2		10	355456	355527	W		2/3/11	5/19/00	
S000003581	ORF	Verified	YJL045W		SDH1b	chromosome 10		10	356024	357928	W		2/3/11	7/31/96	"Minor succinate dehydrogenase isozyme; homologous to Sdh1p, the major isozyme reponsible for the oxidation of succinate and transfer of electrons to ubiquinone; induced during the diauxic shift in a Cat8p-dependent manner"
S000035600	CDS					YJL045W		10	356024	357928	W		2/3/11	7/31/96	
S000003580	ORF	Verified	YJL044C	GYP6		chromosome 10	L000000748	10	359676	358300	C		2/3/11	7/31/96	"GTPase-activating protein (GAP) for the yeast Rab family member, Ypt6p; involved in vesicle mediated protein transport"
S000035463	CDS					YJL044C		10	359676	358300	C		2/3/11	7/31/96	
S000003579	ORF	Uncharacterized	YJL043W			chromosome 10		10	360130	360903	W		2/3/11	7/31/96	Putative protein of unknown function; YJL043W is a non-essential gene
S000035409	CDS					YJL043W		10	360130	360903	W		2/3/11	7/31/96	
S000003578	ORF	Verified	YJL042W	MHP1		chromosome 10	L000002720	10	361249	365445	W		2/3/11	7/31/96	Microtubule-associated protein involved in assembly and stabilization of microtubules; overproduction results in cell cycle arrest at G2 phase; similar to Drosophila protein MAP and to mammalian MAP4 proteins
S000034384	CDS					YJL042W		10	361249	365445	W		2/3/11	7/31/96	
S000003577	ORF	Verified	YJL041W	NSP1		chromosome 10	L000001277	10	365784	368373	W		2/3/11	7/31/96	"Essential component of the nuclear pore complex, which mediates nuclear import and export, found in both the Nup82 and Nic96 complexes"
S000034258	CDS					YJL041W		10	365784	365784	W		2/3/11	7/31/96	
S000034259	CDS					YJL041W		10	365903	368373	W		2/3/11	7/31/96	
S000034260	intron					YJL041W		10	365785	365902	W		2/3/11	7/31/96	
S000003576	ORF	Verified	YJL039C	NUP192		chromosome 10	S000007465	10	373799	368748	C		2/3/11	7/31/96	"Essential structural subunit of the nuclear pore complex (NPC), localizes to the nuclear periphery of nuclear pores, homologous to human p205"
S000034602	CDS					YJL039C		10	373799	368748	C		2/3/11	7/31/96	
S000006538	tRNA		tD(GUC)J3			chromosome 10	L000003625	10	374495	374424	C		2/3/11	5/19/00	tRNA-Asp
S000030793	noncoding_exon					tD(GUC)J3		10	374495	374424	C		2/3/11	5/19/00	
S000006715	tRNA		tR(UCU)J2			chromosome 10	L000003624	10	374577	374506	C		2/3/11	5/19/00	tRNA-Arg (Arg3); one of 11 nuclear tRNA genes containing the tDNA-anticodon UCU (converted to mcm5-UCU in the mature tRNA); one of 19 nuclear tRNAs for arginine; part of dicistronic transcript with tD(GUC)J3; target of K. lactis zymocin
S000030328	noncoding_exon					tR(UCU)J2		10	374577	374506	C		2/3/11	5/19/00	
S000028449	ARS		ARS1012		ARSX-375	chromosome 10		10	374880	375122			2/3/11	2002-12-16|2006-09-07	Autonomously Replicating Sequence
S000007025	long_terminal_repeat		YJLCdelta6			chromosome 10		10	374935	374844	C		2/3/11	5/19/00	Ty1 LTR
S000028450	ARS		ARS1013			chromosome 10		10	375706	376227			2/3/11	12/16/02	Autonomously Replicating Sequence; inefficient as chromosomal replication origin; replication capacity dependent upon Sum1p
S000003575	ORF	Verified	YJL038C	LOH1	OSW4	chromosome 10		10	375774	375115	C		2/3/11	7/31/96	Protein of unknown function with proposed roles in maintenance of genome integrity and also in spore wall assembly; induced during sporulation; repressed during vegetative growth by Sum1p and Hst1p; sequence similar to IRC1
S000034497	CDS					YJL038C		10	375774	375115	C		2/3/11	7/31/96	
S000003574	ORF	Verified	YJL037W	IRC18		chromosome 10		10	376662	377336	W		2/3/11	7/31/96	"Putative protein of unknown function; expression induced in respiratory-deficient cells and in carbon-limited chemostat cultures; similar to adjacent ORF, YJL038C; null mutant displays increased levels of spontaneous Rad52p foci"
S000034457	CDS					YJL037W		10	376662	377336	W		2/3/11	7/31/96	
S000007026	long_terminal_repeat		YJLCdelta7			chromosome 10		10	377870	377598	C		2/3/11	5/19/00	Ty1 LTR
S000006759	tRNA		tV(AAC)J			chromosome 10	L000003610	10	378360	378433	W		2/3/11	5/19/00	tRNA-Val
S000032964	noncoding_exon					tV(AAC)J		10	378360	378433	W		2/3/11	5/19/00	
S000003573	ORF	Verified	YJL036W	SNX4	ATG24|CVT13	chromosome 10	S000007467|L000004764	10	378825	380096	W		2/3/11	7/31/96	"Sorting nexin, involved in retrieval of late-Golgi SNAREs from post-Golgi endosomes to the trans-Golgi network and in cytoplasm to vacuole transport; contains a PX phosphoinositide-binding domain; forms complexes with Snx41p and with Atg20p"
S000032435	CDS					YJL036W		10	378825	380096	W		2/3/11	7/31/96	
S000003572	ORF	Verified	YJL035C	TAD2		chromosome 10	S000007489	10	381001	380249	C		2/3/11	7/31/96	"Subunit of tRNA-specific adenosine-34 deaminase, forms a heterodimer with Tad3p that converts adenosine to inosine at the wobble position of several tRNAs"
S000032286	CDS					YJL035C		10	381001	380249	C		2/3/11	7/31/96	
S000003571	ORF	Verified	YJL034W	KAR2	BIP|GRP78	chromosome 10	L000000887	10	381327	383375	W		2/3/11	7/31/96	"ATPase involved in protein import into the ER, also acts as a chaperone to mediate protein folding in the ER and may play a role in ER export of soluble proteins; regulates the unfolded protein response via interaction with Ire1p"
S000032230	CDS					YJL034W		10	381327	383375	W		2/3/11	7/31/96	
S000003570	ORF	Verified	YJL033W	HCA4	ECM24|DBP4	chromosome 10	L000003421	10	383837	386149	W		2/3/11	7/31/96	Putative nucleolar DEAD box RNA helicase; high-copy number suppression of a U14 snoRNA processing mutant suggests an involvement in 18S rRNA synthesis
S000031248	CDS					YJL033W		10	383837	386149	W		2/3/11	7/31/96	
S000003569	ORF	Dubious	YJL032W			chromosome 10		10	386348	386662	W		2/3/11	7/31/96	Dubious open reading frame unlikely to encode a functional protein; overlaps 3' end of essential BET4 gene encoding the alpha subunit of Type II geranylgeranyltransferase
S000031093	CDS					YJL032W		10	386348	386662	W		2/3/11	7/31/96	
S000003568	ORF	Verified	YJL031C	BET4		chromosome 10	L000000173	10	387438	386368	C		2/3/11	2004-01-27|1996-07-31	Alpha subunit of Type II geranylgeranyltransferase required for vesicular transport between the endoplasmic reticulum and the Golgi; provides a membrane attachment moiety to Rab-like proteins Ypt1p and Sec4p
S000030060	CDS					YJL031C		10	387348	386368	C		2/3/11	1/27/04	
S000030059	CDS					YJL031C		10	387438	387436	C		2/3/11	2004-01-27|1996-07-31	
S000030061	intron					YJL031C		10	387435	387349	C		2/3/11	1/27/04	
S000003567	ORF	Verified	YJL030W	MAD2		chromosome 10	L000000975	10	387657	388247	W		2/3/11	7/31/96	"Component of the spindle-assembly checkpoint complex, which delays the onset of anaphase in cells with defects in mitotic spindle assembly; forms a complex with Mad1p"
S000030009	CDS					YJL030W		10	387657	388247	W		2/3/11	7/31/96	
S000003566	ORF	Verified	YJL029C	VPS53		chromosome 10		10	390853	388385	C		2/3/11	7/31/96	"Component of the GARP (Golgi-associated retrograde protein) complex, Vps51p-Vps52p-Vps53p-Vps54p, which is required for the recycling of proteins from endosomes to the late Golgi; required for vacuolar protein sorting"
S000030293	CDS					YJL029C		10	390853	388385	C		2/3/11	7/31/96	
S000006661	tRNA		tM(CAU)J1	EMT5		chromosome 10	L000000555|L000003623	10	391115	391043	C		2/3/11	5/19/00	"Elongator tRNA-Met; tRNA that accepts methionine, functions in translational elongation but not translational initiation"
S000029920	noncoding_exon					tM(CAU)J1		10	391115	391043	C		2/3/11	5/19/00	
S000003565	ORF	Verified	YJL028W			chromosome 10		10	391311	391646	W		2/3/11	7/31/96	"Protein of unknown function; may interact with ribosomes, based on co-purification experiments"
S000030214	CDS					YJL028W		10	391311	391646	W		2/3/11	7/31/96	
S000003564	ORF	Uncharacterized	YJL027C			chromosome 10		10	392249	391833	C		2/3/11	7/31/96	Putative protein of unknown function
S000036407	CDS					YJL027C		10	392249	391833	C		2/3/11	7/31/96	
S000003563	ORF	Verified	YJL026W	RNR2	CRT6	chromosome 10	L000001656	10	392404	393603	W	0	2/3/11	7/31/96	"Ribonucleotide-diphosphate reductase (RNR), small subunit; the RNR complex catalyzes the rate-limiting step in dNTP synthesis and is regulated by DNA replication and DNA damage checkpoint pathways via localization of the small subunits"
S000036365	CDS					YJL026W		10	392404	393603	W		2/3/11	7/31/96	
S000028660	ORF	Dubious	YJL026C-A			chromosome 10		10	393287	393066	C		2/3/11	7/29/03	"Dubious open reading frame unlikely to encode a protein, based on available experimental and comparative sequence data; completely overlaps the verified gene YJL026W/RNR2"
S000032485	CDS					YJL026C-A		10	393287	393066	C		2/3/11	7/29/03	
S000003562	ORF	Verified	YJL025W	RRN7		chromosome 10	L000001773	10	393967	395511	W		2/3/11	7/31/96	"Component of the core factor (CF) rDNA transcription factor complex; CF is required for transcription of 35S rRNA genes by RNA polymerase I and is composed of Rrn6p, Rrn7p, and Rrn11p"
S000036283	CDS					YJL025W		10	393967	395511	W		2/3/11	7/31/96	
S000003561	ORF	Verified	YJL024C	APS3	YKS7	chromosome 10	L000003174	10	396592	395931	C		2/3/11	7/31/96	"Small subunit of the clathrin-associated adaptor complex AP-3, which is involved in vacuolar protein sorting; related to the sigma subunit of the mammalian clathrin AP-3 complex; suppressor of loss of casein kinase 1 function"
S000036076	CDS					YJL024C		10	396493	395931	C		2/3/11	7/31/96	
S000036075	CDS					YJL024C		10	396592	396571	C		2/3/11	7/31/96	
S000036077	intron					YJL024C		10	396570	396494	C		2/3/11	7/31/96	
S000006583	tRNA		tG(GCC)J1			chromosome 10	L000003622	10	396796	396726	C		2/3/11	5/19/00	tRNA-Gly
S000030415	noncoding_exon					tG(GCC)J1		10	396796	396726	C		2/3/11	5/19/00	
S000003559	ORF	Dubious	YJL022W			chromosome 10		10	398109	398417	W		2/3/11	7/31/96	"Dubious open reading frame unlikely to encode a protein, based on available experimental and comparative sequence data; partially overlaps the verified gene PET130"
S000035121	CDS					YJL022W		10	398109	398417	W		2/3/11	7/31/96	
S000003560	ORF	Verified	YJL023C	PET130		chromosome 10	L000003025	10	398398	397355	C		2/3/11	7/31/96	"Protein required for respiratory growth; the authentic, non-tagged protein is detected in highly purified mitochondria in high-throughput studies"
S000035183	CDS					YJL023C		10	398398	397355	C		2/3/11	7/31/96	
S000028659	ORF	Dubious	YJL020W-A			chromosome 10		10	400981	401238	W		2/3/11	7/29/03	"Dubious open reading frame unlikely to encode a protein, based on available experimental and comparative sequence data; completely overlaps the verified gene YJL020C/BBC1"
S000032463	CDS					YJL020W-A		10	400981	401238	W		2/3/11	7/29/03	
S000003557	ORF	Verified	YJL020C	BBC1	YJL021C|MTI1	chromosome 10		10	402410	398937	C		2/3/11	2001-06-28|1996-07-31	Protein possibly involved in assembly of actin patches; interacts with an actin assembly factor Las17p and with the SH3 domains of Type I myosins Myo3p and Myo5p; localized predominantly to cortical actin patches
S000033969	CDS					YJL020C		10	402410	398937	C		2/3/11	2001-06-28|1996-07-31	
S000003556	ORF	Verified	YJL019W	MPS3	YJL018W|NEP98	chromosome 10		10	402897	404945	W		2/3/11	2003-01-02|1996-07-31	Nuclear envelope protein required for SPB duplication and nuclear fusion; localizes to the SPB half bridge and at telomeres during meiosis; required with Ndj1p and Csm4p for meiotic bouquet formation and telomere-led rapid prophase movement
S000035368	CDS					YJL019W		10	402897	404945	W		2/3/11	2003-01-02|1996-07-31	
S000003553	ORF	Uncharacterized	YJL016W		YJL017W	chromosome 10		10	405588	407273	W		2/3/11	2003-09-29|1996-07-31	Putative protein of unknown function; GFP-fusion protein localizes to the cytoplasm; conserved in closely related Saccharomyces species
S000034286	CDS					YJL016W		10	405588	407273	W		2/3/11	2003-09-29|1996-07-31	
S000003552	ORF	Dubious	YJL015C			chromosome 10		10	407426	407142	C		2/3/11	1996-07-31|2011-02-03	"Dubious open reading frame unlikely to encode a functional protein; expression if heat-inducible; located in promoter region of essential CCT3 gene encoding a subunit of the cytosolic chaperonin Cct ring complex, overlaps ORF YJL016W"
S000034109	CDS					YJL015C		10	407426	407142	C		2/3/11	1996-07-31|2011-02-03	
S000003551	ORF	Verified	YJL014W	CCT3	TCP3|BIN2	chromosome 10	L000002270	10	407558	409162	W		2/3/11	7/31/96	"Subunit of the cytosolic chaperonin Cct ring complex, related to Tcp1p, required for the assembly of actin and tubulins in vivo"
S000034079	CDS					YJL014W		10	407558	409162	W		2/3/11	7/31/96	
S000003550	ORF	Verified	YJL013C	MAD3		chromosome 10	L000003179	10	411040	409493	C		2/3/11	7/31/96	"Subunit of the spindle-assembly checkpoint complex, which delays anaphase onset in cells with defects in mitotic spindle assembly; pseudosubstrate inhibitor of APC(Cdc20), the anaphase promoting complex involved in securin (Pds1p) turnover"
S000032025	CDS					YJL013C		10	411040	409493	C		2/3/11	7/31/96	
S000003549	ORF	Verified	YJL012C	VTC4	YJL012C-A|PHM3	chromosome 10	S000007513	10	413399	411234	C		2/3/11	2004-02-19|1996-07-31	Vacuolar membrane polyphosphate polymerase; subunit of the vacuolar transporter chaperone (VTC) complex involved in synthesis and transfer of polyP to the vacuole; regulates membrane trafficking; role in non-autophagic vacuolar fusion
S000031895	CDS					YJL012C		10	413399	411234	C		2/3/11	2004-02-19|1996-07-31	
S000003548	ORF	Verified	YJL011C	RPC17	C17	chromosome 10		10	414770	414285	C		2/3/11	1996-07-31|2011-02-03	"RNA polymerase III subunit C17; physically interacts with C31, C11, and TFIIIB70; may be involved in the recruitment of pol III by the preinitiation complex"
S000030894	CDS					YJL011C		10	414770	414285	C		2/3/11	1996-07-31|2011-02-03	
S000006625	tRNA		tK(CUU)J			chromosome 10	L000003611	10	414966	415038	W		2/3/11	5/19/00	"tRNA-Lys; a small portion is imported into mitochondria via interaction with mt lysyl-tRNA synthetase Msk1p and is necessary to decode AAG codons at high temperature, when base modification of mt-encoded tRNA-Lys is reduced"
S000036030	noncoding_exon					tK(CUU)J		10	414966	415038	W		2/3/11	5/19/00	
S000006773	tRNA		tW(CCA)J			chromosome 10	L000003621	10	416036	415931	C		2/3/11	5/19/00	tRNA-Trp
S000033314	intron					tW(CCA)J		10	416000	415967	C		2/3/11	5/19/00	
S000033313	noncoding_exon					tW(CCA)J		10	415966	415931	C		2/3/11	5/19/00	
S000033312	noncoding_exon					tW(CCA)J		10	416036	416001	C		2/3/11	5/19/00	
S000007047	long_terminal_repeat		YJLWtau3		YJRWtau3	chromosome 10		10	416266	416441	W		2/3/11	5/19/00	Ty4 LTR
S000007029	long_terminal_repeat		YJLWdelta8			chromosome 10		10	416506	416650	W		2/3/11	5/19/00	Ty1 LTR
S000007030	long_terminal_repeat		YJLWdelta9			chromosome 10		10	416899	417026	W		2/3/11	5/19/00	Ty1 LTR
S000028451	ARS		ARS1014		ARSX-417	chromosome 10		10	417195	417440			2/3/11	2002-12-16|2006-09-07	Autonomously Replicating Sequence
S000003547	ORF	Verified	YJL010C	NOP9		chromosome 10		10	419562	417562	C		2/3/11	7/31/96	Essential subunit of U3-containing 90S preribosome involved in production of 18S rRNA and assembly of small ribosomal subunit; also part of pre-40S ribosome and required for its export into cytoplasm; binds RNA and contains pumilio domain
S000030801	CDS					YJL010C		10	419562	417562	C		2/3/11	7/31/96	
S000003546	ORF	Dubious	YJL009W			chromosome 10		10	419855	420181	W		2/3/11	7/31/96	"Dubious open reading frame unlikely to encode a protein, based on available experimental and comparative sequence data; partially overlaps CCT8/YJL008C, a verified gene encoding a subunit of the cytosolic chaperonin Cct ring complex"
S000031233	CDS					YJL009W		10	419855	420181	W		2/3/11	7/31/96	
S000003545	ORF	Verified	YJL008C	CCT8		chromosome 10	L000002764	10	421663	419957	C		2/3/11	1996-07-31|2011-02-03	"Subunit of the cytosolic chaperonin Cct ring complex, related to Tcp1p, required for the assembly of actin and tubulins in vivo"
S000031107	CDS					YJL008C		10	421663	419957	C		2/3/11	1996-07-31|2011-02-03	
S000007038	long_terminal_repeat		YJLWtau4			chromosome 10		10	421946	422295	W		2/3/11	2000-05-19|2011-02-03	Ty4 LTR
S000007031	long_terminal_repeat		YJLWdelta10			chromosome 10		10	422601	422887	W		2/3/11	5/19/00	Ty1 LTR
S000006662	tRNA		tM(CAU)J2	EMT3		chromosome 10	L000000553|L000003612	10	422937	423009	W		2/3/11	5/19/00	"Elongator tRNA-Met; tRNA that accepts methionine, functions in translational elongation but not translational initiation"
S000029922	noncoding_exon					tM(CAU)J2		10	422937	423009	W		2/3/11	5/19/00	
S000003544	ORF	Dubious	YJL007C			chromosome 10		10	423012	422698	C		2/3/11	7/31/96	"Dubious open reading frame unlikely to encode a functional protein, based on available experimental and comparative sequence data"
S000031008	CDS					YJL007C		10	423012	422698	C		2/3/11	7/31/96	
S000003543	ORF	Verified	YJL006C	CTK2		chromosome 10	L000003011	10	424109	423138	C		2/3/11	7/31/96	"Beta subunit of C-terminal domain kinase I (CTDK-I), which phosphorylates both RNA pol II subunit Rpo21p to affect transcription and pre-mRNA 3' end processing, and ribosomal protein Rps2p to increase translational fidelity"
S000030929	CDS					YJL006C		10	424109	423138	C		2/3/11	7/31/96	
S000006650	tRNA		tL(UAA)J	SUP51	SUP52	chromosome 10	L000002209|L000003620	10	424515	424432	C	0	2/3/11	5/19/00	tRNA-Leu
S000037406	noncoding_exon					tL(UAA)J		10	424515	424432	C		2/3/11	5/19/00	
S000003542	ORF	Verified	YJL005W	CYR1	FIL1|TSM0185|SRA4|HSR1|CDC35	chromosome 10	L000000467	10	425157	431237	W	2	2/3/11	7/31/96	"Adenylate cyclase, required for cAMP production and cAMP-dependent protein kinase signaling; the cAMP pathway controls a variety of cellular processes, including metabolism, cell cycle, stress response, stationary phase, and sporulation"
S000029993	CDS					YJL005W		10	425157	431237	W		2/3/11	7/31/96	
S000003541	ORF	Verified	YJL004C	SYS1		chromosome 10	L000004153	10	432200	431589	C		2/3/11	7/31/96	Integral membrane protein of the Golgi required for targeting of the Arf-like GTPase Arl3p to the Golgi; multicopy suppressor of ypt6 null mutation
S000037910	CDS					YJL004C		10	432200	431589	C		2/3/11	7/31/96	
S000003540	ORF	Verified	YJL003W	COX16		chromosome 10		10	432644	433000	W		2/3/11	7/31/96	"Mitochondrial inner membrane protein, required for assembly of cytochrome c oxidase"
S000037880	CDS					YJL003W		10	432644	433000	W		2/3/11	7/31/96	
S000003539	ORF	Verified	YJL002C	OST1	NLT1	chromosome 10	L000002649	10	434651	433221	C		2/3/11	7/31/96	"Alpha subunit of the oligosaccharyltransferase complex of the ER lumen, which catalyzes asparagine-linked glycosylation of newly synthesized proteins"
S000035955	CDS					YJL002C		10	434651	433221	C		2/3/11	7/31/96	
S000003538	ORF	Verified	YJL001W	PRE3	CRL21	chromosome 10	L000000418|L000001485	10	435163	435926	W		2/3/11	7/31/96	"Beta 1 subunit of the 20S proteasome, responsible for cleavage after acidic residues in peptides"
S000035909	CDS					YJL001W		10	435163	435227	W		2/3/11	7/31/96	
S000035910	CDS					YJL001W		10	435344	435926	W		2/3/11	7/31/96	
S000035911	intron					YJL001W		10	435228	435343	W		2/3/11	7/31/96	
S000006471	centromere		CEN10	CEN10		chromosome 10	L000000303	10	436425	436307	C	0	2/3/11	2000-05-19|2004-10-08	Chromosome X centromere
S000077296	CDEI					CEN10		10	436425	436416	C		2/3/11	10/8/04	
S000077297	CDEII					CEN10		10	436415	436332	C		2/3/11	10/8/04	
S000077298	CDEIII					CEN10		10	436331	436307	C		2/3/11	10/8/04	
S000003761	ORF	Verified	YJR001W	AVT1		chromosome 10		10	436802	438610	W		2/3/11	7/31/96	"Vacuolar transporter, imports large neutral amino acids into the vacuole; member of a family of seven S. cerevisiae genes (AVT1-7) related to vesicular GABA-glycine transporters"
S000033093	CDS					YJR001W		10	436802	438610	W		2/3/11	7/31/96	
S000003762	ORF	Verified	YJR002W	MPP10		chromosome 10	L000004335	10	438865	440646	W		2/3/11	7/31/96	"Component of the SSU processome and 90S preribosome, required for pre-18S rRNA processing, interacts with and controls the stability of Imp3p and Imp4p, essential for viability; similar to human Mpp10p"
S000033184	CDS					YJR002W		10	438865	440646	W		2/3/11	7/31/96	
S000003763	ORF	Uncharacterized	YJR003C			chromosome 10		10	442553	440994	C		2/3/11	1996-07-31|2006-05-09	Putative protein of unknown function; detected in highly purified mitochondria in high-throughput studies; predicted to be involved in ribosome biogenesis
S000033209	CDS					YJR003C		10	442553	440994	C		2/3/11	1996-07-31|2006-05-09	
S000028452	ARS		ARS1015			chromosome 10		10	442556	442965			2/3/11	12/16/02	Autonomously Replicating Sequence
S000003764	ORF	Verified	YJR004C	SAG1	AG(ALPHA)1	chromosome 10	L000001796	10	444861	442909	C	2	2/3/11	7/31/96	"Alpha-agglutinin of alpha-cells, binds to Aga1p during agglutination, N-terminal half is homologous to the immunoglobulin superfamily and contains binding site for a-agglutinin, C-terminal half is highly glycosylated and contains GPI anchor"
S000034030	CDS					YJR004C		10	444861	442909	C		2/3/11	7/31/96	
S000003765	ORF	Verified	YJR005W	APL1	YAP80	chromosome 10	L000002495	10	445923	448025	W		2/3/11	7/31/96	"Beta-adaptin, large subunit of the clathrin associated protein complex (AP-2); involved in vesicle mediated transport; similar to mammalian beta-chain of the clathrin associated protein complex"
S000034176	CDS					YJR005W		10	445923	448025	W		2/3/11	7/31/96	
S000028523	ORF	Uncharacterized	YJR005C-A			chromosome 10		10	448758	448477	C		2/3/11	7/29/03	"Putative protein of unknown function, originally identified as a syntenic homolog of an <i>Ashbya gossypii</i> gene"
S000030322	CDS					YJR005C-A		10	448758	448477	C		2/3/11	7/29/03	
S000003766	ORF	Verified	YJR006W	POL31	HYS2|SDP5|HUS2	chromosome 10	L000002981	10	449202	450665	W		2/3/11	7/31/96	"DNA polymerase III (delta) subunit, essential for cell viability; involved in DNA replication and DNA repair"
S000035159	CDS					YJR006W		10	449202	450665	W		2/3/11	7/31/96	
S000003767	ORF	Verified	YJR007W	SUI2		chromosome 10	L000002178	10	451020	451934	W	2	2/3/11	7/31/96	"Alpha subunit of the translation initiation factor eIF2, involved in the identification of the start codon; phosphorylation of Ser51 is required for regulation of translation by inhibiting the exchange of GDP for GTP"
S000035254	CDS					YJR007W		10	451020	451934	W		2/3/11	7/31/96	
S000003768	ORF	Uncharacterized	YJR008W			chromosome 10		10	452430	453446	W		2/3/11	7/31/96	Putative protein of unknown function; expression repressed by inosine and choline in an Opi1p-dependent manner; expression induced by mild heat-stress on a non-fermentable carbon source.
S000035336	CDS					YJR008W		10	452430	453446	W		2/3/11	7/31/96	
S000028453	ARS		ARS1016			chromosome 10		10	454584	455555			2/3/11	12/16/02	Autonomously Replicating Sequence
S000003769	ORF	Verified	YJR009C	TDH2	GAPDH|GLD2	chromosome 10	L000002273	10	454681	453683	C	2.95	2/3/11	7/31/96	"Glyceraldehyde-3-phosphate dehydrogenase, isozyme 2, involved in glycolysis and gluconeogenesis; tetramer that catalyzes the reaction of glyceraldehyde-3-phosphate to 1,3 bis-phosphoglycerate; detected in the cytoplasm and cell wall"
S000035380	CDS					YJR009C		10	454681	453683	C		2/3/11	7/31/96	
S000003771	ORF	Verified	YJR010W	MET3		chromosome 10	L000001078	10	456239	457774	W	3	2/3/11	7/31/96	"ATP sulfurylase, catalyzes the primary step of intracellular sulfate activation, essential for assimilatory reduction of sulfate to sulfide, involved in methionine metabolism"
S000031767	CDS					YJR010W		10	456239	457774	W		2/3/11	7/31/96	
S000003770	ORF	Verified	YJR010C-A	SPC1		chromosome 10	L000003006	10	458361	458077	C		2/3/11	7/31/96	"Subunit of the signal peptidase complex (SPC), which cleaves the signal sequence from proteins targeted to the endoplasmic reticulum (ER), homolog of the SPC12 subunit of mammalian signal peptidase complex"
S000037612	CDS					YJR010C-A		10	458361	458077	C		2/3/11	7/31/96	
S000028454	ARS		ARS1017			chromosome 10		10	459337	459895			2/3/11	12/16/02	Autonomously Replicating Sequence
S000003772	ORF	Uncharacterized	YJR011C			chromosome 10		10	459426	458641	C		2/3/11	7/31/96	Putative protein of unknown function; GFP-fusion protein expression is induced in response to the DNA-damaging agent MMS
S000031827	CDS					YJR011C		10	459426	458641	C		2/3/11	7/31/96	
S000003774	ORF	Verified	YJR013W	GPI14	PMH1	chromosome 10		10	460382	461593	W		2/3/11	2004-02-12|1996-07-31	"Glycosylphosphatidylinositol-alpha 1,4 mannosyltransferase I, involved in GPI anchor biosynthesis, requires Pbn1p for function; homolog of mammalian PIG-M"
S000037491	CDS					YJR013W		10	460382	461593	W		2/3/11	2004-02-12|1996-07-31	
S000003773	ORF	Uncharacterized	YJR012C			chromosome 10		10	460418	459795	C		2/3/11	7/31/96	"Essential protein of unknown function; proposed involvement in transport based on mass spectrometry analysis of copurifying proteins; partially overlaps neighboring ORF, GPI14/YJR013W"
S000031960	CDS					YJR012C		10	460418	459795	C		2/3/11	7/31/96	
S000003775	ORF	Verified	YJR014W	TMA22	RBF22	chromosome 10		10	461829	462425	W		2/3/11	7/31/96	"Protein of unknown function; associates with ribosomes and has a putative RNA binding domain; interacts with Tma20p; similar to human GRAP and human DRP1, which interacts with human Tma20p homolog MCT-1"
S000037578	CDS					YJR014W		10	461829	462425	W		2/3/11	7/31/96	
S000003776	ORF	Uncharacterized	YJR015W			chromosome 10		10	462721	464253	W		2/3/11	7/31/96	Putative protein of unknown function; localizes to the endoplasmic reticulum and cytoplasm; predicted to encode a membrane transporter based on phylogenetic analysis; YJR015W is a non-essential gene
S000037660	CDS					YJR015W		10	462721	464253	W		2/3/11	7/31/96	
S000003777	ORF	Verified	YJR016C	ILV3		chromosome 10	L000000859	10	466208	464451	C	10	2/3/11	7/31/96	"Dihydroxyacid dehydratase, catalyzes third step in the common pathway leading to biosynthesis of branched-chain amino acids"
S000037686	CDS					YJR016C		10	466208	464451	C		2/3/11	7/31/96	
S000003779	ORF	Dubious	YJR018W			chromosome 10		10	466786	467148	W		2/3/11	7/31/96	"Dubious open reading frame unlikely to encode a functional protein, based on available experimental and comparative sequence data"
S000030641	CDS					YJR018W		10	466786	467148	W		2/3/11	7/31/96	
S000003778	ORF	Verified	YJR017C	ESS1	PIN1|PTF1	chromosome 10	L000000587	10	467033	466521	C	17	2/3/11	2003-09-22|1996-07-31	Peptidylprolyl-cis/trans-isomerase (PPIase) specific for phosphorylated serine and threonine residues N-terminal to proline; regulates phosphorylation of the RNA polymerase II large subunit (Rpo21p) C-terminal domain
S000030503	CDS					YJR017C		10	467033	466521	C		2/3/11	2003-09-22|1996-07-31	
S000003781	ORF	Dubious	YJR020W			chromosome 10		10	468001	468333	W		2/3/11	7/31/96	"Dubious open reading frame unlikely to encode a functional protein, based on available experimental and comparative sequence data"
S000030190	CDS					YJR020W		10	468001	468333	W		2/3/11	7/31/96	
S000003780	ORF	Verified	YJR019C	TES1	PTE1	chromosome 10	L000003343	10	468281	467232	C		2/3/11	7/31/96	Peroxisomal acyl-CoA thioesterase likely to be involved in fatty acid oxidation rather than fatty acid synthesis; conserved protein also found in human peroxisomes; TES1 mRNA levels increase during growth on fatty acids
S000030681	CDS					YJR019C		10	468281	467232	C		2/3/11	7/31/96	
S000003782	ORF	Verified	YJR021C	REC107	MER2	chromosome 10	L000001606	10	469579	468555	C		2/3/11	7/31/96	Protein involved in early stages of meiotic recombination; involved in coordination between the initiation of recombination and the first division of meiosis; part of a complex (Rec107p-Mei4p-Rec114p) required for ds break formation
S000030251	CDS					YJR021C		10	469183	468555	C		2/3/11	7/31/96	
S000030250	CDS					YJR021C		10	469579	469264	C		2/3/11	7/31/96	
S000030252	intron					YJR021C		10	469263	469184	C		2/3/11	7/31/96	
S000003783	ORF	Verified	YJR022W	LSM8		chromosome 10	L000004687	10	469784	470113	W		2/3/11	2003-09-22|1996-07-31	"Lsm (Like Sm) protein; forms heteroheptameric complex (with Lsm2p, Lsm3p, Lsm4p, Lsm5p, Lsm6p, and Lsm7p) that is part of spliceosomal U6 snRNP and is also implicated in processing of pre-tRNA, pre-snoRNA, and pre-rRNA"
S000033657	CDS					YJR022W		10	469784	470113	W		2/3/11	2003-09-22|1996-07-31	
S000003784	ORF	Dubious	YJR023C			chromosome 10		10	470205	469804	C		2/3/11	7/31/96	Putative protein of unknown function; open reading frame overlaps LSM8/YJR022W encoding an essential snRNP protein required for RNA processing and splicing
S000033704	CDS					YJR023C		10	470205	469804	C		2/3/11	7/31/96	
S000003785	ORF	Verified	YJR024C	MDE1		chromosome 10		10	470964	470230	C		2/3/11	7/31/96	5'-methylthioribulose-1-phosphate dehydratase; acts in the methionine salvage pathway; potential Smt3p sumoylation substrate; expression downregulated by caspofungin and deletion mutant is caspofungin resistant
S000033856	CDS					YJR024C		10	470964	470230	C		2/3/11	7/31/96	
S000003786	ORF	Verified	YJR025C	BNA1	HAD1	chromosome 10	L000003490	10	471671	471138	C		2/3/11	7/31/96	"3-hydroxyanthranilic acid dioxygenase, required for the de novo biosynthesis of NAD from tryptophan via kynurenine; expression regulated by Hst1p"
S000033981	CDS					YJR025C		10	471671	471138	C		2/3/11	7/31/96	
S000007040	long_terminal_repeat		YJRWdelta11			chromosome 10		10	472463	472800	W		2/3/11	5/19/00	Ty1 LTR
S000007048	retrotransposon		YJRWTy1-1			chromosome 10		10	472463	478384	W		2/3/11	5/19/00	"Long Terminal Repeat (LTR) retrotransposon of the Copia (Pseudoviridae) group; contains co-transcribed genes TYA Gag and TYB Pol, encoding proteins involved in structure and function of virus-like particles, flanked by two direct repeats"
S000003787	transposable_element_gene		YJR026W			chromosome 10		10	472760	474082	W		2/3/11	7/31/96	Retrotransposon TYA Gag gene co-transcribed with TYB Pol; translated as TYA or TYA-TYB polyprotein; Gag is a nucleocapsid protein that is the structural constituent of virus-like particles (VLPs); similar to retroviral Gag
S000034898	CDS					YJR026W		10	472760	474082	W		2/3/11	7/31/96	
S000003788	transposable_element_gene		YJR027W			chromosome 10		10	472760	478028	W		2/3/11	7/31/96	"Retrotransposon TYA Gag and TYB Pol genes; transcribed/translated as one unit; polyprotein is processed to make a nucleocapsid-like protein (Gag), reverse transcriptase (RT), protease (PR), and integrase (IN); similar to retroviral genes"
S000035049	CDS					YJR027W		10	472760	474061	W		2/3/11	7/31/96	
S000035050	CDS					YJR027W		10	474063	478028	W		2/3/11	7/31/96	
S000035051	plus_1_translational_frameshift					YJR027W		10	474062	474062	W		2/3/11	7/31/96	
S000007041	long_terminal_repeat		YJRWdelta12			chromosome 10		10	478051	478384	W		2/3/11	5/19/00	Ty1 LTR
S000007049	retrotransposon		YJRWTy1-2			chromosome 10		10	478051	483972	W		2/3/11	5/19/00	"Long Terminal Repeat (LTR) retrotransposon of the Copia (Pseudoviridae) group; contains co-transcribed genes TYA Gag and TYB Pol, encoding proteins involved in structure and function of virus-like particles, flanked by two direct repeats"
S000003789	transposable_element_gene		YJR028W			chromosome 10		10	478344	479666	W		2/3/11	7/31/96	Retrotransposon TYA Gag gene co-transcribed with TYB Pol; translated as TYA or TYA-TYB polyprotein; Gag is a nucleocapsid protein that is the structural constituent of virus-like particles (VLPs); similar to retroviral Gag
S000035151	CDS					YJR028W		10	478344	479666	W		2/3/11	7/31/96	
S000003790	transposable_element_gene		YJR029W			chromosome 10		10	478344	483612	W		2/3/11	7/31/96	"Retrotransposon TYA Gag and TYB Pol genes; transcribed/translated as one unit; polyprotein is processed to make a nucleocapsid-like protein (Gag), reverse transcriptase (RT), protease (PR), and integrase (IN); similar to retroviral genes"
S000036043	CDS					YJR029W		10	478344	479644	W		2/3/11	7/31/96	
S000036044	CDS					YJR029W		10	479646	483612	W		2/3/11	7/31/96	
S000036045	plus_1_translational_frameshift					YJR029W		10	479645	479645	W		2/3/11	7/31/96	
S000007042	long_terminal_repeat		YJRWdelta13			chromosome 10		10	483635	483972	W		2/3/11	5/19/00	Ty1 LTR
S000003791	ORF	Uncharacterized	YJR030C			chromosome 10		10	486196	483959	C		2/3/11	7/31/96	Putative protein of unknown function; expression repressed in carbon limited vs carbon replete chemostat cultures; YJR030C is a non-essential gene
S000034642	CDS					YJR030C		10	486196	483959	C		2/3/11	7/31/96	
S000003792	ORF	Verified	YJR031C	GEA1		chromosome 10	L000004312	10	490812	486586	C		2/3/11	7/31/96	"Guanine nucleotide exchange factor for ADP ribosylation factors (ARFs), involved in vesicular transport between the Golgi and ER, Golgi organization, and actin cytoskeleton organization; similar to but not functionally redundant with Gea2p"
S000034771	CDS					YJR031C		10	490812	486586	C		2/3/11	7/31/96	
S000003793	ORF	Verified	YJR032W	CPR7		chromosome 10	L000003230	10	491081	492262	W		2/3/11	7/31/96	"Peptidyl-prolyl cis-trans isomerase (cyclophilin), catalyzes the cis-trans isomerization of peptide bonds N-terminal to proline residues; binds to Hsp82p and contributes to chaperone activity"
S000035830	CDS					YJR032W		10	491081	492262	W		2/3/11	7/31/96	
S000003794	ORF	Verified	YJR033C	RAV1	SOI3	chromosome 10	S000029472|L000002969	10	496451	492378	C		2/3/11	7/31/96	"Subunit of the RAVE complex (Rav1p, Rav2p, Skp1p), which promotes assembly of the V-ATPase holoenzyme; required for transport between the early and late endosome/PVC and for localization of TGN membrane proteins; potential Cdc28p substrate"
S000035875	CDS					YJR033C		10	496451	492378	C		2/3/11	7/31/96	
S000003795	ORF	Verified	YJR034W	PET191		chromosome 10	L000001400	10	496683	497009	W		2/3/11	7/31/96	Protein required for assembly of cytochrome c oxidase; exists as an oligomer that is integral to the mitochondrial inner membrane and faces the intermembrane space; contains a twin Cx9C motif
S000037813	CDS					YJR034W		10	496683	497009	W		2/3/11	7/31/96	
S000003796	ORF	Verified	YJR035W	RAD26		chromosome 10	L000001569	10	497355	500612	W		2/3/11	7/31/96	Protein involved in transcription-coupled nucleotide excision repair of UV-induced DNA lesions; recruitment to DNA lesions is dependent on an elongating RNA polymerase II; homolog of human CSB protein
S000037907	CDS					YJR035W		10	497355	500612	W		2/3/11	7/31/96	
S000003798	ORF	Dubious	YJR037W			chromosome 10		10	503102	503485	W		2/3/11	7/31/96	"Dubious open reading frame unlikely to encode a protein, based on available experimental and comparative sequence data; partially overlaps verified gene HUL4/YJR036C; deletion mutant has decreased spore survival in Drosophila feces"
S000030927	CDS					YJR037W		10	503102	503485	W		2/3/11	7/31/96	
S000003797	ORF	Verified	YJR036C	HUL4		chromosome 10		10	503391	500713	C		2/3/11	7/31/96	"Protein with similarity to hect domain E3 ubiquitin-protein ligases, not essential for viability"
S000029850	CDS					YJR036C		10	503391	500713	C		2/3/11	7/31/96	
S000003800	ORF	Uncharacterized	YJR039W			chromosome 10		10	503936	507301	W		2/3/11	7/31/96	"Putative protein of unknown function; the authentic, non-tagged protein is detected in highly purified mitochondria in high-throughput studies"
S000031105	CDS					YJR039W		10	503936	507301	W		2/3/11	7/31/96	
S000003799	ORF	Dubious	YJR038C			chromosome 10		10	504072	503710	C		2/3/11	7/31/96	"Dubious open reading frame unlikely to encode a functional protein, based on available experimental and comparative sequence data"
S000030967	CDS					YJR038C		10	504072	503710	C		2/3/11	7/31/96	
S000003801	ORF	Verified	YJR040W	GEF1	CLC	chromosome 10	L000000701	10	507746	510085	W		2/3/11	7/31/96	"Voltage-gated chloride channel localized to the golgi, the endosomal system, and plasma membrane, and involved in cation homeostasis; highly homologous to vertebrate voltage-gated chloride channels"
S000030664	CDS					YJR040W		10	507746	510085	W		2/3/11	7/31/96	
S000003802	ORF	Verified	YJR041C	URB2	NPA2	chromosome 10		10	513763	510239	C		2/3/11	7/31/96	"Nucleolar protein required for normal metabolism of the rRNA primary transcript, proposed to be involved in ribosome biogenesis"
S000030713	CDS					YJR041C		10	513763	510239	C		2/3/11	7/31/96	
S000003803	ORF	Verified	YJR042W	NUP85	RAT9	chromosome 10	L000003023	10	514055	516289	W		2/3/11	7/31/96	"Subunit of the Nup84p subcomplex of the nuclear pore complex (NPC), required for assembly of the subcomplex and also for formation of the nucleocytoplasmic Gsp1p concentration gradient that plays a role in nuclear trafficking"
S000030892	CDS					YJR042W		10	514055	516289	W		2/3/11	7/31/96	
S000003804	ORF	Verified	YJR043C	POL32		chromosome 10	L000004337	10	517513	516461	C		2/3/11	7/31/96	"Third subunit of DNA polymerase delta, involved in chromosomal DNA replication; required for error-prone DNA synthesis in the presence of DNA damage and processivity; interacts with Hys2p, PCNA (Pol30p), and Pol1p"
S000031802	CDS					YJR043C		10	517513	516461	C		2/3/11	7/31/96	
S000006663	tRNA		tM(CAU)J3	IMT3		chromosome 10	L000003619	10	517884	517813	C		2/3/11	5/19/00	Initiator tRNA-Met; one of four initiator methionine tRNAs in yeast that are functional for translation
S000029924	noncoding_exon					tM(CAU)J3		10	517884	517813	C		2/3/11	5/19/00	
S000007043	long_terminal_repeat		YJRWdelta14			chromosome 10		10	517959	518099	W		2/3/11	5/19/00	Ty1 LTR
S000003805	ORF	Verified	YJR044C	VPS55		chromosome 10		10	519185	518763	C		2/3/11	7/31/96	Late endosomal protein involved in late endosome to vacuole trafficking; functional homolog of human obesity receptor gene-related protein (OB-RGRP)
S000031950	CDS					YJR044C		10	519185	518763	C		2/3/11	7/31/96	
S000003806	ORF	Verified	YJR045C	SSC1	mtHSP70|ENS1	chromosome 10	L000000561	10	521602	519638	C		2/3/11	7/31/96	"Hsp70 family ATPase, constituent of the import motor component of the Translocase of the Inner Mitochondrial membrane (TIM23 complex); involved in protein translocation and folding; subunit of SceI endonuclease"
S000032104	CDS					YJR045C		10	521602	519638	C		2/3/11	7/31/96	
S000003807	ORF	Verified	YJR046W	TAH11	CDT1|SID2	chromosome 10	L000004733	10	522048	523862	W		2/3/11	7/31/96	"DNA replication licensing factor, required for pre-replication complex assembly"
S000034108	CDS					YJR046W		10	522048	523862	W		2/3/11	7/31/96	
S000006727	tRNA		tS(AGA)J			chromosome 10	L000003618	10	524093	524012	C		2/3/11	5/19/00	tRNA-Ser
S000032380	noncoding_exon					tS(AGA)J		10	524093	524012	C		2/3/11	5/19/00	
S000003808	ORF	Verified	YJR047C	ANB1	eIF-5A|TIF51B|HYP1	chromosome 10	L000000085|L000000846|L000002308	10	525381	524908	C		2/3/11	7/31/96	"Translation elongation factor eIF-5A, previously thought to function in translation initiation; similar to and functionally redundant with Hyp2p; undergoes an essential hypusination modification; expressed under anaerobic conditions"
S000034179	CDS					YJR047C		10	525381	524908	C		2/3/11	7/31/96	
S000003809	ORF	Verified	YJR048W	CYC1	iso-1-cytochrome c	chromosome 10	L000000448	10	526335	526664	W	34	2/3/11	7/31/96	"Cytochrome c, isoform 1; electron carrier of the mitochondrial intermembrane space that transfers electrons from ubiquinone-cytochrome c oxidoreductase to cytochrome c oxidase during cellular respiration"
S000034309	CDS					YJR048W		10	526335	526664	W		2/3/11	7/31/96	
S000003810	ORF	Verified	YJR049C	UTR1		chromosome 10	L000002680	10	528476	526884	C		2/3/11	7/31/96	ATP-NADH kinase; phosphorylates both NAD and NADH; active as a hexamer; enhances the activity of ferric reductase (Fre1p)
S000034337	CDS					YJR049C		10	528476	526884	C		2/3/11	7/31/96	
S000003811	ORF	Verified	YJR050W	ISY1	NTC30|UTR3	chromosome 10	L000002730	10	528697	529404	W		2/3/11	7/31/96	"Member of NineTeen Complex (NTC) that contains Prp19p and stabilizes U6 snRNA in catalytic forms of spliceosome containing U2, U5, and U6 snRNAs, interacts with Prp16p to modulate splicing fidelity; isy1 syf2 cells have defective spindles"
S000033850	CDS					YJR050W		10	528697	529404	W		2/3/11	7/31/96	
S000003812	ORF	Verified	YJR051W	OSM1	FRDS2	chromosome 10	L000001317	10	529861	531366	W	34	2/3/11	7/31/96	"Fumarate reductase, catalyzes the reduction of fumarate to succinate, required for the reoxidation of intracellular NADH under anaerobic conditions; mutations cause osmotic sensitivity"
S000033966	CDS					YJR051W		10	529861	531366	W		2/3/11	7/31/96	
S000007032	long_terminal_repeat		YJRCdelta15		YJLWdelta15	chromosome 10		10	531675	531516	C		2/3/11	2000-05-19|2007-04-04	Ty1 LTR
S000006584	tRNA		tG(GCC)J2			chromosome 10	L000003613	10	531828	531898	W		2/3/11	5/19/00	tRNA-Gly
S000030417	noncoding_exon					tG(GCC)J2		10	531828	531898	W		2/3/11	5/19/00	
S000003813	ORF	Verified	YJR052W	RAD7		chromosome 10	L000001561	10	532062	533759	W	35	2/3/11	7/31/96	Protein that recognizes and binds damaged DNA in an ATP-dependent manner (with Rad16p) during nucleotide excision repair; subunit of Nucleotide Excision Repair Factor 4 (NEF4) and the Elongin-Cullin-Socs (ECS) ligase complex
S000034844	CDS					YJR052W		10	532062	533759	W		2/3/11	7/31/96	
S000003814	ORF	Verified	YJR053W	BFA1	IBD1	chromosome 10		10	534027	535751	W		2/3/11	7/31/96	Component of the GTPase-activating Bfa1p-Bub2p complex involved in multiple cell cycle checkpoint pathways that control exit from mitosis
S000034983	CDS					YJR053W		10	534027	535751	W		2/3/11	7/31/96	
S000003815	ORF	Uncharacterized	YJR054W			chromosome 10		10	536056	537549	W		2/3/11	7/31/96	Vacuolar protein of unknown function; potential Cdc28p substrate
S000035180	CDS					YJR054W		10	536056	537549	W		2/3/11	7/31/96	
S000007033	long_terminal_repeat		YJRCdelta16		YJLWdelta16	chromosome 10		10	538041	537741	C		2/3/11	2000-05-19|2007-04-04	Ty1 LTR
S000007044	long_terminal_repeat		YJRWdelta17			chromosome 10		10	538103	538434	W		2/3/11	5/19/00	Ty1 LTR
S000006707	tRNA		tR(CCU)J	HSX1		chromosome 10		10	538555	538626	W		2/3/11	5/19/00	"tRNA-Arg of low abundance; required for growth on nonfermentable carbon sources at high temperatures, for synthesis of heat shock protein Ssc1p, and for Ty1 retrotransposition through the regulation of translational frameshifting"
S000032860	noncoding_exon					tR(CCU)J		10	538555	538626	W		2/3/11	5/19/00	
S000003816	ORF	Verified	YJR055W	HIT1		chromosome 10	L000000786	10	538772	539266	W		2/3/11	7/31/96	"Protein of unknown function, required for growth at high temperature"
S000036066	CDS					YJR055W		10	538772	539266	W		2/3/11	7/31/96	
S000028455	ARS		ARS1018		ARSX-540	chromosome 10		10	540546	540780			2/3/11	2002-12-16|2006-09-07	Autonomously Replicating Sequence
S000007045	long_terminal_repeat		YJRWdelta18			chromosome 10		10	540766	541087	W		2/3/11	5/19/00	Ty1 LTR
S000007034	long_terminal_repeat		YJRCdelta19		YJLWdelta19	chromosome 10		10	541427	541095	C		2/3/11	2000-05-19|2007-04-04	Ty1 LTR
S000006539	tRNA		tD(GUC)J4			chromosome 10	L000003615	10	541508	541579	W		2/3/11	5/19/00	tRNA-Asp
S000030795	noncoding_exon					tD(GUC)J4		10	541508	541579	W		2/3/11	5/19/00	
S000003817	ORF	Uncharacterized	YJR056C			chromosome 10		10	542502	541792	C		2/3/11	7/31/96	Putative protein of unknown function; green fluorescent protein (GFP)-fusion protein localizes to both the cytoplasm and the nucleus
S000036154	CDS					YJR056C		10	542502	541792	C		2/3/11	7/31/96	
S000006782	tRNA		tY(GUA)J2	SUP4		chromosome 10	L000003617|L000002183	10	543044	542956	C	36	2/3/11	5/19/00	tRNA-Tyr
S000032087	intron					tY(GUA)J2		10	543005	542992	C		2/3/11	5/19/00	
S000032086	noncoding_exon					tY(GUA)J2		10	542991	542956	C		2/3/11	5/19/00	
S000032085	noncoding_exon					tY(GUA)J2		10	543044	543006	C		2/3/11	5/19/00	
S000007046	long_terminal_repeat		YJRWdelta20			chromosome 10		10	543448	543770	W		2/3/11	5/19/00	Ty1 LTR
S000003818	ORF	Verified	YJR057W	CDC8		chromosome 10	L000000248	10	544062	544712	W	36	2/3/11	7/31/96	"Thymidylate and uridylate kinase, functions in de novo biosynthesis of pyrimidine deoxyribonucleotides; converts dTMP to dTDP and dUMP to dUTP; essential for mitotic and meiotic DNA replication; homologous to S. pombe Tmp1p"
S000036320	CDS					YJR057W		10	544062	544712	W		2/3/11	7/31/96	
S000003819	ORF	Verified	YJR058C	APS2	YAP17	chromosome 10	L000002492	10	545175	544732	C		2/3/11	7/31/96	"Small subunit of the clathrin-associated adaptor complex AP-2, which is involved in protein sorting at the plasma membrane; related to the sigma subunit of the mammalian plasma membrane clathrin-associated protein (AP-2) complex"
S000036359	CDS					YJR058C		10	545175	544732	C		2/3/11	7/31/96	
S000003820	ORF	Verified	YJR059W	PTK2	STK2	chromosome 10	L000003492	10	545787	548243	W		2/3/11	7/31/96	Putative serine/threonine protein kinase involved in regulation of ion transport across plasma membrane; enhances spermine uptake
S000030117	CDS					YJR059W		10	545787	548243	W		2/3/11	7/31/96	
S000003821	ORF	Verified	YJR060W	CBF1	CPF1|CEP1	chromosome 10	L000000311|L000000401	10	548759	549814	W	40	2/3/11	7/31/96	"Helix-loop-helix protein that binds the motif CACRTG, which is present at several sites including MET gene promoters and centromere DNA element I (CDEI); required for nucleosome positioning at this motif; targets Isw1p to DNA"
S000037892	CDS					YJR060W		10	548759	549814	W		2/3/11	7/31/96	
S000003822	ORF	Uncharacterized	YJR061W			chromosome 10		10	550511	553318	W		2/3/11	7/31/96	"Putative protein of unknown function; non-essential gene with similarity to Mnn4, a putative membrane protein involved in glycosylation; transcription repressed by Rm101p"
S000029930	CDS					YJR061W		10	550511	553318	W		2/3/11	7/31/96	
S000003823	ORF	Verified	YJR062C	NTA1	DEA1	chromosome 10	L000001279	10	554849	553476	C		2/3/11	7/31/96	"Amidase, removes the amide group from N-terminal asparagine and glutamine residues to generate proteins with N-terminal aspartate and glutamate residues that are targets of ubiquitin-mediated degradation"
S000029976	CDS					YJR062C		10	554849	553476	C		2/3/11	7/31/96	
S000003824	ORF	Verified	YJR063W	RPA12	A12.2|RRN4	chromosome 10	L000001672	10	555195	555572	W		2/3/11	7/31/96	"RNA polymerase I subunit A12.2; contains two zinc binding domains, and the N terminal domain is responsible for anchoring to the RNA pol I complex"
S000031049	CDS					YJR063W		10	555195	555572	W		2/3/11	7/31/96	
S000003825	ORF	Verified	YJR064W	CCT5	TCP5	chromosome 10	L000002717	10	555914	557602	W		2/3/11	7/31/96	"Subunit of the cytosolic chaperonin Cct ring complex, related to Tcp1p, required for the assembly of actin and tubulins in vivo"
S000031152	CDS					YJR064W		10	555914	557602	W		2/3/11	7/31/96	
S000003826	ORF	Verified	YJR065C	ARP3	ACT4	chromosome 10	L000003198	10	559158	557809	C		2/3/11	7/31/96	"Essential component of the Arp2/3 complex, which is a highly conserved actin nucleation center required for the motility and integrity of actin patches; involved in endocytosis and membrane growth and polarity"
S000031207	CDS					YJR065C		10	559158	557809	C		2/3/11	7/31/96	
S000003827	ORF	Verified	YJR066W	TOR1	DRR1	chromosome 10	L000002322	10	559416	566828	W	44.84	2/3/11	7/31/96	"PIK-related protein kinase and rapamycin target; subunit of TORC1, a complex that controls growth in response to nutrients by regulating translation, transcription, ribosome biogenesis, nutrient transport and autophagy; involved in meiosis"
S000032272	CDS					YJR066W		10	559416	566828	W		2/3/11	7/31/96	
S000003828	ORF	Verified	YJR067C	YAE1		chromosome 10	L000004159	10	567444	567019	C		2/3/11	7/31/96	"Protein of unknown function, essential for growth under standard (aerobic) conditions but not under anaerobic conditions"
S000032323	CDS					YJR067C		10	567444	567019	C		2/3/11	7/31/96	
S000003829	ORF	Verified	YJR068W	RFC2		chromosome 10	L000001623	10	567643	568704	W		2/3/11	7/31/96	"Subunit of heteropentameric Replication factor C (RF-C), which is a DNA binding protein and ATPase that acts as a clamp loader of the proliferating cell nuclear antigen (PCNA) processivity factor for DNA polymerases delta and epsilon"
S000032475	CDS					YJR068W		10	567643	568704	W		2/3/11	7/31/96	
S000003830	ORF	Verified	YJR069C	HAM1		chromosome 10	L000003233	10	569399	568806	C		2/3/11	7/31/96	"Conserved protein with deoxyribonucleoside triphosphate pyrophosphohydrolase activity, mediates exclusion of noncanonical purines from deoxyribonucleoside triphosphate pools; mutant is sensitive to the base analog 6-N-hydroxylaminopurine"
S000034432	CDS					YJR069C		10	569399	568806	C		2/3/11	7/31/96	
S000003832	ORF	Dubious	YJR071W			chromosome 10		10	570405	570773	W		2/3/11	7/31/96	"Dubious open reading frame unlikely to encode a functional protein, based on available experimental and comparative sequence data"
S000033295	CDS					YJR071W		10	570405	570773	W		2/3/11	7/31/96	
S000003831	ORF	Verified	YJR070C	LIA1	MMD1	chromosome 10		10	570598	569621	C		2/3/11	7/31/96	"Deoxyhypusine hydroxylase, a HEAT-repeat containing metalloenzyme that catalyzes hypusine formation; binds to and is required for the modification of Hyp2p (eIF5A); complements S. pombe mmd1 mutants defective in mitochondrial positioning"
S000033205	CDS					YJR070C		10	570598	569621	C		2/3/11	7/31/96	
S000003833	ORF	Verified	YJR072C	NPA3	EPA1	chromosome 10		10	572124	570967	C		2/3/11	7/31/96	"Essential, conserved, cytoplasmic ATPase; phosphorylated by the Pcl1p-Pho85p kinase complex"
S000034114	CDS					YJR072C		10	572124	570967	C		2/3/11	7/31/96	
S000003834	ORF	Verified	YJR073C	OPI3	PEM2	chromosome 10	L000001304	10	572935	572315	C		2/3/11	7/31/96	"Phospholipid methyltransferase (methylene-fatty-acyl-phospholipid synthase), catalyzes the last two steps in phosphatidylcholine biosynthesis"
S000034233	CDS					YJR073C		10	572935	572315	C		2/3/11	7/31/96	
S000003835	ORF	Verified	YJR074W	MOG1		chromosome 10	L000004615	10	573095	573751	W		2/3/11	7/31/96	"Conserved nuclear protein that interacts with GTP-Gsp1p, which is a Ran homolog of the Ras GTPase family, and stimulates nucleotide release, involved in nuclear protein import, nucleotide release is inhibited by Yrb1p"
S000034411	CDS					YJR074W		10	573095	573751	W		2/3/11	7/31/96	
S000003836	ORF	Verified	YJR075W	HOC1		chromosome 10	L000003274	10	573981	575171	W		2/3/11	7/31/96	"Alpha-1,6-mannosyltransferase involved in cell wall mannan biosynthesis; subunit of a Golgi-localized complex that also contains Anp1p, Mnn9p, Mnn11p, and Mnn10p; identified as a suppressor of a cell lysis sensitive pkc1-371 allele"
S000035455	CDS					YJR075W		10	573981	575171	W		2/3/11	7/31/96	
S000003837	ORF	Verified	YJR076C	CDC11	PSL9	chromosome 10	L000000251	10	576601	575354	C	54	2/3/11	7/31/96	"Component of the septin ring of the mother-bud neck that is required for cytokinesis; septins recruit proteins to the neck and can act as a barrier to diffusion at the membrane, and they comprise the 10nm filaments seen with EM"
S000035494	CDS					YJR076C		10	576601	575354	C		2/3/11	7/31/96	
S000003838	ORF	Verified	YJR077C	MIR1		chromosome 10	L000001114	10	578190	577255	C		2/3/11	7/31/96	"Mitochondrial phosphate carrier, imports inorganic phosphate into mitochondria; functionally redundant with Pic2p but more abundant than Pic2p under normal conditions; phosphorylated"
S000035596	CDS					YJR077C		10	578190	577255	C		2/3/11	7/31/96	
S000003839	ORF	Verified	YJR078W	BNA2		chromosome 10		10	578860	580221	W		2/3/11	7/31/96	"Putative tryptophan 2,3-dioxygenase or indoleamine 2,3-dioxygenase, required for de novo biosynthesis of NAD from tryptophan via kynurenine; interacts genetically with telomere capping gene CDC13; regulated by Hst1p and Aftp"
S000036561	CDS					YJR078W		10	578860	580221	W		2/3/11	7/31/96	
S000003840	ORF	Uncharacterized	YJR079W			chromosome 10		10	580205	581239	W		2/3/11	7/31/96	Putative protein of unknown function; mutation results in impaired mitochondrial respiration
S000036624	CDS					YJR079W		10	580205	580347	W		2/3/11	7/31/96	
S000036625	CDS					YJR079W		10	581053	581239	W		2/3/11	7/31/96	
S000036626	intron					YJR079W		10	580348	581052	W		2/3/11	7/31/96	
S000003841	ORF	Verified	YJR080C	AIM24	FMP26	chromosome 10		10	581616	580432	C		2/3/11	7/31/96	"Protein of unknown function; the authentic, non-tagged protein is detected in purified mitochondria in high-throughput studies; null mutant displays reduced respiratory growth and elevated frequency of mitochondrial genome loss"
S000037402	CDS					YJR080C		10	581616	580432	C		2/3/11	7/31/96	
S000003842	ORF	Verified	YJR082C	EAF6		chromosome 10		10	582255	581914	C		2/3/11	7/31/96	Subunit of the NuA4 acetyltransferase complex that acetylates histone H4 and NuA3 acetyltransferase complex that acetylates histone H3
S000030287	CDS					YJR082C		10	582255	581914	C		2/3/11	7/31/96	
S000003843	ORF	Verified	YJR083C	ACF4		chromosome 10		10	583537	582608	C		2/3/11	7/31/96	"Protein of unknown function, computational analysis of large-scale protein-protein interaction data suggests a possible role in actin cytoskeleton organization; potential Cdc28p substrate"
S000030434	CDS					YJR083C		10	583537	582608	C		2/3/11	7/31/96	
S000003844	ORF	Verified	YJR084W		CSN12	chromosome 10	S000007581	10	583733	585004	W		2/3/11	7/31/96	Protein that forms a complex with Thp3p; may have a role in transcription elongation and/or mRNA splicing; identified as a COP9 signalosome component but phenotype and interactions suggest it may not be involved with the signalosome
S000031409	CDS					YJR084W		10	583733	585004	W		2/3/11	7/31/96	
S000003845	ORF	Uncharacterized	YJR085C			chromosome 10		10	585437	585120	C		2/3/11	7/31/96	"Putative protein of unknown function; GFP-fusion protein is induced in response to the DNA-damaging agent MMS; the authentic, non-tagged protein is detected in highly purified mitochondria in high-throughput studies"
S000031477	CDS					YJR085C		10	585437	585120	C		2/3/11	7/31/96	
S000003846	ORF	Verified	YJR086W	STE18		chromosome 10	L000002122	10	586068	586400	W	59	2/3/11	7/31/96	"G protein gamma subunit, forms a dimer with Ste4p to activate the mating signaling pathway, forms a heterotrimer with Gpa1p and Ste4p to dampen signaling; C-terminus is palmitoylated and farnesylated, which are required for normal signaling"
S000031665	CDS					YJR086W		10	586068	586400	W		2/3/11	7/31/96	
S000003847	ORF	Dubious	YJR087W			chromosome 10		10	586400	586750	W		2/3/11	7/31/96	"Dubious open reading frame, unlikely to encode a protein; not conserved in closely related Saccharomyces species; partially overlaps the verified genes STE18 and ECM2"
S000032646	CDS					YJR087W		10	586400	586750	W		2/3/11	7/31/96	
S000003848	ORF	Verified	YJR088C	EMC2		chromosome 10		10	587373	586495	C		2/3/11	7/31/96	Member of a transmembrane complex required for efficient folding of proteins in the ER; null mutant displays induction of the unfolded protein response
S000032686	CDS					YJR088C		10	587373	586495	C		2/3/11	7/31/96	
S000003849	ORF	Verified	YJR089W	BIR1		chromosome 10	L000004754	10	587718	590582	W		2/3/11	7/31/96	"Subunit of chromosomal passenger complex (CPC; Ipl1p-Sli15p-Bir1p-Nbl1p), which regulates chromosome segregation; required for chromosome bi-orientation and for spindle assembly checkpoint activation upon reduced sister kinetochore tension"
S000032816	CDS					YJR089W		10	587718	590582	W		2/3/11	7/31/96	
S000003850	ORF	Verified	YJR090C	GRR1	SDC1|SSU2|COT2|CAT80	chromosome 10	L000000730	10	594327	590872	C	60	2/3/11	7/31/96	"F-box protein component of the SCF ubiquitin-ligase complex; involved in carbon catabolite repression, glucose-dependent divalent cation transport, high-affinity glucose transport, morphogenesis, and sulfite detoxification"
S000032905	CDS					YJR090C		10	594327	590872	C		2/3/11	7/31/96	
S000003851	ORF	Verified	YJR091C	JSN1	PUF1	chromosome 10	L000002964	10	598336	595061	C		2/3/11	7/31/96	"Member of the Puf family of RNA-binding proteins, interacts with mRNAs encoding membrane-associated proteins; involved in localizing the Arp2/3 complex to mitochondria; overexpression causes increased sensitivity to benomyl"
S000033011	CDS					YJR091C		10	598336	595061	C		2/3/11	7/31/96	
S000003852	ORF	Verified	YJR092W	BUD4		chromosome 10	L000000201	10	598735	603078	W		2/3/11	2004-04-20|1996-07-31|1997-07-27|2008-06-04	Protein involved in bud-site selection and required for axial budding pattern; localizes with septins to bud neck in mitosis and may constitute an axial landmark for next round of budding; potential Cdc28p substrate
S000033797	CDS					YJR092W		10	598735	603078	W		2/3/11	2004-04-20|1996-07-31|2008-06-04|1997-07-27	
S000003853	ORF	Verified	YJR093C	FIP1		chromosome 10	L000002775	10	604203	603220	C		2/3/11	7/31/96	"Subunit of cleavage polyadenylation factor (CPF), interacts directly with poly(A) polymerase (Pap1p) to regulate its activity; bridging factor that links Pap1p and the CPF complex via Yth1p"
S000033863	CDS					YJR093C		10	604203	603220	C		2/3/11	7/31/96	
S000003854	ORF	Verified	YJR094C	IME1		chromosome 10	L000000861	10	605651	604569	C		2/3/11	7/31/96	"Master regulator of meiosis that is active only during meiotic events, activates transcription of early meiotic genes through interaction with Ume6p, degraded by the 26S proteasome following phosphorylation by Ime2p"
S000034019	CDS					YJR094C		10	605651	604569	C		2/3/11	7/31/96	
S000003855	ORF	Verified	YJR094W-A	RPL43B	L43B	chromosome 10	L000004470	10	608305	608858	W		2/3/11	7/31/96	"Protein component of the large (60S) ribosomal subunit, identical to Rpl43Ap and has similarity to rat L37a ribosomal protein"
S000034757	CDS					YJR094W-A		10	608305	608306	W		2/3/11	7/31/96	
S000034758	CDS					YJR094W-A		10	608582	608858	W		2/3/11	7/31/96	
S000034759	intron					YJR094W-A		10	608307	608581	W		2/3/11	7/31/96	
S000003856	ORF	Verified	YJR095W	SFC1	ACR1	chromosome 10	L000000023	10	609773	610741	W		2/3/11	7/31/96	"Mitochondrial succinate-fumarate transporter, transports succinate into and fumarate out of the mitochondrion; required for ethanol and acetate utilization"
S000034990	CDS					YJR095W		10	609773	610741	W		2/3/11	7/31/96	
S000003857	ORF	Verified	YJR096W			chromosome 10		10	611195	612043	W		2/3/11	7/31/96	Putative xylose and arabinose reductase; member of the aldo-keto reductase (AKR) family; GFP-fusion protein is induced in response to the DNA-damaging agent MMS
S000035147	CDS					YJR096W		10	611195	612043	W		2/3/11	7/31/96	
S000003858	ORF	Verified	YJR097W	JJJ3	DPH4	chromosome 10		10	612413	612931	W		2/3/11	7/31/96	"Protein of unknown function, contains a J-domain, which is a region with homology to the E. coli DnaJ protein"
S000035313	CDS					YJR097W		10	612413	612931	W		2/3/11	7/31/96	
S000028456	ARS		ARS1019			chromosome 10		10	612846	613278			2/3/11	12/16/02	Autonomously Replicating Sequence
S000003859	ORF	Uncharacterized	YJR098C			chromosome 10		10	615156	613186	C		2/3/11	1996-07-31|2011-02-03	"Putative protein of unknown function; the authentic, non-tagged protein is detected in highly purified mitochondria in high-throughput studies"
S000036139	CDS					YJR098C		10	615156	613186	C		2/3/11	1996-07-31|2011-02-03	
S000003860	ORF	Verified	YJR099W	YUH1		chromosome 10	L000002565	10	615576	616286	W	57	2/3/11	7/31/96	Ubiquitin C-terminal hydrolase that cleaves ubiquitin-protein fusions to generate monomeric ubiquitin; hydrolyzes the peptide bond at the C-terminus of ubiquitin; also the major processing enzyme for the ubiquitin-like protein Rub1p
S000036337	CDS					YJR099W		10	615576	616286	W		2/3/11	7/31/96	
S000003861	ORF	Verified	YJR100C	AIM25		chromosome 10		10	617334	616351	C		2/3/11	7/31/96	Putative protein of unknown function; non-tagged protein is detected in purified mitochondria in high-throughput studies; similar to murine NOR1; null mutant is viable and displays elevated frequency of mitochondrial genome loss
S000033573	CDS					YJR100C		10	617334	616351	C		2/3/11	7/31/96	
S000006654	tRNA		tL(UAG)J			chromosome 10	L000003616	10	617919	618019	W		2/3/11	5/19/00	tRNA-Leu
S000035855	intron					tL(UAG)J		10	617957	617975	W		2/3/11	5/19/00	
S000035853	noncoding_exon					tL(UAG)J		10	617919	617956	W		2/3/11	5/19/00	
S000035854	noncoding_exon					tL(UAG)J		10	617976	618019	W		2/3/11	5/19/00	
S000003862	ORF	Verified	YJR101W	RSM26		chromosome 10		10	618234	619034	W		2/3/11	7/31/96	Mitochondrial ribosomal protein of the small subunit
S000034505	CDS					YJR101W		10	618234	619034	W		2/3/11	7/31/96	
S000003863	ORF	Verified	YJR102C	VPS25	VPL12|VPT25	chromosome 10		10	619765	619157	C		2/3/11	7/31/96	"Component of the ESCRT-II complex, which is involved in ubiquitin-dependent sorting of proteins into the endosome"
S000034557	CDS					YJR102C		10	619765	619157	C		2/3/11	7/31/96	
S000003864	ORF	Verified	YJR103W	URA8		chromosome 10	L000002437	10	620754	622490	W		2/3/11	1996-07-31|2011-02-03	"Minor CTP synthase isozyme (see also URA7), catalyzes the ATP-dependent transfer of the amide nitrogen from glutamine to UTP, forming CTP, the final step in de novo biosynthesis of pyrimidines; involved in phospholipid biosynthesis"
S000034718	CDS					YJR103W		10	620754	622490	W		2/3/11	1996-07-31|2011-02-03	
S000003865	ORF	Verified	YJR104C	SOD1	CRS4	chromosome 10	L000001978	10	623014	622550	C		2/3/11	7/31/96	Cytosolic copper-zinc superoxide dismutase; some mutations are analogous to those that cause ALS (amyotrophic lateral sclerosis) in humans
S000035647	CDS					YJR104C		10	623014	622550	C		2/3/11	7/31/96	
S000003866	ORF	Verified	YJR105W	ADO1		chromosome 10		10	623581	624603	W		2/3/11	7/31/96	"Adenosine kinase, required for the utilization of S-adenosylmethionine (AdoMet); may be involved in recycling adenosine produced through the methyl cycle"
S000035831	CDS					YJR105W		10	623581	624603	W		2/3/11	7/31/96	
S000003867	ORF	Verified	YJR106W	ECM27		chromosome 10	L000003898	10	624838	627015	W		2/3/11	1996-07-31|2011-02-03	"Putative protein of unknown function; may play a role in cell wall biosynthesis, mutants are hypersensitive to Papulacandin B; null mutants have increased plasmid loss; displays a two-hybrid interaction with Pdr5p"
S000035951	CDS					YJR106W		10	624838	627015	W		2/3/11	1996-07-31|2011-02-03	
S000003868	ORF	Uncharacterized	YJR107W			chromosome 10		10	627340	628326	W		2/3/11	1996-07-31|2011-02-03	Putative protein of unknown function; has sequence or structural similarity to lipases
S000037815	CDS					YJR107W		10	627340	628326	W		2/3/11	1996-07-31|2011-02-03	
S000003869	ORF	Verified	YJR108W	ABM1		chromosome 10		10	628712	629083	W		2/3/11	7/31/96	"Protein of unknown function, required for normal microtubule organization"
S000037909	CDS					YJR108W		10	628712	629083	W		2/3/11	7/31/96	
S000003870	ORF	Verified	YJR109C	CPA2		chromosome 10	L000000400	10	632941	629585	C		2/3/11	7/31/96	"Large subunit of carbamoyl phosphate synthetase, which catalyzes a step in the synthesis of citrulline, an arginine precursor"
S000029885	CDS					YJR109C		10	632941	629585	C		2/3/11	7/31/96	
S000003871	ORF	Verified	YJR110W	YMR1		chromosome 10		10	633615	635681	W		2/3/11	7/31/96	"Phosphatidylinositol 3-phosphate (PI3P) phosphatase; involved in various protein sorting pathways, including CVT targeting and endosome to vacuole transport; has similarity to the conserved myotubularin dual specificity phosphatase family"
S000037677	CDS					YJR110W		10	633615	635681	W		2/3/11	7/31/96	
S000003872	ORF	Uncharacterized	YJR111C			chromosome 10		10	636706	635855	C		2/3/11	7/31/96	Putative protein of unknown function; green fluorescent protein (GFP)-fusion protein localizes to the mitochondria
S000037709	CDS					YJR111C		10	636706	635855	C		2/3/11	7/31/96	
S000003873	ORF	Verified	YJR112W	NNF1		chromosome 10	L000003072	10	637030	637635	W		2/3/11	7/31/96	Essential component of the MIND kinetochore complex (Mtw1p Including Nnf1p-Nsl1p-Dsn1p) which joins kinetochore subunits contacting DNA to those contacting microtubules; required for accurate chromosome segregation
S000037783	CDS					YJR112W		10	637030	637635	W		2/3/11	7/31/96	
S000028513	ORF	Uncharacterized	YJR112W-A			chromosome 10		10	637790	638168	W		2/3/11	7/29/03	Putative protein of unknown function; identified based on homology to <i>Ashbya gossypii</i>
S000030277	CDS					YJR112W-A		10	637790	637809	W		2/3/11	7/29/03	
S000030278	CDS					YJR112W-A		10	637859	638168	W		2/3/11	7/29/03	
S000030279	intron					YJR112W-A		10	637810	637858	W		2/3/11	7/29/03	
S000003875	ORF	Dubious	YJR114W		SRF2	chromosome 10		10	638659	639051	W		2/3/11	7/31/96	"Dubious open reading frame unlikely to encode a protein, based on available experimental and comparative sequence data; partially overlaps the verified ORF RSM7/YJR113C"
S000030784	CDS					YJR114W		10	638659	639051	W		2/3/11	7/31/96	
S000003874	ORF	Verified	YJR113C	RSM7		chromosome 10		10	638975	638232	C		2/3/11	7/31/96	"Mitochondrial ribosomal protein of the small subunit, has similarity to E. coli S7 ribosomal protein"
S000030623	CDS					YJR113C		10	638975	638232	C		2/3/11	7/31/96	
S000003876	ORF	Uncharacterized	YJR115W			chromosome 10		10	639942	640451	W		2/3/11	7/31/96	Putative protein of unknown function
S000030893	CDS					YJR115W		10	639942	640451	W		2/3/11	7/31/96	
S000003877	ORF	Uncharacterized	YJR116W	TDA4		chromosome 10		10	640825	641664	W		2/3/11	7/31/96	Putative protein of unknown function; null mutant is sensitive to expression of the top1-T722A allele
S000031858	CDS					YJR116W		10	640825	641664	W		2/3/11	7/31/96	
S000003878	ORF	Verified	YJR117W	STE24	PIO2|AFC1	chromosome 10	L000003457	10	642007	643368	W		2/3/11	7/31/96	"Highly conserved zinc metalloprotease that functions in two steps of a-factor maturation, C-terminal CAAX proteolysis and the first step of N-terminal proteolytic processing; contains multiple transmembrane spans"
S000032024	CDS					YJR117W		10	642007	643368	W		2/3/11	7/31/96	
S000003879	ORF	Verified	YJR118C	ILM1		chromosome 10		10	644101	643490	C		2/3/11	7/31/96	Protein of unknown function; may be involved in mitochondrial DNA maintenance; required for slowed DNA synthesis-induced filamentous growth
S000032105	CDS					YJR118C		10	644101	643490	C		2/3/11	7/31/96	
S000003880	ORF	Verified	YJR119C	JHD2	KDM5|KDM5	chromosome 10		10	646490	644304	C		2/3/11	7/31/96	JmjC domain family histone demethylase specific for H3-K4 (histone H3 Lys4); removes methyl groups specifically added by Set1p methyltransferase; protein levels regulated by Not4p (E3 ubiquitin ligase) polyubiquitin-mediated degradation
S000034072	CDS					YJR119C		10	646490	644304	C		2/3/11	7/31/96	
S000003881	ORF	Verified	YJR120W			chromosome 10		10	647126	647476	W		2/3/11	7/31/96	"Protein of unknown function; essential for growth under anaerobic conditions; mutation causes decreased expression of ATP2, impaired respiration, defective sterol uptake, and altered levels/localization of ABC transporters Aus1p and Pdr11p"
S000032979	CDS					YJR120W		10	647126	647476	W		2/3/11	7/31/96	
S000003882	ORF	Verified	YJR121W	ATP2		chromosome 10	L000000142	10	647607	649142	W		2/3/11	7/31/96	"Beta subunit of the F1 sector of mitochondrial F1F0 ATP synthase, which is a large, evolutionarily conserved enzyme complex required for ATP synthesis; phosphorylated"
S000033071	CDS					YJR121W		10	647607	649142	W		2/3/11	7/31/96	
S000003883	ORF	Verified	YJR122W	IBA57	CAF17	chromosome 10	L000003419	10	649776	651269	W		2/3/11	7/31/96	Mitochondrial matrix protein involved in the incorporation of iron-sulfur clusters into mitochondrial aconitase-type proteins; activates the radical-SAM family members Bio2p and Lip5p; interacts with Ccr4p in the two-hybrid system
S000033750	CDS					YJR122W		10	649776	651269	W		2/3/11	7/31/96	
S000003884	ORF	Verified	YJR123W	RPS5	rp14|YS8|S5|S2	chromosome 10	L000002821	10	651901	652578	W		2/3/11	7/31/96	"Protein component of the small (40S) ribosomal subunit, the least basic of the non-acidic ribosomal proteins; phosphorylated in vivo; essential for viability; has similarity to E. coli S7 and rat S5 ribosomal proteins"
S000033852	CDS					YJR123W		10	651901	652578	W		2/3/11	7/31/96	
S000003885	ORF	Uncharacterized	YJR124C			chromosome 10		10	654238	652892	C		2/3/11	7/31/96	Putative protein of unknown function; expression induced under calcium shortage
S000033876	CDS					YJR124C		10	654238	652892	C		2/3/11	7/31/96	
S000028457	ARS		ARS1020		ARSX-654	chromosome 10		10	654375	654614			2/3/11	2002-12-16|2006-09-07	Autonomously Replicating Sequence
S000003886	ORF	Verified	YJR125C	ENT3		chromosome 10		10	655963	654737	C		2/3/11	7/31/96	Protein containing an N-terminal epsin-like domain involved in clathrin recruitment and traffic between the Golgi and endosomes; associates with the clathrin adaptor Gga2p
S000034017	CDS					YJR125C		10	655963	654737	C		2/3/11	7/31/96	
S000003887	ORF	Verified	YJR126C	VPS70		chromosome 10		10	658689	656254	C		2/3/11	7/31/96	Protein of unknown function involved in vacuolar protein sorting
S000034920	CDS					YJR126C		10	658689	656254	C		2/3/11	7/31/96	
S000003889	ORF	Dubious	YJR128W			chromosome 10		10	662921	663280	W		2/3/11	7/31/96	"Dubious open reading frame unlikely to encode a protein, based on available experimental and comparative sequence data; partially overlaps the verified ORF RSF2"
S000036069	CDS					YJR128W		10	662921	663280	W		2/3/11	7/31/96	
S000003888	ORF	Verified	YJR127C	RSF2	ZMS1	chromosome 10	L000002569	10	663059	658917	C		2/3/11	7/31/96	"Zinc-finger protein involved in transcriptional control of both nuclear and mitochondrial genes, many of which specify products required for glycerol-based growth, respiration, and other functions"
S000035071	CDS					YJR127C		10	663059	658917	C		2/3/11	7/31/96	
S000006492	snoRNA		snR3	SNR3		chromosome 10	L000001958	10	663749	663942	W		2/3/11	2000-05-19|2007-05-08	"H/ACA box small nucleolar RNA (snoRNA); guides pseudouridylation of large subunit (LSU) rRNA at positions U2129, U2133, and U2264"
S000034301	noncoding_exon					snR3		10	663749	663942	W		2/3/11	2000-05-19|2007-05-08	
S000003890	ORF	Uncharacterized	YJR129C			chromosome 10		10	665019	664000	C		2/3/11	1996-07-31|2011-02-03	Putative protein of unknown function; predicted S-adenosylmethionine-dependent methyltransferase of the seven beta-strand family; green fluorescent protein (GFP)-fusion protein localizes to the cytoplasm
S000036155	CDS					YJR129C		10	665019	664000	C		2/3/11	1996-07-31|2011-02-03	
S000003891	ORF	Verified	YJR130C	STR2		chromosome 10		10	667137	665218	C		2/3/11	7/31/96	"Cystathionine gamma-synthase, converts cysteine into cystathionine"
S000036945	CDS					YJR130C		10	667137	665218	C		2/3/11	7/31/96	
S000003892	ORF	Verified	YJR131W	MNS1		chromosome 10	L000001130	10	667644	669293	W		2/3/11	7/31/96	"Alpha-1,2-mannosidase involved in ER quality control; catalyzes the removal of one mannose residue from Man9GlcNAc to produce a single isomer of Man8GlcNAc in N-linked oligosaccharide biosynthesis; integral to ER membrane"
S000037068	CDS					YJR131W		10	667644	669293	W		2/3/11	7/31/96	
S000003893	ORF	Verified	YJR132W	NMD5	KAP119	chromosome 10	L000002939	10	669522	672668	W		2/3/11	1996-07-31|2011-02-03	"Karyopherin, a carrier protein involved in nuclear import of proteins; importin beta homolog"
S000037153	CDS					YJR132W		10	669522	672668	W		2/3/11	1996-07-31|2011-02-03	
S000003894	ORF	Verified	YJR133W	XPT1		chromosome 10		10	672991	673620	W		2/3/11	7/31/96	"Xanthine-guanine phosphoribosyl transferase, required for xanthine utilization and for optimal utilization of guanine"
S000037899	CDS					YJR133W		10	672991	673620	W		2/3/11	7/31/96	
S000003895	ORF	Verified	YJR134C	SGM1		chromosome 10		10	675852	673729	C		2/3/11	7/31/96	"Protein of unknown function, required for wild-type growth rate on galactose and mannose; localizes to COPI coated vesicles and the Golgi apparatus"
S000029858	CDS					YJR134C		10	675852	673729	C		2/3/11	7/31/96	
S000003896	ORF	Verified	YJR135C	MCM22		chromosome 10	L000003999	10	676778	676059	C		2/3/11	7/31/96	Protein involved in minichromosome maintenance; component of the kinetochore; binds to centromeric DNA in a Ctf19p-dependent manner
S000030000	CDS					YJR135C		10	676778	676059	C		2/3/11	7/31/96	
S000007348	ORF	Verified	YJR135W-A	TIM8		chromosome 10		10	676971	677234	W		2/3/11	7/17/99	"Mitochondrial intermembrane space protein, forms a complex with Tim13p that delivers a subset of hydrophobic proteins to the TIM22 complex for inner membrane insertion; homolog of human TIMM8A, implicated in Mohr-Tranebjaerg syndrome"
S000032075	CDS					YJR135W-A		10	676971	677234	W		2/3/11	7/17/99	
S000003897	ORF	Verified	YJR136C	TTI2		chromosome 10		10	678706	677441	C		2/3/11	7/31/96	Putative protein of unknown function; subunit of the ASTRA complex which is part of the chromatin remodeling machinery; similar to S. pombe Tti2p; may interact with Rsm23p; GFP-fusion protein localizes to the cytoplasm
S000030982	CDS					YJR136C		10	678706	677441	C		2/3/11	7/31/96	
S000003898	ORF	Verified	YJR137C	MET5	ECM17	chromosome 10	L000001080|L000003892	10	683285	678957	C	84	2/3/11	7/31/96	"Sulfite reductase beta subunit, involved in amino acid biosynthesis, transcription repressed by methionine"
S000031082	CDS					YJR137C		10	683285	678957	C		2/3/11	7/31/96	
S000007553	ARS		ARS1021		ARS121	chromosome 10		10	683634	684122			2/3/11	10/17/00	Autonomously Replicating Sequence
S000003899	ORF	Verified	YJR138W	IML1	SEA1	chromosome 10		10	684567	689321	W		2/3/11	1996-07-31|2011-02-03	"Subunit of the SEA (Seh1-associated) complex, a coatomer-related complex that associates dynamically with the vacuole; has an N-terminal CDC48-like domain and a C-terminal DEP domain; central region is readily accessible to proteases"
S000031284	CDS					YJR138W		10	684567	689321	W		2/3/11	1996-07-31|2011-02-03	
S000003900	ORF	Verified	YJR139C	HOM6		chromosome 10	L000000801	10	690524	689445	C	87	2/3/11	7/31/96	"Homoserine dehydrogenase (L-homoserine:NADP oxidoreductase), dimeric enzyme that catalyzes the third step in the common pathway for methionine and threonine biosynthesis; enzyme has nucleotide-binding, dimerization and catalytic regions"
S000032214	CDS					YJR139C		10	690524	689445	C		2/3/11	7/31/96	
S000028666	ORF	Dubious	YJR140W-A			chromosome 10		10	690961	691110	W		2/3/11	7/29/03	"Dubious open reading frame; completely overlaps the verified gene HIR3; identified by gene-trapping, microarray-based expression analysis, and genome-wide homology searching"
S000032491	CDS					YJR140W-A		10	690961	691110	W		2/3/11	7/29/03	
S000003901	ORF	Verified	YJR140C	HIR3	HPC1	chromosome 10	L000003127	10	695696	690750	C		2/3/11	7/31/96	"Subunit of the HIR complex, a nucleosome assembly complex involved in regulation of histone gene transcription; involved in position-dependent gene silencing and nucleosome reassembly"
S000032216	CDS					YJR140C		10	695696	690750	C		2/3/11	7/31/96	
S000003902	ORF	Uncharacterized	YJR141W			chromosome 10		10	695906	696949	W		2/3/11	7/31/96	Essential protein of unknown function
S000033127	CDS					YJR141W		10	695906	696949	W		2/3/11	7/31/96	
S000003903	ORF	Uncharacterized	YJR142W			chromosome 10		10	697141	698169	W		2/3/11	7/31/96	Putative protein of unknown function; GST fusion protein is a Dbf2-Mob1 phosphoylation target in a proteome chip analysis; synthetic lethal with PH085 deletion; plays a role in restricting Ty1 transposition
S000033186	CDS					YJR142W		10	697141	698169	W		2/3/11	7/31/96	
S000003904	ORF	Verified	YJR143C	PMT4		chromosome 10	L000002623	10	700614	698326	C		2/3/11	7/31/96	"Protein O-mannosyltransferase, transfers mannose residues from dolichyl phosphate-D-mannose to protein serine/threonine residues; appears to form homodimers in vivo and does not complex with other Pmt proteins; target for new antifungals"
S000033214	CDS					YJR143C		10	700614	698326	C		2/3/11	7/31/96	
S000003905	ORF	Verified	YJR144W	MGM101	MGM9	chromosome 10	L000001104	10	700882	701691	W		2/3/11	7/31/96	"Protein involved in mitochondrial genome maintenance; component of the mitochondrial nucleoid, required for the repair of oxidative mtDNA damage"
S000033297	CDS					YJR144W		10	700882	701691	W		2/3/11	7/31/96	
S000003906	ORF	Verified	YJR145C	RPS4A	rp5|YS6|S7A|S4A	chromosome 10	L000001751	10	703068	702027	C		2/3/11	7/31/96	Protein component of the small (40S) ribosomal subunit; mutation affects 20S pre-rRNA processing; identical to Rps4Bp and has similarity to rat S4 ribosomal protein
S000034116	CDS					YJR145C		10	702798	702027	C		2/3/11	7/31/96	
S000034115	CDS					YJR145C		10	703068	703055	C		2/3/11	7/31/96	
S000034117	intron					YJR145C		10	703054	702799	C		2/3/11	7/31/96	
S000003907	ORF	Dubious	YJR146W			chromosome 10		10	703885	704238	W		2/3/11	7/31/96	"Dubious open reading frame unlikely to encode a protein, based on available experimental and comparative sequence data; partially overlaps the verified gene HMS2"
S000034307	CDS					YJR146W		10	703885	704238	W		2/3/11	7/31/96	
S000003908	ORF	Verified	YJR147W	HMS2		chromosome 10	L000004442	10	704196	705272	W		2/3/11	7/31/96	Protein with similarity to heat shock transcription factors; overexpression suppresses the pseudohyphal filamentation defect of a diploid mep1 mep2 homozygous null mutant
S000034417	CDS					YJR147W		10	704196	705272	W		2/3/11	7/31/96	
S000003909	ORF	Verified	YJR148W	BAT2	ECA40|TWT2	chromosome 10	L000003082	10	705744	706874	W		2/3/11	7/31/96	"Cytosolic branched-chain amino acid (BCAA) aminotransferase, preferentially involved in BCAA catabolism; homolog of murine ECA39; highly expressed during stationary phase and repressed during logarithmic phase"
S000035457	CDS					YJR148W		10	705744	706874	W		2/3/11	7/31/96	
S000003910	ORF	Uncharacterized	YJR149W			chromosome 10		10	707160	708374	W		2/3/11	1996-07-31|2011-02-03	Putative protein of unknown function; green fluorescent protein (GFP)-fusion protein localizes to the cytoplasm
S000035545	CDS					YJR149W		10	707160	708374	W		2/3/11	1996-07-31|2011-02-03	
S000003911	ORF	Verified	YJR150C	DAN1	CCW13	chromosome 10	L000003381	10	709707	708811	C		2/3/11	1996-07-31|2011-02-03	"Cell wall mannoprotein with similarity to Tir1p, Tir2p, Tir3p, and Tir4p; expressed under anaerobic conditions, completely repressed during aerobic growth"
S000036513	CDS					YJR150C		10	709707	708811	C		2/3/11	1996-07-31|2011-02-03	
S000028458	ARS		ARS1022		ARSX-712	chromosome 10		10	711896	712142			2/3/11	2002-12-16|2006-09-07	Autonomously Replicating Sequence
S000003912	ORF	Verified	YJR151C	DAN4		chromosome 10		10	715740	712255	C		2/3/11	1996-07-31|2011-02-03	"Cell wall mannoprotein with similarity to Tir1p, Tir2p, Tir3p, and Tir4p; expressed under anaerobic conditions, completely repressed during aerobic growth"
S000036600	CDS					YJR151C		10	715740	712255	C		2/3/11	1996-07-31|2011-02-03	
S000028557	ORF	Uncharacterized	YJR151W-A			chromosome 10		10	717580	717630	W		2/3/11	7/29/03	"Putative protein of unknown function; identified by fungal homology and RT-PCR; predicted to have a role in transcription based on computational ""guilt by association"" analysis"
S000031243	CDS					YJR151W-A		10	717580	717630	W		2/3/11	7/29/03	
S000003913	ORF	Verified	YJR152W	DAL5	UREP1	chromosome 10	L000000478	10	719666	721297	W	97	2/3/11	7/31/96	"Allantoate permease; ureidosuccinate permease; also transports dipeptides, though with lower affinity than for allantoate and ureidosuccinate; expression is constitutive but sensitive to nitrogen catabolite repression"
S000037362	CDS					YJR152W		10	719666	721297	W		2/3/11	7/31/96	
S000003914	ORF	Verified	YJR153W	PGU1	PSM1|PGL1	chromosome 10	L000004371|L000004261	10	722815	723900	W		2/3/11	7/31/96	"Endo-polygalacturonase, pectolytic enzyme that hydrolyzes the alpha-1,4-glycosidic bonds in the rhamnogalacturonan chains in pectins"
S000037481	CDS					YJR153W		10	722815	723900	W		2/3/11	7/31/96	
S000003915	ORF	Uncharacterized	YJR154W			chromosome 10		10	725784	726824	W		2/3/11	7/31/96	Putative protein of unknown function; green fluorescent protein (GFP)-fusion protein localizes to the cytoplasm
S000030205	CDS					YJR154W		10	725784	726824	W		2/3/11	7/31/96	
S000003916	ORF	Verified	YJR155W	AAD10		chromosome 10	L000004639	10	727405	728271	W		2/3/11	7/31/96	Putative aryl-alcohol dehydrogenase; similar to P. chrysosporium aryl-alcohol dehydrogenase; mutational analysis has not yet revealed a physiological role
S000030387	CDS					YJR155W		10	727405	728271	W		2/3/11	7/31/96	
S000003917	ORF	Verified	YJR156C	THI11		chromosome 10	L000003222	10	729596	728574	C		2/3/11	7/31/96	"Protein involved in synthesis of the thiamine precursor hydroxymethylpyrimidine (HMP); member of a subtelomeric gene family including THI5, THI11, THI12, and THI13"
S000030438	CDS					YJR156C		10	729596	728574	C		2/3/11	7/31/96	
S000028459	ARS		ARS1023			chromosome 10		10	729983	730513			2/3/11	12/16/02	Autonomously Replicating Sequence
S000003918	ORF	Dubious	YJR157W			chromosome 10		10	730515	730877	W		2/3/11	7/31/96	"Dubious open reading frame unlikely to encode a functional protein, based on available experimental and comparative sequence data"
S000031435	CDS					YJR157W		10	730515	730877	W		2/3/11	7/31/96	
S000003919	ORF	Verified	YJR158W	HXT16		chromosome 10	L000003264	10	732440	734143	W		2/3/11	7/31/96	"Protein of unknown function with similarity to hexose transporter family members, expression is repressed by high levels of glucose"
S000031532	CDS					YJR158W		10	732440	734143	W		2/3/11	7/31/96	
S000003920	ORF	Verified	YJR159W	SOR1	SDH1	chromosome 10	L000002753	10	736044	737117	W		2/3/11	7/31/96	Sorbitol dehydrogenase; expression is induced in the presence of sorbitol or xylose
S000031666	CDS					YJR159W		10	736044	737117	W		2/3/11	7/31/96	
S000028460	ARS		ARS1024		ARSX-737	chromosome 10		10	737034	737275			2/3/11	2002-12-16|2006-09-07	Autonomously Replicating Sequence
S000003921	ORF	Verified	YJR160C	MPH3		chromosome 10		10	739816	738008	C		2/3/11	7/31/96	"Alpha-glucoside permease, transports maltose, maltotriose, alpha-methylglucoside, and turanose; identical to Mph2p; encoded in a subtelomeric position in a region likely to have undergone duplication"
S000031772	CDS					YJR160C		10	739816	738008	C		2/3/11	7/31/96	
S000003922	ORF	Verified	YJR161C	COS5		chromosome 10	L000004063	10	743999	742848	C		2/3/11	7/31/96	"Protein of unknown function, member the DUP380 subfamily of conserved, often subtelomerically-encoded proteins"
S000031918	CDS					YJR161C		10	743999	742848	C		2/3/11	7/31/96	
S000028461	ARS		ARS1025			chromosome 10		10	744408	745008			2/3/11	12/16/02	Autonomously Replicating Sequence
S000028976	X_element_core_sequence		TEL10R-XC			chromosome 10		10	744902	745361	W		2/3/11	9/9/03	"Telomeric X element Core sequence on the right arm of Chromosome X; contains an ARS consensus sequence, an Abf1p binding site consensus sequence, and ORF YJR162C"
S000035847	ARS consensus sequence					TEL10R-XC		10	744940	744950	W		2/3/11	9/9/03	
S000035848	binding_site					TEL10R-XC		10	745159	745171	W		2/3/11	9/9/03	
S000028974	telomere		TEL10R			chromosome 10		10	744902	745751	W	100	2/3/11	9/9/03	"Telomeric region on the right arm of Chromosome X, composed of an X element core sequence, X element combinatorial repeats, and a short terminal stretch of telomeric repeats"
S000003923	ORF	Dubious	YJR162C			chromosome 10		10	745261	744911	C		2/3/11	7/31/96	"Dubious open reading frame unlikely to encode a protein, based on available experimental and comparative sequence data"
S000032831	CDS					YJR162C		10	745261	744911	C		2/3/11	7/31/96	
S000028977	X_element_combinatorial_repeats		TEL10R-XR			chromosome 10		10	745362	745662	W		2/3/11	9/9/03	"Telomeric X element combinatorial Repeat region on the right arm of Chromosome X; contains repeats of the D, C, B and A types, as well as Tbf1p binding sites; formerly called SubTelomeric Repeats"
S000028975	telomeric_repeat		TEL10R-TR			chromosome 10		10	745663	745751	W		2/3/11	9/9/03	Terminal stretch of telomeric repeats on the right arm of Chromosome X
S000028907	telomeric_repeat		TEL11L-TR			chromosome 11		11	67	1	C		9/9/03	9/9/03	Terminal stretch of telomeric repeats on the left arm of Chromosome XI
S000028909	X_element_combinatorial_repeats		TEL11L-XR			chromosome 11		11	346	68	C		9/9/03	9/9/03	"Telomeric X element combinatorial Repeat region on the left arm of Chromosome XI; contains repeats of the D, C, B and A types, as well as Tbf1p binding sites; formerly called SubTelomeric Repeats"
S000001708	ORF	Dubious	YKL225W			chromosome 11		11	451	798	W		2/3/11	7/31/96	"Dubious open reading frame unlikely to encode a functional protein, based on available experimental and comparative sequence data"
S000032685	CDS					YKL225W		11	451	798	W		2/3/11	7/31/96	
S000028906	telomere		TEL11L			chromosome 11		11	807	1	C	-162	2/3/11	2003-09-09|2011-02-03	"Telomeric region on the left arm of Chromosome XI, composed of an X element core sequence, X element combinatorial repeats, and a short terminal stretch of telomeric repeats"
S000028908	X_element_core_sequence		TEL11L-XC			chromosome 11		11	807	347	C		2/3/11	2003-09-09|2011-02-03	"Telomeric X element Core sequence on the left arm of Chromosome XI; contains an ARS consensus sequence, an Abf1p binding site consensus sequence, and ORF YKL225W"
S000034744	ARS consensus sequence					TEL11L-XC		11	769	759	C		2/3/11	9/9/03	
S000034745	binding_site					TEL11L-XC		11	550	538	C		2/3/11	9/9/03	
S000001707	ORF	Verified	YKL224C	PAU16		chromosome 11		11	2181	1810	C		2/3/11	7/31/96	"Protein of unknown function, member of the seripauperin multigene family encoded mainly in subtelomeric regions"
S000031625	CDS					YKL224C		11	2181	1810	C		2/3/11	7/31/96	
S000001706	ORF	Dubious	YKL223W			chromosome 11		11	2389	2721	W		2/3/11	7/31/96	"Dubious open reading frame unlikely to encode a protein, based on available experimental and comparative sequence data"
S000031556	CDS					YKL223W		11	2389	2721	W		2/3/11	7/31/96	
S000001705	ORF	Verified	YKL222C			chromosome 11		11	5620	3503	C		2/3/11	7/31/96	"Protein of unknown function that may interact with ribosomes, based on co-purification experiments; similar to transcriptional regulators from the zinc cluster (binuclear cluster) family; null mutant is sensitive to caffeine"
S000031466	CDS					YKL222C		11	5620	3503	C		2/3/11	7/31/96	
S000001704	ORF	Verified	YKL221W	MCH2		chromosome 11		11	6107	7528	W		2/3/11	1996-07-31|2011-02-03	"Protein with similarity to mammalian monocarboxylate permeases, which are involved in transport of monocarboxylic acids across the plasma membrane; mutant is not deficient in monocarboxylate transport"
S000031419	CDS					YKL221W		11	6107	7528	W		2/3/11	1996-07-31|2011-02-03	
S000130137	ARS		ARS1102		ARSXI-8	chromosome 11		11	7528	8309			2/3/11	5/6/09	"Putative replication origin, identified in multiple array studies, not yet confirmed by plasmid-based assay"
S000001703	ORF	Verified	YKL220C	FRE2		chromosome 11	L000002805	11	11226	9091	C		2/3/11	7/31/96	"Ferric reductase and cupric reductase, reduces siderophore-bound iron and oxidized copper prior to uptake by transporters; expression induced by low iron levels but not by low copper levels"
S000031305	CDS					YKL220C		11	11226	9091	C		2/3/11	7/31/96	
S000001702	ORF	Verified	YKL219W	COS9		chromosome 11	L000004067	11	14485	15708	W		7/31/96	7/31/96	"Protein of unknown function, member of the DUP380 subfamily of conserved, often subtelomerically-encoded proteins"
S000030515	CDS					YKL219W		11	14485	15708	W		7/31/96	7/31/96	
S000001701	ORF	Verified	YKL218C	SRY1		chromosome 11	S000007485	11	18339	17359	C		7/31/96	7/31/96	"3-hydroxyaspartate dehydratase, deaminates L-threo-3-hydroxyaspartate to form oxaloacetate and ammonia; required in the presence of hydroxyaspartate; highly similar to mouse serine racemase (Srr) but has no serine racemase activity"
S000037646	CDS					YKL218C		11	18339	17359	C		7/31/96	7/31/96	
S000001700	ORF	Verified	YKL217W	JEN1		chromosome 11	L000002666	11	22234	24084	W		7/31/96	7/31/96	"Monocarboxylate/proton symporter of the plasma membrane; transport activity is dependent on the pH gradient across the membrane; mediates high-affinity uptake of carbon sources lactate, pyuvate, and acetate, and also of the micronutrient selenite, whose structure mimics that of monocarboxylates; expression and localization are tightly regulated, with transcription repression, mRNA degradation, and protein endocytosis and degradation all occurring in the presence of glucose"
S000037602	CDS					YKL217W		11	22234	24084	W		7/31/96	7/31/96	
S000001699	ORF	Verified	YKL216W	URA1		chromosome 11	L000002430	11	25215	26159	W	-159.7	2/3/11	7/31/96	"Dihydroorotate dehydrogenase, catalyzes the fourth enzymatic step in the de novo biosynthesis of pyrimidines, converting dihydroorotic acid into orotic acid"
S000037467	CDS					YKL216W		11	25215	26159	W		2/3/11	7/31/96	
S000001698	ORF	Verified	YKL215C	OXP1		chromosome 11		11	30687	26827	C		2/3/11	7/31/96	5-oxoprolinase; enzyme is ATP-dependent and functions as a dimer; similar to mouse Oplah gene; green fluorescent protein (GFP)-fusion protein localizes to the cytoplasm
S000036677	CDS					YKL215C		11	30687	26827	C		2/3/11	7/31/96	
S000001697	ORF	Verified	YKL214C	YRA2		chromosome 11		11	31693	31082	C		2/3/11	7/31/96	"Member of the REF (RNA and export factor binding proteins) family; when overexpressed, can substitute for the function of Yra1p in export of poly(A)+ mRNA from the nucleus"
S000036577	CDS					YKL214C		11	31693	31082	C		2/3/11	7/31/96	
S000001696	ORF	Verified	YKL213C	DOA1	ZZZ4|UFD3	chromosome 11	L000002961	11	34107	31960	C		2/3/11	7/31/96	"WD repeat protein required for ubiquitin-mediated protein degradation, forms complex with Cdc48p, plays a role in controlling cellular ubiquitin concentration; also promotes efficient NHEJ in postdiauxic/stationary phase"
S000036488	CDS					YKL213C		11	34107	31960	C		2/3/11	7/31/96	
S000001695	ORF	Verified	YKL212W	SAC1	RSD1	chromosome 11	L000001790	11	34543	36414	W	-153.8	2/3/11	7/31/96	"Phosphatidylinositol phosphate (PtdInsP) phosphatase involved in hydrolysis of PtdIns[4]P; transmembrane protein localizes to ER and Golgi; involved in protein trafficking and processing, secretion, and cell wall maintenance"
S000036459	CDS					YKL212W		11	34543	36414	W		2/3/11	7/31/96	
S000001694	ORF	Verified	YKL211C	TRP3		chromosome 11	L000002354	11	38153	36699	C	-153.8	2/3/11	7/31/96	"Bifunctional enzyme exhibiting both indole-3-glycerol-phosphate synthase and anthranilate synthase activities, forms multifunctional hetero-oligomeric anthranilate synthase:indole-3-glycerol phosphate synthase enzyme complex with Trp2p"
S000035520	CDS					YKL211C		11	38153	36699	C		2/3/11	7/31/96	
S000006455	snoRNA		snR64	SNR64		chromosome 11	L000004533	11	38811	38911	W		2/3/11	5/19/00	"C/D box small nucleolar RNA (snoRNA), guides 2'-O-methylation of large subunit (LSU) rRNA at position C2337"
S000030843	noncoding_exon					snR64		11	38811	38911	W		2/3/11	5/19/00	
S000001693	ORF	Verified	YKL210W	UBA1		chromosome 11	L000002405	11	39163	42237	W	-153.3	2/3/11	7/31/96	"Ubiquitin activating enzyme (E1), involved in ubiquitin-mediated protein degradation and essential for viability"
S000035493	CDS					YKL210W		11	39163	42237	W		2/3/11	7/31/96	
S000001692	ORF	Verified	YKL209C	STE6		chromosome 11	L000002116	11	46295	42423	C	-152.3	2/3/11	7/31/96	"Plasma membrane ATP-binding cassette (ABC) transporter required for the export of a-factor, catalyzes ATP hydrolysis coupled to a-factor transport; contains 12 transmembrane domains and two ATP binding domains; expressed only in MATa cells"
S000035512	CDS					YKL209C		11	46295	42423	C		2/3/11	7/31/96	
S000006748	tRNA		tT(CGU)K	TRT2		chromosome 11	L000003644	11	46806	46735	C		2/3/11	5/19/00	tRNA-Thr; tRNA threonine 2
S000032223	noncoding_exon					tT(CGU)K		11	46806	46735	C		2/3/11	5/19/00	
S000001691	ORF	Verified	YKL208W	CBT1	SOC1	chromosome 11	L000004295|S000029465|L000004597	11	47157	47972	W		2/3/11	7/31/96	"Protein involved in 5' end processing of mitochondrial COB, 15S_rRNA, and RPM1 transcripts; may also have a role in 3' end processing of the COB pre-mRNA; displays genetic interaction with cell cycle-regulated kinase Dbf2p"
S000034559	CDS					YKL208W		11	47157	47972	W		2/3/11	7/31/96	
S000001690	ORF	Verified	YKL207W	AIM27	EMC3|LRC3	chromosome 11		11	48194	48955	W		2/3/11	2004-02-13|2006-05-08|1996-07-31	Member of a transmembrane complex required for efficient folding of proteins in the ER; required for respiratory growth; null mutant displays induction of the unfolded protein response
S000034425	CDS					YKL207W		11	48194	48955	W		2/3/11	2004-02-13|2006-05-08|1996-07-31	
S000001689	ORF	Verified	YKL206C	ADD66	POC2|PBA2	chromosome 11		11	49809	49006	C		2/3/11	7/31/96	Protein involved in 20S proteasome assembly; forms a heterodimer with Pba1p that binds to proteasome precursors; similar to human PAC2 constituent of the PAC1-PAC2 complex involved in proteasome assembly
S000034304	CDS					YKL206C		11	49809	49006	C		2/3/11	7/31/96	
S000001688	ORF	Verified	YKL205W	LOS1		chromosome 11	L000000950	11	50051	53353	W	-149.7	2/3/11	7/31/96	Nuclear pore protein involved in nuclear export of pre-tRNA and in re-export of mature tRNAs after their retrograde import from the cytoplasm
S000034266	CDS					YKL205W		11	50051	53353	W		2/3/11	7/31/96	
S000001687	ORF	Verified	YKL204W	EAP1		chromosome 11		11	53704	55602	W		2/3/11	7/31/96	"eIF4E-associated protein, competes with eIF4G for binding to eIF4E; inhibits cap-dependent translation; functions independently of eIF4E to maintain genetic stability; plays a role in cell growth, implicated in the TOR signaling cascade"
S000033363	CDS					YKL204W		11	53704	55602	W		2/3/11	7/31/96	
S000118401	ARS		ARS1103		ARSXI-56	chromosome 11		11	55671	55917			2/3/11	8/30/06	Autonomously Replicating Sequence
S000001686	ORF	Verified	YKL203C	TOR2	DRR2	chromosome 11	L000002323	11	63359	55935	C	-152.3	2/3/11	2004-02-13|1996-07-31	"PIK-related protein kinase and rapamycin target; subunit of TORC1, a complex that regulates growth in response to nutrients and TORC2, a complex that regulates cell-cycle dependent polarization of the actin cytoskeleton; involved in meiosis"
S000033266	CDS					YKL203C		11	63359	55935	C		2/3/11	2004-02-13|1996-07-31	
S000001685	ORF	Dubious	YKL202W			chromosome 11		11	63821	64402	W		2/3/11	2001-05-31|1996-07-31|1999-03-12	"Dubious open reading frame unlikely to encode a functional protein, based on available experimental and comparative sequence data"
S000033230	CDS					YKL202W		11	63821	64402	W		2/3/11	2001-05-31|1996-07-31|1999-03-12	
S000001684	ORF	Verified	YKL201C	MNN4	YKL200C	chromosome 11	L000001128	11	67466	63930	C	-132.6	2/3/11	2001-05-31|1996-07-31|1999-03-12	"Putative positive regulator of mannosylphosphate transferase (Mnn6p), involved in mannosylphosphorylation of N-linked oligosaccharides; expression increases in late-logarithmic and stationary growth phases"
S000032315	CDS					YKL201C		11	67466	63930	C		2/3/11	2001-05-31|1999-03-12|1996-07-31	
S000001681	ORF	Verified	YKL198C	PTK1	POT1|YKT9|YKL199C|STK1|KKT8	chromosome 11	L000003491	11	70220	68232	C		2/3/11	2003-01-08|1996-07-31|1999-03-12|2011-02-03	Putative serine/threonine protein kinase that regulates spermine uptake; involved in polyamine transport; possible mitochondrial protein
S000034854	CDS					YKL198C		11	70220	68232	C		2/3/11	2003-01-08|1996-07-31|1999-03-12|2011-02-03	
S000001680	ORF	Verified	YKL197C	PEX1	PAS1	chromosome 11	L000001337	11	73865	70734	C		2/3/11	7/31/96	AAA-peroxin that heterodimerizes with AAA-peroxin Pex6p and participates in the recycling of peroxisomal signal receptor Pex5p from the peroxisomal membrane to the cystosol; induced by oleic acid and upregulated during anaerobiosis
S000033983	CDS					YKL197C		11	73865	70734	C		2/3/11	7/31/96	
S000007055	long_terminal_repeat		YKLWdelta1			chromosome 11		11	74236	74518	W		2/3/11	5/19/00	Ty1 LTR
S000006671	tRNA		tN(GUU)K			chromosome 11	L000003629	11	74624	74697	W		2/3/11	5/19/00	tRNA-Asn
S000030740	noncoding_exon					tN(GUU)K		11	74624	74697	W		2/3/11	5/19/00	
S000001679	ORF	Verified	YKL196C	YKT6		chromosome 11	L000004163	11	75534	74932	C		2/3/11	7/31/96	"Vesicle membrane protein (v-SNARE) with acyltransferase activity; involved in trafficking to and within the Golgi, endocytic trafficking to the vacuole, and vacuolar fusion; membrane localization due to prenylation at the carboxy-terminus"
S000033862	CDS					YKL196C		11	75534	74932	C		2/3/11	7/31/96	
S000001678	ORF	Verified	YKL195W	MIA40	TIM40|FMP15	chromosome 11		11	75821	77032	W		2/3/11	2003-09-22|1996-07-31	Essential protein of the mitochondrial intermembrane space (IMS); promotes retention of newly imported proteins; may do so by stabilizing client protein folding as part of a disulfide relay system or transferring metal to client proteins
S000033827	CDS					YKL195W		11	75821	77032	W		2/3/11	2003-09-22|1996-07-31	
S000001677	ORF	Verified	YKL194C	MST1		chromosome 11	L000001207	11	78646	77258	C		2/3/11	7/31/96	Mitochondrial threonyl-tRNA synthetase
S000030386	CDS					YKL194C		11	78646	77258	C		2/3/11	7/31/96	
S000001676	ORF	Verified	YKL193C	SDS22	EGP1	chromosome 11	L000002590	11	79882	78866	C		2/3/11	7/31/96	"Conserved nuclear regulatory subunit of Glc7p type 1 protein serine-threonine phosphatase (PP1), functions positively with Glc7p to promote dephosphorylation of nuclear substrates required for chromosome transmission during mitosis"
S000030304	CDS					YKL193C		11	79882	78866	C		2/3/11	7/31/96	
S000001675	ORF	Verified	YKL192C	ACP1		chromosome 11	L000004843	11	80537	80160	C		2/3/11	7/31/96	"Mitochondrial matrix acyl carrier protein, involved in biosynthesis of octanoate, which is a precursor to lipoic acid; activated by phosphopantetheinylation catalyzed by Ppt2p"
S000030104	CDS					YKL192C		11	80537	80160	C		2/3/11	7/31/96	
S000001674	ORF	Verified	YKL191W	DPH2		chromosome 11	L000000522	11	81035	82639	W		2/3/11	7/31/96	"Protein required, along with Dph1p, Kti11p, Jjj3p, and Dph5p, for synthesis of diphthamide, which is a modified histidine residue of translation elongation factor 2 (Eft1p or Eft2p); may act in a complex with Dph1p and Kti11p"
S000030067	CDS					YKL191W		11	81035	82639	W		2/3/11	7/31/96	
S000001673	ORF	Verified	YKL190W	CNB1	YCN2|CRV1	chromosome 11	L000000371	11	82947	83550	W		2/3/11	7/31/96	"Calcineurin B; the regulatory subunit of calcineurin, a Ca++/calmodulin-regulated type 2B protein phosphatase which regulates Crz1p (a stress-response transcription factor), the other calcineurin subunit is encoded by CNA1 and/or CMP1"
S000029989	CDS					YKL190W		11	82947	82998	W		2/3/11	7/31/96	
S000029990	CDS					YKL190W		11	83075	83550	W		2/3/11	7/31/96	
S000029991	intron					YKL190W		11	82999	83074	W		2/3/11	7/31/96	
S000007050	long_terminal_repeat		YKLCdelta2			chromosome 11		11	84115	83808	C		2/3/11	5/19/00	Ty1 LTR
S000006651	tRNA		tL(UAA)K			chromosome 11	L000003630	11	84208	84291	W		2/3/11	5/19/00	tRNA-Leu
S000037408	noncoding_exon					tL(UAA)K		11	84208	84291	W		2/3/11	5/19/00	
S000001672	ORF	Verified	YKL189W	HYM1		chromosome 11	L000004365	11	84704	85903	W		2/3/11	7/31/96	"Component of the RAM signaling network that is involved in regulation of Ace2p activity and cellular morphogenesis, interacts with Kic1p and Sog2p, localizes to sites of polarized growth during budding and during the mating response"
S000030561	CDS					YKL189W		11	84704	85903	W		2/3/11	7/31/96	
S000001671	ORF	Verified	YKL188C	PXA2	PAT1	chromosome 11	L000003538	11	88786	86225	C		2/3/11	7/31/96	"Subunit of a heterodimeric peroxisomal ATP-binding cassette transporter complex (Pxa1p-Pxa2p), required for import of long-chain fatty acids into peroxisomes; similarity to human adrenoleukodystrophy transporter and ALD-related proteins"
S000030413	CDS					YKL188C		11	88786	86225	C		2/3/11	7/31/96	
S000130138	ARS		ARS1104		ARSXI-89	chromosome 11		11	88789	89287			2/3/11	5/6/09	"Putative replication origin, identified in multiple array studies, not yet confirmed by plasmid-based assay"
S000001670	ORF	Uncharacterized	YKL187C			chromosome 11		11	91536	89284	C		2/3/11	7/31/96	"Putative protein of unknown function; the authentic, non-tagged protein is detected in a phosphorylated state in highly purified mitochondria in high-throughput studies"
S000037608	CDS					YKL187C		11	91536	89284	C		2/3/11	7/31/96	
S000001669	ORF	Verified	YKL186C	MTR2		chromosome 11	L000002934	11	93298	92744	C		2/3/11	7/31/96	"mRNA transport regulator, essential nuclear protein; Mex67p and Mtr2p form a mRNA export complex which binds to RNA"
S000037550	CDS					YKL186C		11	93298	92744	C		2/3/11	7/31/96	
S000122106	five_prime_UTR_intron					YKL186C		11	93465	93312	C		2/3/11	4/4/07	
S000001668	ORF	Verified	YKL185W	ASH1		chromosome 11	L000003058	11	94499	96265	W		2/3/11	7/31/96	"Zinc-finger inhibitor of HO transcription; mRNA is localized and translated in the distal tip of anaphase cells, resulting in accumulation of Ash1p in daughter cell nuclei and inhibition of HO expression; potential Cdc28p substrate"
S000037492	CDS					YKL185W		11	94499	96265	W		2/3/11	7/31/96	
S000001667	ORF	Verified	YKL184W	SPE1	SPE10|ORD1	chromosome 11	L000001307|L000001993|L000001995	11	96757	98157	W	-130.3	2/3/11	7/31/96	"Ornithine decarboxylase, catalyzes the first step in polyamine biosynthesis; degraded in a proteasome-dependent manner in the presence of excess polyamines; deletion decreases lifespan, and increases necrotic cell death and ROS generation"
S000032037	CDS					YKL184W		11	96757	98157	W		2/3/11	7/31/96	
S000119035	ARS		ARS1125		ARSXI-98|ARS1104.5	chromosome 11		11	98329	98567			2/3/11	10/3/06	Autonomously Replicating Sequence
S000028558	ORF	Uncharacterized	YKL183C-A			chromosome 11		11	98607	98395	C		2/3/11	7/29/03	Putative protein of unknown function; identified by fungal homology and RT-PCR
S000031244	CDS					YKL183C-A		11	98607	98395	C		2/3/11	7/29/03	
S000001666	ORF	Verified	YKL183W	LOT5		chromosome 11		11	98721	99641	W		2/3/11	7/31/96	Protein of unknown function; gene expression increases in cultures shifted to a lower temperature
S000031917	CDS					YKL183W		11	98721	99641	W		2/3/11	7/31/96	
S000001665	ORF	Verified	YKL182W	FAS1		chromosome 11	L000000601	11	100671	106826	W	-116.7	2/3/11	7/31/96	"Beta subunit of fatty acid synthetase, which catalyzes the synthesis of long-chain saturated fatty acids; contains acetyltransacylase, dehydratase, enoyl reductase, malonyl transacylase, and palmitoyl transacylase activities"
S000031771	CDS					YKL182W		11	100671	106826	W		2/3/11	7/31/96	
S000001664	ORF	Verified	YKL181W	PRS1	PRP1	chromosome 11	L000001494	11	107316	108599	W		2/3/11	7/31/96	"5-phospho-ribosyl-1(alpha)-pyrophosphate synthetase, synthesizes PRPP, which is required for nucleotide, histidine, and tryptophan biosynthesis; one of five related enzymes, which are active as heteromultimeric complexes"
S000029853	CDS					YKL181W		11	107316	108599	W		2/3/11	7/31/96	
S000001663	ORF	Verified	YKL180W	RPL17A	YL17|L20A|L17A|RPL17	chromosome 11	L000001715	11	109269	110129	W		2/3/11	7/31/96	"Protein component of the large (60S) ribosomal subunit, nearly identical to Rpl17Bp and has similarity to E. coli L22 and rat L17 ribosomal proteins; copurifies with the Dam1 complex (aka DASH complex)"
S000036148	CDS					YKL180W		11	109269	109577	W		2/3/11	7/31/96	
S000036149	CDS					YKL180W		11	109884	110129	W		2/3/11	7/31/96	
S000036150	intron					YKL180W		11	109578	109883	W		2/3/11	7/31/96	
S000001662	ORF	Verified	YKL179C	COY1		chromosome 11		11	112503	110464	C		2/3/11	7/31/96	Golgi membrane protein with similarity to mammalian CASP; genetic interactions with GOS1 (encoding a Golgi snare protein) suggest a role in Golgi function
S000035207	CDS					YKL179C		11	112503	110464	C		2/3/11	7/31/96	
S000001660	ORF	Dubious	YKL177W			chromosome 11		11	114356	114694	W		2/3/11	7/31/96	"Dubious open reading frame unlikely to encode a protein, based on available experimental and comparative sequence data; partially overlaps the verified gene STE3"
S000034192	CDS					YKL177W		11	114356	114694	W		2/3/11	7/31/96	
S000001661	ORF	Verified	YKL178C	STE3	DAF2	chromosome 11	L000002113	11	114627	113215	C		2/3/11	7/31/96	"Receptor for a factor pheromone, couples to MAP kinase cascade to mediate pheromone response; transcribed in alpha cells and required for mating by alpha cells, ligand bound receptors endocytosed and recycled to the plasma membrane; GPCR"
S000035096	CDS					YKL178C		11	114627	113215	C		2/3/11	7/31/96	
S000001659	ORF	Verified	YKL176C	LST4		chromosome 11	L000004354	11	117986	115500	C		2/3/11	7/31/96	Protein possibly involved in a post-Golgi secretory pathway; required for the transport of nitrogen-regulated amino acid permease Gap1p from the Golgi to the cell surface
S000034038	CDS					YKL176C		11	117986	115500	C		2/3/11	7/31/96	
S000001658	ORF	Verified	YKL175W	ZRT3		chromosome 11		11	118793	120304	W		2/3/11	7/31/96	"Vacuolar membrane zinc transporter, transports zinc from storage in the vacuole to the cytoplasm when needed; transcription is induced under conditions of zinc deficiency"
S000033999	CDS					YKL175W		11	118793	120304	W		2/3/11	7/31/96	
S000001657	ORF	Verified	YKL174C	TPO5		chromosome 11		11	122236	120380	C		2/3/11	7/31/96	Protein involved in excretion of putrescine and spermidine; putative polyamine transporter in the Golgi or post-Golgi vesicles
S000033149	CDS					YKL174C		11	122236	120380	C		2/3/11	7/31/96	
S000001656	ORF	Verified	YKL173W	SNU114	GIN10	chromosome 11	L000003541	11	122517	125543	W		2/3/11	7/31/96	GTPase component of U5 snRNP involved in mRNA splicing via spliceosome; binds directly to U5 snRNA; proposed to be involved in conformational changes of the spliceosome; similarity to ribosomal translocation factor EF-2
S000033113	CDS					YKL173W		11	122517	125543	W		2/3/11	7/31/96	
S000001655	ORF	Verified	YKL172W	EBP2		chromosome 11	L000004646	11	125759	127042	W		2/3/11	7/31/96	"Essential protein required for the maturation of 25S rRNA and 60S ribosomal subunit assembly, localizes to the nucleolus; constituent of 66S pre-ribosomal particles"
S000033024	CDS					YKL172W		11	125759	127042	W		2/3/11	7/31/96	
S000001654	ORF	Verified	YKL171W	NNK1		chromosome 11		11	127475	130261	W		2/3/11	7/31/96	"Protein kinase; implicated in proteasome function; interacts with TORC1, Ure2 and Gdh2; overexpression leads to hypersensitivity to rapamycin and nuclear accumulation of Gln3; epitope-tagged protein localizes to the cytoplasm"
S000032097	CDS					YKL171W		11	127475	130261	W		2/3/11	7/31/96	
S000001653	ORF	Verified	YKL170W	MRPL38	YmL38|YmL34|MRPL34	chromosome 11	S000029310|L000002693|L000001173	11	130634	131050	W		2/3/11	7/31/96	Mitochondrial ribosomal protein of the large subunit; appears as two protein spots (YmL34 and YmL38) on two-dimensional SDS gels
S000031979	CDS					YKL170W		11	130634	131050	W		2/3/11	7/31/96	
S000001652	ORF	Dubious	YKL169C			chromosome 11		11	131068	130685	C		2/3/11	7/31/96	"Dubious open reading frame unlikely to encode a protein, based on available experimental and comparative sequence data; partially overlaps the verified gene MRPL38"
S000030884	CDS					YKL169C		11	131068	130685	C		2/3/11	7/31/96	
S000001651	ORF	Verified	YKL168C	KKQ8		chromosome 11	L000004097	11	133462	131288	C		2/3/11	1996-07-31|2006-05-08	Putative serine/threonine protein kinase with unknown cellular role
S000030812	CDS					YKL168C		11	133462	131288	C		2/3/11	1996-07-31|2006-05-08	
S000001650	ORF	Verified	YKL167C	MRP49		chromosome 11	L000001159	11	134134	133721	C		2/3/11	7/31/96	"Mitochondrial ribosomal protein of the large subunit, not essential for mitochondrial translation"
S000037870	CDS					YKL167C		11	134134	133721	C		2/3/11	7/31/96	
S000001649	ORF	Verified	YKL166C	TPK3		chromosome 11	L000002327	11	135705	134509	C		2/3/11	7/31/96	cAMP-dependent protein kinase catalytic subunit; promotes vegetative growth in response to nutrients via the Ras-cAMP signaling pathway; partially redundant with Tpk1p and Tpk2p; localizes to P-bodies during stationary phase
S000037767	CDS					YKL166C		11	135705	134509	C		2/3/11	7/31/96	
S000007617	ORF	Dubious	YKL165C-A			chromosome 11		11	136023	135790	C		2/3/11	2/26/01	"Dubious open reading frame unlikely to encode a protein, based on available experimental and comparative sequence data"
S000037215	CDS					YKL165C-A		11	136023	135790	C		2/3/11	2/26/01	
S000001648	ORF	Verified	YKL165C	MCD4	FSR2|SSU21|ZRG16	chromosome 11	L000003913|S000029172|L000003584	11	140691	137932	C		2/3/11	7/31/96	Protein involved in glycosylphosphatidylinositol (GPI) anchor synthesis; multimembrane-spanning protein that localizes to the endoplasmic reticulum; highly conserved among eukaryotes
S000037706	CDS					YKL165C		11	140691	137932	C		2/3/11	7/31/96	
S000006558	tRNA		tE(UUC)K			chromosome 11	L000003643	11	141089	141018	C		2/3/11	5/19/00	tRNA-Glu; thiolation of uridine at wobble position (34) requires Ncs6p
S000036005	noncoding_exon					tE(UUC)K		11	141089	141018	C		2/3/11	5/19/00	
S000001647	ORF	Verified	YKL164C	PIR1	CCW6	chromosome 11	L000001441	11	142819	141794	C		2/3/11	7/31/96	"O-glycosylated protein required for cell wall stability; attached to the cell wall via beta-1,3-glucan; mediates mitochondrial translocation of Apn1p; expression regulated by the cell integrity pathway and by Swi5p during the cell cycle"
S000036944	CDS					YKL164C		11	142819	141794	C		2/3/11	7/31/96	
S000001646	ORF	Verified	YKL163W	PIR3	CCW8	chromosome 11	L000001443	11	144401	145378	W		2/3/11	7/31/96	"O-glycosylated covalently-bound cell wall protein required for cell wall stability; expression is cell cycle regulated, peaking in M/G1 and also subject to regulation by the cell integrity pathway"
S000036912	CDS					YKL163W		11	144401	145378	W		2/3/11	7/31/96	
S000007244	ORF	Dubious	YKL162C-A			chromosome 11		11	146074	145922	C		2/3/11	7/17/99	"Dubious open reading frame unlikely to encode a functional protein, based on available experimental and comparative sequence data"
S000032863	CDS					YKL162C-A		11	146074	145922	C		2/3/11	7/17/99	
S000001645	ORF	Uncharacterized	YKL162C			chromosome 11		11	148838	147630	C		2/3/11	7/31/96	Putative protein of unknown function; green fluorescent protein (GFP)-fusion protein localizes to the mitochondrion
S000036809	CDS					YKL162C		11	148838	147630	C		2/3/11	7/31/96	
S000001644	ORF	Verified	YKL161C	KDX1	MLP1	chromosome 11		11	150687	149386	C		2/3/11	7/31/96	Protein kinase implicated in the Slt2p mitogen-activated (MAP) kinase signaling pathway; interacts with numerous components in the mating pheromone and CWI MAPK pathways; associates with Rlm1p
S000035941	CDS					YKL161C		11	150687	149386	C		2/3/11	7/31/96	
S000118402	ARS		ARS1106		ARSXI-153	chromosome 11		11	152934	153172			2/3/11	8/30/06	Autonomously Replicating Sequence
S000001643	ORF	Verified	YKL160W	ELF1		chromosome 11		11	153269	153706	W		2/3/11	7/31/96	Transcription elongation factor that contains a conserved zinc finger domain; implicated in the maintenance of proper chromatin structure in actively transcribed regions; deletion inhibits Brome mosaic virus (BMV) gene expression
S000035865	CDS					YKL160W		11	153269	153706	W		2/3/11	7/31/96	
S000001642	ORF	Verified	YKL159C	RCN1		chromosome 11	S000007456	11	154451	153816	C		2/3/11	7/31/96	Protein involved in calcineurin regulation during calcium signaling; has similarity to H. sapiens DSCR1 which is found in the Down Syndrome candidate region
S000034776	CDS					YKL159C		11	154451	153816	C		2/3/11	7/31/96	
S000001640	ORF	Verified	YKL157W	APE2	YKL158W|LAP1	chromosome 11	S000001641|L000000092	11	154991	158232	W	-124.8	2/3/11	2000-07-14|1996-07-31|2011-02-03	Aminopeptidase yscII; may have a role in obtaining leucine from dipeptide substrates; sequence coordinates have changed since RT-PCR analysis showed that the adjacent ORF YKL158W comprises the 5' exon of APE2/YKL157W
S000033809	CDS					YKL157W		11	154991	155271	W		2/3/11	2000-07-14|1996-07-31	
S000033810	CDS					YKL157W		11	155655	158232	W		2/3/11	2000-07-14|2011-02-03	
S000033811	intron					YKL157W		11	155272	155654	W		2/3/11	7/14/00	
S000001639	ORF	Verified	YKL156W	RPS27A	rp61|YS20|S27A	chromosome 11	L000002712	11	158613	159212	W		2/3/11	1996-07-31|2011-02-03	Protein component of the small (40S) ribosomal subunit; nearly identical to Rps27Bp and has similarity to rat S27 ribosomal protein
S000033664	CDS					YKL156W		11	158613	158615	W		2/3/11	7/31/96	
S000033665	CDS					YKL156W		11	158967	159212	W		2/3/11	7/31/96	
S000033666	intron					YKL156W		11	158616	158966	W		2/3/11	1996-07-31|2011-02-03	
S000028668	ORF	Dubious	YKL156C-A			chromosome 11		11	159091	158975	C		2/3/11	7/29/03	"Dubious open reading frame unlikely to encode a protein; completely overlaps the verified gene RPS27A; identified by gene-trapping, microarray-based expression analysis, and genome-wide homology searching"
S000032493	CDS					YKL156C-A		11	159091	158975	C		2/3/11	7/29/03	
S000001638	ORF	Verified	YKL155C	RSM22		chromosome 11		11	161342	159456	C		2/3/11	7/31/96	Mitochondrial ribosomal protein of the small subunit; also predicted to be an S-adenosylmethionine-dependent methyltransferase
S000033531	CDS					YKL155C		11	161342	159456	C		2/3/11	7/31/96	
S000001637	ORF	Verified	YKL154W	SRP102		chromosome 11		11	161601	162335	W		2/3/11	7/31/96	"Signal recognition particle (SRP) receptor beta subunit; involved in SRP-dependent protein targeting; anchors the alpha subunit, Srp101p to the ER membrane"
S000033491	CDS					YKL154W		11	161601	162335	W		2/3/11	7/31/96	
S000006716	tRNA		tR(UCU)K			chromosome 11	L000003642	11	162558	162487	C		2/3/11	5/19/00	"tRNA-Arg (Arg3), one of 11 nuclear tRNA genes containing the tDNA-anticodon UCU (converted to mcm5-UCU in the mature tRNA), decodes AGA codons into arginine, one of 19 nuclear tRNAs for arginine"
S000037862	noncoding_exon					tR(UCU)K		11	162558	162487	C		2/3/11	5/19/00	
S000007056	long_terminal_repeat		YKLWdelta3			chromosome 11		11	162831	163169	W		2/3/11	5/19/00	Ty1 LTR
S000001636	ORF	Dubious	YKL153W			chromosome 11		11	163600	164109	W		2/3/11	7/31/96	"Dubious open reading frame unlikely to encode a protein, based on available experimental and comparative sequence data; transcription of both YLK153W and the overlapping essential gene GPM1 is reduced in the gcr1 null mutant"
S000032752	CDS					YKL153W		11	163600	164109	W		2/3/11	7/31/96	
S000001635	ORF	Verified	YKL152C	GPM1		chromosome 11	L000000726	11	164385	163642	C		2/3/11	7/31/96	"Tetrameric phosphoglycerate mutase, mediates the conversion of 3-phosphoglycerate to 2-phosphoglycerate during glycolysis and the reverse reaction during gluconeogenesis"
S000032605	CDS					YKL152C		11	164385	163642	C		2/3/11	7/31/96	
S000001634	ORF	Uncharacterized	YKL151C			chromosome 11		11	165930	164917	C		2/3/11	7/31/96	Putative protein of unknown function; YKL151C promoter contains STREs (stress response elements) and expression is induced by heat shock or methyl methanesulfonate; green fluorescent protein (GFP)-fusion protein localizes to the cytoplasm
S000031623	CDS					YKL151C		11	165930	164917	C		2/3/11	7/31/96	
S000001633	ORF	Verified	YKL150W	MCR1		chromosome 11	L000003134	11	166544	167452	W		2/3/11	7/31/96	"Mitochondrial NADH-cytochrome b5 reductase, involved in ergosterol biosynthesis"
S000031554	CDS					YKL150W		11	166544	167452	W		2/3/11	7/31/96	
S000122105	five_prime_UTR_intron					YKL150W		11	166400	166487	W		2/3/11	4/4/07	
S000001632	ORF	Verified	YKL149C	DBR1	PRP26	chromosome 11	L000000495	11	168829	167612	C	-106.4	2/3/11	7/31/96	"RNA lariat debranching enzyme, involved in intron turnover; required for efficient Ty1 transposition"
S000031536	CDS					YKL149C		11	168829	167612	C		2/3/11	7/31/96	
S000001631	ORF	Verified	YKL148C	SDH1	SDHA	chromosome 11	L000001823	11	171129	169207	C		2/3/11	7/31/96	"Flavoprotein subunit of succinate dehydrogenase (Sdh1p, Sdh2p, Sdh3p, Sdh4p), which couples the oxidation of succinate to the transfer of electrons to ubiquinone as part of the TCA cycle and the mitochondrial respiratory chain"
S000030671	CDS					YKL148C		11	171129	169207	C		2/3/11	7/31/96	
S000001629	ORF	Verified	YKL146W	AVT3		chromosome 11		11	171783	173861	W		2/3/11	7/31/96	"Vacuolar transporter, exports large neutral amino acids from the vacuole; member of a family of seven S. cerevisiae genes (AVT1-7) related to vesicular GABA-glycine transporters"
S000030513	CDS					YKL146W		11	171783	173861	W		2/3/11	7/31/96	
S000001630	ORF	Dubious	YKL147C			chromosome 11		11	172168	171551	C		2/3/11	7/31/96	"Dubious open reading frame, unlikely to encode a protein; not conserved in closely related Saccharomyces species; partially overlaps the verified gene AVT3"
S000030585	CDS					YKL147C		11	172168	171551	C		2/3/11	7/31/96	
S000001628	ORF	Verified	YKL145W	RPT1	YTA3|CIM5	chromosome 11	L000002557	11	174213	175616	W		2/3/11	7/31/96	One of six ATPases of the 19S regulatory particle of the 26S proteasome involved in the degradation of ubiquitinated substrates; required for optimal CDC20 transcription; interacts with Rpn12p and Ubr1p; mutant has aneuploidy tolerance
S000030368	CDS					YKL145W		11	174213	175616	W		2/3/11	7/31/96	
S000028841	ORF	Dubious	YKL145W-A			chromosome 11		11	174958	175050	W		2/3/11	7/29/03	"Dubious open reading frame, unlikely to encode a protein; completely overlaps the verified essential gene RPT1; identified by expression profiling and mass spectrometry"
S000034526	CDS					YKL145W-A		11	174958	175050	W		2/3/11	7/29/03	
S000001627	ORF	Verified	YKL144C	RPC25	C25|YKL1	chromosome 11	L000002427	11	176481	175843	C		2/3/11	7/31/96	"RNA polymerase III subunit C25, required for transcription initiation; forms a heterodimer with Rpc17p; paralog of Rpb7p"
S000037515	CDS					YKL144C		11	176481	175843	C		2/3/11	7/31/96	
S000001626	ORF	Verified	YKL143W	LTV1	YKL2	chromosome 11	L000000962	11	176781	178172	W		2/3/11	7/31/96	"Component of the GSE complex, which is required for proper sorting of amino acid permease Gap1p; required for ribosomal small subunit export from nucleus; required for growth at low temperature"
S000037465	CDS					YKL143W		11	176781	178172	W		2/3/11	7/31/96	
S000001625	ORF	Verified	YKL142W	MRP8	YKL3	chromosome 11	L000001156	11	178515	179174	W		2/3/11	7/31/96	Protein of unknown function; undergoes sumoylation; transcription induced under cell wall stress; protein levels are reduced under anaerobic conditions; originally thought to be a mitochondrial ribosomal protein based on sequence analysis
S000036742	CDS					YKL142W		11	178515	179174	W		2/3/11	7/31/96	
S000001624	ORF	Verified	YKL141W	SDH3	YKL4|CYB3	chromosome 11	L000001825	11	179667	180263	W		2/3/11	7/31/96	"Cytochrome b subunit of succinate dehydrogenase (Sdh1p, Sdh2p, Sdh3p, Sdh4p), which couples the oxidation of succinate to the transfer of electrons to ubiquinone as part of the TCA cycle and the mitochondrial respiratory chain"
S000036643	CDS					YKL141W		11	179667	180263	W		2/3/11	7/31/96	
S000001623	ORF	Verified	YKL140W	TGL1	YKL5	chromosome 11	L000002293	11	180779	182425	W		2/3/11	7/31/96	"Steryl ester hydrolase, one of three gene products (Yeh1p, Yeh2p, Tgl1p) responsible for steryl ester hydrolase activity and involved in sterol homeostasis; localized to lipid particle membranes"
S000036522	CDS					YKL140W		11	180779	182425	W		2/3/11	7/31/96	
S000001622	ORF	Verified	YKL139W	CTK1		chromosome 11	L000000432	11	182958	184544	W		2/3/11	7/31/96	"Catalytic (alpha) subunit of C-terminal domain kinase I (CTDK-I); phosphorylates both RNA pol II subunit Rpo21p to affect transcription and pre-mRNA 3' end processing, and ribosomal protein Rps2p to increase translational fidelity; similar to the Drosophila dCDK12 and human CDK12 and probably CDK13"
S000036668	CDS					YKL139W		11	182958	184544	W		2/3/11	7/31/96	
S000028421	ORF	Verified	YKL138C-A	HSK3		chromosome 11	S000028418	11	185012	184803	C		2/3/11	6/20/02	"Essential subunit of the Dam1 complex (aka DASH complex), couples kinetochores to the force produced by MT depolymerization thereby aiding in chromosome segregation; is transferred to the kinetochore prior to mitosis"
S000029957	CDS					YKL138C-A		11	185012	184803	C		2/3/11	6/20/02	
S000001621	ORF	Verified	YKL138C	MRPL31	YmL31	chromosome 11	L000001168|L000002529	11	185681	185286	C		2/3/11	7/31/96	Mitochondrial ribosomal protein of the large subunit
S000035696	CDS					YKL138C		11	185681	185286	C		2/3/11	7/31/96	
S000001620	ORF	Verified	YKL137W	CMC1		chromosome 11		11	185957	186292	W		2/3/11	1996-07-31|2005-12-15	"Evolutionarily conserved copper-binding protein of the mitochondrial intermembrane space, may be involved in delivering copper from the matrix to the cytochrome c oxidase complex; contains a twin CX9C motif"
S000035632	CDS					YKL137W		11	185957	186292	W		2/3/11	1996-07-31|2005-12-15	
S000001619	ORF	Dubious	YKL136W			chromosome 11		11	186416	186814	W		2/3/11	7/31/96	"Dubious open reading frame unlikely to encode a protein, based on available experimental and comparative sequence data; partially overlaps the verified ORF APL2/YKL135C"
S000035555	CDS					YKL136W		11	186416	186814	W		2/3/11	7/31/96	
S000001618	ORF	Verified	YKL135C	APL2		chromosome 11	L000000094	11	188640	186460	C		2/3/11	7/31/96	"Beta-adaptin, large subunit of the clathrin-associated protein (AP-1) complex; binds clathrin; involved in clathrin-dependent Golgi protein sorting"
S000034478	CDS					YKL135C		11	188640	186460	C		2/3/11	7/31/96	
S000001617	ORF	Verified	YKL134C	1-Oct	mitochondrial intermediate peptidase	chromosome 11	L000004860	11	191442	189124	C		2/3/11	1996-07-31|2011-02-03	"Mitochondrial intermediate peptidase, cleaves destabilizing N-terminal residues of a subset of proteins upon import, after their cleavage by mitochondrial processing peptidase (Mas1p-Mas2p); may contribute to mitochondrial iron homeostasis"
S000034401	CDS					YKL134C		11	191442	189124	C		2/3/11	1996-07-31|2011-02-03	
S000001616	ORF	Uncharacterized	YKL133C			chromosome 11		11	193070	191679	C		2/3/11	1996-07-31|2011-02-03	"Putative protein of unknown function; has similarity to Mgr3p, but unlike MGR3, is not required for growth of cells lacking the mitochondrial genome (null mutation does not confer a petite-negative phenotype)"
S000034300	CDS					YKL133C		11	193070	191679	C		2/3/11	1996-07-31|2011-02-03	
S000001614	ORF	Dubious	YKL131W			chromosome 11		11	194478	194999	W		2/3/11	7/31/96	"Dubious ORF unlikely to encode a functional protein, based on available experimental and comparative sequence data"
S000033359	CDS					YKL131W		11	194478	194999	W		2/3/11	7/31/96	
S000001615	ORF	Verified	YKL132C	RMA1		chromosome 11		11	194866	193574	C		2/3/11	7/31/96	"Putative dihydrofolate synthetase; has similarity to Fol3p and to E. coli folylpolyglutamate synthetase/dihydrofolate synthetase; the authentic, non-tagged protein is detected in highly purified mitochondria in high-throughput studies"
S000033390	CDS					YKL132C		11	194866	193574	C		2/3/11	7/31/96	
S000001613	ORF	Verified	YKL130C	SHE2		chromosome 11	L000004571	11	196028	195288	C		2/3/11	7/31/96	RNA-binding protein that binds specific mRNAs and interacts with She3p; part of the mRNA localization machinery that restricts accumulation of certain proteins to the bud
S000033257	CDS					YKL130C		11	196028	195288	C		2/3/11	7/31/96	
S000119036	ARS		ARS1126		ARSXI-196|ARS1106.3	chromosome 11		11	196042	196287			2/3/11	10/3/06	Autonomously Replicating Sequence
S000001612	ORF	Verified	YKL129C	MYO3		chromosome 11	L000002889	11	200167	196349	C		2/3/11	1996-07-31|2011-02-03	"One of two type I myosins; localizes to actin cortical patches; deletion of MYO3 has little effect on growth, but myo3 myo5 double deletion causes severe defects in growth and actin cytoskeleton organization"
S000032500	CDS					YKL129C		11	200167	196349	C		2/3/11	1996-07-31|2011-02-03	
S000001611	ORF	Verified	YKL128C	PMU1		chromosome 11	L000003276	11	201771	200884	C		2/3/11	7/31/96	"Putative phosphomutase, contains a region homologous to the active site of phosphomutases; overexpression suppresses the histidine auxotrophy of an ade3 ade16 ade17 triple mutant and the temperature sensitivity of a tps2 mutant"
S000032407	CDS					YKL128C		11	201771	200884	C		2/3/11	7/31/96	
S000007054	long_terminal_repeat		YKLCsigma1			chromosome 11		11	202983	202644	C		2/3/11	5/19/00	Ty3 LTR
S000006626	tRNA		tK(CUU)K			chromosome 11	L000003631	11	202999	203071	W		2/3/11	5/19/00	"tRNA-Lys; a small portion is imported into mitochondria via interaction with mt lysyl-tRNA synthetase Msk1p and is necessary to decode AAG codons at high temperature, when base modification of mt-encoded tRNA-Lys is reduced"
S000036035	noncoding_exon					tK(CUU)K		11	202999	203071	W		2/3/11	5/19/00	
S000001610	ORF	Verified	YKL127W	PGM1		chromosome 11	L000001412	11	203541	205253	W	-108.4	2/3/11	7/31/96	"Phosphoglucomutase, minor isoform; catalyzes the conversion from glucose-1-phosphate to glucose-6-phosphate, which is a key step in hexose metabolism"
S000032331	CDS					YKL127W		11	203541	205253	W		2/3/11	7/31/96	
S000001609	ORF	Verified	YKL126W	YPK1	SLI2	chromosome 11	L000002541	11	205707	207749	W	-97.7	2/3/11	7/31/96	Serine/threonine protein kinase that phosphorylates and downregulates flippase activator Fpk1p; mutations affect receptor-mediated endocytosis and sphingolipid-mediated and cell integrity signaling pathways; homolog of mammalian kinase SGK
S000031322	CDS					YKL126W		11	205707	207749	W		2/3/11	7/31/96	
S000001608	ORF	Verified	YKL125W	RRN3		chromosome 11	L000003362	11	208247	210130	W		2/3/11	7/31/96	Protein required for transcription of rDNA by RNA polymerase I; transcription factor independent of DNA template; involved in recruitment of RNA polymerase I to rDNA
S000031219	CDS					YKL125W		11	208247	210130	W		2/3/11	7/31/96	
S000001607	ORF	Verified	YKL124W	SSH4	MLF4	chromosome 11	L000002951	11	210593	212332	W		2/3/11	7/31/96	"Specificity factor required for Rsp5p-dependent ubiquitination and sorting of cargo proteins at the multivesicular body; identified as a high-copy suppressor of a SHR3 deletion, increasing steady-state levels of amino acid permeases"
S000031112	CDS					YKL124W		11	210593	212332	W		2/3/11	7/31/96	
S000001606	ORF	Dubious	YKL123W			chromosome 11		11	212043	212423	W		2/3/11	7/31/96	"Dubious open reading frame, unlikely to encode a protein; partially overlaps the verified gene SSH4"
S000030083	CDS					YKL123W		11	212043	212423	W		2/3/11	7/31/96	
S000001605	ORF	Verified	YKL122C	SRP21		chromosome 11	L000002062	11	212998	212495	C		2/3/11	7/31/96	"Subunit of the signal recognition particle (SRP), which functions in protein targeting to the endoplasmic reticulum membrane; not found in mammalian SRP; forms a pre-SRP structure in the nucleolus that is translocated to the cytoplasm"
S000029913	CDS					YKL122C		11	212998	212495	C		2/3/11	7/31/96	
S000119037	ARS		ARS1127		ARSXI-213|ARS1106.7	chromosome 11		11	213439	213743			2/3/11	10/3/06	Autonomously Replicating Sequence
S000001604	ORF	Uncharacterized	YKL121W	DGR2		chromosome 11		11	214142	216700	W		2/3/11	7/31/96	Protein of unknown function; null mutant is resistant to 2-deoxy-D-glucose and displays abnormally elongated buds
S000029872	CDS					YKL121W		11	214142	216700	W		2/3/11	7/31/96	
S000001603	ORF	Verified	YKL120W	OAC1		chromosome 11	S000007413	11	217344	218318	W		2/3/11	7/31/96	"Mitochondrial inner membrane transporter, transports oxaloacetate, sulfate, thiosulfate, and isopropylmalate; member of the mitochondrial carrier family"
S000037208	CDS					YKL120W		11	217344	218318	W		2/3/11	7/31/96	
S000001601	ORF	Dubious	YKL118W			chromosome 11		11	219126	219437	W		2/3/11	7/31/96	"Dubious open reading frame, unlikely to encode a protein; partially overlaps the verified gene VPH2"
S000036185	CDS					YKL118W		11	219126	219437	W		2/3/11	7/31/96	
S000001602	ORF	Verified	YKL119C	VPH2	VMA12|CLS10	chromosome 11	L000002468	11	219217	218570	C		2/3/11	7/31/96	"Integral membrane protein required for vacuolar H+-ATPase (V-ATPase) function, although not an actual component of the V-ATPase complex; functions in the assembly of the V-ATPase; localized to the endoplasmic reticulum (ER)"
S000036236	CDS					YKL119C		11	219217	218570	C		2/3/11	7/31/96	
S000007051	long_terminal_repeat		YKLCdelta4			chromosome 11		11	219723	219395	C		2/3/11	5/19/00	Ty1 LTR
S000006515	tRNA		tA(AGC)K1			chromosome 11	L000003632	11	219895	219967	W		2/3/11	5/19/00	"tRNA-Ala (Ala1), one of 11 nuclear tRNA genes containing the tDNA-anticodon AGC (converted to IGC in the mature tRNA), decodes GCU and GCC codons into alanine, one of 16 nuclear tRNAs for alanine"
S000036246	noncoding_exon					tA(AGC)K1		11	219895	219967	W		2/3/11	5/19/00	
S000001600	ORF	Verified	YKL117W	SBA1		chromosome 11	L000004284	11	220324	220974	W		2/3/11	7/31/96	Co-chaperone that binds to and regulates Hsp90 family chaperones; important for pp60v-src activity in yeast; homologous to the mammalian p23 proteins and like p23 can regulate telomerase activity
S000035238	CDS					YKL117W		11	220324	220974	W		2/3/11	7/31/96	
S000001599	ORF	Verified	YKL116C	PRR1		chromosome 11		11	222900	221344	C		2/3/11	7/31/96	"Serine/threonine protein kinase that inhibits pheromone induced signalling downstream of MAPK, possibly at the level of the Ste12p transcription factor"
S000034995	CDS					YKL116C		11	222900	221344	C		2/3/11	7/31/96	
S000001598	ORF	Dubious	YKL115C			chromosome 11		11	223285	222893	C		2/3/11	7/31/96	"Dubious open reading frame, unlikely to encode a protein; partially overlaps the verified gene PRR1"
S000034081	CDS					YKL115C		11	223285	222893	C		2/3/11	7/31/96	
S000001597	ORF	Verified	YKL114C	APN1		chromosome 11	L000000096	11	224455	223352	C		2/3/11	7/31/96	"Major apurinic/apyrimidinic endonuclease, 3'-repair diesterase involved in repair of DNA damage by oxidation and alkylating agents; also functions as a 3'-5' exonuclease to repair 7,8-dihydro-8-oxodeoxyguanosine"
S000033938	CDS					YKL114C		11	224455	223352	C		2/3/11	7/31/96	
S000001596	ORF	Verified	YKL113C	RAD27	FEN1|RTH1|ERC11	chromosome 11	L000002742|L000000565	11	225875	224727	C		2/3/11	7/31/96	"5' to 3' exonuclease, 5' flap endonuclease, required for Okazaki fragment processing and maturation as well as for long-patch base-excision repair; member of the S. pombe RAD2/FEN1 family"
S000033801	CDS					YKL113C		11	225875	224727	C		2/3/11	7/31/96	
S000001595	ORF	Verified	YKL112W	ABF1	SBF1|REB2|OBF1|BAF1	chromosome 11	L000000159	11	226570	228765	W		2/3/11	7/31/96	"DNA binding protein with possible chromatin-reorganizing activity involved in transcriptional activation, gene silencing, and DNA replication and repair"
S000033734	CDS					YKL112W		11	226570	228765	W		2/3/11	7/31/96	
S000001594	ORF	Dubious	YKL111C			chromosome 11		11	228799	228464	C		2/3/11	7/31/96	"Dubious open reading frame, unlikely to encode a protein; not conserved in closely related <i>Saccharomyces</i> species; partially overlaps the verified essential gene ABF1"
S000032984	CDS					YKL111C		11	228799	228464	C		2/3/11	7/31/96	
S000001593	ORF	Verified	YKL110C	KTI12	TOT4	chromosome 11	L000000923	11	229880	228939	C		2/3/11	7/31/96	"Protein that plays a role, with Elongator complex, in modification of wobble nucleosides in tRNA; involved in sensitivity to G1 arrest induced by zymocin; interacts with chromatin throughout the genome; also interacts with Cdc19p"
S000032867	CDS					YKL110C		11	229880	228939	C		2/3/11	7/31/96	
S000001592	ORF	Verified	YKL109W	HAP4		chromosome 11	L000000754	11	232227	233891	W		2/3/11	7/31/96	"Subunit of the heme-activated, glucose-repressed Hap2p/3p/4p/5p CCAAT-binding complex, a transcriptional activator and global regulator of respiratory gene expression; provides the principal activation function of the complex"
S000032773	CDS					YKL109W		11	232227	233891	W		2/3/11	7/31/96	
S000001591	ORF	Verified	YKL108W	SLD2	DRC1	chromosome 11	L000004708	11	234426	235787	W		2/3/11	7/31/96	"Protein required for DNA replication, phosphorylated in S phase by S-phase cyclin-dependent kinases (Cdks), phosphorylation is essential for DNA replication and for complex formation with Dpb11p; potential Cdc28p substrate"
S000032698	CDS					YKL108W		11	234426	235787	W		2/3/11	7/31/96	
S000001590	ORF	Uncharacterized	YKL107W			chromosome 11		11	236141	237070	W		2/3/11	7/31/96	Putative protein of unknown function; proposed to be a palmitoylated membrane protein
S000032626	CDS					YKL107W		11	236141	237070	W		2/3/11	7/31/96	
S000007616	ORF	Uncharacterized	YKL106C-A			chromosome 11		11	237266	237147	C		2/3/11	2/26/01	Putative protein of unknown function; identified by homology to uncharacterized proteins in other fungi
S000037214	CDS					YKL106C-A		11	237266	237147	C		2/3/11	2/26/01	
S000001589	ORF	Verified	YKL106W	AAT1		chromosome 11	L000000009	11	237536	238891	W		2/3/11	7/31/96	"Mitochondrial aspartate aminotransferase, catalyzes the conversion of oxaloacetate to aspartate in aspartate and asparagine biosynthesis"
S000031616	CDS					YKL106W		11	237536	238891	W		2/3/11	7/31/96	
S000001588	ORF	Uncharacterized	YKL105C			chromosome 11		11	242583	239185	C		2/3/11	7/31/96	Putative protein of unknown function
S000031413	CDS					YKL105C		11	242583	239185	C		2/3/11	7/31/96	
S000001587	ORF	Verified	YKL104C	GFA1		chromosome 11	L000000702	11	245373	243220	C		2/3/11	7/31/96	"Glutamine-fructose-6-phosphate amidotransferase, catalyzes the formation of glucosamine-6-P and glutamate from fructose-6-P and glutamine in the first step of chitin biosynthesis"
S000030506	CDS					YKL104C		11	245373	243220	C		2/3/11	7/31/96	
S000001586	ORF	Verified	YKL103C	LAP4	API|YSC1|APE1	chromosome 11	L000000930	11	247682	246138	C	-138	2/3/11	7/31/96	Vacuolar aminopeptidase yscI; zinc metalloproteinase that belongs to the peptidase family M18; often used as a marker protein in studies of autophagy and cytosol to vacuole targeting (CVT) pathway
S000030363	CDS					YKL103C		11	247682	246138	C		2/3/11	7/31/96	
S000001585	ORF	Dubious	YKL102C			chromosome 11		11	248367	248062	C		2/3/11	7/31/96	Dubious open reading frame unlikely to encode a functional protein; deletion confers sensitivity to citric acid; predicted protein would include a thiol-disulfide oxidoreductase active site
S000030203	CDS					YKL102C		11	248367	248062	C		2/3/11	7/31/96	
S000001584	ORF	Verified	YKL101W	HSL1	ELM2|NIK1	chromosome 11	L000003129|L000002839	11	248920	253476	W		2/3/11	1996-07-31|2011-02-03	"Nim1p-related protein kinase that regulates the morphogenesis and septin checkpoints; associates with the assembled septin filament; required along with Hsl7p for bud neck recruitment, phosphorylation, and degradation of Swe1p"
S000037537	CDS					YKL101W		11	248920	253476	W		2/3/11	1996-07-31|2011-02-03	
S000028840	ORF	Dubious	YKL100W-A			chromosome 11		11	254159	254248	W		2/3/11	7/29/03	Putative protein of unknown function; identified by expression profiling and mass spectrometry
S000034525	CDS					YKL100W-A		11	254159	254248	W		2/3/11	7/29/03	
S000001583	ORF	Uncharacterized	YKL100C			chromosome 11		11	255460	253697	C		2/3/11	7/31/96	Putative protein of unknown function with similarity to a human minor histocompatibility antigen and signal peptide peptidases; YKL100C is not an essential gene
S000037360	CDS					YKL100C		11	255460	253697	C		2/3/11	7/31/96	
S000001582	ORF	Verified	YKL099C	UTP11		chromosome 11		11	256472	255720	C		2/3/11	1996-07-31|2005-12-15	Subunit of U3-containing Small Subunit (SSU) processome complex involved in production of 18S rRNA and assembly of small ribosomal subunit
S000031999	CDS					YKL099C		11	256472	255720	C		2/3/11	1996-07-31|2005-12-15	
S000001581	ORF	Verified	YKL098W	MTC2		chromosome 11		11	256770	257843	W		2/3/11	7/31/96	Protein of unknown function; mtc2 is synthetically sick with cdc13-1
S000031070	CDS					YKL098W		11	256770	257843	W		2/3/11	7/31/96	
S000001580	ORF	Dubious	YKL097C			chromosome 11		11	258913	258503	C		2/3/11	7/31/96	"Dubious open reading frame, unlikely to encode a protein; not conserved in closely related <i>Saccharomyces</i> species"
S000030940	CDS					YKL097C		11	258913	258503	C		2/3/11	7/31/96	
S000028667	ORF	Uncharacterized	YKL096C-B			chromosome 11		11	259222	259073	C		2/3/11	7/29/03	"Putative protein of unknown function; identified by gene-trapping, microarray-based expression analysis, and genome-wide homology searching"
S000032492	CDS					YKL096C-B		11	259222	259073	C		2/3/11	7/29/03	
S000001956	ORF	Verified	YKL096W-A	CWP2	YKL097W-A|LPR1	chromosome 11	L000000952|L000002857	11	259253	259531	W		2/3/11	7/31/96	"Covalently linked cell wall mannoprotein, major constituent of the cell wall; plays a role in stabilizing the cell wall; involved in low pH resistance; precursor is GPI-anchored"
S000037786	CDS					YKL096W-A		11	259253	259531	W		2/3/11	7/31/96	
S000001579	ORF	Verified	YKL096W	CWP1	YJU1	chromosome 11	L000000446|L000002512	11	261132	261851	W		2/3/11	7/31/96	"Cell wall mannoprotein that localizes specifically to birth scars of daughter cells, linked to a beta-1,3- and beta-1,6-glucan heteropolymer through a phosphodiester bond; required for propionic acid resistance"
S000030917	CDS					YKL096W		11	261132	261851	W		2/3/11	7/31/96	
S000001578	ORF	Verified	YKL095W	YJU2	CWC16	chromosome 11	L000002513	11	262277	263113	W		2/3/11	7/31/96	"Essential protein required for pre-mRNA splicing; associates transiently with the spliceosomal NTC (""nineteen complex"") and acts after Prp2p to promote the first catalytic reaction of splicing"
S000030823	CDS					YKL095W		11	262277	263113	W		2/3/11	7/31/96	
S000001577	ORF	Verified	YKL094W	YJU3		chromosome 11	L000002514	11	263349	264290	W		2/3/11	7/31/96	"Monoglyceride lipase (MGL), functional ortholog of mammalian MGL, localizes to lipid particles and membranes, also member of the eukaryotic serine hydrolase family"
S000037906	CDS					YKL094W		11	263349	264290	W		2/3/11	7/31/96	
S000001576	ORF	Verified	YKL093W	MBR1		chromosome 11	L000001033	11	264789	265808	W		2/3/11	7/31/96	"Protein involved in mitochondrial functions and stress response; overexpression suppresses growth defects of hap2, hap3, and hap4 mutants"
S000037808	CDS					YKL093W		11	264789	265808	W		2/3/11	7/31/96	
S000001575	ORF	Verified	YKL092C	BUD2	ERC25|CLA2	chromosome 11	L000000199	11	269459	266145	C		2/3/11	7/31/96	GTPase activating factor for Rsr1p/Bud1p required for both axial and bipolar budding patterns; mutants exhibit random budding in all cell types
S000037705	CDS					YKL092C		11	269459	266145	C		2/3/11	7/31/96	
S000001574	ORF	Verified	YKL091C		SFH1	chromosome 11		11	270650	269718	C		2/3/11	7/31/96	"Putative homolog of Sec14p, which is a phosphatidylinositol/phosphatidylcholine transfer protein involved in lipid metabolism; localizes to the nucleus; contains a CRAL/TRIO domain and binds several lipids in a large-scale study"
S000036936	CDS					YKL091C		11	270650	269718	C		2/3/11	7/31/96	
S000001573	ORF	Verified	YKL090W	CUE2		chromosome 11		11	271878	273209	W		2/3/11	7/31/96	"Protein of unknown function; has two CUE domains that bind ubiquitin, which may facilitate intramolecular monoubiquitination"
S000036908	CDS					YKL090W		11	271878	273209	W		2/3/11	7/31/96	
S000001572	ORF	Verified	YKL089W	MIF2		chromosome 11	L000001109	11	273394	275043	W	-43	2/3/11	7/31/96	"Kinetochore protein with homology to human CENP-C, required for structural integrity of the spindle during anaphase spindle elongation, interacts with histones H2A, H2B, and H4, phosphorylated by Ipl1p"
S000036033	CDS					YKL089W		11	273394	275043	W		2/3/11	7/31/96	
S000001571	ORF	Verified	YKL088W	CAB3		chromosome 11		11	275283	276998	W		2/3/11	7/31/96	"Subunit of a phosphopantothenoylcysteine decarboxylase (PPCDC; Cab3p, Sis2p, Vhs3p) complex, which catalyzes the third step of coenzyme A biosynthesis; null mutant lethality is complemented by E. coli coaBC"
S000035891	CDS					YKL088W		11	275283	276998	W		2/3/11	7/31/96	
S000001570	ORF	Verified	YKL087C	CYT2	CC1HL|cytochrome c1 heme lyase	chromosome 11	L000000473	11	277863	277189	C		2/3/11	7/31/96	"Cytochrome c1 heme lyase, involved in maturation of cytochrome c1, which is a subunit of the mitochondrial ubiquinol-cytochrome-c reductase; links heme covalently to apocytochrome c1"
S000034890	CDS					YKL087C		11	277863	277189	C		2/3/11	7/31/96	
S000001569	ORF	Verified	YKL086W	SRX1		chromosome 11		11	278281	278664	W		2/3/11	7/31/96	"Sulfiredoxin, contributes to oxidative stress resistance by reducing cysteine-sulfinic acid groups in the peroxiredoxin Tsa1p, which is formed upon exposure to oxidants; conserved in higher eukaryotes"
S000034838	CDS					YKL086W		11	278281	278664	W		2/3/11	7/31/96	
S000001568	ORF	Verified	YKL085W	MDH1		chromosome 11	L000001045	11	279123	280127	W		2/3/11	7/31/96	"Mitochondrial malate dehydrogenase, catalyzes interconversion of malate and oxaloacetate; involved in the tricarboxylic acid (TCA) cycle; phosphorylated"
S000034670	CDS					YKL085W		11	279123	280127	W		2/3/11	7/31/96	
S000001567	ORF	Verified	YKL084W	HOT13		chromosome 11		11	280509	280859	W		2/3/11	7/31/96	"Zinc-binding mitochondrial intermembrane space (IMS) protein involved in a disulfide relay system for IMS import of cysteine-containing proteins; binds Mia40p and stimulates its Erv1p-dependent oxidation, probably by sequestering zinc"
S000033808	CDS					YKL084W		11	280509	280859	W		2/3/11	7/31/96	
S000001566	ORF	Dubious	YKL083W			chromosome 11		11	280921	281535	W		2/3/11	7/31/96	"Dubious open reading frame, unlikely to encode a protein; not conserved in closely related <i>Saccharomyces</i> species; partially overlaps the verified essential gene RRP14"
S000033660	CDS					YKL083W		11	280921	281535	W		2/3/11	7/31/96	
S000001565	ORF	Verified	YKL082C	RRP14		chromosome 11		11	282329	281025	C		2/3/11	7/31/96	"Essential protein, constituent of 66S pre-ribosomal particles; interacts with proteins involved in ribosomal biogenesis and cell polarity; member of the SURF-6 family"
S000033529	CDS					YKL082C		11	282329	281025	C		2/3/11	7/31/96	
S000001564	ORF	Verified	YKL081W	TEF4	EFC1	chromosome 11	L000002280	11	282891	284455	W		2/3/11	7/31/96	"Gamma subunit of translational elongation factor eEF1B, stimulates the binding of aminoacyl-tRNA (AA-tRNA) to ribosomes by releasing eEF1A (Tef1p/Tef2p) from the ribosomal complex"
S000033487	CDS					YKL081W		11	282891	283095	W		2/3/11	7/31/96	
S000033488	CDS					YKL081W		11	283422	284455	W		2/3/11	7/31/96	
S000033489	intron					YKL081W		11	283096	283421	W		2/3/11	7/31/96	
S000007301	snoRNA		snR38	SNR38		chromosome 11	L000003053	11	283185	283279	W		2/3/11	5/19/00	"C/D box small nucleolar RNA (snoRNA), guides 2'-O-methylation of large subunit (LSU) rRNA at position G2815"
S000036768	noncoding_exon					snR38		11	283185	283279	W		2/3/11	5/19/00	
S000001563	ORF	Verified	YKL080W	VMA5	VAT3|CSL5	chromosome 11	L000002460	11	285030	286208	W		2/3/11	7/31/96	"Subunit C of the eight-subunit V1 peripheral membrane domain of vacuolar H+-ATPase (V-ATPase), an electrogenic proton pump found throughout the endomembrane system; required for the V1 domain to assemble onto the vacuolar membrane"
S000032748	CDS					YKL080W		11	285030	286208	W		2/3/11	7/31/96	
S000001562	ORF	Verified	YKL079W	SMY1		chromosome 11	L000001940	11	286603	288573	W		2/3/11	7/31/96	"Protein that interacts with Myo2p, proposed to be involved in exocytosis; N-terminal domain is related to the motor domain of kinesins"
S000031903	CDS					YKL079W		11	286603	288573	W		2/3/11	7/31/96	
S000001561	ORF	Verified	YKL078W	DHR2		chromosome 11		11	288845	291052	W		2/3/11	7/31/96	"Predominantly nucleolar DEAH-box ATP-dependent RNA helicase, required for 18S rRNA synthesis"
S000031760	CDS					YKL078W		11	288845	291052	W		2/3/11	7/31/96	
S000001560	ORF	Uncharacterized	YKL077W			chromosome 11		11	291453	292631	W		2/3/11	7/31/96	Putative protein of unknown function; green fluorescent protein (GFP)-fusion protein localizes to the vacuole
S000031669	CDS					YKL077W		11	291453	292631	W		2/3/11	7/31/96	
S000001559	ORF	Dubious	YKL076C	PSY1		chromosome 11		11	293221	292838	C		2/3/11	7/31/96	"Dubious open reading frame, unlikely to encode a protein; not conserved in closely related Saccharomyces species; 69% of ORF overlaps the uncharacterized ORF YKL075C"
S000031531	CDS					YKL076C		11	293221	292838	C		2/3/11	7/31/96	
S000001558	ORF	Uncharacterized	YKL075C			chromosome 11		11	294308	292956	C		2/3/11	7/31/96	Putative protein of unknown function; green fluorescent protein (GFP)-fusion protein localizes to the cytoplasm; proposed to be involved in resistance to streptozotocin and camptothecin
S000030667	CDS					YKL075C		11	294308	292956	C		2/3/11	7/31/96	
S000001557	ORF	Verified	YKL074C	MUD2		chromosome 11	L000002794	11	296193	294610	C		2/3/11	7/31/96	"Protein involved in early pre-mRNA splicing; component of the pre-mRNA-U1 snRNP complex, the commitment complex; interacts with Msl5p/BBP splicing factor and Sub2p; similar to metazoan splicing factor U2AF65"
S000030581	CDS					YKL074C		11	296193	294610	C		2/3/11	7/31/96	
S000001556	ORF	Verified	YKL073W	LHS1	SSI1|CER1	chromosome 11	L000004102	11	296430	299075	W		2/3/11	7/31/96	"Molecular chaperone of the endoplasmic reticulum lumen, involved in polypeptide translocation and folding; nucleotide exchange factor for the ER lumenal Hsp70 chaperone Kar2p; regulated by the unfolded protein response pathway"
S000030511	CDS					YKL073W		11	296430	299075	W		2/3/11	7/31/96	
S000001555	ORF	Verified	YKL072W	STB6		chromosome 11	L000003369	11	299582	301882	W		2/3/11	7/31/96	Protein that binds Sin3p in a two-hybrid assay
S000030364	CDS					YKL072W		11	299582	301882	W		2/3/11	7/31/96	
S000007052	long_terminal_repeat		YKLCdelta5			chromosome 11		11	302625	302334	C		2/3/11	5/19/00	Ty1 LTR
S000006774	tRNA		tW(CCA)K			chromosome 11	L000003633	11	302918	303023	W		2/3/11	5/19/00	tRNA-Trp
S000033327	intron					tW(CCA)K		11	302954	302987	W		2/3/11	5/19/00	
S000033325	noncoding_exon					tW(CCA)K		11	302918	302953	W		2/3/11	5/19/00	
S000033326	noncoding_exon					tW(CCA)K		11	302988	303023	W		2/3/11	5/19/00	
S000001554	ORF	Uncharacterized	YKL071W			chromosome 11		11	305114	305884	W		2/3/11	7/31/96	"Putative protein of unknown function; expression induced in cells treated with the mycotoxin patulin, and also the quinone methide triterpene celastrol; green fluorescent protein (GFP)-fusion protein localizes to the cytoplasm"
S000037597	CDS					YKL071W		11	305114	305884	W		2/3/11	7/31/96	
S000001553	ORF	Uncharacterized	YKL070W			chromosome 11		11	306211	306720	W		2/3/11	7/31/96	"Putative protein of unknown function; expression induced in cells treated with mycotoxins patulin or citrinin; the authentic, non-tagged protein is detected in highly purified mitochondria in high-throughput studies"
S000037452	CDS					YKL070W		11	306211	306720	W		2/3/11	7/31/96	
S000001552	ORF	Verified	YKL069W		fRMsr|YKG9	chromosome 11		11	307285	307827	W		2/3/11	7/31/96	"Methionine-R-sulfoxide reductase, reduces the R enantiomer of free Met-SO, in contrast to Ycl033Cp which reduces Met-R-SO in a peptide linkage; has a role in protection against oxidative stress"
S000036847	CDS					YKL069W		11	307285	307827	W		2/3/11	7/31/96	
S000006760	tRNA		tV(AAC)K1			chromosome 11	L000003641	11	308217	308144	C		2/3/11	5/19/00	tRNA-Val
S000037869	noncoding_exon					tV(AAC)K1		11	308217	308144	C		2/3/11	5/19/00	
S000028524	ORF	Uncharacterized	YKL068W-A			chromosome 11		11	309206	309442	W		2/3/11	7/29/03	Putative protein of unknown function; identified by homology to <i>Ashbya gossypii</i>
S000030323	CDS					YKL068W-A		11	309206	309442	W		2/3/11	7/29/03	
S000001551	ORF	Verified	YKL068W	NUP100	NSP100	chromosome 11	L000001292	11	310199	313078	W		2/3/11	7/31/96	Subunit of the nuclear pore complex (NPC) that is localized to both sides of the pore; contains a repetitive GLFG motif that interacts with mRNA export factor Mex67p and with karyopherin Kap95p; homologous to Nup116p
S000036782	CDS					YKL068W		11	310199	313078	W		2/3/11	7/31/96	
S000006598	tRNA		tH(GUG)K			chromosome 11	L000003640	11	313472	313401	C		2/3/11	5/19/00	tRNA-His
S000033889	noncoding_exon					tH(GUG)K		11	313472	313401	C		2/3/11	5/19/00	
S000007053	long_terminal_repeat		YKLCdelta6			chromosome 11		11	313919	313602	C		2/3/11	5/19/00	Ty1 LTR
S000007057	long_terminal_repeat		YKLWdelta7			chromosome 11		11	314193	314524	W		2/3/11	5/19/00	Ty1 LTR
S000001550	ORF	Verified	YKL067W	YNK1	NDK1	chromosome 11	L000002536	11	314812	315273	W		2/3/11	7/31/96	"Nucleoside diphosphate kinase, catalyzes the transfer of gamma phosphates from nucleoside triphosphates, usually ATP, to nucleoside diphosphates by a mechanism that involves formation of an autophosphorylated enzyme intermediate"
S000036722	CDS					YKL067W		11	314812	315273	W		2/3/11	7/31/96	
S000001549	ORF	Dubious	YKL066W			chromosome 11		11	315281	315724	W		2/3/11	7/31/96	"Dubious open reading frame, unlikely to encode a protein; not conserved in closely related <i>Saccharomyces</i> species; partially overlaps the verified gene YNK1"
S000036665	CDS					YKL066W		11	315281	315724	W		2/3/11	7/31/96	
S000113563	ORF	Uncharacterized	YKL065W-A			chromosome 11		11	315954	316175	W		2/3/11	11/17/05	Putative protein of unknown function
S000113565	CDS					YKL065W-A		11	315954	316175	W		2/3/11	11/17/05	
S000001548	ORF	Verified	YKL065C	YET1		chromosome 11	L000003484	11	317057	316437	C		2/3/11	1996-07-31|2011-02-03	"Endoplasmic reticulum transmembrane protein; may interact with ribosomes, based on co-purification experiments; homolog of human BAP31 protein"
S000035692	CDS					YKL065C		11	317057	316437	C		2/3/11	1996-07-31|2011-02-03	
S000001547	ORF	Verified	YKL064W	MNR2		chromosome 11	L000003203	11	317764	320673	W		2/3/11	7/31/96	"Vacuolar membrane protein required for magnesium homeostasis; putative magnesium transporter; has similarity to Alr1p and Alr2p, which mediate influx of Mg2+ and other divalent cations"
S000035630	CDS					YKL064W		11	317764	320673	W		2/3/11	7/31/96	
S000001546	ORF	Uncharacterized	YKL063C			chromosome 11		11	321518	321015	C		2/3/11	7/31/96	Putative protein of unknown function; green fluorescent protein (GFP)-fusion protein localizes to the Golgi
S000035510	CDS					YKL063C		11	321518	321015	C		2/3/11	7/31/96	
S000001545	ORF	Verified	YKL062W	MSN4		chromosome 11	L000001199	11	323228	325120	W		2/3/11	7/31/96	"Transcriptional activator related to Msn2p; activated in stress conditions, which results in translocation from the cytoplasm to the nucleus; binds DNA at stress response elements of responsive genes, inducing gene expression"
S000034556	CDS					YKL062W		11	323228	325120	W		2/3/11	7/31/96	
S000001544	ORF	Uncharacterized	YKL061W	BLI1		chromosome 11		11	325771	326112	W		2/3/11	7/31/96	Putative protein of unknown function; likely member of BLOC complex involved in endosomal cargo sorting; green fluorescent protein (GFP)-fusion protein localizes to the endosome
S000034423	CDS					YKL061W		11	325771	326112	W		2/3/11	7/31/96	
S000001543	ORF	Verified	YKL060C	FBA1	LOT1	chromosome 11	L000000604	11	327487	326408	C		2/3/11	7/31/96	"Fructose 1,6-bisphosphate aldolase, required for glycolysis and gluconeogenesis; catalyzes conversion of fructose 1,6 bisphosphate to glyceraldehyde-3-P and dihydroxyacetone-P; locates to mitochondrial outer surface upon oxidative stress"
S000034296	CDS					YKL060C		11	327487	326408	C		2/3/11	7/31/96	
S000001542	ORF	Verified	YKL059C	MPE1		chromosome 11		11	329443	328118	C		2/3/11	7/31/96	"Essential conserved subunit of CPF (cleavage and polyadenylation factor), plays a role in 3' end formation of mRNA via the specific cleavage and polyadenylation of pre-mRNA, contains a putative RNA-binding zinc knuckle motif"
S000033369	CDS					YKL059C		11	329443	328118	C		2/3/11	7/31/96	
S000118403	ARS		ARS1109		ARSXI-329	chromosome 11		11	329682	329930			2/3/11	8/30/06	Autonomously Replicating Sequence
S000001541	ORF	Verified	YKL058W	TOA2		chromosome 11	L000002317	11	330166	330534	W		2/3/11	7/31/96	"TFIIA small subunit; involved in transcriptional activation, acts as antirepressor or as coactivator; homologous to smallest subunit of human and Drosophila TFIIA"
S000033347	CDS					YKL058W		11	330166	330534	W		2/3/11	7/31/96	
S000001540	ORF	Verified	YKL057C	NUP120	RAT2	chromosome 11	L000003138	11	333969	330856	C		2/3/11	7/31/96	"Subunit of the Nup84p subcomplex of the nuclear pore complex (NPC), required for even distribution of NPCs around the nuclear envelope, involved in establishment of a normal nucleocytoplasmic concentration gradient of the GTPase Gsp1p"
S000032581	CDS					YKL057C		11	333969	330856	C		2/3/11	7/31/96	
S000001539	ORF	Verified	YKL056C	TMA19	MMI1|RBF18	chromosome 11		11	334915	334412	C		2/3/11	7/31/96	Protein that associates with ribosomes; homolog of translationally controlled tumor protein; green fluorescent protein (GFP)-fusion protein localizes to the cytoplasm and relocates to the mitochondrial outer surface upon oxidative stress
S000032498	CDS					YKL056C		11	334915	334412	C		2/3/11	7/31/96	
S000001538	ORF	Verified	YKL055C	OAR1		chromosome 11		11	336157	335321	C		2/3/11	1996-07-31|2011-02-03	"Mitochondrial 3-oxoacyl-[acyl-carrier-protein] reductase, may comprise a type II mitochondrial fatty acid synthase along with Mct1p"
S000032402	CDS					YKL055C		11	336157	335321	C		2/3/11	1996-07-31|2011-02-03	
S000001537	ORF	Verified	YKL054C	DEF1	VID31	chromosome 11		11	338753	336537	C		2/3/11	7/31/96	"RNAPII degradation factor, forms a complex with Rad26p in chromatin, enables ubiquitination and proteolysis of RNAPII present in an elongation complex; mutant is deficient in Zip1p loading onto chromosomes during meiosis"
S000031390	CDS					YKL054C		11	338753	336537	C		2/3/11	7/31/96	
S000007243	ORF	Verified	YKL053C-A	MDM35		chromosome 11		11	339442	339182	C		2/3/11	7/17/99	Mitochondrial intermembrane space protein; mutation affects mitochondrial distribution and morphology; contains twin cysteine-x9-cysteine motifs
S000032996	CDS					YKL053C-A		11	339442	339182	C		2/3/11	7/17/99	
S000001536	ORF	Dubious	YKL053W			chromosome 11		11	339572	339946	W		2/3/11	7/31/96	"Dubious open reading frame unlikely to encode a protein, based on available experimental and comparative sequence data; partially overlaps verified ORF ASK1"
S000031321	CDS					YKL053W		11	339572	339946	W		2/3/11	7/31/96	
S000001535	ORF	Verified	YKL052C	ASK1		chromosome 11		11	340546	339668	C		2/3/11	1996-07-31|2008-06-03	"Essential subunit of the Dam1 complex (aka DASH complex), couples kinetochores to the force produced by MT depolymerization thereby aiding in chromosome segregation; phosphorylated during the cell cycle by cyclin-dependent kinases"
S000031156	CDS					YKL052C		11	340546	339668	C		2/3/11	1996-07-31|2008-06-03	
S000001534	ORF	Verified	YKL051W	SFK1		chromosome 11		11	341312	342373	W		2/3/11	7/31/96	"Plasma membrane protein that may act together with or upstream of Stt4p to generate normal levels of the essential phospholipid PI4P, at least partially mediates proper localization of Stt4p to the plasma membrane"
S000031104	CDS					YKL051W		11	341312	342373	W		2/3/11	7/31/96	
S000001533	ORF	Verified	YKL050C			chromosome 11		11	345620	342852	C		2/3/11	7/31/96	Protein of unknown function; the YKL050W protein is a target of the SCFCdc4 ubiquitin ligase complex and YKL050W transcription is regulated by Azf1p
S000030029	CDS					YKL050C		11	345620	342852	C		2/3/11	7/31/96	
S000001532	ORF	Verified	YKL049C	CSE4	CSL2	chromosome 11	L000002719	11	346764	346075	C		2/3/11	2003-01-10|1996-07-31|2003-01-08	"Centromere protein that resembles histone H3, required for proper kinetochore function; homolog of human CENP-A; levels are regulated by E3 ubiquitin ligase Psh1p"
S000037076	CDS					YKL049C		11	346764	346075	C		2/3/11	2003-01-10|1996-07-31|2003-01-08	
S000001531	ORF	Verified	YKL048C	ELM1	LDB9	chromosome 11	L000000548	11	349136	347214	C		2/3/11	7/31/96	"Serine/threonine protein kinase that regulates cellular morphogenesis, septin behavior, and cytokinesis; required for the regulation of other kinases; forms part of the bud neck ring"
S000036436	CDS					YKL048C		11	349136	347214	C		2/3/11	7/31/96	
S000001530	ORF	Uncharacterized	YKL047W			chromosome 11	S000114863	11	349463	351013	W		2/3/11	7/31/96	"Putative protein of unknown function, predicted to be palmitoylated; green fluorescent protein (GFP)-fusion protein localizes to the cytoplasm"
S000036411	CDS					YKL047W		11	349463	351013	W		2/3/11	7/31/96	
S000001529	ORF	Verified	YKL046C	DCW1		chromosome 11		11	352624	351275	C		2/3/11	7/31/96	"Putative mannosidase, GPI-anchored membrane protein required for cell wall biosynthesis in bud formation;homologous to Dfg5p"
S000036235	CDS					YKL046C		11	352624	351275	C		2/3/11	7/31/96	
S000001528	ORF	Verified	YKL045W	PRI2		chromosome 11	L000001490	11	353493	355079	W		2/3/11	7/31/96	"Subunit of DNA primase, which is required for DNA synthesis and double-strand break repair"
S000036183	CDS					YKL045W		11	353493	355079	W		2/3/11	7/31/96	
S000001527	ORF	Dubious	YKL044W			chromosome 11		11	356322	356642	W		2/3/11	7/31/96	"Dubious open reading frame unlikely to encode a functional protein, based on available experimental and comparative sequence data"
S000035237	CDS					YKL044W		11	356322	356642	W		2/3/11	7/31/96	
S000001526	ORF	Verified	YKL043W	PHD1		chromosome 11	L000001417	11	356748	357848	W		2/3/11	7/31/96	"Transcriptional activator that enhances pseudohyphal growth; physically interacts with the Tup1-Cyc8 complex and recruits Tup1p to its targets; regulates expression of FLO11, an adhesin required for pseudohyphal filament formation; similar to StuA, an A. nidulans developmental regulator; potential Cdc28p substrate"
S000035082	CDS					YKL043W		11	356748	357848	W		2/3/11	7/31/96	
S000001525	ORF	Verified	YKL042W	SPC42		chromosome 11	L000004148	11	358475	359566	W		2/3/11	7/31/96	"Central plaque component of spindle pole body (SPB); involved in SPB duplication, may facilitate attachment of the SPB to the nuclear membrane"
S000034904	CDS					YKL042W		11	358475	359566	W		2/3/11	7/31/96	
S000001524	ORF	Verified	YKL041W	VPS24	VPL26|DID3	chromosome 11	L000004158	11	360143	360817	W		2/3/11	7/31/96	One of four subunits of the endosomal sorting complex required for transport III (ESCRT-III); forms an ESCRT-III subcomplex with Did4p; involved in the sorting of transmembrane proteins into the multivesicular body (MVB) pathway
S000034024	CDS					YKL041W		11	360143	360817	W		2/3/11	7/31/96	
S000001523	ORF	Verified	YKL040C	NFU1	NUB1	chromosome 11	L000004771	11	361828	361058	C		2/3/11	7/31/96	"Protein involved in iron metabolism in mitochondria; similar to NifU, which is a protein required for the maturation of the Fe/S clusters of nitrogenase in nitrogen-fixing bacteria"
S000033793	CDS					YKL040C		11	361828	361058	C		2/3/11	7/31/96	
S000001522	ORF	Verified	YKL039W	PTM1		chromosome 11	L000001524	11	362622	364193	W		2/3/11	1996-07-31|2005-12-15	"Protein of unknown function, copurifies with late Golgi vesicles containing the v-SNARE Tlg2p"
S000035013	CDS					YKL039W		11	362622	364193	W		2/3/11	1996-07-31|2005-12-15	
S000006460	snoRNA		snR69	SNR69		chromosome 11	L000004538	11	364776	364876	W		2/3/11	5/19/00	"C/D box small nucleolar RNA (snoRNA), guides 2'-O-methylation of large subunit (LSU) rRNA at position C2948"
S000030857	noncoding_exon					snR69		11	364776	364876	W		2/3/11	5/19/00	
S000001521	ORF	Verified	YKL038W	RGT1		chromosome 11	L000003482	11	365605	369117	W		2/3/11	7/31/96	Glucose-responsive transcription factor that regulates expression of several glucose transporter (HXT) genes in response to glucose; binds to promoters and acts both as a transcriptional activator and repressor
S000034833	CDS					YKL038W		11	365605	369117	W		2/3/11	7/31/96	
S000001520	ORF	Verified	YKL037W	AIM26		chromosome 11		11	369365	369721	W		2/3/11	7/31/96	Putative protein of unknown function; null mutant is viable and displays elevated frequency of mitochondrial genome loss; null mutation confers sensitivity to tunicamycin and DTT
S000032888	CDS					YKL037W		11	369365	369721	W		2/3/11	7/31/96	
S000001518	ORF	Verified	YKL035W	UGP1		chromosome 11	L000003118	11	369891	371390	W		2/3/11	7/31/96	"UDP-glucose pyrophosphorylase (UGPase), catalyses the reversible formation of UDP-Glc from glucose 1-phosphate and UTP, involved in a wide variety of metabolic pathways, expression modulated by Pho85p through Pho4p"
S000032697	CDS					YKL035W		11	369891	371390	W		2/3/11	7/31/96	
S000001519	ORF	Dubious	YKL036C			chromosome 11		11	369920	369528	C		2/3/11	7/31/96	"Dubious open reading frame, unlikely to encode a protein; not conserved in closely related <i>Saccharomyces</i> species; partially overlaps the essential gene UGP1 gene and uncharacterized ORF YKL037W"
S000032729	CDS					YKL036C		11	369920	369528	C		2/3/11	7/31/96	
S000001517	ORF	Verified	YKL034W	TUL1		chromosome 11		11	371829	374105	W		2/3/11	7/31/96	"Golgi-localized RING-finger ubiquitin ligase (E3), involved in ubiquitinating and sorting membrane proteins that contain polar transmembrane domains to multivesicular bodies for delivery to the vacuole for quality control purposes"
S000032625	CDS					YKL034W		11	371829	374105	W		2/3/11	7/31/96	
S000007242	ORF	Uncharacterized	YKL033W-A			chromosome 11		11	374505	375215	W		2/3/11	2004-02-13|1999-07-17	Putative protein of unknown function; similar to uncharacterized proteins from other fungi
S000036238	CDS					YKL033W-A		11	374505	375215	W		2/3/11	2004-02-13|1999-07-17	
S000001516	ORF	Verified	YKL033W	TTI1	FMP47	chromosome 11		11	375456	378572	W		2/3/11	7/31/96	Putative protein of unknown function; subunit of the ASTRA complex which is part of the chromatin remodeling machinery; similar to S. pombe Tti1p; detected in highly purified mitochondria in high-throughput studies
S000031614	CDS					YKL033W		11	375456	378572	W		2/3/11	7/31/96	
S000006761	tRNA		tV(AAC)K2			chromosome 11	L000003634	11	379680	379753	W		2/3/11	5/19/00	tRNA-Val
S000037883	noncoding_exon					tV(AAC)K2		11	379680	379753	W		2/3/11	5/19/00	
S000001515	ORF	Verified	YKL032C	IXR1	ORD1	chromosome 11	L000000881	11	381858	380065	C		2/3/11	7/31/96	"Protein that binds DNA containing intrastrand cross-links formed by cisplatin, contains two HMG (high mobility group box) domains, which confer the ability to bend cisplatin-modified DNA; mediates aerobic transcriptional repression of COX5b"
S000031407	CDS					YKL032C		11	381858	380065	C		2/3/11	7/31/96	
S000001514	ORF	Dubious	YKL031W			chromosome 11		11	382072	382485	W		2/3/11	7/31/96	"Dubious open reading frame, unlikely to encode a protein; not conserved in closely related Saccharomyces species"
S000031365	CDS					YKL031W		11	382072	382485	W		2/3/11	7/31/96	
S000001513	ORF	Dubious	YKL030W			chromosome 11		11	382498	383103	W		2/3/11	7/31/96	"Dubious open reading frame, unlikely to encode a protein; not conserved in closely related <i>Saccharomyces</i> species; partially overlaps the verified gene MAE1"
S000030446	CDS					YKL030W		11	382498	383103	W		2/3/11	7/31/96	
S000001512	ORF	Verified	YKL029C	MAE1		chromosome 11	L000003506	11	384725	382716	C		2/3/11	7/31/96	"Mitochondrial malic enzyme, catalyzes the oxidative decarboxylation of malate to pyruvate, which is a key intermediate in sugar metabolism and a precursor for synthesis of several amino acids"
S000030570	CDS					YKL029C		11	384725	382716	C		2/3/11	7/31/96	
S000001511	ORF	Verified	YKL028W	TFA1		chromosome 11	L000002595	11	385758	387206	W		2/3/11	7/31/96	"TFIIE large subunit, involved in recruitment of RNA polymerase II to the promoter, activation of TFIIH, and promoter opening"
S000036771	CDS					YKL028W		11	385758	387206	W		2/3/11	7/31/96	
S000001510	ORF	Verified	YKL027W			chromosome 11		11	387562	388905	W		2/3/11	7/31/96	"Protein of unknown function, localized to the mitochondrial outer membrane"
S000036685	CDS					YKL027W		11	387562	388905	W		2/3/11	7/31/96	
S000118404	ARS		ARS1112		ARSXI-389	chromosome 11		11	388970	389264			2/3/11	8/30/06	Autonomously Replicating Sequence
S000001509	ORF	Verified	YKL026C	GPX1		chromosome 11		11	389883	389380	C		2/3/11	7/31/96	Phospholipid hydroperoxide glutathione peroxidase induced by glucose starvation that protects cells from phospholipid hydroperoxides and nonphospholipid peroxides during oxidative stress
S000036560	CDS					YKL026C		11	389883	389380	C		2/3/11	7/31/96	
S000001508	ORF	Verified	YKL025C	PAN3	ECM35	chromosome 11	L000003340	11	392279	390240	C		2/3/11	7/31/96	"Essential subunit of the Pan2p-Pan3p poly(A)-ribonuclease complex, which acts to control poly(A) tail length and regulate the stoichiometry and activity of postreplication repair complexes"
S000035620	CDS					YKL025C		11	392279	390240	C		2/3/11	7/31/96	
S000001507	ORF	Verified	YKL024C	URA6	SOC8	chromosome 11	L000002435	11	393140	392526	C	18	2/3/11	7/31/96	"Uridylate kinase, catalyzes the seventh enzymatic step in the de novo biosynthesis of pyrimidines, converting uridine monophosphate (UMP) into uridine-5'-diphosphate (UDP)"
S000035543	CDS					YKL024C		11	393140	392526	C		2/3/11	7/31/96	
S000113559	ORF	Uncharacterized	YKL023C-A			chromosome 11		11	393373	393146	C		2/3/11	11/17/05	Putative protein of unknown function
S000113560	CDS					YKL023C-A		11	393373	393146	C		2/3/11	11/17/05	
S000001506	ORF	Uncharacterized	YKL023W			chromosome 11		11	393721	394554	W		2/3/11	1996-07-31|2011-02-03	"Putative protein of unknown function, predicted by computational methods to be involved in mRNA degradation; green fluorescent protein (GFP)-fusion protein localizes to the cytoplasm"
S000035506	CDS					YKL023W		11	393721	394554	W		2/3/11	1996-07-31|2011-02-03	
S000001505	ORF	Verified	YKL022C	CDC16		chromosome 11	L000000256	11	397248	394726	C	-15	2/3/11	7/31/96	"Subunit of the anaphase-promoting complex/cyclosome (APC/C), which is a ubiquitin-protein ligase required for degradation of anaphase inhibitors, including mitotic cyclins, during the metaphase/anaphase transition; required for sporulation"
S000034410	CDS					YKL022C		11	397248	394726	C		2/3/11	7/31/96	
S000001504	ORF	Verified	YKL021C	MAK11		chromosome 11	L000000984	11	398750	397344	C	-16	2/3/11	7/31/96	"Protein involved in an early, nucleolar step of 60S ribosomal subunit biogenesis; essential for cell growth and replication of killer M1 dsRNA virus; contains four beta-transducin repeats"
S000034298	CDS					YKL021C		11	398750	397344	C		2/3/11	7/31/96	
S000001503	ORF	Verified	YKL020C	SPT23		chromosome 11	L000002041	11	402080	398832	C		2/3/11	7/31/96	"ER membrane protein involved in regulation of OLE1 transcription, acts with homolog Mga2p; inactive ER form dimerizes and one subunit is then activated by ubiquitin/proteasome-dependent processing followed by nuclear targeting"
S000034167	CDS					YKL020C		11	402080	398832	C		2/3/11	7/31/96	
S000001502	ORF	Verified	YKL019W	RAM2		chromosome 11	L000001580	11	402568	403518	W		2/3/11	7/31/96	Alpha subunit of both the farnesyltransferase and type I geranylgeranyltransferase that catalyze prenylation of proteins containing a CAAX consensus motif; essential protein required for membrane localization of Ras proteins and a-factor
S000034702	CDS					YKL019W		11	402568	403518	W		2/3/11	7/31/96	
S000007615	ORF	Uncharacterized	YKL018C-A			chromosome 11		11	403879	403580	C		2/3/11	2/26/01	Putative protein of unknown function; identified by homology; green fluorescent protein (GFP)-fusion protein localizes to the cytoplasm
S000037213	CDS					YKL018C-A		11	403879	403580	C		2/3/11	2/26/01	
S000001501	ORF	Verified	YKL018W	SWD2	SAF37|CPS35	chromosome 11		11	404102	405091	W		2/3/11	7/31/96	"Subunit of the COMPASS (Set1C) complex, which methylates histone H3 on lys 4 and is involved in telomeric silencing; subunit of CPF (cleavage and polyadenylation factor), a complex involved in RNAP II transcription termination"
S000034635	CDS					YKL018W		11	404102	405091	W		2/3/11	7/31/96	
S000001500	ORF	Verified	YKL017C	HCS1	DIP1	chromosome 11	L000003087|L000004272	11	407241	405190	C		2/3/11	7/31/96	Hexameric DNA polymerase alpha-associated DNA helicase A involved in lagging strand DNA synthesis; contains single-stranded DNA stimulated ATPase and dATPase activities; replication protein A stimulates helicase and ATPase activities
S000034495	CDS					YKL017C		11	407241	405190	C		2/3/11	7/31/96	
S000001499	ORF	Verified	YKL016C	ATP7		chromosome 11	L000000146	11	407989	407465	C		2/3/11	7/31/96	"Subunit d of the stator stalk of mitochondrial F1F0 ATP synthase, which is a large, evolutionarily conserved enzyme complex required for ATP synthesis"
S000032473	CDS					YKL016C		11	407989	407465	C		2/3/11	7/31/96	
S000001498	ORF	Verified	YKL015W	PUT3		chromosome 11	L000001537|L000001528	11	408544	411483	W	-5	2/3/11	7/31/96	"Transcriptional activator of proline utilization genes, constitutively binds PUT1 and PUT2 promoter sequences and undergoes a conformational change to form the active state; has a Zn(2)-Cys(6) binuclear cluster domain"
S000032428	CDS					YKL015W		11	408544	411483	W		2/3/11	7/31/96	
S000001497	ORF	Verified	YKL014C	URB1	NPA1	chromosome 11		11	416913	411619	C		2/3/11	7/31/96	"Nucleolar protein required for the normal accumulation of 25S and 5.8S rRNAs, associated with the 27SA2 pre-ribosomal particle; proposed to be involved in the biogenesis of the 60S ribosomal subunit"
S000032267	CDS					YKL014C		11	416913	411619	C		2/3/11	7/31/96	
S000118405	ARS		ARS1113		ARSXI-417	chromosome 11		11	417185	417417			2/3/11	8/30/06	Autonomously Replicating Sequence
S000001496	ORF	Verified	YKL013C	ARC19		chromosome 11	L000004034	11	418023	417508	C		2/3/11	7/31/96	"Subunit of the ARP2/3 complex, which is required for the motility and integrity of cortical actin patches"
S000031281	CDS					YKL013C		11	418023	417508	C		2/3/11	7/31/96	
S000001495	ORF	Verified	YKL012W	PRP40		chromosome 11	L000003078	11	418310	420061	W		2/3/11	7/31/96	"U1 snRNP protein involved in splicing, interacts with the branchpoint-binding protein during the formation of the second commitment complex"
S000031220	CDS					YKL012W		11	418310	420061	W		2/3/11	7/31/96	
S000001494	ORF	Verified	YKL011C	CCE1	MGT1	chromosome 11	L000000236	11	421216	420155	C	-2	2/3/11	7/31/96	"Mitochondrial cruciform cutting endonuclease, cleaves Holliday junctions formed during recombination of mitochondrial DNA"
S000031036	CDS					YKL011C		11	421216	420155	C		2/3/11	7/31/96	
S000001493	ORF	Verified	YKL010C	UFD4		chromosome 11	L000003509	11	425875	421424	C		2/3/11	7/31/96	"Ubiquitin-protein ligase (E3) that interacts with Rpt4p and Rpt6p, two subunits of the 19S particle of the 26S proteasome; cytoplasmic E3 involved in the degradation of ubiquitin fusion proteins"
S000030049	CDS					YKL010C		11	425875	421424	C		2/3/11	7/31/96	
S000001492	ORF	Verified	YKL009W	MRT4		chromosome 11	L000004450	11	426242	426952	W		2/3/11	7/31/96	"Protein involved in mRNA turnover and ribosome assembly, localizes to the nucleolus"
S000030485	CDS					YKL009W		11	426242	426952	W		2/3/11	7/31/96	
S000001491	ORF	Verified	YKL008C	LAC1	DGT1	chromosome 11		11	428551	427295	C		2/3/11	7/31/96	"Ceramide synthase component, involved in synthesis of ceramide from C26(acyl)-coenzyme A and dihydrosphingosine or phytosphingosine, functionally equivalent to Lag1p"
S000030290	CDS					YKL008C		11	428551	427295	C		2/3/11	7/31/96	
S000001490	ORF	Verified	YKL007W	CAP1		chromosome 11	L000000214	11	429302	430108	W	-2	2/3/11	7/31/96	Alpha subunit of the capping protein (CP) heterodimer (Cap1p and Cap2p) which binds to the barbed ends of actin filaments preventing further polymerization; localized predominantly to cortical actin patches
S000030183	CDS					YKL007W		11	429302	430108	W		2/3/11	7/31/96	
S000002101	ORF	Verified	YKL006C-A	SFT1		chromosome 11	L000002949	11	430632	430198	C		2/3/11	7/31/96	"Intra-Golgi v-SNARE, required for transport of proteins between an early and a later Golgi compartment"
S000037319	CDS					YKL006C-A		11	430455	430198	C		2/3/11	7/31/96	
S000037318	CDS					YKL006C-A		11	430632	430597	C		2/3/11	7/31/96	
S000037320	intron					YKL006C-A		11	430596	430456	C		2/3/11	7/31/96	
S000114301	snoRNA		snR87	SNR87		chromosome 11		11	431138	431030	C		2/3/11	3/2/06	C/D box small nucleolar RNA (snoRNA); guides 2'-O-methylation of small subunit (SSU) rRNA at position A436
S000114518	noncoding_exon					snR87		11	431138	431030	C		2/3/11	3/2/06	
S000001489	ORF	Verified	YKL006W	RPL14A	L14A	chromosome 11	L000002706	11	431906	432720	W		2/3/11	7/31/96	"N-terminally acetylated protein component of the large (60S) ribosomal subunit, nearly identical to Rpl14Bp and has similarity to rat L14 ribosomal protein; rpl14a csh5 double null mutant exhibits synthetic slow growth"
S000030075	CDS					YKL006W		11	431906	432034	W		2/3/11	7/31/96	
S000030076	CDS					YKL006W		11	432433	432720	W		2/3/11	7/31/96	
S000030077	intron					YKL006W		11	432035	432432	W		2/3/11	7/31/96	
S000001488	ORF	Verified	YKL005C	BYE1		chromosome 11		11	434877	433093	C		2/3/11	7/31/96	"Negative regulator of transcription elongation, contains a TFIIS-like domain and a PHD finger, multicopy suppressor of temperature-sensitive ess1 mutations, probably binds RNA polymerase II large subunit"
S000036319	CDS					YKL005C		11	434877	433093	C		2/3/11	7/31/96	
S000001487	ORF	Verified	YKL004W	AUR1		chromosome 11	L000002767	11	435580	436785	W		2/3/11	7/31/96	"Phosphatidylinositol:ceramide phosphoinositol transferase (IPC synthase), required for sphingolipid synthesis; can mutate to confer aureobasidin A resistance"
S000036280	CDS					YKL004W		11	435580	436785	W		2/3/11	7/31/96	
S000001486	ORF	Verified	YKL003C	MRP17		chromosome 11	L000002616	11	437492	437097	C		2/3/11	7/31/96	"Mitochondrial ribosomal protein of the small subunit; MRP17 exhibits genetic interactions with PET122, encoding a COX3-specific translational activator"
S000036065	CDS					YKL003C		11	437492	437097	C		2/3/11	7/31/96	
S000001485	ORF	Verified	YKL002W	DID4	VPS14|CHM2|VPS2|VPT14|VPL2|REN1|GRD7	chromosome 11	L000002955	11	437778	438544	W		2/3/11	2000-07-22|1996-07-31	"Class E Vps protein of the ESCRT-III complex, required for sorting of integral membrane proteins into lumenal vesicles of multivesicular bodies, and for delivery of newly synthesized vacuolar enzymes to the vacuole, involved in endocytosis"
S000035271	CDS					YKL002W		11	437778	437837	W		2/3/11	2000-07-22|1996-07-31	
S000035272	CDS					YKL002W		11	437906	438544	W		2/3/11	7/22/00	
S000035273	intron					YKL002W		11	437838	437905	W		2/3/11	7/22/00	
S000001484	ORF	Verified	YKL001C	MET14		chromosome 11	L000001086	11	439385	438777	C	0.8	2/3/11	7/31/96	"Adenylylsulfate kinase, required for sulfate assimilation and involved in methionine metabolism"
S000034979	CDS					YKL001C		11	439385	438777	C		2/3/11	7/31/96	
S000006472	centromere		CEN11	CEN11		chromosome 11	L000000304	11	440246	440129	C	0	2/3/11	2000-05-19|2004-10-08	Chromosome XI centromere
S000077299	CDEI					CEN11		11	440246	440237	C		2/3/11	10/8/04	
S000077300	CDEII					CEN11		11	440236	440154	C		2/3/11	10/8/04	
S000077301	CDEIII					CEN11		11	440153	440129	C		2/3/11	10/8/04	
S000001709	ORF	Verified	YKR001C	VPS1	VPT26|VPL1|SPO15|LAM1|GRD1	chromosome 11	L000002006	11	442722	440608	C	-1	2/3/11	7/31/96	"Dynamin-like GTPase required for vacuolar sorting; also involved in actin cytoskeleton organization, endocytosis, late Golgi-retention of some proteins, regulation of peroxisome biogenesis"
S000030382	CDS					YKR001C		11	442722	440608	C		2/3/11	7/31/96	
S000001710	ORF	Verified	YKR002W	PAP1		chromosome 11	L000001336	11	443232	444938	W	-1	2/3/11	7/31/96	"Poly(A) polymerase, one of three factors required for mRNA 3'-end polyadenylation, forms multiprotein complex with polyadenylation factor I (PF I), also required for mRNA nuclear export; may also polyadenylate rRNAs"
S000033778	CDS					YKR002W		11	443232	444938	W		2/3/11	7/31/96	
S000001711	ORF	Verified	YKR003W	OSH6		chromosome 11		11	445381	446727	W		2/3/11	7/31/96	"Member of an oxysterol-binding protein family with overlapping, redundant functions in sterol metabolism and which collectively perform a function essential for viability; GFP-fusion protein localizes to the cell periphery"
S000033901	CDS					YKR003W		11	445381	446727	W		2/3/11	7/31/96	
S000118406	ARS		ARS1114		ARSXI-448	chromosome 11		11	448020	448254			2/3/11	8/30/06	Autonomously Replicating Sequence
S000001712	ORF	Verified	YKR004C	ECM9	YKR004C-A	chromosome 11	L000003884	11	448036	446799	C		2/3/11	2003-09-27|1996-07-31	Non-essential protein of unknown function
S000033974	CDS					YKR004C		11	447706	446799	C		2/3/11	9/27/03	
S000033973	CDS					YKR004C		11	448036	447811	C		2/3/11	2003-09-27|1996-07-31	
S000033975	intron					YKR004C		11	447810	447707	C		2/3/11	9/27/03	
S000001713	ORF	Uncharacterized	YKR005C			chromosome 11		11	450167	448521	C		2/3/11	1996-07-31|2007-09-05	Putative protein of unknown function
S000123939	CDS					YKR005C		11	449951	448521	C		2/3/11	9/5/07	
S000034843	CDS					YKR005C		11	450167	450021	C		2/3/11	1996-07-31|2007-09-05	
S000123938	intron					YKR005C		11	450020	449952	C		2/3/11	9/5/07	
S000001714	ORF	Verified	YKR006C	MRPL13	YmL13|YK105	chromosome 11	L000001164|L000002526	11	451217	450423	C		2/3/11	2003-09-22|1996-07-31	"Mitochondrial ribosomal protein of the large subunit, not essential for mitochondrial translation"
S000034952	CDS					YKR006C		11	451217	450423	C		2/3/11	2003-09-22|1996-07-31	
S000001715	ORF	Verified	YKR007W	MEH1	GSE2|EGO1	chromosome 11		11	451434	451988	W		2/3/11	7/31/96	"Component of the EGO complex, which is involved in the regulation of microautophagy, and of the GSE complex, which is required for proper sorting of amino acid permease Gap1p; loss results in a defect in vacuolar acidification"
S000035149	CDS					YKR007W		11	451434	451988	W		2/3/11	7/31/96	
S000001716	ORF	Verified	YKR008W	RSC4		chromosome 11	L000004026	11	452201	454078	W		2/3/11	1996-07-31|2011-02-03	Component of the RSC chromatin remodeling complex; found in close proximity to nucleosomal DNA; displaced from the surface of nucleosomal DNA after chromatin remodeling
S000036038	CDS					YKR008W		11	452201	454078	W		2/3/11	1996-07-31|2011-02-03	
S000001717	ORF	Verified	YKR009C	FOX2	POX2	chromosome 11	L000000622	11	457054	454352	C		2/3/11	7/31/96	Multifunctional enzyme of the peroxisomal fatty acid beta-oxidation pathway; has 3-hydroxyacyl-CoA dehydrogenase and enoyl-CoA hydratase activities
S000036079	CDS					YKR009C		11	457054	454352	C		2/3/11	7/31/96	
S000007058	long_terminal_repeat		YKRCdelta8			chromosome 11		11	458471	458140	C		2/3/11	5/19/00	Ty1 LTR
S000006642	tRNA		tL(CAA)K			chromosome 11	L000003635	11	458557	458670	W		2/3/11	5/19/00	tRNA-Leu
S000033792	intron					tL(CAA)K		11	458595	458626	W		2/3/11	5/19/00	
S000033790	noncoding_exon					tL(CAA)K		11	458557	458594	W		2/3/11	5/19/00	
S000033791	noncoding_exon					tL(CAA)K		11	458627	458670	W		2/3/11	5/19/00	
S000001718	ORF	Verified	YKR010C	TOF2		chromosome 11	L000004245	11	461239	458924	C		2/3/11	7/31/96	Protein required for rDNA silencing and mitotic rDNA condensation; stimulates Cdc14p phosphatase activity and biphasic release to promote rDNA repeat segregation; required for condensin recruitment to the replication fork barrier site
S000034767	CDS					YKR010C		11	461239	458924	C		2/3/11	7/31/96	
S000001719	ORF	Uncharacterized	YKR011C		TOS5	chromosome 11		11	462696	461635	C		2/3/11	7/31/96	Putative protein of unknown function; green fluorescent protein (GFP)-fusion protein localizes to the nucleus
S000035735	CDS					YKR011C		11	462696	461635	C		2/3/11	7/31/96	
S000130139	ARS		ARS1115		ARSXI-463	chromosome 11		11	462699	463742			2/3/11	5/6/09	"Putative replication origin, identified in multiple array studies, not yet confirmed by plasmid-based assay"
S000001721	ORF	Verified	YKR013W	PRY2	YFW12	chromosome 11	L000003217	11	463959	464948	W		2/3/11	7/31/96	Protein of unknown function
S000037809	CDS					YKR013W		11	463959	464948	W		2/3/11	7/31/96	
S000001720	ORF	Dubious	YKR012C			chromosome 11		11	464116	463739	C		2/3/11	1996-07-31|2011-02-03	"Dubious open reading frame unlikely to encode a protein, based on available experimental and comparative sequence data; partially overlaps the verified gene PRY2"
S000035867	CDS					YKR012C		11	464116	463739	C		2/3/11	1996-07-31|2011-02-03	
S000001722	ORF	Verified	YKR014C	YPT52		chromosome 11	L000002546	11	466071	465367	C		2/3/11	7/31/96	"Rab family GTPase, similar to Ypt51p and Ypt53p and to mammalian rab5; required for vacuolar protein sorting and endocytosis"
S000037843	CDS					YKR014C		11	466071	465367	C		2/3/11	7/31/96	
S000001723	ORF	Uncharacterized	YKR015C			chromosome 11		11	468667	466961	C		2/3/11	7/31/96	Putative protein of unknown function
S000029849	CDS					YKR015C		11	468667	466961	C		2/3/11	7/31/96	
S000001724	ORF	Verified	YKR016W	FCJ1	AIM28|FMP13	chromosome 11		11	469717	471339	W		2/3/11	7/31/96	Mitochondrial inner membrane protein involved in formation and molecular structure of crista junctions; impairs oligomerization of F1F0-ATP synthase; null shows altered mitochondrial morphology and abnormal mitochondrial genome maintenance
S000030918	CDS					YKR016W		11	469717	471339	W		2/3/11	7/31/96	
S000001725	ORF	Uncharacterized	YKR017C			chromosome 11		11	473349	471694	C		2/3/11	7/31/96	Putative protein of unknown function; contains a RING finger motif
S000030959	CDS					YKR017C		11	473349	471694	C		2/3/11	7/31/96	
S000001726	ORF	Uncharacterized	YKR018C			chromosome 11		11	475900	473723	C		2/3/11	7/31/96	Putative protein of unknown function; green fluorescent protein (GFP)-fusion protein localizes to the cytoplasm and nucleus
S000031035	CDS					YKR018C		11	475900	473723	C		2/3/11	7/31/96	
S000001727	ORF	Verified	YKR019C	IRS4		chromosome 11	L000004394	11	478063	476216	C		2/3/11	7/31/96	"EH domain-containing protein involved in regulating phosphatidylinositol 4,5-bisphosphate levels and autophagy; Irs4p and Tax4p bind and activate the PtdIns phosphatase Inp51p; Irs4p and Tax4p are involved in localizing Atg17p to the PAS"
S000031136	CDS					YKR019C		11	478063	476216	C		2/3/11	7/31/96	
S000001728	ORF	Verified	YKR020W	VPS51	VPS67|API3|WHI6	chromosome 11		11	478338	478832	W		2/3/11	7/31/96	"Component of the GARP (Golgi-associated retrograde protein) complex, Vps51p-Vps52p-Vps53p-Vps54p, which is required for the recycling of proteins from endosomes to the late Golgi; links the (VFT/GARP) complex to the SNARE Tlg1p"
S000030781	CDS					YKR020W		11	478338	478832	W		2/3/11	7/31/96	
S000001729	ORF	Verified	YKR021W	ALY1	ART6	chromosome 11		11	479234	481981	W		2/3/11	1996-07-31|2011-02-03	Alpha arrestin that controls nutrient-mediated intracellular sorting of permease Gap1p; interacts with AP-1 subunit Apl4p; may regulate endocytosis of plasma membrane proteins by recruiting ubiquitin ligase Rsp5p to plasma membrane targets
S000030869	CDS					YKR021W		11	479234	481981	W		2/3/11	1996-07-31|2011-02-03	
S000001730	ORF	Verified	YKR022C	NTR2		chromosome 11		11	483139	482171	C		2/3/11	7/31/96	"Essential protein that forms a dimer with Ntr1p; also forms a trimer, with Ntr2p and the DExD/H-box RNA helicase Prp43p, that is involved in spliceosome disassembly"
S000031793	CDS					YKR022C		11	483139	482171	C		2/3/11	7/31/96	
S000001731	ORF	Uncharacterized	YKR023W			chromosome 11		11	483419	485011	W		2/3/11	7/31/96	"Putative protein of unknown function; the authentic, non-tagged protein is detected in highly purified mitochondria in high-throughput studies"
S000032021	CDS					YKR023W		11	483419	485011	W		2/3/11	7/31/96	
S000001732	ORF	Verified	YKR024C	DBP7		chromosome 11	L000004205	11	487372	485144	C		2/3/11	7/31/96	Putative ATP-dependent RNA helicase of the DEAD-box family involved in ribosomal biogenesis; essential for growth under anaerobic conditions
S000032100	CDS					YKR024C		11	487372	485144	C		2/3/11	7/31/96	
S000001733	ORF	Verified	YKR025W	RPC37	C37	chromosome 11		11	487770	488618	W		2/3/11	7/31/96	RNA polymerase III subunit C37
S000034103	CDS					YKR025W		11	487770	488618	W		2/3/11	7/31/96	
S000001734	ORF	Verified	YKR026C	GCN3	AAS2	chromosome 11	L000000682	11	489655	488738	C	7	2/3/11	7/31/96	"Alpha subunit of the translation initiation factor eIF2B, the guanine-nucleotide exchange factor for eIF2; activity subsequently regulated by phosphorylated eIF2; first identified as a positive regulator of GCN4 expression"
S000034170	CDS					YKR026C		11	489655	488738	C		2/3/11	7/31/96	
S000007059	long_terminal_repeat		YKRCdelta9			chromosome 11		11	490416	490286	C		2/3/11	5/19/00	Ty1 LTR
S000007062	long_terminal_repeat		YKRWdelta10			chromosome 11		11	490464	490787	W		2/3/11	5/19/00	Ty1 LTR
S000006703	tRNA		tR(ACG)K			chromosome 11	L000003636	11	490968	491040	W		2/3/11	5/19/00	"tRNA-Arg (Arg2), one of 6 nuclear tRNA genes containing the tDNA-anticodon ACG (converted to ICG in the mature tRNA), decodes CGU, CGC, and probably CGA codons into arginine, one of 19 nuclear tRNAs for arginine"
S000030411	noncoding_exon					tR(ACG)K		11	490968	491040	W		2/3/11	5/19/00	
S000001735	ORF	Verified	YKR027W	BCH2	FMP50	chromosome 11		11	491364	493661	W		2/3/11	7/31/96	"Member of the ChAPs family of proteins (Chs5p-Arf1p-binding proteins: Bch1p, Bch2p, Bud7p, Chs6p), that forms the exomer complex with Chs5p to mediate export of specific cargo proteins, including Chs3p, from the Golgi to the plasma membrane"
S000034303	CDS					YKR027W		11	491364	493661	W		2/3/11	7/31/96	
S000001736	ORF	Verified	YKR028W	SAP190		chromosome 11	L000002600	11	494257	497358	W		2/3/11	1996-07-31|2011-02-03	"Protein that forms a complex with the Sit4p protein phosphatase and is required for its function; member of a family of similar proteins including Sap4p, Sap155p, and Sap185p"
S000034368	CDS					YKR028W		11	494257	497358	W		2/3/11	1996-07-31|2011-02-03	
S000001737	ORF	Verified	YKR029C	SET3		chromosome 11		11	499833	497578	C		2/3/11	7/31/96	Defining member of the SET3 histone deacetylase complex which is a meiosis-specific repressor of sporulation genes; necessary for efficient transcription by RNAPII; one of two yeast proteins that contains both SET and PHD domains
S000035298	CDS					YKR029C		11	499833	497578	C		2/3/11	7/31/96	
S000001738	ORF	Verified	YKR030W	GMH1	MSG1	chromosome 11		11	500282	501103	W		2/3/11	7/31/96	"Golgi membrane protein of unknown function, interacts with Gea1p and Gea2p; required for localization of Gea2p; computational analysis suggests a possible role in either cell wall synthesis or protein-vacuolar targeting"
S000033925	CDS					YKR030W		11	500282	501103	W		2/3/11	7/31/96	
S000001739	ORF	Verified	YKR031C	SPO14	PLD1	chromosome 11	L000002005|L000002946	11	506395	501344	C	18	2/3/11	7/31/96	"Phospholipase D, catalyzes the hydrolysis of phosphatidylcholine, producing choline and phosphatidic acid; involved in Sec14p-independent secretion; required for meiosis and spore formation; differently regulated in secretion and meiosis"
S000034013	CDS					YKR031C		11	506395	501344	C		2/3/11	7/31/96	
S000001740	ORF	Dubious	YKR032W			chromosome 11		11	506517	506831	W		2/3/11	7/31/96	"Dubious open reading frame unlikely to encode a protein, based on available experimental and comparative sequence data"
S000034971	CDS					YKR032W		11	506517	506831	W		2/3/11	7/31/96	
S000001742	ORF	Verified	YKR034W	DAL80	UGA43	chromosome 11	L000000480	11	506898	507707	W	14	2/3/11	7/31/96	"Negative regulator of genes in multiple nitrogen degradation pathways; expression is regulated by nitrogen levels and by Gln3p; member of the GATA-binding family, forms homodimers and heterodimers with Deh1p"
S000036062	CDS					YKR034W		11	506898	507707	W		2/3/11	7/31/96	
S000001741	ORF	Dubious	YKR033C			chromosome 11		11	507304	506879	C		2/3/11	7/31/96	"Dubious open reading frame unlikely to encode a protein, based on available experimental and comparative sequence data; partially overlaps the verified gene DAL80"
S000035067	CDS					YKR033C		11	507304	506879	C		2/3/11	7/31/96	
S000006435	ORF	Verified	YKR035W-A	DID2	VPL30|VPS46|CHM1|FTI1	chromosome 11	L000004496	11	507939	508553	W		2/3/11	7/17/99	Class E protein of the vacuolar protein-sorting (Vps) pathway; binds Vps4p and directs it to dissociate ESCRT-III complexes; forms a functional and physical complex with Ist1p; human ortholog may be altered in breast tumors
S000034954	CDS					YKR035W-A		11	507939	508553	W		2/3/11	7/17/99	
S000001743	ORF	Dubious	YKR035C	OPI8		chromosome 11		11	508561	507920	C		2/3/11	7/31/96	"Dubious open reading frame unlikely to encode a protein, based on available experimental and comparative sequence data; partially overlaps verified gene DID2/YKR035W-A"
S000036116	CDS					YKR035C		11	508561	507920	C		2/3/11	7/31/96	
S000001744	ORF	Verified	YKR036C	CAF4		chromosome 11	L000003417	11	510633	508702	C		2/3/11	1996-07-31|2006-05-08|2011-02-03	"WD40 repeat-containing protein associated with the CCR4-NOT complex, interacts in a Ccr4p-dependent manner with Ssn2p; also interacts with Fis1p, Mdv1p and Dnm1p and plays a role in mitochondrial fission"
S000036256	CDS					YKR036C		11	510633	508702	C		2/3/11	1996-07-31|2006-05-08|2011-02-03	
S000001745	ORF	Verified	YKR037C	SPC34		chromosome 11	L000004696	11	511797	510910	C		2/3/11	7/31/96	"Essential subunit of the Dam1 complex (aka DASH complex), couples kinetochores to the force produced by MT depolymerization thereby aiding in chromosome segregation; also localized to nuclear side of spindle pole body"
S000036356	CDS					YKR037C		11	511797	510910	C		2/3/11	7/31/96	
S000001746	ORF	Verified	YKR038C	KAE1		chromosome 11		11	513159	511999	C		2/3/11	2003-09-22|1996-07-31	"Highly conserved ATPase of HSP70/DnaK family; component of the EKC/KEOPS complex with Bud32p, Cgi121p, Pcc1p, and Gon7p; EKC/KEOPS complex is required for t6A tRNA modification and may have roles in telomere maintenance and transcription"
S000036434	CDS					YKR038C		11	513159	511999	C		2/3/11	2003-09-22|1996-07-31	
S000006540	tRNA		tD(GUC)K			chromosome 11	L000003639	11	513403	513332	C		2/3/11	5/19/00	tRNA-Asp
S000037688	noncoding_exon					tD(GUC)K		11	513403	513332	C		2/3/11	5/19/00	
S000007060	long_terminal_repeat		YKRCdelta11			chromosome 11		11	513846	513532	C		2/3/11	5/19/00	Ty1 LTR
S000001747	ORF	Verified	YKR039W	GAP1		chromosome 11	L000000667	11	515063	516871	W	27	2/3/11	7/31/96	General amino acid permease; Gap1p senses the presence of amino acid substrates to regulate localization to the plasma membrane when needed
S000030283	CDS					YKR039W		11	515063	516871	W		2/3/11	7/31/96	
S000118407	ARS		ARS1116		ARSXI-517	chromosome 11		11	517017	517265			2/3/11	8/30/06	Autonomously Replicating Sequence
S000007061	long_terminal_repeat		YKRCdelta12			chromosome 11		11	517784	517453	C		2/3/11	5/19/00	Ty1 LTR
S000006516	tRNA		tA(AGC)K2			chromosome 11	L000003637	11	517988	518060	W		2/3/11	5/19/00	"tRNA-Ala (Ala1), one of 11 nuclear tRNA genes containing the tDNA-anticodon AGC (converted to IGC in the mature tRNA), decodes GCU and GCC codons into alanine, one of 16 nuclear tRNAs for alanine"
S000036249	noncoding_exon					tA(AGC)K2		11	517988	518060	W		2/3/11	5/19/00	
S000001749	ORF	Uncharacterized	YKR041W			chromosome 11		11	518198	518950	W		2/3/11	7/31/96	Putative protein of unknown function; green fluorescent protein (GFP)-fusion protein localizes to the cytoplasm and nucleus
S000030043	CDS					YKR041W		11	518198	518950	W		2/3/11	7/31/96	
S000001748	ORF	Dubious	YKR040C			chromosome 11		11	518566	518063	C		2/3/11	7/31/96	"Dubious open reading frame unlikely to encode a protein, based on available experimental and comparative sequence data; partially overlaps the uncharacterized ORF YKR041W"
S000029852	CDS					YKR040C		11	518566	518063	C		2/3/11	7/31/96	
S000001750	ORF	Verified	YKR042W	UTH1		chromosome 11	L000002766	11	519527	520624	W		2/3/11	1996-07-31|2005-11-03	"Mitochondrial outer membrane and cell wall localized SUN family member involved in cell wall biogenesis and required for mitochondrial autophagy; involved in the oxidative stress response, life span during starvation, and cell death"
S000031030	CDS					YKR042W		11	519527	520624	W		2/3/11	1996-07-31|2005-11-03	
S000001751	ORF	Verified	YKR043C	SHB17		chromosome 11		11	521712	520897	C		2/3/11	7/31/96	"Metal-independent fructose 1,6-bisphosphatase, may play a role in gluconeogenesis under metal-limiting conditions; green fluorescent protein (GFP)-fusion protein localizes to the cytoplasm and nucleus"
S000031078	CDS					YKR043C		11	521712	520897	C		2/3/11	7/31/96	
S000001752	ORF	Verified	YKR044W	UIP5		chromosome 11		11	522015	523346	W		2/3/11	7/31/96	"Protein of unknown function that interacts with Ulp1p, a Ubl (ubiquitin-like protein)-specific protease for Smt3p protein conjugates"
S000031276	CDS					YKR044W		11	522015	523346	W		2/3/11	7/31/96	
S000001753	ORF	Uncharacterized	YKR045C			chromosome 11		11	523969	523418	C		2/3/11	2003-09-22|1996-07-31	Putative protein of unknown function; epitope-tagged protein localizes to the cytoplasm
S000032206	CDS					YKR045C		11	523969	523418	C		2/3/11	2003-09-22|1996-07-31	
S000001754	ORF	Verified	YKR046C	PET10		chromosome 11		11	525074	524223	C		2/3/11	7/31/96	Protein of unknown function that co-purifies with lipid particles; expression pattern suggests a role in respiratory growth; computational analysis of large-scale protein-protein interaction data suggests a role in ATP/ADP exchange
S000032320	CDS					YKR046C		11	525074	524223	C		2/3/11	7/31/96	
S000001755	ORF	Dubious	YKR047W			chromosome 11		11	525257	525562	W		2/3/11	7/31/96	"Dubious open reading frame unlikely to encode a protein, based on available experimental and comparative sequence data; partially overlaps the verified gene NAP1"
S000032471	CDS					YKR047W		11	525257	525562	W		2/3/11	7/31/96	
S000001756	ORF	Verified	YKR048C	NAP1		chromosome 11	L000001232	11	526640	525387	C		2/3/11	7/31/96	Protein that interacts with mitotic cyclin Clb2p; required for the regulation of microtubule dynamics during mitosis; controls bud morphogenesis; involved in the transport of H2A and H2B histones to the nucleus; phosphorylated by CK2
S000034427	CDS					YKR048C		11	526640	525387	C		2/3/11	7/31/96	
S000001757	ORF	Verified	YKR049C	FMP46		chromosome 11		11	527231	526830	C		2/3/11	7/31/96	"Putative redox protein containing a thioredoxin fold; the authentic, non-tagged protein is detected in highly purified mitochondria in high-throughput studies"
S000034545	CDS					YKR049C		11	527231	526830	C		2/3/11	7/31/96	
S000001758	ORF	Verified	YKR050W	TRK2	RPD2	chromosome 11	L000002335	11	527815	530484	W	15	2/3/11	7/31/96	Component of the Trk1p-Trk2p potassium transport system
S000033289	CDS					YKR050W		11	527815	530484	W		2/3/11	7/31/96	
S000001759	ORF	Uncharacterized	YKR051W			chromosome 11		11	530946	532202	W		2/3/11	7/31/96	Putative protein of unknown function
S000034162	CDS					YKR051W		11	530946	532202	W		2/3/11	7/31/96	
S000001760	ORF	Verified	YKR052C	MRS4		chromosome 11	L000001180	11	533464	532550	C		2/3/11	7/31/96	"Iron transporter that mediates Fe2+ transport across the inner mitochondrial membrane; mitochondrial carrier family member, similar to and functionally redundant with Mrs3p; active under low-iron conditions; may transport other cations"
S000034228	CDS					YKR052C		11	533464	532550	C		2/3/11	7/31/96	
S000001761	ORF	Verified	YKR053C	YSR3	LBP2	chromosome 11	L000004404	11	535281	534067	C		2/3/11	7/31/96	"Dihydrosphingosine 1-phosphate phosphatase, membrane protein involved in sphingolipid metabolism; has similarity to Lcb3p"
S000034357	CDS					YKR053C		11	535281	534067	C		2/3/11	7/31/96	
S000001762	ORF	Verified	YKR054C	DYN1	PAC6|DHC1	chromosome 11	L000000538	11	547925	535647	C	24.6	2/3/11	7/31/96	"Cytoplasmic heavy chain dynein, microtubule motor protein, required for anaphase spindle elongation; involved in spindle assembly, chromosome movement, and spindle orientation during cell division, targeted to microtubule tips by Pac1p"
S000035346	CDS					YKR054C		11	547925	535647	C		2/3/11	7/31/96	
S000001763	ORF	Verified	YKR055W	RHO4		chromosome 11	L000001633	11	548216	549091	W		2/3/11	7/31/96	"Non-essential small GTPase of the Rho/Rac subfamily of Ras-like proteins, likely to be involved in the establishment of cell polarity"
S000035541	CDS					YKR055W		11	548216	549091	W		2/3/11	7/31/96	
S000001764	ORF	Verified	YKR056W	TRM2	RNC1|NUD1|NUC2	chromosome 11	L000001652|L000001284	11	549448	551367	W		2/3/11	2004-02-13|1996-07-31	"tRNA methyltransferase, 5-methylates the uridine residue at position 54 of tRNAs and may also have a role in tRNA stabilization or maturation; endo-exonuclease with a role in DNA repair"
S000035618	CDS					YKR056W		11	549448	551367	W		2/3/11	2004-02-13|1996-07-31	
S000001765	ORF	Verified	YKR057W	RPS21A	YS25|S26A|S21A|RPS25	chromosome 11	L000001761	11	551657	552242	W		2/3/11	7/31/96	Protein component of the small (40S) ribosomal subunit; nearly identical to Rps21Bp and has similarity to rat S21 ribosomal protein
S000036538	CDS					YKR057W		11	551657	551680	W		2/3/11	7/31/96	
S000036539	CDS					YKR057W		11	552003	552242	W		2/3/11	7/31/96	
S000036540	intron					YKR057W		11	551681	552002	W		2/3/11	7/31/96	
S000001766	ORF	Verified	YKR058W	GLG1		chromosome 11	L000002878	11	552770	554620	W		2/3/11	1996-07-31|2005-12-01	"Self-glucosylating initiator of glycogen synthesis, also glucosylates n-dodecyl-beta-D-maltoside; similar to mammalian glycogenin"
S000036619	CDS					YKR058W		11	552770	554620	W		2/3/11	1996-07-31|2005-12-01	
S000001767	ORF	Verified	YKR059W	TIF1	eIF4A	chromosome 11	L000002302	11	554987	556174	W	22	2/3/11	7/31/96	"Translation initiation factor eIF4A, identical to Tif2p; DEA(D/H)-box RNA helicase that couples ATPase activity to RNA binding and unwinding; forms a dumbbell structure of two compact domains connected by a linker; interacts with eIF4G"
S000036719	CDS					YKR059W		11	554987	556174	W		2/3/11	7/31/96	
S000001768	ORF	Verified	YKR060W	UTP30		chromosome 11		11	556518	557342	W		2/3/11	7/31/96	Subunit of U3-containing 90S preribosome complex involved in production of 18S rRNA and assembly of small ribosomal subunit
S000030161	CDS					YKR060W		11	556518	557342	W		2/3/11	7/31/96	
S000001769	ORF	Verified	YKR061W	KTR2		chromosome 11	L000000925	11	557677	558954	W		2/3/11	7/31/96	Mannosyltransferase involved in N-linked protein glycosylation; member of the KRE2/MNT1 mannosyltransferase family
S000030356	CDS					YKR061W		11	557677	558954	W		2/3/11	7/31/96	
S000006502	snoRNA		snR42	SNR42		chromosome 11	L000003409	11	559366	559016	C		2/3/11	5/19/00	H/ACA box small nucleolar RNA (snoRNA); guides pseudouridylation of large subunit (LSU) rRNA at position U2975
S000030613	noncoding_exon					snR42		11	559366	559016	C		2/3/11	5/19/00	
S000001770	ORF	Verified	YKR062W	TFA2		chromosome 11	L000002596	11	559666	560652	W		2/3/11	7/31/96	"TFIIE small subunit, involved in RNA polymerase II transcription initiation"
S000030483	CDS					YKR062W		11	559666	560652	W		2/3/11	7/31/96	
S000001771	ORF	Verified	YKR063C	LAS1		chromosome 11	L000000931	11	562297	560789	C		2/3/11	7/31/96	Essential nuclear protein possibly involved in bud formation and morphogenesis; mutants require the SSD1-v allele for viability
S000030551	CDS					YKR063C		11	562297	560789	C		2/3/11	7/31/96	
S000001772	ORF	Verified	YKR064W	OAF3		chromosome 11		11	562547	565138	W		2/3/11	7/31/96	"Zinc cluster protein; regulates transcription in response to oleate levels; the authentic, non-tagged protein is detected in highly purified mitochondria in high-throughput studies"
S000031527	CDS					YKR064W		11	562547	565138	W		2/3/11	7/31/96	
S000001773	ORF	Verified	YKR065C	PAM17	FMP18	chromosome 11		11	565892	565299	C		2/3/11	7/31/96	Constituent of the Translocase of the Inner Mitochondrial membrane (TIM23 complex); proposed alternatively to be a component of the import motor (PAM complex) or to interact with and modulate the core TIM23 complex
S000031607	CDS					YKR065C		11	565892	565299	C		2/3/11	7/31/96	
S000001774	ORF	Verified	YKR066C	CCP1		chromosome 11	L000000238	11	567198	566113	C		2/3/11	7/31/96	"Mitochondrial cytochrome-c peroxidase; degrades reactive oxygen species in mitochondria, involved in the response to oxidative stress"
S000032588	CDS					YKR066C		11	567198	566113	C		2/3/11	7/31/96	
S000001775	ORF	Verified	YKR067W	GPT2	GAT1	chromosome 11		11	567918	570149	W		2/3/11	7/31/96	Glycerol-3-phosphate/dihydroxyacetone phosphate dual substrate-specific sn-1 acyltransferase located in lipid particles and the ER; involved in the stepwise acylation of glycerol-3-phosphate and dihydroxyacetone in lipid biosynthesis
S000032727	CDS					YKR067W		11	567918	570149	W		2/3/11	7/31/96	
S000001776	ORF	Verified	YKR068C	BET3		chromosome 11	L000004057	11	570909	570328	C		2/3/11	7/31/96	Hydrophilic protein that acts in conjunction with SNARE proteins in targeting and fusion of ER to Golgi transport vesicles; component of the TRAPP (transport protein particle) complex
S000032759	CDS					YKR068C		11	570909	570328	C		2/3/11	7/31/96	
S000001777	ORF	Verified	YKR069W	MET1	MET20	chromosome 11	L000001089	11	571612	573393	W		2/3/11	7/31/96	"S-adenosyl-L-methionine uroporphyrinogen III transmethylase, involved in the biosynthesis of siroheme, a prosthetic group used by sulfite reductase; required for sulfate assimilation and methionine biosynthesis"
S000032921	CDS					YKR069W		11	571612	573393	W		2/3/11	7/31/96	
S000001778	ORF	Uncharacterized	YKR070W			chromosome 11		11	573574	574632	W		2/3/11	7/31/96	"Putative protein of unknown function; the authentic, non-tagged protein is detected in highly purified mitochondria in high-throughput studies"
S000033052	CDS					YKR070W		11	573574	574632	W		2/3/11	7/31/96	
S000001779	ORF	Verified	YKR071C	DRE2		chromosome 11		11	575980	574934	C		2/3/11	7/31/96	Conserved component of an early step in the cytosolic Fe-S protein assembly (CIA) machinery; contains an Fe-S cluster that receives electrons from NADPH via the action of Tah18p; ortholog of human Ciapin1
S000033101	CDS					YKR071C		11	575980	574934	C		2/3/11	7/31/96	
S000001780	ORF	Verified	YKR072C	SIS2	HAL3	chromosome 11	L000001899	11	578123	576435	C	57	2/3/11	7/31/96	"Negative regulatory subunit of protein phosphatase 1 Ppz1p and also a subunit of the phosphopantothenoylcysteine decarboxylase (PPCDC; Cab3p, Sis2p, Vhs3p) complex, which catalyzes the third step of coenzyme A biosynthesis"
S000033861	CDS					YKR072C		11	578123	576435	C		2/3/11	7/31/96	
S000001781	ORF	Dubious	YKR073C			chromosome 11		11	578507	578187	C		2/3/11	7/31/96	"Dubious open reading frame unlikely to encode a protein, based on available experimental and comparative sequence data"
S000033995	CDS					YKR073C		11	578507	578187	C		2/3/11	7/31/96	
S000006632	tRNA		tK(UUU)K			chromosome 11	L000003638	11	578965	579060	W		2/3/11	5/19/00	tRNA-Lys; thiolation of uridine at wobble position (34) requires Ncs6p
S000034204	intron					tK(UUU)K		11	579002	579024	W		2/3/11	5/19/00	
S000034202	noncoding_exon					tK(UUU)K		11	578965	579001	W		2/3/11	5/19/00	
S000034203	noncoding_exon					tK(UUU)K		11	579025	579060	W		2/3/11	5/19/00	
S000001782	ORF	Verified	YKR074W	AIM29		chromosome 11		11	579209	579676	W		2/3/11	7/31/96	Putative protein of unknown function; epitope-tagged protein localizes to the cytoplasm; YKR074W is not an essential gene; null mutant displays elevated frequency of mitochondrial genome loss
S000034957	CDS					YKR074W		11	579209	579676	W		2/3/11	7/31/96	
S000028669	ORF	Dubious	YKR075W-A			chromosome 11		11	580212	580481	W		2/3/11	7/29/03	"Dubious open reading frame unlikely to encode a protein; completely overlaps the uncharacterized gene YKR075W; identified by gene-trapping, microarray-based expression analysis, and genome-wide homology searching"
S000032494	CDS					YKR075W-A		11	580212	580481	W		2/3/11	7/29/03	
S000001783	ORF	Uncharacterized	YKR075C			chromosome 11		11	580750	579827	C		2/3/11	7/31/96	Protein of unknown function; similar to YOR062Cp and Reg1p; expression regulated by glucose and Rgt1p; GFP-fusion protein is induced in response to the DNA-damaging agent MMS
S000035052	CDS					YKR075C		11	580750	579827	C		2/3/11	7/31/96	
S000118408	ARS		ARS1118		ARSXI-582	chromosome 11		11	581833	582070			2/3/11	8/30/06	Autonomously Replicating Sequence
S000001784	ORF	Verified	YKR076W	ECM4	GTO2	chromosome 11	L000003880	11	582283	583395	W		2/3/11	7/31/96	Omega class glutathione transferase; not essential; similar to Ygr154cp; green fluorescent protein (GFP)-fusion protein localizes to the cytoplasm
S000035311	CDS					YKR076W		11	582283	583395	W		2/3/11	7/31/96	
S000001785	ORF	Verified	YKR077W	MSA2		chromosome 11		11	583653	584744	W		2/3/11	7/31/96	"Putative transcriptional activator, that interacts with G1-specific transcription factor, MBF and G1-specific promoters; ortholog of Msa2p, an MBF and SBF activator that regulates G1-specific transcription and cell cycle initiation"
S000036232	CDS					YKR077W		11	583653	584744	W		2/3/11	7/31/96	
S000001786	ORF	Verified	YKR078W			chromosome 11		11	584952	586709	W		2/3/11	7/31/96	"Cytoplasmic protein of unknown function, has similarity to Vps5p; potential Cdc28p substrate; contains a Phox homology (PX) domain and specifically binds phosphatidylinositol 3-phosphate (PtdIns-3-P)"
S000036335	CDS					YKR078W		11	584952	586709	W		2/3/11	7/31/96	
S000001787	ORF	Verified	YKR079C	TRZ1		chromosome 11		11	589305	586789	C		2/3/11	7/31/96	tRNA 3'-end processing endonuclease tRNase Z; also localized to mitochondria and interacts genetically with Rex2 exonuclease; homolog of the human candidate prostate cancer susceptibility gene ELAC2
S000036383	CDS					YKR079C		11	589305	586789	C		2/3/11	7/31/96	
S000001788	ORF	Verified	YKR080W	MTD1		chromosome 11	L000001210	11	590395	591357	W		2/3/11	7/31/96	"NAD-dependent 5,10-methylenetetrahydrafolate dehydrogenase, plays a catalytic role in oxidation of cytoplasmic one-carbon units; expression is regulated by Bas1p and Bas2p, repressed by adenine, and may be induced by inositol and choline"
S000029910	CDS					YKR080W		11	590395	591357	W		2/3/11	7/31/96	
S000001789	ORF	Verified	YKR081C	RPF2		chromosome 11		11	592540	591506	C		2/3/11	7/31/96	Essential protein involved in the processing of pre-rRNA and the assembly of the 60S ribosomal subunit; interacts with ribosomal protein L11; localizes predominantly to the nucleolus; constituent of 66S pre-ribosomal particles
S000029955	CDS					YKR081C		11	592540	591506	C		2/3/11	7/31/96	
S000001790	ORF	Verified	YKR082W	NUP133	RAT3	chromosome 11	L000002620	11	592825	596298	W		2/3/11	7/31/96	"Subunit of the Nup84p subcomplex of the nuclear pore complex (NPC), localizes to both sides of the NPC, required to establish a normal nucleocytoplasmic concentration gradient of the GTPase Gsp1p"
S000030187	CDS					YKR082W		11	592825	596298	W		2/3/11	7/31/96	
S000001791	ORF	Verified	YKR083C	DAD2	HSK1	chromosome 11		11	596822	596421	C		2/3/11	7/31/96	"Essential subunit of the Dam1 complex (aka DASH complex), couples kinetochores to the force produced by MT depolymerization thereby aiding in chromosome segregation; is transferred to the kinetochore prior to mitosis"
S000031089	CDS					YKR083C		11	596822	596421	C		2/3/11	7/31/96	
S000001792	ORF	Verified	YKR084C	HBS1		chromosome 11	L000000756	11	598890	597055	C		2/3/11	7/31/96	"GTPase with similarity to translation release factors; together with binding partner Dom34p, facilitates ribosomal subunit dissociation and peptidyl-tRNA release when translation is stalled; genetically implicated in mRNA no-go decay"
S000031204	CDS					YKR084C		11	598890	597055	C		2/3/11	7/31/96	
S000001793	ORF	Verified	YKR085C	MRPL20	YmL20	chromosome 11	L000002527|L000001166	11	599681	599094	C		2/3/11	7/31/96	Mitochondrial ribosomal protein of the large subunit
S000031317	CDS					YKR085C		11	599681	599094	C		2/3/11	7/31/96	
S000001794	ORF	Verified	YKR086W	PRP16	PRP23|RNA16	chromosome 11	L000001504	11	599857	603072	W		2/3/11	7/31/96	"DEAH-box RNA helicase involved in second catalytic step of splicing; exhibits ATP-dependent RNA unwinding activity; mediates the release of Yju2p and Cwc25p in the second step; in the absence of ATP, stabilizes the binding of Cwc25p to the spliceosome in the first catalytic step"
S000032379	CDS					YKR086W		11	599857	603072	W		2/3/11	7/31/96	
S000001795	ORF	Verified	YKR087C	OMA1		chromosome 11		11	604232	603195	C		2/3/11	2004-07-23|1996-07-31	"Metalloendopeptidase of the mitochondrial inner membrane, involved in turnover of membrane-embedded proteins; member of a family of predicted membrane-bound metallopeptidases in prokaryotes and higher eukaryotes"
S000032444	CDS					YKR087C		11	604232	603195	C		2/3/11	2004-07-23|1996-07-31	
S000001796	ORF	Verified	YKR088C	TVP38		chromosome 11		11	605418	604405	C		2/3/11	7/31/96	Integral membrane protein localized to late Golgi vesicles along with the v-SNARE Tlg2p; required for asymmetric localization of Kar9p during mitosis; GFP-fusion protein localizes to the cytoplasm in a punctate pattern
S000032545	CDS					YKR088C		11	605418	604405	C		2/3/11	7/31/96	
S000001797	ORF	Verified	YKR089C	TGL4	STC1	chromosome 11		11	608365	605633	C		2/3/11	7/31/96	"Multifunctional triacylglycerol lipase, steryl ester hydrolase, and Ca2+-independent phospholipase A2; catalyzes acyl-CoA dependent acylation of LPA to PA; required with Tgl3p for timely bud formation; phosphorylated and activated by Cdc28p"
S000032624	CDS					YKR089C		11	608365	605633	C		2/3/11	7/31/96	
S000001798	ORF	Verified	YKR090W	PXL1		chromosome 11		11	608946	611066	W		2/3/11	1996-07-31|2011-02-03	"LIM domain-containing protein that localizes to sites of polarized growth, required for selection and/or maintenance of polarized growth sites, may modulate signaling by the GTPases Cdc42p and Rho1p; has similarity to metazoan paxillin"
S000033373	CDS					YKR090W		11	608946	611066	W		2/3/11	1996-07-31|2011-02-03	
S000001799	ORF	Verified	YKR091W	SRL3		chromosome 11	L000004671	11	611525	612265	W		2/3/11	2004-07-23|1996-07-31	"Cytoplasmic protein that, when overexpressed, suppresses the lethality of a rad53 null mutation; potential Cdc28p substrate"
S000034294	CDS					YKR091W		11	611525	612265	W		2/3/11	2004-07-23|1996-07-31	
S000118409	ARS		ARS1120		ARSXI-612	chromosome 11		11	612241	612473			2/3/11	8/30/06	Autonomously Replicating Sequence
S000001800	ORF	Verified	YKR092C	SRP40		chromosome 11	L000002063	11	613885	612665	C		2/3/11	7/31/96	"Nucleolar, serine-rich protein with a role in preribosome assembly or transport; may function as a chaperone of small nucleolar ribonucleoprotein particles (snoRNPs); immunologically and structurally to rat Nopp140"
S000034345	CDS					YKR092C		11	613885	612665	C		2/3/11	7/31/96	
S000001801	ORF	Verified	YKR093W	PTR2		chromosome 11	L000001527	11	615730	617535	W		2/3/11	7/31/96	"Integral membrane peptide transporter, mediates transport of di- and tri-peptides; conserved protein that contains 12 transmembrane domains; PTR2 expression is regulated by the N-end rule pathway via repression by Cup9p"
S000034474	CDS					YKR093W		11	615730	617535	W		2/3/11	7/31/96	
S000001802	ORF	Verified	YKR094C	RPL40B	L40B|UB12|CEP52B|UBI2	chromosome 11	L000002412|L000000314	11	618750	617996	C		2/3/11	1996-07-31|2011-02-03	"Fusion protein, identical to Rpl40Ap, that is cleaved to yield ubiquitin and a ribosomal protein of the large (60S) ribosomal subunit with similarity to rat L40; ubiquitin may facilitate assembly of the ribosomal protein into ribosomes"
S000034523	CDS					YKR094C		11	618374	617996	C		2/3/11	7/31/96	
S000034522	CDS					YKR094C		11	618750	618743	C		2/3/11	7/31/96	
S000034524	intron					YKR094C		11	618742	618375	C		2/3/11	1996-07-31|2011-02-03	
S000001803	ORF	Verified	YKR095W	MLP1	MPL1	chromosome 11	L000001141|L000001122	11	619805	625432	W	80.3	2/3/11	7/31/96	"Myosin-like protein associated with the nuclear envelope, connects the nuclear pore complex with the nuclear interior; involved with Tel1p in telomere length control; involved with Pml1p and Pml39p in nuclear retention of unspliced mRNAs"
S000035599	CDS					YKR095W		11	619805	625432	W		2/3/11	7/31/96	
S000028512	ORF	Verified	YKR095W-A	PCC1		chromosome 11		11	625864	626205	W		2/3/11	2004-01-28|2003-07-29	"Component of the EKC/KEOPS protein complex with Kae1p, Gon7p, Bud32p, and Cgi121p; EKC/KEOPS complex is required for t6A tRNA modification and may have roles in telomere maintenance and transcription"
S000030270	CDS					YKR095W-A		11	625864	625901	W		2/3/11	2004-01-28|2003-07-29	
S000030272	CDS					YKR095W-A		11	625977	626205	W		2/3/11	1/28/04	
S000030273	intron					YKR095W-A		11	625902	625976	W		2/3/11	2004-01-28|2003-07-29	
S000001804	ORF	Verified	YKR096W			chromosome 11		11	626793	630380	W		2/3/11	7/31/96	"Protein of unknown function that may interact with ribosomes, based on co-purification experiments; green fluorescent protein (GFP)-fusion protein localizes to the nucleus and cytoplasm; predicted to contain a PINc domain"
S000035688	CDS					YKR096W		11	626793	630380	W		2/3/11	7/31/96	
S000001805	ORF	Verified	YKR097W	PCK1	PPC1|JPM2	chromosome 11	L000001350	11	631152	632801	W	73.2	2/3/11	7/31/96	"Phosphoenolpyruvate carboxykinase, key enzyme in gluconeogenesis, catalyzes early reaction in carbohydrate biosynthesis, glucose represses transcription and accelerates mRNA degradation, regulated by Mcm1p and Cat8p, located in the cytosol"
S000036623	CDS					YKR097W		11	631152	632801	W		2/3/11	7/31/96	
S000001806	ORF	Verified	YKR098C	UBP11		chromosome 11	L000003171	11	635179	633026	C		2/3/11	7/31/96	Ubiquitin-specific protease that cleaves ubiquitin from ubiquitinated proteins
S000036658	CDS					YKR098C		11	635179	633026	C		2/3/11	7/31/96	
S000001807	ORF	Verified	YKR099W	BAS1		chromosome 11	L000000161	11	635851	638286	W	82	2/3/11	7/31/96	Myb-related transcription factor involved in regulating basal and induced expression of genes of the purine and histidine biosynthesis pathways; also involved in regulation of meiotic recombination at specific genes
S000036756	CDS					YKR099W		11	635851	638286	W		2/3/11	7/31/96	
S000001808	ORF	Verified	YKR100C	SKG1	YKR099C-A	chromosome 11		11	639968	638901	C		2/3/11	2004-02-13|1996-07-31	Transmembrane protein with a role in cell wall polymer composition; localizes on the inner surface of the plasma membrane at the bud and in the daughter cell
S000033006	CDS					YKR100C		11	639968	638901	C		2/3/11	2004-02-13|1996-07-31	
S000001809	ORF	Verified	YKR101W	SIR1		chromosome 11	L000001894	11	640540	642504	W	84	2/3/11	1996-07-31|2009-02-20	"Protein involved in repression of transcription at the silent mating-type loci HML and HMR; recruitment to silent chromatin requires interactions with Orc1p and with Sir4p, through a common Sir1p domain; binds to centromeric chromatin"
S000033721	CDS					YKR101W		11	640540	642504	W		2/3/11	1996-07-31|2009-02-20	
S000118410	ARS		ARS1123		ARSXI-642	chromosome 11		11	642727	642973			2/3/11	8/30/06	Autonomously Replicating Sequence
S000001810	ORF	Verified	YKR102W	FLO10		chromosome 11	L000004081	11	646356	649865	W		2/3/11	7/31/96	"Lectin-like protein with similarity to Flo1p, thought to be involved in flocculation"
S000033847	CDS					YKR102W		11	646356	649865	W		2/3/11	7/31/96	
S000001811	ORF	Verified	YKR103W	NFT1		chromosome 11		11	653080	656736	W		2/3/11	7/31/96	Putative transporter of the multidrug resistance-associated protein (MRP) subfamily; adjacent ORFs YKR103W and YKR104W are merged in different strain backgrounds.
S000033929	CDS					YKR103W		11	653080	656736	W		2/3/11	7/31/96	
S000001812	ORF	Verified	YKR104W		NFT1	chromosome 11		11	656836	657756	W		2/3/11	7/31/96	Putative transporter of the multidrug resistance-associated protein (MRP) subfamily; contains a stop codon in S288C; adjacent ORFs YKR103W and YKR104W are merged in different strain backgrounds
S000034837	CDS					YKR104W		11	656836	657756	W		2/3/11	7/31/96	
S000001813	ORF	Uncharacterized	YKR105C	VBA5		chromosome 11		11	660464	658716	C		2/3/11	7/31/96	Putative transporter of the Major Facilitator Superfamily (MFS); proposed role as a basic amino acid permease based on phylogeny
S000034879	CDS					YKR105C		11	660464	658716	C		2/3/11	7/31/96	
S000001814	ORF	Verified	YKR106W	GEX2		chromosome 11		11	661442	663289	W		2/3/11	7/31/96	Proton:glutathione antiporter localized to the vacuolar and plasma membranes; expressed at a very low level; almost identical to paralog Gex1p; potential role in resistance to oxidative stress and modulation of the PKA pathway
S000035177	CDS					YKR106W		11	661442	663289	W		2/3/11	7/31/96	
S000007063	long_terminal_repeat		YKRWomega1			chromosome 11		11	665430	665668	W		2/3/11	5/19/00	Ty5 LTR
S000028980	X_element_core_sequence		TEL11R-XC			chromosome 11		11	665904	666364	W		2/3/11	9/9/03	"Telomeric X element Core sequence on the right arm of Chromosome XI, contains an ARS consensus sequence and an Abf1p binding site consensus sequence"
S000035881	ARS consensus sequence					TEL11R-XC		11	665942	665952	W		2/3/11	9/9/03	
S000035882	binding_site					TEL11R-XC		11	666161	666173	W		2/3/11	9/9/03	
S000028978	telomere		TEL11R			chromosome 11		11	665904	666816	W	89	2/3/11	9/9/03	"Telomeric region on the right arm of Chromosome XI, composed of an X element core sequence, X element combinatorial repeats, and a terminal stretch of telomeric repeats"
S000028981	X_element_combinatorial_repeats		TEL11R-XR			chromosome 11		11	666365	666608	W		2/3/11	9/9/03	"Telomeric X element combinatorial Repeat region on the right arm of Chromosome XI; contains repeats of the D, C, B and A types, as well as Tbf1p binding sites; formerly called SubTelomeric Repeats"
S000028979	telomeric_repeat		TEL11R-TR			chromosome 11		11	666609	666816	W		2/3/11	9/9/03	Terminal stretch of telomeric repeats on the right arm of Chromosome XI
S000029411	multigene locus		RDN1	RDN1		chromosome 12	L000001595	12				105			"An approximately 1-2 Mb region on the right arm of chr. XII consisting of 100-200 tandem copies of a 9.1 kb repeat which contains the genes for 5S, 5.8S, 25S and 18S rRNAs (represented by the RDN37, RDN25, RDN18, RDN58, and RDN5 loci)"
S000028911	telomeric_repeat		TEL12L-TR1			chromosome 12		12	75	1	C		9/9/03	9/9/03	Terminal stretch of telomeric repeats on the left arm of Chromosome XII
S000028673	ORF	Dubious	YLL067W-A			chromosome 12		12	843	1325	W		7/29/03	7/29/03	"Dubious open reading frame unlikely to encode a protein, based on available experimental and comparative sequence data; completely overlaps YLL067C"
S000032519	CDS					YLL067W-A		12	843	1325	W		7/29/03	7/29/03	
S000003990	ORF	Uncharacterized	YLL067C			chromosome 12		12	4301	585	C		7/31/96	7/31/96	Putative protein of unknown function with similarity to helicases
S000034997	CDS					YLL067C		12	3915	585	C		7/31/96	7/31/96	
S000034996	CDS					YLL067C		12	4301	4015	C		7/31/96	7/31/96	
S000034998	intron					YLL067C		12	4014	3916	C		7/31/96	7/31/96	
S000028672	ORF	Uncharacterized	YLL066W-B			chromosome 12		12	5605	5775	W		7/29/03	7/29/03	Putative protein of unknown function; overexpression causes a cell cycle delay or arrest
S000032518	CDS					YLL066W-B		12	5605	5775	W		7/29/03	7/29/03	
S000028916	Y'_element		TEL12L-YP1			chromosome 12		12	5661	76	C		9/9/03	9/9/03	"More end-proximal of two short telomeric Y' elements on the left arm of Chromosome XII; contains an ARS consensus sequence, a region of 36-bp repeats, and two ORFs YLL067C and YLL067W-A"
S000034778	ARS consensus sequence					TEL12L-YP1		12	284	294	W		9/9/03	9/9/03	
S000034779	repeat_region					TEL12L-YP1		12	1681	2215	W		9/9/03	9/9/03	
S000028912	telomeric_repeat		TEL12L-TR2			chromosome 12		12	5723	5662	C		9/9/03	9/9/03	Middle stretch of telomeric repeats on the left arm of Chromosome XII
S000028671	ORF	Dubious	YLL066W-A			chromosome 12		12	6486	6968	W		7/29/03	7/29/03	"Dubious open reading frame unlikely to encode a protein, based on available experimental and comparative sequence data; completely overlaps the uncharacterized ORF YLL066C"
S000032517	CDS					YLL066W-A		12	6486	6968	W		7/29/03	7/29/03	
S000003989	ORF	Uncharacterized	YLL066C			chromosome 12		12	9836	6120	C		7/31/96	7/31/96	Putative protein of unknown function with similarity to helicases; YLL066C is not an essential gene
S000034882	CDS					YLL066C		12	9450	6120	C		7/31/96	7/31/96	
S000034881	CDS					YLL066C		12	9836	9550	C		7/31/96	7/31/96	
S000034883	intron					YLL066C		12	9549	9451	C		7/31/96	7/31/96	
S000028917	Y'_element		TEL12L-YP2			chromosome 12		12	11196	5724	C		9/9/03	9/9/03	"More centromere-proximal of two short Y' elements in the left telomere of Chromosome XII; contains an ARS consensus sequence, a region of 36-bp repeats, and two ORFs YLL066C and YLL066W-A"
S000034782	ARS consensus sequence					TEL12L-YP2		12	5921	5931	W		9/9/03	9/9/03	
S000034783	repeat_region					TEL12L-YP2		12	7324	7750	W		9/9/03	9/9/03	
S000028913	telomeric_repeat		TEL12L-TR3			chromosome 12		12	11358	11197	C		9/9/03	9/9/03	Internal stretch of telomeric repeats on the left arm of Chromosome XII
S000028915	X_element_combinatorial_repeats		TEL12L-XR			chromosome 12		12	11625	11359	C		9/9/03	9/9/03	"Telomeric X element combinatorial Repeat region on the left arm of Chromosome XII; contains repeats of the D, C, B and A types, as well as Tbf1p binding sites; formerly called SubTelomeric Repeats"
S000003988	ORF	Dubious	YLL065W		GIN11	chromosome 12	L000002674	12	11726	12076	W		7/31/96	7/31/96	"Dubious open reading frame unlikely to encode a protein, based on available experimental and comparative sequence data; overlaps chromosome XII telomeric element core sequences"
S000034819	CDS					YLL065W		12	11726	12076	W		7/31/96	7/31/96	
S000028910	telomere		TEL12L			chromosome 12		12	12085	1	C	-33	9/9/03	9/9/03	"Telomeric region on the left arm of Chromosome XII, composed of an X element core sequence, X element combinatorial repeats, and three distinct regions of telomeric repeats separated by two short Y' elements"
S000028914	X_element_core_sequence		TEL12L-XC			chromosome 12		12	12085	11626	C		9/9/03	9/9/03	"Telomeric X element Core sequence on the left arm of Chromosome XII; contains an ARS consensus sequence, an Abf1p binding site consensus sequence, and ORF YLL065W"
S000034774	ARS consensus sequence					TEL12L-XC		12	12047	12037	C		9/9/03	9/9/03	
S000034775	binding_site					TEL12L-XC		12	11828	11816	C		9/9/03	9/9/03	
S000003987	ORF	Verified	YLL064C	PAU18		chromosome 12		12	13445	13083	C		7/31/96	7/31/96	"Protein of unknown function, member of the seripauperin multigene family encoded mainly in subtelomeric regions; identical to Pau6p"
S000034617	CDS					YLL064C		12	13445	13083	C		7/31/96	7/31/96	
S000003986	ORF	Verified	YLL063C	AYT1		chromosome 12	L000004544	12	16072	14648	C		7/31/96	7/31/96	"Acetyltransferase; catalyzes trichothecene 3-O-acetylation, suggesting a possible role in trichothecene biosynthesis"
S000033720	CDS					YLL063C		12	16072	14648	C		7/31/96	7/31/96	
S000003985	ORF	Verified	YLL062C	MHT1		chromosome 12		12	17613	16639	C		7/31/96	7/31/96	"S-methylmethionine-homocysteine methyltransferase, functions along with Sam4p in the conversion of S-adenosylmethionine (AdoMet) to methionine to control the methionine/AdoMet ratio"
S000033626	CDS					YLL062C		12	17613	16639	C		7/31/96	7/31/96	
S000003984	ORF	Verified	YLL061W	MMP1		chromosome 12	L000004869	12	17956	19707	W		7/31/96	7/31/96	"High-affinity S-methylmethionine permease, required for utilization of S-methylmethionine as a sulfur source; has similarity to S-adenosylmethionine permease Sam3p"
S000033583	CDS					YLL061W		12	17956	19707	W		7/31/96	7/31/96	
S000003983	ORF	Verified	YLL060C	GTT2		chromosome 12	L000004613	12	21839	21138	C		7/31/96	7/31/96	"Glutathione S-transferase capable of homodimerization; functional overlap with Gtt2p, Grx1p, and Grx2p"
S000032819	CDS					YLL060C		12	21839	21138	C		7/31/96	7/31/96	
S000003982	ORF	Dubious	YLL059C			chromosome 12		12	22980	22474	C		7/31/96	7/31/96	"Dubious open reading frame unlikely to encode a protein, based on available experimental and comparative sequence data"
S000032747	CDS					YLL059C		12	22980	22474	C		7/31/96	7/31/96	
S000003981	ORF	Uncharacterized	YLL058W			chromosome 12		12	23569	25296	W		7/31/96	7/31/96	"Putative protein of unknown function with similarity to Str2p, which is a cystathionine gamma-synthase important in sulfur metabolism; YLL058W is not an essential gene"
S000031898	CDS					YLL058W		12	23569	25296	W		7/31/96	7/31/96	
S000003980	ORF	Verified	YLL057C	JLP1		chromosome 12		12	26994	25756	C		7/31/96	7/31/96	"Fe(II)-dependent sulfonate/alpha-ketoglutarate dioxygenase, involved in sulfonate catabolism for use as a sulfur source; contains sequence that resembles a J domain (typified by the E. coli DnaJ protein); induced by sulphur starvation"
S000031705	CDS					YLL057C		12	26994	25756	C		7/31/96	7/31/96	
S000003979	ORF	Uncharacterized	YLL056C			chromosome 12		12	28305	27409	C		7/31/96	7/31/96	"Putative protein of unknown function, transcription is activated by paralogous transcription factors Yrm1p and Yrr1p and genes involved in pleiotropic drug resistance (PDR); expression is induced in cells treated with the mycotoxin patulin"
S000031618	CDS					YLL056C		12	28305	27409	C		7/31/96	7/31/96	
S000003978	ORF	Verified	YLL055W	YCT1		chromosome 12		12	30109	31704	W		7/31/96	7/31/96	High-affinity cysteine-specific transporter with similarity to the Dal5p family of transporters; green fluorescent protein (GFP)-fusion protein localizes to the endoplasmic reticulum; YCT1 is not an essential gene
S000031573	CDS					YLL055W		12	30109	31704	W		7/31/96	7/31/96	
S000130180	ARS		ARS1202			chromosome 12		12	30209	31384			5/8/09	5/8/09	"Putative replication origin, identified in multiple array studies, not yet confirmed by plasmid-based assay"
S000003977	ORF	Uncharacterized	YLL054C			chromosome 12		12	35204	32673	C		2/3/11	1996-07-31|2011-02-03	"Putative protein of unknown function with similarity to Pip2p, an oleate-specific transcriptional activator of peroxisome proliferation; YLL054C is not an essential gene"
S000030665	CDS					YLL054C		12	35204	32673	C		2/3/11	1996-07-31|2011-02-03	
S000003976	ORF	Uncharacterized	YLL053C			chromosome 12		12	35961	35503	C		2/3/11	7/31/96	Putative protein; in the Sigma 1278B strain background YLL053C is contiguous with AQY2 which encodes an aquaporin
S000030554	CDS					YLL053C		12	35961	35503	C		2/3/11	7/31/96	
S000003975	ORF	Verified	YLL052C	AQY2		chromosome 12	L000004844	12	36361	35912	C		2/3/11	7/31/96	"Water channel that mediates the transport of water across cell membranes, only expressed in proliferating cells, controlled by osmotic signals, may be involved in freeze tolerance; disrupted by a stop codon in many S. cerevisiae strains"
S000030412	CDS					YLL052C		12	36361	35912	C		2/3/11	7/31/96	
S000003974	ORF	Verified	YLL051C	FRE6		chromosome 12	L000003558	12	39471	37333	C		2/3/11	7/31/96	Putative ferric reductase with similarity to Fre2p; expression induced by low iron levels
S000037644	CDS					YLL051C		12	39471	37333	C		2/3/11	7/31/96	
S000003973	ORF	Verified	YLL050C	COF1	cofilin	chromosome 12	L000000377	12	40414	39804	C		2/3/11	7/31/96	"Cofilin, promotes actin filament depolarization in a pH-dependent manner; binds both actin monomers and filaments and severs filaments; thought to be regulated by phosphorylation at SER4; ubiquitous and essential in eukaryotes"
S000037511	CDS					YLL050C		12	40221	39804	C		2/3/11	7/31/96	
S000037510	CDS					YLL050C		12	40414	40401	C		2/3/11	7/31/96	
S000037512	intron					YLL050C		12	40400	40222	C		2/3/11	7/31/96	
S000003972	ORF	Verified	YLL049W	LDB18		chromosome 12		12	40666	41205	W		2/3/11	7/31/96	"Component of the dynactin complex, which is required for dynein activity; null mutant exhibits defects in nuclear migration and spindle orientation and has reduced affinity for alcian blue dye; has homology to mammalian dynactin subunit p24"
S000037568	CDS					YLL049W		12	40666	41205	W		2/3/11	7/31/96	
S000003971	ORF	Verified	YLL048C	YBT1	BAT1	chromosome 12	L000004345	12	46265	41280	C		2/3/11	7/31/96	Transporter of the ATP-binding cassette (ABC) family involved in bile acid transport; similar to mammalian bile transporters
S000036801	CDS					YLL048C		12	46265	41280	C		2/3/11	7/31/96	
S000003970	ORF	Dubious	YLL047W			chromosome 12		12	46672	47055	W		2/3/11	7/31/96	"Dubious open reading frame unlikely to encode a protein, based on available experimental and comparative sequence data; partially overlaps verified gene RNP1"
S000036777	CDS					YLL047W		12	46672	47055	W		2/3/11	7/31/96	
S000003969	ORF	Verified	YLL046C	RNP1		chromosome 12	L000001654	12	47463	46714	C		2/3/11	7/31/96	Ribonucleoprotein that contains two RNA recognition motifs (RRM)
S000036697	CDS					YLL046C		12	47463	46714	C		2/3/11	7/31/96	
S000003967	ORF	Dubious	YLL044W			chromosome 12		12	48216	48662	W		2/3/11	7/31/96	"Dubious open reading frame unlikely to encode a protein, based on available experimental and comparative sequence data; transcription of both YLL044W and the overlapping gene RPL8B is reduced in the gcr1 null mutant"
S000035737	CDS					YLL044W		12	48216	48662	W		2/3/11	7/31/96	
S000003968	ORF	Verified	YLL045C	RPL8B	rp6|YL5|L8B|L4B|SCL41|KRB1	chromosome 12	L000000911|L000001705	12	48629	47859	C		2/3/11	7/31/96	"Ribosomal protein L4 of the large (60S) ribosomal subunit, nearly identical to Rpl8Ap and has similarity to rat L7a ribosomal protein; mutation results in decreased amounts of free 60S subunits"
S000036622	CDS					YLL045C		12	48629	47859	C		2/3/11	7/31/96	
S000003966	ORF	Verified	YLL043W	FPS1		chromosome 12	L000000625	12	49938	51947	W		2/3/11	7/31/96	"Plasma membrane channel, member of major intrinsic protein (MIP) family; involved in efflux of glycerol and in uptake of acetic acid and the trivalent metalloids arsenite and antimonite; phosphorylated by Hog1p MAPK under acetate stress"
S000035628	CDS					YLL043W		12	49938	51947	W		2/3/11	7/31/96	
S000003965	ORF	Verified	YLL042C	ATG10	APG10	chromosome 12	L000004785	12	52590	52087	C		2/3/11	7/31/96	"Conserved E2-like conjugating enzyme that mediates formation of the Atg12p-Atg5p conjugate, which is a critical step in autophagy"
S000035508	CDS					YLL042C		12	52590	52087	C		2/3/11	7/31/96	
S000003964	ORF	Verified	YLL041C	SDH2	SDHB|ACN17	chromosome 12	L000001824	12	53931	53131	C		2/3/11	7/31/96	"Iron-sulfur protein subunit of succinate dehydrogenase (Sdh1p, Sdh2p, Sdh3p, Sdh4p), which couples the oxidation of succinate to the transfer of electrons to ubiquinone as part of the TCA cycle and the mitochondrial respiratory chain"
S000034473	CDS					YLL041C		12	53931	53131	C		2/3/11	7/31/96	
S000003963	ORF	Verified	YLL040C	VPS13	VPT2|SOI1	chromosome 12	L000003510|L000002967	12	63645	54211	C		2/3/11	7/31/96	"Protein of unknown function; heterooligomeric or homooligomeric complex; peripherally associated with membranes; homologous to human COH1; involved in sporulation, vacuolar protein sorting and protein-Golgi retention"
S000034394	CDS					YLL040C		12	63645	54211	C		2/3/11	7/31/96	
S000003962	ORF	Verified	YLL039C	UBI4	UB14|SCD2	chromosome 12	L000002414	12	65207	64062	C		2/3/11	7/31/96	"Ubiquitin, becomes conjugated to proteins, marking them for selective degradation via the ubiquitin-26S proteasome system; essential for the cellular stress response; encoded as a polyubiquitin precursor comprised of 5 head-to-tail repeats"
S000033435	CDS					YLL039C		12	65207	64062	C		2/3/11	7/31/96	
S000003961	ORF	Verified	YLL038C	ENT4		chromosome 12		12	66518	65775	C		2/3/11	7/31/96	"Protein of unknown function, contains an N-terminal epsin-like domain; proposed to be involved in the trafficking of Arn1p in the absence of ferrichrome"
S000033366	CDS					YLL038C		12	66518	65775	C		2/3/11	7/31/96	
S000003960	ORF	Dubious	YLL037W			chromosome 12		12	66562	66942	W		2/3/11	7/31/96	Dubious open reading frame unlikely to encode a functional protein; overlaps 3' end of essential PRP19 gene encoding an RNA splicing factor
S000033343	CDS					YLL037W		12	66562	66942	W		2/3/11	7/31/96	
S000003959	ORF	Verified	YLL036C	PRP19	PSO4	chromosome 12	L000001506	12	68256	66745	C		2/3/11	7/31/96	"Splicing factor associated with the spliceosome; contains a U-box, a motif found in a class of ubiquitin ligases, and a WD40 domain"
S000032580	CDS					YLL036C		12	68256	66745	C		2/3/11	7/31/96	
S000003958	ORF	Verified	YLL035W	GRC3		chromosome 12		12	68580	70478	W		2/3/11	7/31/96	Polynucleotide kinase present on rDNA that is required for efficient transcription termination by RNA polymerase I; required for cell growth; mRNA is cell-cycle regulated
S000032549	CDS					YLL035W		12	68580	70478	W		2/3/11	7/31/96	
S000003957	ORF	Verified	YLL034C	RIX7		chromosome 12		12	73146	70633	C		2/3/11	7/31/96	"Putative ATPase of the AAA family, required for export of pre-ribosomal large subunits from the nucleus; distributed between the nucleolus, nucleoplasm, and nuclear periphery depending on growth conditions"
S000032376	CDS					YLL034C		12	73146	70633	C		2/3/11	7/31/96	
S000003956	ORF	Verified	YLL033W	IRC19	RRG4|GON2	chromosome 12		12	73409	74101	W		2/3/11	7/31/96	Putative protein of unknown function; YLL033W is not an essential gene but mutant is defective in spore formation; null mutant displays increased levels of spontaneous Rad52p foci
S000032327	CDS					YLL033W		12	73409	74101	W		2/3/11	7/31/96	
S000003955	ORF	Verified	YLL032C			chromosome 12		12	76747	74270	C		2/3/11	7/31/96	"Protein of unknown function that may interact with ribosomes, based on co-purification experiments; green fluorescent protein (GFP)-fusion protein localizes to the cytoplasm; YLL032C is not an essential gene"
S000031283	CDS					YLL032C		12	76747	74270	C		2/3/11	7/31/96	
S000003954	ORF	Verified	YLL031C	GPI13	MPC1	chromosome 12		12	80205	77152	C		2/3/11	7/31/96	ER membrane localized phosphoryltransferase that adds phosphoethanolamine onto the third mannose residue of the glycosylphosphatidylinositol (GPI) anchor precursor; similar to human PIG-O protein
S000031131	CDS					YLL031C		12	80205	77152	C		2/3/11	7/31/96	
S000003953	ORF	Dubious	YLL030C	RRT7		chromosome 12		12	80697	80356	C		2/3/11	7/31/96	"Identified in a screen for mutants with increased levels of rDNA transcription; dubious open reading frame unlikely to encode a protein, based on available experimental and comparative sequence data"
S000030186	CDS					YLL030C		12	80697	80356	C		2/3/11	7/31/96	
S000003952	ORF	Verified	YLL029W	FRA1	RUP2	chromosome 12		12	81461	83710	W		2/3/11	7/31/96	"Protein involved in negative regulation of transcription of iron regulon; forms an iron independent complex with Fra2p, Grx3p, and Grx4p; cytosolic; mutant fails to repress transcription of iron regulon and is defective in spore formation"
S000037209	CDS					YLL029W		12	81461	83710	W		2/3/11	7/31/96	
S000003951	ORF	Verified	YLL028W	TPO1		chromosome 12		12	84804	86564	W		2/3/11	7/31/96	"Polyamine transporter that recognizes spermine, putrescine, and spermidine; catalyzes uptake of polyamines at alkaline pH and excretion at acidic pH; phosphorylation enhances activity and sorting to the plasma membrane"
S000037134	CDS					YLL028W		12	84804	86564	W		2/3/11	7/31/96	
S000003950	ORF	Verified	YLL027W	ISA1		chromosome 12	L000004953	12	87403	88155	W		2/3/11	7/31/96	"Mitochondrial matrix protein involved in biogenesis of the iron-sulfur (Fe/S) cluster of Fe/S proteins, isa1 deletion causes loss of mitochondrial DNA and respiratory deficiency; depletion reduces growth on nonfermentable carbon sources"
S000036472	CDS					YLL027W		12	87403	88155	W		2/3/11	7/31/96	
S000003949	ORF	Verified	YLL026W	HSP104		chromosome 12	L000000823	12	88623	91349	W		2/3/11	7/31/96	"Heat shock protein that cooperates with Ydj1p (Hsp40) and Ssa1p (Hsp70) to refold and reactivate previously denatured, aggregated proteins; responsive to stresses including: heat, ethanol, and sodium arsenite; involved in [PSI+] propagation"
S000036386	CDS					YLL026W		12	88623	91349	W		2/3/11	7/31/96	
S000118469	ARS		ARS1206		ARSXII-91	chromosome 12		12	91419	91660			2/3/11	8/30/06	Autonomously Replicating Sequence
S000007064	long_terminal_repeat		YLLCdelta1			chromosome 12		12	92381	92050	C		2/3/11	5/19/00	Ty1 LTR
S000006683	tRNA		tP(UGG)L			chromosome 12	L000003645	12	92548	92650	W		2/3/11	5/19/00	tRNA-Pro; target of K. lactis zymocin
S000036013	intron					tP(UGG)L		12	92584	92614	W		2/3/11	5/19/00	
S000036011	noncoding_exon					tP(UGG)L		12	92548	92583	W		2/3/11	5/19/00	
S000036012	noncoding_exon					tP(UGG)L		12	92615	92650	W		2/3/11	5/19/00	
S000003948	ORF	Verified	YLL025W	PAU17		chromosome 12		12	94747	95121	W		2/3/11	7/31/96	"Protein of unknown function, member of the seripauperin multigene family encoded mainly in subtelomeric regions; YLL025W is not an essential gene"
S000036278	CDS					YLL025W		12	94747	95121	W		2/3/11	7/31/96	
S000003947	ORF	Verified	YLL024C	SSA2	YG102	chromosome 12	L000002070	12	97485	95566	C		2/3/11	7/31/96	"ATP binding protein involved in protein folding and vacuolar import of proteins; member of heat shock protein 70 (HSP70) family; associated with the chaperonin-containing T-complex; present in the cytoplasm, vacuolar membrane and cell wall"
S000035290	CDS					YLL024C		12	97485	95566	C		2/3/11	7/31/96	
S000003946	ORF	Verified	YLL023C	POM33		chromosome 12		12	98836	97997	C		2/3/11	7/31/96	"Transmembrane nucleoporin involved in nuclear pore complex (NPC) distribution, assembly or stabilization; highly conserved across species, orthologous to human TMEM33 and paralogous to Per33p"
S000035143	CDS					YLL023C		12	98836	97997	C		2/3/11	7/31/96	
S000003945	ORF	Verified	YLL022C	HIF1		chromosome 12	L000004439	12	100201	99044	C		2/3/11	7/31/96	"Non-essential component of the HAT-B histone acetyltransferase complex (Hat1p-Hat2p-Hif1p), localized to the nucleus; has a role in telomeric silencing"
S000034956	CDS					YLL022C		12	100201	99044	C		2/3/11	7/31/96	
S000003944	ORF	Verified	YLL021W	SPA2	PEA1|FUS6	chromosome 12	L000001989	12	100947	105347	W	-28	2/3/11	7/31/96	"Component of the polarisome, which functions in actin cytoskeletal organization during polarized growth; acts as a scaffold for Mkk1p and Mpk1p cell wall integrity signaling components; potential Cdc28p substrate"
S000034900	CDS					YLL021W		12	100947	105347	W		2/3/11	7/31/96	
S000003943	ORF	Dubious	YLL020C			chromosome 12		12	105861	105556	C		2/3/11	7/31/96	"Dubious open reading frame unlikely to encode a protein, based on available experimental and comparative sequence data; partially overlaps the verified gene KNS1"
S000033932	CDS					YLL020C		12	105861	105556	C		2/3/11	7/31/96	
S000028670	ORF	Dubious	YLL019W-A			chromosome 12		12	106908	107000	W		2/3/11	7/29/03	Dubious open reading frame unlikely to encode a protein; completely overlaps the verified gene KNS1
S000032516	CDS					YLL019W-A		12	106908	107000	W		2/3/11	7/29/03	
S000003942	ORF	Verified	YLL019C	KNS1	L124	chromosome 12	L000000910	12	107899	105686	C	-28	2/3/11	7/31/96	"Nonessential putative protein kinase of unknown cellular role; member of the LAMMER family of protein kinases, which are serine/threonine kinases also capable of phosphorylating tyrosine residues"
S000035019	CDS					YLL019C		12	107899	105686	C		2/3/11	7/31/96	
S000007245	ORF	Verified	YLL018C-A	COX19		chromosome 12	L000004848	12	108972	108676	C		2/3/11	7/17/99	"Protein required for cytochrome c oxidase assembly, located in the cytosol and mitochondrial intermembrane space; putative copper metallochaperone that delivers copper to cytochrome c oxidase; contains twin cysteine-x9-cysteine motifs"
S000037730	CDS					YLL018C-A		12	108972	108676	C		2/3/11	7/17/99	
S000003941	ORF	Verified	YLL018C	DPS1	AspRS|aspartyl-tRNA synthetase	chromosome 12	L000002834	12	111575	109902	C		2/3/11	7/31/96	"Aspartyl-tRNA synthetase, primarily cytoplasmic; homodimeric enzyme that catalyzes the specific aspartylation of tRNA(Asp); class II aminoacyl tRNA synthetase; binding to its own mRNA may confer autoregulation"
S000034907	CDS					YLL018C		12	111575	109902	C		2/3/11	7/31/96	
S000003940	pseudogene		YLL017W		SDC25	chromosome 12	L000002822|L000003262	12	112234	112545	W		2/3/11	7/31/96	Non-essential Ras guanine nucleotide exchange factor (GEF) localized to the membrane; expressed in poor nutrients and on non-fermentable carbon sources; homologous to CDC25; contains a stop codon in S288C; full-length gene includes YLL016W
S000034831	CDS					YLL017W		12	112234	112545	W		2/3/11	7/31/96	
S000003939	pseudogene		YLL016W	SDC25		chromosome 12		12	112847	115993	W	-3	2/3/11	7/31/96	Non-essential Ras guanine nucleotide exchange factor (GEF) localized to the membrane; expressed in poor nutrients and on non-fermentable carbon sources; homologous to CDC25; contains a stop codon in S288C; full-length gene includes YLL017W
S000032886	CDS					YLL016W		12	112847	115993	W		2/3/11	7/31/96	
S000003938	ORF	Verified	YLL015W	BPT1		chromosome 12		12	116432	121111	W		2/3/11	7/31/96	"ABC type transmembrane transporter of MRP/CFTR family, found in vacuolar membrane, involved in the transport of unconjugated bilirubin and in heavy metal detoxification via glutathione conjugates, along with Ycf1p"
S000032769	CDS					YLL015W		12	116432	121111	W		2/3/11	7/31/96	
S000003937	ORF	Verified	YLL014W	EMC6		chromosome 12		12	121322	121648	W		2/3/11	7/31/96	Member of a transmembrane complex required for efficient folding of proteins in the ER; null mutant displays induction of the unfolded protein response
S000032696	CDS					YLL014W		12	121322	121648	W		2/3/11	7/31/96	
S000003936	ORF	Verified	YLL013C	PUF3		chromosome 12		12	124714	122075	C		2/3/11	7/31/96	"Protein of the mitochondrial outer surface, links the Arp2/3 complex with the mitochore during anterograde mitochondrial movement; also binds to and promotes degradation of mRNAs for select nuclear-encoded mitochondrial proteins"
S000031656	CDS					YLL013C		12	124714	122075	C		2/3/11	7/31/96	
S000003935	ORF	Verified	YLL012W	YEH1		chromosome 12		12	125534	127255	W		2/3/11	7/31/96	"Steryl ester hydrolase, one of three gene products (Yeh1p, Yeh2p, Tgl1p) responsible for steryl ester hydrolase activity and involved in sterol homeostasis; localized to lipid particle membranes"
S000031612	CDS					YLL012W		12	125534	127255	W		2/3/11	7/31/96	
S000003934	ORF	Verified	YLL011W	SOF1		chromosome 12	L000001981	12	127523	128992	W		2/3/11	7/31/96	Essential protein required for biogenesis of 40S (small) ribosomal subunit; has similarity to the beta subunit of trimeric G-proteins and the splicing factor Prp4p
S000031493	CDS					YLL011W		12	127523	128992	W		2/3/11	7/31/96	
S000003933	ORF	Verified	YLL010C	PSR1		chromosome 12		12	130613	129330	C		2/3/11	7/31/96	"Plasma membrane associated protein phosphatase involved in the general stress response; required along with binding partner Whi2p for full activation of STRE-mediated gene expression, possibly through dephosphorylation of Msn2p"
S000030481	CDS					YLL010C		12	130613	129330	C		2/3/11	7/31/96	
S000003932	ORF	Verified	YLL009C	COX17		chromosome 12	L000003085	12	131414	131205	C		2/3/11	7/31/96	Copper metallochaperone that transfers copper to Sco1p and Cox11p for eventual delivery to cytochrome c oxidase; contains twin cysteine-x9-cysteine motifs
S000030695	CDS					YLL009C		12	131414	131205	C		2/3/11	7/31/96	
S000003931	ORF	Verified	YLL008W	DRS1		chromosome 12	L000000525	12	131729	133987	W		2/3/11	7/31/96	"Nucleolar DEAD-box protein required for ribosome assembly and function, including synthesis of 60S ribosomal subunits; constituent of 66S pre-ribosomal particles"
S000030652	CDS					YLL008W		12	131729	133987	W		2/3/11	7/31/96	
S000003930	ORF	Uncharacterized	YLL007C			chromosome 12		12	136299	134302	C		2/3/11	7/31/96	Putative protein of unknown function; green fluorescent protein (GFP)-fusion protein localizes to the cytoplasm; YLL007C is not an essential gene
S000036717	CDS					YLL007C		12	136299	134302	C		2/3/11	7/31/96	
S000028560	ORF	Uncharacterized	YLL006W-A			chromosome 12		12	136345	136521	W		2/3/11	7/29/03	Putative protein of unknown function; identified by fungal homology and RT-PCR
S000031266	CDS					YLL006W-A		12	136345	136521	W		2/3/11	7/29/03	
S000003929	ORF	Verified	YLL006W	MMM1	YME6	chromosome 12	L000001124	12	136586	137866	W		2/3/11	7/31/96	"ER integral membrane protein, component of the ERMES complex that links the ER to mitochondria and may promote inter-organellar calcium and phospholipid exchange as well as coordinating mitochondrial DNA replication and growth"
S000036667	CDS					YLL006W		12	136586	137866	W		2/3/11	7/31/96	
S000130181	ARS		ARS1207			chromosome 12		12	138185	139164			2/3/11	5/8/09	"Putative replication origin, identified in multiple array studies, not yet confirmed by plasmid-based assay"
S000003928	ORF	Verified	YLL005C	SPO75		chromosome 12	S000007654	12	140546	137940	C		2/3/11	7/31/96	"Meiosis-specific protein of unknown function, required for spore wall formation during sporulation; dispensable for both nuclear divisions during meiosis"
S000036535	CDS					YLL005C		12	140546	137940	C		2/3/11	7/31/96	
S000003927	ORF	Verified	YLL004W	ORC3		chromosome 12	L000003074	12	141073	142923	W		2/3/11	7/31/96	"Subunit of the origin recognition complex, which directs DNA replication by binding to replication origins and is also involved in transcriptional silencing"
S000036499	CDS					YLL004W		12	141073	142923	W		2/3/11	7/31/96	
S000003926	ORF	Verified	YLL003W	SFI1		chromosome 12	L000003991	12	143201	146041	W		2/3/11	7/31/96	"Centrin (Cdc31p)-binding protein required for spindle pole body (SPB) duplication, localizes to the half-bridge of the SPB, required for progression through G(2)-M transition, has similarity to Xenopus laevis XCAP-C"
S000035597	CDS					YLL003W		12	143201	146041	W		2/3/11	7/31/96	
S000003925	ORF	Verified	YLL002W	RTT109	KAT11|REM50|KIM2	chromosome 12	L000003932	12	146291	147601	W		2/3/11	7/31/96	Histone acetyltransferase critical for cell survival in the presence of DNA damage during S phase; acetylates H3-K56 and H3-K9; involved in non-homologous end joining and in regulation of Ty1 transposition; interacts physically with Vps75p
S000035504	CDS					YLL002W		12	146291	147601	W		2/3/11	7/31/96	
S000003924	ORF	Verified	YLL001W	DNM1		chromosome 12	L000002645	12	147890	150163	W		2/3/11	7/31/96	Dynamin-related GTPase required for mitochondrial fission and morphology; assembles on the cytoplasmic face of mitochondrial tubules at sites at which division will occur; also participates in endocytosis and regulating peroxisome abundance
S000035377	CDS					YLL001W		12	147890	150163	W		2/3/11	7/31/96	
S000006473	centromere		CEN12	CEN12		chromosome 12	L000000305	12	150947	150828	C	0	2/3/11	2000-05-19|2004-10-08	Chromosome XII centromere
S000077287	CDEI					CEN12		12	150947	150938	C		2/3/11	10/8/04	
S000077288	CDEII					CEN12		12	150937	150853	C		2/3/11	10/8/04	
S000077289	CDEIII					CEN12		12	150852	150828	C		2/3/11	10/8/04	
S000114848	ARS		ARS1208	ARS1208	ARSXII-151|CEN12 ARS	chromosome 12		12	150947	151389			2/3/11	4/13/06	Autonomously Replicating Sequence
S000003991	ORF	Uncharacterized	YLR001C			chromosome 12		12	153977	151389	C		2/3/11	7/31/96	"Putative protein of unknown function; the authentic, non-tagged protein is detected in highly purified mitochondria in high-throughput studies; predicted to be palmitoylated"
S000031754	CDS					YLR001C		12	153977	151389	C		2/3/11	7/31/96	
S000003992	ORF	Verified	YLR002C	NOC3		chromosome 12		12	156334	154343	C		2/3/11	7/31/96	Protein that forms a nuclear complex with Noc2p that binds to 66S ribosomal precursors to mediate their intranuclear transport; also binds to chromatin to promote the association of DNA replication factors and replication initiation
S000031944	CDS					YLR002C		12	156334	154343	C		2/3/11	7/31/96	
S000118470	ARS		ARS1209		ARSXII-157	chromosome 12		12	156648	156884			2/3/11	8/30/06	Autonomously Replicating Sequence
S000003993	ORF	Verified	YLR003C	CMS1		chromosome 12		12	157730	156855	C		2/3/11	7/31/96	Subunit of U3-containing 90S preribosome processome complex involved in production of 18S rRNA and assembly of small ribosomal subunit; overexpression rescues supressor mutant of mcm10; null mutant is viable
S000032071	CDS					YLR003C		12	157730	156855	C		2/3/11	7/31/96	
S000003994	ORF	Verified	YLR004C	THI73		chromosome 12		12	159505	157934	C		2/3/11	7/31/96	Putative plasma membrane permease proposed to be involved in carboxylic acid uptake and repressed by thiamine; substrate of Dbf2p/Mob1p kinase; transcription is altered if mitochondrial dysfunction occurs
S000034068	CDS					YLR004C		12	159505	157934	C		2/3/11	7/31/96	
S000003995	ORF	Verified	YLR005W	SSL1		chromosome 12	L000002085	12	160049	161434	W		2/3/11	7/31/96	"Component of the core form of RNA polymerase transcription factor TFIIH, which has both protein kinase and DNA-dependent ATPase/helicase activities and is essential for transcription and nucleotide excision repair; interacts with Tfb4p"
S000034240	CDS					YLR005W		12	160049	161434	W		2/3/11	7/31/96	
S000003996	ORF	Verified	YLR006C	SSK1		chromosome 12	L000002084	12	163893	161755	C		2/3/11	7/31/96	Cytoplasmic response regulator; part of a two-component signal transducer that mediates osmosensing via a phosphorelay mechanism; required for mitophagy; dephosphorylated form is degraded by the ubiquitin-proteasome system; potential Cdc28p substrate
S000034274	CDS					YLR006C		12	163893	161755	C		2/3/11	7/31/96	
S000003997	ORF	Verified	YLR007W	NSE1		chromosome 12		12	164392	165402	W		2/3/11	7/31/96	Essential subunit of the Mms21-Smc5-Smc6 complex; nuclear protein required for DNA repair and growth; has a nonstructural role in the maintenance of chromosomes
S000034350	CDS					YLR007W		12	164392	165402	W		2/3/11	7/31/96	
S000003998	ORF	Verified	YLR008C	PAM18	TIM14	chromosome 12		12	166083	165577	C		2/3/11	7/31/96	Constituent of the import motor (PAM complex) component of the Translocase of the Inner Mitochondrial membrane (TIM23 complex); essential J-protein cochaperone that stimulates Ssc1p ATPase activity to drive import; inhibited by Pam16p
S000034382	CDS					YLR008C		12	166083	165577	C		2/3/11	7/31/96	
S000003999	ORF	Verified	YLR009W	RLP24		chromosome 12		12	166537	167136	W		2/3/11	7/31/96	"Essential protein with similarity to Rpl24Ap and Rpl24Bp, associated with pre-60S ribosomal subunits and required for ribosomal large subunit biogenesis"
S000035399	CDS					YLR009W		12	166537	167136	W		2/3/11	7/31/96	
S000004000	ORF	Verified	YLR010C	TEN1		chromosome 12		12	167802	167320	C		2/3/11	7/31/96	Protein that regulates telomeric length; protects telomeric ends in a complex with Cdc13p and Stn1p
S000034009	CDS					YLR010C		12	167802	167320	C		2/3/11	7/31/96	
S000006728	tRNA		tS(AGA)L			chromosome 12	L000003665	12	168025	167944	C		2/3/11	5/19/00	tRNA-Ser
S000032403	noncoding_exon					tS(AGA)L		12	168025	167944	C		2/3/11	5/19/00	
S000007079	long_terminal_repeat		YLRCsigma1			chromosome 12		12	168380	168043	C		2/3/11	5/19/00	Ty3 LTR
S000004001	ORF	Verified	YLR011W	LOT6		chromosome 12		12	169103	169678	W		2/3/11	7/31/96	"FMN-dependent NAD(P)H:quinone reductase, may be involved in quinone detoxification; expression elevated at low temperature; sequesters the Cin5p transcription factor in the cytoplasm in complex with the proteasome under reducing conditions"
S000034963	CDS					YLR011W		12	169103	169678	W		2/3/11	7/31/96	
S000004002	ORF	Uncharacterized	YLR012C			chromosome 12		12	170281	169982	C		2/3/11	2003-09-22|1996-07-31	Putative protein of unknown function; YLR012C is not an essential gene
S000035029	CDS					YLR012C		12	170281	169982	C		2/3/11	2003-09-22|1996-07-31	
S000004003	ORF	Verified	YLR013W	GAT3		chromosome 12	S000007451	12	171339	171764	W		2/3/11	7/31/96	Protein containing GATA family zinc finger motifs
S000035278	CDS					YLR013W		12	171339	171764	W		2/3/11	7/31/96	
S000004004	ORF	Verified	YLR014C	PPR1		chromosome 12	L000001475	12	174982	172268	C	8	2/3/11	7/31/96	"Zinc finger transcription factor containing a Zn(2)-Cys(6) binuclear cluster domain, positively regulates transcription of genes involved in uracil biosynthesis; activity may be modulated by interaction with Tup1p"
S000036111	CDS					YLR014C		12	174982	172268	C		2/3/11	7/31/96	
S000004005	ORF	Verified	YLR015W	BRE2	CPS60	chromosome 12		12	175227	176744	W		2/3/11	7/31/96	"Subunit of COMPASS (Set1C) complex, which methylates Lys4 of histone H3 and functions in silencing at telomeres; has a C-terminal Sdc1 Dpy-30 Interaction (SDI) domain that mediates binding to Sdc1p; similar to trithorax-group protein ASH2L"
S000036291	CDS					YLR015W		12	175227	176744	W		2/3/11	7/31/96	
S000004006	ORF	Verified	YLR016C	PML1		chromosome 12		12	177416	176802	C		2/3/11	7/31/96	"Subunit of the RES complex, which is required for nuclear retention of unspliced pre-mRNAs; acts in the same pathway as Pml39p and Mlp1p"
S000036355	CDS					YLR016C		12	177416	176802	C		2/3/11	7/31/96	
S000004007	ORF	Verified	YLR017W	MEU1		chromosome 12	L000004106	12	177608	178621	W		2/3/11	7/31/96	"Methylthioadenosine phosphorylase (MTAP), catalyzes the initial step in the methionine salvage pathway; affects polyamine biosynthesis through regulation of ornithine decarboxylase (Spe1p) activity; regulates ADH2 gene expression"
S000030114	CDS					YLR017W		12	177608	178621	W		2/3/11	7/31/96	
S000004008	ORF	Verified	YLR018C	POM34		chromosome 12		12	179606	178707	C		2/3/11	7/31/96	Integral membrane protein of the nuclear pore; has an important role in maintaining the architecture of the pore complex
S000030160	CDS					YLR018C		12	179606	178707	C		2/3/11	7/31/96	
S000004009	ORF	Verified	YLR019W	PSR2		chromosome 12		12	180288	181481	W		2/3/11	7/31/96	"Functionally redundant Psr1p homolog, a plasma membrane phosphatase involved in the general stress response; required with Psr1p and Whi2p for full activation of STRE-mediated gene expression, possibly through dephosphorylation of Msn2p"
S000030375	CDS					YLR019W		12	180288	181481	W		2/3/11	7/31/96	
S000004010	ORF	Verified	YLR020C	YEH2		chromosome 12		12	183405	181789	C		2/3/11	7/31/96	"Steryl ester hydrolase, catalyzes steryl ester hydrolysis at the plasma membrane; involved in sterol metabolism"
S000029961	CDS					YLR020C		12	183405	181789	C		2/3/11	7/31/96	
S000004011	ORF	Verified	YLR021W	IRC25	DMP2|PBA3|POC3	chromosome 12		12	183623	184162	W		2/3/11	7/31/96	Component of a heterodimeric Poc4p-Irc25p chaperone involved in assembly of alpha subunits into the 20S proteasome; may regulate formation of proteasome isoforms with alternative subunits under different conditions
S000031024	CDS					YLR021W		12	183623	184162	W		2/3/11	7/31/96	
S000004012	ORF	Verified	YLR022C	SDO1		chromosome 12	S000029721	12	184926	184174	C		2/3/11	7/31/96	Essential protein involved in 60S ribosome maturation; ortholog of the human protein (SBDS) responsible for autosomal recessive Shwachman-Bodian-Diamond Syndrome; highly conserved across archae and eukaryotes
S000031066	CDS					YLR022C		12	184926	184174	C		2/3/11	7/31/96	
S000004013	ORF	Verified	YLR023C	IZH3		chromosome 12		12	187129	185498	C		2/3/11	7/31/96	"Membrane protein involved in zinc ion homeostasis, member of the four-protein IZH family, expression induced by zinc deficiency; deletion reduces sensitivity to elevated zinc and shortens lag phase, overexpression reduces Zap1p activity"
S000031203	CDS					YLR023C		12	187129	185498	C		2/3/11	7/31/96	
S000004014	ORF	Verified	YLR024C	UBR2		chromosome 12		12	193281	187663	C		2/3/11	1996-07-31|2011-02-03	Cytoplasmic ubiquitin-protein ligase (E3); required for ubiquitylation of Rpn4p; mediates formation of a Mub1p-Ubr2p-Rad6p complex
S000032202	CDS					YLR024C		12	193281	187663	C		2/3/11	1996-07-31|2011-02-03	
S000004015	ORF	Verified	YLR025W	SNF7	VPL5|RNS4|VPS32|DID1	chromosome 12	L000001950	12	194452	195174	W	11.4	2/3/11	7/31/96	One of four subunits of the endosomal sorting complex required for transport III (ESCRT-III); involved in the sorting of transmembrane proteins into the multivesicular body (MVB) pathway; recruited from the cytoplasm to endosomal membranes
S000032371	CDS					YLR025W		12	194452	195174	W		2/3/11	7/31/96	
S000004016	ORF	Verified	YLR026C	SED5		chromosome 12	L000001861	12	196472	195450	C		2/3/11	7/31/96	"cis-Golgi t-SNARE syntaxin required for vesicular transport between the ER and the Golgi complex, binds at least 9 SNARE proteins"
S000032400	CDS					YLR026C		12	196472	195450	C		2/3/11	7/31/96	
S000004017	ORF	Verified	YLR027C	AAT2	ASP5	chromosome 12	L000000131|L000002677	12	198085	196829	C	17	2/3/11	2003-09-22|1996-07-31	"Cytosolic aspartate aminotransferase, involved in nitrogen metabolism; localizes to peroxisomes in oleate-grown cells"
S000032507	CDS					YLR027C		12	198085	196829	C		2/3/11	2003-09-22|1996-07-31	
S000007497	snoRNA		snR30	SNR30		chromosome 12	L000001968	12	198784	199389	W		2/3/11	2000-05-19|2007-05-09	H/ACA box small nucleolar RNA (snoRNA); essential gene required for cleavage of 35S primary rRNA transcript to release the precursor to the 18S rRNA
S000036751	noncoding_exon					snR30		12	198784	199389	W		2/3/11	2000-05-19|2007-05-09	
S000004018	ORF	Verified	YLR028C	ADE16		chromosome 12	L000003305	12	201315	199540	C		2/3/11	1997-07-30|1996-07-31	"Enzyme of 'de novo' purine biosynthesis containing both 5-aminoimidazole-4-carboxamide ribonucleotide transformylase and inosine monophosphate cyclohydrolase activities, isozyme of Ade17p; ade16 ade17 mutants require adenine and histidine"
S000034542	CDS					YLR028C		12	201315	199540	C		2/3/11	1997-07-30|1996-07-31	
S000004019	ORF	Verified	YLR029C	RPL15A	rp15R|YL10|L15A|L13A|RPL10A	chromosome 12	L000002705|L000001710	12	202590	201976	C		2/3/11	7/31/96	"Protein component of the large (60S) ribosomal subunit, nearly identical to Rpl15Bp and has similarity to rat L15 ribosomal protein; binds to 5.8 S rRNA"
S000034631	CDS					YLR029C		12	202590	201976	C		2/3/11	7/31/96	
S000004020	ORF	Uncharacterized	YLR030W			chromosome 12		12	203290	204081	W		2/3/11	7/31/96	Putative protein of unknown function
S000034152	CDS					YLR030W		12	203290	204081	W		2/3/11	7/31/96	
S000004021	ORF	Uncharacterized	YLR031W			chromosome 12		12	204225	204785	W		2/3/11	7/31/96	Putative protein of unknown function
S000034277	CDS					YLR031W		12	204225	204785	W		2/3/11	7/31/96	
S000004022	ORF	Verified	YLR032W	RAD5	SNM2|REV2	chromosome 12	L000001559	12	204991	208500	W	22	2/3/11	7/31/96	DNA helicase proposed to promote replication fork regression during postreplication repair by template switching; RING finger containing ubiquitin ligase; stimulates the synthesis of free and PCNA-bound polyubiquitin chains by Ubc13p-Mms2p
S000034393	CDS					YLR032W		12	204991	208500	W		2/3/11	7/31/96	
S000004023	ORF	Verified	YLR033W	RSC58		chromosome 12		12	208761	210269	W		2/3/11	7/31/96	"Component of the RSC chromatin remodeling complex; RSC functions in transcriptional regulation and elongation, chromosome stability, and establishing sister chromatid cohesion; involved in telomere maintenance"
S000035450	CDS					YLR033W		12	208761	210269	W		2/3/11	7/31/96	
S000004024	ORF	Verified	YLR034C	SMF3		chromosome 12		12	211933	210512	C		2/3/11	1996-07-31|2011-02-03	Putative divalent metal ion transporter involved in iron homeostasis; transcriptionally regulated by metal ions; member of the Nramp family of metal transport proteins
S000035485	CDS					YLR034C		12	211933	210512	C		2/3/11	1996-07-31|2011-02-03	
S000004025	ORF	Verified	YLR035C	MLH2		chromosome 12		12	214456	212369	C		2/3/11	7/31/96	Protein involved in the mismatch repair of certain frameshift intermediates and involved in meiotic recombination; forms a complex with Mlh1p
S000035575	CDS					YLR035C		12	214456	212369	C		2/3/11	7/31/96	
S000006524	tRNA		tA(UGC)L			chromosome 12	L000003664	12	214955	214883	C		2/3/11	5/19/00	"tRNA-Ala (Ala2), one of 5 nuclear tRNA genes containing the tDNA-anticodon TGC (mature tRNA may be UGC or may contain modified bases), decodes GCA and probably GCG codons into alanine, one of 16 nuclear tRNAs for alanine"
S000034887	noncoding_exon					tA(UGC)L		12	214955	214883	C		2/3/11	5/19/00	
S000007065	long_terminal_repeat		YLRCdelta2			chromosome 12		12	215417	215080	C		2/3/11	5/19/00	Ty1 LTR
S000007225	transposable_element_gene		YLR035C-A			chromosome 12		12	218907	215440	C		2/3/11	7/17/99	"Retrotransposon TYA Gag and TYB Pol genes; polyprotein is processed to make a nucleocapsid-like protein (Gag), reverse transcriptase (RT), protease (PR), and integrase (IN); YLR035C-A is part of a mutant retrotransposon"
S000034784	CDS					YLR035C-A		12	218907	215440	C		2/3/11	7/17/99	
S000007066	long_terminal_repeat		YLRCdelta3			chromosome 12		12	221005	220668	C		2/3/11	5/19/00	Ty1 LTR
S000007083	long_terminal_repeat		YLRWdelta4			chromosome 12		12	221006	221266	W		2/3/11	5/19/00	Ty1 LTR
S000004026	ORF	Uncharacterized	YLR036C			chromosome 12		12	222132	221521	C		2/3/11	7/31/96	Putative protein of unknown function predicted to have transmembrane domains; interacts with HSP90 by yeast two-hybrid analysis; YLR036C is not an essential protein
S000035633	CDS					YLR036C		12	222132	221521	C		2/3/11	7/31/96	
S000004027	ORF	Verified	YLR037C	PAU23	DAN2	chromosome 12		12	223059	222685	C		2/3/11	7/31/96	"Cell wall mannoprotein with similarity to Tir1p, Tir2p, Tir3p, and Tir4p; member of the seripauperin multigene family encoded mainly in subtelomeric regions; expressed under anaerobic conditions, completely repressed during aerobic growth"
S000036588	CDS					YLR037C		12	223059	222685	C		2/3/11	7/31/96	
S000004028	ORF	Verified	YLR038C	COX12		chromosome 12	L000000396	12	225172	224921	C		2/3/11	7/31/96	"Subunit VIb of cytochrome c oxidase, which is the terminal member of the mitochondrial inner membrane electron transport chain; required for assembly of cytochrome c oxidase but not required for activity after assembly; phosphorylated"
S000036657	CDS					YLR038C		12	225172	224921	C		2/3/11	7/31/96	
S000004029	ORF	Verified	YLR039C	RIC1		chromosome 12	L000001638	12	228596	225426	C		2/3/11	7/31/96	Protein involved in retrograde transport to the cis-Golgi network; forms heterodimer with Rgp1p that acts as a GTP exchange factor for Ypt6p; involved in transcription of rRNA and ribosomal protein genes
S000036750	CDS					YLR039C		12	228596	225426	C		2/3/11	7/31/96	
S000004031	ORF	Dubious	YLR041W			chromosome 12		12	229377	229697	W		2/3/11	7/31/96	"Dubious open reading frame unlikely to encode a protein, based on available experimental and comparative sequence data; partially overlaps the uncharacterized ORF YLR040C"
S000030478	CDS					YLR041W		12	229377	229697	W		2/3/11	7/31/96	
S000004030	ORF	Uncharacterized	YLR040C			chromosome 12		12	229582	228908	C		2/3/11	7/31/96	Putative protein of unknown function; localizes to the cell wall; predicted to be a GPI-attached protein; upregulated by Mcm1p-Alpha1p transcription factor; partially overlaps the dubious ORF YLR041W; YLR040C is not essential
S000030256	CDS					YLR040C		12	229582	228908	C		2/3/11	7/31/96	
S000004032	ORF	Uncharacterized	YLR042C			chromosome 12		12	230451	229966	C		2/3/11	7/31/96	Protein of unknown function; localizes to the cytoplasm; YLL042C is not an essential gene
S000030545	CDS					YLR042C		12	230451	229966	C		2/3/11	7/31/96	
S000118471	ARS		ARS1211		ARSXII-231	chromosome 12		12	231179	231421			2/3/11	8/30/06	Autonomously Replicating Sequence
S000004033	ORF	Verified	YLR043C	TRX1	LMA1	chromosome 12	L000002357	12	232013	231702	C	-7	2/3/11	7/31/96	"Cytoplasmic thioredoxin isoenzyme of the thioredoxin system which protects cells against oxidative and reductive stress, forms LMA1 complex with Pbi2p, acts as a cofactor for Tsa1p, required for ER-Golgi transport and vacuole inheritance"
S000031467	CDS					YLR043C		12	232013	231702	C		2/3/11	7/31/96	
S000004034	ORF	Verified	YLR044C	PDC1		chromosome 12	L000001354	12	234081	232390	C	-7	2/3/11	7/31/96	"Major of three pyruvate decarboxylase isozymes, key enzyme in alcoholic fermentation, decarboxylates pyruvate to acetaldehyde; subject to glucose-, ethanol-, and autoregulation; involved in amino acid catabolism"
S000031581	CDS					YLR044C		12	234081	232390	C		2/3/11	7/31/96	
S000004035	ORF	Verified	YLR045C	STU2		chromosome 12	L000003019	12	237703	235037	C		2/3/11	7/31/96	Microtubule-associated protein (MAP) of the XMAP215/Dis1 family; regulates microtubule dynamics during spindle orientation and metaphase chromosome alignment; interacts with spindle pole body component Spc72p
S000032584	CDS					YLR045C		12	237703	235037	C		2/3/11	7/31/96	
S000004036	ORF	Uncharacterized	YLR046C		RLA1	chromosome 12		12	238813	238001	C		2/3/11	7/31/96	Putative membrane protein; member of the fungal lipid-translocating exporter (LTE) family of proteins; transcription is activated by paralogous transcription factors Yrm1p and Yrr1p along with genes involved in multidrug resistance
S000032679	CDS					YLR046C		12	238813	238001	C		2/3/11	7/31/96	
S000004037	ORF	Verified	YLR047C	FRE8		chromosome 12		12	241407	239347	C		2/3/11	7/31/96	"Protein with sequence similarity to iron/copper reductases, involved in iron homeostasis; deletion mutant has iron deficiency/accumulation growth defects; expression increased in the absence of copper-responsive transcription factor Mac1p"
S000032758	CDS					YLR047C		12	241407	239347	C		2/3/11	7/31/96	
S000004038	ORF	Verified	YLR048W	RPS0B	S0B|YST2|NAB1B	chromosome 12	L000002908	12	242232	243349	W		2/3/11	7/31/96	"Protein component of the small (40S) ribosomal subunit, nearly identical to Rps0Ap; required for maturation of 18S rRNA along with Rps0Ap; deletion of either RPS0 gene reduces growth rate, deletion of both genes is lethal"
S000032917	CDS					YLR048W		12	242232	242321	W		2/3/11	7/31/96	
S000032918	CDS					YLR048W		12	242681	243349	W		2/3/11	7/31/96	
S000032919	intron					YLR048W		12	242322	242680	W		2/3/11	7/31/96	
S000004039	ORF	Uncharacterized	YLR049C			chromosome 12		12	245172	243886	C		2/3/11	7/31/96	Putative protein of unknown function
S000034828	CDS					YLR049C		12	245172	243886	C		2/3/11	7/31/96	
S000004040	ORF	Uncharacterized	YLR050C			chromosome 12		12	246072	245587	C		2/3/11	7/31/96	Putative protein of unknown function; green fluorescent protein (GFP)-fusion protein localizes to the endoplasmic reticulum; YLR050C is not an essential gene
S000033086	CDS					YLR050C		12	246072	245587	C		2/3/11	7/31/96	
S000004041	ORF	Verified	YLR051C	FCF2		chromosome 12		12	246977	246324	C		2/3/11	7/31/96	Essential nucleolar protein involved in the early steps of 35S rRNA processing; interacts with Faf1p; member of a transcriptionally co-regulated set of genes called the RRB regulon
S000033845	CDS					YLR051C		12	246977	246324	C		2/3/11	7/31/96	
S000004042	ORF	Verified	YLR052W	IES3		chromosome 12		12	247201	247953	W		2/3/11	7/31/96	Subunit of the INO80 chromatin remodeling complex
S000034056	CDS					YLR052W		12	247201	247953	W		2/3/11	7/31/96	
S000004043	ORF	Uncharacterized	YLR053C			chromosome 12		12	248426	248100	C		2/3/11	7/31/96	Putative protein of unknown function
S000034893	CDS					YLR053C		12	248426	248100	C		2/3/11	7/31/96	
S000004044	ORF	Verified	YLR054C	OSW2		chromosome 12		12	250978	248717	C		2/3/11	2003-09-27|1996-07-31	Protein of unknown function proposed to be involved in the assembly of the spore wall
S000035045	CDS					YLR054C		12	250860	248717	C		2/3/11	2003-09-27|1996-07-31	
S000035044	CDS					YLR054C		12	250978	250948	C		2/3/11	9/27/03	
S000035046	intron					YLR054C		12	250947	250861	C		2/3/11	9/27/03	
S000004045	ORF	Verified	YLR055C	SPT8		chromosome 12	L000002034	12	253080	251272	C	30	2/3/11	7/31/96	"Subunit of the SAGA transcriptional regulatory complex but not present in SAGA-like complex SLIK/SALSA, required for SAGA-mediated inhibition at some promoters"
S000035199	CDS					YLR055C		12	253080	251272	C		2/3/11	7/31/96	
S000004046	ORF	Verified	YLR056W	ERG3	PSO6|SYR1	chromosome 12	L000000570|L000004043	12	253861	254958	W		2/3/11	7/31/96	"C-5 sterol desaturase, catalyzes the introduction of a C-5(6) double bond into episterol, a precursor in ergosterol biosynthesis; mutants are viable, but cannot grow on non-fermentable carbon sources"
S000036224	CDS					YLR056W		12	253861	254958	W		2/3/11	7/31/96	
S000004047	ORF	Uncharacterized	YLR057W			chromosome 12		12	255306	257855	W		2/3/11	7/31/96	Putative protein of unknown function; YLR050W is not an essential gene
S000036328	CDS					YLR057W		12	255306	257855	W		2/3/11	7/31/96	
S000004048	ORF	Verified	YLR058C	SHM2	SHMT2	chromosome 12	L000001882	12	259401	257992	C		2/3/11	7/31/96	"Cytosolic serine hydroxymethyltransferase, converts serine to glycine plus 5,10 methylenetetrahydrofolate; major isoform involved in generating precursors for purine, pyrimidine, amino acid, and lipid biosynthesis"
S000036381	CDS					YLR058C		12	259401	257992	C		2/3/11	7/31/96	
S000004049	ORF	Verified	YLR059C	REX2	YNT20	chromosome 12	L000003035	12	260547	259738	C		2/3/11	7/31/96	"3'-5' RNA exonuclease; involved in 3'-end processing of U4 and U5 snRNAs, 5S and 5.8S rRNAs, and RNase P and RNase MRP RNA; localized to mitochondria and null suppresses escape of mtDNA to nucleus in yme1 yme2 mutants; RNase D exonuclease"
S000036443	CDS					YLR059C		12	260547	259738	C		2/3/11	7/31/96	
S000004050	ORF	Verified	YLR060W	FRS1	cytoplasmic phenylalanyl-tRNA synthetase beta subunit	chromosome 12	L000000629	12	260979	262766	W		2/3/11	7/31/96	"Beta subunit of cytoplasmic phenylalanyl-tRNA synthetase, forms a tetramer with Frs2p to generate active enzyme; able to hydrolyze mis-aminoacylated tRNA-Phe, which could contribute to translational quality control"
S000030011	CDS					YLR060W		12	260979	262766	W		2/3/11	7/31/96	
S000004051	ORF	Verified	YLR061W	RPL22A	rp4|l1c|YL31|L22A	chromosome 12	L000004460	12	263194	263948	W		2/3/11	7/31/96	"Protein component of the large (60S) ribosomal subunit, has similarity to Rpl22Bp and to rat L22 ribosomal protein"
S000030138	CDS					YLR061W		12	263194	263205	W		2/3/11	7/31/96	
S000030139	CDS					YLR061W		12	263595	263948	W		2/3/11	7/31/96	
S000030140	intron					YLR061W		12	263206	263594	W		2/3/11	7/31/96	
S000004052	ORF	Dubious	YLR062C	BUD28		chromosome 12		12	263954	263577	C		2/3/11	7/31/96	"Dubious open reading frame, unlikely to encode a protein; not conserved in closely related Saccharomyces species; 98% of ORF overlaps the verified gene RPL22A; diploid mutant displays a weak budding pattern phenotype in a systematic assay"
S000031086	CDS					YLR062C		12	263954	263577	C		2/3/11	7/31/96	
S000004053	ORF	Uncharacterized	YLR063W			chromosome 12		12	264157	265254	W		2/3/11	7/31/96	Putative S-adenosylmethionine-dependent methyltransferase; green fluorescent protein (GFP)-fusion protein localizes to the cytoplasm; YLR063W is not an essential gene
S000031280	CDS					YLR063W		12	264157	265254	W		2/3/11	7/31/96	
S000004054	ORF	Verified	YLR064W	PER33		chromosome 12		12	265456	266277	W		2/3/11	7/31/96	"Protein that localizes to the endoplasmic reticulum with some nuclear pore complex association; deletion extends chronological lifespan; highly conserved across species, orthologous to human TMEM33 and paralogous to Pom33p"
S000031356	CDS					YLR064W		12	265456	266277	W		2/3/11	7/31/96	
S000004055	ORF	Uncharacterized	YLR065C			chromosome 12		12	266918	266373	C		2/3/11	7/31/96	Putative protein of unknown function; YLR065C is not an essential gene
S000031430	CDS					YLR065C		12	266918	266373	C		2/3/11	7/31/96	
S000004056	ORF	Verified	YLR066W	SPC3		chromosome 12	L000003542	12	267169	267723	W		2/3/11	7/31/96	"Subunit of signal peptidase complex (Spc1p, Spc2p, Spc3p, Sec11p), which catalyzes cleavage of N-terminal signal sequences of proteins targeted to the secretory pathway; homologous to mammalian SPC22/23"
S000032483	CDS					YLR066W		12	267169	267723	W		2/3/11	7/31/96	
S000004057	ORF	Verified	YLR067C	PET309		chromosome 12	L000001401	12	270710	267813	C		2/3/11	7/31/96	"Specific translational activator for the COX1 mRNA, also influences stability of intron-containing COX1 primary transcripts; localizes to the mitochondrial inner membrane; contains seven pentatricopeptide repeats (PPRs)"
S000032544	CDS					YLR067C		12	270710	267813	C		2/3/11	7/31/96	
S000004058	ORF	Verified	YLR068W	FYV7		chromosome 12		12	271008	271463	W		2/3/11	7/31/96	Essential protein required for maturation of 18S rRNA; required for survival upon exposure to K1 killer toxin
S000032669	CDS					YLR068W		12	271008	271463	W		2/3/11	7/31/96	
S000004059	ORF	Verified	YLR069C	MEF1		chromosome 12	L000001057	12	273915	271630	C		2/3/11	7/31/96	Mitochondrial elongation factor involved in translational elongation
S000033337	CDS					YLR069C		12	273915	271630	C		2/3/11	7/31/96	
S000004060	ORF	Verified	YLR070C	XYL2		chromosome 12		12	275211	274141	C		2/3/11	7/31/96	"Xylitol dehydrogenase, converts xylitol to D-xylulose; expression induced by xylose, even though this pentose sugar is not well utilized by S. cerevisiae; null mutant has cell wall defect"
S000033430	CDS					YLR070C		12	275211	274141	C		2/3/11	7/31/96	
S000004061	ORF	Verified	YLR071C	RGR1	MED14	chromosome 12	L000001629	12	278626	275378	C	70	2/3/11	7/31/96	"Subunit of the RNA polymerase II mediator complex; associates with core polymerase subunits to form the RNA polymerase II holoenzyme; required for glucose repression, HO repression, RME1 repression and sporulation"
S000034340	CDS					YLR071C		12	278626	275378	C		2/3/11	7/31/96	
S000004062	ORF	Uncharacterized	YLR072W			chromosome 12		12	278862	280943	W		2/3/11	7/31/96	Protein of unknown function; green fluorescent protein (GFP)-fusion protein localizes to the cytoplasm in a punctate pattern; YLR072W is not an esssential gene
S000034470	CDS					YLR072W		12	278862	280943	W		2/3/11	7/31/96	
S000004063	ORF	Verified	YLR073C	RFU1		chromosome 12		12	281621	281019	C		2/3/11	7/31/96	Protein that inhibits Doa4p deubiquitinating activity; contributes to ubiquitin homeostasis by regulating the conversion of free ubiquitin chains to ubiquitin monomers by Doa4p; GFP-fusion protein localizes to endosomes
S000034520	CDS					YLR073C		12	281621	281019	C		2/3/11	7/31/96	
S000004064	ORF	Verified	YLR074C	BUD20		chromosome 12		12	282456	281956	C		2/3/11	7/31/96	Protein involved in bud-site selection; diploid mutants display a random budding pattern instead of the wild-type bipolar pattern
S000035544	CDS					YLR074C		12	282456	281956	C		2/3/11	7/31/96	
S000004065	ORF	Verified	YLR075W	RPL10	L10|QSR1|GRC5	chromosome 12	L000000727	12	282927	283592	W		2/3/11	7/31/96	"Protein component of the large (60S) ribosomal subunit, responsible for joining the 40S and 60S subunits; regulates translation initiation; has similarity to rat L10 ribosomal protein and to members of the QM gene family"
S000035684	CDS					YLR075W		12	282927	283592	W		2/3/11	7/31/96	
S000004066	ORF	Dubious	YLR076C			chromosome 12		12	283607	283185	C		2/3/11	7/31/96	"Dubious open reading frame unlikely to encode a protein, based on available experimental and comparative sequence data; partially overlaps the essential gene RPL10 which encodes the ribosomal protein L10"
S000035729	CDS					YLR076C		12	283607	283185	C		2/3/11	7/31/96	
S000004067	ORF	Verified	YLR077W	FMP25	BCA1	chromosome 12		12	283872	285623	W		2/3/11	7/31/96	Mitochondrial inner membrane protein required for an early step in assembly of respiratory complex III (cytochrome bc1 complex); mRNA is targeted to mitochondria
S000036693	CDS					YLR077W		12	283872	285623	W		2/3/11	7/31/96	
S000004068	ORF	Verified	YLR078C	BOS1	SEC32	chromosome 12	L000000192	12	286559	285736	C		2/3/11	7/31/96	"v-SNARE (vesicle specific SNAP receptor), localized to the endoplasmic reticulum membrane and necessary for vesicular transport from the ER to the Golgi"
S000036710	CDS					YLR078C		12	286467	285736	C		2/3/11	7/31/96	
S000036709	CDS					YLR078C		12	286559	286557	C		2/3/11	7/31/96	
S000036711	intron					YLR078C		12	286556	286468	C		2/3/11	7/31/96	
S000004069	ORF	Verified	YLR079W	SIC1	SDB25	chromosome 12	L000001886|L000001822	12	286820	287674	W		2/3/11	7/31/96	"Inhibitor of Cdc28-Clb kinase complexes that controls G1/S phase transition, preventing premature S phase and ensuring genomic integrity; phosphorylation targets Sic1p for SCF(CDC4)-dependent turnover; functional homolog of mammalian Kip1"
S000036800	CDS					YLR079W		12	286820	287674	W		2/3/11	7/31/96	
S000004070	ORF	Verified	YLR080W	EMP46		chromosome 12		12	287916	289250	W		2/3/11	7/31/96	"Integral membrane component of endoplasmic reticulum-derived COPII-coated vesicles, which function in ER to Golgi transport"
S000037384	CDS					YLR080W		12	287916	289250	W		2/3/11	7/31/96	
S000118472	ARS		ARS1212		ARSXII-289	chromosome 12		12	289220	289468			2/3/11	8/30/06	Late-firing chromosomal replication origin
S000004071	ORF	Verified	YLR081W	GAL2		chromosome 12	L000000659	12	290212	291936	W	44	2/3/11	7/31/96	"Galactose permease, required for utilization of galactose; also able to transport glucose"
S000037506	CDS					YLR081W		12	290212	291936	W		2/3/11	7/31/96	
S000004072	ORF	Verified	YLR082C	SRL2		chromosome 12	L000004670	12	293572	292394	C		2/3/11	7/31/96	Protein of unknown function; overexpression suppresses the lethality caused by a rad53 null mutation
S000037548	CDS					YLR082C		12	293572	292394	C		2/3/11	7/31/96	
S000004073	ORF	Verified	YLR083C	EMP70	TMN1|p24a	chromosome 12	L000000550	12	296094	294091	C		2/3/11	7/31/96	"Protein with a role in cellular adhesion, filamentous growth, and endosome-to-vacuole sorting; similar to Tmn2p and Tmn3p; member of Transmembrane Nine family of proteins with 9 transmembrane segments"
S000030358	CDS					YLR083C		12	296094	294091	C		2/3/11	7/31/96	
S000004074	ORF	Verified	YLR084C	RAX2		chromosome 12		12	300251	296589	C		2/3/11	7/31/96	N-glycosylated protein involved in the maintenance of bud site selection during bipolar budding; localization requires Rax1p; RAX2 mRNA stability is regulated by Mpt5p
S000030482	CDS					YLR084C		12	300251	296589	C		2/3/11	7/31/96	
S000004075	ORF	Verified	YLR085C	ARP6		chromosome 12	L000003435	12	301989	300673	C		2/3/11	7/31/96	"Actin-related protein that binds nucleosomes; a component of the SWR1 complex, which exchanges histone variant H2AZ (Htz1p) for chromatin-bound histone H2A"
S000030596	CDS					YLR085C		12	301989	300673	C		2/3/11	7/31/96
[truncated: 2,270,780 more chars]
