# Supplementary material for: Phylogenetic Portrait of the Saccharomyces cerevisiae Functional Genome
Source: G3 (Bethesda). 2013 Aug 1;3(8):1335–40. doi: 10.1534/g3.113.006585 (PMC3737173; doi:10.1534/g3.113.006585)
Supplement: Supporting Information [file supp_g3.113.006585_FileS2.zip › Downloadable Data/Classification_of_OrthoMCL_Species.txt]

Organism	OrthoMCL Number	OrthoMCL Abbreviation	# Sequences Analyzed	# Sequences Clustered	# Groups	Domain	Kingdom	Subkingdom	Division	Superphylum	Phylum	Subphylum	Class	Subclass	Order	Suborder	Parvorder	Superfamily	Family	Subfamily	Tribe	Subtribe	Genus
Ignicoccus hospitalis KIN4/I	25	ihos	1434	1104	1025	Archaea	Crenarchaeota				Crenarchaeota		Thermoprotei		Desulfurococcales				Desulfurococcaceae				Ignicoccus
Staphylothermus marinus F1	99	smar	1570	1262	1152	Archaea	Crenarchaeota				Crenarchaeota		Thermoprotei		Desulfurococcales				Desulfurococcaceae				Staphylothermus
Hyperthermus butylicus DSM 5456	24	hbut	1602	1279	1189	Archaea	Crenarchaeota				Crenarchaeota		Thermoprotei		Desulfurococcales				Pyrodictiaceae				Hyperthermus
Metallosphaera sedula DSM 5348	36	msed	2256	2008	1808	Archaea	Crenarchaeota				Crenarchaeota		Thermoprotei		Sulfolobales				Sulfolobaceae				Metallosphaera
Sulfolobus solfataricus P2	101	ssol	2977	2690	1979	Archaea	Crenarchaeota				Crenarchaeota		Thermoprotei		Sulfolobales				Sulfolobaceae				Sulfolobus
Caldivirga maquilingensis IC-167	125	cmaq	1963	1556	1349	Archaea	Crenarchaeota				Crenarchaeota		Thermoprotei		Thermoproteales				Thermoproteaceae				Caldivirga
Nitrosopumilus maritimus SCM1	71	nmar	1795	1357	1074	Archaea	Crenarchaeota				Thaumarchaeota		incertae sedis		Nitrosopumilales				Nitrosopumilaceae				Nitrosopumilus
Archaeoglobus fulgidus DSM 4304	113	aful	2420	1955	1579	Archaea	Euryarchaeota				Euryarchaeota		Archaeoglobi		Archaeoglobales				Archaeoglobaceae				Archaeoglobus
Halobacterium sp. NRC-1	21	halo	2622	2192	1729	Archaea	Euryarchaeota				Euryarchaeota		Halobacteria		Halobacteriales				Halobacteriaceae				Halobacterium
Haloquadratum walsbyi DSM 16790	22	hwal	2646	2104	1780	Archaea	Euryarchaeota				Euryarchaeota		Halobacteria		Halobacteriales				Halobacteriaceae				Haloquadratum
Methanobrevibacter smithii ATCC 35061	37	msmi	1793	1439	1220	Archaea	Euryarchaeota				Euryarchaeota		Methanobacteria		Methanobacteriales				Methanobacteriaceae				Methanobrevibacter
Methanocaldococcus jannaschii DSM 2661	38	mjan	1786	1545	1379	Archaea	Euryarchaeota				Euryarchaeota		Methanococci		Methanococcales				Methanocaldococcaceae				Methanocaldococcus
Methanococcus maripaludis S2	39	mmar	1722	1572	1430	Archaea	Euryarchaeota				Euryarchaeota		Methanococci		Methanococcales				Methanococcaceae				Methanococcus
Thermoplasma volcanium GSS1	45	tvol	1499	1259	1114	Archaea	Euryarchaeota				Euryarchaeota		Thermoplasmata		Thermoplasmatales				Thermoplasmataceae				Thermoplasma
Candidatus Korarchaeum cryptofilum OPF8	129	ckor	1602	1330	1156	Archaea	Korarchaeota				Korarchaeota												Candidatus Korarchaeum
Nanoarchaeum equitans Kin4-M	67	nequ	536	391	376	Archaea	Nanoarchaeota				Nanoarchaeota												Nanoarchaeum
Mycobacterium tuberculosis H37Rv	66	mtub	3989	3271	2473	Bacteria	Bacteria				Actinobacteria				Actinomycetales	Corynebacterineae			Mycobacteriaceae				Mycobacterium
Mycobacterium leprae Br4923	65	mlep	1604	1461	1394	Bacteria	Bacteria				Actinobacteria				Actinomycetales	Corynebacterineae			Mycobacteriaceae				Mycobacterium
Aquifex aeolicus VF5	111	aaeo	1560	1346	1217	Bacteria	Bacteria				Aquificae		Aquificae		Aquificales				Aquificaceae				Aquifex
Chlamydophila pneumoniae CWL029	132	cpne	1052	769	645	Bacteria	Bacteria				Chlamydiae				Chlamydiales				Chlamydiaceae				Chlamydophila
Chlorobium tepidum TLS	133	ctep	2245	1612	1416	Bacteria	Bacteria				Chlorobi		Chlorobia		Chlorobiales				Chlorobiaceae				Chlorobium
Dehalococcoides ethenogenes 195	149	deth	1580	1269	1000	Bacteria	Bacteria				Chloroflexi		Dehalococcoidetes										Dehalococcoides
Synechococcus sp. WH 8102	102	syne	2519	1851	1594	Bacteria	Bacteria				Cyanobacteria				Synechococcales				Synechococcaceae				Synechococcus
Deinococcus radiodurans R1	150	drad	3167	2350	1952	Bacteria	Bacteria				Deinococcus-Thermus		Deinococci		Deinococcales				Deinococcaceae				Deinococcus
Bacillus anthracis str. 'Ames Ancestor'	117	bant	5584	4014	2964	Bacteria	Bacteria				Firmicutes		Bacilli		Bacillales				Bacillaceae				Bacillus
Listeria monocytogenes EGD-e	33	lmon	2846	2476	2017	Bacteria	Bacteria				Firmicutes		Bacilli		Bacillales				Listeriaceae				Listeria
Staphylococcus aureus subsp. aureus Mu50	98	saur	2731	2287	1879	Bacteria	Bacteria				Firmicutes		Bacilli		Bacillales				Staphylococcaceae				Staphylococcus
Clostridium perfringens str. 13	136	cper	2876	2407	2054	Bacteria	Bacteria				Firmicutes		Clostridia		Clostridiales				Clostridiaceae				Clostridium
Clostridium botulinum A3 str. Loch Maree	135	cbot	3984	3082	2433	Bacteria	Bacteria				Firmicutes		Clostridia		Clostridiales				Clostridiaceae				Clostridium
Streptococcus pneumoniae TIGR4	100	spne	2106	1643	1382	Bacteria	Bacteria				Firmicutes		cocci		Lactobacillales				Streptococcaceae				Streptococcus
Rhodopirellula baltica SH 1	88	rbal	7325	3800	2510	Bacteria	Bacteria				Planctomycetes		Planctomycetacia		Planctomycetales				Planctomycetaceae				Rhodopirellula
Brucella suis 1330	119	bsui	3272	2644	2333	Bacteria	Bacteria				Proteobacteria		Alpha Proteobacteria		Rhizobiales				Brucellaceae				Brucella
Agrobacterium tumefaciens str. C58	108	atum	5355	4336	3328	Bacteria	Bacteria				Proteobacteria		Alpha Proteobacteria		Rhizobiales				Rhizobiaceae				Agrobacterium
Rickettsia prowazekii str. Madrid E	90	rpro	835	810	795	Bacteria	Bacteria				Proteobacteria		Alpha Proteobacteria		Rickettsiales				Rickettsiaceae				Rickettsia
Rickettsia typhi str. Wilmington	91	rtyp	838	806	787	Bacteria	Bacteria				Proteobacteria		Alpha Proteobacteria		Rickettsiales				Rickettsiaceae				Rickettsia
Wolbachia endosymbiont of Culex quinquefasciatus Pel	58	wend	1275	1075	797	Bacteria	Bacteria				Proteobacteria		Alpha Proteobacteria		Rickettsiales				Rickettsiaceae				Wolbachia
Burkholderia pseudomallei 1710b	122	bpse	6347	5296	4345	Bacteria	Bacteria				Proteobacteria		Beta Proteobacteria		Burkholderiales				Burkholderiaceae				Burkholderia
Burkholderia mallei ATCC 23344	121	bmal	5024	4408	3656	Bacteria	Bacteria				Proteobacteria		Beta Proteobacteria		Burkholderiales				Burkholderiaceae				Burkholderia
Ralstonia solanacearum GMI1000	86	rsol	5113	4258	3346	Bacteria	Bacteria				Proteobacteria		Beta Proteobacteria		Burkholderiales				Ralstoniaceae				Ralstonia
Geobacter sulfurreducens PCA	15	gsul	3445	2722	2114	Bacteria	Bacteria				Proteobacteria		Delta Proteobacteria		Desulfuromonadales				Geobacteraceae				Geobacter
Campylobacter jejuni subsp. jejuni NCTC 11168	126	cjej	1623	1444	1336	Bacteria	Bacteria				Proteobacteria		Epsilon Proteobacteria		Campylobacterales				Campylobacteraceae				Campylobacter
Wolinella succinogenes DSM 1740	59	wsuc	2042	1767	1532	Bacteria	Bacteria				Proteobacteria	delta/epsilon subdivisions	Epsilonproteobacteria		Campylobacterales				Helicobacteraceae				Wolinella
Shigella flexneri 2a str. 301	97	sfle	4440	4163	3216	Bacteria	Bacteria				Proteobacteria		Gamma Proteobacteria		Enterobacteriales				Enterobacteriaceae				Shigella
Escherichia coli str. K-12 substr. W3110	12	ecol	4226	4021	3482	Bacteria	Bacteria				Proteobacteria		Gamma Proteobacteria		Enterobacteriales				Enterobacteriaceae				Escherichia
Salmonella enterica subsp. enterica serovar Typhi str. CT18	93	sent	4758	4096	3474	Bacteria	Bacteria				Proteobacteria		Gamma Proteobacteria		Enterobacteriales				Enterobacteriaceae				Salmonella
Yersinia enterocolitica subsp. enterocolitica 8081	61	yent	4051	3766	3282	Bacteria	Bacteria				Proteobacteria		Gamma Proteobacteria		Enterobacteriales				Enterobacteriaceae				Yersinia
Coxiella burnetii RSA 493	139	cbur	1848	1372	1195	Bacteria	Bacteria				Proteobacteria		Gamma Proteobacteria		Legionellales				Coxiellaceae				Coxiella
Francisella tularensis subsp. tularensis SCHU S4	13	ftul	1604	1368	1197	Bacteria	Bacteria				Proteobacteria		Gamma Proteobacteria		Thiotrichales				Francisellaceae				Francisella
Vibrio cholerae O1 biovar El Tor str. N16961	56	vcho	3835	3026	2536	Bacteria	Bacteria				Proteobacteria		Gamma Proteobacteria		Vibrionales				Vibrionaceae				Vibrio
Yersinia pestis CO92	62	ypes	4066	3672	3076	Bacteria	Bacteria				Proteobacteria		Gammaproteobacteria		Enterobacteriales				Enterobacteriaceae				Yersinia
Treponema pallidum subsp. pallidum str. Nichols	48	tpal	1036	733	651	Bacteria	Bacteria				Spirochaetes		Spirochaetes		Spirochaetales				Spirochaetaceae				Treponema
Thermotoga maritima MSB8	46	tmar	1858	1550	1373	Bacteria	Bacteria				Thermotogae		Thermotogae		Thermotogales				Thermotogaceae				
Entamoeba histolytica HM-1:IMSS	7	ehis	8306	7754	6107	Eukaryota	Amoebozoa				Archamoebae		Archamoebae		Amoebida				Entamoebidae				Entamoeba
Entamoeba histolytica HM-1:IMSS	6	edis	8748	7948	6060	Eukaryota	Amoebozoa				Archamoebae		Archamoebae		Amoebida				Entamoebidae				Entamoeba
Entamoeba invadens IP1	8	einv	11549	9857	5790	Eukaryota	Amoebozoa				Archamoebae								Entamoebidae				Entamoeba
Dictyostelium discoideum AX4	1	ddis	13327	10371	5463	Eukaryota	Amoebozoa				Mycetozoa		Dictyostelia		Dictyosteliida				Dictyosteliidae				Dictyostelium
Ixodes scapularis	26	isca	20486	12900	8432	Eukaryota	Animalia				Arthropoda		Arachnida	Acari	Ixodida				Ixodidae				Ixodes
Anopheles gambiae str. PEST	109	agam	12457	11043	9131	Eukaryota	Animalia				Arthropoda		Insecta		Diptera				Culicidae	Anophelinae			Anopheles
Culex pipiens	145	cpip	18883	15901	11095	Eukaryota	Animalia				Arthropoda		Insecta		Diptera				Culicidae				Culex
Aedes aegypti	107	aaeg	15419	13940	10417	Eukaryota	Animalia				Arthropoda		Insecta		Diptera				Culicidae				Aedes
Drosophila melanogaster	2	dmel	14076	11594	8710	Eukaryota	Animalia				Arthropoda		Insecta		Diptera				Drosophilidae				Drosophila
Acyrthosiphon pisum	106	apis	10466	9687	6685	Eukaryota	Animalia				Arthropoda		Insecta		Hemiptera			Aphidoidea	Aphididae				Acyrthosiphon
Apis mellifera	110	amel	9257	8362	7188	Eukaryota	Animalia				Arthropoda		Insecta		Hymenoptera	Apocrita		Apoidea	Apidae	Apinae	Apini		Apis
Bombyx mori	118	bmor	14623	10903	8368	Eukaryota	Animalia				Arthropoda		Insecta		Lepidoptera				Bombycidae				Bombyx
Pediculus humanus	76	phum	10773	8981	7990	Eukaryota	Animalia				Arthropoda		Insecta		Phthiraptera				Anoplura				Pediculus
Danio rerio	147	drer	24147	21977	12741	Eukaryota	Animalia				Chordata		Actinopterygii		Cypriniformes				Cyprinidae				Danio
Tetraodon nigroviridis	105	tnig	19602	17771	12305	Eukaryota	Animalia				Chordata		Actinopterygii		Tetraodontiformes				Tetraodontidae				Tetraodon
Takifugu rubripes	103	trub	18523	17835	12125	Eukaryota	Animalia				Chordata	Vertebrata	Actinopterygii		Tetraodontiformes				Tetraodontidae				Takifugu
Ciona intestinalis	134	cint	14180	10920	7346	Eukaryota	Animalia				Chordata	Urochordata	Ascidiacea		Enterogona	Phlebobranchia			Cionidae				Ciona
Gallus gallus	14	ggal	16736	14229	10876	Eukaryota	Animalia				Chordata		Aves		Galliformes				Phasianidae				Gallus
Canis lupus familiaris	130	clup	19305	18194	14108	Eukaryota	Animalia	Eumetazoa			Chordata	Vertebrata	Mammalia	Theria	Carnivora	Caniformia			Canidae	Caninae	Canini[1]		Canis
Monodelphis domestica	41	mdom	19466	18405	13189	Eukaryota	Animalia				Chordata		Mammalia		Didelphimorphia				Didelphidae	Didelphinae			Monodelphis
Ornithorhynchus anatinus	72	oana	17951	15261	11260	Eukaryota	Animalia				Chordata		Mammalia		Monotremata				Ornithorhynchidae				Ornithorhynchus
Equus caballus	10	ecab	18373	18002	13186	Eukaryota	Animalia				Chordata	Craniata	Mammalia		Perissodactyla				Equidae				Equus
Macaca mulatta	34	mmul	29736	25821	14666	Eukaryota	Animalia				Chordata		Mammalia		Primates				Cercopithecidae				Macaca
Homo sapiens	23	hsap	23678	21633	15782	Eukaryota	Animalia				Chordata		Mammalia		Primates				Hominidae	Homininae	Hominini		Homo
Pan troglodytes	75	ptro	19829	19001	15191	Eukaryota	Animalia				Chordata	Vertebrata	Mammalia		Primates	Haplorrhini	Catarrhini	Hominoidea	Hominidae	Homininae	Hominini		Pan
Mus musculus	64	mmus	23497	21338	15488	Eukaryota	Animalia				Chordata		Mammalia		Rodentia				Muridae	Murinae			Mus
Rattus norvegicus	87	rnor	22503	20183	14933	Eukaryota	Animalia				Chordata		Mammalia		Rodentia				Muridae	Murinae			Rattus
Nematostella vectensis	68	nvec	27273	21362	11201	Eukaryota	Animalia				Cnidaria		Anthozoa		Actiniaria				Edwardsiidae				Nematostella
Caenorhabditis elegans	124	cele	20200	17578	13085	Eukaryota	Animalia				Nematoda		Secernentea		Rhabditida				Rhabditidae				Caenorhabditis
Caenorhabditis briggsae AF16	123	cbri	21974	17603	13286	Eukaryota	Animalia				Nematoda		Secernentea		Rhabditida				Rhabditidae				Caenorhabditis
Brugia malayi	120	bmaa	13266	9182	6905	Eukaryota	Animalia				Nematoda		Secernentea		Spirurida				Onchocercidae				Brugia
Trichoplax adhaerens	50	tadh	11520	10025	7014	Eukaryota	Animalia	Parazoa			Placozoa												Trichoplax
Schistosoma mansoni	95	sman	21589	18174	7473	Eukaryota	Animalia				Platyhelminthes		Trematoda	Digenea	Strigeidida								Schistosoma
Plasmodium yoelii yoelii str. 17XNL	85	pyoe	7724	6148	4392	Eukaryota	Chromalveolata				Apicomplexa		Aconoidasida		Haemosporida				Plasmodiidae				Plasmodium
Plasmodium falciparum 3D7	82	pfal	5524	5360	4633	Eukaryota	Chromalveolata				Apicomplexa		Aconoidasida		Haemosporida				Plasmodiidae				Plasmodium
Plasmodium vivax SaI-1	84	pviv	5435	5279	4667	Eukaryota	Chromalveolata				Apicomplexa		Aconoidasida		Haemosporida				Plasmodiidae				Plasmodium
Plasmodium knowlesi strain H	83	pkno	5197	5159	4647	Eukaryota	Chromalveolata				Apicomplexa		Aconoidasida		Haemosporida				Plasmodiidae				Plasmodium
Plasmodium chabaudi chabaudi	81	pcha	5131	5077	4621	Eukaryota	Chromalveolata				Apicomplexa		Aconoidasida		Haemosporida				Plasmodiidae				Plasmodium
Plasmodium berghei str. ANKA	80	pber	4904	4867	4593	Eukaryota	Chromalveolata				Apicomplexa		Aconoidasida		Haemosporida				Plasmodiidae				Plasmodium
Theileria parva strain Muguga	44	tpar	2223	2052	1892	Eukaryota	Chromalveolata			Alveolata	Apicomplexa		Aconoidasida		Haemosporida				Theileriidae				Theileria
Cryptosporidium muris RN66	143	cmur	3934	3688	3564	Eukaryota	Chromalveolata			Alveolata	Apicomplexa		Conoidasida	Coccidiasina	Eucoccidiorida	Eimeriorina			Cryptosporidiidae				
Cryptosporidium parvum Iowa II	144	cpar	3805	3736	3631	Eukaryota	Chromalveolata				Apicomplexa		Conoidasida	Coccidiasina	Eucoccidiorida				Cryptosporidiidae				Cryptosporidium
Cryptosporidium hominis TU502	142	chom	3886	3657	3516	Eukaryota	Chromalveolata			Alveolata	Apicomplexa		Conoidasida	Coccidiasina	Eucoccidiorida	Eimeriorina			Cryptosporidiidae				Cryptosporidium
Neospora caninum	69	ncan	7082	6853	6280	Eukaryota	Chromalveolata			Alveolata	Apicomplexa		Conoidasida	Coccidiasina	Eucoccidiorida				Sarcocystidae				Neospora
Toxoplasma gondii	47	tgon	9024	7131	6471	Eukaryota	Chromalveolata			Alveolata	Apicomplexa		Conoidasida	Coccidiasina	Eucoccidiorida				Sarcocystidae				Toxoplasma
Theileria annulata strain Ankara	43	tann	3795	3534	3067	Eukaryota	Chromalveolata			Alveolata	Apicomplexans		Aconoidasida		Piroplasmida				Theileriidae				Theileria
Tetrahymena thermophila SB210	104	tthe	27424	18195	5516	Eukaryota	Chromalveolata			Alveolata	Ciliophora		Oligohymenophorea		Hymenostomatida				Tetrahymenidae				Tetrahymena
Guillardia theta	20	gthe	485	386	348	Eukaryota	Chromalveolata				Cryptophyta		Cryptophyceae		Pyrenomonadales				Geminigeraceae				Guillardia
Thalassiosira pseudonana CCMP1335	42	tpse	11776	8775	5607	Eukaryota	Chromalveolata				Heterokontophyta		Coscinodiscophyceae		Thalassiosirales				Thalassiosiraceae				Thalassiosira
Phytophthora ramorum	79	pram	15743	13493	5730	Eukaryota	Chromalveolata				Heterokontophyta		Oomycetes		Pythiales				Pythiaceae				Phytophthora
Babesia bovis T2Bo	116	bbov	3708	3385	2894	Eukaryota	Chromalveolata	Biciliata			Myzozoa	Apicomplexa	Piroplasmea		Piroplasmida				Babasidae				Babesia
Cyanidioschyzon merolae strain 10D	146	cmer	5014	3946	3398	Eukaryota	Chromalveolata		Archaeplastida		Rhodophyta		Bangiophyceae		Cyanidiales				Cyanidiaceae				Cyanidioschyzon
Trypanosoma brucei	51	tbru	19062	18133	7722	Eukaryota	Excavata				Euglenozoa		Kinetoplastea		Trypanosomatida								Trypanosoma
Leishmania infantum	30	linf	8241	8178	7528	Eukaryota	Excavata			Discoba	Euglenozoa		Kinetoplastida		Trypanosomatida								Leishmania
Leishmania major strain Friedlin	31	lmaj	8412	8367	7519	Eukaryota	Excavata				Euglenozoa		Kinetoplastida		Trypanosomatida								Leishmania
Leishmania braziliensis	29	lbra	8357	8137	7383	Eukaryota	Excavata			Discoba	Euglenozoa		Kinetoplastida		Trypanosomatida								Leishmania
Leishmania mexicana	32	lmex	8250	8157	7485	Eukaryota	Excavata			Discoba	Euglenozoa		Kinetoplastida		Trypanosomatida								Leishmania
Trypanosoma brucei gambiense	52	tbrg	9895	8150	7354	Eukaryota	Excavata				Euglenozoa		Kinetoplastida		Trypanosomatida								Trypanosoma
Trypanosoma congolense	53	tcon	13459	11515	6787	Eukaryota	Excavata				Euglenozoa		Kinetoplastida		Trypanosomatida								Trypanosoma
Trypanosoma vivax	55	tviv	11885	10036	6694	Eukaryota	Excavata				Euglenozoa		Kinetoplastida		Trypanosomatida								Trypanosoma
Trichomonas vaginalis G3	49	tvag	59672	54715	5595	Eukaryota	Excavata				Metamonada		Parabasalia		Trichomonadida								Trichomonas
Giardia lamblia ATCC 50803	17	glam	9667	5978	4843	Eukaryota	Excavata				Metamonada				Diplomonadida				Hexamitidae				Giardia
Giardia intestinalis ATCC 50581	16	glab	4470	4391	4246	Eukaryota	Excavata				Metamonada				Diplomonadida				Hexamitidae				Giardia
Giardia lamblia P15	18	glae	5064	4921	4433	Eukaryota	Excavata				Metamonada				Diplomonadida				Hexamitidae				Giardia
Trypanosoma cruzi strain CL Brener	54	tcru	19473	18294	6953	Eukaryota	Excavata				Zoomastigina		Kinetoplastida		Trypanosomatida								Trypanosoma
Neurospora crassa OR74A	70	ncra	9935	7983	6956	Eukaryota	Fungi				Ascomycota		Ascomycetes		Sordariales				Sordariaceae				Neurospora
Coccidioides immitis RS	137	cimm	9910	8549	7683	Eukaryota	Fungi				Ascomycota		Euascomycetes		Onygenales				Onygenaceae				Coccidioides
Coccidioides posadasii RMSCC 3488	138	cpos	9897	8091	7607	Eukaryota	Fungi				Ascomycota		Euascomycetes		Onygenales				Onygenaceae				Coccidioides
Aspergillus oryzae RIB40	115	aory	12074	9955	8035	Eukaryota	Fungi				Ascomycota		Eurotiomycetes		Eurotiales				Trichocomaceae				Aspergillus
Aspergillus fumigatus Af293	114	afum	9887	8700	7581	Eukaryota	Fungi				Ascomycota		Eurotiomycetes		Eurotiales				Trichocomaceae				Aspergillus
Emericella nidulans	3	anid	10753	9369	7982	Eukaryota	Fungi	Dikarya			Ascomycota	Pezizomycotina	Eurotiomycetes	Eurotiomycetidae	Eurotiales				Trichocomaceae				Emericella
Yarrowia lipolytica CLIB122	60	ylip	6472	5611	4620	Eukaryota	Fungi				Ascomycota	Saccharomycotina	Saccharomycetes		Saccharomycetales				Dipodascaceae				Yarrowia
Saccharomyces cerevisiae S288c	92	scer	5885	5511	4564	Eukaryota	Fungi				Ascomycota	Saccharomycotina	Saccharomycetes		Saccharomycetales				Saccharomycetaceae				Saccharomyces
Kluyveromyces lactis NRRL Y-1140	27	klac	5336	4963	4569	Eukaryota	Fungi				Ascomycota	Saccharomycotina	Saccharomycetes		Saccharomycetales				Saccharomycetaceae				Kluyveromyces
Candida glabrata CBS 138	128	cgla	5192	4877	4319	Eukaryota	Fungi				Ascomycota	Saccharomycotina	Saccharomycetes		Saccharomycetales				Saccharomycetaceae				Candida
Eremothecium gossypii	11	egos	4715	4561	4305	Eukaryota	Fungi				Ascomycota	Saccharomycotina	Saccharomycetes		Saccharomycetales				Saccharomycetaceae				Eremothecium
Debaryomyces hansenii CBS767	148	dhan	6334	5777	5043	Eukaryota	Fungi				Ascomycota	Saccharomycotina	Saccharomycetes		Saccharomycetales				Saccharomycetaceae				Debaryomyces
Scheffersomyces stipitis CBS 6054	94	psti	5816	5638	4970	Eukaryota	Fungi				Ascomycota		Saccharomycetes		Saccharomycetales				Saccharomycetaceae				Pichia
Candida albicans	127	calb	12141	11925	5434	Eukaryota	Fungi				Ascomycota	Saccharomycotina	Saccharomycetes		Saccharomycetales				Saccharomycetaceae				Candida
Schizosaccharomyces pombe	96	spom	5003	4431	3832	Eukaryota	Fungi				Ascomycota	Taphrinomycotina	Schizosaccharomycetes		Schizosaccharomycetales				Schizosaccharomycetaceae				Schizosaccharomyces
Gibberella zeae PH-1	19	gzea	13321	10117	8176	Eukaryota	Fungi				Ascomycota		Sordariomycetes	Hypocreomycetidae	Hypocreales				Nectriaceae				Gibberella
Magnaporthe oryzae 70-15	35	mgri	1178	784	733	Eukaryota	Fungi				Ascomycota		Sordariomycetes		Sordariomycetes incertae sedis				Magnaporthaceae				Magnaporthe
Laccaria bicolor S238N-H82	28	lbic	19036	14861	7123	Eukaryota	Fungi				Basidiomycota		Agaricomycetes	Hymenomycetes	Agaricales				Hydnangiaceae				Laccaria
Phanerochaete chrysosporium	77	pchr	10048	8789	5944	Eukaryota	Fungi				Basidiomycota		Basidiomycetes	Agaricomycetidae	Polyporales				Phanerochaetaceae				Phanerochaete
Cryptococcus neoformans var. grubii H99	141	cneg	6980	6487	5866	Eukaryota	Fungi				Basidiomycota	Basidiomycotina	Tremellomycetes		Tremellales				Tremellaceae				Cryptococcus
Cryptococcus bacillisporus	140	cneo	6223	6048	5656	Eukaryota	Fungi				Basidiomycota	Basidiomycotina			Sporidiales				Sporidiobolaceae				Filobasidiella (Cryptococcus)
Enterocytozoon bieneusi	9	ebie	3633	2984	1381	Eukaryota	Fungi				Microsporidia					Apansporoblastina			Enterocytozoonidae				Enterocytozoon
Encephalitozoon cuniculi GB-M1	4	ecun	1996	1977	1776	Eukaryota	Fungi				Microsporidia					Apansporoblastina			Unikaryonidae				Encephalitozoon
Encephalitozoon intestinalis	5	eint	1832	1799	1766	Eukaryota	Fungi				Microsporidia					Apansporoblastina			Unikaryonidae				Encephalitozoon
Monosiga brevicollis MX1	63	mbre	9196	6879	5347	Eukaryota	Fungi/Metazoan								Choanoflagellida				Codonosigidae				Monosiga
Chlamydomonas reinhardtii	131	crei	14598	11105	8361	Eukaryota	Plantae				Chlorophyta		Chlorophyceae		Volvocales				Chlamydomonadaceae				Chlamydomonas
Volvox carteri f. nagariensis	57	vcar	14436	11560	8350	Eukaryota	Plantae				Chlorophyta		Chlorophyceae		Volvocales				Volvocaceae				Volvox
Ostreococcus tauri	74	otau	7725	6284	5544	Eukaryota	Plantae				Chlorophyta		Prasinophyceae		Mamiellales				Mamiellaceae				Ostreococcus
Micromonas sp. RCC299	40	micr	10137	8187	6956	Eukaryota	Plantae				Chlorophyta		Prasinophyceae		Mamiellales				Mamiellaceae				Micromonas
Arabidopsis thaliana	112	atha	33200	29730	12546	Eukaryota	Plantae		Angiosperms		Eudicots		Rosids		Brassicales				Brassicaceae				Arabidopsis
Ricinus communis	89	rcom	31221	21440	13852	Eukaryota	Plantae				Magnoliophyta		Magnoliopsida		Malpighiales				Euphorbiaceae	Acalyphoideae	Acalypheae	Ricininae	Ricinus
Oryza sativa Japonica Group	73	osat	26777	20655	11024	Eukaryota	Plantae		Angiosperms		Monocots		Commelinids		Poales				Poaceae				Oryza
Physcomitrella patens subsp. patens	78	ppat	35938	27318	9060	Eukaryota	Plantae		Bryophyta				Bryopsida	Funariidae	Funariales				Funariaceae				Physcomitrella
