# Supplementary material for: Phylogenetic Portrait of the Saccharomyces cerevisiae Functional Genome
Source: G3 (Bethesda). 2013 Aug 1;3(8):1335–40. doi: 10.1534/g3.113.006585 (PMC3737173; doi:10.1534/g3.113.006585)
Supplement: Supporting Information [file supp_g3.113.006585_FileS2.zip › Downloadable Data/GO-Slim_Analysis_full.txt]

PhyloGroup	GO-Category	GOID	GO term	No. in PhyloGroup	PhyloGroup Total	No. in Genome	Genome	P-value (hygecdf)	P-value (BY corrected)	PhlyoGroup v. Genome	log2(fold-change)	Gene(s)
0	Component	5938	 cell cortex	1	305	137	6311	0.008495015	0.2131435	Underrepresented	-2.727044607	MYO1
0	Component	5618	 cell wall	5	305	97	6311	0.327550883	1	Enriched	0.093002728	"FLO9,FLO1,FIG2,FLO5,HPF1"
0	Component	5933	 cellular bud	4	305	183	6311	0.053664234	0.9232297	Underrepresented	-1.144712363	"MYO4,MYO1,MUC1,MYO2"
0	Component	5575	 cellular component unknown	18	305	716	6311	0.00068498	0.02436707	Underrepresented	-0.9429033	"YBR053C,SOR2,INM2,YDR336W,YEF1,YGL159W,YIL169C,DAL1,NIT2,SOR1,GFA1,SRY1,XYL2,GUA1,YMR317W,ERR1,YPL088W,ERR2"
0	Component	5694	 chromosome	6	305	341	6311	0.001998045	0.06176952	Underrepresented	-1.457677953	"POL3,IMD2,KAE1,SMC4,TOP3,RFC3"
0	Component	5737	 cytoplasm	254	305	3812	6311	0	0	Enriched	0.463339758	"COX1,AI5_ALPHA,COB,BI4,COX2,CYS3,NTG1,MYO4,CDC19,GCV3,ACS1,BDH1,BDH2,GDH3,URA7,YBL055C,PRX1,PRS4,ILS1,PET112,RPL23A,RER2,COQ1,UGA2,ZTA1,MIS1,YSA1,TKL2,GRS1,VMA2,PGI1,DUR1,2,PYC2,PCS60,ROT2,SHM1,NFS1,PGK1,SLM5,RPS14A,RBK1,TRX3,PSA1,USO1,QRI7,HNT1,RPO21,BPL1,DLD1,HEM3,PHO13,GUD1,GCV1,SES1,ADK1,HEM1,MRPL7,CCC2,SRP101,HNT2,ASP1,YDR341C,YPR1,RPS18A,TSA2,YEL020C,URA3,ECM10,RML2,PRO3,MXR1,SAH1,HMF1,RNR1,ALD5,ICP55,SER3,ILV1,PRS2,RPL23B,YER152C,DEG1,MDJ1,LPD1,FRS2,AGX1,YFR006W,RPL2A,BNA6,HEM2,PYC1,NBP35,RPS2,MRM2,SUA5,STR3,ARO8,ADE5,7,ADH4,ADE6,RPL11B,VAS1,PCP1,ASN2,CYS4,SKI6,ADE3,CIR1,SER2,TRX2,LSC2,ENO1,MES1,FOL2,PRS3,RPS20,YHL018W,GUT1,SOD2,DIA4,ARD1,ARG4,DED81,MYO1,INM1,AAP1,QNS1,MSR1,GRE3,UBA4,ENO2,BAT1,IMD2,CFD1,RPL2B,MMF1,RNR3,SER33,THS1,LYS12,AYR1,MLP2,GUT2,POT1,YJL045W,BNA3,ARG3,URA2,RPS14B,ACO2,GEF1,SSC1,UTR1,CDC8,HAM1,YJR096W,URA8,CPA2,BAT2,MET14,YNK1,CAB3,SDH1,YKL151C,APE2,MRPL38,ZRT3,SPE1,URA1,KAE1,TRZ1,MLP1,SDH2,FPS1,ADE16,TRX1,SHM2,SPE4,PCD1,ACS2,ASP3-1,CDD1,YLR253W,ACO1,NIT3,TAL1,SSQ1,IMD3,CAR2,APT1,RPS18B,TSA1,IMD4,CPR3,URA5,COQ5,SRT1,ILV2,ADE17,ALD3,ALD2,GCV2,URA10,HER2,ADE4,ATM1,ERR3,SWS2,FMP41,RPS3,MRPL19,ADE12,YNL247W,GOR1,PUS4,URK1,RSM19,COQ2,RPS15,ARG1,MAM3,RPL25,ARG8,RKI1,GCY1,IDH2,LSC1,GLN4,ISU2,MGE1,TUM1,MYO2,ALA1,PYK2,CIR2,ALD4,GDH1,PHR1,ERG10,ISM1,ISU1,COX10,SPT14,FUM1,AIM45,HTS1,SPE3,TKL1,GRS2,SRP54,RPL11A,MRI1,ASN1,DPM1"
0	Component	16023	 cytoplasmic membrane-bounded vesicle	2	305	107	6311	0.103089325	1	Underrepresented	-1.370479511	"USO1,CCC2"
0	Component	5856	 cytoskeleton	5	305	210	6311	0.054385853	0.9322268	Underrepresented	-1.021329947	"MYO4,MYO1,MLP2,MLP1,MYO2"
0	Component	12505	 endomembrane system	7	305	357	6311	0.003240492	0.09455167	Underrepresented	-1.301437866	"USO1,CCC2,SRP101,MLP2,MLP1,ASP3-1,DPM1"
0	Component	5783	 endoplasmic reticulum	8	305	379	6311	0.004093357	0.1168117	Underrepresented	-1.195066563	"RER2,ROT2,SRP101,AYR1,GEF1,ASP3-1,SPT14,DPM1"
0	Component	5576	 extracellular region	3	305	27	6311	0.039011108	0.7288225	Enriched	1.201062474	"MUC1,APE2,HPF1"
0	Component	5794	 Golgi apparatus	3	305	186	6311	0.018005537	0.3987875	Underrepresented	-1.583208835	"USO1,CCC2,GEF1"
0	Component	16020	 membrane	41	305	1438	6311	1.84E-05	0.000989976	Underrepresented	-0.76130848	"COX1,COB,COX2,ACS1,VMA2,PCS60,PHO89,PRM7,USO1,DLD1,CCC2,SRP101,YDR338C,HKR1,ICP55,MDJ1,YFL054C,MSB2,PCP1,ERC1,ENO2,AYR1,MLP2,GUT2,MUC1,URA2,GEF1,SSC1,SDH1,ZRT3,URA1,MLP1,SDH2,FPS1,ATM1,COQ2,MAM3,MGE1,MYO2,COX10,DPM1"
0	Component	5624	 membrane fraction	9	305	207	6311	0.452265976	1	Underrepresented	-0.15257448	"CDC19,PGI1,PGK1,ENO1,ENO2,SHM2,IMD3,ADE17,COQ2"
0	Component	5815	 microtubule organizing center	2	305	73	6311	0.307191771	1	Underrepresented	-0.818837083	"MLP2,MLP1"
0	Component	5740	 mitochondrial envelope	18	305	321	6311	0.208507288	1	Enriched	0.21448299	"COX1,COB,COX2,DLD1,ADK1,ICP55,MDJ1,PCP1,AYR1,GUT2,SSC1,YNK1,SDH1,SDH2,ATM1,COQ2,MGE1,DPM1"
0	Component	5739	 mitochondrion	110	305	1128	6311	2.00E-15	3.99E-13	Enriched	1.012795837	"COX1,AI5_ALPHA,COB,BI4,COX2,NTG1,MYO4,GCV3,ACS1,GDH3,PRX1,PET112,COQ1,MIS1,YSA1,GRS1,PGI1,ROT2,SHM1,NFS1,PGK1,SLM5,TRX3,QRI7,RPO21,DLD1,GCV1,ADK1,HEM1,MRPL7,HNT2,YDR341C,RPS18A,ECM10,RML2,ALD5,ICP55,ILV1,MDJ1,LPD1,AGX1,MRM2,ADH4,VAS1,PCP1,CYS4,CIR1,LSC2,ENO1,YHL018W,GUT1,SOD2,DIA4,MSR1,ENO2,BAT1,MMF1,RNR3,THS1,LYS12,AYR1,MLP2,GUT2,YJL045W,BNA3,URA2,ACO2,SSC1,YNK1,SDH1,APE2,MRPL38,TRZ1,SDH2,YLR253W,ACO1,NIT3,SSQ1,RPS18B,CPR3,COQ5,ILV2,GCV2,HER2,ATM1,SWS2,FMP41,MRPL19,GOR1,PUS4,RSM19,COQ2,ARG8,IDH2,LSC1,GLN4,ISU2,MGE1,ALA1,PYK2,CIR2,ALD4,PHR1,ISM1,ISU1,COX10,FUM1,AIM45,HTS1,DPM1"
0	Component	5730	 nucleolus	5	305	318	6311	0.001476556	0.04823153	Underrepresented	-1.619967385	"SPB1,ACS2,CBF5,NOP2,DIM1"
0	Component	5634	 nucleus	71	305	2082	6311	9.50E-05	0.004383737	Underrepresented	-0.503019758	"NTG1,BDH2,GDH3,APN2,ZTA1,YSA1,TKL2,NFS1,SPB1,RBK1,POL3,HNT1,RPO21,BPL1,MGT1,HEM3,PHO13,HNT2,YPR1,MXR1,HMF1,ICP55,YER152C,DEG1,BNA6,HEM2,NBP35,NQM1,SKI6,ADE3,SER2,FOL2,INM1,AAP1,QNS1,GRE3,MLP2,UTR1,CDC8,HAM1,YJR096W,BAT2,KAE1,TRZ1,MLP1,SMC4,ACS2,ASP3-1,CBF5,TOP3,CDD1,YSH1,TAL1,CAR2,APT1,URA5,NOP2,RNH201,GOR1,RFC3,PUS4,URK1,NTG2,RKI1,RPO31,GCY1,GDH1,PHR1,DIM1,SPE3,MRI1"
0	Component	5777	 peroxisome	4	305	65	6311	0.204367279	1	Enriched	0.348619663	"PCS60,STR3,POT1,PCD1"
0	Component	5886	 plasma membrane	7	305	289	6311	0.026612475	0.5517671	Underrepresented	-0.996583285	"PHO89,HKR1,MSB2,ENO2,MUC1,GEF1,FPS1"
0	Component	5840	 ribosome	23	305	352	6311	0.053683204	0.9232297	Enriched	0.435117813	"RPL23A,RPS14A,MRPL7,RPS18A,RML2,RPL23B,RPL2A,RPS2,RPL11B,RPS20,ARD1,RPL2B,RPS14B,MRPL38,RPS18B,SWS2,RPS3,MRPL19,YNL247W,RSM19,RPS15,RPL25,RPL11A"
0	Component	30427	 site of polarized growth	7	305	227	6311	0.134092461	1	Underrepresented	-0.64820609	"MYO4,HKR1,MSB2,MYO1,MUC1,SHM2,MYO2"
0	Component	5773	 vacuole	10	305	223	6311	0.482756203	1	Underrepresented	-0.107984329	"VMA2,TRX2,ENO1,ENO2,GEF1,ZRT3,FPS1,TRX1,MAM3,MYO2"
0	Function	16887	 ATPase activity	8	305	230	6311	0.210325783	1	Underrepresented	-0.474502575	"VMA2,CCC2,NBP35,CFD1,SSC1,SMC4,ATM1,RFC3"
0	Function	8092	 cytoskeletal protein binding	2	305	65	6311	0.385008987	1	Underrepresented	-0.651380337	"MYO4,MYO2"
0	Function	3677	 DNA binding	6	305	342	6311	0.00192935	0.06000298	Underrepresented	-1.461902539	"SUA5,KAE1,TOP3,ACO1,ADE12,RFC3"
0	Function	19899	 enzyme binding	0	305	39	6311	0.144011904	1	Underrepresented	(zero in phylogroup)	none
0	Function	30234	 enzyme regulator activity	3	305	218	6311	0.005452901	0.1471212	Underrepresented	-1.812234348	"MDJ1,SSC1,MGE1"
0	Function	3924	 GTPase activity	0	305	57	6311	0.058634824	0.971396	Underrepresented	(zero in phylogroup)	none
0	Function	4386	 helicase activity	0	305	80	6311	0.018528181	0.4077548	Underrepresented	(zero in phylogroup)	none
0	Function	42393	 histone binding	0	305	34	6311	0.184754657	1	Underrepresented	(zero in phylogroup)	none
0	Function	16810	" hydrolase activity, acting on carbon-nitrogen (but not peptide) bonds"	17	305	61	6311	2.49E-10	2.85E-08	Enriched	2.527712979	"MIS1,DUR1,2,GUD1,ASP1,ADE3,FOL2,QNS1,DAL1,NIT2,ADE16,ASP3-1,ASP3-2,ASP3-3,ASP3-4,CDD1,NIT3,ADE17"
0	Function	16798	" hydrolase activity, acting on glycosyl bonds"	4	305	47	6311	0.074773152	1	Enriched	0.816398624	"NTG1,ROT2,NTG2,HPF1"
0	Function	43167	 ion binding	3	305	41	6311	0.134324201	1	Enriched	0.598397972	"CCC2,NBP35,ISU1"
0	Function	16853	 isomerase activity	9	305	57	6311	0.000341551	0.01338807	Enriched	1.708022463	"GAL10,PGI1,DEG1,CBF5,TOP3,CPR3,PUS4,RKI1,MRI1"
0	Function	16301	 kinase activity	12	305	202	6311	0.178028024	1	Enriched	0.297738494	"CDC19,PGK1,RBK1,ADK1,YEF1,GUT1,UTR1,CDC8,MET14,YNK1,URK1,PYK2"
0	Function	16874	 ligase activity	42	305	180	6311	0	0	Enriched	2.271451802	"ACS1,URA7,ILS1,PET112,MIS1,GRS1,DUR1,2,PYC2,SLM5,BPL1,SES1,YDR341C,FRS2,PYC1,ADE5,7,ADE6,VAS1,ASN2,ADE3,LSC2,MES1,DIA4,DED81,QNS1,MSR1,THS1,URA2,URA8,CPA2,ACS2,GUA1,HER2,ADE12,YNL247W,ARG1,LSC1,GLN4,ALA1,ISM1,HTS1,GRS2,ASN1"
0	Function	8289	 lipid binding	0	305	87	6311	0.01303721	0.3029601	Underrepresented	(zero in phylogroup)	none
0	Function	16829	 lyase activity	23	305	83	6311	3.73E-13	6.05E-11	Enriched	2.51951	"CYS3,NTG1,APN2,URA3,ILV1,HEM2,STR3,CYS4,ENO1,ARG4,ENO2,ACO2,CAB3,SPE1,SRY1,ACO1,ERR3,RPS3,NTG2,PHR1,ERR1,FUM1,ERR2"
0	Function	8168	 methyltransferase activity	6	305	86	6311	0.120956845	1	Enriched	0.529685222	"SPB1,MGT1,MRM2,COQ5,NOP2,DIM1"
0	Function	3674	 molecular function unknown	25	305	1998	6311	8.78E-24	2.15E-21	Underrepresented	-1.949497202	"YBR053C,FIG2,PRM7,USO1,QRI7,YDR336W,YEL020C,ECM10,HMF1,YFR006W,YGL159W,SKI6,CIR1,YHL018W,MMF1,YIL169C,MUC1,YKL151C,YLR253W,YMR317W,FMP41,MAM3,ISU2,CIR2,AIM45"
0	Function	3729	 mRNA binding	6	305	76	6311	0.073233303	1	Enriched	0.708022463	"PCS60,RPS14A,GRE3,POT1,GCY1,PHR1"
0	Function	4518	 nuclease activity	7	305	130	6311	0.291985685	1	Enriched	0.155974585	"AI5_ALPHA,APN2,YBL055C,POL3,TRZ1,YSH1,RNH201"
0	Function	1071	 nucleic acid binding transcription factor activity	0	305	85	6311	0.014415057	0.3269333	Underrepresented	(zero in phylogroup)	none
0	Function	16779	 nucleotidyltransferase activity	5	305	113	6311	0.53298595	1	Underrepresented	-0.127263392	"PSA1,POL3,RPO21,UBA4,RPO31"
0	Function	16491	 oxidoreductase activity	54	305	276	6311	0	0	Enriched	2.017350521	"COX1,COB,COX2,GCV3,BDH1,BDH2,GDH3,PRX1,UGA2,ZTA1,MIS1,TRX3,DLD1,SOR2,GCV1,YPR1,TSA2,PRO3,MXR1,RNR1,ALD5,SER3,LPD1,ADH4,ADE3,TRX2,SOD2,GRE3,IMD2,RNR3,SER33,LYS12,AYR1,GUT2,YJL045W,YJR096W,SOR1,SDH1,URA1,SDH2,TRX1,XYL2,IMD3,TSA1,IMD4,ALD3,ALD2,GCV2,GOR1,GCY1,IDH2,ALD4,GDH1,YPL088W"
0	Function	8233	 peptidase activity	4	305	137	6311	0.200529352	1	Underrepresented	-0.727044607	"ICP55,PCP1,AAP1,APE2"
0	Function	16791	 phosphatase activity	4	305	97	6311	0.492759161	1	Underrepresented	-0.228925367	"PHO13,INM2,SER2,INM1"
0	Function	988	 protein binding transcription factor activity	0	305	76	6311	0.02264547	0.483015	Underrepresented	(zero in phylogroup)	none
0	Function	30674	" protein binding, bridging"	0	305	45	6311	0.106769006	1	Underrepresented	(zero in phylogroup)	none
0	Function	8565	 protein transporter activity	0	305	51	6311	0.079134226	1	Underrepresented	(zero in phylogroup)	none
0	Function	3723	 RNA binding	13	305	754	6311	1.71E-06	0.000113766	Underrepresented	-1.48699352	"BI4,ZTA1,PCS60,RPS14A,RPS2,GRE3,POT1,RPS14B,YSH1,RPL25,GCY1,PHR1,SRP54"
0	Function	30555	 RNA modification guide activity	0	305	71	6311	0.029096212	0.586864	Underrepresented	(zero in phylogroup)	none
0	Function	19843	 rRNA binding	2	305	93	6311	0.165232629	1	Underrepresented	-1.168171336	"RPS2,RPS14B"
0	Function	4871	 signal transducer activity	2	305	40	6311	0.304618348	1	Enriched	0.049059381	"HKR1,MSB2"
0	Function	32182	 small conjugating protein binding	0	305	43	6311	0.1179715	1	Underrepresented	(zero in phylogroup)	none
0	Function	3735	 structural constituent of ribosome	21	305	223	6311	0.001054588	0.03568229	Enriched	0.962404998	"RPL23A,RPS14A,MRPL7,RPS18A,RML2,RPL23B,RPL2A,RPS2,RPL11B,RPS20,RPL2B,RPS14B,MRPL38,RPS18B,SWS2,RPS3,MRPL19,RSM19,RPS15,RPL25,RPL11A"
0	Function	5198	 structural molecule activity	21	305	354	6311	0.132578919	1	Enriched	0.295699348	"RPL23A,RPS14A,MRPL7,RPS18A,RML2,RPL23B,RPL2A,RPS2,RPL11B,RPS20,RPL2B,RPS14B,MRPL38,RPS18B,SWS2,RPS3,MRPL19,RSM19,RPS15,RPL25,RPL11A"
0	Function	8134	 transcription factor binding	0	305	38	6311	0.151371762	1	Underrepresented	(zero in phylogroup)	none
0	Function	16746	" transferase activity, transferring acyl groups"	4	305	112	6311	0.363682681	1	Underrepresented	-0.436367446	"HEM1,ARD1,POT1,ERG10"
0	Function	16765	" transferase activity, transferring alkyl or aryl (other than methyl) groups"	8	305	39	6311	7.49E-05	0.003506821	Enriched	2.085585257	"RER2,COQ1,HEM3,SPE4,SRT1,COQ2,COX10,SPE3"
0	Function	16757	" transferase activity, transferring glycosyl groups"	8	305	100	6311	0.051708944	0.9027281	Enriched	0.727131286	"BNA6,FUR1,APT1,URA5,URA10,ADE4,SPT14,DPM1"
0	Function	8135	" translation factor activity, nucleic acid binding"	0	305	46	6311	0.101571983	1	Underrepresented	(zero in phylogroup)	none
0	Function	22857	 transmembrane transporter activity	13	305	308	6311	0.365147101	1	Underrepresented	-0.195359347	"COX1,COB,COX2,VMA2,PHO89,CCC2,YDR338C,YFL054C,ERC1,GEF1,ZRT3,FPS1,ATM1"
0	Function	30533	 triplet codon-amino acid adaptor activity	0	305	299	6311	2.55E-07	2.01E-05	Underrepresented	(zero in phylogroup)	none
0	Function	51082	 unfolded protein binding	3	305	67	6311	0.592559599	1	Underrepresented	-0.110139214	"MDJ1,SSQ1,TSA1"
0	Process	6865	 amino acid transport	0	305	44	6311	0.112231023	1	Underrepresented	(zero in phylogroup)	none
0	Process	8150	 biological process unknown	27	305	1214	6311	2.43E-07	1.93E-05	Underrepresented	-1.119677728	"BDH2,YBR053C,PCS60,YDR336W,YEL020C,HMF1,YER152C,YFR006W,YGL159W,NQM1,CIR1,YHL018W,YIL169C,NIT2,ACO2,YKL151C,PCD1,YLR253W,NIT3,IMD4,YMR317W,ERR3,FMP41,CIR2,ERR1,ERR2,AIM45"
0	Process	5975	 carbohydrate metabolic process	36	305	274	6311	7.75E-09	7.67E-07	Enriched	1.442880394	"CDC19,PRS4,RER2,GAL10,YSA1,TKL2,PGI1,PYC2,PGK1,RBK1,PSA1,DLD1,SOR2,INM2,YPR1,HKR1,PRS2,PYC1,ENO1,PRS3,GUT1,INM1,AAP1,GRE3,ENO2,GUT2,YJR096W,SOR1,GFA1,XYL2,TAL1,SRT1,RKI1,GCY1,TKL1,DPM1"
0	Process	8643	 carbohydrate transport	1	305	38	6311	0.445290126	1	Underrepresented	-0.876940038	FPS1
0	Process	7114	 cell budding	2	305	85	6311	0.21355461	1	Underrepresented	-1.038403461	"UBA4,MYO2"
0	Process	902	 cell morphogenesis	2	305	37	6311	0.264514928	1	Enriched	0.16153411	"FIG2,MYO2"
0	Process	71554	 cell wall organization or biogenesis	8	305	219	6311	0.260199064	1	Underrepresented	-0.403799584	"PRS4,ROT2,PSA1,HKR1,PRS2,PRS3,GFA1,HPF1"
0	Process	6520	 cellular amino acid metabolic process	71	305	240	6311	0	0	Enriched	2.613843999	"CYS3,GCV3,GDH3,ILS1,PET112,UGA2,MIS1,GRS1,SHM1,SLM5,GCV1,SES1,ASP1,YDR341C,PRO3,SAH1,SER3,ILV1,LPD1,FRS2,AGX1,STR3,ARO8,ADH4,VAS1,ASN2,CYS4,SER2,MES1,DIA4,ARG4,DED81,ERC1,MSR1,BAT1,MMF1,SER33,THS1,LYS12,ARG3,URA2,CPA2,BAT2,MET14,SPE1,SRY1,SPE4,ASP3-1,ASP3-2,ASP3-3,ASP3-4,ACO1,CAR2,ILV2,ALD3,ALD2,GCV2,HER2,YNL247W,ARG1,ARG8,IDH2,GLN4,ALA1,GDH1,ISM1,HTS1,SPE3,GRS2,MRI1,ASN1"
0	Process	6873	 cellular ion homeostasis	11	305	123	6311	0.015315428	0.3449095	Enriched	0.887904589	"VMA2,NFS1,CCC2,GEF1,UTR1,ZRT3,SSQ1,ATM1,MAM3,ISU2,ISU1"
0	Process	45333	 cellular respiration	14	305	92	6311	2.90E-05	0.001474119	Enriched	1.654780442	"COX1,COB,COX2,DLD1,LSC2,YJL045W,SDH1,SDH2,ADE16,ACO1,COQ5,IDH2,LSC1,FUM1"
0	Process	6325	 chromatin organization	4	305	218	6311	0.017064587	0.3803804	Underrepresented	-1.397196849	"ACS1,ARD1,MLP1,ACS2"
0	Process	7059	 chromosome segregation	3	305	135	6311	0.101833578	1	Underrepresented	-1.120865621	"SMC4,TOP3,RFC3"
0	Process	51186	 cofactor metabolic process	43	305	162	6311	0	0	Enriched	2.457402227	"ACS1,COQ1,MIS1,TKL2,PGI1,PYC2,NFS1,HEM3,HEM1,YEF1,BNA6,HEM2,PYC1,NBP35,ADE3,LSC2,FOL2,ERC1,QNS1,CFD1,GUT2,UTR1,CAB3,SDH1,SPE1,SDH2,SPE4,ACS2,ACO1,TAL1,SSQ1,COQ5,COQ2,RKI1,IDH2,LSC1,ISU2,ALD4,ISU1,COX10,FUM1,SPE3,TKL1"
0	Process	746	 conjugation	3	305	117	6311	0.175337306	1	Underrepresented	-0.914414743	"FIG2,PRM7,FPS1"
0	Process	910	 cytokinesis	3	305	110	6311	0.213919844	1	Underrepresented	-0.825409737	"HKR1,MYO1,MYO2"
0	Process	2181	 cytoplasmic translation	18	305	174	6311	0.000680657	0.02429649	Enriched	1.097968981	"ILS1,RPL23A,RPS14A,YDR341C,RPS18A,RML2,RPL23B,RPL2A,RPL11B,RPS20,RPL2B,THS1,RPS14B,RPS18B,RPS3,RPS15,RPL25,RPL11A"
0	Process	7010	 cytoskeleton organization	3	305	221	6311	0.004858874	0.132819	Underrepresented	-1.831952583	"MYO1,MLP2,MYO2"
0	Process	6310	 DNA recombination	2	305	147	6311	0.023709988	0.5005812	Underrepresented	-1.828684869	"AI5_ALPHA,TOP3"
0	Process	6281	 DNA repair	7	305	230	6311	0.125019345	1	Underrepresented	-0.667147653	"NTG1,APN2,POL3,MGT1,RFC3,NTG2,PHR1"
0	Process	6260	 DNA replication	8	305	138	6311	0.222875048	1	Enriched	0.262463019	"NTG1,POL3,ADK1,TRX2,TRX1,TOP3,RNH201,RFC3"
0	Process	6897	 endocytosis	0	305	96	6311	0.008292088	0.2085557	Underrepresented	(zero in phylogroup)	none
0	Process	16197	 endosome transport	0	305	75	6311	0.023810007	0.5016732	Underrepresented	(zero in phylogroup)	none
0	Process	6887	 exocytosis	0	305	47	6311	0.096627138	1	Underrepresented	(zero in phylogroup)	none
0	Process	6091	 generation of precursor metabolites and energy	22	305	165	6311	3.59E-06	0.000222115	Enriched	1.46409688	"COX1,COB,COX2,CDC19,ACS1,PGI1,PGK1,DLD1,ADH4,LSC2,ENO1,AAP1,ENO2,YJL045W,SDH1,SDH2,ADE16,ACO1,COQ5,IDH2,LSC1,FUM1"
0	Process	48193	 Golgi vesicle transport	4	305	183	6311	0.053664234	0.9232297	Underrepresented	-1.144712363	"RER2,USO1,TRX2,TRX1"
0	Process	16570	 histone modification	3	305	96	6311	0.310773614	1	Underrepresented	-0.629012524	"ACS1,ARD1,ACS2"
0	Process	1403	 invasive growth in response to glucose limitation	3	305	51	6311	0.231502267	1	Enriched	0.283524634	"DIA4,UBA4,MUC1"
0	Process	6811	 ion transport	4	305	131	6311	0.233435881	1	Underrepresented	-0.662435526	"PHO89,CCC2,ZRT3,FPS1"
0	Process	6629	 lipid metabolic process	9	305	262	6311	0.177102547	1	Underrepresented	-0.492510524	"URA7,RER2,RML2,AYR1,POT1,URA8,ERG10,SPT14,DPM1"
0	Process	6869	 lipid transport	0	305	49	6311	0.087445777	1	Underrepresented	(zero in phylogroup)	none
0	Process	51321	 meiotic cell cycle	1	305	163	6311	0.002657548	0.07842359	Underrepresented	-2.977740679	TOP3
0	Process	61025	 membrane fusion	5	305	78	6311	0.174265182	1	Enriched	0.407513352	"USO1,TRX2,ENO1,ENO2,TRX1"
0	Process	10324	 membrane invagination	0	305	136	6311	0.00110076	0.03712361	Underrepresented	(zero in phylogroup)	none
0	Process	32543	 mitochondrial translation	14	305	135	6311	0.00207047	0.0638186	Enriched	1.101526801	"PET112,GRS1,SLM5,MRPL7,DIA4,MSR1,MMF1,MRPL38,SWS2,MRPL19,RSM19,ALA1,ISM1,HTS1"
0	Process	7005	 mitochondrion organization	25	305	325	6311	0.007358951	0.1873545	Enriched	0.670547757	"NTG1,PET112,GRS1,NFS1,SLM5,QRI7,MRPL7,ECM10,MDJ1,PCP1,DIA4,MSR1,MMF1,SSC1,MRPL38,ACO1,SWS2,MRPL19,RSM19,MAM3,MGE1,MYO2,ALA1,ISM1,HTS1"
0	Process	278	 mitotic cell cycle	3	305	284	6311	0.000387171	0.01473155	Underrepresented	-2.193797143	"SMC4,TOP3,MYO2"
0	Process	6397	 mRNA processing	1	305	179	6311	0.001282652	0.04256697	Underrepresented	-3.112828302	YSH1
0	Process	51169	 nuclear transport	7	305	158	6311	0.501442136	1	Underrepresented	-0.125438351	"RPS18A,RPS2,MLP2,MLP1,RPS18B,RPS3,RPS15"
0	Process	55086	" nucleobase, nucleoside and nucleotide metabolic process"	49	305	184	6311	0	0	Enriched	2.462135364	"URA7,TKL2,PGI1,PYC2,NFS1,QRI7,HNT1,GUD1,ADK1,HNT2,URA3,YEF1,RNR1,BNA6,PYC1,SUA5,ADE5,7,ADE6,ADE3,ERC1,QNS1,FUR1,IMD2,RNR3,GUT2,URA2,UTR1,CDC8,HAM1,URA8,YNK1,CAB3,URA1,KAE1,ADE16,CDD1,TAL1,IMD3,APT1,URA5,ADE17,GUA1,URA10,ADE4,ADE12,URK1,RKI1,ALD4,TKL1"
0	Process	15931	" nucleobase, nucleoside, nucleotide and nucleic acid transport"	7	305	114	6311	0.185282064	1	Enriched	0.345452383	"RPS18A,RPS2,MLP2,MLP1,RPS18B,RPS3,RPS15"
0	Process	6997	 nucleus organization	0	305	57	6311	0.058634824	0.971396	Underrepresented	(zero in phylogroup)	none
0	Process	9311	 oligosaccharide metabolic process	0	305	37	6311	0.159106456	1	Underrepresented	(zero in phylogroup)	none
0	Process	70925	 organelle assembly	5	305	82	6311	0.203928426	1	Enriched	0.335363566	"RPS14A,RPL11B,RPS14B,RPL25,RPL11A"
0	Process	48285	 organelle fission	2	305	128	6311	0.048586234	0.8612394	Underrepresented	-1.629012524	"SMC4,TOP3"
0	Process	48284	 organelle fusion	1	305	66	6311	0.16402132	1	Underrepresented	-1.673406644	USO1
0	Process	48308	 organelle inheritance	4	305	52	6311	0.104708913	1	Enriched	0.670547757	"MYO4,TRX2,TRX1,MYO2"
0	Process	18193	 peptidyl-amino acid modification	3	305	76	6311	0.495501093	1	Underrepresented	-0.291977537	"ACS1,ARD1,ACS2"
0	Process	7031	 peroxisome organization	1	305	68	6311	0.151901765	1	Underrepresented	-1.716475366	MYO2
0	Process	43543	 protein acylation	3	305	63	6311	0.637022019	1	Underrepresented	-0.021329947	"ACS1,ARD1,ACS2"
0	Process	8213	 protein alkylation	0	305	40	6311	0.137008774	1	Underrepresented	(zero in phylogroup)	none
0	Process	70271	 protein complex biogenesis	2	305	213	6311	0.001619976	0.05161777	Underrepresented	-2.363722145	"USO1,SRP54"
0	Process	6470	 protein dephosphorylation	1	305	38	6311	0.445290126	1	Underrepresented	-0.876940038	PHO13
0	Process	6457	 protein folding	6	305	88	6311	0.132062294	1	Enriched	0.496518358	"ECM10,MDJ1,SSC1,TSA1,CPR3,MGE1"
0	Process	6486	 protein glycosylation	4	305	69	6311	0.239907312	1	Enriched	0.262463019	"RER2,PSA1,SRT1,DPM1"
0	Process	6497	 protein lipidation	2	305	43	6311	0.655039286	1	Underrepresented	-0.055277279	"SPT14,DPM1"
0	Process	51604	 protein maturation	2	305	39	6311	0.291200088	1	Enriched	0.085585257	"PCP1,SSQ1"
0	Process	70647	 protein modification by small protein conjugation or removal	1	305	145	6311	0.005960057	0.1571312	Underrepresented	-2.808921614	UBA4
0	Process	6468	 protein phosphorylation	0	305	151	6311	0.000514429	0.01894893	Underrepresented	(zero in phylogroup)	none
0	Process	6605	 protein targeting	7	305	260	6311	0.059129632	0.9764787	Underrepresented	-0.844025415	"SRP101,ECM10,MLP2,SSC1,MLP1,MGE1,SRP54"
0	Process	51603	 proteolysis involved in cellular protein catabolic process	1	305	190	6311	0.000773376	0.02713984	Underrepresented	-3.198868133	MDJ1
0	Process	7124	 pseudohyphal growth	3	305	67	6311	0.592559599	1	Underrepresented	-0.110139214	"DIA4,UBA4,MUC1"
0	Process	51726	 regulation of cell cycle	1	305	187	6311	0.000888141	0.03067461	Underrepresented	-3.175906984	TSA1
0	Process	51052	 regulation of DNA metabolic process	4	305	62	6311	0.178985678	1	Enriched	0.416791165	"NTG1,TRX2,TRX1,TOP3"
0	Process	33043	 regulation of organelle organization	4	305	131	6311	0.233435881	1	Underrepresented	-0.662435526	"NTG1,PCP1,ENO1,ENO2"
0	Process	31399	 regulation of protein modification process	0	305	63	6311	0.043432891	0.7928933	Underrepresented	(zero in phylogroup)	none
0	Process	6417	 regulation of translation	3	305	87	6311	0.387510637	1	Underrepresented	-0.48699352	"RPS2,SUA5,TSA1"
0	Process	51049	 regulation of transport	0	305	57	6311	0.058634824	0.971396	Underrepresented	(zero in phylogroup)	none
0	Process	42221	 response to chemical stimulus	19	305	339	6311	0.204965642	1	Enriched	0.213773526	"NTG1,YBL055C,PRX1,UGA2,ZTA1,TRX3,FIG2,YPR1,TSA2,MXR1,TRX2,SOD2,GRE3,UBA4,YJR096W,FPS1,TRX1,TSA1,GCY1"
0	Process	6974	 response to DNA damage stimulus	10	305	282	6311	0.189000165	1	Underrepresented	-0.446635782	"NTG1,APN2,POL3,MGT1,HAM1,YNK1,TSA1,RFC3,NTG2,PHR1"
0	Process	9408	 response to heat	1	305	39	6311	0.431046354	1	Underrepresented	-0.914414743	MDJ1
0	Process	6970	 response to osmotic stress	3	305	73	6311	0.527191167	1	Underrepresented	-0.233874583	"HKR1,MSB2,CAB3"
0	Process	6979	 response to oxidative stress	17	305	85	6311	7.94E-08	6.79E-06	Enriched	2.049059381	"NTG1,YBL055C,PRX1,UGA2,ZTA1,TRX3,YPR1,TSA2,MXR1,TRX2,SOD2,GRE3,UBA4,YJR096W,TRX1,TSA1,GCY1"
0	Process	42594	 response to starvation	4	305	75	6311	0.29592871	1	Enriched	0.142168785	"ASP3-1,ASP3-2,ASP3-3,ASP3-4"
0	Process	42273	 ribosomal large subunit biogenesis	4	305	82	6311	0.363582939	1	Enriched	0.013435471	"SPB1,RPL11B,RPL25,RPL11A"
0	Process	42274	 ribosomal small subunit biogenesis	5	305	124	6311	0.44133945	1	Underrepresented	-0.26128074	"RPS14A,RPS18A,RPS20,RPS14B,RPS18B"
0	Process	54	 ribosomal subunit export from nucleus	0	305	42	6311	0.124004583	1	Underrepresented	(zero in phylogroup)	none
0	Process	42255	 ribosome assembly	5	305	59	6311	0.06394198	1	Enriched	0.810272521	"RPS14A,RPL11B,RPS14B,RPL25,RPL11A"
0	Process	6401	 RNA catabolic process	4	305	107	6311	0.404410656	1	Underrepresented	-0.370479511	"POL3,SKI6,MLP1,RNH201"
0	Process	9451	 RNA modification	14	305	154	6311	0.007238406	0.1847382	Enriched	0.911555857	"NFS1,SPB1,QRI7,DEG1,NBP35,MRM2,UBA4,CFD1,CBF5,PUS4,ISU2,TUM1,ISU1,DIM1"
0	Process	8380	 RNA splicing	2	305	137	6311	0.034721889	0.6716412	Underrepresented	-1.727044607	"BI4,YSH1"
0	Process	6364	 rRNA processing	11	305	292	6311	0.238308349	1	Underrepresented	-0.359405465	"SPB1,RPS14A,RPS18A,MRM2,SKI6,RPS20,RPS14B,CBF5,RPS18B,NOP2,DIM1"
0	Process	23052	 signaling	2	305	230	6311	0.00078279	0.02728584	Underrepresented	-2.474502575	"HKR1,MSB2"
0	Process	43144	 snoRNA processing	3	305	34	6311	0.079478476	1	Enriched	0.868487135	"SKI6,CBF5,YSH1"
0	Process	43934	 sporulation	2	305	127	6311	0.050410888	0.8836356	Underrepresented	-1.617697211	"ADE16,SWS2"
0	Process	32200	 telomere organization	3	305	66	6311	0.603635545	1	Underrepresented	-0.088444143	"SUA5,KAE1,TOP3"
0	Process	6354	" transcription elongation, DNA-dependent"	0	305	70	6311	0.030591216	0.6094631	Underrepresented	(zero in phylogroup)	none
0	Process	6360	 transcription from RNA polymerase I promoter	0	305	57	6311	0.058634824	0.971396	Underrepresented	(zero in phylogroup)	none
0	Process	6366	 transcription from RNA polymerase II promoter	4	305	424	6311	4.93E-06	0.000292915	Underrepresented	-2.356932979	"RPO21,KAE1,MLP1,YSH1"
0	Process	6383	 transcription from RNA polymerase III promoter	1	305	40	6311	0.41713397	1	Underrepresented	-0.950940619	RPO31
0	Process	6352	" transcription initiation, DNA-dependent"	0	305	72	6311	0.027674041	0.5702022	Underrepresented	(zero in phylogroup)	none
0	Process	6353	" transcription termination, DNA-dependent"	2	305	30	6311	0.174849571	1	Enriched	0.46409688	"GRS1,YSH1"
0	Process	6414	 translational elongation	2	305	331	6311	8.45E-06	0.000474207	Underrepresented	-2.999699931	"RPS2,SUA5"
0	Process	6413	 translational initiation	0	305	56	6311	0.061640475	1	Underrepresented	(zero in phylogroup)	none
0	Process	55085	 transmembrane transport	8	305	188	6311	0.438789746	1	Underrepresented	-0.183601376	"VMA2,PHO89,CCC2,YDR338C,YFL054C,ERC1,SSC1,MGE1"
0	Process	32196	 transposition	0	305	108	6311	0.004530872	0.1265165	Underrepresented	(zero in phylogroup)	none
0	Process	6418	 tRNA aminoacylation for protein translation	18	305	37	6311	0	0	Enriched	3.331459111	"ILS1,GRS1,SLM5,SES1,YDR341C,FRS2,VAS1,MES1,DIA4,DED81,MSR1,THS1,YNL247W,GLN4,ALA1,ISM1,HTS1,GRS2"
0	Process	8033	 tRNA processing	11	305	98	6311	0.002528136	0.07524597	Enriched	1.21570925	"NFS1,QRI7,DEG1,NBP35,UBA4,CFD1,TRZ1,PUS4,ISU2,TUM1,ISU1"
0	Process	7033	 vacuole organization	5	305	130	6311	0.394542323	1	Underrepresented	-0.329452243	"TRX2,ENO1,ENO2,TRX1,MYO2"
0	Process	16050	 vesicle organization	1	305	77	6311	0.106835043	1	Underrepresented	-1.895799065	USO1
0	Process	6766	 vitamin metabolic process	5	305	47	6311	0.024523056	0.5135718	Enriched	1.138326719	"MIS1,SPE1,SPE4,RKI1,SPE3"
1	Component	5938	 cell cortex	0	282	137	6311	0.001777122	0.0559386	Underrepresented	(zero in phylogroup)	none
1	Component	5618	 cell wall	3	282	97	6311	0.363762274	1	Underrepresented	-0.530848786	"TDH3,TDH1,TDH2"
1	Component	5933	 cellular bud	0	282	183	6311	0.000205228	0.008630738	Underrepresented	(zero in phylogroup)	none
1	Component	5575	 cellular component unknown	19	282	716	6311	0.005644063	0.1507798	Underrepresented	-0.751786708	"YAL044W-A,YBL036C,YDR109C,SAM2,DAK2,YHI9,YHR210C,DAL7,IMA5,IMA4,GPX1,YKL033W-A,TRM2,YMR210W,YNR071C,YOL114C,IMA2,YOR111W,EEB1"
1	Component	5694	 chromosome	3	282	341	6311	0.000103174	0.004721203	Underrepresented	-2.344563873	"SMC2,SGS1,TOP2"
1	Component	5737	 cytoplasm	241	282	3812	6311	0	0	Enriched	0.500658488	"ATP6,OLI1,COX3,FMT1,PIM1,MRPL16,ATP1,GAL7,SCO2,OLA1,SCO1,ATP3,LYS2,MRPS9,EHT1,GDT1,PDB1,MCX1,GPX2,DUT1,MXR2,GRX1,PRD1,RIM1,SOL2,ATP16,GPD1,SLM3,PUS9,SLC1,MDH3,YFH1,CRD1,SFA1,DTD1,EHD3,KRS1,HEM13,HEM12,TPI1,ALT2,YDR115W,MRPL1,KGD2,CAB5,MSC2,FMN1,YDR248C,CTA1,HSP78,MSW1,GLO2,ATP5,MRPS28,URH1,GUK1,NHX1,GRX2,GLC3,RIP1,BUD16,GLY1,AFG1,PMI40,FMP52,HEM14,AFG3,RSM18,CEM1,CCA1,PDA1,FAU1,GCN20,SMC2,DUG1,ERG26,ATE1,JAC1,OLE1,NPY1,MNP1,PRP43,MET13,MRF1,PMR1,MTO1,YGR021W,CTT1,MSM1,TDH3,MRPL9,PFK1,SOL4,COQ6,GND2,IMA1,MRP4,RRF1,NCP1,MSH1,DCD1,SOL3,MTG2,GND1,CBR1,KGD1,IMA3,RNR2,TAD2,TDH1,MRPL8,YJL068C,MEF2,RPE1,TIF2,FBP26,TDH2,SOD1,RSM7,STE24,ATP2,MAE1,NFU1,YKL071W,YJU3,AAT1,PGM1,GPM1,PXA2,ACP1,STE6,TIF1,HBS1,OMA1,TVP38,HSP104,ISA1,FRA1,AAT2,SMF3,REX2,MEF1,ALT1,AHP1,YLR118C,MAS1,SAM1,MDL1,HRD3,LIP2,MAP1,HSP60,GUF1,ECM38,FBP1,NAM2,DUS3,GLO1,MRPL39,UNG1,YML6,CYB2,NTE1,DAK1,YML131W,MSS1,YTA12,MTG1,PGM2,HFD1,FOL3,YMR114C,YIM1,MLH1,HSC82,PFK2,YMR226C,YMR253C,PGM3,MRP7,SIS1,SAM50,MTQ1,LAT1,TOP2,DBP2,MLS1,FPR1,AAH1,MGS1,URE2,ZWF1,MRPL10,BXI1,BUD17,YNR029C,SOL1,MRPS12,COQ10,DIS3,IFM1,MSE1,GPD2,RIB2,COQ3,HSP10,GLO4,CYT1,THI80,MRPL23,HEM15,SER1,TUF1,LIP5,MRM1,DED1,MET7,YOR246C,MOD5,PRO2,MRPS16,GRX5,GLR1,MSY1,FMP30,MSD1,YPL109C,DBP1,PXA1,RTC6,FMP40,HSP82,YAH1,MDL2,YPR003C,YME1,FCY1,ISA2,LTP1,GPH1,MRP2"
1	Component	16023	 cytoplasmic membrane-bounded vesicle	0	282	107	6311	0.007199022	0.1841856	Underrepresented	(zero in phylogroup)	none
1	Component	5856	 cytoskeleton	0	282	210	6311	5.74E-05	0.002733167	Underrepresented	(zero in phylogroup)	none
1	Component	12505	 endomembrane system	7	282	357	6311	0.007709565	0.1953234	Underrepresented	-1.188323786	"CAB5,ERG26,OLE1,PMR1,STE24,TVP38,HRD3"
1	Component	5783	 endoplasmic reticulum	10	282	379	6311	0.042264548	0.774286	Underrepresented	-0.760024388	"CAB5,MSC2,FMP52,ERG26,OLE1,STE24,HRD3,NTE1,BXI1,YPR003C"
1	Component	5576	 extracellular region	0	282	27	6311	0.290294471	1	Underrepresented	(zero in phylogroup)	none
1	Component	5794	 Golgi apparatus	3	282	186	6311	0.029779768	0.5983276	Underrepresented	-1.470094755	"PMR1,STE6,TVP38"
1	Component	16020	 membrane	62	282	1438	6311	0.403758866	1	Underrepresented	-0.051550094	"ATP6,OLI1,COX3,ATP1,SCO1,ATP3,EHT1,GDT1,GPX2,SUL1,ATP16,CRD1,MSC2,FMN1,ATP5,NHX1,RIP1,AFG1,FMP52,HEM14,AFG3,ERG26,OLE1,PMR1,COQ6,NCP1,MTG2,CBR1,STE24,ATP2,YKL071W,YJU3,PXA2,STE6,OMA1,TVP38,PTR2,SMF3,SUL2,MDL1,HRD3,NTE1,MSS1,YMR034C,YTA12,MTG1,HFD1,YMR226C,YMR253C,SAM50,BXI1,COQ10,COQ3,SMF1,CYT1,HEM15,FMP30,PXA1,YPL264C,MDL2,YPR003C,YME1"
1	Component	5624	 membrane fraction	16	282	207	6311	0.010861947	0.2605722	Enriched	0.790614598	"MAL32,TPI1,FMN1,TDH3,GND2,MAL12,NCP1,CBR1,TDH1,TIF2,TDH2,YJU3,PTR2,SUL2,AHP1,HSC82"
1	Component	5815	 microtubule organizing center	0	282	73	6311	0.0348508	0.6728817	Underrepresented	(zero in phylogroup)	none
1	Component	5740	 mitochondrial envelope	43	282	321	6311	1.03E-11	1.41E-09	Enriched	1.583936823	"ATP6,OLI1,COX3,ATP1,SCO2,SCO1,ATP3,EHT1,GPX2,PRD1,ATP16,CRD1,FMN1,ATP5,RIP1,AFG1,FMP52,HEM14,AFG3,COQ6,NCP1,MTG2,CBR1,SOD1,STE24,ATP2,YJU3,OMA1,MDL1,CYB2,MSS1,YTA12,MTG1,HFD1,SAM50,COQ10,COQ3,CYT1,HEM15,FMP30,MDL2,YME1,ISA2"
1	Component	5739	 mitochondrion	147	282	1128	6311	0	0	Enriched	1.544222548	"ATP6,OLI1,COX3,FMT1,PIM1,MRPL16,ATP1,SCO2,SCO1,ATP3,MRPS9,EHT1,PDB1,MCX1,GPX2,MXR2,PRD1,RIM1,ATP16,SLM3,PUS9,YFH1,CRD1,SFA1,EHD3,TPI1,YDR115W,MRPL1,KGD2,CAB5,FMN1,CTA1,HSP78,MSW1,ATP5,MRPS28,GRX2,RIP1,AFG1,FMP52,HEM14,AFG3,RSM18,CEM1,CCA1,PDA1,FAU1,SMC2,DUG1,JAC1,MNP1,PRP43,MET13,MRF1,MTO1,YGR021W,MSM1,TDH3,MRPL9,PFK1,COQ6,IMA1,MRP4,RRF1,NCP1,MSH1,MTG2,GND1,CBR1,KGD1,TDH1,MRPL8,MEF2,TDH2,SOD1,RSM7,STE24,ATP2,MAE1,NFU1,YJU3,AAT1,GPM1,ACP1,OMA1,ISA1,REX2,MEF1,ALT1,MAS1,MDL1,LIP2,HSP60,GUF1,NAM2,MRPL39,UNG1,YML6,CYB2,MSS1,YTA12,MTG1,HFD1,YIM1,MLH1,HSC82,PFK2,MRP7,SAM50,MTQ1,LAT1,TOP2,DBP2,FPR1,MRPL10,BXI1,MRPS12,COQ10,DIS3,IFM1,MSE1,GPD2,COQ3,HSP10,GLO4,CYT1,MRPL23,HEM15,TUF1,LIP5,MRM1,MET7,MOD5,MRPS16,GRX5,GLR1,MSY1,FMP30,MSD1,YPL109C,RTC6,FMP40,YAH1,MDL2,YME1,ISA2,MRP2"
1	Component	5730	 nucleolus	6	282	318	6311	0.00969658	0.2385761	Underrepresented	-1.243818899	"SGS1,RRP5,RNT1,DIS3,RRP6,MOD5"
1	Component	5634	 nucleus	55	282	2082	6311	2.00E-07	1.62E-05	Underrepresented	-0.758293084	"GPX2,ISW1,DUT1,GRX1,GPD1,PUS9,TRM8,HEM12,MSH6,ALT2,CAB5,URH1,GUK1,PMI40,PRP22,CCA1,SMC2,PRP43,SOL4,SOL3,RNR2,TAD2,SOD1,STE24,PRP16,HSP104,YLR118C,DUS3,GLO1,UNG1,YMR114C,MLH1,SGS1,YMR226C,RRP5,RNH1,RNT1,PGM3,TOP2,DBP2,FPR1,AAH1,MGS1,PRP2,BUD17,SOL1,DIS3,RRP6,CDC21,MOD5,ISW2,PRO2,GLR1,FCY1,LTP1"
1	Component	5777	 peroxisome	8	282	65	6311	0.002208279	0.06766475	Enriched	1.461733743	"GPD1,MDH3,CTA1,NPY1,PXA2,AAT2,MLS1,PXA1"
1	Component	5886	 plasma membrane	5	282	289	6311	0.008881398	0.2212349	Underrepresented	-1.368896032	"SUL1,STE6,PTR2,SUL2,SMF1"
1	Component	5840	 ribosome	30	282	352	6311	0.000192458	0.008159774	Enriched	0.931560533	"MRPL16,MRPS9,YDR115W,MRPL1,MRPS28,RSM18,GCN20,DUG1,MNP1,MRPL9,IMA1,MRP4,MRPL8,TIF2,RSM7,TIF1,MAP1,GUF1,MRPL39,YML6,YMR114C,YMR226C,MRP7,SIS1,MRPL10,MRPS12,MRPL23,MRPS16,RTC6,MRP2"
1	Component	30427	 site of polarized growth	1	282	227	6311	0.00030836	0.01222545	Underrepresented	-3.342446932	STE6
1	Component	5773	 vacuole	5	282	223	6311	0.060879233	0.999019	Underrepresented	-0.994870249	"GDT1,NHX1,SMF3,ECM38,BXI1"
1	Function	16887	 ATPase activity	40	282	230	6311	6.99E-15	1.32E-12	Enriched	1.9605396	"ATP6,OLI1,PIM1,ATP1,OLA1,ATP3,ISW1,ATP16,MSH6,HSP78,ATP5,PRP22,AFG3,GCN20,SMC2,PRP43,PMR1,MSH1,TIF2,ATP2,PXA2,STE6,TIF1,PRP16,HSP104,MDL1,HSP60,YTA12,MLH1,HSC82,SGS1,TOP2,MGS1,PRP2,DED1,ISW2,PXA1,HSP82,MDL2,YME1"
1	Function	8092	 cytoskeletal protein binding	0	282	65	6311	0.050445176	0.8836356	Underrepresented	(zero in phylogroup)	none
1	Function	3677	 DNA binding	10	282	342	6311	0.093849128	1	Underrepresented	-0.611822864	"ISW1,RIM1,MSH6,SMC2,MSH1,HSP60,MLH1,TOP2,MGS1,ISW2"
1	Function	19899	 enzyme binding	0	282	39	6311	0.167240694	1	Underrepresented	(zero in phylogroup)	none
1	Function	30234	 enzyme regulator activity	1	282	218	6311	0.000454682	0.01686778	Underrepresented	-3.284082769	MGS1
1	Function	3924	 GTPase activity	6	282	57	6311	0.012856809	0.2998789	Enriched	1.236174042	"MTG2,HBS1,GUF1,MTG1,IFM1,TUF1"
1	Function	4386	 helicase activity	8	282	80	6311	0.008947199	0.2218101	Enriched	1.162173461	"PRP22,PRP43,TIF2,TIF1,SGS1,DBP2,DED1,DBP1"
1	Function	42393	 histone binding	0	282	34	6311	0.210469529	1	Underrepresented	(zero in phylogroup)	none
1	Function	16810	" hydrolase activity, acting on carbon-nitrogen (but not peptide) bonds"	5	282	61	6311	0.053672227	0.9232297	Enriched	0.875292313	"DCD1,TAD2,AAH1,RIB2,FCY1"
1	Function	16798	" hydrolase activity, acting on glycosyl bonds"	9	282	47	6311	3.22E-05	0.001616365	Enriched	2.099437705	"MAL32,URH1,IMA1,MAL12,IMA3,IMA5,IMA4,UNG1,IMA2"
1	Function	43167	 ion binding	3	282	41	6311	0.108818096	1	Enriched	0.711512052	"SCO1,YFH1,PMR1"
1	Function	16853	 isomerase activity	11	282	57	6311	5.84E-06	0.000342435	Enriched	2.11064316	"PUS9,TPI1,PMI40,RPE1,PGM1,GPM1,PGM2,PGM3,TOP2,FPR1,RIB2"
1	Function	16301	 kinase activity	11	282	202	6311	0.191827185	1	Enriched	0.285321692	"CAB5,FMN1,YDR248C,GUK1,BUD16,DAK2,PFK1,FBP26,DAK1,PFK2,BUD17"
1	Function	16874	 ligase activity	13	282	180	6311	0.030057356	0.602739	Enriched	0.692688177	"KRS1,MSW1,FAU1,MSM1,HRD3,LIP2,NAM2,FOL3,MSE1,LIP5,MET7,MSY1,MSD1"
1	Function	8289	 lipid binding	0	282	87	6311	0.018223962	0.4027664	Underrepresented	(zero in phylogroup)	none
1	Function	16829	 lyase activity	4	282	83	6311	0.312692968	1	Enriched	0.109062124	"HEM12,GLY1,GLO1,HEM15"
1	Function	8168	 methyltransferase activity	7	282	86	6311	0.037480225	0.7040205	Enriched	0.865191723	"SLM3,TRM8,TRM2,MTQ1,COQ3,CDC21,MRM1"
1	Function	3674	 molecular function unknown	31	282	1998	6311	7.75E-17	1.71E-14	Underrepresented	-1.526043002	"YAL044W-A,GDT1,MCX1,SOL2,YDR109C,AFG1,FMP52,MTO1,YGR021W,YHI9,YHR210C,YKL033W-A,NFU1,YKL071W,TVP38,FRA1,YML131W,YMR114C,YIM1,YMR253C,BXI1,YNR029C,SOL1,YNR071C,YOL114C,YOR111W,YPL109C,FMP40,YPL264C,YPR003C,ISA2"
1	Function	3729	 mRNA binding	4	282	76	6311	0.251694748	1	Enriched	0.236174042	"MDH3,MAP1,NAM2,PFK2"
1	Function	4518	 nuclease activity	6	282	130	6311	0.361889019	1	Enriched	0.046696243	"TRM2,REX2,RNH1,RNT1,DIS3,RRP6"
1	Function	1071	 nucleic acid binding transcription factor activity	0	282	85	6311	0.019994325	0.4354082	Underrepresented	(zero in phylogroup)	none
1	Function	16779	 nucleotidyltransferase activity	2	282	113	6311	0.112743241	1	Underrepresented	-1.336077407	"GAL7,CCA1"
1	Function	16491	 oxidoreductase activity	48	282	276	6311	0	0	Enriched	1.9605396	"COX3,SCO2,SCO1,LYS2,PDB1,GPX2,MXR2,GRX1,GPD1,MDH3,YFH1,SFA1,HEM13,CTA1,GRX2,RIP1,HEM14,PDA1,ERG26,OLE1,MET13,CTT1,TDH3,COQ6,GND2,GND1,CBR1,KGD1,HYR1,RNR2,TDH1,TDH2,SOD1,GPX1,MAE1,AHP1,DUS3,CYB2,HFD1,YMR226C,URE2,ZWF1,GPD2,YOR246C,PRO2,GRX5,GLR1,YAH1"
1	Function	8233	 peptidase activity	10	282	137	6311	0.042118176	0.774286	Enriched	0.707997568	"PIM1,PRD1,AFG3,DUG1,STE24,OMA1,MAS1,MAP1,YTA12,YME1"
1	Function	16791	 phosphatase activity	3	282	97	6311	0.363762274	1	Underrepresented	-0.530848786	"FBP26,FBP1,LTP1"
1	Function	988	 protein binding transcription factor activity	1	282	76	6311	0.139524537	1	Underrepresented	-1.763825958	URE2
1	Function	30674	" protein binding, bridging"	0	282	45	6311	0.126887158	1	Underrepresented	(zero in phylogroup)	none
1	Function	8565	 protein transporter activity	1	282	51	6311	0.327752764	1	Underrepresented	-1.188323786	SAM50
1	Function	3723	 RNA binding	18	282	754	6311	0.001131335	0.03803129	Underrepresented	-0.904394156	"MDH3,MRPS28,MRF1,MRP4,RRF1,MEF2,TIF2,TIF1,HBS1,MEF1,MAP1,NAM2,PFK2,RRP5,DIS3,IFM1,TUF1,DED1"
1	Function	30555	 RNA modification guide activity	0	282	71	6311	0.038228233	0.7154833	Underrepresented	(zero in phylogroup)	none
1	Function	19843	 rRNA binding	0	282	93	6311	0.013796581	0.3157589	Underrepresented	(zero in phylogroup)	none
1	Function	4871	 signal transducer activity	0	282	40	6311	0.159721262	1	Underrepresented	(zero in phylogroup)	none
1	Function	32182	 small conjugating protein binding	1	282	43	6311	0.420907452	1	Underrepresented	-0.942163199	MGS1
1	Function	3735	 structural constituent of ribosome	20	282	223	6311	0.00091354	0.03131794	Enriched	1.005129751	"MRPL16,MRPS9,YDR115W,MRPL1,MRPS28,RSM18,MNP1,MRPL9,MRP4,MRPL8,RSM7,MRPL39,YML6,MRP7,MRPL10,MRPS12,MRPL23,MRPS16,RTC6,MRP2"
1	Function	5198	 structural molecule activity	20	282	354	6311	0.110327407	1	Enriched	0.3384241	"MRPL16,MRPS9,YDR115W,MRPL1,MRPS28,RSM18,MNP1,MRPL9,MRP4,MRPL8,RSM7,MRPL39,YML6,MRP7,MRPL10,MRPS12,MRPL23,MRPS16,RTC6,MRP2"
1	Function	8134	 transcription factor binding	0	282	38	6311	0.175112815	1	Underrepresented	(zero in phylogroup)	none
1	Function	16746	" transferase activity, transferring acyl groups"	12	282	112	6311	0.00136769	0.04510092	Enriched	1.261709134	"MRPL16,EHT1,SLC1,KGD2,CEM1,ATE1,DAL7,ECM38,MRP7,LAT1,MLS1,EEB1"
1	Function	16765	" transferase activity, transferring alkyl or aryl (other than methyl) groups"	5	282	39	6311	0.007092671	0.1819127	Enriched	1.520627432	"GRX1,SAM2,GRX2,SAM1,MOD5"
1	Function	16757	" transferase activity, transferring glycosyl groups"	2	282	100	6311	0.168538655	1	Underrepresented	-1.159754634	"GLC3,GPH1"
1	Function	8135	" translation factor activity, nucleic acid binding"	9	282	46	6311	2.64E-05	0.001356743	Enriched	2.130464601	"MRF1,RRF1,MEF2,TIF2,TIF1,HBS1,MEF1,IFM1,TUF1"
1	Function	22857	 transmembrane transporter activity	22	282	308	6311	0.010247342	0.2469689	Enriched	0.676746634	"ATP6,OLI1,COX3,ATP1,ATP3,SUL1,ATP16,MSC2,ATP5,NHX1,RIP1,PMR1,ATP2,PXA2,STE6,SMF3,SUL2,MDL1,SAM50,SMF1,PXA1,MDL2"
1	Function	30533	 triplet codon-amino acid adaptor activity	0	282	299	6311	8.24E-07	5.86E-05	Underrepresented	(zero in phylogroup)	none
1	Function	51082	 unfolded protein binding	6	282	67	6311	0.029051748	0.586864	Enriched	1.002974866	"HSP104,HSP60,HSC82,SIS1,HSP10,HSP82"
1	Process	6865	 amino acid transport	0	282	44	6311	0.132865801	1	Underrepresented	(zero in phylogroup)	none
1	Process	8150	 biological process unknown	27	282	1214	6311	4.39E-06	0.000263718	Underrepresented	-1.006563648	"YAL044W-A,YBL036C,OLA1,GDT1,EHD3,YDR109C,ALT2,FMP52,YGR021W,YHR210C,CBR1,YKL033W-A,YKL071W,YML131W,YMR034C,YMR114C,YMR253C,PGM3,YNR029C,YNR071C,YOL114C,YOR111W,YOR246C,YPL109C,FMP40,YPL264C,YPR003C"
1	Process	5975	 carbohydrate metabolic process	37	282	274	6311	2.22E-10	2.57E-08	Enriched	1.595522838	"GAL7,MAL32,MDH3,TPI1,YDR248C,GLO2,GLC3,PMI40,DAK2,TDH3,PFK1,SOL4,GND2,IMA1,MAL12,SOL3,GND1,IMA3,TDH1,RPE1,FBP26,IMA5,IMA4,TDH2,PGM1,GPM1,HSP104,FBP1,DAK1,PGM2,PFK2,MLS1,ZWF1,GPD2,IMA2,GLO4,GPH1"
1	Process	8643	 carbohydrate transport	0	282	38	6311	0.175112815	1	Underrepresented	(zero in phylogroup)	none
1	Process	7114	 cell budding	0	282	85	6311	0.019994325	0.4354082	Underrepresented	(zero in phylogroup)	none
1	Process	902	 cell morphogenesis	0	282	37	6311	0.183354106	1	Underrepresented	(zero in phylogroup)	none
1	Process	71554	 cell wall organization or biogenesis	3	282	219	6311	0.009842392	0.2405581	Underrepresented	-1.705723003	"PMI40,SOD1,RNH1"
1	Process	6520	 cellular amino acid metabolic process	26	282	240	6311	7.26E-06	0.000409947	Enriched	1.277650678	"FMT1,LYS2,YFH1,SFA1,DTD1,KRS1,MSW1,SAM2,GLY1,DUG1,MET13,MSM1,MAE1,AAT1,AAT2,ALT1,SAM1,ECM38,NAM2,GLO1,FPR1,MSE1,SER1,PRO2,MSY1,MSD1"
1	Process	6873	 cellular ion homeostasis	9	282	123	6311	0.047749448	0.850762	Enriched	0.711512052	"YFH1,CRD1,MSC2,NHX1,SOD1,NFU1,SMF3,PGM2,SMF1"
1	Process	45333	 cellular respiration	8	282	92	6311	0.021104112	0.455073	Enriched	0.9605396	"COX3,KGD2,RIP1,JAC1,MNP1,KGD1,COQ10,CYT1"
1	Process	6325	 chromatin organization	5	282	218	6311	0.069530361	1	Underrepresented	-0.962154674	"ISW1,RNT1,TOP2,FPR1,ISW2"
1	Process	7059	 chromosome segregation	2	282	135	6311	0.054790627	0.9347144	Underrepresented	-1.592714041	"SMC2,SGS1"
1	Process	51186	 cofactor metabolic process	39	282	162	6311	0	0	Enriched	2.429653772	"PDB1,GPD1,MDH3,YFH1,HEM13,HEM12,KGD2,CAB5,FMN1,URH1,SAM2,BUD16,HEM14,PDA1,FAU1,JAC1,NPY1,SOL4,COQ6,GND2,SOL3,GND1,KGD1,RPE1,NFU1,ACP1,ISA1,SAM1,FOL3,LAT1,ZWF1,BUD17,GPD2,COQ3,THI80,HEM15,GRX5,YAH1,ISA2"
1	Process	746	 conjugation	0	282	117	6311	0.004519491	0.1265165	Underrepresented	(zero in phylogroup)	none
1	Process	910	 cytokinesis	2	282	110	6311	0.123924401	1	Underrepresented	-1.297258158	"BUD16,BUD17"
1	Process	2181	 cytoplasmic translation	4	282	174	6311	0.104527883	1	Underrepresented	-0.95884194	"DTD1,MNP1,MRPL9,MTG2"
1	Process	7010	 cytoskeleton organization	1	282	221	6311	0.000399566	0.0150926	Underrepresented	-3.303801004	TVP38
1	Process	6310	 DNA recombination	3	282	147	6311	0.099179085	1	Underrepresented	-1.130608288	"MLH1,SGS1,TOP2"
1	Process	6281	 DNA repair	7	282	230	6311	0.185126539	1	Underrepresented	-0.554033573	"MSH6,MSH1,TRM2,UNG1,MLH1,SGS1,MGS1"
1	Process	6260	 DNA replication	5	282	138	6311	0.413190281	1	Underrepresented	-0.302494806	"RIM1,SGS1,TOP2,MGS1,HSP82"
1	Process	6897	 endocytosis	0	282	96	6311	0.012003034	0.2833653	Underrepresented	(zero in phylogroup)	none
1	Process	16197	 endosome transport	0	282	75	6311	0.031770796	0.6260293	Underrepresented	(zero in phylogroup)	none
1	Process	6887	 exocytosis	1	282	47	6311	0.372078979	1	Underrepresented	-1.070487296	PMR1
1	Process	6091	 generation of precursor metabolites and energy	19	282	165	6311	4.01E-05	0.001975812	Enriched	1.365706855	"COX3,TPI1,KGD2,GLC3,RIP1,JAC1,MNP1,TDH3,PFK1,KGD1,TDH1,TDH2,PGM1,GPM1,PGM2,PFK2,COQ10,CYT1,GPH1"
1	Process	48193	 Golgi vesicle transport	0	282	183	6311	0.000205228	0.008630738	Underrepresented	(zero in phylogroup)	none
1	Process	16570	 histone modification	0	282	96	6311	0.012003034	0.2833653	Underrepresented	(zero in phylogroup)	none
1	Process	1403	 invasive growth in response to glucose limitation	0	282	51	6311	0.096244476	1	Underrepresented	(zero in phylogroup)	none
1	Process	6811	 ion transport	16	282	131	6311	6.47E-05	0.003042996	Enriched	1.450678554	"ATP6,OLI1,ATP1,SCO2,SCO1,ATP3,SUL1,ATP16,MSC2,ATP5,NHX1,PMR1,ATP2,SMF3,SUL2,SMF1"
1	Process	6629	 lipid metabolic process	14	282	262	6311	0.193278688	1	Enriched	0.258033476	"EHT1,SLC1,MDH3,CRD1,CEM1,ERG26,OLE1,NCP1,YJU3,ACP1,NTE1,YMR210W,EEB1,FMP30"
1	Process	6869	 lipid transport	2	282	49	6311	0.624240707	1	Underrepresented	-0.130608288	"PXA2,PXA1"
1	Process	51321	 meiotic cell cycle	4	282	163	6311	0.139282302	1	Underrepresented	-0.864626599	"MSH6,MLH1,SGS1,TOP2"
1	Process	61025	 membrane fusion	0	282	78	6311	0.027651988	0.5702022	Underrepresented	(zero in phylogroup)	none
1	Process	10324	 membrane invagination	0	282	136	6311	0.001862163	0.05826233	Underrepresented	(zero in phylogroup)	none
1	Process	32543	 mitochondrial translation	30	282	135	6311	1.40E-14	2.59E-12	Enriched	2.314176554	"MRPL16,MRPS9,YDR115W,MRPL1,HSP78,MSW1,MRPS28,RSM18,MRF1,MRP4,RRF1,MRPL8,RSM7,MEF1,NAM2,MRPL39,YML6,MTG1,MRP7,MRPL10,MRPS12,IFM1,MSE1,MRPL23,TUF1,MRPS16,MSY1,MSD1,RTC6,MRP2"
1	Process	7005	 mitochondrion organization	45	282	325	6311	1.01E-12	1.54E-10	Enriched	1.631658744	"MRPL16,MRPS9,RIM1,SLM3,CRD1,YDR115W,MRPL1,KGD2,HSP78,MSW1,MRPS28,AFG3,RSM18,MRF1,MTO1,MRP4,RRF1,MSH1,MRPL8,RSM7,REX2,MEF1,MAS1,HSP60,NAM2,MRPL39,YML6,MSS1,YTA12,MTG1,MRP7,SAM50,MRPL10,MRPS12,IFM1,MSE1,MRPL23,TUF1,MRPS16,MSY1,MSD1,RTC6,HSP82,YME1,MRP2"
1	Process	278	 mitotic cell cycle	4	282	284	6311	0.003482062	0.1004714	Underrepresented	-1.665645564	"SMC2,TVP38,SGS1,TOP2"
1	Process	6397	 mRNA processing	5	282	179	6311	0.181223586	1	Underrepresented	-0.677786127	"PRP22,PRP43,PRP16,RNT1,PRP2"
1	Process	51169	 nuclear transport	3	282	158	6311	0.071607936	1	Underrepresented	-1.234716692	"SOL2,URE2,SOL1"
1	Process	55086	" nucleobase, nucleoside and nucleotide metabolic process"	33	282	184	6311	6.19E-13	9.89E-11	Enriched	2.004933719	"ATP6,OLI1,ATP1,ATP3,DUT1,ATP16,GPD1,SLM3,MDH3,CAB5,FMN1,ATP5,URH1,GUK1,SAM2,NPY1,MTO1,SOL4,GND2,DCD1,SOL3,GND1,RNR2,RPE1,ATP2,SAM1,MSS1,AAH1,ZWF1,GPD2,CDC21,SER1,FCY1"
1	Process	15931	" nucleobase, nucleoside, nucleotide and nucleic acid transport"	2	282	114	6311	0.109220709	1	Underrepresented	-1.348788459	"SOL2,SOL1"
1	Process	6997	 nucleus organization	0	282	57	6311	0.072982067	1	Underrepresented	(zero in phylogroup)	none
1	Process	9311	 oligosaccharide metabolic process	10	282	37	6311	3.53E-07	2.72E-05	Enriched	2.596576285	"MAL32,IMA1,MAL12,IMA3,IMA5,IMA4,PGM1,HSP104,PGM2,IMA2"
1	Process	70925	 organelle assembly	0	282	82	6311	0.022976181	0.4880645	Underrepresented	(zero in phylogroup)	none
1	Process	48285	 organelle fission	2	282	128	6311	0.069277205	1	Underrepresented	-1.515898444	"SMC2,SGS1"
1	Process	48284	 organelle fusion	0	282	66	6311	0.048167632	0.8567433	Underrepresented	(zero in phylogroup)	none
1	Process	48308	 organelle inheritance	0	282	52	6311	0.091908862	1	Underrepresented	(zero in phylogroup)	none
1	Process	18193	 peptidyl-amino acid modification	0	282	76	6311	0.030334079	0.607116	Underrepresented	(zero in phylogroup)	none
1	Process	7031	 peroxisome organization	1	282	68	6311	0.185163548	1	Underrepresented	-1.603361286	AFG1
1	Process	43543	 protein acylation	0	282	63	6311	0.055327172	0.9389088	Underrepresented	(zero in phylogroup)	none
1	Process	8213	 protein alkylation	0	282	40	6311	0.159721262	1	Underrepresented	(zero in phylogroup)	none
1	Process	70271	 protein complex biogenesis	8	282	213	6311	0.38219288	1	Underrepresented	-0.250608065	"PIM1,SCO1,AFG3,HSP60,YTA12,HSC82,SAM50,HSP82"
1	Process	6470	 protein dephosphorylation	1	282	38	6311	0.488281861	1	Underrepresented	-0.763825958	LTP1
1	Process	6457	 protein folding	9	282	88	6311	0.005580243	0.1501669	Enriched	1.194594938	"MCX1,HSP78,HSP104,HSP60,HSC82,SIS1,FPR1,HSP10,HSP82"
1	Process	6486	 protein glycosylation	1	282	69	6311	0.17880591	1	Underrepresented	-1.624422901	PMI40
1	Process	6497	 protein lipidation	0	282	43	6311	0.139125099	1	Underrepresented	(zero in phylogroup)	none
1	Process	51604	 protein maturation	7	282	39	6311	0.000263839	0.01070551	Enriched	2.006054259	"AFG3,STE24,MAS1,MAP1,HSP60,YTA12,ISA2"
1	Process	70647	 protein modification by small protein conjugation or removal	1	282	145	6311	0.009715364	0.2385761	Underrepresented	-2.695807534	URE2
1	Process	6468	 protein phosphorylation	0	282	151	6311	0.000922903	0.03153485	Underrepresented	(zero in phylogroup)	none
1	Process	6605	 protein targeting	9	282	260	6311	0.266379264	1	Underrepresented	-0.368341256	"HSP78,AFG1,AFG3,MAS1,HSP60,YTA12,SAM50,URE2,HSP82"
1	Process	51603	 proteolysis involved in cellular protein catabolic process	7	282	190	6311	0.379537831	1	Underrepresented	-0.278399131	"PIM1,URH1,AFG1,ATE1,OMA1,HRD3,YME1"
1	Process	7124	 pseudohyphal growth	0	282	67	6311	0.045992569	0.829418	Underrepresented	(zero in phylogroup)	none
1	Process	51726	 regulation of cell cycle	2	282	187	6311	0.008563764	0.2143507	Underrepresented	-2.062792904	"SGS1,TOP2"
1	Process	51052	 regulation of DNA metabolic process	4	282	62	6311	0.142385342	1	Enriched	0.529905245	"SGS1,TOP2,MGS1,HSP82"
1	Process	33043	 regulation of organelle organization	2	282	131	6311	0.062684026	1	Underrepresented	-1.549321446	"HSP78,HSP82"
1	Process	31399	 regulation of protein modification process	0	282	63	6311	0.055327172	0.9389088	Underrepresented	(zero in phylogroup)	none
1	Process	6417	 regulation of translation	5	282	87	6311	0.192383819	1	Enriched	0.363086155	"HSP78,GCN20,TIF2,GUF1,MTQ1"
1	Process	51049	 regulation of transport	1	282	57	6311	0.269384836	1	Underrepresented	-1.348788459	URE2
1	Process	42221	 response to chemical stimulus	23	282	339	6311	0.016260603	0.3640214	Enriched	0.602522049	"SCO1,GPX2,MXR2,GRX1,CTA1,GRX2,AFG1,CTT1,YHI9,GND1,HYR1,SOD1,GPX1,HSP104,FRA1,AHP1,ECM38,URE2,ZWF1,BXI1,ISW2,GRX5,GLR1"
1	Process	6974	 response to DNA damage stimulus	8	282	282	6311	0.108503472	1	Underrepresented	-0.655449797	"MSH6,MSH1,TRM2,UNG1,YIM1,MLH1,SGS1,MGS1"
1	Process	9408	 response to heat	2	282	39	6311	0.25219171	1	Enriched	0.198699337	"HSP78,HSP104"
1	Process	6970	 response to osmotic stress	3	282	73	6311	0.587172183	1	Underrepresented	-0.120760503	"GPD1,GRX5,HSP82"
1	Process	6979	 response to oxidative stress	16	282	85	6311	1.43E-07	1.20E-05	Enriched	2.07471062	"GPX2,MXR2,GRX1,CTA1,GRX2,AFG1,CTT1,GND1,HYR1,SOD1,GPX1,HSP104,AHP1,ZWF1,GRX5,GLR1"
1	Process	42594	 response to starvation	0	282	75	6311	0.031770796	0.6260293	Underrepresented	(zero in phylogroup)	none
1	Process	42273	 ribosomal large subunit biogenesis	2	282	82	6311	0.283178945	1	Underrepresented	-0.873450449	"PRP43,RRP5"
1	Process	42274	 ribosomal small subunit biogenesis	2	282	124	6311	0.079056828	1	Underrepresented	-1.470094755	"PRP43,RRP5"
1	Process	54	 ribosomal subunit export from nucleus	0	282	42	6311	0.145678177	1	Underrepresented	(zero in phylogroup)	none
1	Process	42255	 ribosome assembly	0	282	59	6311	0.066548263	1	Underrepresented	(zero in phylogroup)	none
1	Process	6401	 RNA catabolic process	5	282	107	6311	0.344382392	1	Enriched	0.064562664	"HBS1,RNH1,DBP2,DIS3,RRP6"
1	Process	9451	 RNA modification	11	282	154	6311	0.042202966	0.774286	Enriched	0.676746634	"SLM3,PUS9,TRM8,MTO1,TAD2,TRM2,DUS3,MSS1,RIB2,MRM1,MOD5"
1	Process	8380	 RNA splicing	5	282	137	6311	0.420390442	1	Underrepresented	-0.292002432	"PRP22,PRP43,PRP16,NAM2,PRP2"
1	Process	6364	 rRNA processing	8	282	292	6311	0.087313893	1	Underrepresented	-0.705723003	"PRP43,REX2,RRP5,RNT1,DBP2,DIS3,RRP6,MRM1"
1	Process	23052	 signaling	3	282	230	6311	0.006706042	0.17328	Underrepresented	-1.776425995	"YHI9,STE6,BXI1"
1	Process	43144	 snoRNA processing	2	282	34	6311	0.192773066	1	Enriched	0.396638714	"DIS3,RRP6"
1	Process	43934	 sporulation	0	282	127	6311	0.002835118	0.08342663	Underrepresented	(zero in phylogroup)	none
1	Process	32200	 telomere organization	3	282	66	6311	0.340953877	1	Enriched	0.024669937	"HSC82,SGS1,HSP82"
1	Process	6354	" transcription elongation, DNA-dependent"	1	282	70	6311	0.172644159	1	Underrepresented	-1.645181461	ISW1
1	Process	6360	 transcription from RNA polymerase I promoter	0	282	57	6311	0.072982067	1	Underrepresented	(zero in phylogroup)	none
1	Process	6366	 transcription from RNA polymerase II promoter	4	282	424	6311	1.93E-05	0.001034915	Underrepresented	-2.243818899	"ISW1,FRA1,RNT1,ISW2"
1	Process	6383	 transcription from RNA polymerase III promoter	0	282	40	6311	0.159721262	1	Underrepresented	(zero in phylogroup)	none
1	Process	6352	" transcription initiation, DNA-dependent"	0	282	72	6311	0.036500611	0.6918753	Underrepresented	(zero in phylogroup)	none
1	Process	6353	" transcription termination, DNA-dependent"	1	282	30	6311	0.609572698	1	Underrepresented	-0.42278904	RNT1
1	Process	6414	 translational elongation	5	282	331	6311	0.002279411	0.06924424	Underrepresented	-1.564657756	"GCN20,MEF2,MEF1,MTQ1,TUF1"
1	Process	6413	 translational initiation	7	282	56	6311	0.003153795	0.09228123	Enriched	1.484101556	"FMT1,TIF2,TIF1,SIS1,IFM1,DED1,DBP1"
1	Process	55085	 transmembrane transport	17	282	188	6311	0.001745738	0.05511774	Enriched	1.016975545	"ATP6,OLI1,ATP1,ATP3,SUL1,ATP16,MSC2,HSP78,ATP5,NHX1,AFG3,ATP2,MDL1,HSP60,YTA12,URE2,MDL2"
1	Process	32196	 transposition	0	282	108	6311	0.006871794	0.1771223	Underrepresented	(zero in phylogroup)	none
1	Process	6418	 tRNA aminoacylation for protein translation	8	282	37	6311	2.58E-05	0.001331447	Enriched	2.27464819	"FMT1,KRS1,MSW1,MSM1,NAM2,MSE1,MSY1,MSD1"
1	Process	8033	 tRNA processing	11	282	98	6311	0.001301996	0.04307133	Enriched	1.32882333	"SLM3,PUS9,TRM8,CCA1,MTO1,TAD2,TRM2,DUS3,MSS1,RIB2,MOD5"
1	Process	7033	 vacuole organization	0	282	130	6311	0.002464621	0.07356634	Underrepresented	(zero in phylogroup)	none
1	Process	16050	 vesicle organization	0	282	77	6311	0.028962113	0.5864367	Underrepresented	(zero in phylogroup)	none
1	Process	6766	 vitamin metabolic process	6	282	47	6311	0.00446552	0.1253657	Enriched	1.514475205	"BUD16,ISA1,BUD17,RIB2,THI80,ISA2"
2	Component	5938	 cell cortex	1	242	137	6311	0.029269125	0.5892075	Underrepresented	-2.393242412	DPL1
2	Component	5618	 cell wall	0	242	97	6311	0.021874009	0.4694521	Underrepresented	(zero in phylogroup)	none
2	Component	5933	 cellular bud	0	242	183	6311	0.00070122	0.02485965	Underrepresented	(zero in phylogroup)	none
2	Component	5575	 cellular component unknown	2	242	716	6311	6.66E-11	8.04E-09	Underrepresented	-3.779026106	"TYW3,YMR130W"
2	Component	5694	 chromosome	14	242	341	6311	0.327898462	1	Enriched	0.098516664	"MCM2,POL30,CDC9,RAD51,DMC1,SPO11,HCS1,ORC1,HDA1,RPD3,RFC4,RFC1,RVB2,MCM4"
2	Component	5737	 cytoplasm	196	242	3812	6311	7.17E-13	1.13E-10	Enriched	0.423167111	"FUN12,RBG1,MCM2,RPL19B,PTH2,RPS8A,MAP2,RPL32,RPL4A,RPS11B,RPL19A,TEF2,SUP45,RPS6B,RPS9B,RPL21A,YBR242W,ALG7,NOP1,RPS29B,RPL31A,RPP1A,RPL13A,RPS16B,GET3,CDC48,RPP1B,RPL35B,CDC9,FAP7,VMA1,RPL35A,RPL4B,RPS11A,RPS13,RLI1,TRM1,MTQ2,RRP45,DPL1,LSM6,RPP2B,EFT2,RPB7,RPL12B,RPS17B,RPL37B,VMA3,HYP2,VMA8,RPL12A,TMA20,GCD11,RPL34A,RPS24A,RPS8B,RPS26B,STT3,RPL30,RPL7A,YGL101W,RPL28,ARC1,SNF4,RPL1B,RPL9A,AMS1,RPS26A,NCS6,RPS25A,RPL26B,RPS23A,TYS1,ZPR1,RPS0A,PUP2,BUD32,SLH1,CAB4,YGR283C,RPL14B,VPS29,YHR020W,RPS27B,DYS1,RRP4,TRM5,RPL42B,RPS4B,RPL34B,RPS24B,DPH1,RPL16A,SEC11,CCT3,GCD14,RPL17B,RPL39,RPS22A,SUI2,YJR008W,ANB1,CCT5,NPA3,RPL43B,RPS5,RPS4A,RPL14A,RAD27,RPS27A,RPL17A,OXP1,GCN3,DPS1,SDO1,RPL15A,RPS0B,FRS1,RPL10,SEN2,YLR143W,RPS31,DPH5,RPL37A,EMG1,YKE2,RPS28B,RPS30A,RPS25B,RPP0,RPL26A,RPS22B,SEC61,RPS29A,RPL31B,RPS1A,HMG2,TRM12,TRM9,RPS17A,OGG1,RPS1B,HMG1,GIM5,SEC65,ERG13,YMR074C,RPL15B,RPL13B,RPS16A,ERG12,TIF11,DOM34,ALG11,RPL9B,RPL16B,RPL42A,RIO2,CSL4,RPS19B,MVD1,LYS9,PRE6,RPP2A,WRS1,RPS19A,TSR3,RPL3,RIO1,EFT1,RPB2,RPS28A,RPS30B,RPL33B,YOR289W,VMA4,TAE2,RPL21B,RPS9A,ELP3,RPS6A,RPL5,RPL33A,CDC60,RPL7B,TYW1,RPL1A,ALG5,VMA11,SUI3,TIF6,MCM4,RPL43A,TEF1,PRE2,RPS23B"
2	Component	16023	 cytoplasmic membrane-bounded vesicle	0	242	107	6311	0.01469895	0.3326457	Underrepresented	(zero in phylogroup)	none
2	Component	5856	 cytoskeleton	1	242	210	6311	0.002279825	0.06924424	Underrepresented	-3.009455847	EMG1
2	Component	12505	 endomembrane system	15	242	357	6311	0.29386689	1	Enriched	0.131900002	"ALG7,CDC48,TRM1,STT3,SNF4,PUP2,VPS29,SEC11,SEC61,HMG2,HMG1,ALG11,PRE6,ALG5,PRE2"
2	Component	5783	 endoplasmic reticulum	14	242	379	6311	0.511402001	1	Underrepresented	-0.053909445	"ALG7,GET3,CDC48,DPL1,STT3,SEC11,SEC61,HMG2,HMG1,ERG13,ALG11,TYW1,ALG5,PRE2"
2	Component	5576	 extracellular region	0	242	27	6311	0.347173002	1	Underrepresented	(zero in phylogroup)	none
2	Component	5794	 Golgi apparatus	0	242	186	6311	0.00062137	0.0223337	Underrepresented	(zero in phylogroup)	none
2	Component	16020	 membrane	23	242	1438	6311	3.57E-08	3.31E-06	Underrepresented	-1.261496334	"PTH2,ALG7,CDC48,VMA1,TRM1,VMA3,VMA8,STT3,SNF4,AMS1,PUP2,VPS29,SEC11,SEN2,SEC61,HMG2,HMG1,ALG11,PRE6,VMA4,ALG5,VMA11,PRE2"
2	Component	5624	 membrane fraction	1	242	207	6311	0.002539912	0.07538048	Underrepresented	-2.988697287	CDC48
2	Component	5815	 microtubule organizing center	0	242	73	6311	0.056639032	0.95354	Underrepresented	(zero in phylogroup)	none
2	Component	5740	 mitochondrial envelope	2	242	321	6311	0.000265952	0.01074926	Underrepresented	-2.621639816	"PTH2,SEN2"
2	Component	5739	 mitochondrion	16	242	1128	6311	1.96E-07	1.60E-05	Underrepresented	-1.434761682	"FUN12,PTH2,CDC48,CDC9,TRM1,HYP2,RPS24A,NCS6,PUP2,TRM5,RAD27,SEN2,OGG1,PRE6,RPB2,TEF1"
2	Component	5730	 nucleolus	23	242	318	6311	0.001053578	0.03568229	Enriched	0.915468672	"RPB5,NOP1,RRP45,FCF1,LSM6,SNU13,SPT15,YGR283C,NOP10,RLP24,EMG1,NOP56,LSM3,KRE33,NOG2,PNO1,RPB10,NOP58,NOG1,RPL7B,TIF6,RPC40,RPO26"
2	Component	5634	 nucleus	88	242	2082	6311	0.114114092	1	Enriched	0.140466936	"MCM2,POL30,RPB5,YBR242W,RPT2,NOP1,CDC48,CDC9,FAP7,RPC11,RLI1,TRM1,MTQ2,RRP45,FCF1,LSM6,RPB7,SNU13,RAD51,SPT15,RAD3,BRR2,DMC1,YGL101W,RPL28,SNF4,TYS1,ZPR1,PUP2,BUD32,CAB4,YGR283C,SPO11,RRP4,TRM5,NOP10,RPB3,SSL2,MPH1,GCD14,CDC6,YJR008W,HCS1,RAD27,RPC25,DPS1,RLP24,SDO1,SEN2,EMG1,NOP56,LSM3,HMG2,TRM9,ORC1,HMG1,YMR074C,YMR310C,HDA1,KRE33,RIO2,CSL4,RPD3,NOG2,RPB11,PRE6,TPT1,TSR3,RIO1,PNO1,RPB2,RET1,RPB10,PUS7,CLP1,YOR289W,NOP58,RAD1,ELP3,NOG1,RPL7B,RVB2,TIF6,MCM4,SUA7,PRE2,RPC40,RPO26"
2	Component	5777	 peroxisome	0	242	65	6311	0.077711399	1	Underrepresented	(zero in phylogroup)	none
2	Component	5886	 plasma membrane	1	242	289	6311	0.00012354	0.005533816	Underrepresented	-3.470136012	SNF4
2	Component	5840	 ribosome	112	242	352	6311	0	0	Enriched	3.052712974	"FUN12,RBG1,RPL19B,RPS8A,RPL32,RPL4A,RPS11B,RPL19A,TEF2,RPS6B,RPS9B,RPL21A,NOP1,RPS29B,RPL31A,RPP1A,RPL13A,RPS16B,RPP1B,RPL35B,RPL35A,RPL4B,RPS11A,RPS13,RLI1,RPP2B,EFT2,RPL12B,RPS17B,RPL37B,HYP2,RPL12A,TMA20,GCD11,RPL34A,RPS24A,RPS8B,RPS26B,RPL30,RPL7A,RPL28,RPL1B,RPL9A,RPS26A,RPS25A,RPL26B,RPS23A,RPS0A,SLH1,YGR283C,RPL14B,YHR020W,RPS27B,RPL42B,RPS4B,RPL34B,RPS24B,RPL16A,RPL17B,RPL39,RPS22A,SUI2,ANB1,RPL43B,RPS5,RPS4A,RPL14A,RPS27A,RPL17A,RPL15A,RPS0B,RPL10,RPS31,RPL37A,RPS28B,RPS30A,RPS25B,RPP0,RPL26A,RPS22B,RPS29A,RPL31B,RPS1A,RPS17A,RPS1B,RPL15B,RPL13B,RPS16A,TIF11,RPL9B,RPL16B,RPL42A,RPS19B,RPP2A,RPS19A,RPL3,EFT1,RPS28A,RPS30B,RPL33B,TAE2,RPL21B,RPS9A,RPS6A,RPL5,RPL33A,RPL7B,RPL1A,SUI3,RPL43A,TEF1,RPS23B"
2	Component	30427	 site of polarized growth	1	242	227	6311	0.001230989	0.04111517	Underrepresented	-3.121758817	CDC48
2	Component	5773	 vacuole	6	242	223	6311	0.240747068	1	Underrepresented	-0.511147728	"VMA1,VMA3,VMA8,AMS1,VMA4,VMA11"
2	Function	16887	 ATPase activity	20	242	230	6311	0.000176821	0.00762123	Enriched	1.181227715	"RPT2,GET3,CDC48,VMA1,RLI1,VMA8,RAD51,RAD3,BRR2,SSL2,CDC6,NPA3,HCS1,ORC1,RFC4,RFC1,VMA4,VMA11,RVB2,MCM4"
2	Function	8092	 cytoskeletal protein binding	2	242	65	6311	0.54266103	1	Underrepresented	-0.317578142	"YKE2,GIM5"
2	Function	3677	 DNA binding	13	242	342	6311	0.560038887	1	Underrepresented	-0.012623126	"MCM2,RPB7,RAD51,SPT15,RAD3,DMC1,MPH1,CDC6,ORC1,RFC4,RFC1,RAD1,MCM4"
2	Function	19899	 enzyme binding	1	242	39	6311	0.555610529	1	Underrepresented	-0.580612548	SUA7
2	Function	30234	 enzyme regulator activity	5	242	218	6311	0.150658419	1	Underrepresented	-0.741466559	"POL30,GET3,ARC1,SNF4,GCN3"
2	Function	3924	 GTPase activity	3	242	57	6311	0.173907068	1	Enriched	0.456862157	"FUN12,CDC6,NOG2"
2	Function	4386	 helicase activity	8	242	80	6311	0.003325509	0.09649024	Enriched	1.382861576	"RAD3,BRR2,SLH1,SSL2,MPH1,HCS1,RVB2,MCM4"
2	Function	42393	 histone binding	0	242	34	6311	0.263693597	1	Underrepresented	(zero in phylogroup)	none
2	Function	16810	" hydrolase activity, acting on carbon-nitrogen (but not peptide) bonds"	3	242	61	6311	0.205223249	1	Enriched	0.359014834	"OXP1,HDA1,RPD3"
2	Function	16798	" hydrolase activity, acting on glycosyl bonds"	2	242	47	6311	0.268655595	1	Enriched	0.150200819	"AMS1,OGG1"
2	Function	43167	 ion binding	1	242	41	6311	0.529736543	1	Underrepresented	-0.652762334	RLI1
2	Function	16853	 isomerase activity	1	242	57	6311	0.351076528	1	Underrepresented	-1.128100343	PUS7
2	Function	16301	 kinase activity	5	242	202	6311	0.205811575	1	Underrepresented	-0.631493717	"SNF4,BUD32,ERG12,RIO2,RIO1"
2	Function	16874	 ligase activity	7	242	180	6311	0.386104477	1	Enriched	0.020291497	"CDC9,TYS1,YHR020W,DPS1,FRS1,WRS1,CDC60"
2	Function	8289	 lipid binding	1	242	87	6311	0.147003201	1	Underrepresented	-1.738153825	ARC1
2	Function	16829	 lyase activity	3	242	83	6311	0.605381746	1	Underrepresented	-0.08528726	"DPL1,OGG1,MVD1"
2	Function	8168	 methyltransferase activity	9	242	86	6311	0.001555485	0.05009132	Enriched	1.448449918	"NOP1,TRM1,MTQ2,TYW3,TRM5,GCD14,DPH5,TRM12,TRM9"
2	Function	3674	 molecular function unknown	24	242	1998	6311	3.46E-16	7.49E-14	Underrepresented	-1.674588696	"YBR242W,RRP45,FCF1,YGL101W,PUP2,YGR283C,RRP4,DPH1,YJR008W,RLP24,SDO1,YLR143W,NOP56,YMR074C,YMR130W,YMR310C,KRE33,CSL4,PRE6,TSR3,YOR289W,NOP58,TAE2,TYW1"
2	Function	3729	 mRNA binding	1	242	76	6311	0.20463503	1	Underrepresented	-1.543137843	RPL30
2	Function	4518	 nuclease activity	5	242	130	6311	0.38121755	1	Enriched	0.004349953	"VMA1,SPO11,RAD27,SEN2,RAD1"
2	Function	1071	 nucleic acid binding transcription factor activity	0	242	85	6311	0.035214796	0.6746366	Underrepresented	(zero in phylogroup)	none
2	Function	16779	 nucleotidyltransferase activity	12	242	113	6311	0.000353638	0.01380974	Enriched	1.469573209	"RPB5,RPC11,RPB7,CAB4,RPB3,RPC25,RPB11,RPB2,RET1,RPB10,RPC40,RPO26"
2	Function	16491	 oxidoreductase activity	3	242	276	6311	0.005265501	0.142435	Underrepresented	-1.818772285	"HMG2,HMG1,LYS9"
2	Function	8233	 peptidase activity	3	242	137	6311	0.222598008	1	Underrepresented	-0.808279911	"MAP2,SEC11,PRE2"
2	Function	16791	 phosphatase activity	0	242	97	6311	0.021874009	0.4694521	Underrepresented	(zero in phylogroup)	none
2	Function	988	 protein binding transcription factor activity	3	242	76	6311	0.332987823	1	Enriched	0.041824658	"SPT15,RPD3,SUA7"
2	Function	30674	" protein binding, bridging"	0	242	45	6311	0.171050135	1	Underrepresented	(zero in phylogroup)	none
2	Function	8565	 protein transporter activity	2	242	51	6311	0.310950358	1	Enriched	0.032364329	"VPS29,SEC61"
2	Function	3723	 RNA binding	40	242	754	6311	0.012136603	0.2858688	Enriched	0.468297052	"FUN12,TEF2,SUP45,RPS13,LSM6,EFT2,RPB7,SNU13,HYP2,TMA20,GCD11,RPL30,RPL28,ARC1,NCS6,RPL26B,RPL14B,NOP10,RPL16A,SUI2,ANB1,RPL14A,GCN3,DPS1,RPL15A,EMG1,RPP0,RPL26A,LSM3,SEC65,RPL15B,TIF11,DOM34,RPL16B,EFT1,CLP1,RPS9A,RPL5,SUI3,TEF1"
2	Function	30555	 RNA modification guide activity	0	242	71	6311	0.061302034	1	Underrepresented	(zero in phylogroup)	none
2	Function	19843	 rRNA binding	3	242	93	6311	0.519211207	1	Underrepresented	-0.24940664	"RPS13,RPP0,RPS9A"
2	Function	4871	 signal transducer activity	0	242	40	6311	0.208261417	1	Underrepresented	(zero in phylogroup)	none
2	Function	32182	 small conjugating protein binding	0	242	43	6311	0.185065697	1	Underrepresented	(zero in phylogroup)	none
2	Function	3735	 structural constituent of ribosome	93	242	223	6311	0	0	Enriched	3.443048582	"RPL19B,RPS8A,RPL32,RPL4A,RPS11B,RPL19A,RPS6B,RPS9B,RPL21A,RPS29B,RPL31A,RPP1A,RPL13A,RPS16B,RPP1B,RPL35B,RPL35A,RPL4B,RPS11A,RPS13,RPP2B,RPL12B,RPS17B,RPL37B,RPL12A,RPL34A,RPS24A,RPS8B,RPS26B,RPL30,RPL7A,RPL28,RPL1B,RPL9A,RPS26A,RPS25A,RPL26B,RPS23A,RPS0A,RPL14B,RPS27B,RPL42B,RPS4B,RPL34B,RPS24B,RPL16A,RPL17B,RPL39,RPS22A,RPL43B,RPS5,RPS4A,RPL14A,RPS27A,RPL17A,RPL15A,RPS0B,RPL10,RPS31,RPL37A,RPS28B,RPS30A,RPS25B,RPP0,RPL26A,RPS22B,RPS29A,RPL31B,RPS1A,RPS17A,RPS1B,RPL15B,RPL13B,RPS16A,RPL9B,RPL16B,RPL42A,RPS19B,RPP2A,RPS19A,RPL3,RPS28A,RPS30B,RPL33B,RPL21B,RPS9A,RPS6A,RPL5,RPL33A,RPL7B,RPL1A,RPL43A,RPS23B"
2	Function	5198	 structural molecule activity	93	242	354	6311	0	0	Enriched	2.776342932	"RPL19B,RPS8A,RPL32,RPL4A,RPS11B,RPL19A,RPS6B,RPS9B,RPL21A,RPS29B,RPL31A,RPP1A,RPL13A,RPS16B,RPP1B,RPL35B,RPL35A,RPL4B,RPS11A,RPS13,RPP2B,RPL12B,RPS17B,RPL37B,RPL12A,RPL34A,RPS24A,RPS8B,RPS26B,RPL30,RPL7A,RPL28,RPL1B,RPL9A,RPS26A,RPS25A,RPL26B,RPS23A,RPS0A,RPL14B,RPS27B,RPL42B,RPS4B,RPL34B,RPS24B,RPL16A,RPL17B,RPL39,RPS22A,RPL43B,RPS5,RPS4A,RPL14A,RPS27A,RPL17A,RPL15A,RPS0B,RPL10,RPS31,RPL37A,RPS28B,RPS30A,RPS25B,RPP0,RPL26A,RPS22B,RPS29A,RPL31B,RPS1A,RPS17A,RPS1B,RPL15B,RPL13B,RPS16A,RPL9B,RPL16B,RPL42A,RPS19B,RPP2A,RPS19A,RPL3,RPS28A,RPS30B,RPL33B,RPL21B,RPS9A,RPS6A,RPL5,RPL33A,RPL7B,RPL1A,RPL43A,RPS23B"
2	Function	8134	 transcription factor binding	1	242	38	6311	0.568807155	1	Underrepresented	-0.543137843	SUA7
2	Function	16746	" transferase activity, transferring acyl groups"	2	242	112	6311	0.189854418	1	Underrepresented	-1.102565251	"ERG13,ELP3"
2	Function	16765	" transferase activity, transferring alkyl or aryl (other than methyl) groups"	2	242	39	6311	0.187055269	1	Enriched	0.419387452	"DYS1,TRM12"
2	Function	16757	" transferase activity, transferring glycosyl groups"	3	242	100	6311	0.461801265	1	Underrepresented	-0.354104018	"STT3,ALG11,ALG5"
2	Function	8135	" translation factor activity, nucleic acid binding"	14	242	46	6311	6.56E-11	8.01E-09	Enriched	2.988582637	"FUN12,TEF2,SUP45,EFT2,HYP2,GCD11,SUI2,ANB1,GCN3,TIF11,DOM34,EFT1,SUI3,TEF1"
2	Function	22857	 transmembrane transporter activity	6	242	308	6311	0.043943256	0.7994005	Underrepresented	-0.977034369	"VMA1,VMA3,VMA8,SEC61,VMA4,VMA11"
2	Function	30533	 triplet codon-amino acid adaptor activity	0	242	299	6311	6.26E-06	0.000363075	Underrepresented	(zero in phylogroup)	none
2	Function	51082	 unfolded protein binding	3	242	67	6311	0.25487869	1	Enriched	0.223662981	"CCT3,CCT5,PNO1"
2	Process	6865	 amino acid transport	0	242	44	6311	0.177920531	1	Underrepresented	(zero in phylogroup)	none
2	Process	8150	 biological process unknown	9	242	1214	6311	3.31E-13	5.47E-11	Underrepresented	-2.370838034	"YBR242W,YGL101W,YGR283C,YJR008W,NPA3,YLR143W,YMR130W,YMR310C,YOR289W"
2	Process	5975	 carbohydrate metabolic process	6	242	274	6311	0.091887837	1	Underrepresented	-0.808279911	"ALG7,STT3,SNF4,AMS1,ALG11,ALG5"
2	Process	8643	 carbohydrate transport	0	242	38	6311	0.225311581	1	Underrepresented	(zero in phylogroup)	none
2	Process	7114	 cell budding	0	242	85	6311	0.035214796	0.6746366	Underrepresented	(zero in phylogroup)	none
2	Process	902	 cell morphogenesis	0	242	37	6311	0.234350938	1	Underrepresented	(zero in phylogroup)	none
2	Process	71554	 cell wall organization or biogenesis	0	242	219	6311	0.000163706	0.007205446	Underrepresented	(zero in phylogroup)	none
2	Process	6520	 cellular amino acid metabolic process	10	242	240	6311	0.314388849	1	Enriched	0.11982717	"ARC1,TYS1,YHR020W,DYS1,OXP1,DPS1,FRS1,LYS9,WRS1,CDC60"
2	Process	6873	 cellular ion homeostasis	5	242	123	6311	0.332869027	1	Enriched	0.08420326	"VMA1,VMA3,VMA8,VMA4,VMA11"
2	Process	45333	 cellular respiration	1	242	92	6311	0.126032547	1	Underrepresented	-1.818772285	ALG7
2	Process	6325	 chromatin organization	3	242	218	6311	0.0288405	0.5864367	Underrepresented	-1.478432153	"HDA1,RPD3,RVB2"
2	Process	7059	 chromosome segregation	3	242	135	6311	0.232509066	1	Underrepresented	-0.787063426	"POL30,CDC48,RFC4"
2	Process	51186	 cofactor metabolic process	3	242	162	6311	0.125004667	1	Underrepresented	-1.050097831	"CAB4,HMG1,ERG12"
2	Process	746	 conjugation	1	242	117	6311	0.056819883	0.9550368	Underrepresented	-2.165575049	GET3
2	Process	910	 cytokinesis	2	242	110	6311	0.199687966	1	Underrepresented	-1.076570043	"SUP45,BUD32"
2	Process	2181	 cytoplasmic translation	94	242	174	6311	0	0	Enriched	3.816435027	"RBG1,RPL19B,RPS8A,RPL32,RPL4A,RPS11B,RPL19A,RPS6B,RPL21A,RPS29B,RPL31A,RPP1A,RPL13A,RPS16B,RPP1B,RPL35B,RPL35A,RPL4B,RPS11A,RPS13,RPP2B,RPL12B,RPS17B,RPL37B,RPL12A,RPL34A,RPS24A,RPS8B,RPS26B,RPL30,RPL7A,RPL28,RPL1B,RPL9A,RPS26A,RPS25A,RPL26B,RPS0A,SLH1,RPL14B,RPS27B,RPL42B,RPS4B,RPL34B,RPS24B,RPL16A,RPL17B,RPL39,RPS22A,RPL43B,RPS5,RPS4A,RPL14A,RPS27A,RPL17A,DPS1,RPL15A,RPS0B,RPL10,RPS31,RPL37A,RPS28B,RPS30A,RPS25B,RPP0,RPL26A,RPS22B,RPS29A,RPL31B,RPS1A,RPS17A,RPS1B,RPL15B,RPL13B,RPS16A,RPL9B,RPL16B,RPL42A,RPS19B,RPP2A,RPS19A,RPL3,RPS28A,RPS30B,RPL33B,TAE2,RPL21B,RPS9A,RPS6A,RPL5,RPL33A,RPL7B,RPL1A,RPL43A"
2	Process	7010	 cytoskeleton organization	1	242	221	6311	0.00153128	0.04985459	Underrepresented	-3.083112889	CDC48
2	Process	6310	 DNA recombination	12	242	147	6311	0.004039332	0.1155876	Enriched	1.090079827	"MCM2,CDC9,VMA1,RAD51,RAD3,DMC1,SSL2,MPH1,RAD27,RPD3,RAD1,MCM4"
2	Process	6281	 DNA repair	12	242	230	6311	0.103186396	1	Enriched	0.444262121	"MCM2,POL30,CDC9,RAD3,SSL2,MPH1,RAD27,OGG1,RFC4,RFC1,RAD1,MCM4"
2	Process	6260	 DNA replication	13	242	138	6311	0.000770882	0.02713984	Enriched	1.296704932	"MCM2,POL30,CDC9,MPH1,CDC6,HCS1,RAD27,ORC1,RPD3,RFC4,RFC1,CDC60,MCM4"
2	Process	6897	 endocytosis	1	242	96	6311	0.111271479	1	Underrepresented	-1.88017283	VMA3
2	Process	16197	 endosome transport	1	242	75	6311	0.210757743	1	Underrepresented	-1.52402902	VPS29
2	Process	6887	 exocytosis	0	242	47	6311	0.15809196	1	Underrepresented	(zero in phylogroup)	none
2	Process	6091	 generation of precursor metabolites and energy	1	242	165	6311	0.011228133	0.2675034	Underrepresented	-2.661532543	ALG7
2	Process	48193	 Golgi vesicle transport	1	242	183	6311	0.005976274	0.1571599	Underrepresented	-2.810910168	GET3
2	Process	16570	 histone modification	2	242	96	6311	0.280850109	1	Underrepresented	-0.88017283	"HDA1,RPD3"
2	Process	1403	 invasive growth in response to glucose limitation	0	242	51	6311	0.135035846	1	Underrepresented	(zero in phylogroup)	none
2	Process	6811	 ion transport	1	242	131	6311	0.035787574	0.6820937	Underrepresented	-2.328633331	VMA3
2	Process	6629	 lipid metabolic process	7	242	262	6311	0.205078578	1	Underrepresented	-0.521278409	"DPL1,HMG2,HMG1,ERG13,ERG12,ALG11,MVD1"
2	Process	6869	 lipid transport	0	242	49	6311	0.146111702	1	Underrepresented	(zero in phylogroup)	none
2	Process	51321	 meiotic cell cycle	6	242	163	6311	0.564941095	1	Underrepresented	-0.058975983	"POL30,RAD51,DMC1,SPO11,RPD3,RAD1"
2	Process	61025	 membrane fusion	1	242	78	6311	0.192858164	1	Underrepresented	-1.580612548	CDC48
2	Process	10324	 membrane invagination	2	242	136	6311	0.100564524	1	Underrepresented	-1.38267317	"CDC48,VMA3"
2	Process	32543	 mitochondrial translation	0	242	135	6311	0.004812537	0.132819	Underrepresented	(zero in phylogroup)	none
2	Process	7005	 mitochondrion organization	0	242	325	6311	2.15E-06	0.000136695	Underrepresented	(zero in phylogroup)	none
2	Process	278	 mitotic cell cycle	10	242	284	6311	0.4685417	1	Underrepresented	-0.123029354	"MCM2,POL30,CDC48,CDC9,ZPR1,CDC6,RPD3,RIO1,RFC1,MCM4"
2	Process	6397	 mRNA processing	7	242	179	6311	0.380201719	1	Enriched	0.028328816	"LSM6,RPB7,SNU13,BRR2,RPL30,LSM3,CLP1"
2	Process	51169	 nuclear transport	17	242	158	6311	3.00E-05	0.00151479	Enriched	1.488471764	"TEF2,RLI1,RPS26B,RPS26A,RPS0A,SSL2,RPS5,SDO1,RPS0B,RPS28B,RPS19B,NOG2,RPS19A,RPS28A,NOG1,TIF6,TEF1"
2	Process	55086	" nucleobase, nucleoside and nucleotide metabolic process"	5	242	184	6311	0.28480326	1	Underrepresented	-0.49684419	"TYW3,BUD32,CAB4,TRM12,TYW1"
2	Process	15931	" nucleobase, nucleoside, nucleotide and nucleic acid transport"	12	242	114	6311	0.000385789	0.01473155	Enriched	1.456862157	"TEF2,RPS26B,RPS26A,RPS0A,SSL2,RPS5,RPS0B,RPS28B,RPS19B,RPS19A,RPS28A,TEF1"
2	Process	6997	 nucleus organization	0	242	57	6311	0.106579652	1	Underrepresented	(zero in phylogroup)	none
2	Process	9311	 oligosaccharide metabolic process	2	242	37	6311	0.16777782	1	Enriched	0.495336305	"AMS1,ALG11"
2	Process	70925	 organelle assembly	15	242	82	6311	5.79E-08	5.14E-06	Enriched	2.254128262	"RPS11B,RPS11A,RPL12B,RPS17B,RPL12A,RPS0A,RPS27B,RPS27A,RPS0B,RPL10,RPS31,RPP0,RPS17A,RPL3,RPL5"
2	Process	48285	 organelle fission	2	242	128	6311	0.124992994	1	Underrepresented	-1.295210329	"POL30,CDC48"
2	Process	48284	 organelle fusion	1	242	66	6311	0.273420701	1	Underrepresented	-1.339604449	CDC48
2	Process	48308	 organelle inheritance	0	242	52	6311	0.12981561	1	Underrepresented	(zero in phylogroup)	none
2	Process	18193	 peptidyl-amino acid modification	3	242	76	6311	0.332987823	1	Enriched	0.041824658	"DYS1,DPH1,DPH5"
2	Process	7031	 peroxisome organization	1	242	68	6311	0.258266165	1	Underrepresented	-1.38267317	SNF4
2	Process	43543	 protein acylation	0	242	63	6311	0.084100565	1	Underrepresented	(zero in phylogroup)	none
2	Process	8213	 protein alkylation	1	242	40	6311	0.542584885	1	Underrepresented	-0.617138424	MTQ2
2	Process	70271	 protein complex biogenesis	6	242	213	6311	0.284030534	1	Underrepresented	-0.444957449	"RPT2,YKE2,GIM5,SEC65,PNO1,PRE2"
2	Process	6470	 protein dephosphorylation	0	242	38	6311	0.225311581	1	Underrepresented	(zero in phylogroup)	none
2	Process	6457	 protein folding	3	242	88	6311	0.561834604	1	Underrepresented	-0.169679447	"CCT3,CCT5,YKE2"
2	Process	6486	 protein glycosylation	4	242	69	6311	0.124153487	1	Enriched	0.596265214	"ALG7,STT3,ALG11,ALG5"
2	Process	6497	 protein lipidation	0	242	43	6311	0.185065697	1	Underrepresented	(zero in phylogroup)	none
2	Process	51604	 protein maturation	2	242	39	6311	0.187055269	1	Enriched	0.419387452	"MAP2,SEC11"
2	Process	70647	 protein modification by small protein conjugation or removal	1	242	145	6311	0.022330674	0.4782647	Underrepresented	-2.475119419	NCS6
2	Process	6468	 protein phosphorylation	4	242	151	6311	0.306018732	1	Underrepresented	-0.533615069	"RAD3,SNF4,BUD32,SSL2"
2	Process	6605	 protein targeting	5	242	260	6311	0.060730557	0.998156	Underrepresented	-0.995650047	"GET3,VMA3,SEC11,SEC61,SEC65"
2	Process	51603	 proteolysis involved in cellular protein catabolic process	7	242	190	6311	0.554843271	1	Underrepresented	-0.057711015	"PTH2,RPT2,CDC48,PUP2,SEC61,PRE6,PRE2"
2	Process	7124	 pseudohyphal growth	0	242	67	6311	0.071805768	1	Underrepresented	(zero in phylogroup)	none
2	Process	51726	 regulation of cell cycle	3	242	187	6311	0.066654112	1	Underrepresented	-1.257142288	"ZPR1,RPD3,RIO1"
2	Process	51052	 regulation of DNA metabolic process	5	242	62	6311	0.030627368	0.6094631	Enriched	1.072521455	"RAD3,SSL2,MPH1,CDC6,RPD3"
2	Process	33043	 regulation of organelle organization	0	242	131	6311	0.005646566	0.1507798	Underrepresented	(zero in phylogroup)	none
2	Process	31399	 regulation of protein modification process	0	242	63	6311	0.084100565	1	Underrepresented	(zero in phylogroup)	none
2	Process	6417	 regulation of translation	16	242	87	6311	2.15E-08	2.06E-06	Enriched	2.261846175	"FUN12,RPS9B,RPL31A,MTQ2,EFT2,RPB7,HYP2,GCD11,RPL30,RPS23A,SLH1,ANB1,RPS5,GCN3,RPL31B,RPS23B"
2	Process	51049	 regulation of transport	0	242	57	6311	0.106579652	1	Underrepresented	(zero in phylogroup)	none
2	Process	42221	 response to chemical stimulus	3	242	339	6311	0.000716166	0.02530315	Underrepresented	-2.115389292	"GET3,CDC48,FAP7"
2	Process	6974	 response to DNA damage stimulus	12	242	282	6311	0.285447735	1	Enriched	0.150200819	"MCM2,POL30,CDC9,RAD3,SSL2,MPH1,RAD27,OGG1,RFC4,RFC1,RAD1,MCM4"
2	Process	9408	 response to heat	1	242	39	6311	0.555610529	1	Underrepresented	-0.580612548	GET3
2	Process	6970	 response to osmotic stress	0	242	73	6311	0.056639032	0.95354	Underrepresented	(zero in phylogroup)	none
2	Process	6979	 response to oxidative stress	1	242	85	6311	0.156245432	1	Underrepresented	-1.704601265	FAP7
2	Process	42594	 response to starvation	3	242	75	6311	0.324194345	1	Enriched	0.060933481	"CDC48,DPL1,ZPR1"
2	Process	42273	 ribosomal large subunit biogenesis	13	242	82	6311	2.19E-06	0.000138447	Enriched	2.047677384	"RPL35B,RPL35A,RLI1,RPL12B,RPL12A,RLP24,SDO1,RPL10,RPP0,RPL3,NOG1,RPL5,TIF6"
2	Process	42274	 ribosomal small subunit biogenesis	37	242	124	6311	0	0	Enriched	2.960046726	"RPS8A,RPS11B,RPS6B,RPS9B,RPS16B,FAP7,RPS11A,RPS13,FCF1,LSM6,RPS17B,SNU13,RPS24A,RPS8B,RPS23A,RPS0A,RPS27B,RPS24B,RPS27A,RPS0B,RPS31,EMG1,RPS1A,RPS17A,RPS1B,RPS16A,KRE33,RIO2,RPS19B,RPS19A,TSR3,RIO1,PNO1,NOP58,RPS9A,RPS6A,RPS23B"
2	Process	54	 ribosomal subunit export from nucleus	5	242	42	6311	0.004917053	0.1340566	Enriched	1.634400343	"RLI1,SDO1,NOG2,NOG1,TIF6"
2	Process	42255	 ribosome assembly	15	242	59	6311	3.35E-10	3.71E-08	Enriched	2.729037217	"RPS11B,RPS11A,RPL12B,RPS17B,RPL12A,RPS0A,RPS27B,RPS27A,RPS0B,RPL10,RPS31,RPP0,RPS17A,RPL3,RPL5"
2	Process	6401	 RNA catabolic process	8	242	107	6311	0.021116398	0.455073	Enriched	0.963322684	"RRP45,LSM6,RPB7,RRP4,RAD27,LSM3,DOM34,CSL4"
2	Process	9451	 RNA modification	13	242	154	6311	0.002233229	0.068228	Enriched	1.138442848	"NOP1,TRM1,TYW3,NCS6,TRM5,NOP10,GCD14,NOP56,TRM12,TRM9,PUS7,ELP3,TYW1"
2	Process	8380	 RNA splicing	7	242	137	6311	0.15492808	1	Enriched	0.41411251	"LSM6,SNU13,BRR2,RPL30,SEN2,LSM3,TPT1"
2	Process	6364	 rRNA processing	46	242	292	6311	0	0	Enriched	2.038527068	"RPS8A,RPS11B,RPS6B,RPS9B,NOP1,RPS16B,RPL35B,FAP7,RPL35A,RPS11A,RPS13,RRP45,FCF1,LSM6,SNU13,RPS24A,RPS8B,RPL30,RPS23A,RPS0A,RPS27B,RRP4,NOP10,RPS24B,RPS27A,SDO1,RPS0B,RPS31,EMG1,NOP56,RPS1A,RPS1B,RPS16A,RIO2,CSL4,TSR3,RIO1,PNO1,PUS7,NOP58,RPS9A,RPS6A,NOG1,RVB2,TIF6,RPS23B"
2	Process	23052	 signaling	2	242	230	6311	0.005821007	0.1542483	Underrepresented	-2.14070038	"GET3,DPL1"
2	Process	43144	 snoRNA processing	4	242	34	6311	0.008907224	0.2213474	Enriched	1.61732683	"NOP1,RRP45,RRP4,CSL4"
2	Process	43934	 sporulation	0	242	127	6311	0.006624436	0.1715982	Underrepresented	(zero in phylogroup)	none
2	Process	32200	 telomere organization	2	242	66	6311	0.532617384	1	Underrepresented	-0.339604449	"RAD51,BUD32"
2	Process	6354	" transcription elongation, DNA-dependent"	1	242	70	6311	0.243832936	1	Underrepresented	-1.424493346	RPD3
2	Process	6360	 transcription from RNA polymerase I promoter	6	242	57	6311	0.005750741	0.1527761	Enriched	1.456862157	"RPB5,SPT15,RPD3,RPB10,RPC40,RPO26"
2	Process	6366	 transcription from RNA polymerase II promoter	17	242	424	6311	0.360887851	1	Enriched	0.064332057	"RPB5,RPB7,SPT15,RAD3,SNF4,BUD32,RPB3,SSL2,HDA1,RPD3,RPB11,RPB2,RPB10,ELP3,RVB2,SUA7,RPO26"
2	Process	6383	 transcription from RNA polymerase III promoter	8	242	40	6311	1.49E-05	0.000810666	Enriched	2.382861576	"RPB5,RPC11,SPT15,RPC25,RET1,RPB10,RPC40,RPO26"
2	Process	6352	" transcription initiation, DNA-dependent"	5	242	72	6311	0.056985861	0.9562792	Enriched	0.856792764	"RPB7,SPT15,SSL2,RPC25,SUA7"
2	Process	6353	" transcription termination, DNA-dependent"	3	242	30	6311	0.026400958	0.5484764	Enriched	1.382861576	"RPC11,RPB3,RPB11"
2	Process	6414	 translational elongation	18	242	331	6311	0.049912153	0.8809765	Enriched	0.504027265	"TEF2,RPS9B,RPL31A,RPP1A,RPP1B,RPP2B,EFT2,HYP2,GCD11,RPS23A,ANB1,RPS5,RPP0,RPL31B,RPP2A,EFT1,TEF1,RPS23B"
2	Process	6413	 translational initiation	8	242	56	6311	0.000241574	0.009879267	Enriched	1.897434749	"FUN12,RLI1,RPB7,HYP2,SUI2,GCN3,TIF11,SUI3"
2	Process	55085	 transmembrane transport	1	242	188	6311	0.005007085	0.1361538	Underrepresented	-2.849799181	SEC61
2	Process	32196	 transposition	3	242	108	6311	0.400320857	1	Underrepresented	-0.465135331	"SPT15,RAD3,SSL2"
2	Process	6418	 tRNA aminoacylation for protein translation	7	242	37	6311	6.12E-05	0.002889855	Enriched	2.302691227	"ARC1,TYS1,YHR020W,DPS1,FRS1,WRS1,CDC60"
2	Process	8033	 tRNA processing	12	242	98	6311	8.26E-05	0.00382814	Enriched	1.675042327	"TRM1,TYW3,NCS6,TRM5,GCD14,SEN2,TRM12,TRM9,TPT1,PUS7,ELP3,TYW1"
2	Process	7033	 vacuole organization	1	242	130	6311	0.037001131	0.6975441	Underrepresented	-2.317578142	VMA3
2	Process	16050	 vesicle organization	1	242	77	6311	0.198669501	1	Underrepresented	-1.56199687	CDC48
2	Process	6766	 vitamin metabolic process	0	242	47	6311	0.15809196	1	Underrepresented	(zero in phylogroup)	none
3	Component	5938	 cell cortex	0	51	137	6311	0.325037298	1	Underrepresented	(zero in phylogroup)	none
3	Component	5618	 cell wall	0	51	97	6311	0.452428014	1	Underrepresented	(zero in phylogroup)	none
3	Component	5933	 cellular bud	0	51	183	6311	0.221623067	1	Underrepresented	(zero in phylogroup)	none
3	Component	5575	 cellular component unknown	6	51	716	6311	0.356830942	1	Enriched	0.05237429	"RIB7,THR1,YJL218W,HIS3,THI21,THI22"
3	Component	5694	 chromosome	0	51	341	6311	0.058162683	0.971396	Underrepresented	(zero in phylogroup)	none
3	Component	5737	 cytoplasm	36	51	3812	6311	0.048500751	0.8611937	Enriched	0.224820164	"RIB1,HSP26,ECM31,ILV6,TRP1,ARO1,HOM2,LYS4,TRR1,TRP4,RIB3,HOM3,TRP2,MET6,TRP5,ARO2,PAN5,TRR2,KHA1,MET3,ILV3,HOM6,TRP3,MET17,ILV5,ARG7,YMR178W,FOL1,PHA2,BIO3,THI20,RIB4,ADE2,THI6,PDH1,MET16"
3	Component	16023	 cytoplasmic membrane-bounded vesicle	0	51	107	6311	0.416612814	1	Underrepresented	(zero in phylogroup)	none
3	Component	5856	 cytoskeleton	0	51	210	6311	0.176769993	1	Underrepresented	(zero in phylogroup)	none
3	Component	12505	 endomembrane system	0	51	357	6311	0.050693611	0.8864925	Underrepresented	(zero in phylogroup)	none
3	Component	5783	 endoplasmic reticulum	0	51	379	6311	0.041938632	0.772402	Underrepresented	(zero in phylogroup)	none
3	Component	5576	 extracellular region	0	51	27	6311	0.802895074	1	Underrepresented	(zero in phylogroup)	none
3	Component	5794	 Golgi apparatus	1	51	186	6311	0.553625181	1	Underrepresented	-0.587931245	KHA1
3	Component	16020	 membrane	5	51	1438	6311	0.014341736	0.326697	Underrepresented	-1.216692299	"ALR2,KHA1,ALR1,PDH1,ARR3"
3	Component	5624	 membrane fraction	3	51	207	6311	0.085094027	1	Enriched	0.842703109	"HOM2,MET6,MET17"
3	Component	5815	 microtubule organizing center	0	51	73	6311	0.551155808	1	Underrepresented	(zero in phylogroup)	none
3	Component	5740	 mitochondrial envelope	3	51	321	6311	0.259899107	1	Enriched	0.20976058	"RIB3,FOL1,PDH1"
3	Component	5739	 mitochondrion	12	51	1128	6311	0.109993618	1	Enriched	0.396638714	"ECM31,ILV6,LYS4,RIB3,TRR2,KHA1,MET3,ILV3,ILV5,ARG7,FOL1,PDH1"
3	Component	5730	 nucleolus	0	51	318	6311	0.070822244	1	Underrepresented	(zero in phylogroup)	none
3	Component	5634	 nucleus	10	51	2082	6311	0.025640146	0.5337381	Underrepresented	-0.750598692	"RIB1,HSP26,HOM2,TRP4,TRP5,DOT5,SRS2,HOM6,YMR178W,RIB4"
3	Component	5777	 peroxisome	0	51	65	6311	0.588539725	1	Underrepresented	(zero in phylogroup)	none
3	Component	5886	 plasma membrane	3	51	289	6311	0.204013625	1	Enriched	0.361264384	"ALR2,ALR1,ARR3"
3	Component	5840	 ribosome	0	51	352	6311	0.052920509	0.91771	Underrepresented	(zero in phylogroup)	none
3	Component	30427	 site of polarized growth	0	51	227	6311	0.153232445	1	Underrepresented	(zero in phylogroup)	none
3	Component	5773	 vacuole	0	51	223	6311	0.158477722	1	Underrepresented	(zero in phylogroup)	none
3	Function	16887	 ATPase activity	0	51	230	6311	0.149410555	1	Underrepresented	(zero in phylogroup)	none
3	Function	8092	 cytoskeletal protein binding	0	51	65	6311	0.588539725	1	Underrepresented	(zero in phylogroup)	none
3	Function	3677	 DNA binding	1	51	342	6311	0.227594377	1	Underrepresented	-1.466624949	ILV5
3	Function	19899	 enzyme binding	0	51	39	6311	0.728035961	1	Underrepresented	(zero in phylogroup)	none
3	Function	30234	 enzyme regulator activity	1	51	218	6311	0.469371291	1	Underrepresented	-0.816956759	ILV6
3	Function	3924	 GTPase activity	0	51	57	6311	0.628406325	1	Underrepresented	(zero in phylogroup)	none
3	Function	4386	 helicase activity	1	51	80	6311	0.136153673	1	Enriched	0.629299471	SRS2
3	Function	42393	 histone binding	0	51	34	6311	0.758356762	1	Underrepresented	(zero in phylogroup)	none
3	Function	16810	" hydrolase activity, acting on carbon-nitrogen (but not peptide) bonds"	2	51	61	6311	0.012875749	0.2998789	Enriched	2.020490229	"RIB1,THI20"
3	Function	16798	" hydrolase activity, acting on glycosyl bonds"	0	51	47	6311	0.681977644	1	Underrepresented	(zero in phylogroup)	none
3	Function	43167	 ion binding	1	51	41	6311	0.042974598	0.785908	Enriched	1.593675561	TRR1
3	Function	16853	 isomerase activity	2	51	57	6311	0.010706688	0.2574422	Enriched	2.118337552	"TRP1,RIB4"
3	Function	16301	 kinase activity	7	51	202	6311	0.000186865	0.008020859	Enriched	2.100371005	"ARO1,HOM3,THR1,THI20,THI6,THI21,THI22"
3	Function	16874	 ligase activity	0	51	180	6311	0.22724794	1	Underrepresented	(zero in phylogroup)	none
3	Function	8289	 lipid binding	0	51	87	6311	0.491256745	1	Underrepresented	(zero in phylogroup)	none
3	Function	16829	 lyase activity	14	51	83	6311	0	0	Enriched	4.383543057	"ARO1,LYS4,RIB3,TRP2,LEU1,TRP5,ARO2,ILV3,TRP3,MET17,FOL1,PHA2,ADE2,HIS3"
3	Function	8168	 methyltransferase activity	2	51	86	6311	0.031821475	0.6260293	Enriched	1.524962811	"MET6,MET1"
3	Function	3674	 molecular function unknown	2	51	1998	6311	1.03E-06	7.21E-05	Underrepresented	-3.013113302	"YMR178W,PDH1"
3	Function	3729	 mRNA binding	1	51	76	6311	0.125261286	1	Enriched	0.703300053	HSP26
3	Function	4518	 nuclease activity	0	51	130	6311	0.344455693	1	Underrepresented	(zero in phylogroup)	none
3	Function	1071	 nucleic acid binding transcription factor activity	0	51	85	6311	0.499405604	1	Underrepresented	(zero in phylogroup)	none
3	Function	16779	 nucleotidyltransferase activity	1	51	113	6311	0.231880064	1	Enriched	0.131048604	MET3
3	Function	16491	 oxidoreductase activity	11	51	276	6311	1.33E-06	9.13E-05	Enriched	2.302134728	"RIB7,ARO1,HOM2,TRR1,ARO2,PAN5,TRR2,DOT5,HOM6,ILV5,MET16"
3	Function	8233	 peptidase activity	0	51	137	6311	0.325037298	1	Underrepresented	(zero in phylogroup)	none
3	Function	16791	 phosphatase activity	0	51	97	6311	0.452428014	1	Underrepresented	(zero in phylogroup)	none
3	Function	988	 protein binding transcription factor activity	0	51	76	6311	0.537745646	1	Underrepresented	(zero in phylogroup)	none
3	Function	30674	" protein binding, bridging"	0	51	45	6311	0.693217028	1	Underrepresented	(zero in phylogroup)	none
3	Function	8565	 protein transporter activity	0	51	51	6311	0.660032226	1	Underrepresented	(zero in phylogroup)	none
3	Function	3723	 RNA binding	1	51	754	6311	0.011804085	0.279941	Underrepresented	-2.607193147	HSP26
3	Function	30555	 RNA modification guide activity	0	51	71	6311	0.560277492	1	Underrepresented	(zero in phylogroup)	none
3	Function	19843	 rRNA binding	0	51	93	6311	0.46758442	1	Underrepresented	(zero in phylogroup)	none
3	Function	4871	 signal transducer activity	0	51	40	6311	0.722116026	1	Underrepresented	(zero in phylogroup)	none
3	Function	32182	 small conjugating protein binding	0	51	43	6311	0.704637953	1	Underrepresented	(zero in phylogroup)	none
3	Function	3735	 structural constituent of ribosome	0	51	223	6311	0.158477722	1	Underrepresented	(zero in phylogroup)	none
3	Function	5198	 structural molecule activity	0	51	354	6311	0.052018471	0.9063606	Underrepresented	(zero in phylogroup)	none
3	Function	8134	 transcription factor binding	0	51	38	6311	0.734003469	1	Underrepresented	(zero in phylogroup)	none
3	Function	16746	" transferase activity, transferring acyl groups"	2	51	112	6311	0.061323387	1	Enriched	1.143872644	"YJL218W,ARG7"
3	Function	16765	" transferase activity, transferring alkyl or aryl (other than methyl) groups"	4	51	39	6311	1.32E-05	0.000731994	Enriched	3.665825347	"ARO1,MET17,FOL1,THI6"
3	Function	16757	" transferase activity, transferring glycosyl groups"	2	51	100	6311	0.046503396	0.8339068	Enriched	1.307371376	"HIS7,TRP4"
3	Function	8135	" translation factor activity, nucleic acid binding"	0	51	46	6311	0.687574821	1	Underrepresented	(zero in phylogroup)	none
3	Function	22857	 transmembrane transporter activity	4	51	308	6311	0.101448504	1	Enriched	0.684441025	"ALR2,KHA1,ALR1,ARR3"
3	Function	30533	 triplet codon-amino acid adaptor activity	0	51	299	6311	0.083286141	1	Underrepresented	(zero in phylogroup)	none
3	Function	51082	 unfolded protein binding	1	51	67	6311	0.10163826	1	Enriched	0.885138376	HSP26
3	Process	6865	 amino acid transport	0	51	44	6311	0.698904619	1	Underrepresented	(zero in phylogroup)	none
3	Process	8150	 biological process unknown	2	51	1214	6311	0.001535843	0.04985459	Underrepresented	-2.29432514	"YJL218W,YMR178W"
3	Process	5975	 carbohydrate metabolic process	0	51	274	6311	0.103007464	1	Underrepresented	(zero in phylogroup)	none
3	Process	8643	 carbohydrate transport	0	51	38	6311	0.734003469	1	Underrepresented	(zero in phylogroup)	none
3	Process	7114	 cell budding	0	51	85	6311	0.499405604	1	Underrepresented	(zero in phylogroup)	none
3	Process	902	 cell morphogenesis	0	51	37	6311	0.740018924	1	Underrepresented	(zero in phylogroup)	none
3	Process	71554	 cell wall organization or biogenesis	1	51	219	6311	0.466875895	1	Underrepresented	-0.823559494	ARG7
3	Process	6520	 cellular amino acid metabolic process	28	51	240	6311	0	0	Enriched	3.851691893	"ECM31,HIS7,ILV6,TRP1,ARO1,HOM2,LYS4,TRP4,HOM3,TRP2,MET6,LEU1,TRP5,ARO2,THR1,PAN5,HIS5,MET3,ILV3,HOM6,TRP3,MET1,MET17,ILV5,ARG7,PHA2,HIS3,MET16"
3	Process	6873	 cellular ion homeostasis	0	51	123	6311	0.365010111	1	Underrepresented	(zero in phylogroup)	none
3	Process	45333	 cellular respiration	1	51	92	6311	0.16997482	1	Enriched	0.42766561	RIB3
3	Process	6325	 chromatin organization	0	51	218	6311	0.165282368	1	Underrepresented	(zero in phylogroup)	none
3	Process	7059	 chromosome segregation	0	51	135	6311	0.330473144	1	Underrepresented	(zero in phylogroup)	none
3	Process	51186	 cofactor metabolic process	5	51	162	6311	0.001805697	0.05666634	Enriched	1.933305658	"ECM31,PAN5,MET1,FOL1,BIO3"
3	Process	746	 conjugation	0	51	117	6311	0.383581582	1	Underrepresented	(zero in phylogroup)	none
3	Process	910	 cytokinesis	0	51	110	6311	0.406421113	1	Underrepresented	(zero in phylogroup)	none
3	Process	2181	 cytoplasmic translation	0	51	174	6311	0.23892077	1	Underrepresented	(zero in phylogroup)	none
3	Process	7010	 cytoskeleton organization	0	51	221	6311	0.161165971	1	Underrepresented	(zero in phylogroup)	none
3	Process	6310	 DNA recombination	0	51	147	6311	0.299145965	1	Underrepresented	(zero in phylogroup)	none
3	Process	6281	 DNA repair	1	51	230	6311	0.440006777	1	Underrepresented	-0.894262485	SRS2
3	Process	6260	 DNA replication	0	51	138	6311	0.322352344	1	Underrepresented	(zero in phylogroup)	none
3	Process	6897	 endocytosis	0	51	96	6311	0.456171335	1	Underrepresented	(zero in phylogroup)	none
3	Process	16197	 endosome transport	0	51	75	6311	0.542179765	1	Underrepresented	(zero in phylogroup)	none
3	Process	6887	 exocytosis	0	51	47	6311	0.681977644	1	Underrepresented	(zero in phylogroup)	none
3	Process	6091	 generation of precursor metabolites and energy	1	51	165	6311	0.613051853	1	Underrepresented	-0.415094648	RIB3
3	Process	48193	 Golgi vesicle transport	0	51	183	6311	0.221623067	1	Underrepresented	(zero in phylogroup)	none
3	Process	16570	 histone modification	0	51	96	6311	0.456171335	1	Underrepresented	(zero in phylogroup)	none
3	Process	1403	 invasive growth in response to glucose limitation	0	51	51	6311	0.660032226	1	Underrepresented	(zero in phylogroup)	none
3	Process	6811	 ion transport	4	51	131	6311	0.003902496	0.1122906	Enriched	1.917804565	"ALR2,KHA1,ALR1,ARR3"
3	Process	6629	 lipid metabolic process	0	51	262	6311	0.114034041	1	Underrepresented	(zero in phylogroup)	none
3	Process	6869	 lipid transport	0	51	49	6311	0.670916972	1	Underrepresented	(zero in phylogroup)	none
3	Process	51321	 meiotic cell cycle	0	51	163	6311	0.261866983	1	Underrepresented	(zero in phylogroup)	none
3	Process	61025	 membrane fusion	0	51	78	6311	0.528983803	1	Underrepresented	(zero in phylogroup)	none
3	Process	10324	 membrane invagination	0	51	136	6311	0.327744172	1	Underrepresented	(zero in phylogroup)	none
3	Process	32543	 mitochondrial translation	0	51	135	6311	0.330473144	1	Underrepresented	(zero in phylogroup)	none
3	Process	7005	 mitochondrion organization	1	51	325	6311	0.252974121	1	Underrepresented	-1.393068342	ILV5
3	Process	278	 mitotic cell cycle	0	51	284	6311	0.094622943	1	Underrepresented	(zero in phylogroup)	none
3	Process	6397	 mRNA processing	0	51	179	6311	0.229153818	1	Underrepresented	(zero in phylogroup)	none
3	Process	51169	 nuclear transport	0	51	158	6311	0.272998465	1	Underrepresented	(zero in phylogroup)	none
3	Process	55086	" nucleobase, nucleoside and nucleotide metabolic process"	2	51	184	6311	0.18538786	1	Enriched	0.42766561	"HIS7,ADE2"
3	Process	15931	" nucleobase, nucleoside, nucleotide and nucleic acid transport"	0	51	114	6311	0.393211592	1	Underrepresented	(zero in phylogroup)	none
3	Process	6997	 nucleus organization	0	51	57	6311	0.628406325	1	Underrepresented	(zero in phylogroup)	none
3	Process	9311	 oligosaccharide metabolic process	0	51	37	6311	0.740018924	1	Underrepresented	(zero in phylogroup)	none
3	Process	70925	 organelle assembly	0	51	82	6311	0.511877947	1	Underrepresented	(zero in phylogroup)	none
3	Process	48285	 organelle fission	0	51	128	6311	0.350209684	1	Underrepresented	(zero in phylogroup)	none
3	Process	48284	 organelle fusion	0	51	66	6311	0.583734165	1	Underrepresented	(zero in phylogroup)	none
3	Process	48308	 organelle inheritance	0	51	52	6311	0.654654966	1	Underrepresented	(zero in phylogroup)	none
3	Process	18193	 peptidyl-amino acid modification	0	51	76	6311	0.537745646	1	Underrepresented	(zero in phylogroup)	none
3	Process	7031	 peroxisome organization	0	51	68	6311	0.57423817	1	Underrepresented	(zero in phylogroup)	none
3	Process	43543	 protein acylation	0	51	63	6311	0.59826749	1	Underrepresented	(zero in phylogroup)	none
3	Process	8213	 protein alkylation	0	51	40	6311	0.722116026	1	Underrepresented	(zero in phylogroup)	none
3	Process	70271	 protein complex biogenesis	0	51	213	6311	0.172373219	1	Underrepresented	(zero in phylogroup)	none
3	Process	6470	 protein dephosphorylation	0	51	38	6311	0.734003469	1	Underrepresented	(zero in phylogroup)	none
3	Process	6457	 protein folding	1	51	88	6311	0.158533393	1	Enriched	0.491795947	HSP26
3	Process	6486	 protein glycosylation	0	51	69	6311	0.569547132	1	Underrepresented	(zero in phylogroup)	none
3	Process	6497	 protein lipidation	0	51	43	6311	0.704637953	1	Underrepresented	(zero in phylogroup)	none
3	Process	51604	 protein maturation	0	51	39	6311	0.728035961	1	Underrepresented	(zero in phylogroup)	none
3	Process	70647	 protein modification by small protein conjugation or removal	0	51	145	6311	0.304157027	1	Underrepresented	(zero in phylogroup)	none
3	Process	6468	 protein phosphorylation	0	51	151	6311	0.289365455	1	Underrepresented	(zero in phylogroup)	none
3	Process	6605	 protein targeting	0	51	260	6311	0.115981022	1	Underrepresented	(zero in phylogroup)	none
3	Process	51603	 proteolysis involved in cellular protein catabolic process	0	51	190	6311	0.209023839	1	Underrepresented	(zero in phylogroup)	none
3	Process	7124	 pseudohyphal growth	0	51	67	6311	0.578967081	1	Underrepresented	(zero in phylogroup)	none
3	Process	51726	 regulation of cell cycle	0	51	187	6311	0.214335106	1	Underrepresented	(zero in phylogroup)	none
3	Process	51052	 regulation of DNA metabolic process	0	51	62	6311	0.60319031	1	Underrepresented	(zero in phylogroup)	none
3	Process	33043	 regulation of organelle organization	0	51	131	6311	0.341613557	1	Underrepresented	(zero in phylogroup)	none
3	Process	31399	 regulation of protein modification process	0	51	63	6311	0.59826749	1	Underrepresented	(zero in phylogroup)	none
3	Process	6417	 regulation of translation	0	51	87	6311	0.491256745	1	Underrepresented	(zero in phylogroup)	none
3	Process	51049	 regulation of transport	0	51	57	6311	0.628406325	1	Underrepresented	(zero in phylogroup)	none
3	Process	42221	 response to chemical stimulus	3	51	339	6311	0.292668218	1	Enriched	0.131048604	"TRR1,TRR2,DOT5"
3	Process	6974	 response to DNA damage stimulus	1	51	282	6311	0.327752764	1	Underrepresented	-1.188323786	SRS2
3	Process	9408	 response to heat	0	51	39	6311	0.728035961	1	Underrepresented	(zero in phylogroup)	none
3	Process	6970	 response to osmotic stress	0	51	73	6311	0.551155808	1	Underrepresented	(zero in phylogroup)	none
3	Process	6979	 response to oxidative stress	3	51	85	6311	0.004732942	0.1316088	Enriched	2.126799131	"TRR1,TRR2,DOT5"
3	Process	42594	 response to starvation	0	51	75	6311	0.542179765	1	Underrepresented	(zero in phylogroup)	none
3	Process	42273	 ribosomal large subunit biogenesis	0	51	82	6311	0.511877947	1	Underrepresented	(zero in phylogroup)	none
3	Process	42274	 ribosomal small subunit biogenesis	0	51	124	6311	0.362001786	1	Underrepresented	(zero in phylogroup)	none
3	Process	54	 ribosomal subunit export from nucleus	0	51	42	6311	0.710417389	1	Underrepresented	(zero in phylogroup)	none
3	Process	42255	 ribosome assembly	0	51	59	6311	0.618198269	1	Underrepresented	(zero in phylogroup)	none
3	Process	6401	 RNA catabolic process	0	51	107	6311	0.416612814	1	Underrepresented	(zero in phylogroup)	none
3	Process	9451	 RNA modification	0	51	154	6311	0.282236486	1	Underrepresented	(zero in phylogroup)	none
3	Process	8380	 RNA splicing	0	51	137	6311	0.325037298	1	Underrepresented	(zero in phylogroup)	none
3	Process	6364	 rRNA processing	0	51	292	6311	0.088400434	1	Underrepresented	(zero in phylogroup)	none
3	Process	23052	 signaling	0	51	230	6311	0.149410555	1	Underrepresented	(zero in phylogroup)	none
3	Process	43144	 snoRNA processing	0	51	34	6311	0.758356762	1	Underrepresented	(zero in phylogroup)	none
3	Process	43934	 sporulation	0	51	127	6311	0.353121912	1	Underrepresented	(zero in phylogroup)	none
3	Process	32200	 telomere organization	0	51	66	6311	0.583734165	1	Underrepresented	(zero in phylogroup)	none
3	Process	6354	" transcription elongation, DNA-dependent"	0	51	70	6311	0.564893671	1	Underrepresented	(zero in phylogroup)	none
3	Process	6360	 transcription from RNA polymerase I promoter	0	51	57	6311	0.628406325	1	Underrepresented	(zero in phylogroup)	none
3	Process	6366	 transcription from RNA polymerase II promoter	0	51	424	6311	0.028394499	0.5813516	Underrepresented	(zero in phylogroup)	none
3	Process	6383	 transcription from RNA polymerase III promoter	0	51	40	6311	0.722116026	1	Underrepresented	(zero in phylogroup)	none
3	Process	6352	" transcription initiation, DNA-dependent"	0	51	72	6311	0.555698301	1	Underrepresented	(zero in phylogroup)	none
3	Process	6353	" transcription termination, DNA-dependent"	0	51	30	6311	0.783501709	1	Underrepresented	(zero in phylogroup)	none
3	Process	6414	 translational elongation	0	51	331	6311	0.063367986	1	Underrepresented	(zero in phylogroup)	none
3	Process	6413	 translational initiation	0	51	56	6311	0.633572141	1	Underrepresented	(zero in phylogroup)	none
3	Process	55085	 transmembrane transport	1	51	188	6311	0.548122484	1	Underrepresented	-0.603361286	ALR2
3	Process	32196	 transposition	0	51	108	6311	0.413188047	1	Underrepresented	(zero in phylogroup)	none
3	Process	6418	 tRNA aminoacylation for protein translation	0	51	37	6311	0.740018924	1	Underrepresented	(zero in phylogroup)	none
3	Process	8033	 tRNA processing	0	51	98	6311	0.448714813	1	Underrepresented	(zero in phylogroup)	none
3	Process	7033	 vacuole organization	0	51	130	6311	0.344455693	1	Underrepresented	(zero in phylogroup)	none
3	Process	16050	 vesicle organization	0	51	77	6311	0.533347085	1	Underrepresented	(zero in phylogroup)	none
3	Process	6766	 vitamin metabolic process	11	51	47	6311	9.99E-16	2.04E-13	Enriched	4.856070333	"RIB1,RIB7,ECM31,RIB3,PAN5,BIO3,THI20,RIB4,THI6,THI21,THI22"
4	Component	5938	 cell cortex	43	1671	137	6311	0.08048748	1	Enriched	0.245389562	"EDE1,KCC4,RVS161,OSH2,SWF1,SAC6,PKH1,SMT3,SEC4,ACT1,SEC15,YAP1802,OSH7,OSH3,YAP1801,CAP2,SEC6,PRK1,GRR1,ENT3,CAP1,HSL1,OSH6,DYN1,COF1,STU2,SEC10,CDC3,AIP1,ARK1,INP52,SRV2,CBK1,BNI1,MSB3,PKH2,MSB4,INP53,LCB4,LAS17,ABP140,YTA6,SEC8"
4	Component	5618	 cell wall	9	1671	97	6311	1.96E-05	0.00104333	Underrepresented	-1.512830951	"SSA1,PHO5,RRT12,DIA3,PRY3,MCD4,FLO10,SSA2,CDC3"
4	Component	5933	 cellular bud	43	1671	183	6311	0.200844215	1	Underrepresented	-0.172278194	"TPD3,SNC1,EDE1,KAP104,AKL1,IST2,CMD1,HSL7,CDC28,KCC4,OSH2,RDI1,SEC1,SSD1,GIN4,SCS2,GLC7,UBP5,ACT1,CDC55,PEF1,SLT2,KIC1,MOB1,TAO3,PBS2,SWE1,GRR1,HSL1,YPK1,HYM1,CDC3,CDC5,CBK1,BNI1,MSB3,MSB4,RTS1,DBP5,HRR25,GYP5,SEC8,CLB2"
4	Component	5575	 cellular component unknown	49	1671	716	6311	1.72E-45	4.82E-43	Underrepresented	-1.951949043	"AIM1,ALK2,MOH1,UBP13,SCS22,RRT2,NPP1,BSC1,MRK1,PLP1,YDR282C,RTT103,PPM1,NPP2,PAC2,YFL042C,IRC5,IME4,YGR066C,CLB6,YGR127W,ETP1,CPR2,CRG1,FAA3,YIL102C-A,YJR005C-A,HUL4,VPS70,YKR017C,KNS1,ICT1,DCN1,YLR243W,UBC12,DUS4,ITT1,YMR102C,TPP1,KSH1,YNL092W,TEP1,SPS18,YOL086W-A,IAH1,SLP1,FSH3,ULA1,MGR2"
4	Component	5694	 chromosome	139	1671	341	6311	1.27E-09	1.35E-07	Enriched	0.622470034	"FUN30,RFA1,HTB2,HTA2,HIR1,HEK2,POL12,BRN1,HHF1,HHT1,ORC2,RFC5,SIF2,MCM7,SLX1,SWC5,DCC1,RAD18,MCD1,MPS1,UBC9,BRE1,SUB2,NSE4,PPH22,PSF1,PPH3,DPB4,CPR1,SCC2,RVB1,HTB1,HTA1,YCG1,SKP1,SWR1,UTP5,RAD30,VPS72,SLD5,SMT3,MMS21,MCM3,BIM1,GLC7,RAD24,MSH4,SMC1,ACT1,ECO1,HOP2,RAD6,MAD1,SRM1,INO80,MND1,MCM6,SPT16,SWC4,SPT4,TEL2,BUB1,CRM1,GCN5,RRM3,TRA1,LIN1,DNA2,HOP1,TID3,MCM10,RRD1,PRI1,MAD2,PSF2,SMC3,ARP4,DPB11,UTP10,POL31,RFC2,YJR084W,PRI2,NAP1,GRC3,NSE1,RAD5,STU2,ARP6,CDC45,CLF1,YCS4,MCM5,SMC6,BDF1,SPT5,POB3,CAC2,MCM1,CSM3,ABF2,PDS5,CTF18,UTP15,YKU80,YKU70,HHF2,HHT2,ARP5,POL1,YAF9,PSY2,VPS75,ORC5,POL2,RFA2,SIN3,TOP1,HTZ1,SMC5,NUF2,MSH2,PSF3,DNL4,RTS1,ARP8,REV1,MOT1,HHO1,REV3,HRR25,IPL1,PLC1,RLF2,EAF3,THP3,CTF4,ORC4,DPB2"
4	Component	5737	 cytoplasm	1089	1671	3812	6311	1.30E-06	9.05E-05	Enriched	0.109612725	"VPS8,EFB1,SSA1,TPD3,FUN30,CCR4,FUN26,DRS2,SNC1,CYC3,ERV46,GEM1,CNE1,ERP1,RFA1,SEN34,SWH1,UTP20,FUS3,PEP1,RFT1,LSM2,PET9,HEK2,APL3,ERD2,PRE7,EDE1,SEC17,PTC3,SHP1,CMC2,KIP1,KTI11,SSA3,ATG8,ALG3,TEL1,BNA4,SFT2,NTH2,GPI18,IPP1,KAP104,GAL1,ETR1,CDS1,CST26,UBP14,AKL1,TRM7,ALG14,RPG1,SEC18,AAC3,TIM12,VPS15,FES1,YMC2,VID24,CMD1,ALG1,CKS1,MEC1,YBR139W,RTC2,CNS1,IFA38,CDC28,ARL1,SSE2,NPL4,YPC1,DER1,MCM7,NGR1,ATG12,PBP2,YBR241C,ENP1,MRPS5,TRS20,TAE1,TSC10,REI1,UBX7,RER1,VMA9,STP22,GBP2,KCC4,GLK1,PDI1,EMC1,KAR4,CHA1,CIT2,RVS161,ADP1,BPH1,FEN1,PER1,BUD23,PWP2,YIH1,RSA4,ERS1,YCR090C,MSH3,CDC39,CDC50,RMD1,MCD1,TSC13,OSH2,MPS1,ARP2,NAT1,FAD1,SIT4,TSR1,PEX19,IDP1,VAM6,YDL085C-A,RAM1,UBX3,RPN6,QRI1,TRM3,IWR1,YDL119C,RDI1,ARF2,CCT4,COP1,RPN5,NOP14,ATG9,CLB3,YDL156W,STE7,DHH1,CDC36,DLD2,UFD2,ARF1,NUS1,SEC31,GLE1,TIM22,GCS1,GYP7,NTH1,YRB1,MAF1,GAL3,SNQ2,YDR026C,VPS54,VMS1,MAK21,LCB2,DOS2,DOA4,PPH3,VPS41,TVP23,SSS1,UBC13,GRX3,TMS1,TMN2,TRS85,TMA64,SWF1,SAC6,YCF1,RUB1,PEX7,EKI1,GIR2,CPR1,SEC7,SUP35,SDH4,CDC1,UPS3,CCT6,SLY1,COQ4,GCD6,TCP1,AHA1,GTB1,SEC26,PEX5,TRS23,RMD5,DIN7,AKR1,PEX10,YDR266C,CIA1,GCN2,DPP1,SSD1,CFT1,GPI11,CPR5,YSP2,SKP1,PEX3,UBX5,GPI8,YDR333C,YDR352W,BCP1,SEM1,CTS2,FRQ1,BCS1,ARH1,STE14,DFM1,RRP17,DYN2,RPN9,TIF35,CYM1,GPI17,GPI19,THI74,TLG1,RPL27B,TRS31,SNF1,VPS52,VPS72,VPS60,PKH1,IZH1,MZM1,PUF6,SMT3,ACN9,EMI2,FPR2,SPS1,QCR7,CAB1,WBP1,GIM4,YEA6,UBC8,VAC8,MMS21,TIM9,GEA2,SPF1,MCM3,RAD23,UTR4,CYC7,GDA1,MAK10,HAT2,PCM1,AVT2,DLD3,YND1,PRE1,FAA2,BIM1,SBH2,ISC1,GPA2,GAL83,YPT31,ARB1,SAP1,ISD11,PIC2,MOT2,YOS1,SBH1,PTC2,PUP3,UBP9,UBC6,SSA4,GLE2,KAP123,LSM4,SCS2,GLO3,SAK1,GLC7,YER134C,YER140W,COX15,UBP3,OXA1,YER156C,COG3,RAD4,YER163C,CHD1,PAB1,DNF1,TMT1,SEC4,GNA1,RPL22B,RPO41,TUB2,YPT1,ACT1,OTU1,SEC53,RPN11,CMK1,FAB1,ATG18,CDC14,RPL29,QCR6,PRE4,RET2,RPN12,HXK1,ERP6,CDH1,PMC1,SCL1,CWH41,RPL24A,ALG13,RPT6,TIF4632,ERV14,RAD6,PUS2,ALG2,HSF1,FMP37,YGL082W,SCY1,GUP1,MMS2,PAN2,VPS45,LSG1,SEH1,COQ8,MON1,SEC27,HUL5,PEX14,YIP5,XRN1,TOS3,ATG1,COX4,GCN1,YIP4,EMP24,MCM6,POX1,CHC1,SIP2,YPT32,VAM7,KIP3,FRA2,VRG4,EMC4,TAN1,SEC15,DOC1,KAP114,HXK2,YGR001C,CUL3,ECT1,VMA7,THG1,MSP1,ERV1,TIM21,CAX4,ACB1,ORM1,TAM41,UFD1,YGR054W,PEF1,ERG25,UPF3,PAC10,GCD2,PRP31,RRP46,TPC1,ESP1,CLB1,CLD1,SHY1,SPT6,PPT1,PHB1,PRE9,RPL24B,MTR3,NSR1,TIF4631,CLC1,YIP1,RBG2,TIM13,QCR9,HGH1,XKS1,ELP2,PCT1,GPI1,CRM1,HSV2,DIE2,PHB2,NAS6,YAP1802,FMP43,MTM1,APL6,YTA7,ZUO1,OTU2,YHL017W,ECM29,GOS1,RPL8A,VMR1,OSH7,LEU5,GPA1,TIM10,ERG11,RPL27A,MAS2,VMA16,RPN1,SLT2,PIH1,VMA10,BCD1,VMA22,ERG7,OSH3,PTC7,NMD2,YHR080C,SFB3,KIC1,APE4,COX23,LSM12,YHR122W,EPT1,YAP1801,YHR162W,DNA2,NMD3,ATG7,SPC97,CTR2,FMO1,SVP26,KOG1,GPI16,ERG9,EGD2,PPX1,MNL1,PHO12,BET1,YIA6,NAS2,URM1,TIM44,YKE4,BCY1,CAP2,NOT3,AGE2,SYG1,ARC15,SEE1,FIS1,SEC6,RPN2,CAB2,PRK1,FYV10,MOB1,SEC24,HPM1,POR2,MET18,TAO3,FLX1,CCT2,RPL40A,RRD1,VTH1,SGN1,SQT1,YVH1,PRE3,OST1,SYS1,CCT8,APS3,VPS53,BET4,KAR2,PEP8,LAS21,PRY1,PHS1,SAP185,PAM16,UTP10,CCT7,LSM1,PBS2,MRS3,LCB3,RPS21B,RPB4,YAK1,TIM17,INO1,VPS35,ERG20,CPS1,PFD1,ATP12,UBP12,LAA1,NUC1,PEX2,AVT1,APL1,SPC1,GPI14,TMA22,MDE1,GEA1,PET191,RAD26,VPS55,CYC1,HIT1,APS2,TOR1,LIA1,MIR1,YJR085C,EMC2,GRR1,JJJ3,YUH1,AIM25,VPS25,ADO1,YMR1,JHD2,IBA57,ENT3,YJR129C,MNS1,NMD5,SGM1,TIM8,DID4,CAP1,UFD4,RAM2,URA6,PAN3,TFA1,UGP1,VPS24,MDM35,TMA19,LHS1,VMA5,TEF4,RRP14,MDH1,SRX1,CYT2,HSL1,KTI12,SBA1,YPK1,OCT1,APL2,TGL1,SDH3,LTV1,AVT3,SRP102,MCD4,TPK3,COY1,DPH2,SDS22,MIA40,YKT6,PEX1,TOR2,LOS1,ADD66,AIM27,UBA1,SAC1,DOA1,VPS1,OSH6,FOX2,PRY2,YPT52,FCJ1,YKR023W,SAP190,GMH1,SPO14,DID2,NAP1,MRS4,YSR3,DYN1,RPS21A,BET3,YKR070W,DRE2,RPL40B,DNM1,COX17,PUF3,EMC6,BPT1,COX19,SSA2,GPI13,PRP19,UBI4,RPL8B,YBT1,COF1,MHT1,NOC3,PAM18,PML1,SNF7,SED5,COX12,STU2,ERG3,RPL22A,SPC3,YLR072W,BOS1,EMP70,ARP6,GAA1,MDN1,CKI1,TIS11,PUT1,PEP3,STM1,YLR164W,SEC10,UPS2,APS1,IDP2,TFS1,YLR179C,PEX13,HCR1,NMT1,PWP1,COQ9,HMX1,SEC13,CLB4,TUB4,CDC123,CPR6,VPS34,ARV1,ERF2,IRC20,SYM1,YPT6,TMA7,SEC22,DCS1,YLR271W,MCM5,GCD7,GSP1,STT4,CDC3,TAD3,RPL38,NMA1,KAP95,DIC1,ORM2,STE11,ARC18,CSR1,SMC6,IKI3,VAC14,REH1,VPS33,SKI2,VIP1,VPS36,YLR419W,RPN13,MAG2,TSR2,VMA6,RPL6B,GAB1,YPT7,SPT5,ERV25,YML018C,AIM31,AMD1,YMD8,SPC2,RPL6A,BET5,TUB1,ALO1,PRE8,YML096W,VPS9,TUB3,ERO1,MIC17,ADI1,CLU1,SEC59,UBC7,PEX12,YMR027W,IMP2,MIH1,CCS1,STV1,RNA14,NAT4,ABF2,IRC21,VPS20,CTF18,SEC14,NAM7,AIP1,YPK2,ASC1,ECM16,JLP2,GID8,CIN4,RIM11,TIF34,SWP1,IMP1,HLJ1,PAH1,SSO2,CMC4,RPL36A,VTI1,TOM40,HFA1,DML1,SKY1,FSH2,MRE11,RPS10B,PEP5,RNA1,RPL20A,ZRC1,YMR244C-A,FAA4,YMR259C,SCS7,RCE1,GPI12,GOT1,LCB1,PRC1,UBP15,PSE1,NIP1,GLC8,PRE5,PET8,HRB1,LST8,IDP3,PUB1,ARK1,FAP1,YNL024C,IDH1,COG6,YIP3,LAP2,SFB2,POR1,GCD10,YDJ1,PMS1,SAL1,RPS7B,AVT4,POL1,INP52,YAF9,CYB5,DCP2,NCS2,SPC98,CPT1,SRV2,LSM7,ALF1,GIM3,CBK1,RIA1,PSD1,SRP1,YNL200C,SPS19,SSB2,ALG9,ATG4,JJJ1,NAR1,SUI1,RAD50,MRPL17,GIS2,ATX1,YNL260C,YIF1,IST1,PIK1,BNI1,BOR1,ERG24,SEC21,MSB3,MON2,RPL18B,ZIM17,EMW1,ATP11,YNL320W,FIG4,PFA3,PEX6,CIT1,RPC34,ATG3,PHO91,SMM1,ACC1,TIM23,ARE2,ATP23,YNR021W,ALG12,ARC35,TRM112,BRE5,POP2,ESF2,PDR18,AIF1,PFA4,HRD1,CMK2,TLG2,TSR4,MDM38,SIL1,OPI10,SPE2,APM4,NUF2,EMI5,MDM20,YOL092W,TRM10,PKH2,YOL107W,MSB4,RPL18A,HRP1,TRM11,TRM13,HRT1,CDC33,PPM2,RRP40,ALG6,UTP23,SGT2,AUS1,RTS1,STI1,AKR2,PEP12,DBP5,RAT1,NOB1,ALG8,VPS5,GYP1,UFE1,RTS2,ATX2,OST3,VPS21,PTC5,TMA46,RPS7A,CRC1,OST2,INP53,CEX1,TRS33,PFY1,ORT1,SMP3,PDR5,PUP1,MTR10,DDP1,GET4,LCB4,DCS2,ALE1,LAS17,NOC2,ODC2,ABP140,DGA1,NAT5,SEC63,HNT3,GCD1,RPN8,YOR262W,RBL2,VPH1,RIM20,PLP2,YPK9,RPS10A,TIM18,MBF1,SLY41,RPL20B,COT1,FAA1,SNC2,KRE5,UBC11,REV1,SNX3,PDE2,PRT1,PRE10,RPS12,HAT1,SNF8,NCR1,RET3,RRP12,HST2,SUV3,EGD1,VPS16,ARL3,TIM50,VPS28,YTA6,GPI2,MOT1,YDC1,PNG1,ELP4,SSE1,GDE1,CAR1,IDI1,VPS30,RNY1,KAP120,COX11,ODC1,ATG5,RRD2,PEP4,YPL162C,REV3,DAP1,RTT10,YPL191C,APL5,OXR1,HRR25,SRP72,NIP7,LEA1,CBP3,BMS1,SAR1,GRE1,SSO1,YPL236C,SRP68,YPL247C,GYP5,RPL36B,APM1,KEL3,ATP15,SAM4,CIT3,YPR011C,CCL1,YOP1,APL4,NTO1,GLN1,VMA13,TIP41,TIF5,MSF1,TAH18,MAK3,SEC8,YMC1,UBA3,NOT5,YPR098C,MRPL51,COG4,PIS1,CLB2,YLH47,SCD6,NAT3,TAZ1,KAR3,NOC4,YPR147C,VPS4,DPB2,BET2,SEC23,SKI3,QCR2"
4	Component	16023	 cytoplasmic membrane-bounded vesicle	61	1671	107	6311	4.42E-12	6.38E-10	Enriched	1.106427241	"SNC1,ERV46,ERP1,APL3,VID24,RER1,ARF2,COP1,ARF1,SEC31,VPS54,SEC7,SLY1,SEC26,VPS52,YND1,YOS1,GLO3,SEC4,RET2,ERV14,SCY1,SEC27,EMP24,CHC1,CLC1,YIP1,YHL017W,SFB3,SVP26,BET1,AGE2,SEC24,VPS53,LAA1,APL1,GEA1,APS2,ENT3,SGM1,APL2,BOS1,APS1,SEC13,SEC22,ERV25,YMD8,GOT1,YIP3,SFB2,YIF1,SEC21,APM4,YOL107W,SNC2,RET3,SAR1,GYP5,APM1,APL4,SEC23"
4	Component	5856	 cytoskeleton	64	1671	210	6311	0.080038575	1	Enriched	0.202911372	"TPD3,EDE1,KIP1,CMD1,CDC28,ARC40,KCC4,RVS161,MPS1,ARP2,GCS1,SWF1,SAC6,DYN2,SMT3,BIM1,GLC7,SEC4,TUB2,ACT1,CDC14,KIP3,ESP1,CRM1,YAP1802,YAP1801,SPC97,CAP2,ARC15,PRK1,MOB1,ARP3,GRR1,ENT3,CAP1,ARC19,HSL1,DYN1,COF1,STU2,CLB4,TUB4,CDC3,ARC18,TUB1,TUB3,CDC5,AIP1,ARK1,INP52,SPC98,SRV2,BNI1,ARC35,NUF2,RTS1,ASE1,INP53,LAS17,ABP140,HRR25,IPL1,CLB2,KAR3"
4	Component	12505	 endomembrane system	178	1671	357	6311	0	0	Enriched	0.913110057	"SNC1,ERV46,CNE1,SWH1,RFT1,POL12,APL3,ERD2,PRE7,NUP170,SFT2,GPI18,ALG14,VPS15,SUS1,NPL4,DER1,UBX7,EMC1,FEN1,RRT12,TSC13,NUP84,COP1,NUS1,SEC31,GLE1,VMS1,LCB2,TVP23,SSS1,SWF1,SAC3,SLY1,SEC26,GPI11,GPI8,FRQ1,STE14,DFM1,DYN2,GPI17,GPI19,SNF1,FPR2,WBP1,MMS21,SPF1,NTF2,PRE1,SBH2,GAL83,YOS1,SBH1,PUP3,UBC6,NUP157,GLE2,KAP123,SCS2,GLO3,YPT1,NIC96,PRE4,RET2,SCL1,CWH41,ALG13,ERV14,MAD1,VPS45,SEH1,SEC27,CHC1,EMC4,CSE1,CAX4,ORM1,UFD1,ERG25,PRE9,CLC1,YIP1,PCT1,DIE2,YTA7,VMA22,PTC7,SFB3,FMO1,SVP26,GPI16,BET1,YRB2,SEC24,PRE3,OST1,SYS1,MAD2,NSP1,PEP8,LAS21,PRY1,GWT1,PHS1,VPS35,LAA1,APL1,SPC1,GPI14,APS2,TOR1,EMC2,ENT3,PRI2,NUP100,APL2,SRP102,COY1,AIM27,SAC1,GMH1,BET3,EMC6,SPC3,BOS1,GAA1,APS1,HMX1,SEC13,ERF2,SEC22,KAP95,ORM2,GAB1,SPC2,PRE8,SEC59,UBC7,NUP116,SWP1,NUP53,HLJ1,VTI1,RCE1,GPI12,YKU70,HAS1,GOT1,LCB1,PRE5,LST8,SFB2,CYB5,YIF1,SEC21,ACC1,HRD1,APM4,DBP5,ALG8,VPS5,ATX2,OST3,OST2,CEX1,PUP1,SEC63,SNC2,PRE10,RET3,ULP1,ARL3,KAP120,SAR1,APM1,APL4,SEC23"
4	Component	5783	 endoplasmic reticulum	156	1671	379	6311	5.07E-11	6.42E-09	Enriched	0.636505071	"ERV46,CNE1,SWH1,RFT1,ERD2,PRE7,ALG3,GPI18,CDS1,ALG14,ALG1,IFA38,CDC28,NPL4,YPC1,DER1,TSC10,UBX7,PDI1,EMC1,ADP1,FEN1,PER1,TSC13,OSH2,PEX19,NUS1,VMS1,LCB2,SSS1,CDC1,SLY1,GTB1,GPI11,CPR5,PEX3,GPI8,STE14,DFM1,GPI17,GPI19,IZH1,FPR2,WBP1,SPF1,AVT2,PRE1,SBH2,ISC1,YOS1,SBH1,PUP3,UBC6,SCS2,YPT1,PRE4,CWH41,ALG13,ERV14,ALG2,GUP1,EMP24,EMC4,CAX4,ORM1,UFD1,ERG25,YIP1,GPI1,DIE2,YTA7,OSH7,ERG11,RPN1,VMA22,ERG7,OSH3,FMO1,SVP26,GPI16,ERG9,MNL1,BET1,YKE4,PRE3,OST1,KAR2,LAS21,PRY1,PHS1,LCB3,ERG20,SPC1,GPI14,EMC2,MNS1,LHS1,SRP102,MCD4,AIM27,SAC1,OSH6,YSR3,EMC6,GPI13,ERG3,SPC3,BOS1,GAA1,HMX1,ARV1,ERF2,SEC22,ORM2,GAB1,SPC2,ERO1,SEC59,UBC7,SWP1,HLJ1,SSO2,SCS7,RCE1,GPI12,GOT1,LCB1,PRC1,YIP3,CYB5,ALG9,YIF1,ERG24,ACC1,ARE2,YNR021W,ALG12,PFA4,HRD1,SIL1,ALG6,ALG8,UFE1,OST3,OST2,SMP3,PUP1,LCB4,ALE1,SEC63,SLY41,KRE5,GPI2,YDC1,YOP1,VPS4"
4	Component	5576	 extracellular region	5	1671	27	6311	0.24115153	1	Underrepresented	-0.515802517	"PHO11,ACB1,PRY1,PRY2,RNY1"
4	Component	5794	 Golgi apparatus	95	1671	186	6311	1.17E-13	1.96E-11	Enriched	0.947853687	"DRS2,SNC1,ERV46,SWH1,PEP1,SFT2,VPS15,ARL1,TRS20,RER1,CDC50,ARF2,COP1,ARF1,GCS1,VPS54,TVP23,TRS85,SEC7,SLY1,SEC26,TRS23,AKR1,FRQ1,TLG1,TRS31,VPS52,GEA2,SPF1,GDA1,YND1,YPT31,YOS1,GLO3,COG3,YPT1,RET2,VPS45,SEC27,YIP5,YIP4,YPT32,VRG4,YIP1,PCT1,GOS1,EPT1,SVP26,SYS1,VPS53,LAA1,GEA1,TOR1,SGM1,APL2,COY1,YKT6,SAC1,GMH1,BET3,SED5,APS1,ARV1,YPT6,SEC22,YMD8,BET5,STV1,SEC14,VTI1,GOT1,LST8,COG6,YIP3,CPT1,YIF1,PIK1,SEC21,MON2,TLG2,YOL107W,AKR2,PEP12,GYP1,ATX2,TRS33,LCB4,SNC2,RET3,ARL3,GYP5,APM1,APL4,COG4,PIS1"
4	Component	16020	 membrane	509	1671	1438	6311	0	0	Enriched	0.418830776	"SSA1,FUN26,DRS2,SNC1,ERV46,GEM1,CNE1,SEN34,PEP1,RFT1,PET9,APL3,ERD2,PRE7,SEC17,ATG8,NUP170,ALG3,BNA4,SFT2,GPI18,KAP104,CDS1,ALG14,AAC3,IST2,TIM12,VPS15,YMC2,VID24,ALG1,SUS1,RTC2,IFA38,NPL4,YPC1,DER1,YBR220C,YBR241C,TSC10,RER1,VMA9,STP22,EMC1,RVS161,ADP1,FEN1,PHO87,PER1,ERS1,TSC13,ERP3,OSH2,PEX19,VAM6,NUP84,YDL119C,COP1,ATG9,SEC31,YDL206W,GLE1,TIM22,SNQ2,YDR018C,VMS1,LCB2,VPS41,TVP23,SSS1,DNF2,TMS1,TMN2,SWF1,YCF1,SAC3,SEC1,SEC7,SDH4,CDC1,UPS3,SLY1,COQ4,MSS4,SEC26,PEX5,AKR1,PEX10,DPP1,GPI11,PEX3,GPI8,YDR352W,FRQ1,BCS1,ARH1,YDR387C,PDR15,STE14,DFM1,DYN2,GPI17,GPI19,THI74,TOM1,TLG1,VPS60,IZH1,ITR1,FPR2,SPS1,QCR7,WBP1,YEA6,VAC8,TIM9,GEA2,SPF1,AVT2,YND1,NTF2,PRE1,SBH2,ISC1,GPA2,YPT31,HVG1,ISD11,PIC2,YOS1,SBH1,PUP3,UBC6,NUP157,GLE2,KAP123,SCS2,GLO3,YER140W,COX15,DDI1,OXA1,DNF1,SEC4,BLM10,YFL034W,YPT1,NIC96,FAB1,ATG18,QCR6,PRE4,RET2,ERP6,PMC1,SCL1,CWH41,ALG13,ERV14,ALG2,GUP1,MAD1,VPS45,SRM1,SEH1,COQ8,MON1,SEC27,GPI10,PEX14,YIP5,COX4,YIP4,EMP24,CHC1,SIP2,YPT32,VAM7,VRG4,EMC4,CSE1,KAP114,ZRT1,VMA7,MSP1,TIM21,CAX4,ORM1,TAM41,UFD1,ERG25,TPC1,SHY1,PHB1,PRE9,CLC1,YIP1,TIM13,QCR9,GPI1,CRM1,DIE2,PHB2,MTM1,APL6,YTA7,YOR1,YHL017W,GOS1,VMR1,OSH7,LEU5,GPA1,TIM10,VMA16,VMA10,VMA22,ERG7,SFB3,ERP5,EPT1,YHR140W,ATG7,CTR2,FMO1,SVP26,KOG1,GPI16,ERG9,PPX1,BET1,YIA6,PDR11,TIM44,YKE4,BCY1,SYG1,DFG10,ARC15,YRB2,FIS1,SEC24,POR2,FLX1,VTH1,PRE3,OST1,SYS1,APS3,MAD2,NSP1,PEP8,LAS21,GWT1,PHS1,PAM16,UTP10,MRS3,LCB3,TIM17,VPS35,PHO90,LAA1,NUC1,PEX2,VTH2,AVT1,APL1,SPC1,GPI14,GEA1,PET191,VPS55,APS2,TOR1,MIR1,YJR085C,EMC2,VPS25,ECM27,TDA4,ENT3,NMD5,TIM8,DID4,PTM1,VPS24,NUP100,VMA5,YKL100C,YPK1,APL2,TGL1,SDH3,LTV1,AVT3,SRP102,MCD4,COY1,MIA40,YKT6,TOR2,LOS1,AIM27,SAC1,VPS1,OSH6,FCJ1,GMH1,SPO14,YKR051W,MRS4,YSR3,BET3,NFT1,DNM1,PSR1,PUF3,EMC6,BPT1,SSA2,GPI13,YBT1,PAM18,PSR2,SNF7,SED5,COX12,ERG3,YLR065C,SPC3,BOS1,EMP70,GAA1,ZRT2,PEP3,YLR164W,UPS2,APS1,TFS1,PEX13,COQ9,HMX1,SEC13,VPS34,ARV1,ERF2,SYM1,SEC22,GSP1,STT4,CDC3,KAP95,DIC1,ORM2,VAC14,VPS33,CTR3,VPS36,VMA6,GAB1,YPT7,YML018C,YMD8,SPC2,ALO1,PRE8,SEC59,UBC7,PEX12,IMP2,CCS1,NUP116,STV1,VPS20,YMR118C,SWP1,IMP1,NUP53,HLJ1,SSO2,VTI1,TOM40,PEP5,RNA1,ZRC1,SCS7,RCE1,GPI12,GOT1,LCB1,PSE1,PRE5,PET8,HRB1,LST8,SFB2,POR1,SAL1,AVT4,CYB5,CPT1,PSD1,SRP1,ALG9,NAR1,YIF1,BOR1,ERG24,SEC21,MON2,FIG4,PFA3,PHO91,ACC1,TIM23,ARE2,ATP23,ALG12,YNR065C,PDR18,AIF1,IZH2,PFA4,HRD1,TLG2,MDM38,APM4,EMI5,YOL073C,YOL075C,YOL092W,ITR2,ALG6,AUS1,AKR2,DBP5,ALG8,VPS5,UFE1,ATX2,OST3,VPS21,YOR093C,CRC1,OST2,CEX1,PFY1,ORT1,SMP3,PDR5,PUP1,MTR10,LCB4,ALE1,GSP2,STE4,ODC2,DGA1,SEC63,VPH1,YPK9,TIM18,SLY41,COT1,FAA1,SNC2,PDR10,PRE10,SNF8,NCR1,RET3,ULP1,VPS16,ARL3,PDR12,TIM50,VPS28,GPI2,YDC1,KAP120,COX11,ODC1,YPL162C,DAP1,GUP2,APL5,HRR25,CBP3,SAR1,SSO1,YPL236C,HUT1,GYP5,APM1,ATP15,YPR011C,YOP1,APL4,VMA13,YMC1,YPR098C,PIS1,YLH47,TAZ1,KAR3,VPS4,SEC23,QCR2"
4	Component	5624	 membrane fraction	65	1671	207	6311	0.045284538	0.8200964	Enriched	0.246037746	"VPS8,SSA1,SEC17,ALG14,ATG12,GLK1,BPH1,CDC50,RDI1,ATG9,SSB1,SNQ2,LCB2,DOA4,DNF2,BMH2,TCP1,SEM1,YND1,GPA2,GDI1,COG3,BMH1,SEC4,ALG13,YGL082W,HSV2,YOR1,KOG1,ERG9,GWT1,ARP3,TOR1,MAK11,UGP1,PEX1,TOR2,VPS1,OSH6,SSA2,COF1,LCB5,CSR1,STE23,TAP42,PAH1,SSO2,LCB1,LST8,YDJ1,INP52,CYB5,CPT1,SSB2,BNI1,PEX6,INP53,LCB4,ALE1,FAA1,VPS30,SSO1,GYP5,ERV2,PIS1"
4	Component	5815	 microtubule organizing center	24	1671	73	6311	0.086202328	1	Enriched	0.312294832	"TPD3,KIP1,CMD1,CDC28,MPS1,BIM1,GLC7,TUB2,CDC14,CRM1,SPC97,MOB1,DYN1,STU2,CLB4,TUB4,TUB1,TUB3,SPC98,NUF2,RTS1,HRR25,CLB2,KAR3"
4	Component	5740	 mitochondrial envelope	112	1671	321	6311	0.000249653	0.01016962	Enriched	0.398082325	"CYC3,GEM1,SEN34,PET9,CMC2,BNA4,AAC3,TIM12,TSC10,YDL119C,TIM22,SDH4,UPS3,COQ4,BCS1,ARH1,CYM1,ACN9,QCR7,YEA6,TIM9,CYC7,ISC1,YPT31,ISD11,COX15,OXA1,SEC4,QCR6,COQ8,COX4,YPT32,MSP1,ERV1,TIM21,TAM41,TPC1,SHY1,PHB1,TIM13,QCR9,PHB2,MTM1,LEU5,TIM10,ERG9,YIA6,TIM44,ARC15,FIS1,POR2,PAM16,TIM17,NUC1,PET191,CYC1,MIR1,TIM8,MDM35,CYT2,SDH3,MIA40,SAC1,VPS1,FCJ1,MRS4,DRE2,DNM1,COX17,PUF3,COX19,PAM18,COX12,YLR164W,UPS2,COQ9,SYM1,DIC1,YPT7,ALO1,MIC17,IMP2,CCS1,IMP1,CMC4,TOM40,PET8,POR1,SAL1,CPT1,PSD1,TIM23,ATP23,MDM38,EMI5,VPS21,CRC1,ORT1,ODC2,TIM18,FAA1,TIM50,COX11,ODC1,CBP3,ATP15,YPR011C,YPR098C,PIS1,YLH47,TAZ1,QCR2"
4	Component	5739	 mitochondrion	274	1671	1128	6311	0.035266428	0.6746366	Underrepresented	-0.124362379	"FUN30,CYC3,GEM1,ERP1,SEN34,FUS3,PET9,CMC2,TEL1,BNA4,NTH2,GPI18,ETR1,CDS1,AAC3,TIM12,VPS15,YMC2,MEC1,RTC2,MRPS5,TSC10,CHA1,CIT2,BPH1,MCD1,TSC13,ARP2,NAT1,IDP1,YDL119C,NOP14,ATG9,DLD2,GLE1,TIM22,SNQ2,VPS54,VMS1,DOA4,CPR1,SDH4,UPS3,COQ4,DIN7,CFT1,YSP2,BCS1,ARH1,CYM1,THI74,SNF1,MZM1,ACN9,QCR7,YEA6,TIM9,SPF1,RAD23,CYC7,FAA2,ISC1,GPA2,YPT31,ISD11,PIC2,YER140W,COX15,OXA1,CHD1,DNF1,SEC4,RPO41,YPT1,RPN11,FAB1,QCR6,HXK1,ERP6,SCL1,PUS2,HSF1,FMP37,COQ8,COX4,GCN1,YPT32,VRG4,DOC1,HXK2,MSP1,ERV1,TIM21,TAM41,PRP31,TPC1,ESP1,CLD1,SHY1,SPT6,PHB1,PRE9,NSR1,TIF4631,TIM13,QCR9,PHB2,FMP43,MTM1,ZUO1,VMR1,LEU5,TIM10,MAS2,PTC7,YHR080C,COX23,YHR162W,ATG7,KOG1,ERG9,PPX1,YIA6,TIM44,SYG1,ARC15,FIS1,POR2,TAO3,FLX1,SAP185,PAM16,UTP10,MRS3,TIM17,ATP12,NUC1,PET191,CYC1,MIR1,YJR085C,AIM25,IBA57,TIM8,UFD4,TFA1,MDM35,TMA19,TEF4,MDH1,CYT2,OCT1,SDH3,MIA40,YKT6,TOR2,LOS1,SAC1,VPS1,FCJ1,YKR023W,MRS4,YKR070W,DRE2,RPL40B,DNM1,COX17,PUF3,COX19,SSA2,PRP19,PAM18,COX12,MDN1,PUT1,YLR164W,UPS2,COQ9,IRC20,SYM1,DCS1,GCD7,STT4,DIC1,ARC18,CSR1,SMC6,YLR419W,YPT7,SPT5,AIM31,ALO1,PRE8,MIC17,IMP2,CCS1,RNA14,ABF2,CTF18,ECM16,IMP1,CMC4,TOM40,HFA1,DML1,MRE11,PRE5,PET8,IDP3,IDH1,POR1,SAL1,POL1,CPT1,PSD1,YNL200C,JJJ1,RAD50,MRPL17,ZIM17,ATP11,YNL320W,CIT1,RPC34,ACC1,TIM23,ATP23,PDR18,AIF1,MDM38,EMI5,PPM2,UTP23,AUS1,RAT1,GYP1,VPS21,PTC5,CRC1,ORT1,PDR5,NOC2,ODC2,SEC63,TIM18,MBF1,COT1,FAA1,REV1,PRE10,SUV3,TIM50,MOT1,PNG1,COX11,ODC1,PEP4,REV3,OXR1,CBP3,BMS1,ATP15,CIT3,YPR011C,CCL1,MSF1,TAH18,YMC1,YPR098C,MRPL51,PIS1,YLH47,TAZ1,QCR2"
4	Component	5730	 nucleolus	137	1671	318	6311	1.63E-11	2.14E-09	Enriched	0.702306018	"MAK16,POP5,UTP20,LSM2,MAK5,PCH2,ENP1,POP4,RRP7,KRR1,BUD23,PWP2,RSA4,YCR087C-A,DBP10,LHP1,TSR1,NOP14,SAS10,NHP2,FAL1,YDR026C,MAK21,RRP8,RRP1,BFR2,SSF2,UTP4,ESF1,UTP5,UTP6,TOM1,PUF6,POL5,NUG1,UTP7,LSM4,GLC7,LSM5,SPB4,CDC14,CKB1,NSA1,ROK1,UPF3,UTP22,NOP7,ENP2,MTR3,NSR1,ZUO1,CIC1,RPP1,RRP3,SSF1,RPF1,GAR1,RPC10,IMP3,DBP8,CKA1,UTP25,NOP9,HCA4,MTR4,UTP18,UTP10,MPP10,RPA12,MRT4,RRP14,UTP11,RRN3,CTK1,EBP2,DBP7,RPF2,SRP40,DRS1,SOF1,RIX7,GRC3,NOC3,FCF2,DIP2,PWP1,UTP13,YCS4,DBP9,EST2,SGD1,UTP21,UTP14,ERB1,UTP15,ECM16,RRB1,HAS1,IMP4,NOP15,RPC19,LSM7,POP1,JJJ1,RPA49,TRF5,KRI1,DBP6,TRM112,ESF2,TOP1,RCL1,NOP12,BRX1,REX4,PAP2,UTP23,CKB2,CKA2,NOC2,RPB8,YTM1,RRP36,RRS1,RPA43,RPA190,ULP1,NOP4,NOP53,TGS1,NIP7,BMS1,RPA135,MRD1,RRP9,RRP15,NOC4"
4	Component	5634	 nucleus	747	1671	2082	6311	0	0	Enriched	0.438366969	"SSA1,TPD3,FUN30,CCR4,MAK16,PRP45,POP5,PTA1,SWD1,RFA1,SEN34,SWH1,HTB2,HTA2,UTP20,HIR1,FUS3,HAP3,NCL1,LSM2,HEK2,POL12,PRE7,SAS3,PTC3,SHP1,CMC2,KTI11,AAR2,NUP170,CDC27,TEL1,BRN1,HHF1,HHT1,HMT1,REB1,PRP6,ORC2,ECM2,RDH54,NHP6B,SIF2,SUS1,TFC1,CKS1,MEC1,MAK5,CDC28,SWD3,PCH2,TAF5,MCM7,TDP1,SLX1,SWC5,ABD1,PRP5,ENP1,POP4,UBX7,PAF1,SNF5,GBP2,RRP7,KAR4,KRR1,POL4,TAF2,RRT12,BUD23,RSC6,PWP2,YIH1,BUD31,RAD18,RSA4,YCR087C-A,YCR090C,MSH3,CDC39,MCD1,APC11,CDC7,MPS1,PRP9,DBP10,PRP11,SIT4,LHP1,TSR1,UBC9,BDF2,BRE1,SUB2,YDL085C-A,LUC7,SNU23,DUN1,QRI1,NSE4,KIN28,IWR1,NUP84,RPN5,NOP14,RPC53,SAS10,MSH5,CLB3,YDL156W,CDC36,PPH22,UFD2,NUS1,GLE1,NHP2,RRI1,YRB1,RAD57,MAF1,GAL3,PSF1,FAL1,YDR026C,RAD28,MAK21,PPH3,TFB5,RRP8,RRP1,SLU7,UBC13,GRX3,BMH2,DPB4,TAF12,CTH1,CPR1,SAC3,CWC15,TRM82,TAF10,SCC2,RVB1,MSS4,HTB1,HTA1,PCF11,PRP28,CIA1,BFR2,CFT1,TFB1,SSF2,UTP4,YCG1,SKP1,UBX5,SWR1,BCP1,SEM1,CDC40,ESF1,YRA1,MUS81,UBA2,NCB2,UTP5,STE14,SYF1,DYN2,GPI19,ADA2,UTP6,TOM1,SDC1,PRP3,SNF1,CWC21,VPS72,SLD5,PUF6,SMT3,SPS1,CAB1,WBP1,MMS21,MCM3,RAD23,UTR4,IES6,POL5,HAT2,PCM1,NUG1,NTF2,PRE1,GAL83,SMB1,ARB1,TPA1,THO1,MOT2,UTP7,PTC2,PUP3,SSA4,NUP157,GLE2,KAP123,LSM4,SCS2,NSA2,LCP5,GLC7,YER134C,LSM5,YER156C,BUR6,RAD4,YER163C,CHD1,PAB1,RPH1,RAD24,GRX4,BMH1,SPB4,MSH4,BLM10,SMC1,CDC4,GNA1,SMX2,EPL1,TUB2,ACT1,OTU1,NIC96,YPI1,RPN11,SAD1,ECO1,CDC14,RSC8,PRE4,CDH1,SCL1,CKB1,HOP2,DST1,RNA15,ALG13,RPT6,RAD6,RPB9,HSF1,YGL082W,MAD1,MMS2,SRM1,SEH1,NSA1,TAF6,CDC20,SOH1,CEG1,HUL5,INO80,RAD54,ROK1,BUD13,MND1,CDC55,MCM6,SPT16,KIP3,FRA2,TAN1,HAP2,CSE1,DOC1,KAP114,TAD1,RTF1,RAI1,HFM1,HXK2,SWC4,CUL3,TFG2,PRP18,ECT1,NMA2,THG1,ACB1,KSS1,TFC4,PEF1,SPT4,UPF3,SMD1,UTP22,PRP31,YGR093W,RRP46,ESP1,TEL2,NOP7,CLB1,SPT6,PPT1,SYF2,PRE9,ENP2,MTR3,NSR1,BUB1,ELP2,PCT1,CRM1,NAS6,SDA1,BRF1,GCN5,RAD2,YTA7,TAF1,CWC22,ZUO1,ECM29,RPN1,SLT2,RRM3,PIH1,BCD1,CIC1,MED6,RPP1,RRP3,SSF1,PTC7,IRE1,LRP1,NAM8,RPF1,GAR1,YNG2,TRA1,SET1,LSM12,YHR122W,RPC10,IMP3,LIN1,DNA2,PRP8,CDC23,DBP8,NAS2,URM1,BCY1,CKA1,NOT3,SNP1,YRB2,HOP1,RPN2,CAB2,UTP25,FYV10,HPM1,STH1,TID3,MCM10,RRD1,IST3,PRI1,MSL1,YVH1,PRE3,NOP9,RPC17,MAD3,MAD2,HCA4,NSP1,UBX6,MTR4,UTP18,PSF2,SMC3,PRY1,ARP4,DPB11,IME2,UTP10,ASF1,RPB4,YAK1,SET2,SWI3,SWE1,UBP12,PRP21,NUC1,MPP10,POL31,ESS1,RAD26,ISY1,HIT1,RPA12,TOR1,LIA1,EAF6,GRR1,FIP1,JJJ3,ADO1,JHD2,NMD5,MRT4,PRP40,SWD2,CDC16,URA6,TFA1,PRI2,MDM35,TOA2,MPE1,NUP100,RRP14,SRX1,YJU2,UTP11,KTI12,SBA1,RRN3,CTK1,LTV1,DBR1,ELF1,TPK3,EBP2,SNU114,SDS22,LOS1,UBA1,DOA1,PAP1,DBP7,RPC37,NAP1,TFA2,RPF2,SRP40,BAS1,DRS1,SOF1,RIX7,GRC3,PRP19,NOC3,CMS1,SSL1,NSE1,BRE2,PML1,RAD5,STU2,FCF2,BUD20,ARP6,CDC45,MDN1,CFT2,MSL5,CLF1,APC2,DIP2,TIS11,SMD3,YLR179C,PWP1,HMX1,SEC13,CLB4,UTP13,IRC20,TMA7,DCS1,YLR271W,YCS4,MCM5,SMD2,DBP9,GSP1,TAD3,EST2,CWC24,NMA1,SGD1,KAP95,SMC6,IKI3,BDF1,UTP21,CDC73,SEN1,TSR2,SPT5,TAF11,RSE1,POB3,DUS1,TUB1,PRE8,UTP14,RAD10,TAF13,CAC2,TUB3,CDC5,MIC17,ADI1,YMR027W,MIH1,CCS1,SUB1,MCM1,NUP116,CSM3,ERB1,RNA14,NAT4,PDS5,CTF18,AIP1,UTP15,YPK2,YKU80,STO1,ECM16,RRB1,GID8,PSO2,NUP53,RAD14,CEF1,UBP8,MRE11,TAF7,RNA1,TAF9,CUS1,YMR244C-A,PRP24,DSK2,FCP1,YKU70,HSH155,HAS1,PSE1,GLC8,PRE5,HRB1,PUB1,YNL022C,SSN8,HHF2,HHT2,YNL035C,BDP1,LAP2,ARP5,GCD10,IMP4,PMS1,POL1,YAF9,NOP15,RPC19,DCP2,NAF1,YSF3,THO2,LSM7,ALF1,CBK1,APC1,IPI3,UBP10,SRP1,PSY2,POP1,SSU72,JJJ1,CWC25,VPS75,RPA49,RAD50,TEX1,YNL260C,ORC5,POL2,PIK1,CUS2,CAF40,TRF5,KRI1,RFA2,EMW1,PFS2,RPC34,SMM1,SNF12,DBP6,TRM112,POP2,ESF2,AIF1,SIN3,TOP1,RCL1,HTZ1,OPI10,SMC5,NOP12,SPE2,NUF2,BRX1,REX4,MSH2,TRM10,PKH2,PAP2,HRP1,TRM13,HRT1,MED7,CDC33,RRP40,CTR9,PSF3,UTP23,DNL4,RTS1,EXO1,CKB2,DBP5,RAT1,NOB1,ASE1,CKA2,RTS2,CEX1,LEO1,ARP8,PUP1,SME1,MTR10,DDP1,GSP2,TOA1,NOC2,RPB8,ESA1,HNT3,RPT4,YTM1,RIM20,RRP36,SNF2,RRS1,MBF1,SNU66,HSH49,RPA43,RPA190,REV1,HAP5,PDE2,PRE10,HAT1,CHL1,RRP12,ULP1,PHO85,SSN3,NOP4,ELC1,CAM1,CWC27,MOT1,PNG1,CAR1,IDI1,TFB2,KAP120,HHO1,NOP53,PRP46,RAD53,TGS1,MLH3,REV3,CBC2,TPK2,HRR25,IPL1,NIP7,PUS1,LEA1,BMS1,YPL247C,PLC1,SAM4,RPA135,RLF2,EAF3,CCL1,NTO1,TIP41,THP3,NHP6A,TFB4,NOT5,DIB1,RDS3,YTH1,RPN7,MRD1,CLB2,SPN1,CTF4,RRP9,RRP15,NOC4,ORC4,NUT2,DPB2,PRP4,AOS1,SMX3"
4	Component	5777	 peroxisome	22	1671	65	6311	0.070404744	1	Enriched	0.354220696	"CIT2,PEX19,PEX7,PEX5,PEX10,PEX3,DYN2,FAA2,PEX14,POX1,FIS1,PEX2,PEX1,VPS1,FOX2,DNM1,PEX13,VPS34,PEX12,IDP3,SPS19,PEX6"
4	Component	5886	 plasma membrane	53	1671	289	6311	0.000585616	0.02119529	Underrepresented	-0.529848338	"SNC1,APL3,IST2,STP22,OSH2,SNQ2,DNF2,SEC1,MSS4,ITR1,GPA2,DDI1,DNF1,GUP1,SIP2,ZRT1,ERG25,YOR1,GPA1,ERG7,KOG1,PPX1,BCY1,SYG1,LAS21,APL1,APS2,TOR1,YPK1,TOR2,OSH6,PSR1,PSR2,ZRT2,STT4,CTR3,SSO2,LST8,BOR1,AIF1,IZH2,APM4,ITR2,AUS1,PFY1,PDR5,LCB4,STE4,PDR10,PDR12,HRR25,SSO1,GYP5"
4	Component	5840	 ribosome	75	1671	352	6311	0.012608887	0.2949864	Underrepresented	-0.313456038	"EFB1,FES1,CDC28,MRPS5,REI1,RSA4,NAT1,YDR026C,TMA64,YDR266C,GCN2,RPL27B,PUF6,ARB1,PAB1,RPL22B,RPL29,RPL24A,TIF4632,GCN1,YGR054W,RPL24B,TIF4631,ZUO1,OTU2,RPL8A,VMR1,RPL27A,YHR080C,APE4,LSM12,NMD3,RPL40A,SQT1,RPS21B,LAA1,TMA22,TMA19,TEF4,RRP14,RPS21A,RPL40B,RPL8B,RPL22A,STM1,RPL38,REH1,RPL6B,RPL6A,ASC1,RPL36A,RPS10B,RPL20A,RPS7B,JJJ1,MRPL17,GIS2,RPL18B,RPL18A,CDC33,TMA46,RPS7A,ALE1,NAT5,RPS10A,RPL20B,RPS12,RRP12,GDE1,COX11,NIP7,CBP3,RPL36B,TIF5,MRPL51"
4	Component	30427	 site of polarized growth	64	1671	227	6311	0.248410075	1	Enriched	0.090608403	"TPD3,SNC1,FUS3,EDE1,KAP104,AKL1,SEC18,CMD1,HSL7,CDC28,KCC4,RVS161,OSH2,RDI1,STE7,SEC31,SAC6,SEC1,SSD1,GIN4,SCS2,GLC7,UBP5,ACT1,LSG1,CDC55,SEC15,PEF1,SLT2,SFB3,KIC1,CAP2,SEC6,PRK1,MOB1,TAO3,PBS2,SWE1,GRR1,CAP1,HSL1,YPK1,HYM1,SEC10,CDC3,CDC5,AIP1,ARK1,INP52,SRV2,CBK1,BNI1,MSB3,POP2,MSB4,RTS1,DBP5,LAS17,ABP140,CAR1,HRR25,GYP5,SEC8,CLB2"
4	Component	5773	 vacuole	78	1671	223	6311	0.001692445	0.05359805	Enriched	0.401659209	"SSA1,FUN26,ATG8,YBR139W,YBR241C,VMA9,PER1,ERS1,VAM6,VPS41,TMS1,TMN2,YCF1,DPP1,YDR352W,SNF1,VPS60,VAC8,FAB1,ATG18,PMC1,SEH1,MON1,VAM7,VMA7,HSV2,VMR1,VMA16,VMA10,APE4,CTR2,KOG1,PHO12,PRY1,PHS1,CPS1,AVT1,TOR1,VMA5,AVT3,MCD4,YKT6,TOR2,PRY2,BPT1,SSA2,YBT1,EMP70,PEP3,TFS1,VPS34,VAC14,VPS33,VMA6,YPT7,YML018C,STV1,PEP5,ZRC1,PRC1,AVT4,BOR1,FIG4,PFA3,PHO91,YOL092W,VPH1,YPK9,COT1,NCR1,VPS16,RNY1,ATG5,PEP4,YPL162C,SSO1,YPL236C,VMA13"
4	Function	16887	 ATPase activity	109	1671	230	6311	1.31E-12	1.98E-10	Enriched	0.839851164	"SSA1,FUN30,DRS2,SSA3,RDH54,SEC18,RFC5,MAK5,MCM7,PRP5,VMA9,ADP1,RSC6,RAD18,CDC50,ARP2,DBP10,SUB2,SSB1,RAD57,SNQ2,FAL1,DNF2,YCF1,RVB1,PRP28,BCS1,RPT3,PDR15,SPF1,MCM3,ARB1,SAP1,SSA4,CHD1,DNF1,RAD24,SPB4,SMC1,RSC8,PMC1,RPT6,INO80,RAD54,ROK1,MCM6,KIP3,VMA7,MSP1,YTA7,YOR1,VMR1,VMA16,RRM3,VMA10,RRP3,DNA2,DBP8,PDR11,STH1,HCA4,KAR2,MTR4,SMC3,ARP4,RAD26,RFC2,VMA5,RPT1,PEX1,DBP7,NFT1,DRS1,SSA2,RIX7,YBT1,RAD5,MDN1,DBP9,SEN1,VMA6,STV1,NAM7,HAS1,ARP5,PMS1,SSB2,RAD50,PEX6,DBP6,PDR18,YOL075C,MSH2,AUS1,DBP5,RPT5,ARP8,PDR5,RPT4,VPH1,SNF2,PDR10,SUV3,PDR12,YTA6,MOT1,ATP15,VMA13,VPS4"
4	Function	8092	 cytoskeletal protein binding	22	1671	65	6311	0.070404744	1	Enriched	0.354220696	"RVS161,DLD2,GCS1,SAC6,GIM4,PAC2,BIM1,PAC10,CAP2,CAP1,COF1,STU2,AIP1,SRV2,ALF1,GIM3,ASE1,PFY1,LAS17,ABP140,RBL2,PLP2"
4	Function	3677	 DNA binding	94	1671	342	6311	0.307165391	1	Enriched	0.053893227	"FUN30,RFA1,HTB2,HTA2,HIR1,HAP3,TEL1,HHF1,HHT1,REB1,ORC2,RDH54,RFC5,NHP6B,MCM7,REI1,GBP2,RAD18,MSH3,CDC53,YDR026C,BMH2,DPB4,HTB1,HTA1,SKP1,MCM3,RAD23,THO1,MOT2,RAD4,CHD1,RPH1,RAD24,BMH1,MSH4,SMC1,HOP2,DST1,HSF1,RAD54,MND1,MCM6,HAP2,SWC4,TEL2,NSR1,BRF1,LRP1,DNA2,HOP1,MCM10,PRI1,RPB4,RFC2,PRI2,BAS1,RAD5,CDC45,CLF1,STM1,MCM5,EST2,RAD10,MCM1,ABF2,YKU80,PSO2,NUP53,RAD14,MRE11,YKU70,HHF2,HHT2,IMP4,PMS1,THO2,RAD50,GIS2,ORC5,POL2,RFA2,TOP1,MSH2,CTR9,HAP5,MOT1,TFB2,HHO1,RAD53,NHP6A,CTF4,ORC4,DPB2"
4	Function	19899	 enzyme binding	13	1671	39	6311	0.125353239	1	Enriched	0.332194389	"YRB1,PCF11,RTT103,NTF2,DST1,YIP5,YIP4,SEC15,BRF1,ESS1,ELF1,LOS1,SRV2"
4	Function	30234	 enzyme regulator activity	79	1671	218	6311	0.000477432	0.01764873	Enriched	0.452753313	"EFB1,SEC17,SHP1,FES1,SUS1,CKS1,SSE2,VAM6,RDI1,CLB3,GLE1,GCS1,GYP7,VPS41,SEC7,GCD6,AHA1,TRS23,FRQ1,TRS31,GEA2,PRE1,SBH2,SBH1,PUP3,GLO3,GDI1,YPI1,CKB1,YIP5,YIP4,SEC15,DOC1,RAI1,GCD2,CLB1,CLB6,BCY1,AGE2,MOB1,RRD1,DPB11,GEA1,LHS1,SDS22,BET3,PAM18,TFS1,CLB4,GCD7,KAP95,BET5,VPS9,ASC1,HLJ1,RNA1,GLC8,LST8,SSN8,YDJ1,JJJ1,VPS75,MSB3,MON2,ESF2,RCL1,SIL1,MSB4,STI1,CKB2,GYP1,GCD1,SSE1,CAR1,RRD2,GYP5,TIF5,CLB2,SEC23"
4	Function	3924	 GTPase activity	26	1671	57	6311	0.000542598	0.01977614	Enriched	0.784706594	"GEM1,ARL1,ARF2,ARF1,NUG1,GPA2,YPT31,SEC4,YPT1,LSG1,YPT32,GPA1,SRP102,SNU114,VPS1,YPT52,DNM1,YPT6,GSP1,YPT7,RIA1,VPS21,GSP2,ARL3,BMS1,SAR1"
4	Function	4386	 helicase activity	36	1671	80	6311	0.000102696	0.004720123	Enriched	0.765153797	"MAK5,MCM7,DBP10,SUB2,DHH1,FAL1,RVB1,PRP28,SPB4,INO80,ROK1,MCM6,HFM1,RRM3,RRP3,DNA2,DBP8,STH1,HCA4,MTR4,ARP4,DBP7,DRS1,RAD5,DBP9,SKI2,SEN1,NAM7,ECM16,HAS1,ARP5,DBP6,DBP5,ARP8,CHL1,SUV3"
4	Function	42393	 histone binding	17	1671	34	6311	0.000897729	0.03087782	Enriched	0.91715689	"CKS1,CDC28,BDF2,VPS72,HAT2,SPT16,GCN5,YNG2,STH1,ASF1,NAP1,BDF1,POB3,VPS75,SNF2,HAT1,NTO1"
4	Function	16810	" hydrolase activity, acting on carbon-nitrogen (but not peptide) bonds"	10	1671	61	6311	0.0448553	0.8145655	Underrepresented	-0.691652353	"YPC1,RAD23,TAD1,TAD3,AMD1,GPI12,HST2,YDC1,PNG1,CAR1"
4	Function	16798	" hydrolase activity, acting on glycosyl bonds"	8	1671	47	6311	0.091386746	1	Underrepresented	-0.637431962	"NTH2,YPC1,NTH1,GTB1,CWH41,MNL1,MNS1,YDC1"
4	Function	43167	 ion binding	21	1671	41	6311	0.000190342	0.008103135	Enriched	0.951922308	"GEM1,KTI11,CMD1,FRQ1,IZH1,COX4,PEF1,CNB1,COX17,COX19,CCS1,RAD14,SAL1,ATX1,TRM112,IZH2,RRP40,CAM1,CAR1,COX11,DAP1"
4	Function	16853	 isomerase activity	17	1671	57	6311	0.230597907	1	Enriched	0.171729717	"PDI1,CPR1,CPR5,FPR2,PCM1,SEC53,PUS2,CPR2,ERG7,RRD1,INO1,ESS1,CPR6,TOP1,IDI1,RRD2,PUS1"
4	Function	16301	 kinase activity	83	1671	202	6311	1.57E-06	0.000105741	Enriched	0.633984839	"ALK2,FUS3,TEL1,GAL1,AKL1,VPS15,MEC1,CDC28,KCC4,GLK1,CDC7,MPS1,MRK1,DUN1,KIN28,STE7,EKI1,MSS4,GCN2,SNF1,PKH1,GIN4,SPS1,CAB1,GAL83,SAK1,CMK1,FAB1,HXK1,TOS3,ATG1,SIP2,HXK2,KSS1,BUB1,XKS1,SLT2,IRE1,KIC1,CKA1,PRK1,IME2,PBS2,YAK1,SWE1,TOR1,ADO1,URA6,HSL1,YPK1,CTK1,TPK3,TOR2,KNS1,GRC3,CKI1,VPS34,LCB5,STT4,STE11,VIP1,CDC5,SEC59,YPK2,RIM11,SKY1,MRE11,ARK1,CBK1,RAD50,PIK1,CMK2,PKH2,CKA2,LCB4,PHO85,SSN3,VPS30,RAD53,TPK2,HRR25,IPL1,YPL236C"
4	Function	16874	 ligase activity	62	1671	180	6311	0.006476984	0.1681981	Enriched	0.379500104	"CDC27,UBC4,ATG12,RAD18,APC11,UBC9,BRE1,CDC53,CDC36,UFD2,UBC5,UBC13,UBC1,RMD5,PEX10,SKP1,TOM1,UBC8,MMS21,FAA2,MOT2,UBC6,CDC4,CDH1,RAD6,MMS2,CDC20,HUL5,DOC1,CUL3,CDC23,FAA3,NOT3,CAB2,PEX2,HUL4,GRR1,UFD4,CDC16,PRP19,HRT3,APC2,DCN1,UBC12,UBC7,PEX12,HFA1,FAA4,APC1,ATG3,ACC1,HRD1,GSH2,HRT1,DNL4,FAA1,UBC11,ELC1,ATG5,GLN1,MSF1,NOT5"
4	Function	8289	 lipid binding	37	1671	87	6311	0.000359115	0.0139711	Enriched	0.68366676	"SWH1,IST2,TIM12,RVS161,OSH2,VAM6,GLE1,VPS41,TFB1,ADA2,SCS2,FAB1,ATG18,VAM7,ACB1,HSV2,OSH7,OSH3,EGD2,NSP1,ENT3,OSH6,SPO14,PEP3,TFS1,CDC3,VPS33,NUP53,SSO2,PEP5,CDC33,VPS5,PFY1,SNX3,VPS16,CAM1,SSO1"
4	Function	16829	 lyase activity	9	1671	83	6311	0.000373338	0.01436305	Underrepresented	-1.28795754	"CYC3,CHA1,PHS1,MDE1,CYT2,FOX2,PSD1,SPE2,PAP2"
4	Function	8168	 methyltransferase activity	39	1671	86	6311	4.64E-05	0.002252199	Enriched	0.776294354	"SWD1,NCL1,HMT1,TRM7,HSL7,SWD3,ABD1,TAE1,BUD23,TRM3,RRP8,TRM82,STE14,PPM1,SDC1,TMT1,IME4,YGR001C,SET1,CRG1,SEE1,HPM1,SET2,YJR129C,SWD2,MHT1,BRE2,YNL022C,YNL024C,GCD10,YNL092W,TRM112,TRM10,TRM11,TRM13,PPM2,ABP140,TGS1,SAM4"
4	Function	3674	 molecular function unknown	385	1671	1998	6311	1.45E-19	3.35E-17	Underrepresented	-0.458469342	"VPS8,MAK16,ERV46,AIM1,ERP1,UTP20,RFT1,APL3,PRE7,MOH1,CMC2,AAR2,ATG8,SCS22,BRN1,SFT2,PRP6,ECM2,SIF2,VID24,RTC2,PCH2,DER1,YBR220C,SWC5,RRT2,TRS20,UBX7,RER1,DCC1,RRP7,EMC1,KRR1,BPH1,PER1,YIH1,BUD31,RSA4,YCR087C-A,YCR090C,CDC39,RMD1,ERP3,BSC1,YDL085C-A,UBX3,SNU23,NSE4,RPN5,ATG9,SAS10,MSH5,YDL156W,YDL206W,PSF1,VPS54,RAD28,VMS1,MAK21,DOS2,TVP23,RRP1,TMS1,TMN2,TRS85,GIR2,CWC15,SCC2,CDC1,UPS3,COQ4,SEC26,YDR266C,CIA1,YDR282C,BFR2,UTP4,YCG1,YSP2,UBX5,YDR333C,YDR352W,BCP1,SEM1,CTS2,UTP5,DFM1,RRP17,DYN2,THI74,PRP3,CWC21,VPS60,SLD5,MZM1,ACN9,EMI2,IES6,RPN3,SMB1,HVG1,ISD11,YOS1,UTP7,NSA2,YER140W,YER156C,YER163C,BLM10,SMX2,YFL034W,YFL042C,SAD1,IRC5,PRE4,RET2,RPN12,ERP6,SCL1,ERV14,FMP37,YGL082W,SCY1,MAD1,NSA1,COQ8,MON1,SOH1,BUD13,GCN1,EMP24,FRA2,EMC4,TIM21,ORM1,TAM41,YGR066C,UPF3,UTP22,PRP31,YGR093W,RRP46,NOP7,YGR127W,PHB1,PRE9,ENP2,MTR3,YIP1,HGH1,ELP2,PHB2,NAS6,FMP43,SDA1,APL6,CWC22,OTU2,YHL017W,PIH1,NMD2,YHR080C,ERP5,COX23,YHR122W,YHR140W,YHR162W,NAS2,SYG1,YRB2,FIS1,FYV10,YIL102C-A,MET18,TAO3,SQT1,SYS1,MAD3,APS3,VPS53,MAD2,UBX6,UTP18,PSF2,PRY3,PRY1,LAA1,MPP10,YJR005C-A,APL1,SPC1,PET191,VPS55,HIT1,APS2,RPA12,YJR084W,YJR085C,EMC2,JJJ3,AIM25,ECM27,TDA4,IBA57,VPS70,SGM1,DID4,MAK11,PTM1,VPS24,MDM35,TMA19,RRP14,UTP11,YKL100C,LTV1,EBP2,COY1,HYM1,DPH2,MIA40,ADD66,AIM27,PRY2,FCJ1,YKR017C,YKR023W,SAP190,GMH1,DID2,YKR051W,YKR070W,SRP40,SOF1,EMC6,CMS1,NSE1,PML1,FCF2,YLR065C,YLR072W,BUD20,EMP70,YLR164W,SEC10,UPS2,YLR179C,PWP1,COQ9,CDC123,ARV1,IRC20,SYM1,TMA7,YLR271W,YCS4,SMD2,CWC24,SGD1,ORM2,ARC18,SMC6,IKI3,REH1,UTP21,YLR419W,MAG2,TSR2,ERV25,YML018C,AIM31,CGI121,ITT1,PRE8,UTP14,YML096W,MIC17,CLU1,YMR027W,TAP42,CSM3,ERB1,IRC21,CTF18,YMR102C,YMR118C,RRB1,JLP2,GID8,CMC4,DML1,FSH2,CUS1,YMR244C-A,YMR259C,GOT1,PRE5,KSH1,YNL035C,COG6,YIP3,YAF9,NOP15,NCS2,YSF3,IPI3,YNL200C,SPS18,CWC25,RPA49,TEX1,YNL260C,YIF1,IST1,SEC21,CAF40,KRI1,EMW1,YNL320W,YNR021W,BRE5,YNR065C,TSR4,OPI10,SMC5,APM4,YOL073C,YOL086W-A,YOL092W,YOL107W,MED7,PSF3,UTP23,SGT2,RTS2,TMA46,YOR093C,TRS33,SLP1,SME1,GET4,NOC2,RPN8,YOR262W,YTM1,RIM20,FSH3,RRP36,YPK9,RRS1,SLY41,SNU66,SNF8,RET3,RRP12,CWC27,MGR2,ELP4,PRP46,YPL162C,MLH3,RTT10,YPL191C,OXR1,NIP7,LEA1,GRE1,YPL247C,KEL3,TIP41,THP3,SEC8,DIB1,RDS3,YPR098C,COG4,MRD1,YLH47,RRP15,NOC4,YPR147C,NUT2,PRP4,SMX3,SKI3"
4	Function	3729	 mRNA binding	34	1671	76	6311	0.000174348	0.007545951	Enriched	0.756692218	"HEK2,NGR1,PBP2,LUC7,CTH1,PCF11,SSD1,PUF6,TPA1,UBP3,PAB1,RNA15,SMD1,NAM8,CRG1,SNP1,ARC15,SGN1,MTR4,YMR1,MDH1,PUF3,MSL5,TIS11,SMD3,STO1,HSH155,PUB1,DCP2,GIS2,HRP1,STI1,ARP8,PRE10"
4	Function	4518	 nuclease activity	30	1671	130	6311	0.217208896	1	Underrepresented	-0.198320327	"CCR4,POP5,SEN34,SLX1,POP4,NPP1,DIN7,MUS81,NPP2,PAN2,XRN1,RAD2,RPP1,IRE1,DNA2,NUC1,POL31,PAN3,DBR1,RAD10,PSO2,MRE11,POP1,POP2,REX4,EXO1,RAT1,NOB1,HNT3,RNY1"
4	Function	1071	 nucleic acid binding transcription factor activity	7	1671	85	6311	2.03E-05	0.001076143	Underrepresented	-1.684879124	"HAP3,KAR4,HSF1,HAP2,MCM1,FAP1,HAP5"
4	Function	16779	 nucleotidyltransferase activity	40	1671	113	6311	0.013200013	0.305377	Enriched	0.418906022	"POL12,CDS1,POL4,FAD1,QRI1,RPC53,DPB4,RAD30,POL5,RPO41,RPB9,CEG1,ECT1,NMA2,THG1,PCT1,RPC10,PRI1,RPC17,RPB4,POL31,UGP1,PRI2,PAP1,RPC37,EST2,NMA1,POL1,RPC19,POL2,TRF5,RPC34,PAP2,RPB8,RPA43,RPA190,REV1,REV3,RPA135,DPB2"
4	Function	16491	 oxidoreductase activity	52	1671	276	6311	0.001553622	0.05009132	Underrepresented	-0.490927849	"BNA4,ETR1,IFA38,TSC10,PDI1,TSC13,IDP1,DLD2,GRX3,SDH4,ARH1,QCR7,DLD3,COX15,RPH1,GRX4,QCR6,COX4,POX1,ERV1,ERG25,QCR9,ERG11,FMO1,DFG10,LIA1,MDH1,SRX1,SDH3,FOX2,COX12,ERG3,PUT1,IDP2,HMX1,DUS4,DUS1,ALO1,ERO1,ADI1,SCS7,IDP3,IDH1,SPS19,NAR1,ERG24,SMM1,AIF1,EMI5,ERV2,TAH18,QCR2"
4	Function	8233	 peptidase activity	40	1671	137	6311	0.202723249	1	Enriched	0.141052902	"UBP13,UBP14,YBR139W,RRT12,RRI1,DOA4,CYM1,UBP9,DDI1,UBP5,UBP3,OTU1,RPN11,UBP6,ESP1,MAS2,RPN1,APE4,RPN2,PRE3,CPS1,UBP12,YUH1,OCT1,SPC3,STE23,SPC2,IMP2,IMP1,UBP8,RCE1,PRC1,UBP15,LAP2,UBP10,ATG4,ATP23,PUP1,ULP1,PEP4"
4	Function	16791	 phosphatase activity	41	1671	97	6311	0.000226444	0.009371203	Enriched	0.674796052	"TPD3,PHO11,PTC3,PHO3,PHO5,DIA3,SIT4,PPH21,PPH22,PPH3,DPP1,UTR4,PTC2,GLC7,YER134C,CDC14,CDC55,PPT1,PTC7,PHO12,YVH1,SAP185,LCB3,YMR1,CNB1,SAC1,YSR3,PSR1,PSR2,MIH1,TPP1,PAH1,FCP1,INP52,TEP1,PSY2,SSU72,FIG4,RTS1,PTC5,INP53"
4	Function	988	 protein binding transcription factor activity	14	1671	76	6311	0.066916741	1	Underrepresented	-0.523415701	"HIR1,MCM7,NCB2,ADA2,BUR6,DST1,BRF1,GCN5,MED6,SUB1,BDP1,SIN3,MBF1,CAM1"
4	Function	30674	" protein binding, bridging"	21	1671	45	6311	0.001028196	0.03501744	Enriched	0.817621216	"CDC53,SAC6,PEX5,RAD23,CDH1,CDC20,PEX14,RPN1,CIC1,SVP26,TIM44,RPN2,GRR1,FIP1,HRT3,PEP3,PEX13,VAC14,DSK2,SGT1,ABP140"
4	Function	8565	 protein transporter activity	28	1671	51	6311	4.03E-06	0.000244975	Enriched	1.05208647	"TIM12,TIM22,SSS1,TIM9,SBH1,KAP123,OXA1,COG3,CSE1,KAP114,TIM13,CRM1,TIM10,PEP8,TIM17,VPS35,NMD5,TIM8,KAP95,TOM40,PSE1,SRP1,TIM23,VPS5,SEC63,TIM18,TIM50,KAP120"
4	Function	3723	 RNA binding	139	1671	754	6311	2.37E-08	2.26E-06	Underrepresented	-0.522322751	"EFB1,PTA1,LSM2,HEK2,RPG1,NGR1,PBP2,ENP1,GBP2,SRO9,PWP2,PRP9,PRP11,LHP1,LUC7,NOP14,NHP2,TMA64,CTH1,SUP35,GCD6,PCF11,SSD1,CFT1,SSF2,ESF1,YRA1,TIF35,UTP6,PUF6,NUG1,TPA1,THO1,LSM4,LCP5,LSM5,UBP3,PAB1,RPL24A,RNA15,TIF4632,TAN1,YGR054W,SMD1,GCD2,RPL24B,NSR1,TIF4631,SSF1,LRP1,NAM8,RPF1,GAR1,SET1,LSM12,IMP3,PRP8,CRG1,SNP1,ARC15,UTP25,SGN1,MSL1,NOP9,MTR4,UTP10,LSM1,RPB4,PRP21,TMA22,FIP1,YMR1,MRT4,PRP40,MPE1,TEF4,MDH1,SNU114,LOS1,RPF2,PUF3,CFT2,MSL5,DIP2,TIS11,SMD3,HCR1,UTP13,GCD7,RPL6B,RSE1,RPL6A,RNA14,UTP15,YKU80,STO1,TIF34,RPL36A,PRP24,YKU70,HSH155,HAS1,NIP1,HRB1,PUB1,GCD10,IMP4,DCP2,NAF1,LSM7,SSU72,SUI1,GIS2,CUS2,PFS2,ESF2,NOP12,BRX1,HRP1,TRM11,CDC33,RRP40,STI1,NOB1,CEX1,ARP8,GCD1,HSH49,PRT1,PRE10,NOP4,NOP53,CBC2,BMS1,RPL36B,TIF5,YTH1,SCD6,RRP9"
4	Function	30555	 RNA modification guide activity	0	1671	71	6311	2.84E-10	3.21E-08	Underrepresented	(zero in phylogroup)	none
4	Function	19843	 rRNA binding	11	1671	93	6311	0.000432614	0.01616457	Underrepresented	-1.162570302	"SSF2,SSF1,RPF1,UTP25,MRT4,RPF2,HCR1,IMP4,BRX1,NOB1,NOP53"
4	Function	4871	 signal transducer activity	7	1671	40	6311	0.131341639	1	Underrepresented	-0.597416283	"FUS3,SRM1,KSS1,SLT2,STE11,ASC1,STE4"
4	Function	32182	 small conjugating protein binding	23	1671	43	6311	4.18E-05	0.002037254	Enriched	1.014454091	"EDE1,UBC4,VPS15,CKS1,NPL4,TAF5,ARC40,STP22,COP1,RAD23,DDI1,CDC4,ATG18,SEC27,UFD1,ETP1,KOG1,RPN10,DOA1,DCN1,VPS36,RPN13,VPS9"
4	Function	3735	 structural constituent of ribosome	30	1671	223	6311	1.33E-06	9.13E-05	Underrepresented	-0.976852414	"MRPS5,RPL27B,RPL22B,RPL29,RPL24A,RPL24B,RPL8A,RPL27A,RPL40A,RPS21B,RPS21A,RPL40B,RPL8B,RPL22A,RPL38,RPL6B,RPL6A,RPL36A,RPS10B,RPL20A,RPS7B,MRPL17,RPL18B,RPL18A,RPS7A,RPS10A,RPL20B,RPS12,RPL36B,MRPL51"
4	Function	5198	 structural molecule activity	76	1671	354	6311	0.014968839	0.338017	Underrepresented	-0.302521147	"KIP1,NUP170,MRPS5,RPN6,NUP84,SEC31,SSS1,SWR1,RPN9,RPL27B,BIM1,NUP157,GLE2,RPL22B,TUB2,ACT1,NIC96,RPL29,RPL24A,SEH1,TAF6,CHC1,RPL24B,CLC1,TAF1,ECM29,RPL8A,RPL27A,SPC97,RPN10,ARC15,TID3,RPL40A,NSP1,PBS2,RPS21B,VPS25,ARC19,NUP100,RPS21A,RPL40B,RPL8B,STU2,RPL22A,SEC13,TUB4,CDC3,RPL38,RPL6B,RPL6A,TUB1,TUB3,NUP116,PDS5,NUP53,RPL36A,UBP8,MRE11,RPS10B,TAF9,RPL20A,RPS7B,SPC98,MRPL17,RPL18B,ARC35,NUF2,RPL18A,RPS7A,RPS10A,RPL20B,RPS12,KAP120,RPL36B,MRPL51,RPN7"
4	Function	8134	 transcription factor binding	7	1671	38	6311	0.173128988	1	Underrepresented	-0.523415701	"GAL3,TAF12,KSS1,BRF1,TAF1,BDP1,MOT1"
4	Function	16746	" transferase activity, transferring acyl groups"	46	1671	112	6311	0.000241553	0.009879267	Enriched	0.633363924	"SAS3,YPC1,CIT2,FEN1,NAT1,LCB2,SWF1,AKR1,ADA2,MAK10,HAT2,GNA1,EPL1,ECO1,GUP1,GCN5,TAF1,YNG2,TRA1,ARP4,GWT1,EAF6,YKT6,ICT1,NMT1,ERF2,NAT4,LCB1,PFA3,CIT1,ARE2,PFA4,MDM20,AKR2,ALE1,ESA1,DGA1,NAT5,HAT1,GUP2,CIT3,EAF3,NTO1,MAK3,NAT3,TAZ1"
4	Function	16765	" transferase activity, transferring alkyl or aryl (other than methyl) groups"	8	1671	39	6311	0.258550894	1	Underrepresented	-0.368245329	"RAM1,NUS1,CDC43,ERG9,BET4,ERG20,RAM2,BET2"
4	Function	16757	" transferase activity, transferring glycosyl groups"	23	1671	100	6311	0.251250038	1	Underrepresented	-0.203137344	"ALG3,GPI18,ALG14,ALG1,GPI19,WBP1,ALG13,ALG2,GPI10,GPI1,DIE2,OST1,GPI14,SWP1,ALG9,ALG12,ALG6,ALG8,OST3,OST2,SMP3,KRE5,GPI2"
4	Function	8135	" translation factor activity, nucleic acid binding"	19	1671	46	6311	0.009138767	0.2260198	Enriched	0.641522447	"EFB1,RPG1,SUP35,GCD6,TIF35,TIF4632,YGR054W,GCD2,TIF4631,TEF4,HCR1,GCD7,TIF34,NIP1,SUI1,CDC33,GCD1,PRT1,TIF5"
4	Function	22857	 transmembrane transporter activity	89	1671	308	6311	0.146453727	1	Enriched	0.12610378	"FUN26,PET9,AAC3,TIM12,YMC2,YBR241C,VMA9,ADP1,PHO87,ERS1,TIM22,SNQ2,SSS1,YCF1,YDR387C,PDR15,ITR1,QCR7,SPF1,PIC2,SBH1,DNF1,QCR6,PMC1,COX4,VRG4,ZRT1,VMA7,TPC1,QCR9,YOR1,VMR1,LEU5,VMA16,VMA10,CTR2,YIA6,PDR11,YKE4,POR2,FLX1,MRS3,TIM17,PHO90,AVT1,MIR1,VMA5,AVT3,MRS4,NFT1,BPT1,YBT1,COX12,ZRT2,DIC1,CTR3,VMA6,YMD8,STV1,TOM40,ZRC1,PET8,POR1,SAL1,AVT4,BOR1,PHO91,TIM23,PDR18,YOL075C,ITR2,AUS1,ATX2,CRC1,ORT1,PDR5,ODC2,VPH1,TIM18,COT1,PDR10,PDR12,TIM50,ODC1,HUT1,ATP15,VMA13,YMC1,QCR2"
4	Function	30533	 triplet codon-amino acid adaptor activity	0	1671	299	6311	8.18E-42	2.23E-39	Underrepresented	(zero in phylogroup)	none
4	Function	51082	 unfolded protein binding	29	1671	67	6311	0.000888868	0.03067461	Enriched	0.709048695	"SSA1,CNE1,SSA3,CCT4,SSB1,CCT6,TCP1,TIM9,SSA4,VPS45,SHY1,ZUO1,TIM10,VMA22,IRE1,EGD2,CCT2,CCT8,KAR2,CCT7,PFD1,LHS1,SSA2,PAM18,CPR6,YDJ1,SSB2,ATP11,EGD1"
4	Process	6865	 amino acid transport	6	1671	44	6311	0.032720064	0.6400706	Underrepresented	-0.957312228	"ERS1,AVT1,AVT3,PET8,AVT4,ORT1"
4	Process	8150	 biological process unknown	125	1671	1214	6311	5.34E-53	1.54E-50	Underrepresented	-1.362611532	"AIM1,MOH1,UBP13,RTC2,YBR220C,RRT2,YCR087C-A,YCR090C,RMD1,BSC1,BDF2,YDL085C-A,UBX3,YDL156W,YDL206W,YDR026C,DOS2,TMS1,TMA64,YDR266C,YDR282C,CPR5,YDR333C,YDR352W,THI74,FPR2,IES6,HVG1,SAP1,YER134C,YER156C,YER163C,TMT1,YFL034W,YFL042C,FMP37,YGL082W,SCY1,YIP5,YIP4,YGR001C,YGR066C,YGR093W,YGR127W,HGH1,FMP43,OTU2,YHL017W,CPR2,PTC7,YHR080C,YHR140W,LIN1,YHR162W,CRG1,PHO12,YIL102C-A,PRY3,PRY1,UBP12,YJR005C-A,TMA22,HIT1,YJR085C,AIM25,TDA4,YJR129C,SGM1,PTM1,YKL100C,PRY2,YKR017C,YKR023W,YKR051W,YKR070W,YLR065C,YLR072W,YLR164W,YLR179C,YLR243W,IRC20,YLR271W,YLR419W,MAG2,YML018C,AIM31,YML096W,YMR027W,YMR102C,YMR118C,JLP2,CMC4,FSH2,YMR244C-A,YMR259C,YNL022C,FAP1,YNL024C,KSH1,YNL035C,YNL092W,YNL200C,YNL260C,YNL320W,YNR021W,YNR065C,YOL073C,YOL092W,YOL107W,RTS2,YOR093C,FSH3,YPK9,CWC27,YTA6,MGR2,YPL162C,RTT10,YPL191C,GRE1,YPL236C,YPL247C,KEL3,YPR098C,YPR147C"
4	Process	5975	 carbohydrate metabolic process	62	1671	274	6311	0.078155061	1	Underrepresented	-0.226678883	"RFT1,SHP1,ALG3,NTH2,GAL1,UBP14,ALG14,VID24,ALG1,GLK1,CIT2,QRI1,NUS1,NTH1,GAL3,BMH2,GTB1,RMD5,SNF1,ACN9,WBP1,UBC8,GDA1,PCM1,YND1,SAK1,GLC7,BMH1,GNA1,YPI1,HXK1,CWH41,ALG13,ALG2,GUP1,TOS3,VRG4,HXK2,CAX4,XKS1,DIE2,IRE1,SVP26,FYV10,OST1,INO1,MNS1,UGP1,SEC59,GID8,SWP1,GLC8,ALG9,ALG12,OPI10,ALG6,ALG8,OST3,OST2,DDP1,KRE5,PHO85"
4	Process	8643	 carbohydrate transport	8	1671	38	6311	0.289365781	1	Underrepresented	-0.330770623	"GLK1,HXK1,GUP1,VRG4,HXK2,YMD8,GUP2,HUT1"
4	Process	7114	 cell budding	27	1671	85	6311	0.109758686	1	Enriched	0.262653456	"TPD3,CMD1,CDC28,REI1,KCC4,PPH21,PPH22,SAC6,GIN4,GLC7,SEC4,ACT1,ERV14,CDC55,SEC15,PEF1,KIC1,URM1,SEC6,TAO3,HYM1,NAP1,SEC10,CDC3,CBK1,LAS17,SEC8"
4	Process	902	 cell morphogenesis	10	1671	37	6311	0.38611349	1	Enriched	0.029631619	"DHH1,GLC7,KIC1,TAO3,HYM1,SPO14,CDC3,CBK1,HUB1,RNY1"
4	Process	71554	 cell wall organization or biogenesis	37	1671	219	6311	0.000443596	0.0165155	Underrepresented	-0.648176804	"ECM2,VMA9,BPH1,RRT12,ARP2,SIT4,STE7,VPS54,BMH2,SWF1,SSD1,PKH1,SPS1,PCM1,BMH1,ACT1,CWH41,SLT2,IRE1,KIC1,SVP26,YVH1,GPI14,TOR1,ECM27,CNB1,CDC3,STE11,CSR1,UBC7,LST8,TEP1,CBK1,EMW1,HRD1,PKH2,PHO85"
4	Process	6520	 cellular amino acid metabolic process	25	1671	240	6311	3.13E-10	3.50E-08	Underrepresented	-1.345877516	"CHA1,CIT2,YIH1,IDP1,GCN2,UTR4,UGA1,MET18,MDE1,LIA1,BAS1,MHT1,PUT1,IDP2,ADI1,ZRC1,IDH1,CIT1,GSH2,SPE2,ORT1,CAR1,SAM4,GLN1,MSF1"
4	Process	6873	 cellular ion homeostasis	38	1671	123	6311	0.11165802	1	Enriched	0.222569898	"VMA9,PER1,GRX3,TMN2,CTH1,CDC1,SKP1,ARH1,IZH1,MZM1,SPF1,GLC7,GRX4,PMC1,VPS45,CDC43,VMA7,ERV1,VMA16,VMA10,VMA22,VMA5,OCT1,CNB1,EMP70,TIS11,HMX1,VMA6,STV1,SKY1,ZRC1,ATX1,IZH2,MDM38,ATX2,VPH1,COT1,VMA13"
4	Process	45333	 cellular respiration	32	1671	92	6311	0.028947263	0.5864367	Enriched	0.393594934	"HAP3,PET9,ETR1,AAC3,SDH4,BCS1,QCR7,CYC7,RPO41,QCR6,COQ8,COX4,HAP2,SHY1,QCR9,CYC1,MDH1,SDH3,PUF3,COQ9,MIC17,PAH1,IDH1,CIT1,EMI5,ALG6,HAP5,COX11,CIT3,MRPL51,TAZ1,QCR2"
4	Process	6325	 chromatin organization	98	1671	218	6311	7.15E-10	7.73E-08	Enriched	0.763682409	"FUN30,SWD1,HTB2,HTA2,HIR1,SAS3,TEL1,HHF1,HHT1,ORC2,NHP6B,SIF2,SUS1,CKS1,MEC1,CDC28,SWD3,TAF5,SWC5,PAF1,SNF5,RSC6,BRE1,TAF12,CPR1,TAF10,RVB1,HTB1,HTA1,SWR1,ADA2,SDC1,VPS72,HAT2,GLC7,CHD1,RPH1,EPL1,ACT1,RSC8,RPT6,RAD6,TAF6,INO80,RAD54,SPT16,DOC1,RTF1,SWC4,SPT4,SPT6,GCN5,YNG2,TRA1,SET1,STH1,ARP4,ASF1,SET2,SWI3,ESS1,EAF6,JHD2,SWD2,ELF1,NAP1,BRE2,ARP6,MCM5,BDF1,CDC73,SPT5,POB3,CAC2,UBC7,NAT4,YKU80,UBP8,TAF9,YKU70,HHF2,HHT2,ARP5,YAF9,VPS75,SNF12,SIN3,TOP1,CTR9,LEO1,ARP8,ESA1,SNF2,HAT1,RLF2,EAF3,NTO1,NHP6A"
4	Process	7059	 chromosome segregation	54	1671	135	6311	0.00018918	0.00808681	Enriched	0.595228795	"SHP1,KIP1,NUP170,CDC27,BRN1,RDH54,RFC5,DCC1,MCD1,MPS1,SCC2,YCG1,MUS81,BIM1,GLC7,SMC1,TUB2,ECO1,CDH1,CDC20,SOH1,SWC4,SPT4,ESP1,BUB1,YHR122W,CDC23,STH1,TID3,MAD3,SMC3,RFC2,CDC16,SDS22,DYN1,YCS4,TUB1,TUB3,CDC5,CSM3,PDS5,CTF18,GLC8,POL2,TOP1,NUF2,CTR9,RTS1,YOR262W,CHL1,HRR25,IPL1,CTF4,KAR3"
4	Process	51186	 cofactor metabolic process	32	1671	162	6311	0.027776093	0.5702022	Underrepresented	-0.422693113	"BNA4,AAC3,FAD1,SDH4,COQ4,CIA1,ARH1,CAB1,ISD11,COX15,COQ8,NMA2,QCR9,CAB2,IBA57,MDH1,SDH3,DRE2,COQ9,HMX1,NMA1,FAA4,IDP3,IDH1,NAR1,CIT1,SPE2,EMI5,FAA1,SAM4,CIT3,TAH18"
4	Process	746	 conjugation	32	1671	117	6311	0.368481005	1	Enriched	0.04679217	"FUS3,CMD1,KAR4,RVS161,CDC39,STE7,DHH1,CDC36,RRI1,AKR1,SSF2,MOT2,TUB2,LSG1,XRN1,KSS1,GPA1,SSF1,OSH3,KAR2,YJR084W,GRR1,CNB1,SPO14,ARV1,STE11,TUB1,TUB3,CBK1,HUB1,STE4,KAR3"
4	Process	910	 cytokinesis	28	1671	110	6311	0.452277321	1	Underrepresented	-0.056847901	"KCC4,BUD23,PWP2,BUD31,SAC6,SKP1,GIN4,SEC4,ACT1,ERV14,BUD13,SEC15,PEF1,SLT2,SEC6,PRK1,HSL1,HYM1,BUD20,SEC10,CDC3,ARK1,NOP15,BNI1,ASE1,LAS17,IPL1,SEC8"
4	Process	2181	 cytoplasmic translation	43	1671	174	6311	0.330912884	1	Underrepresented	-0.099521851	"SSA1,TRM7,RPG1,FES1,TAE1,SRO9,SSB1,GIR2,TIF35,RPL27B,RPL22B,RPL29,RPL24A,RPL24B,RBG2,RPL8A,RPL27A,RPL40A,RPS21B,TMA19,RPS21A,RPL40B,RPL8B,RPL22A,HCR1,TMA7,RPL38,RPL6B,RPL6A,TIF34,RPL36A,RPS10B,RPL20A,RPS7B,SSB2,RPL18B,RPL18A,TMA46,RPS7A,RPS10A,RPL20B,RPS12,RPL36B"
4	Process	7010	 cytoskeleton organization	89	1671	221	6311	1.94E-06	0.000126968	Enriched	0.604987762	"TPD3,SHP1,KIP1,CDC27,AKL1,CMD1,CDC28,ARC40,KCC4,RVS161,MPS1,ARP2,SIT4,UBC9,PPH21,RDI1,CLB3,PPH22,GCS1,GRX3,SWF1,SAC6,CDC1,SKP1,GIN4,GEA2,BIM1,GRX4,ACT1,CDH1,HSF1,CDC20,CDC55,KIP3,ESP1,CLB1,BUB1,SDA1,CDC23,SPC97,CAP2,ARC15,PRK1,STH1,TID3,RRD1,PBS2,PFD1,SWE1,GEA1,ARP3,LIA1,ENT3,CAP1,ARC19,CDC16,TOR2,VPS1,DYN1,COF1,STU2,CLB4,TUB4,ARC18,CDC5,AIP1,DSK2,LST8,ARK1,NOP15,SPC98,SRV2,CBK1,BNI1,MSB3,ARC35,NUF2,MDM20,MSB4,ASE1,PFY1,LAS17,ABP140,RBL2,RRD2,HRR25,IPL1,CLB2,NAT3"
4	Process	6310	 DNA recombination	55	1671	147	6311	0.001199638	0.04019729	Enriched	0.498844259	"RFA1,RDH54,MEC1,CDC28,MCM7,PAF1,MSH3,CDC7,BRE1,MSH5,RAD57,PSF1,PPH3,MUS81,SLD5,MCM3,RAD24,MSH4,IRC5,HOP2,RAD6,SOH1,RAD54,MND1,MCM6,HFM1,MCM10,PSF2,SMC3,DPB11,SET2,NUC1,BAS1,CDC45,MCM5,CDC73,RAD10,CDC5,CTF18,YKU80,MRE11,YKU70,THO2,RAD50,RFA2,TOP1,MSH2,PSF3,EXO1,ARP8,CHL1,HST2,HHO1,MLH3,CTF4"
4	Process	6281	 DNA repair	126	1671	230	6311	0	0	Enriched	1.048946763	"RFA1,HTA2,TEL1,HHT1,RDH54,RFC5,CDC28,MCM7,TDP1,SNF5,POL4,RAD18,MSH3,MCD1,CDC7,SIT4,BRE1,SUB2,NSE4,RAD57,PSF1,RAD28,PPH3,TFB5,UBC13,SAC3,SCC2,CDC1,HTB1,HTA1,DIN7,TFB1,YRA1,MUS81,RAD30,SLD5,MMS21,MCM3,RAD23,RAD4,RPH1,RAD24,SMC1,EPL1,ACT1,ECO1,RSC8,RPT6,RAD6,RPB9,MMS2,PAN2,SOH1,INO80,RAD54,MCM6,SWC4,SPT4,RAD2,YNG2,TRA1,DNA2,STH1,MET18,MCM10,RRD1,PSF2,ARP4,DPB11,POL31,RAD26,RFC2,EAF6,PAN3,PRI2,DOA1,SSL1,NSE1,RAD5,CDC45,MCM5,SMC6,BDF1,SPT5,RAD10,CAC2,CSM3,PDS5,CTF18,YKU80,PSO2,TPP1,RAD14,MRE11,YKU70,HHT2,PMS1,POL1,YAF9,THO2,VPS75,RAD50,POL2,RFA2,SIN3,SMC5,MSH2,PAP2,PSF3,DNL4,EXO1,ESA1,RPT4,SNF2,REV1,ELC1,TFB2,RAD53,MLH3,REV3,HRR25,EAF3,NHP6A,TFB4,CTF4,DPB2"
4	Process	6260	 DNA replication	62	1671	138	6311	7.52E-07	5.43E-05	Enriched	0.762828744	"CCR4,RFA1,HEK2,POL12,ORC2,RFC5,MEC1,CDC28,MCM7,SLX1,CDC7,DUN1,PSF1,DOA4,BMH2,DPB4,SLD5,MCM3,SAK1,GLC7,ECO1,MCM6,SPT16,HFM1,TEL2,CLB6,RRM3,DNA2,MCM10,PRI1,PSF2,DPB11,SET2,POL31,RFC2,CDC16,PRI2,SBA1,NOC3,CDC45,CLF1,MCM5,EST2,POB3,CDC5,MCM1,CSM3,CTF18,POL1,ORC5,POL2,RFA2,SIN3,TOP1,PSF3,CHL1,RAD53,TGS1,EAF3,CTF4,ORC4,DPB2"
4	Process	6897	 endocytosis	41	1671	96	6311	0.000171604	0.007458264	Enriched	0.689746394	"DRS2,SNC1,SWH1,EDE1,AKL1,CMD1,RVS161,CDC50,OSH2,DOA4,DNF2,SAC6,UBC1,AKR1,TLG1,PKH1,DNF1,ACT1,CHC1,CLC1,YAP1802,OSH7,OSH3,YAP1801,PRK1,ENT3,TOR2,VPS1,OSH6,YPT52,VPS33,YPT7,ARK1,JJJ1,MON2,ARC35,TLG2,AKR2,VPS21,LAS17,SNC2"
4	Process	16197	 endosome transport	38	1671	75	6311	1.99E-06	0.000129131	Enriched	0.936265713	"VPS8,SFT2,VPS15,STP22,VPS54,VPS52,VPS60,YPT31,YPT1,ATG18,VPS45,SEC27,YPT32,OSH7,SYS1,VPS53,PEP8,VPS35,LAA1,VPS55,ENT3,DID4,VPS24,DID2,SNF7,EMP70,PEP3,YPT6,VPS20,PEP5,GOT1,IST1,MON2,VPS5,SNX3,VPS16,VPS30,VPS4"
4	Process	6887	 exocytosis	22	1671	47	6311	0.000781461	0.02728584	Enriched	0.821999657	"SNC1,SWH1,OSH2,SWF1,SEC1,SEM1,YPT31,SEC4,ACT1,YPT32,SEC15,OSH7,OSH3,SEC6,OSH6,SPO14,PEP3,SEC10,PEP5,MSB3,SNC2,SEC8"
4	Process	6091	 generation of precursor metabolites and energy	43	1671	165	6311	0.491912746	1	Underrepresented	-0.02290057	"HAP3,PET9,SHP1,ETR1,AAC3,GLK1,BMH2,SDH4,BCS1,QCR7,CYC7,GLC7,BMH1,RPO41,YPI1,QCR6,HXK1,COQ8,COX4,HAP2,HXK2,SHY1,QCR9,CYC1,UGP1,MDH1,SDH3,PUF3,COQ9,MIC17,PAH1,GLC8,IDH1,CIT1,EMI5,ALG6,HAP5,PHO85,COX11,CIT3,MRPL51,TAZ1,QCR2"
4	Process	48193	 Golgi vesicle transport	106	1671	183	6311	0	0	Enriched	1.129377506	"DRS2,SNC1,ERV46,ERP1,ERD2,SEC17,ATG8,SFT2,SEC18,ARL1,TRS20,RER1,ARF2,COP1,ARF1,SEC31,GCS1,VPS54,TRS85,SEC7,SLY1,SEC26,TRS23,TRS31,VPS52,GEA2,YPT31,YOS1,GLO3,UBP3,COG3,SEC4,YPT1,RET2,ERP6,ERV14,VPS45,SEC27,EMP24,YPT32,SEC15,YIP1,APL6,GOS1,SFB3,SVP26,BET1,AGE2,SEC6,SEC24,VTH1,SYS1,APS3,VPS53,BET4,VTH2,GEA1,ENT3,APL2,COY1,YKT6,BET3,SED5,BOS1,PEP3,SEC10,APS1,SEC13,SEC22,VPS33,YPT7,ERV25,BET5,SEC14,SSO2,VTI1,PEP5,GOT1,COG6,YIP3,SFB2,YIF1,SEC21,MON2,BRE5,TLG2,PEP12,UFE1,TRS33,SLY41,SNC2,SNX3,RET3,VPS16,ARL3,APL5,HRR25,SAR1,SSO1,GYP5,APM1,APL4,SEC8,COG4,BET2,SEC23"
4	Process	16570	 histone modification	51	1671	96	6311	6.35E-09	6.34E-07	Enriched	1.004619731	"SWD1,SAS3,TEL1,HHF1,ORC2,SIF2,SUS1,MEC1,SWD3,TAF5,PAF1,BRE1,TAF12,CPR1,TAF10,ADA2,SDC1,HAT2,GLC7,RPH1,EPL1,ACT1,RAD6,TAF6,RTF1,SWC4,GCN5,YNG2,TRA1,SET1,ARP4,ASF1,SET2,ESS1,EAF6,JHD2,SWD2,BRE2,CDC73,NAT4,UBP8,TAF9,HHF2,VPS75,SIN3,CTR9,LEO1,ESA1,HAT1,EAF3,NTO1"
4	Process	1403	 invasive growth in response to glucose limitation	17	1671	51	6311	0.103576489	1	Enriched	0.332194389	"FUS3,DIA3,STE7,TMN2,SNF1,GAL83,SIP2,KSS1,OSH3,URM1,EMP70,STE11,ASC1,NCS2,STE4,RIM20,TPK2"
4	Process	6811	 ion transport	28	1671	131	6311	0.10618254	1	Underrepresented	-0.308911189	"PHO87,PIC2,PMC1,ZRT1,MTM1,CTR2,YIA6,YKE4,POR2,MRS3,PHO90,MIR1,MRS4,COX17,BPT1,COX19,ZRT2,CTR3,CCS1,ZRC1,POR1,ATX1,BOR1,PHO91,MDM38,COT1,ATP15,YLH47"
4	Process	6629	 lipid metabolic process	121	1671	262	6311	7.89E-13	1.22E-10	Enriched	0.802597126	"ALG3,SCS22,GPI18,ETR1,CDS1,CST26,CMD1,ALG1,IFA38,CDC28,YPC1,TSC10,FEN1,PER1,TSC13,YDR018C,LCB2,EKI1,MSS4,DPP1,GPI11,GPI8,GPI17,GPI19,IZH1,FAA2,ISC1,SCS2,FAB1,ALG2,GUP1,GPI10,POX1,VRG4,ECT1,CAX4,ACB1,ORM1,TAM41,ERG25,CLD1,PCT1,GPI1,YTA7,OSH7,ERG11,ERG7,EPT1,GPI16,ERG9,FAA3,DFG10,LAS21,GWT1,PHS1,LCB3,ERG20,GPI14,YMR1,TGL1,MCD4,SAC1,OSH6,FOX2,SPO14,YSR3,GPI13,ERG3,GAA1,ICT1,CKI1,UPS2,VPS34,ARV1,LCB5,STT4,KAP95,ORM2,CSR1,VAC14,GAB1,SEC14,PAH1,HFA1,SCS7,GPI12,LCB1,IDP3,LAP2,INP52,CYB5,TEP1,CPT1,PSD1,SPS19,PIK1,ERG24,FIG4,ACC1,ARE2,IZH2,TLG2,ALG6,ALG8,CRC1,INP53,SMP3,LCB4,ALE1,DGA1,NCR1,GPI2,YDC1,GDE1,IDI1,VPS30,DAP1,PLC1,PIS1,TAZ1,VPS4"
4	Process	6869	 lipid transport	20	1671	49	6311	0.009287689	0.2291574	Enriched	0.624375141	"DRS2,SWH1,RFT1,CDC50,OSH2,DNF2,SCS2,DNF1,ACB1,OSH7,OSH3,PDR11,YPK1,OSH6,ARV1,CSR1,SEC14,FAA4,AUS1,FAA1"
4	Process	51321	 meiotic cell cycle	63	1671	163	6311	0.000208814	0.008746135	Enriched	0.545708659	"RFA1,ALK2,RDH54,SIF2,MEC1,CDC28,PCH2,KAR4,MSH3,BRE1,MSH5,RAD57,PPH3,TRS85,CPR1,YCG1,MUS81,GLC7,RAD24,MSH4,CDC4,TUB2,HOP2,RAD6,SOH1,MND1,IME4,HFM1,CLB1,DNA2,HOP1,STH1,YVH1,MAD3,SMC3,IME2,SET2,SWE1,TOR1,BAS1,YCS4,BDF1,TUB1,RAD10,TUB3,CDC5,CSM3,PDS5,MRE11,SSN8,PMS1,PSY2,RAD50,RFA2,SIN3,MSH2,RTS1,EXO1,TGS1,MLH3,HRR25,IPL1,KAR3"
4	Process	61025	 membrane fusion	41	1671	78	6311	2.29E-07	1.83E-05	Enriched	0.989306676	"SNC1,SEC17,ATG8,SEC18,VID24,CMD1,VAM6,RDI1,GYP7,VPS41,SWF1,SEC1,SLY1,TLG1,VAC8,SEC4,VPS45,VAM7,SEC15,YIP1,GOS1,BET1,SEC6,YKT6,SED5,BOS1,PEP3,SEC10,SEC22,VPS33,YPT7,SSO2,VTI1,PEP5,PFA3,TLG2,UFE1,SNC2,VPS16,SSO1,SEC8"
4	Process	10324	 membrane invagination	59	1671	136	6311	5.44E-06	0.000320789	Enriched	0.712337098	"DRS2,SNC1,SWH1,EDE1,SHP1,ATG8,AKL1,CMD1,ATG12,RVS161,CDC50,OSH2,VAM6,ATG9,DOA4,VPS41,DNF2,TRS85,SAC6,UBC1,AKR1,TLG1,PKH1,VAC8,DNF1,ACT1,ATG18,ATG1,CHC1,VAM7,CLC1,HSV2,YAP1802,OSH7,OSH3,YAP1801,ATG7,PRK1,ENT3,TOR2,VPS1,OSH6,YPT52,VPS33,YPT7,ARK1,ATG4,JJJ1,MON2,ATG3,ARC35,TLG2,AKR2,VPS21,LAS17,SNC2,VPS30,ATG5,PEP4"
4	Process	32543	 mitochondrial translation	6	1671	135	6311	1.20E-11	1.60E-09	Underrepresented	-2.574696206	"MRPS5,MRPL17,MDM38,CBP3,MSF1,MRPL51"
4	Process	7005	 mitochondrion organization	76	1671	325	6311	0.107809756	1	Underrepresented	-0.179211504	"SSA1,GEM1,CMC2,TIM12,NGR1,ARC40,MRPS5,ARP2,TIM22,UPS3,BCS1,QCR7,TIM9,OXA1,RPO41,ACT1,RPN11,MSP1,ERV1,TIM21,TAM41,SHY1,PHB1,TIM13,PHB2,TIM10,MAS2,RRM3,COX23,TIM44,ARC15,FIS1,PAM16,TIM17,ATP12,PET191,ARP3,TIM8,ARC19,MDM35,OCT1,TPK3,MIA40,FCJ1,DNM1,COX17,PUF3,COX19,PAM18,COX12,UPS2,ARC18,CLU1,IMP2,ABF2,IMP1,TOM40,DML1,POR1,YDJ1,MRPL17,ZIM17,ATP11,TIM23,ATP23,ARC35,MDM38,MDM20,TIM18,TIM50,CBP3,MSF1,MRPL51,YLH47,NAT3,TAZ1"
4	Process	278	 mitotic cell cycle	118	1671	284	6311	5.79E-09	5.90E-07	Enriched	0.65005282	"TPD3,CCR4,ALK2,SHP1,KIP1,CDC27,BRN1,HHT1,HSL7,CDC28,MCM7,REI1,DCC1,KAR4,RSC6,MCD1,CDC7,MPS1,SIT4,UBC9,BRE1,CDC53,PPH21,CLB3,PPH22,YRB1,BMH2,SAC3,SCC2,YCG1,SKP1,CDC40,TOM1,MCM3,BIM1,GLC7,BMH1,SMC1,CDC4,TUB2,ACT1,ECO1,CDC14,RSC8,CDH1,RAD6,MAD1,CDC20,XRN1,CDC55,MCM6,KIP3,DOC1,SWC4,ESP1,CLB1,CLB6,BUB1,SDA1,YHR122W,CDC23,MOB1,STH1,MCM10,RRD1,MAD3,MAD2,SMC3,DPB11,SAP185,SWE1,ESS1,TOR1,GRR1,CDC16,HSL1,TOR2,SAP190,NAP1,DYN1,STU2,CDC45,APC2,CLB4,TUB4,CDC123,YCS4,MCM5,TUB1,TUB3,MIH1,CSM3,PDS5,CTF18,GID8,NUP53,PSE1,HHT2,SPC98,CBK1,APC1,POL2,BNI1,SIN3,TOP1,HRT1,RTS1,ASE1,YOR262W,CHL1,ULP1,PHO85,RRD2,HRR25,IPL1,CLB2,CTF4,KAR3"
4	Process	6397	 mRNA processing	107	1671	179	6311	0	0	Enriched	1.174808099	"CCR4,PRP45,POP5,PTA1,LSM2,AAR2,PRP6,ECM2,ABD1,PRP5,POP4,BUD31,CDC39,PRP9,PRP11,SUB2,LUC7,SNU23,CDC36,SLU7,SAC3,CWC15,PCF11,PRP28,CFT1,CDC40,SYF1,PRP3,CWC21,PKH1,SMB1,MOT2,LSM4,LSM5,PAB1,SMX2,SAD1,DST1,RNA15,PAN2,CEG1,BUD13,PRP18,SMD1,PRP31,SYF2,CWC22,SLT2,RPP1,NAM8,PRP8,NOT3,SNP1,IST3,MSL1,RPB4,PRP21,ISY1,YJR084W,FIP1,PRP40,SWD2,PAN3,MPE1,YJU2,CTK1,SNU114,PAP1,PRP19,PML1,CFT2,MSL5,CLF1,SMD3,SMD2,RSE1,RNA14,STO1,CEF1,SKY1,CUS1,PRP24,HSH155,YSF3,THO2,LSM7,POP1,CWC25,CUS2,PFS2,HUB1,POP2,PKH2,HRP1,SME1,SNU66,HSH49,PRP46,CBC2,LEA1,THP3,NOT5,DIB1,RDS3,YTH1,PRP4,SMX3"
4	Process	51169	 nuclear transport	81	1671	158	6311	5.23E-12	7.45E-10	Enriched	0.953226145	"SSA1,NUP170,KAP104,HMT1,CMD1,SUS1,REI1,GBP2,BUD23,SUB2,IWR1,NUP84,GLE1,SSB1,YRB1,SAC3,CIA1,BCP1,SEM1,YRA1,TOM1,NUG1,NTF2,ARB1,THO1,NUP157,GLE2,KAP123,SCS2,NIC96,MAD1,SRM1,LSG1,SEH1,BUD13,CSE1,KAP114,CRM1,SDA1,ZUO1,GPA1,SLT2,RPF1,NMD3,YRB2,IST3,NOP9,NSP1,PBS2,RPB4,NMD5,NUP100,LTV1,LOS1,NAP1,SRP40,RIX7,PML1,GSP1,KAP95,NUP116,NUP53,SKY1,RPS10B,RNA1,PSE1,HRB1,THO2,SRP1,SSB2,JJJ1,TEX1,ACC1,DBP5,CEX1,MTR10,NOC2,RPS10A,RRS1,KAP120,NOP53"
4	Process	55086	" nucleobase, nucleoside and nucleotide metabolic process"	25	1671	184	6311	1.42E-05	0.000778713	Underrepresented	-0.962548876	"BNA4,NPP1,ARP2,FAD1,CAB1,NPP2,GPA2,NMA2,GPA1,CAB2,ADO1,URA6,BAS1,SEC13,NMA1,AMD1,IDP3,PPM2,DDP1,STE4,RAD53,SAR1,ATP15,SAM4,SEC23"
4	Process	15931	" nucleobase, nucleoside, nucleotide and nucleic acid transport"	43	1671	114	6311	0.002883206	0.08460201	Enriched	0.510531631	"FUN26,PET9,NUP170,HMT1,SUS1,GBP2,SUB2,NUP84,GLE1,YRB1,SAC3,SEM1,YRA1,THO1,NUP157,GLE2,SRM1,SEH1,BUD13,CRM1,POR2,FLX1,IST3,NSP1,RPB4,NUP100,MCD4,LOS1,PML1,NUP116,RPS10B,RNA1,PSE1,PET8,HRB1,POR1,SAL1,THO2,TEX1,DBP5,CEX1,MTR10,RPS10A"
4	Process	6997	 nucleus organization	25	1671	57	6311	0.001379338	0.04534108	Enriched	0.728123066	"NUP170,CMD1,KAR4,NUP84,DYN2,TOM1,NUP157,GLE2,NIC96,CDC14,SEH1,XRN1,GPA1,OSH3,KAR2,SEC13,GSP1,KAP95,NUP116,NUP53,ACC1,GSP2,TGS1,YOP1,KAR3"
4	Process	9311	 oligosaccharide metabolic process	13	1671	37	6311	0.086356254	1	Enriched	0.408143243	"ALG3,NTH2,ALG14,ALG1,NTH1,ALG13,ALG2,DIE2,UGP1,ALG9,ALG12,ALG6,ALG8"
4	Process	70925	 organelle assembly	48	1671	82	6311	1.78E-10	2.08E-08	Enriched	1.144567386	"DRS2,SHP1,ATG8,SEC18,ATG12,RRP7,RSA4,MPS1,DBP10,ATG9,MAK21,SEC7,SSF2,SKP1,VAC8,SPB4,LSG1,ATG1,NSR1,SSF1,RPF1,SQT1,YVH1,ARP4,MRT4,MAK11,DBP7,RPF2,DRS1,MDN1,DBP9,RPL6B,RPL6A,CDC5,IPI3,ATG4,ATG3,DBP6,ESF2,BRX1,REX4,SGT1,ASE1,NOC2,NIP7,BMS1,TIF5,MRD1"
4	Process	48285	 organelle fission	60	1671	128	6311	1.74E-07	1.45E-05	Enriched	0.824047486	"TPD3,ALK2,SHP1,KIP1,CDC27,BRN1,HHT1,DCC1,MCD1,MPS1,PPH21,PPH22,SAC3,SCC2,YCG1,TOM1,BIM1,GLC7,SMC1,TUB2,RPN11,ECO1,CDH1,MAD1,CDC20,CDC55,DOC1,SWC4,ESP1,BUB1,YHR122W,CDC23,FIS1,MAD3,MAD2,SMC3,CDC16,EBP2,VPS1,DYN1,DNM1,APC2,YCS4,TUB1,TUB3,CSM3,PDS5,CTF18,NUP53,PSE1,HHT2,APC1,POL2,TOP1,ASE1,YOR262W,CHL1,HRR25,CTF4,KAR3"
4	Process	48284	 organelle fusion	40	1671	66	6311	1.06E-09	1.13E-07	Enriched	1.194690866	"SNC1,SEC17,SEC18,VID24,CMD1,KAR4,VAM6,VPS41,SEC1,SLY1,TLG1,SEC4,VPS45,XRN1,VAM7,SEC15,YIP1,GOS1,GPA1,OSH3,BET1,SEC6,KAR2,YKT6,SED5,BOS1,PEP3,SEC10,SEC22,VPS33,SSO2,VTI1,PEP5,TLG2,UFE1,SNC2,VPS16,SSO1,SEC8,KAR3"
4	Process	48308	 organelle inheritance	25	1671	52	6311	0.000233486	0.009624287	Enriched	0.860573362	"GEM1,VPS15,ARC40,ARP2,PEX3,VAC8,SCS2,ACT1,RET2,VPS45,PHB1,PHB2,ARC15,ARP3,ARC19,DNM1,ARC18,YPT7,VPS9,ABF2,ARC35,MDM20,PEP12,VPS21,NAT3"
4	Process	18193	 peptidyl-amino acid modification	40	1671	76	6311	2.98E-07	2.31E-05	Enriched	0.991157471	"SAS3,KTI11,HMT1,TAF5,TAE1,TAF12,TAF10,ADA2,HAT2,EPL1,ACT1,ECO1,TAF6,SWC4,GCN5,YNG2,TRA1,SET1,SEE1,HPM1,OST1,ARP4,ASF1,SET2,ESS1,LIA1,EAF6,JJJ3,CTK1,DPH2,NMT1,NAT4,TAF9,VPS75,MDM20,ESA1,HAT1,EAF3,NTO1,NAT3"
4	Process	7031	 peroxisome organization	23	1671	68	6311	0.067353064	1	Enriched	0.353256005	"VPS15,PEX19,TRS85,PEX7,PEX5,PEX10,PEX3,COG3,RPN11,ATG18,PEX14,SLT2,FIS1,PEX2,PEX1,VPS1,DNM1,PEX13,VPS34,PEX12,PEX6,VPS30,COG4"
4	Process	43543	 protein acylation	39	1671	63	6311	6.56E-10	7.17E-08	Enriched	1.225279185	"SAS3,TAF5,NAT1,SWF1,TAF12,TAF10,AKR1,ADA2,MAK10,HAT2,EPL1,ACT1,ECO1,TAF6,SWC4,GCN5,YNG2,TRA1,SET1,ARP4,ASF1,SET2,EAF6,NMT1,ERF2,NAT4,TAF9,VPS75,PFA3,PFA4,MDM20,AKR2,ESA1,NAT5,HAT1,EAF3,NTO1,MAK3,NAT3"
4	Process	8213	 protein alkylation	24	1671	40	6311	1.72E-06	0.000113766	Enriched	1.180191296	"SWD1,HHF1,HMT1,ORC2,SUS1,SWD3,TAE1,PAF1,STE14,PPM1,SDC1,RTF1,SET1,SEE1,HPM1,SET2,SWD2,BRE2,CDC73,UBP8,HHF2,TRM112,CTR9,LEO1"
4	Process	70271	 protein complex biogenesis	100	1671	213	6311	2.16E-11	2.80E-09	Enriched	0.82630346	"CYC3,CMC2,NUP170,ARC40,VMA9,KCC4,ARP2,VAM6,RPN6,ATG9,VPS41,UBC13,PEX7,SLY1,PEX5,SKP1,SEM1,BCS1,RPT3,DYN2,RPN9,PPM1,GIN4,QCR7,GIM4,BIM1,GAL83,NUP157,OXA1,BLM10,YPT1,PRE4,DST1,RPT6,MMS2,VPS45,PEX14,SPT16,SIP2,PAC10,SHY1,PRE9,NAS6,ECM29,VMA22,SFB3,COX23,NAS2,CAP2,RPN2,SEC24,ARP4,ATP12,ESS1,PET191,ARP3,CAP1,MDM35,CYT2,YPK1,RPT1,ADD66,DNM1,COX17,COX19,RAD5,COX12,PEP3,PEX13,KAP95,VPS33,POB3,YPK2,PEP5,SFB2,ALF1,GIM3,BNI1,ATP11,ATP23,MDM38,NOB1,SGT1,ASE1,OST3,TRS33,RPT5,PFY1,RPT4,RBL2,VPH1,VPS16,MOT1,COX11,SRP72,CBP3,SRP68,YOP1,TAZ1,VPS4"
4	Process	6470	 protein dephosphorylation	17	1671	38	6311	0.004461857	0.1253657	Enriched	0.756692218	"TPD3,PTC3,PPH21,PPH22,PPH3,PTC2,GLC7,YPI1,CDC14,CDC55,PPT1,YVH1,ESS1,FCP1,PSY2,RTS1,PTC5"
4	Process	6457	 protein folding	46	1671	88	6311	6.11E-08	5.34E-06	Enriched	0.981287227	"SSA1,CNE1,SSA3,CNS1,SSE2,PDI1,EMC1,CCT4,SSB1,PLP1,CCT6,TCP1,AHA1,PAC2,SSA4,YER140W,EMC4,PHB1,PHB2,ZUO1,PIH1,FMO1,EGD2,CCT2,CCT8,CCT7,PFD1,EMC2,SBA1,AIM27,EMC6,SSA2,CPR6,ERO1,CIN4,YDJ1,ALF1,SSB2,ZIM17,STI1,SLP1,RBL2,PLP2,EGD1,SSE1,ERV2"
4	Process	6486	 protein glycosylation	26	1671	69	6311	0.014246581	0.3252427	Enriched	0.509072151	"RFT1,ALG3,ALG14,ALG1,NUS1,GTB1,WBP1,GDA1,YND1,CWH41,ALG13,ALG2,VRG4,CAX4,DIE2,SVP26,OST1,MNS1,SEC59,SWP1,ALG9,ALG12,ALG6,ALG8,OST3,OST2"
4	Process	6497	 protein lipidation	32	1671	43	6311	7.39E-12	1.04E-09	Enriched	1.490892135	"GPI18,ATG12,PER1,SWF1,AKR1,GPI11,GPI8,GPI17,GPI19,GUP1,GPI10,GPI1,ATG7,GPI16,LAS21,GWT1,GPI14,MCD4,GPI13,GAA1,NMT1,ERF2,GAB1,GPI12,ATG4,PFA3,ATG3,PFA4,AKR2,SMP3,GPI2,ATG5"
4	Process	51604	 protein maturation	15	1671	39	6311	0.033683189	0.6552095	Enriched	0.538645267	"VPS41,STE14,ATG18,MAS2,SPC1,RAM2,OCT1,SPC3,STE23,SPC2,IMP2,IMP1,RCE1,ATP23,RIM20"
4	Process	70647	 protein modification by small protein conjugation or removal	85	1671	145	6311	0	0	Enriched	1.146638736	"RFA1,CDC27,UBP14,UBC4,SUS1,RAD18,APC11,UBC9,BRE1,CDC53,RPN5,CDC36,UFD2,RRI1,UBC5,DOA4,UBC13,BMH2,RUB1,UBC1,RMD5,PEX10,SKP1,UBA2,TOM1,SMT3,UBC8,MOT2,UBP9,UBC6,UBP5,UBP3,BMH1,CDC4,OTU1,RPN11,UBP6,CDH1,RAD6,MMS2,CDC20,HUL5,DOC1,RTF1,CUL3,UPF3,ELP2,CDC23,ATG7,URM1,NOT3,RPL40A,ESS1,HUL4,GRR1,YUH1,UFD4,CDC16,UBA1,RPL40B,UBI4,RAD5,APC2,DCN1,UBC12,KAP95,NAM7,NUP53,UBP8,UBP15,PSE1,NCS2,APC1,UBP10,RFA2,BRE5,HRT1,SGT1,UBC11,ULA1,ULP1,ELC1,UBA3,NOT5,AOS1"
4	Process	6468	 protein phosphorylation	72	1671	151	6311	4.88E-09	5.02E-07	Enriched	0.848677152	"ALK2,FUS3,PTC3,TEL1,VPS15,MEC1,CDC28,KCC4,CDC7,MRK1,DUN1,KIN28,CLB3,STE7,TFB5,GCN2,TFB1,SNF1,PKH1,GIN4,SPS1,GAL83,PTC2,SAK1,CMK1,CKB1,TOS3,ATG1,SIP2,KSS1,CLB1,CLB6,BUB1,SLT2,IRE1,CKA1,PRK1,MOB1,DPB11,IME2,PBS2,YAK1,SWE1,HSL1,YPK1,CTK1,TPK3,KNS1,SSL1,CLB4,VPS34,STE11,CDC5,MIH1,YPK2,RIM11,SKY1,ARK1,CBK1,CMK2,PKH2,CKB2,CKA2,PHO85,SSN3,TFB2,TPK2,HRR25,IPL1,CCL1,TFB4,CLB2"
4	Process	6605	 protein targeting	133	1671	260	6311	0	0	Enriched	0.950071512	"SSA1,PEP1,SSA3,ATG8,NUP170,KAP104,TIM12,VPS15,VID24,CMD1,ARL1,ATG12,STP22,ARP2,PEX19,NUP84,ATG9,TIM22,YRB1,SSS1,TRS85,PEX7,SAC3,PEX5,AKR1,PEX10,PEX3,BCP1,VAC8,TIM9,NTF2,SBH2,SBH1,SSA4,NUP157,KAP123,SCS2,COG3,YPT1,SEC53,NIC96,ATG18,VPS45,SEH1,MON1,PEX14,ATG1,CSE1,KAP114,MSP1,ERV1,TIM21,TAM41,TIM13,CRM1,GPA1,TIM10,MAS2,SLT2,ATG7,TIM44,YRB2,BET4,KAR2,NSP1,PAM16,PBS2,TIM17,PEX2,SPC1,VPS25,VPS70,NMD5,TIM8,NUP100,LHS1,OCT1,SRP102,MIA40,PEX1,VPS1,YPT52,DID2,NAP1,SSA2,PAM18,SPC3,PEX13,ERF2,KAP95,VPS33,VPS36,SPC2,VPS9,PEX12,IMP2,NUP116,IMP1,NUP53,TOM40,SKY1,RNA1,PSE1,COG6,YDJ1,SRP1,ATG4,BOR1,MON2,ZIM17,PEX6,ATG3,ACC1,TIM23,TLG2,SIL1,SGT2,VPS21,MTR10,GET4,SEC63,TIM18,SNF8,VPS16,TIM50,VPS28,VPS30,KAP120,ATG5,SRP72,SRP68,COG4,BET2"
4	Process	51603	 proteolysis involved in cellular protein catabolic process	101	1671	190	6311	9.99E-16	2.04E-13	Enriched	1.005512764	"CNE1,PEP1,PRE7,SHP1,CDC27,UBP14,UBC4,VID24,NPL4,DER1,UBX7,STP22,APC11,RPN6,CDC53,RPN5,UFD2,YRB1,VMS1,DOA4,UBC1,RMD5,SKP1,UBX5,SEM1,RPT3,DFM1,RPN9,CYM1,UBC8,RAD23,PRE1,RPN3,PUP3,UBC6,DDI1,RAD4,CDC4,RPN11,PRE4,RPN12,CDH1,SCL1,RPT6,RAD6,CDC20,HUL5,DOC1,CUL3,UFD1,PRE9,RPN1,CDC23,RPN10,MNL1,NAS2,RPN2,FYV10,PRE3,KAR2,UBX6,CPS1,ESS1,GRR1,VPS25,MNS1,DID4,CDC16,VPS24,RPT1,ADD66,DOA1,SNF7,HRT3,APC2,CSR1,VPS36,RPN13,PRE8,UBC7,VPS20,GID8,HLJ1,DSK2,PRE5,YDJ1,APC1,HRD1,HRT1,RPT5,PUP1,RPT4,RPN8,PRE10,SNF8,ELC1,VPS28,PNG1,VPS30,PEP4,RPN7"
4	Process	7124	 pseudohyphal growth	16	1671	67	6311	0.372342212	1	Underrepresented	-0.1489323	"CDC39,DIA3,STE7,BMH2,TMN2,SNF1,GPA2,BMH1,CDC55,OSH3,DFG10,DBR1,EMP70,STE11,NCS2,SRV2"
4	Process	51726	 regulation of cell cycle	79	1671	187	6311	7.13E-07	5.18E-05	Enriched	0.674043178	"TPD3,CCR4,FUS3,PTC3,HHT1,SIF2,HSL7,CKS1,MEC1,CDC28,PCH2,KCC4,CDC39,CDC7,MPS1,BRE1,DUN1,PPH21,CLB3,CDC36,PPH22,PPH3,BMH2,CPR1,GCN2,SKP1,SEM1,GIN4,BIM1,PTC2,GLC7,RAD24,BMH1,ECO1,CDC14,CDH1,RAD6,MAD1,CDC20,XRN1,CDC55,DOC1,ESP1,CLB1,CLB6,BUB1,SDA1,HOP1,MOB1,MAD3,MAD2,DPB11,IME2,SET2,SWE1,TOR1,RFC2,GRR1,HSL1,TOR2,CLB4,CDC123,CDC5,MIH1,CSM3,GID8,NUP53,PSE1,HHT2,CBK1,PSY2,CDC33,RTS1,SGT1,ASE1,ESA1,RAD53,IPL1,CLB2"
4	Process	51052	 regulation of DNA metabolic process	20	1671	62	6311	0.120108756	1	Enriched	0.284888674	"CCR4,CDC28,DUN1,DOA4,ECO1,CLB6,RRM3,SET2,CDC16,SBA1,MCM5,CSM3,BDP1,SIN3,TOP1,CHL1,HST2,HHO1,TGS1,EAF3"
4	Process	33043	 regulation of organelle organization	60	1671	131	6311	4.84E-07	3.67E-05	Enriched	0.790624484	"TPD3,HHT1,CDC28,ARC40,MPS1,ARP2,VAM6,PPH21,RDI1,CLB3,PPH22,GYP7,VPS41,SEC1,SLY1,ADA2,BIM1,GLC7,ECO1,CDH1,MAD1,VPS45,CDC20,CDC55,DOC1,ESP1,CLB1,BUB1,SET1,CAP2,MAD3,MAD2,ASF1,SET2,SWE1,ESS1,ARP3,CAP1,SBA1,PEP3,CLB4,VPS33,YPT7,CDC5,NUP53,PEP5,PSE1,HHT2,VPS75,BNI1,MDM38,ASE1,PFY1,LAS17,VPS16,TGS1,CBP3,SAR1,CLB2,SEC23"
4	Process	31399	 regulation of protein modification process	28	1671	63	6311	0.000620308	0.0223337	Enriched	0.747231889	"PTC3,CLB3,STE7,BMH2,ADA2,PTC2,BMH1,CDH1,CDC20,DOC1,CLB1,CLB6,SET1,DPB11,ASF1,PBS2,SET2,SWE1,ESS1,DCN1,CLB4,KAP95,STE11,MIH1,NUP53,PSE1,VPS75,CLB2"
4	Process	6417	 regulation of translation	29	1671	87	6311	0.059587324	0.9809182	Enriched	0.332194389	"TPD3,PPH21,PPH22,SSB1,GCD6,GCN2,SSD1,SNF1,PUF6,PAB1,CDC55,GCN1,GCD2,ZUO1,RPB4,CTK1,STM1,CDC123,GCD7,ITT1,NAM7,ASC1,SSB2,GIS2,MDM38,GCD1,CBP3,TIF5,SCD6"
4	Process	51049	 regulation of transport	26	1671	57	6311	0.000542598	0.01977614	Enriched	0.784706594	"AKL1,VAM6,VPS41,SWF1,SEC1,SLY1,AKR1,GLE2,SCS2,UBP3,RAD6,VPS45,GPA1,SLT2,PRK1,YPK1,TOR2,PEP3,VPS33,SKY1,PEP5,ARK1,BRE5,VPS16,SAR1,SEC23"
4	Process	42221	 response to chemical stimulus	77	1671	339	6311	0.058796537	0.972524	Underrepresented	-0.221198032	"FUS3,HAP3,EDE1,GAL1,NPL4,KAR4,CDC39,SIT4,STE7,DHH1,CDC36,RRI1,GAL3,SNQ2,GRX3,YCF1,PLP1,AKR1,PDR15,DFM1,IZH1,GPA2,PTC2,GRX4,ACT1,FRA2,HAP2,HXK2,ERV1,ORM1,KSS1,UFD1,YOR1,ETP1,VMR1,GPA1,SLT2,IRE1,URM1,KAR2,YJR084W,GRR1,VPS25,TMA19,LHS1,SRX1,LTV1,CNB1,SPO14,SNF7,HRT3,HMX1,ARV1,ORM2,STE11,VPS36,ALO1,IRC21,ASC1,SKY1,SSN8,CBK1,ATX1,ZIM17,HUB1,AIF1,IZH2,PDR5,STE4,PLP2,TIM18,PDR10,HAP5,SNF8,SSN3,OXR1,RDS3"
4	Process	6974	 response to DNA damage stimulus	147	1671	282	6311	0	0	Enriched	0.977277882	"RFA1,HTA2,TEL1,HHT1,RDH54,RFC5,MEC1,CDC28,MCM7,TDP1,SLX1,SNF5,DCC1,POL4,RAD18,MSH3,MCD1,CDC7,SIT4,BRE1,SUB2,DUN1,NSE4,NUP84,RAD57,PSF1,RAD28,PPH3,TFB5,UBC13,BMH2,SAC3,SCC2,CDC1,HTB1,HTA1,DIN7,GCN2,TFB1,YRA1,MUS81,RAD30,SLD5,MMS21,MCM3,RAD23,PTC2,GLC7,RAD4,RPH1,RAD24,BMH1,SMC1,EPL1,ACT1,ECO1,RSC8,CKB1,RPT6,RAD6,RPB9,MMS2,PAN2,SOH1,INO80,RAD54,MCM6,SWC4,SPT4,RAD2,YNG2,TRA1,DNA2,CKA1,STH1,MET18,MCM10,RRD1,PSF2,ARP4,DPB11,POL31,RAD26,TOR1,RFC2,EAF6,GRR1,PAN3,PRI2,DOA1,SSL1,NSE1,RAD5,CDC45,MCM5,SMC6,BDF1,SPT5,RAD10,CAC2,CSM3,PDS5,CTF18,YKU80,PSO2,TPP1,RAD14,MRE11,YKU70,HHT2,PMS1,POL1,YAF9,THO2,PSY2,VPS75,RAD50,POL2,RFA2,SIN3,SMC5,YOL086W-A,MSH2,PAP2,PSF3,DNL4,EXO1,CKB2,CKA2,ARP8,ESA1,HNT3,RPT4,SNF2,REV1,PHO85,ELC1,TFB2,RAD53,MLH3,REV3,HRR25,EAF3,NHP6A,TFB4,CTF4,DPB2"
4	Process	9408	 response to heat	10	1671	39	6311	0.536472974	1	Underrepresented	-0.046317234	"NUP84,GLE2,GLC7,HSF1,PBS2,RPB4,NUP100,LCB5,STE11,SGT2"
4	Process	6970	 response to osmotic stress	16	1671	73	6311	0.227982739	1	Underrepresented	-0.272667669	"PTC3,IST2,RVS161,SAC6,ISC1,PTC2,RRD1,PBS2,LTV1,SGD1,STE11,SUB1,AIP1,LAS17,TIM18,RRD2"
4	Process	6979	 response to oxidative stress	16	1671	85	6311	0.065001564	1	Underrepresented	-0.492234046	"SIT4,SNQ2,GRX3,GRX4,ACT1,ERV1,URM1,TMA19,SRX1,LTV1,HMX1,ALO1,ATX1,AIF1,TIM18,OXR1"
4	Process	42594	 response to starvation	33	1671	75	6311	0.000311374	0.01227145	Enriched	0.732732319	"SHP1,ATG8,SEC18,PHO5,VPS15,ATG12,RVS161,NPP1,ARF2,ATG9,ARF1,SSB1,TRS85,SEC7,SNF1,VAC8,GEA2,COG3,YPT1,ATG18,ATG1,SIP2,ATG7,KOG1,GEA1,SSB2,ATG4,ATG3,PHO85,VPS30,ATG5,PEP4,COG4"
4	Process	42273	 ribosomal large subunit biogenesis	48	1671	82	6311	1.78E-10	2.08E-08	Enriched	1.144567386	"MAK16,MAK5,REI1,RSA4,DBP10,MAK21,SSF2,TOM1,PUF6,NSA2,SPB4,LSG1,NSA1,RAI1,NOP7,TIF4631,SDA1,CIC1,SSF1,RPF1,SQT1,YVH1,MRT4,MAK11,RRP14,DBP7,RPF2,DRS1,RIX7,MDN1,DBP9,REH1,RPL6B,RPL6A,ERB1,NOP15,RIA1,IPI3,JJJ1,DBP6,NOP12,BRX1,REX4,YTM1,RRS1,NOP53,NIP7,RRP15"
4	Process	42274	 ribosomal small subunit biogenesis	57	1671	124	6311	7.69E-07	5.51E-05	Enriched	0.795850594	"DRS2,UTP20,ENP1,RRP7,KRR1,BUD23,PWP2,NOP14,SAS10,FAL1,SAC3,UTP4,UTP5,UTP6,TOM1,UTP7,UTP22,NOP7,ENP2,NSR1,RRP3,DBP8,UTP25,NOP9,UTP18,UTP10,RPS21B,MPP10,RRP14,UTP11,LTV1,RPS21A,SOF1,CMS1,FCF2,DIP2,HCR1,UTP13,SGD1,UTP21,TSR2,UTP14,UTP15,ECM16,LSM7,KRI1,ESF2,RCL1,TSR4,UTP23,NOB1,RRP36,RRS1,RRP12,HRR25,MRD1,NOC4"
4	Process	54	 ribosomal subunit export from nucleus	26	1671	42	6311	2.85E-07	2.23E-05	Enriched	1.225279185	"BUD23,SSB1,CIA1,BCP1,NUG1,ARB1,NIC96,SRM1,LSG1,CRM1,SDA1,ZUO1,RPF1,NMD3,YRB2,NOP9,NSP1,LTV1,RIX7,NUP116,RNA1,SSB2,JJJ1,NOC2,RRS1,NOP53"
4	Process	42255	 ribosome assembly	32	1671	59	6311	1.46E-06	9.95E-05	Enriched	1.034513841	"DRS2,RRP7,RSA4,DBP10,MAK21,SSF2,SPB4,LSG1,NSR1,SSF1,RPF1,SQT1,YVH1,MRT4,MAK11,DBP7,RPF2,DRS1,MDN1,DBP9,RPL6B,RPL6A,IPI3,DBP6,ESF2,BRX1,REX4,NOC2,NIP7,BMS1,TIF5,MRD1"
4	Process	6401	 RNA catabolic process	54	1671	107	6311	2.73E-08	2.56E-06	Enriched	0.930577406	"CCR4,LSM2,SUS1,CDC39,DHH1,CDC36,CTH1,SAC3,SUP35,PKH1,TPA1,MOT2,LSM4,LSM5,PAB1,XRN1,RAI1,PRP18,UPF3,RRP46,MTR3,NMD2,LRP1,NOT3,MTR4,LSM1,RPB4,NUC1,POL31,MRT4,DBR1,PUF3,TIS11,DCS1,SKI2,NAM7,STO1,PUB1,DCP2,LSM7,TRF5,POP2,HTZ1,PKH2,PAP2,CDC33,RRP40,RAT1,DCS2,SUV3,SSN3,RNY1,NOT5,SKI3"
4	Process	9451	 RNA modification	39	1671	154	6311	0.411920814	1	Underrepresented	-0.064227432	"NCL1,KTI11,TRM7,BUD23,SIT4,TRM3,NHP2,TRM82,CIA1,LCP5,PUS2,IME4,TAN1,TAD1,THG1,ELP2,GAR1,URM1,SAP185,KTI12,SAP190,TAD3,IKI3,DUS4,DUS1,GCD10,NCS2,SMM1,TRM112,TRM10,TRM11,TRM13,PPM2,ABP140,ELP4,TGS1,HRR25,PUS1,RRP9"
4	Process	8380	 RNA splicing	76	1671	137	6311	1.01E-13	1.72E-11	Enriched	1.06705232	"PRP45,SEN34,LSM2,AAR2,PRP6,ECM2,PRP5,BUD31,PRP9,PRP11,SUB2,LUC7,SNU23,SLU7,CWC15,PRP28,CDC40,SYF1,PRP3,CWC21,SMB1,LSM4,LSM5,SMX2,SAD1,BUD13,PRP18,SMD1,PRP31,SYF2,CWC22,NAM8,PRP8,SNP1,IST3,MSL1,MRS3,PRP21,ISY1,YJR084W,PRP40,YJU2,SNU114,LOS1,MRS4,PRP19,PML1,MSL5,CLF1,SMD3,SMD2,CWC24,RSE1,STO1,CEF1,SKY1,CUS1,PRP24,HSH155,YSF3,LSM7,CWC25,CUS2,HUB1,SME1,SNU66,HSH49,SUV3,PRP46,CBC2,LEA1,THP3,DIB1,RDS3,PRP4,SMX3"
4	Process	6364	 rRNA processing	117	1671	292	6311	7.86E-08	6.79E-06	Enriched	0.597697051	"MAK16,POP5,UTP20,MAK5,ENP1,POP4,RRP7,KRR1,BUD23,PWP2,DBP10,TSR1,NOP14,SAS10,NHP2,SSB1,FAL1,RRP8,RRP1,BFR2,UTP4,ESF1,UTP5,RRP17,UTP6,TOM1,NUG1,UTP7,NSA2,LCP5,GLC7,SPB4,ROK1,XRN1,RAI1,UTP22,RRP46,NOP7,ENP2,MTR3,NSR1,ZUO1,PIH1,RPP1,RRP3,LRP1,RPF1,GAR1,IMP3,DBP8,UTP25,NOP9,HCA4,MTR4,UTP18,UTP10,RPS21B,MPP10,MRT4,MAK11,UTP11,EBP2,DBP7,RPS21A,RPF2,DRS1,SOF1,GRC3,NOC3,FCF2,MDN1,DIP2,HCR1,PWP1,UTP13,DBP9,GSP1,UTP21,SEN1,TSR2,UTP14,ERB1,UTP15,ECM16,HAS1,IMP4,LSM7,RIA1,IPI3,SSB2,POP1,SSU72,JJJ1,KRI1,DBP6,ESF2,RCL1,TSR4,NOP12,REX4,RRP40,UTP23,RAT1,NOB1,RRP36,RRS1,SNU66,RRP12,NOP4,MOT1,NOP53,NIP7,BMS1,MRD1,RRP9,RRP15,NOC4"
4	Process	23052	 signaling	65	1671	230	6311	0.240053885	1	Enriched	0.094034652	"FUS3,EDE1,PTC3,VPS15,SIF2,SIT4,RDI1,STE7,RRI1,PPH3,BMH2,AKR1,DPP1,FRQ1,DFM1,SNF1,PKH1,GPA2,GAL83,PTC2,BMH1,SEC4,CMK1,HSF1,CDC43,SIP2,KSS1,GPA1,SLT2,IRE1,KOG1,BCY1,SYG1,YVH1,PBS2,LCB3,TOR1,YJR084W,TPK3,CNB1,PEX1,TOR2,SAP190,STM1,TFS1,ARV1,LCB5,STE11,TAP42,ASC1,LST8,TEP1,SRV2,PSY2,PEX6,CMK2,PKH2,SGT1,LCB4,STE4,PDE2,PHO85,TPK2,PLC1,TIP41"
4	Process	43144	 snoRNA processing	14	1671	34	6311	0.019497364	0.4272734	Enriched	0.637048971	"POP5,POP4,RRP46,MTR3,RPP1,LRP1,MTR4,SWD2,CWC24,SEN1,POP1,TRF5,PAP2,RRP40"
4	Process	43934	 sporulation	42	1671	127	6311	0.038082198	0.7140367	Enriched	0.320789626	"SHP1,HHF1,HHT1,UBX7,RRT12,ARP2,VPS54,BMH2,SWF1,CPR1,MSS4,CTS2,EMI2,SPS1,GPA2,GLC7,BMH1,SEC4,ACT1,ERV14,LSG1,SET1,YVH1,UBX6,SMC3,SET2,SPO14,UBI4,BDF1,SEC14,RIM11,SSO2,MRE11,HHF2,HHT2,TEP1,SPS19,SPS18,EMI5,RIM20,PEP4,SSO1"
4	Process	32200	 telomere organization	27	1671	66	6311	0.00345781	0.1000495	Enriched	0.627650273	"SWD1,RFA1,HEK2,POL12,TEL1,MEC1,SWD3,PBP2,GBP2,RAD57,ECO1,RAD54,TEL2,SET1,DNA2,SWD2,SBA1,BRE2,STM1,EST2,CGI121,YKU80,YKU70,RAD50,RFA2,EXO1,TGS1"
4	Process	6354	" transcription elongation, DNA-dependent"	38	1671	70	6311	1.86E-07	1.54E-05	Enriched	1.035801386	"CCR4,HIR1,HMT1,SUS1,PAF1,RSC6,CDC39,SUB2,CDC36,MOT2,CHD1,RSC8,DST1,RPT6,SPT16,RTF1,SPT4,SPT6,GCN5,STH1,SET2,CTK1,ELF1,CDC73,SPT5,SUB1,THO2,RPA49,POP2,TOP1,CTR9,LEO1,ESA1,RPT4,ELC1,EAF3,NOT5,SPN1"
4	Process	6360	 transcription from RNA polymerase I promoter	30	1671	57	6311	6.68E-06	0.00038039	Enriched	0.991157471	"REB1,PAF1,UTP4,UTP5,CKB1,DST1,SPT4,RPC10,CKA1,UTP10,RPA12,TOR1,RRN3,CTK1,GRC3,CDC73,SPT5,TAP42,UTP15,RPC19,RPA49,SIN3,CTR9,CKB2,CKA2,RPB8,RPA43,RPA190,MOT1,RPA135"
4	Process	6366	 transcription from RNA polymerase II promoter	138	1671	424	6311	0.001663345	0.05283757	Enriched	0.297760892	"CCR4,PTA1,HIR1,HAP3,HMT1,REB1,NHP6B,SUS1,TAF5,MCM7,ABD1,PAF1,KAR4,TAF2,RSC6,CDC39,BRE1,SUB2,KIN28,CDC36,GAL3,TFB5,TAF12,TAF10,PLP1,RVB1,PCF11,RTT103,CFT1,TFB1,RPT3,NCB2,ADA2,EMI2,MOT2,GLC7,BUR6,CHD1,RPH1,EPL1,ACT1,RSC8,DST1,RPT6,RAD6,RPB9,HSF1,TAF6,SOH1,CEG1,INO80,SPT16,FRA2,HAP2,RTF1,RAI1,TFG2,SPT4,SPT6,ELP2,GCN5,RAD2,YTA7,TAF1,MED6,TRA1,SET1,RPC10,NOT3,STH1,MET18,RRD1,ARP4,ASF1,RPB4,ESS1,VPS25,SWD2,TFA1,TOA2,KTI12,CTK1,RPT1,ELF1,TFA2,BAS1,SSL1,IKI3,VPS36,CDC73,SEN1,SPT5,TAF11,CGI121,POB3,TAF13,SUB1,MCM1,TAF7,TAF9,FCP1,SSN8,THO2,SSU72,CAF40,POP2,SIN3,TOP1,HTZ1,EMI5,MED7,CTR9,RAT1,RPT5,LEO1,TOA1,RPB8,ESA1,RPT4,PLP2,SNF2,MBF1,HAP5,SNF8,PHO85,SSN3,ELC1,CAM1,MOT1,ELP4,TFB2,EAF3,CCL1,NHP6A,TFB4,NOT5,SPN1,NUT2"
4	Process	6383	 transcription from RNA polymerase III promoter	20	1671	40	6311	0.000394978	0.01497375	Enriched	0.91715689	"NHP6B,TFC1,RPC53,MAF1,CKB1,DST1,TFC4,BRF1,RPC10,CKA1,RPC17,RPC37,SUB1,BDP1,RPC19,RPC34,CKB2,CKA2,RPB8,NHP6A"
4	Process	6352	" transcription initiation, DNA-dependent"	37	1671	72	6311	1.67E-06	0.000111729	Enriched	0.956685254	"NHP6B,TFC1,TAF5,TAF2,TAF12,TAF10,RPT3,DST1,RPT6,RPB9,TAF6,SPT16,TFG2,TFC4,BRF1,TAF1,MED6,RPC17,RPB4,ESS1,TFA1,TOA2,RPT1,TFA2,TAF11,POB3,TAF13,SUB1,TAF7,TAF9,BDP1,SSU72,RPT5,TOA1,RPT4,MOT1,NHP6A"
4	Process	6353	" transcription termination, DNA-dependent"	17	1671	30	6311	0.000108753	0.004933033	Enriched	1.097729136	"PTA1,HMT1,REB1,PCF11,RTT103,CFT1,GLC7,DST1,RAI1,ESS1,RPA12,SWD2,GRC3,SEN1,SUB1,SSU72,RAT1"
4	Process	6414	 translational elongation	8	1671	331	6311	4.12E-34	1.10E-31	Underrepresented	-3.453530517	"EFB1,SSB1,GCN1,ZUO1,TEF4,CTK1,STM1,SSB2"
4	Process	6413	 translational initiation	23	1671	56	6311	0.005619018	0.1507798	Enriched	0.633363924	"RPG1,GLE1,GCD6,GCN2,TIF35,PAB1,TIF4632,YGR054W,GCD2,TIF4631,RPB4,STM1,GCD7,CLU1,TIF34,NIP1,GCD10,SUI1,CDC33,GCD1,PRT1,TIF5,SCD6"
4	Process	55085	 transmembrane transport	55	1671	188	6311	0.168171349	1	Enriched	0.143927752	"SSA1,FUN26,PET9,SSA3,AAC3,YMC2,YBR241C,VMA9,ADP1,PHO87,ERS1,SSS1,YCF1,YDR387C,ITR1,SPF1,PIC2,SBH1,SSA4,SCS2,PMC1,ZRT1,ERV1,TIM21,TAM41,SLT2,CTR2,TIM44,KAR2,PAM16,TIM17,MIR1,LHS1,AVT3,MCD4,MIA40,SSA2,PAM18,ZRT2,CTR3,YMD8,TOM40,SKY1,PET8,SAL1,AVT4,ZIM17,TIM23,SIL1,AUS1,SEC63,PDR10,TIM50,HUT1,ATP15"
4	Process	32196	 transposition	8	1671	108	6311	3.97E-07	3.04E-05	Underrepresented	-1.837730612	"FUS3,STE7,RTT103,BRF1,DBR1,STE11,BDP1,STE4"
4	Process	6418	 tRNA aminoacylation for protein translation	1	1671	37	6311	0.000158558	0.007008556	Underrepresented	-3.292296476	MSF1
4	Process	8033	 tRNA processing	41	1671	98	6311	0.000296533	0.01184699	Enriched	0.65999905	"POP5,PTA1,SEN34,NCL1,KTI11,TRM7,POP4,SIT4,LHP1,TRM3,TRM82,CIA1,PUS2,TAN1,TAD1,THG1,ELP2,RPP1,URM1,SAP185,KTI12,LOS1,SAP190,TAD3,IKI3,DUS4,SEN1,DUS1,GCD10,NCS2,POP1,SMM1,TRM112,TRM10,TRM11,TRM13,PPM2,ABP140,ELP4,HRR25,PUS1"
4	Process	7033	 vacuole organization	58	1671	130	6311	2.14E-06	0.000136695	Enriched	0.752770072	"PEP1,SEC17,SHP1,ATG8,SEC18,VPS15,VID24,CMD1,ARL1,ATG12,STP22,ARP2,VAM6,RDI1,ATG9,GYP7,VPS41,TRS85,SWF1,SEC7,VAC8,COG3,YPT1,ACT1,ATG18,VPS45,MON1,ATG1,VAM7,ATG7,VPS25,VPS70,YKT6,VPS1,YPT52,DID2,PEP3,VPS33,VPS36,YPT7,VPS9,VTI1,PEP5,COG6,ATG4,BOR1,MON2,PFA3,ATG3,TLG2,PEP12,VPS21,SNF8,VPS16,VPS28,VPS30,ATG5,COG4"
4	Process	16050	 vesicle organization	53	1671	77	6311	9.99E-16	2.04E-13	Enriched	1.378290804	"SNC1,SEC17,SEC18,VID24,VAM6,SEC31,VPS41,TRS85,SEC1,UBC1,SLY1,TLG1,VAC8,GEA2,GLO3,SEC4,YPT1,VPS45,EMP24,VAM7,SEC15,YIP1,GOS1,SFB3,BET1,SEC6,SEC24,SYS1,DID4,VPS24,YKT6,SNF7,SED5,BOS1,PEP3,SEC10,SEC13,SEC22,VPS33,VPS20,SSO2,VTI1,PEP5,SFB2,TLG2,UFE1,SNC2,VPS16,SAR1,SSO1,SEC8,VPS4,SEC23"
4	Process	6766	 vitamin metabolic process	2	1671	47	6311	7.97E-05	0.003713731	Underrepresented	-2.637431962	"PHO3,SPE2"
5	Component	5938	 cell cortex	20	205	137	6311	2.12E-09	2.22E-07	Enriched	2.16806882	"EXO84,ABP1,ENT1,RTN2,AIM7,SIZ1,TWF1,ARP1,TPM2,MYO3,ENT2,VRP1,CRN1,MYO5,JNM1,TPM1,SLA2,CLA4,SCP1,IQG1"
5	Component	5618	 cell wall	1	205	97	6311	0.170748786	1	Underrepresented	-1.655740034	ATH1
5	Component	5933	 cellular bud	13	205	183	6311	0.002396627	0.07215885	Enriched	1.128912688	"EXO84,RSP5,RSR1,TPM2,BNR1,CDC42,VRP1,TPM1,YCK2,CLA4,SSK2,IQG1,RHO1"
5	Component	5575	 cellular component unknown	11	205	716	6311	0.002206276	0.06766475	Underrepresented	-1.08021135	"KIN3,SSK22,RKM2,JHD1,YFR018C,DSD1,DAL2,GLG1,RIM13,FAR11,HEM4"
5	Component	5694	 chromosome	9	205	341	6311	0.322388032	1	Underrepresented	-0.299530119	"DPB3,SIR2,SIZ1,YHP1,GTR2,TTI1,RAD52,PHO23,HST1"
5	Component	5737	 cytoplasm	148	205	3812	6311	0.000126328	0.005631861	Enriched	0.25729377	"ERP2,PSK1,ATS1,PMT2,YAT1,SEA4,PKC1,YPK3,FAT1,EXO84,IRA1,SMP1,RIM2,CTP1,PGS1,YCL057C-A,ABP1,YET3,ENT1,RTN2,PTP1,KCS1,CDC34,YOS9,AIM7,RTR2,MTC5,DOP1,PEP7,GGA1,VPS74,SIZ1,NPL3,GRH1,AGE1,RBA50,YEA4,NPR2,RSP5,ADK2,GSY1,RPN14,GET1,COX13,LST7,COX18,TWF1,TOM20,MDR1,GTR2,UBR1,PMT6,ERV29,HSE1,AIM17,NPR3,NEM1,DAP2,COX6,GGA2,ARP1,ECM14,YCK1,NEO1,SDP1,TPM2,COX16,CYR1,SNX4,YHC3,SCP160,LSB6,BNA1,OPI3,IML1,PMT4,MRP17,ATP7,TTI1,YET1,OAC1,MYO3,VPS13,UBR2,REX3,HOG1,AVL9,RFX1,UPS1,ENT2,BNA5,GSY2,YLR281C,ECI1,CDC25,VRP1,SUR4,CRN1,CNA1,CAT2,CMP2,ERV41,MVP1,YMR010W,MYO5,DNF3,ERG2,JNM1,GPI15,YNL040W,TPM1,ESBP6,NRK1,YNL155W,LAP3,SLA2,CLA4,VPS27,SSK2,PSK2,YOL057W,IRA2,RTC1,PEX11,YOR022C,SHE4,DCI1,TMA16,PAC1,FSF1,RDL1,RDL2,PMT3,MIP1,SCP1,TRM44,BTS1,BRO1,SEC16,SEC62,MEX67,YPL225W,IQG1,AGC1,ATH1,TIF3,RHO1,GDB1"
5	Component	16023	 cytoplasmic membrane-bounded vesicle	8	205	107	6311	0.007729009	0.1953396	Enriched	1.202705822	"ERP2,GRH1,LST7,ERV29,NEO1,ERV41,DNF3,SEC16"
5	Component	5856	 cytoskeleton	20	205	210	6311	3.67E-06	0.000225876	Enriched	1.551855386	"PKC1,ABP1,ENT1,AIM7,SIZ1,TWF1,ARP1,TPM2,MYO3,ENT2,VRP1,CRN1,MYO5,JNM1,TPM1,SLA2,CLA4,PAC1,SCP1,IQG1"
5	Component	12505	 endomembrane system	14	205	357	6311	0.183342367	1	Enriched	0.271747467	"PMT2,RTN2,YOS9,GRH1,LST7,NEM1,NEO1,SCP160,YET1,ERV41,NUP1,SEC16,SEC62,MEX67"
5	Component	5783	 endoplasmic reticulum	20	205	379	6311	0.01100171	0.2633169	Enriched	0.700046865	"PMT2,FAT1,YET3,RTN2,YOS9,YEA4,GET1,PMT6,YCK1,SCP160,PMT4,YET1,SUR4,ERV41,ERG2,GPI15,PEX11,RDL1,PMT3,SEC62"
5	Component	5576	 extracellular region	0	205	27	6311	0.409231896	1	Underrepresented	(zero in phylogroup)	none
5	Component	5794	 Golgi apparatus	11	205	186	6311	0.017587369	0.3911941	Enriched	0.864445616	"DOP1,GGA1,VPS74,GRH1,AGE1,RSP5,GGA2,NEO1,ERV41,DNF3,RHO1"
5	Component	16020	 membrane	75	205	1438	6311	1.87E-06	0.000122728	Enriched	0.683143539	"PMT2,SEA4,FAT1,IRA1,RIM2,YBR235W,CTP1,RHB1,YET3,YDL114W,YOS9,KIN1,MTC5,PEP7,VPS74,GRH1,YEA4,NPR2,RSP5,ADK2,GET1,COX13,LST7,COX18,TOM20,RSR1,GTR2,PMT6,CCH1,ERV29,NPR3,NEM1,DAP2,COX6,YCK1,NEO1,COX16,CYR1,YHC3,SCP160,LSB6,ELO1,OPI3,IML1,PMT4,ATP7,YET1,OAC1,MCH2,VPS13,KIN2,UPS1,CDC42,SUR4,ERV41,YMR010W,DNF3,RAS2,ESBP6,YCK2,IRA2,SKM1,RTC1,PEX11,ERP4,NUP1,RAS1,FSF1,RDL1,PMT3,SEC16,SEC62,MEX67,AGC1,RHO1"
5	Component	5624	 membrane fraction	11	205	207	6311	0.036568449	0.6918986	Enriched	0.71011747	"PKC1,TSC11,RSP5,STE20,YCK1,SNX4,OPI3,RAS2,YCK2,BRO1,RHO1"
5	Component	5815	 microtubule organizing center	2	205	73	6311	0.575109612	1	Underrepresented	-0.24565175	"ARP1,JNM1"
5	Component	5740	 mitochondrial envelope	13	205	321	6311	0.159486877	1	Enriched	0.31818304	"CTP1,ADK2,COX13,COX18,TOM20,COX6,COX16,ATP7,OAC1,UPS1,RDL1,AGC1,RHO1"
5	Component	5739	 mitochondrion	43	205	1128	6311	0.103595584	1	Enriched	0.230886211	"YAT1,IRA1,RIM2,CTP1,PGS1,YCL057C-A,PTP1,DOP1,RSP5,ADK2,GSY1,GET1,COX13,COX18,TOM20,AIM17,NEM1,COX6,YCK1,COX16,CYR1,OPI3,MRP17,ATP7,TTI1,OAC1,VPS13,UPS1,YLR281C,CAT2,ESBP6,LAP3,PSK2,IRA2,YOR022C,FSF1,RDL1,RDL2,MIP1,BTS1,AGC1,RHO1,GDB1"
5	Component	5730	 nucleolus	4	205	318	6311	0.019693896	0.4306717	Underrepresented	-1.368710147	"YCR016W,SIR2,PXR1,RPR2"
5	Component	5634	 nucleus	52	205	2082	6311	0.010040673	0.2425508	Underrepresented	-0.379141827	"PKC1,CYC8,SMP1,CHK1,DPB3,YCR016W,SIR2,RTN2,CDC34,AIM7,PDC2,VPS74,SPT3,SIZ1,NPL3,DOT1,YHP1,TFB3,ACA1,RSP5,RPN14,FZF1,RSC1,GTR2,PXR1,STE20,IPI1,SHQ1,SDP1,FKH1,RPR2,TTI1,REX3,HOG1,RFX1,BNA5,CDC25,RSC2,RAD52,FKH2,PHO23,YNL155W,CLA4,YOL057W,HST1,SKM1,NUP1,AZF1,TMA16,PAC1,MEX67,SGV1"
5	Component	5777	 peroxisome	6	205	65	6311	0.004854086	0.132819	Enriched	1.506767496	"FAT1,ECI1,CAT2,PEX11,DCI1,RHO1"
5	Component	5886	 plasma membrane	16	205	289	6311	0.01245739	0.2921	Enriched	0.769247126	"FAT1,RHB1,KIN1,RSP5,RSR1,CCH1,YCK1,CYR1,LSB6,KIN2,CDC42,RAS2,YCK2,SKM1,RAS1,RHO1"
5	Component	5840	 ribosome	6	205	352	6311	0.054510409	0.9328225	Underrepresented	-0.930296309	"MRP17,YET1,RTC1,TMA16,YPL225W,TIF3"
5	Component	30427	 site of polarized growth	20	205	227	6311	1.25E-05	0.000699454	Enriched	1.439552416	"PKC1,EXO84,ABP1,ENT1,RSP5,TWF1,RSR1,STE20,TPM2,BNR1,ENT2,CDC42,VRP1,MYO5,TPM1,YCK2,SLA2,SSK2,IQG1,RHO1"
5	Component	5773	 vacuole	13	205	223	6311	0.01341352	0.3089402	Enriched	0.843712627	"SEA4,MTC5,NPR2,GTR2,NPR3,DAP2,ECM14,YHC3,LSB6,IML1,CLA4,RTC1,ATH1"
5	Function	16887	 ATPase activity	5	205	230	6311	0.235077771	1	Underrepresented	-0.579389148	"RSC1,NEO1,ATP7,RSC2,DNF3"
5	Function	8092	 cytoskeletal protein binding	10	205	65	6311	6.24E-06	0.000363075	Enriched	2.24373309	"ABP1,TWF1,TPM2,VRP1,CRN1,TPM1,SHE4,PAC1,SCP1,IQG1"
5	Function	3677	 DNA binding	12	205	342	6311	0.318710675	1	Enriched	0.111282794	"SMP1,DPB3,YHP1,ACA1,FZF1,FKH1,RFX1,RAD52,FKH2,LAP3,AZF1,MIP1"
5	Function	19899	 enzyme binding	2	205	39	6311	0.131995262	1	Enriched	0.65877059	"VPS74,NPL3"
5	Function	30234	 enzyme regulator activity	8	205	218	6311	0.277274274	1	Enriched	0.175988484	"IRA1,AGE1,GYP8,COX13,MDR1,PXR1,CDC25,IRA2"
5	Function	3924	 GTPase activity	6	205	57	6311	0.002293211	0.06944775	Enriched	1.696245295	"RHB1,RSR1,CDC42,RAS2,RAS1,RHO1"
5	Function	4386	 helicase activity	0	205	80	6311	0.070036727	1	Underrepresented	(zero in phylogroup)	none
5	Function	42393	 histone binding	3	205	34	6311	0.023394753	0.4949317	Enriched	1.441672468	"DOT1,JHD1,PHO23"
5	Function	16810	" hydrolase activity, acting on carbon-nitrogen (but not peptide) bonds"	3	205	61	6311	0.135585293	1	Enriched	0.598397972	"SIR2,DAL2,HST1"
5	Function	16798	" hydrolase activity, acting on glycosyl bonds"	2	205	47	6311	0.195374885	1	Enriched	0.389583957	"ATH1,GDB1"
5	Function	43167	 ion binding	0	205	41	6311	0.257099137	1	Underrepresented	(zero in phylogroup)	none
5	Function	16853	 isomerase activity	2	205	57	6311	0.282295118	1	Enriched	0.111282794	"ECI1,ERG2"
5	Function	16301	 kinase activity	21	205	202	6311	4.92E-07	3.68E-05	Enriched	1.678278749	"PSK1,KIN3,PKC1,YPK3,CHK1,SSK22,KCS1,KIN1,ADK2,STE20,YCK1,LSB6,KIN2,HOG1,NRK1,YCK2,CLA4,SSK2,PSK2,SKM1,SGV1"
5	Function	16874	 ligase activity	7	205	180	6311	0.230305107	1	Enriched	0.259674634	"FAT1,CDC34,SIZ1,RSP5,UBR1,GSH1,UBR2"
5	Function	8289	 lipid binding	8	205	87	6311	0.001929302	0.06000298	Enriched	1.501229313	"PEP7,VPS74,AGE1,RSP5,GGA2,SNX4,MVP1,VPS27"
5	Function	16829	 lyase activity	3	205	83	6311	0.283405163	1	Enriched	0.154095878	"DSD1,CYR1,HEM4"
5	Function	8168	 methyltransferase activity	4	205	86	6311	0.146862432	1	Enriched	0.517908054	"RKM2,DOT1,OPI3,TRM44"
5	Function	3674	 molecular function unknown	43	205	1998	6311	0.000370672	0.0143135	Underrepresented	-0.593903305	"ERP2,ATS1,SEA4,EXO84,YCL057C-A,YCR016W,YET3,YDL114W,RTN2,AIM7,RTR2,MTC5,DOP1,GRH1,RBA50,NPR2,YFR018C,RPN14,ERV29,AIM17,NPR3,IPI1,COX16,YHC3,IML1,TTI1,YET1,VPS13,AVL9,UPS1,YLR281C,ERV41,YMR010W,YNL040W,FAR11,YNL155W,RTC1,PEX11,ERP4,TMA16,FSF1,RDL1,YPL225W"
5	Function	3729	 mRNA binding	2	205	76	6311	0.549179183	1	Underrepresented	-0.303754705	"NPL3,LAP3"
5	Function	4518	 nuclease activity	3	205	130	6311	0.385162759	1	Underrepresented	-0.493232504	"RPR2,REX3,MIP1"
5	Function	1071	 nucleic acid binding transcription factor activity	3	205	85	6311	0.298086756	1	Enriched	0.119744373	"SMP1,ACA1,FZF1"
5	Function	16779	 nucleotidyltransferase activity	2	205	113	6311	0.283154602	1	Underrepresented	-0.876006154	"DPB3,MIP1"
5	Function	16491	 oxidoreductase activity	4	205	276	6311	0.049739682	0.8801834	Underrepresented	-1.164351648	"JHD1,COX13,COX6,BNA1"
5	Function	8233	 peptidase activity	6	205	137	6311	0.157161181	1	Enriched	0.431103226	"DAP2,ECM14,RIM13,LAP3,YOL057W,BRO1"
5	Function	16791	 phosphatase activity	5	205	97	6311	0.094882868	1	Enriched	0.666188061	"PTP1,NEM1,SDP1,CNA1,CMP2"
5	Function	988	 protein binding transcription factor activity	2	205	76	6311	0.549179183	1	Underrepresented	-0.303754705	"CYC8,SPT3"
5	Function	30674	" protein binding, bridging"	3	205	45	6311	0.057192519	0.9581992	Enriched	1.037282213	"CRN1,SLA2,SCP1"
5	Function	8565	 protein transporter activity	4	205	51	6311	0.024105298	0.5058428	Enriched	1.271747467	"LST7,COX18,TOM20,SEC62"
5	Function	3723	 RNA binding	5	205	754	6311	5.61E-07	4.16E-05	Underrepresented	-2.29231981	"NPL3,SCP160,LAP3,MEX67,TIF3"
5	Function	30555	 RNA modification guide activity	0	205	71	6311	0.094618676	1	Underrepresented	(zero in phylogroup)	none
5	Function	19843	 rRNA binding	0	205	93	6311	0.04531777	0.8200964	Underrepresented	(zero in phylogroup)	none
5	Function	4871	 signal transducer activity	7	205	40	6311	3.40E-05	0.001695868	Enriched	2.429599636	"SSK22,RSR1,STE20,HOG1,CDC42,SSK2,RHO1"
5	Function	32182	 small conjugating protein binding	5	205	43	6311	0.002438652	0.07300097	Enriched	1.839836149	"GGA1,RSP5,HSE1,GGA2,VPS27"
5	Function	3735	 structural constituent of ribosome	1	205	223	6311	0.004855651	0.132819	Underrepresented	-2.856727091	MRP17
5	Function	5198	 structural molecule activity	5	205	354	6311	0.023033204	0.4882773	Underrepresented	-1.201504647	"ARP1,MRP17,JNM1,NUP1,MEX67"
5	Function	8134	 transcription factor binding	0	205	38	6311	0.284051302	1	Underrepresented	(zero in phylogroup)	none
5	Function	16746	" transferase activity, transferring acyl groups"	4	205	112	6311	0.298988598	1	Enriched	0.136817886	"YAT1,ELO1,SUR4,CAT2"
5	Function	16765	" transferase activity, transferring alkyl or aryl (other than methyl) groups"	1	205	39	6311	0.636794748	1	Underrepresented	-0.34122941	BTS1
5	Function	16757	" transferase activity, transferring glycosyl groups"	9	205	100	6311	0.001420379	0.04654288	Enriched	1.47024162	"PMT2,GSY1,PMT6,PMT4,GLG1,GSY2,GPI15,PMT3,GDB1"
5	Function	8135	" translation factor activity, nucleic acid binding"	1	205	46	6311	0.556453255	1	Underrepresented	-0.579389148	TIF3
5	Function	22857	 transmembrane transporter activity	12	205	308	6311	0.200837052	1	Enriched	0.262348769	"RIM2,YBR235W,CTP1,YEA4,COX13,TOM20,CCH1,COX6,NEO1,ATP7,OAC1,AGC1"
5	Function	30533	 triplet codon-amino acid adaptor activity	0	205	299	6311	4.03E-05	0.001975812	Underrepresented	(zero in phylogroup)	none
5	Function	51082	 unfolded protein binding	1	205	67	6311	0.354047922	1	Underrepresented	-1.121916382	SHQ1
5	Process	6865	 amino acid transport	4	205	44	6311	0.013363006	0.3084608	Enriched	1.48474119	"RHB1,NPR2,YHC3,AGC1"
5	Process	8150	 biological process unknown	25	205	1214	6311	0.00436449	0.1241817	Underrepresented	-0.657523708	"SEA4,YPK3,YCL057C-A,YCR016W,YET3,YDL114W,RTN2,RTR2,MTC5,YFR018C,AIM17,IML1,TTI1,YET1,YLR281C,YMR010W,YNL040W,YNL155W,RTC1,YOR022C,TMA16,FSF1,RDL1,RDL2,YPL225W"
5	Process	5975	 carbohydrate metabolic process	14	205	274	6311	0.032505165	0.6370665	Enriched	0.653495648	"PSK1,PMT2,PDC2,YEA4,GSY1,PMT6,PMT4,GLG1,GSY2,PSK2,PMT3,ATH1,RHO1,GDB1"
5	Process	8643	 carbohydrate transport	1	205	38	6311	0.648651671	1	Underrepresented	-0.303754705	YEA4
5	Process	7114	 cell budding	12	205	85	6311	2.88E-06	0.000179097	Enriched	2.119744373	"ATS1,TWF1,RSR1,TPM2,MYO3,CDC42,VRP1,MYO5,TPM1,SLA2,CLA4,RHO1"
5	Process	902	 cell morphogenesis	4	205	37	6311	0.006438583	0.1676199	Enriched	1.734719443	"DOP1,YCK1,CDC42,YCK2"
5	Process	71554	 cell wall organization or biogenesis	10	205	219	6311	0.099434552	1	Enriched	0.491313844	"PKC1,YEA4,TSC11,ECM14,SDP1,MYO3,CNA1,MYO5,SLA2,RHO1"
5	Process	6520	 cellular amino acid metabolic process	5	205	240	6311	0.200803115	1	Underrepresented	-0.640789692	"YAT1,DSD1,GSH1,CAT2,LAP3"
5	Process	6873	 cellular ion homeostasis	4	205	123	6311	0.370153779	1	Enriched	0.001658303	"GET1,YHC3,CNA1,CMP2"
5	Process	45333	 cellular respiration	2	205	92	6311	0.420506984	1	Underrepresented	-0.579389148	"COX13,COX6"
5	Process	6325	 chromatin organization	13	205	218	6311	0.011145403	0.2661428	Enriched	0.876428202	"CYC8,SIR2,SPT3,DOT1,JHD1,RSP5,RSC1,FKH1,RSC2,FKH2,PHO23,HST1,SGV1"
5	Process	7059	 chromosome segregation	4	205	135	6311	0.552066353	1	Underrepresented	-0.132642789	"KIN3,SIZ1,SCP160,RSC2"
5	Process	51186	 cofactor metabolic process	5	205	162	6311	0.568778659	1	Underrepresented	-0.073749099	"RSP5,BNA1,BNA5,NRK1,HEM4"
5	Process	746	 conjugation	7	205	117	6311	0.036010395	0.6850835	Enriched	0.881163011	"SPT3,STE20,SCP160,CDC42,CNA1,CMP2,FAR11"
5	Process	910	 cytokinesis	12	205	110	6311	5.05E-05	0.002428423	Enriched	1.747775596	"TWF1,RSR1,STE20,YCK1,MYO3,VRP1,MYO5,YCK2,SLA2,CLA4,SKM1,IQG1"
5	Process	2181	 cytoplasmic translation	1	205	174	6311	0.020654501	0.4479066	Underrepresented	-2.498770687	TIF3
5	Process	7010	 cytoskeleton organization	22	205	221	6311	6.03E-07	4.41E-05	Enriched	1.615701868	"ATS1,PKC1,ABP1,ENT1,AIM7,TSC11,RSP5,TWF1,ARP1,TPM2,BNR1,ENT2,VRP1,CRN1,JNM1,TPM1,SLA2,SSK2,SHE4,SCP1,IQG1,RHO1"
5	Process	6310	 DNA recombination	4	205	147	6311	0.476850717	1	Underrepresented	-0.255499536	"SIR2,DOT1,RAD52,HST1"
5	Process	6281	 DNA repair	7	205	230	6311	0.526529371	1	Underrepresented	-0.09396232	"DPB3,SIR2,DOT1,TFB3,RSC1,RSC2,RAD52"
5	Process	6260	 DNA replication	5	205	138	6311	0.291559685	1	Enriched	0.157576447	"CHK1,DPB3,SIR2,PXR1,MIP1"
5	Process	6897	 endocytosis	11	205	96	6311	5.66E-05	0.002710594	Enriched	1.818641926	"ENT1,RSP5,YCK1,NEO1,MYO3,ENT2,VRP1,MYO5,YCK2,SLA2,RHO1"
5	Process	16197	 endosome transport	11	205	75	6311	4.32E-06	0.000260595	Enriched	2.174785737	"RHB1,DOP1,PEP7,GGA1,RSP5,HSE1,GGA2,SNX4,VPS13,VPS27,BRO1"
5	Process	6887	 exocytosis	10	205	47	6311	2.03E-07	1.63E-05	Enriched	2.711512052	"EXO84,KIN1,PEP7,TPM2,MYO3,KIN2,CDC42,MYO5,TPM1,SLA2"
5	Process	6091	 generation of precursor metabolites and energy	9	205	165	6311	0.041801437	0.772402	Enriched	0.747775596	"PSK1,PDC2,GSY1,COX13,COX6,GLG1,GSY2,PSK2,GDB1"
5	Process	48193	 Golgi vesicle transport	18	205	183	6311	6.32E-06	0.000364916	Enriched	1.598397972	"ERP2,DOP1,PEP7,GGA1,VPS74,GRH1,AGE1,GET1,LST7,ERV29,GGA2,NEO1,SNX4,AVL9,SUR4,ERV41,ERP4,SEC16"
5	Process	16570	 histone modification	5	205	96	6311	0.091348145	1	Enriched	0.681138403	"SPT3,DOT1,JHD1,HST1,SGV1"
5	Process	1403	 invasive growth in response to glucose limitation	4	205	51	6311	0.024105298	0.5058428	Enriched	1.271747467	"PTP1,SPT3,STE20,CDC42"
5	Process	6811	 ion transport	6	205	131	6311	0.133346728	1	Enriched	0.495712308	"CTP1,FZF1,CCH1,ATP7,OAC1,AGC1"
5	Process	6629	 lipid metabolic process	16	205	262	6311	0.00484418	0.132819	Enriched	0.910749807	"FAT1,PGS1,TSC11,RSP5,NEM1,LSB6,ELO1,OPI3,UPS1,ECI1,SUR4,ERG2,GPI15,PEX11,DCI1,BTS1"
5	Process	6869	 lipid transport	5	205	49	6311	0.004760947	0.1318774	Enriched	1.651391059	"FAT1,STE20,DNF3,CLA4,SKM1"
5	Process	51321	 meiotic cell cycle	5	205	163	6311	0.562950507	1	Underrepresented	-0.082627251	"DOT1,YHP1,NPR3,SCP160,RAD52"
5	Process	61025	 membrane fusion	3	205	78	6311	0.247271601	1	Enriched	0.24373309	"PEP7,CDC42,RHO1"
5	Process	10324	 membrane invagination	13	205	136	6311	0.00012008	0.005423144	Enriched	1.557149685	"ENT1,RSP5,GTR2,YCK1,NEO1,SNX4,MYO3,ENT2,VRP1,MYO5,YCK2,SLA2,RHO1"
5	Process	32543	 mitochondrial translation	1	205	135	6311	0.062163571	1	Underrepresented	-2.132642789	MRP17
5	Process	7005	 mitochondrion organization	10	205	325	6311	0.510840918	1	Underrepresented	-0.078195004	"RIM2,RSP5,GET1,COX18,TOM20,TPM2,COX16,MRP17,TPM1,MIP1"
5	Process	278	 mitotic cell cycle	10	205	284	6311	0.317113428	1	Enriched	0.116353784	"CDC34,YHP1,STE20,ARP1,FKH1,CDC42,CDC25,JNM1,FKH2,CLA4"
5	Process	6397	 mRNA processing	4	205	179	6311	0.302709404	1	Underrepresented	-0.539642969	"PKC1,EXO84,NPL3,FKH1"
5	Process	51169	 nuclear transport	4	205	158	6311	0.41197483	1	Underrepresented	-0.35960794	"NPL3,RSP5,NUP1,MEX67"
5	Process	55086	" nucleobase, nucleoside and nucleotide metabolic process"	9	205	184	6311	0.075928252	1	Enriched	0.590535854	"IRA1,ADK2,BNA1,ATP7,BNA5,RAS2,NRK1,IRA2,RAS1"
5	Process	15931	" nucleobase, nucleoside, nucleotide and nucleic acid transport"	6	205	114	6311	0.076883673	1	Enriched	0.696245295	"RIM2,NPL3,RSP5,TOM20,NUP1,MEX67"
5	Process	6997	 nucleus organization	1	205	57	6311	0.442493862	1	Underrepresented	-0.888717206	NEM1
5	Process	9311	 oligosaccharide metabolic process	1	205	37	6311	0.660582667	1	Underrepresented	-0.265280557	ATH1
5	Process	70925	 organelle assembly	1	205	82	6311	0.248261963	1	Underrepresented	-1.413379196	IPI1
5	Process	48285	 organelle fission	1	205	128	6311	0.075291661	1	Underrepresented	-2.055827191	PEX11
5	Process	48284	 organelle fusion	1	205	66	6311	0.362228136	1	Underrepresented	-1.100221311	PEP7
5	Process	48308	 organelle inheritance	5	205	52	6311	0.006395998	0.1669297	Enriched	1.565661185	"PEP7,STE20,TPM2,TPM1,CLA4"
5	Process	18193	 peptidyl-amino acid modification	2	205	76	6311	0.549179183	1	Underrepresented	-0.303754705	"RKM2,SPT3"
5	Process	7031	 peroxisome organization	2	205	68	6311	0.619175823	1	Underrepresented	-0.143290033	"PKC1,PEX11"
5	Process	43543	 protein acylation	1	205	63	6311	0.387651373	1	Underrepresented	-1.033107115	SPT3
5	Process	8213	 protein alkylation	3	205	40	6311	0.0397005	0.7403704	Enriched	1.207207214	"RKM2,DOT1,SGV1"
5	Process	70271	 protein complex biogenesis	8	205	213	6311	0.255542863	1	Enriched	0.209463188	"AIM7,RPN14,TWF1,TOM20,BNR1,COX16,ATP7,CRN1"
5	Process	6470	 protein dephosphorylation	1	205	38	6311	0.648651671	1	Underrepresented	-0.303754705	PTP1
5	Process	6457	 protein folding	0	205	88	6311	0.053583417	0.9232297	Underrepresented	(zero in phylogroup)	none
5	Process	6486	 protein glycosylation	4	205	69	6311	0.072700735	1	Enriched	0.835648352	"PMT2,PMT6,PMT4,PMT3"
5	Process	6497	 protein lipidation	1	205	43	6311	0.590254569	1	Underrepresented	-0.482091946	GPI15
5	Process	51604	 protein maturation	2	205	39	6311	0.131995262	1	Enriched	0.65877059	"DAP2,RIM13"
5	Process	70647	 protein modification by small protein conjugation or removal	6	205	145	6311	0.19169391	1	Enriched	0.349226219	"CDC34,SIZ1,RSP5,UBR1,UBR2,BRO1"
5	Process	6468	 protein phosphorylation	16	205	151	6311	6.70E-06	0.00038039	Enriched	1.705768069	"PSK1,PKC1,CHK1,KIN1,TFB3,STE20,YCK1,SDP1,KIN2,HOG1,YCK2,CLA4,SSK2,PSK2,SKM1,SGV1"
5	Process	6605	 protein targeting	10	205	260	6311	0.224096419	1	Enriched	0.24373309	"GGA1,TOM20,HSE1,GGA2,SNX4,MVP1,VPS27,NUP1,BRO1,SEC62"
5	Process	51603	 proteolysis involved in cellular protein catabolic process	9	205	190	6311	0.089532797	1	Enriched	0.544242202	"PMT2,CDC34,YOS9,GGA1,RSP5,RPN14,UBR1,GGA2,BRO1"
5	Process	7124	 pseudohyphal growth	8	205	67	6311	0.000281554	0.01129198	Enriched	1.878083618	"PTP1,SPT3,STE20,FKH1,CDC42,FKH2,TPM1,RAS2"
5	Process	51726	 regulation of cell cycle	10	205	187	6311	0.040516975	0.7515489	Enriched	0.719206444	"CHK1,DOT1,YHP1,STE20,FKH1,CDC42,CDC25,FKH2,CLA4,SKM1"
5	Process	51052	 regulation of DNA metabolic process	4	205	62	6311	0.050038938	0.8809765	Enriched	0.989976498	"CHK1,SIR2,PXR1,HST1"
5	Process	33043	 regulation of organelle organization	9	205	131	6311	0.009926201	0.2415658	Enriched	1.080674808	"AIM7,RSP5,TWF1,PXR1,BNR1,CDC42,CRN1,SGV1,RHO1"
5	Process	31399	 regulation of protein modification process	3	205	63	6311	0.147485362	1	Enriched	0.551855386	"STE20,SDP1,SGV1"
5	Process	6417	 regulation of translation	0	205	87	6311	0.055408404	0.9389088	Underrepresented	(zero in phylogroup)	none
5	Process	51049	 regulation of transport	5	205	57	6311	0.009974715	0.2420834	Enriched	1.433210889	"CYC8,RSP5,UBR1,CDC42,RHO1"
5	Process	42221	 response to chemical stimulus	22	205	339	6311	0.000582599	0.02115982	Enriched	0.998462964	"PMT2,VPS74,NPR2,RSP5,GET1,UBR1,STE20,YCK1,FKH1,SCP160,GSH1,HOG1,CDC42,CNA1,CMP2,RAS2,FAR11,YCK2,LAP3,CLA4,AZF1,BRO1"
5	Process	6974	 response to DNA damage stimulus	8	205	282	6311	0.428859415	1	Underrepresented	-0.195378544	"CHK1,DPB3,SIR2,DOT1,TFB3,RSC1,RSC2,RAD52"
5	Process	9408	 response to heat	2	205	39	6311	0.131995262	1	Enriched	0.65877059	"STE20,HOG1"
5	Process	6970	 response to osmotic stress	8	205	73	6311	0.000540246	0.01977614	Enriched	1.75434825	"SMP1,SSK22,STE20,MYO3,HOG1,MYO5,SSK2,IQG1"
5	Process	6979	 response to oxidative stress	1	205	85	6311	0.230677656	1	Underrepresented	-1.465218128	GSH1
5	Process	42594	 response to starvation	2	205	75	6311	0.557772795	1	Underrepresented	-0.284645882	"NPR2,NPR3"
5	Process	42273	 ribosomal large subunit biogenesis	1	205	82	6311	0.248261963	1	Underrepresented	-1.413379196	IPI1
5	Process	42274	 ribosomal small subunit biogenesis	0	205	124	6311	0.015988681	0.358707	Underrepresented	(zero in phylogroup)	none
5	Process	54	 ribosomal subunit export from nucleus	3	205	42	6311	0.046271131	0.8316331	Enriched	1.136817886	"RSP5,NUP1,MEX67"
5	Process	42255	 ribosome assembly	1	205	59	6311	0.423621323	1	Underrepresented	-0.938470241	IPI1
5	Process	6401	 RNA catabolic process	1	205	107	6311	0.13189118	1	Underrepresented	-1.797294178	PKC1
5	Process	9451	 RNA modification	2	205	154	6311	0.1172672	1	Underrepresented	-1.322613732	"ATS1,TRM44"
5	Process	8380	 RNA splicing	2	205	137	6311	0.171543432	1	Underrepresented	-1.153859274	"EXO84,NPL3"
5	Process	6364	 rRNA processing	3	205	292	6311	0.012390582	0.2911908	Underrepresented	-1.66068925	"RSP5,IPI1,REX3"
5	Process	23052	 signaling	24	205	230	6311	7.98E-08	6.79E-06	Enriched	1.683645258	"PKC1,IRA1,SSK22,VPS74,NPR2,TSC11,RSR1,STE20,NPR3,SDP1,CYR1,SCP160,HOG1,CDC42,CDC25,CNA1,CMP2,RAS2,FAR11,CLA4,SSK2,IRA2,RAS1,RHO1"
5	Process	43144	 snoRNA processing	2	205	34	6311	0.096937452	1	Enriched	0.856709967	"PXR1,RPR2"
5	Process	43934	 sporulation	5	205	127	6311	0.230883886	1	Enriched	0.277416217	"SPT3,RSC1,NEM1,VPS13,RAS2"
5	Process	32200	 telomere organization	2	205	66	6311	0.637017405	1	Underrepresented	-0.100221311	"PXR1,RAD52"
5	Process	6354	" transcription elongation, DNA-dependent"	5	205	70	6311	0.025516918	0.5322395	Enriched	1.136817886	"NPL3,RSC1,FKH1,RSC2,FKH2"
5	Process	6360	 transcription from RNA polymerase I promoter	1	205	57	6311	0.442493862	1	Underrepresented	-0.888717206	PHO23
5	Process	6366	 transcription from RNA polymerase II promoter	21	205	424	6311	0.018910396	0.4152864	Enriched	0.608569777	"CYC8,SMP1,PDC2,SPT3,NPL3,YHP1,TFB3,RBA50,ACA1,RSP5,FZF1,RSC1,GTR2,FKH1,HOG1,RFX1,RSC2,FKH2,PHO23,LAP3,SGV1"
5	Process	6383	 transcription from RNA polymerase III promoter	0	205	40	6311	0.265787782	1	Underrepresented	(zero in phylogroup)	none
5	Process	6352	" transcription initiation, DNA-dependent"	0	205	72	6311	0.09151021	1	Underrepresented	(zero in phylogroup)	none
5	Process	6353	" transcription termination, DNA-dependent"	2	205	30	6311	0.072151748	1	Enriched	1.037282213	"NPL3,FKH1"
5	Process	6414	 translational elongation	0	205	331	6311	1.32E-05	0.000731994	Underrepresented	(zero in phylogroup)	none
5	Process	6413	 translational initiation	1	205	56	6311	0.452150389	1	Underrepresented	-0.863182114	TIF3
5	Process	55085	 transmembrane transport	10	205	188	6311	0.041855626	0.772402	Enriched	0.711512052	"RIM2,YBR235W,CTP1,YEA4,TOM20,STE20,ATP7,CLA4,SKM1,SEC62"
5	Process	32196	 transposition	0	205	108	6311	0.027392105	0.5668001	Underrepresented	(zero in phylogroup)	none
5	Process	6418	 tRNA aminoacylation for protein translation	0	205	37	6311	0.293646048	1	Underrepresented	(zero in phylogroup)	none
5	Process	8033	 tRNA processing	4	205	98	6311	0.212799316	1	Enriched	0.329462964	"ATS1,RSP5,RPR2,TRM44"
5	Process	7033	 vacuole organization	15	205	130	6311	3.95E-06	0.000241313	Enriched	1.828695591	"PEP7,GGA1,HSE1,STE20,GGA2,NEO1,TPM2,SNX4,CDC42,MVP1,TPM1,CLA4,VPS27,BRO1,RHO1"
5	Process	16050	 vesicle organization	2	205	77	6311	0.540639251	1	Underrepresented	-0.322613732	"PEP7,SEC16"
5	Process	6766	 vitamin metabolic process	1	205	47	6311	0.545423395	1	Underrepresented	-0.610416043	PDC2
6	Component	5938	 cell cortex	5	227	137	6311	0.370889097	1	Enriched	0.021000433	"UTR2,GSC2,SFH5,FKS1,SEY1"
6	Component	5618	 cell wall	10	227	97	6311	0.000665386	0.02383329	Enriched	1.519119673	"PST1,UTR2,CRH1,YPS6,CRR1,CTS1,EXG1,GAS1,DSE4,SPR1"
6	Component	5933	 cellular bud	2	227	183	6311	0.036118596	0.6858858	Underrepresented	-1.718595418	"UTR2,CTS1"
6	Component	5575	 cellular component unknown	20	227	716	6311	0.129647045	1	Underrepresented	-0.364783262	"KIN82,YDL057W,YDL109C,THI13,EMI1,THI5,YFH7,SDT1,VPS62,NIT1,THI11,YLR149C,DCR2,YMR262W,YNL011C,THI12,MET22,ISN1,OYE3,TDA6"
6	Component	5694	 chromosome	2	227	341	6311	0.000275445	0.01108979	Underrepresented	-2.616523508	"CBF1,CSE4"
6	Component	5737	 cytoplasm	134	227	3812	6311	0.357546415	1	Underrepresented	-0.033138793	"SCEI,PHO88,CSH1,TYR1,SMY2,MRPL37,YBR271W,YBR287W,APA1,PTC1,NPC2,SNA4,YDL183C,UGA4,WHI4,ENA2,DET1,TPS2,YDR161W,MSS116,SUR2,OMS1,HXT7,HXT6,SHE9,HPT1,RMT2,SNA2,APA2,UTR2,PHM8,VTC1,HXT10,CAF16,RMD8,YGL010W,PUF4,OCH1,PKP2,YGR012W,GSC2,PEX4,NAT2,PSD2,PBP1,YCH1,TDA10,RSM27,YGR266W,TDA3,MSC7,GEP4,OYE2,MAM33,VTC4,SFH5,MNN5,CBF1,NTA1,HOC1,SFC1,XPT1,MET5,TUL1,PMU1,MCR1,TPO5,TGL4,SSK1,YLR126C,TAR1,ATG26,CCC1,YEF3,NNT1,CTS1,YLR290C,FKS1,URA4,ERG6,TEM1,YML079W,ERG5,FMS1,AVO2,YMR090W,YMR166C,MRPL24,ERG8,BCH1,YHM2,GAD1,TMA23,RIT1,FKS3,GAS1,YMR315W,HEF3,SIW14,LEU4,DUG3,WHI3,VID27,PDR16,ATG2,PDR17,MET2,LRO1,ABZ1,FPK1,PHM7,ZEO1,TGL5,LEU9,YOR131C,SEY1,ULS1,AIM41,YOR238W,YOR292C,BUD7,DGK1,FDH1,YPL067C,SYH1,YPL107W,KIP2,NEW1,YAR1,RBD2,ARO7,ANT1,KRE6,ATG13"
6	Component	16023	 cytoplasmic membrane-bounded vesicle	5	227	107	6311	0.186942359	1	Enriched	0.377565529	"BCH1,GAS1,BUD7,RBD2,KRE6"
6	Component	5856	 cytoskeleton	5	227	210	6311	0.226012705	1	Underrepresented	-0.595213002	"UTR2,GSC2,FKS1,TEM1,KIP2"
6	Component	12505	 endomembrane system	8	227	357	6311	0.096359583	1	Underrepresented	-0.682675843	"SMY2,SUR2,NUP145,NUP57,WSS1,CTS1,DGK1,KRE6"
6	Component	5783	 endoplasmic reticulum	15	227	379	6311	0.288047829	1	Enriched	0.137940978	"SMY2,YBR287W,SUR2,VTC1,YGL010W,MSC7,VTC4,SFH5,CTS1,ERG6,ERG5,LRO1,SEY1,DGK1,KRE6"
6	Component	5576	 extracellular region	4	227	27	6311	0.00243184	0.07300097	Enriched	2.042216919	"PGU1,CTS1,EXG1,DSE4"
6	Component	5794	 Golgi apparatus	9	227	186	6311	0.132382108	1	Enriched	0.427870611	"OCH1,MNN5,HOC1,TUL1,TPO5,CCC1,BCH1,BUD7,RBD2"
6	Component	16020	 membrane	86	227	1438	6311	5.85E-08	5.15E-06	Enriched	0.733521215	"FUI1,FUR4,PHO88,CSH1,SMY2,YBR287W,SNA4,RGT2,YDL183C,SNF3,UGA4,HXT15,ENA5,ENA2,ENA1,PST1,SUR2,HXT7,HXT6,HXT3,SHE9,ERD1,SNA2,HXT13,VTC1,PUG1,HXT10,YGL010W,NUP145,YGL114W,YGR012W,GSC2,NUP57,SKN1,YGR149W,RTA1,YGR266W,MSC7,HXT4,HXT1,HXT5,SLN1,DAL4,VTC4,TOK1,TRK1,YJL193W,OPT1,HXT8,HXT9,SFC1,HXT16,TUL1,MCR1,TPO5,TRK2,GAL2,CCC1,YLR241W,FKS1,ERG6,HXT2,YMR155W,YMR166C,YHM2,RSN1,FKS3,GAS1,ATG2,FPK1,HXT17,PHM7,ZEO1,HXT11,PNS1,SEY1,YOR292C,DGK1,YOR390W,SUR1,SYH1,RBD2,YPL279C,ANT1,KRE6,ATG13"
6	Component	5624	 membrane fraction	19	227	207	6311	4.77E-05	0.00230258	Enriched	1.351544977	"ENA5,ENA2,ENA1,HXT7,HXT6,HXT3,UTR2,GSC2,HXT4,HXT1,HXT5,SFH5,CCC1,FKS1,HXT2,GAS1,PDR16,ZEO1,PNS1"
6	Component	5815	 microtubule organizing center	1	227	73	6311	0.255039127	1	Underrepresented	-1.392720138	TEM1
6	Component	5740	 mitochondrial envelope	11	227	321	6311	0.511598426	1	Underrepresented	-0.069893448	"YDL183C,OMS1,SHE9,YGR012W,YGR266W,SFC1,MCR1,ERG6,YMR166C,YHM2,ZEO1"
6	Component	5739	 mitochondrion	43	227	1128	6311	0.298345804	1	Enriched	0.083817823	"SCEI,PHO88,MRPL37,YDL183C,ENA2,TPS2,MSS116,OMS1,HXT7,HXT6,SHE9,HXT10,PKP2,YGR012W,NAT2,PBP1,RSM27,YGR266W,GEP4,OYE2,MAM33,CBF1,NTA1,SFC1,MCR1,TAR1,YLR290C,FKS1,ERG6,YMR166C,MRPL24,YHM2,FKS3,GAS1,LEU4,ZEO1,LEU9,ULS1,AIM41,SYH1,YPL107W,KIP2,NEW1"
6	Component	5730	 nucleolus	7	227	318	6311	0.106556094	1	Underrepresented	-0.708423612	"YBR141C,DBP3,EFG1,YIL096C,FYV7,TMA23,ULS1"
6	Component	5634	 nucleus	47	227	2082	6311	2.23E-05	0.001170407	Underrepresented	-0.672061081	"RKM3,RAD16,YBR141C,APA1,HMRA1,PTC1,CWC2,DET1,YDR161W,HPT1,RMT2,APA2,PHM8,CAJ1,CAF16,HAC1,DBP3,NUP145,NUP57,PBP1,YCH1,TDA10,EFG1,RNH70,WSS1,OYE2,SKN7,YIL096C,RAD7,CBF1,CSE4,DEF1,PMU1,FYV7,CTS1,URA4,YML079W,BUD22,ERG8,TMA23,GAS1,YMR315W,NMA111,YOR131C,ULS1,MCA1,ARO7"
6	Component	5777	 peroxisome	2	227	65	6311	0.58395128	1	Underrepresented	-0.225263392	"PEX4,ANT1"
6	Component	5886	 plasma membrane	37	227	289	6311	1.36E-12	2.02E-10	Enriched	1.831632104	"FUI1,FUR4,RGT2,SNF3,HXT15,ENA5,ENA2,ENA1,PST1,HXT7,HXT6,HXT3,HXT13,PUG1,HXT10,GSC2,YGR266W,HXT4,HXT1,HXT5,SLN1,TOK1,OPT1,HXT8,HXT9,HXT16,TRK2,GAL2,FKS1,HXT2,GAS1,FPK1,HXT17,ZEO1,HXT11,PNS1,KRE6"
6	Component	5840	 ribosome	8	227	352	6311	0.105146802	1	Underrepresented	-0.662327198	"MRPL37,RSM27,YEF3,MRPL24,BCH1,TMA23,HEF3,SYH1"
6	Component	30427	 site of polarized growth	3	227	227	6311	0.033213398	0.6485	Underrepresented	-1.444481566	"UTR2,CTS1,KRE6"
6	Component	5773	 vacuole	10	227	223	6311	0.178898388	1	Enriched	0.318132616	"CSH1,NPC2,SNA4,UGA4,SNA2,VTC1,VTC4,CCC1,PHM7,YOR292C"
6	Function	16887	 ATPase activity	13	227	230	6311	0.037075775	0.697685	Enriched	0.652054088	"RAD16,ENA5,ENA2,ENA1,MSS116,CAF16,YFH7,DBP3,RAD7,YEF3,HEF3,ULS1,NEW1"
6	Function	8092	 cytoskeletal protein binding	0	227	65	6311	0.091314286	1	Underrepresented	(zero in phylogroup)	none
6	Function	3677	 DNA binding	7	227	342	6311	0.068031407	1	Underrepresented	-0.813393172	"RAD16,HAC1,SKN7,RAD7,CBF1,CSE4,YHM2"
6	Function	19899	 enzyme binding	1	227	39	6311	0.587933856	1	Underrepresented	-0.488297798	SSK1
6	Function	30234	 enzyme regulator activity	2	227	218	6311	0.013175761	0.305377	Underrepresented	-1.971079904	"SSK1,ATG13"
6	Function	3924	 GTPase activity	2	227	57	6311	0.662845723	1	Underrepresented	-0.035785593	"TEM1,SEY1"
6	Function	4386	 helicase activity	2	227	80	6311	0.446160357	1	Underrepresented	-0.524823674	"MSS116,DBP3"
6	Function	42393	 histone binding	0	227	34	6311	0.286846289	1	Underrepresented	(zero in phylogroup)	none
6	Function	16810	" hydrolase activity, acting on carbon-nitrogen (but not peptide) bonds"	4	227	61	6311	0.067347032	1	Enriched	0.866367083	"NIT1,NTA1,CRR1,URA4"
6	Function	16798	" hydrolase activity, acting on glycosyl bonds"	8	227	47	6311	3.55E-05	0.001765446	Enriched	2.242515569	"SKN1,PGU1,ACF2,CTS1,EXG1,DSE4,SPR1,KRE6"
6	Function	43167	 ion binding	0	227	41	6311	0.221624313	1	Underrepresented	(zero in phylogroup)	none
6	Function	16853	 isomerase activity	2	227	57	6311	0.662845723	1	Underrepresented	-0.035785593	"HIS6,ARO7"
6	Function	16301	 kinase activity	8	227	202	6311	0.302570549	1	Enriched	0.138892938	"KIN82,YFH7,PKP2,SLN1,VTC4,ERG8,FPK1,DGK1"
6	Function	16874	 ligase activity	5	227	180	6311	0.365715334	1	Underrepresented	-0.372820581	"RAD16,PEX4,RAD7,TUL1,DUG3"
6	Function	8289	 lipid binding	0	227	87	6311	0.040385322	0.7504537	Underrepresented	(zero in phylogroup)	none
6	Function	16829	 lyase activity	3	227	83	6311	0.349336891	1	Enriched	0.00702749	"YGR012W,PSD2,GAD1"
6	Function	8168	 methyltransferase activity	7	227	86	6311	0.011764846	0.2796489	Enriched	1.178194588	"RKM3,YBR141C,YBR271W,OMS1,RMT2,NNT1,ERG6"
6	Function	3674	 molecular function unknown	69	227	1998	6311	0.368274941	1	Underrepresented	-0.05871199	"PHO88,SMY2,YBR287W,NPC2,YDL057W,YDL109C,SNA4,YDL183C,THI13,PST1,YDR161W,SHE9,ERD1,EMI1,SNA2,PUG1,THI5,RMD8,YGL010W,VPS62,NAT2,YGR149W,PBP1,RTA1,YGR266W,EFG1,TDA3,MSC7,WSS1,MAM33,YIL096C,YJL193W,DEF1,PMU1,FYV7,YLR126C,YLR149C,TAR1,YLR241W,YLR290C,YML079W,BUD22,AVO2,YMR090W,YMR155W,BCH1,YMR262W,RSN1,TMA23,YNL011C,VID27,ATG2,THI12,PHM7,ZEO1,YOR131C,PNS1,AIM41,YOR238W,YOR292C,BUD7,YOR390W,YPL067C,SYH1,YPL107W,YAR1,RBD2,YPL279C,TDA6"
6	Function	3729	 mRNA binding	2	227	76	6311	0.481109384	1	Underrepresented	-0.450823093	"VTC1,PUF4"
6	Function	4518	 nuclease activity	2	227	130	6311	0.146990655	1	Underrepresented	-1.225263392	"SCEI,RNH70"
6	Function	1071	 nucleic acid binding transcription factor activity	3	227	85	6311	0.634140285	1	Underrepresented	-0.027324015	"HAC1,SKN7,CBF1"
6	Function	16779	 nucleotidyltransferase activity	0	227	113	6311	0.015340476	0.3449095	Underrepresented	(zero in phylogroup)	none
6	Function	16491	 oxidoreductase activity	10	227	276	6311	0.4073673	1	Enriched	0.010508059	"TYR1,SUR2,OYE2,MET5,MCR1,ERG5,FMS1,YMR315W,FDH1,OYE3"
6	Function	8233	 peptidase activity	5	227	137	6311	0.370889097	1	Enriched	0.021000433	"HSP31,YPS6,NMA111,DUG3,MCA1"
6	Function	16791	 phosphatase activity	11	227	97	6311	0.000166793	0.007279627	Enriched	1.656623197	"PTC1,DET1,TPS2,PHM8,SDT1,YCH1,GEP4,DCR2,SIW14,MET22,ISN1"
6	Function	988	 protein binding transcription factor activity	2	227	76	6311	0.481109384	1	Underrepresented	-0.450823093	"HMRA1,CBF1"
6	Function	30674	" protein binding, bridging"	0	227	45	6311	0.191223824	1	Underrepresented	(zero in phylogroup)	none
6	Function	8565	 protein transporter activity	0	227	51	6311	0.153232445	1	Underrepresented	(zero in phylogroup)	none
6	Function	3723	 RNA binding	9	227	754	6311	1.82E-05	0.000985097	Underrepresented	-1.591391291	"CWC2,WHI4,MSS116,VTC1,PUF4,NUP145,YEF3,HEF3,WHI3"
6	Function	30555	 RNA modification guide activity	0	227	71	6311	0.073119557	1	Underrepresented	(zero in phylogroup)	none
6	Function	19843	 rRNA binding	0	227	93	6311	0.03231251	0.6344878	Underrepresented	(zero in phylogroup)	none
6	Function	4871	 signal transducer activity	3	227	40	6311	0.054231466	0.931117	Enriched	1.060138827	"SKN7,SLN1,SSK1"
6	Function	32182	 small conjugating protein binding	1	227	43	6311	0.538447949	1	Underrepresented	-0.629160334	ULS1
6	Function	3735	 structural constituent of ribosome	3	227	223	6311	0.036831367	0.6956062	Underrepresented	-1.418832978	"MRPL37,RSM27,MRPL24"
6	Function	5198	 structural molecule activity	5	227	354	6311	0.010009225	0.2423547	Underrepresented	-1.348573034	"MRPL37,NUP145,NUP57,RSM27,MRPL24"
6	Function	8134	 transcription factor binding	1	227	38	6311	0.600655677	1	Underrepresented	-0.450823093	CBF1
6	Function	16746	" transferase activity, transferring acyl groups"	6	227	112	6311	0.107940135	1	Enriched	0.574711999	"TGL4,LEU4,MET2,LRO1,TGL5,LEU9"
6	Function	16765	" transferase activity, transferring alkyl or aryl (other than methyl) groups"	0	227	39	6311	0.238582999	1	Underrepresented	(zero in phylogroup)	none
6	Function	16757	" transferase activity, transferring glycosyl groups"	14	227	100	6311	2.29E-06	0.000144263	Enriched	1.960603153	"CSH1,HPT1,UTR2,OCH1,GSC2,CRH1,MNN5,HOC1,XPT1,ATG26,FKS1,RIT1,FKS3,SUR1"
6	Function	8135	" translation factor activity, nucleic acid binding"	2	227	46	6311	0.228757378	1	Enriched	0.273542465	"YEF3,HEF3"
6	Function	22857	 transmembrane transporter activity	32	227	308	6311	1.07E-08	1.05E-06	Enriched	1.53031788	"FUI1,FUR4,UGA4,HXT15,ENA5,ENA2,ENA1,HXT7,HXT6,HXT3,HXT13,HXT10,HXT4,HXT1,HXT5,DAL4,TOK1,TRK1,OPT1,HXT8,HXT9,SFC1,HXT16,TPO5,TRK2,GAL2,CCC1,HXT2,YHM2,HXT17,HXT11,ANT1"
6	Function	30533	 triplet codon-amino acid adaptor activity	0	227	299	6311	1.33E-05	0.00073293	Underrepresented	(zero in phylogroup)	none
6	Function	51082	 unfolded protein binding	1	227	67	6311	0.299100589	1	Underrepresented	-1.26898477	HSP31
6	Process	6865	 amino acid transport	1	227	44	6311	0.526456326	1	Underrepresented	-0.662327198	UGA4
6	Process	8150	 biological process unknown	39	227	1214	6311	0.239967065	1	Underrepresented	-0.163046067	"YBR141C,YBR271W,YBR287W,YDL057W,SNA4,OMS1,SNA2,HSP31,RMD8,YGL010W,YGR149W,TDA10,RTA1,YGR266W,YIL096C,NIT1,YJL193W,PMU1,YLR149C,YLR241W,YLR290C,YML079W,YMR090W,YMR155W,YMR262W,YNL011C,VID27,PHM7,YOR131C,PNS1,AIM41,YOR238W,YOR292C,YOR390W,YPL067C,YPL107W,RBD2,YPL279C,TDA6"
6	Process	5975	 carbohydrate metabolic process	18	227	274	6311	0.004375526	0.1241817	Enriched	0.868997339	"TPS2,ERD1,UTR2,OCH1,GSC2,SKN1,CRH1,GEP4,MNN5,HOC1,PGU1,GAL2,CTS1,EXG1,FKS1,BCH1,BUD7,KRE6"
6	Process	8643	 carbohydrate transport	17	227	38	6311	0	0	Enriched	3.636639749	"SNF3,HXT15,HXT7,HXT6,HXT3,HXT13,HXT10,HXT4,HXT1,HXT5,HXT8,HXT9,HXT16,GAL2,HXT2,HXT17,HXT11"
6	Process	7114	 cell budding	1	227	85	6311	0.18338767	1	Underrepresented	-1.612286515	TGL4
6	Process	902	 cell morphogenesis	0	227	37	6311	0.256833212	1	Underrepresented	(zero in phylogroup)	none
6	Process	71554	 cell wall organization or biogenesis	17	227	219	6311	0.000843396	0.02930007	Enriched	1.109780202	"PST1,UTR2,GSC2,SKN1,CRH1,YPS6,HOC1,MET5,CRR1,EXG1,AVO2,BCH1,FKS3,GAS1,ZEO1,BUD7,KRE6"
6	Process	6520	 cellular amino acid metabolic process	13	227	240	6311	0.050012289	0.8809765	Enriched	0.590653543	"TYR1,YGR012W,HIS6,CBF1,FMS1,GAD1,LEU4,DUG3,MET2,ABZ1,MET22,LEU9,ARO7"
6	Process	6873	 cellular ion homeostasis	5	227	123	6311	0.281307746	1	Enriched	0.17651801	"TOK1,TRK1,TRK2,YLR126C,CCC1"
6	Process	45333	 cellular respiration	2	227	92	6311	0.350892462	1	Underrepresented	-0.726457535	"MAM33,TAR1"
6	Process	6325	 chromatin organization	3	227	218	6311	0.041864935	0.772402	Underrepresented	-1.386117403	"PUF4,CBF1,ULS1"
6	Process	7059	 chromosome segregation	2	227	135	6311	0.129800178	1	Underrepresented	-1.279711176	"CBF1,CSE4"
6	Process	51186	 cofactor metabolic process	5	227	162	6311	0.469624221	1	Underrepresented	-0.220817487	"NNT1,FMS1,ERG8,YMR315W,FDH1"
6	Process	746	 conjugation	1	227	117	6311	0.072014515	1	Underrepresented	-2.073260299	PTC1
6	Process	910	 cytokinesis	3	227	110	6311	0.436903695	1	Underrepresented	-0.399292792	"CTS1,DSE4,BUD7"
6	Process	2181	 cytoplasmic translation	0	227	174	6311	0.001557603	0.05009132	Underrepresented	(zero in phylogroup)	none
6	Process	7010	 cytoskeleton organization	4	227	221	6311	0.09436756	1	Underrepresented	-0.990798139	"ACF2,AVO2,SIW14,KIP2"
6	Process	6310	 DNA recombination	2	227	147	6311	0.095571765	1	Underrepresented	-1.402567924	"SCEI,MSC7"
6	Process	6281	 DNA repair	3	227	230	6311	0.030719088	0.6101195	Underrepresented	-1.463423129	"RAD16,RAD7,DEF1"
6	Process	6260	 DNA replication	0	227	138	6311	0.006024556	0.1580295	Underrepresented	(zero in phylogroup)	none
6	Process	6897	 endocytosis	2	227	96	6311	0.322524099	1	Underrepresented	-0.78785808	"FKS1,SIW14"
6	Process	16197	 endosome transport	1	227	75	6311	0.241633965	1	Underrepresented	-1.43171427	TDA3
6	Process	6887	 exocytosis	0	227	47	6311	0.177618694	1	Underrepresented	(zero in phylogroup)	none
6	Process	6091	 generation of precursor metabolites and energy	2	227	165	6311	0.059304623	0.977814	Underrepresented	-1.569217793	"MAM33,TAR1"
6	Process	48193	 Golgi vesicle transport	4	227	183	6311	0.205428418	1	Underrepresented	-0.718595418	"SMY2,BCH1,RSN1,BUD7"
6	Process	16570	 histone modification	0	227	96	6311	0.028900713	0.5864367	Underrepresented	(zero in phylogroup)	none
6	Process	1403	 invasive growth in response to glucose limitation	1	227	51	6311	0.44722847	1	Underrepresented	-0.875320921	WHI3
6	Process	6811	 ion transport	8	227	131	6311	0.045851191	0.8283064	Enriched	0.763681419	"PHO88,YDL183C,ENA5,ENA2,ENA1,SFC1,CCC1,YHM2"
6	Process	6629	 lipid metabolic process	21	227	262	6311	0.00016463	0.007215541	Enriched	1.155998842	"CSH1,YDL109C,SUR2,HAC1,SKN1,PSD2,GEP4,MCR1,TGL4,ATG26,ERG6,ERG5,ERG8,NMA111,PDR16,PDR17,LRO1,TGL5,DGK1,SUR1,ANT1"
6	Process	6869	 lipid transport	7	227	49	6311	0.000311883	0.01227145	Enriched	1.989749499	"KIN82,NPC2,DET1,SFH5,PDR16,PDR17,FPK1"
6	Process	51321	 meiotic cell cycle	2	227	163	6311	0.062594998	1	Underrepresented	-1.551623733	"SNF3,MSC7"
6	Process	61025	 membrane fusion	2	227	78	6311	0.463449284	1	Underrepresented	-0.488297798	"VTC1,VTC4"
6	Process	10324	 membrane invagination	6	227	136	6311	0.217415486	1	Enriched	0.29460408	"VTC1,VTC4,FKS1,SIW14,ATG2,ATG13"
6	Process	32543	 mitochondrial translation	3	227	135	6311	0.277850362	1	Underrepresented	-0.694748676	"MRPL37,RSM27,MRPL24"
6	Process	7005	 mitochondrion organization	7	227	325	6311	0.093782562	1	Underrepresented	-0.739836565	"MRPL37,PTC1,SHE9,EMI1,RSM27,MRPL24,YHM2"
6	Process	278	 mitotic cell cycle	5	227	284	6311	0.052314262	0.908714	Underrepresented	-1.030714604	"EFG1,CSE4,DCR2,TEM1,KIP2"
6	Process	6397	 mRNA processing	2	227	179	6311	0.040385683	0.7504537	Underrepresented	-1.686711357	"CWC2,PBP1"
6	Process	51169	 nuclear transport	3	227	158	6311	0.173218224	1	Underrepresented	-0.921713827	"NUP145,NUP57,NEW1"
6	Process	55086	" nucleobase, nucleoside and nucleotide metabolic process"	10	227	184	6311	0.067059861	1	Enriched	0.59547056	"APA1,HPT1,APA2,SDT1,XPT1,NNT1,URA4,YMR315W,ISN1,FDH1"
6	Process	15931	" nucleobase, nucleoside, nucleotide and nucleic acid transport"	5	227	114	6311	0.226692615	1	Enriched	0.286142501	"FUI1,FUR4,NUP145,NEW1,ANT1"
6	Process	6997	 nucleus organization	3	227	57	6311	0.147954421	1	Enriched	0.549176907	"NUP145,NUP57,SYH1"
6	Process	9311	 oligosaccharide metabolic process	1	227	37	6311	0.61350354	1	Underrepresented	-0.412348945	TPS2
6	Process	70925	 organelle assembly	2	227	82	6311	0.42925746	1	Underrepresented	-0.560447584	"DBP3,ATG2"
6	Process	48285	 organelle fission	2	227	128	6311	0.154402011	1	Underrepresented	-1.202895579	"CSE4,KIP2"
6	Process	48284	 organelle fusion	0	227	66	6311	0.087995627	1	Underrepresented	(zero in phylogroup)	none
6	Process	48308	 organelle inheritance	1	227	52	6311	0.436614556	1	Underrepresented	-0.903335297	PTC1
6	Process	18193	 peptidyl-amino acid modification	4	227	76	6311	0.137393313	1	Enriched	0.549176907	"RKM3,RMT2,PKP2,NAT2"
6	Process	7031	 peroxisome organization	3	227	68	6311	0.228042021	1	Enriched	0.29460408	"PEX4,ATG2,ANT1"
6	Process	43543	 protein acylation	1	227	63	6311	0.331843414	1	Underrepresented	-1.180175503	NAT2
6	Process	8213	 protein alkylation	2	227	40	6311	0.17289003	1	Enriched	0.475176326	"RKM3,RMT2"
6	Process	70271	 protein complex biogenesis	1	227	213	6311	0.00329196	0.09578436	Underrepresented	-2.937605199	EMI1
6	Process	6470	 protein dephosphorylation	3	227	38	6311	0.046275524	0.8316331	Enriched	1.134139408	"PTC1,DCR2,SIW14"
6	Process	6457	 protein folding	1	227	88	6311	0.168529558	1	Underrepresented	-1.662327198	CAJ1
6	Process	6486	 protein glycosylation	3	227	69	6311	0.235823987	1	Enriched	0.273542465	"ERD1,OCH1,MNN5"
6	Process	6497	 protein lipidation	0	227	43	6311	0.205866133	1	Underrepresented	(zero in phylogroup)	none
6	Process	51604	 protein maturation	0	227	39	6311	0.238582999	1	Underrepresented	(zero in phylogroup)	none
6	Process	70647	 protein modification by small protein conjugation or removal	5	227	145	6311	0.577161897	1	Underrepresented	-0.060876574	"RAD16,PEX4,WSS1,RAD7,TUL1"
6	Process	6468	 protein phosphorylation	7	227	151	6311	0.17621972	1	Enriched	0.366054603	"KIN82,PTC1,PKP2,SLN1,SSK1,FPK1,ATG13"
6	Process	6605	 protein targeting	6	227	260	6311	0.166034096	1	Underrepresented	-0.640300892	"NUP145,NUP57,PEX4,VPS62,ATG2,ATG13"
6	Process	51603	 proteolysis involved in cellular protein catabolic process	6	227	190	6311	0.470485577	1	Underrepresented	-0.187788687	"RAD16,YDR161W,RAD7,TUL1,DEF1,MCA1"
6	Process	7124	 pseudohyphal growth	2	227	67	6311	0.564638996	1	Underrepresented	-0.26898477	"PGU1,WHI3"
6	Process	51726	 regulation of cell cycle	3	227	187	6311	0.08979545	1	Underrepresented	-1.164827538	"SNF3,DCR2,TEM1"
6	Process	51052	 regulation of DNA metabolic process	0	227	62	6311	0.102036584	1	Underrepresented	(zero in phylogroup)	none
6	Process	33043	 regulation of organelle organization	1	227	131	6311	0.046935274	0.8391343	Underrepresented	-2.236318581	KIP2
6	Process	31399	 regulation of protein modification process	4	227	63	6311	0.07520116	1	Enriched	0.819824497	"PTC1,SLN1,SSK1,ATG13"
6	Process	6417	 regulation of translation	2	227	87	6311	0.388765142	1	Underrepresented	-0.645839075	"PUF4,PBP1"
6	Process	51049	 regulation of transport	3	227	57	6311	0.147954421	1	Enriched	0.549176907	"FKS1,WHI3,FPK1"
6	Process	42221	 response to chemical stimulus	15	227	339	6311	0.15998694	1	Enriched	0.298853553	"KIN82,PTC1,RGT2,SNF3,HAC1,SKN7,MCR1,DCR2,GAD1,PDR16,PDR17,FPK1,YNR064C,MCA1,YAR1"
6	Process	6974	 response to DNA damage stimulus	4	227	282	6311	0.022508502	0.4810814	Underrepresented	-1.342446932	"RAD16,WSS1,RAD7,DEF1"
6	Process	9408	 response to heat	1	227	39	6311	0.587933856	1	Underrepresented	-0.488297798	NMA111
6	Process	6970	 response to osmotic stress	7	227	73	6311	0.00443554	0.1252008	Enriched	1.414634784	"PTC1,ENA1,SKN7,SLN1,SSK1,MET22,YAR1"
6	Process	6979	 response to oxidative stress	5	227	85	6311	0.084687693	1	Enriched	0.70964158	"SKN7,MCR1,GAD1,MCA1,YAR1"
6	Process	42594	 response to starvation	4	227	75	6311	0.131968141	1	Enriched	0.56828573	"ENA1,PHM8,ATG2,ATG13"
6	Process	42273	 ribosomal large subunit biogenesis	1	227	82	6311	0.199401497	1	Underrepresented	-1.560447584	DBP3
6	Process	42274	 ribosomal small subunit biogenesis	6	227	124	6311	0.158284802	1	Enriched	0.427870611	"EFG1,FYV7,BUD22,TMA23,NEW1,YAR1"
6	Process	54	 ribosomal subunit export from nucleus	0	227	42	6311	0.213600594	1	Underrepresented	(zero in phylogroup)	none
6	Process	42255	 ribosome assembly	1	227	59	6311	0.367406853	1	Underrepresented	-1.085538629	DBP3
6	Process	6401	 RNA catabolic process	1	227	107	6311	0.097145661	1	Underrepresented	-1.944362566	PUF4
6	Process	9451	 RNA modification	1	227	154	6311	0.022789708	0.4850955	Underrepresented	-2.46968212	RIT1
6	Process	8380	 RNA splicing	3	227	137	6311	0.267188141	1	Underrepresented	-0.715965161	"PTC1,CWC2,MSS116"
6	Process	6364	 rRNA processing	5	227	292	6311	0.043807804	0.7983345	Underrepresented	-1.070792043	"DBP3,EFG1,RNH70,FYV7,BUD22"
6	Process	23052	 signaling	9	227	230	6311	0.314154886	1	Enriched	0.121539371	"PTC1,RGT2,SNF3,HAC1,PEX4,SLN1,SSK1,DCR2,AVO2"
6	Process	43144	 snoRNA processing	0	227	34	6311	0.286846289	1	Underrepresented	(zero in phylogroup)	none
6	Process	43934	 sporulation	6	227	127	6311	0.172318122	1	Enriched	0.393382235	"EMI1,GSC2,ATG26,CRR1,FKS3,SPR1"
6	Process	32200	 telomere organization	1	227	66	6311	0.307027109	1	Underrepresented	-1.247289699	DEF1
6	Process	6354	" transcription elongation, DNA-dependent"	0	227	70	6311	0.075879474	1	Underrepresented	(zero in phylogroup)	none
6	Process	6360	 transcription from RNA polymerase I promoter	0	227	57	6311	0.122762438	1	Underrepresented	(zero in phylogroup)	none
6	Process	6366	 transcription from RNA polymerase II promoter	5	227	424	6311	0.001582023	0.05071963	Underrepresented	-1.608887939	"EMI1,CAF16,HAC1,SKN7,CBF1"
6	Process	6383	 transcription from RNA polymerase III promoter	0	227	40	6311	0.229948059	1	Underrepresented	(zero in phylogroup)	none
6	Process	6352	" transcription initiation, DNA-dependent"	0	227	72	6311	0.070459599	1	Underrepresented	(zero in phylogroup)	none
6	Process	6353	" transcription termination, DNA-dependent"	0	227	30	6311	0.332361189	1	Underrepresented	(zero in phylogroup)	none
6	Process	6414	 translational elongation	2	227	331	6311	0.000382729	0.01467001	Underrepresented	-2.573582986	"YEF3,HEF3"
6	Process	6413	 translational initiation	0	227	56	6311	0.127385377	1	Underrepresented	(zero in phylogroup)	none
6	Process	55085	 transmembrane transport	13	227	188	6311	0.007560494	0.192015	Enriched	0.942955287	"FUI1,FUR4,UGA4,HXT15,ENA5,ENA2,ENA1,HXT7,HXT6,HXT3,HXT13,HXT10,ANT1"
6	Process	32196	 transposition	0	227	108	6311	0.018485083	0.40767	Underrepresented	(zero in phylogroup)	none
6	Process	6418	 tRNA aminoacylation for protein translation	0	227	37	6311	0.256833212	1	Underrepresented	(zero in phylogroup)	none
6	Process	8033	 tRNA processing	3	227	98	6311	0.528355435	1	Underrepresented	-0.232642923	"PTC1,RNH70,RIT1"
6	Process	7033	 vacuole organization	5	227	130	6311	0.325655274	1	Enriched	0.096664703	"VTC1,VPS62,VTC4,ATG2,ATG13"
6	Process	16050	 vesicle organization	0	227	77	6311	0.05853745	0.971396	Underrepresented	(zero in phylogroup)	none
6	Process	6766	 vitamin metabolic process	5	227	47	6311	0.006333187	0.1657067	Enriched	1.564443664	"THI13,THI5,THI11,FMS1,THI12"
7	Component	5938	 cell cortex	60	2219	137	6311	0.013800766	0.3157589	Enriched	0.316817469	"SLA1,SKT5,AIM3,SHE3,RGD1,BUD3,BIK1,LSB5,CYK3,LDB17,FMP45,SHS1,NUM1,SEC5,SPR28,RTN1,GIC2,RVS167,SEC3,PEA2,BEM2,GTS1,SPR3,PIL1,YGR130C,YPP1,GIC1,CDC12,BZZ1,SKG6,SLM1,AXL2,PAN1,BBC1,EXO70,CDC11,BUD4,ELM1,ENT4,BUD6,FLD1,SUR7,EIS1,HOF1,YMR086W,END3,APP1,INN1,BNI5,YNL194C,BNI4,SLG1,KIN4,SCD5,LSP1,BEM3,NIP100,KAR9,BSP1,MLC2"
7	Component	5618	 cell wall	61	2219	97	6311	5.96E-09	6.01E-07	Enriched	0.838783451	"FIG1,TIP1,ECM33,TOS1,PAU24,KNH1,SED1,SPO71,MKC7,EXG2,SPS2,FIT1,TIR1,SPI1,SCW11,AGA2,SPR3,SCW4,BGL2,DSE2,TIR3,SIM1,CIS3,HSP150,YJL171C,SAG1,CDC11,DAN1,DAN4,CWP1,PIR3,PIR1,UTH1,PAU23,YLR040C,RAX2,CCW12,YPS1,YLR194C,CCW14,SUR7,PLB2,PLB1,GAS3,SCW10,SUN4,YNL190W,TOS6,KRE1,EGT2,AGA1,GAS5,GAS4,ZPS1,TIR2,SSP2,SRL1,FIT2,FIT3,SPO19,SVS1"
7	Component	5933	 cellular bud	106	2219	183	6311	5.88E-11	7.36E-09	Enriched	0.720179572	"LTE1,CDC24,BUD14,CDC15,SHE1,YEL1,SKT5,BOI1,YBR016W,CHS3,CHS2,YRO2,YBR071W,SHE3,AMN1,BEM1,RGD1,BUD3,SYP1,BUD5,CYK3,PCL2,LDB17,PCL9,SHS1,LRG1,NUM1,SEC5,SPR28,GIC2,YDR348C,SEC3,FIR1,ZRG8,BOI2,SHO1,DSE1,BEM2,MOB2,RGD2,YFR016C,MLC1,BUD9,SPR3,DBF2,SMI1,GIC1,CDC12,SKG6,KEL1,RHO3,AXL2,IRC8,CIS3,CDC11,BUD4,ELM1,SMY1,SHE2,ASH1,RHO4,PXL1,SKG1,TPO1,RAX2,CCW12,SKG3,MMR1,BUD8,PUN1,ZDS2,HOF1,ZDS1,YMR295C,NIS1,INN1,BNI5,BNI4,SEC2,WSC2,YPT11,EGT2,MSO1,CSI2,NBA1,SLG1,ARF3,AFI1,MSB1,MKK1,KIN4,SRL1,DSE3,RAX1,YOR304C-A,SOG2,SVL3,YPL066W,BEM3,HOS3,AIM44,FLC1,AXL1,NCE102,BSP1,MLC2"
7	Component	5575	 cellular component unknown	328	2219	716	6311	1.68E-10	2.00E-08	Enriched	0.381695183	"FUN19,TDA8,YAL067W-A,PAU8,PAU7,YAR023C,YAR028W,YAR064W,YAR066W,YBL039W-B,ECM13,SEF1,YBL081W,YBL086C,YBL111C,YBL112C,YBL113C,DSF2,POA1,EDS1,YBR062C,YBR074W,ECM8,ICS2,YBR225W,SPO23,YBR255C-A,YBR259W,BIT2,PPS1,YCL012C,GFD2,POF1,YCL048W-A,LRE1,YCL068C,YCR007C,SAT4,YCR015C,MAK32,YCR075W-A,YCR076C,HMRA2,YCR102C,PAU3,AAD3,RTK1,YDL073W,YDL160C-A,UGX2,YDL176W,YDL177C,YDL186W,AIM6,AAD4,YDR034W-B,SHU2,YDR124W,YDR179W-A,AMD2,YDR249C,MTH1,HIM1,YDR374C,DIT2,DIT1,YDR415C,BNA7,PPZ2,PKH3,JIP4,YDR506C,YDR524C-B,PAU10,GTT3,YEL023C,PAU2,DSF1,RMD6,YEL073C,YEL075C,YEL076C,YEL076C-A,YEL077C,AIM11,YER130C,YER137C,YER138W-A,YER158C,ISC10,YER184C,YER187W,YER188C-A,YER189W,YER190C-B,YFL051C,YFL052W,AAD6,AAD16,DDI2,YFL064C,YFL065C,YFL066C,YFL067W,YFL068W,FAR7,ROG3,PES4,RRT5,YFR039C,IRC6,ALK1,YGL041W-A,YGL081W,YGL108C,YGL117W,GPG1,YGL138C,ROG1,YGL176C,YGL194C-A,SHE10,YGL242C,PDE1,MNT2,PAU11,YGL262W,YGR053C,YGR067C,ART5,YGR079W,YGR169C-A,BNS1,YGR273C,PAU12,YHL026C,YHL042W,ECM34,PAU13,YHL049C,YHL050C,YHR022C,YHR035W,DOG1,YHR054C,YHR138C,MTC6,YHR177W,PFS1,YHR212W-A,YHR213W,YHR213W-B,YHR214W,YHR218W,YHR219W,YIL014C-A,MNT3,YIL024C,YIL055C,YIL060W,YIL102C,YIL151C,YIL156W-B,PAU14,YIL177C,DCG1,PAU15,YIR042C,IRC18,LOH1,YJL049W,IKS1,GSM1,SET4,YJL127C-B,HAL5,NCE101,YJL206C,PAU1,YJL225C,YJR012C,YJR030C,YJR061W,ACF4,ABM1,YJR112W-A,YJR141W,YKL050C,STB6,CUE2,MBR1,MTC2,YKL105C,YKL107W,PTK1,PAU16,ECM9,YKR005C,YKR015C,PAU17,IRC19,ATG10,YLL056C,YLL058W,AYT1,PAU18,YLL066C,YLL066W-B,YLL067C,YLR012C,YLR049C,YLR057W,YLR099W-A,LCL2,RKM5,YLR154C-H,YLR156C-A,YLR156W,YLR157C-C,YLR157W-D,YLR157W-E,YLR159C-A,YLR159W,YLR161W,YLR173W,MSC3,BOP2,YLR326W,YLR407W,TUS1,YLR445W,YLR446W,YLR456W,YLR460C,PAU4,YLR462W,YLR464W,YLR466C-B,YML002W,YML020W,AIM32,YML083C,NGL3,YML119W,FAR8,YMR087W,MUB1,SPG4,DLT1,YMR181C,YMR185W,SPG5,YMR206W,YMR209C,YMR244W,YMR265C,SNO4,PAU19,YNL018C,YNL019C,YNL033W,YNL034W,YNL050C,YNL165W,YNL193W,YNL295W,AAD14,DDI3,MNT4,YNR063W,YNR073C,YNR075C-A,PAU6,YOL036W,AIM39,CRT10,PAU20,BDS1,AAD15,YOL166W-A,YOR021C,HMS1,WHI2,YOR072W-B,YOR097C,PIN2,YOR114W,SIA1,YOR192C-C,HES1,TRE2,MUM3,SPS4,YOR338W,CIN1,YOR389W,HSP33,PAU21,YRF1-8,MET12,SRL4,YPL034W,YPL039W,YPL041C,LEE1,YPL077C,YPL113C,YPL150W,SET6,CIN2,ICY2,YPL272C,HSP32,PAU22,YPR010C-A,YPR013C,YPR015C,YPR084W,YPR089W,ISR1,YPR109W,YPR117W,YPR170W-B,YPR196W,ARR2,YPR202W,YPR203W,YPR204W"
7	Component	5694	 chromosome	151	2219	341	6311	0.000140262	0.006226334	Enriched	0.332735766	"TFC3,SWC3,DEP1,MTW1,RXT2,AME1,DAD3,RIF1,BIK1,MRC1,SNT1,CSM1,NHP10,RXT3,SCM3,CDC13,RAD61,HED1,DAD1,STN1,FIN1,HMO1,SAS4,SPC19,UME6,RAD9,SIR4,CHL4,ZIP1,NSE3,HDA2,MCM21,DAD4,NKP1,LRS4,LCD1,PLM2,KRE28,CIN8,SPC25,KRE29,MEI4,DOT6,MAM1,SWI4,SCC4,IES1,CNN1,YBP2,DUO1,LIF1,SPC105,TOS8,SLD3,SNT2,HOS2,SKI8,ZIP2,DAM1,UTP8,CBF2,OKP1,SAE3,ORC6,NDT80,CTF8,UTP9,EST3,IRR1,SPO22,SDS3,HOS4,POG1,REV7,DSN1,YAP5,MPS3,RFA3,GON7,REC107,POL32,BIR1,NNF1,MCM22,TTI2,MGM101,IXR1,ASK1,MIF2,ABF1,HSK3,ASH1,SET3,SPC34,DAD2,PCC1,ORC3,IES3,SLX4,TOS4,IFH1,RED1,MEC3,NKP2,REC102,NUP2,CTF3,SWC7,CST9,NSE5,YOX1,VPS71,STB2,RCO1,CTF13,SPC24,SAS2,REC114,CEP3,HOT1,ECM5,SAP30,RAP1,TOF1,STB1,PSH1,NDJ1,BUB3,SGO1,DIA2,ELG1,SLK19,SAS5,TYE7,RAD17,CTF19,RMI1,MEI5,NAN1,TBF1,TAF14,UME1,CTI6,DDC1,NSL1,REC8,MCM16,ROX1,ASA1,FHL1,HDA3"
7	Component	5737	 cytoplasm	1164	2219	3812	6311	1.75E-21	4.14E-19	Underrepresented	-0.203498105	"AI3,AI4,ATP8,BI2,BI3,VAR1,TFC3,FUN14,MDM10,SWC3,SYN8,FRT2,GIP4,CDC24,SPC72,FLC2,PEX22,CDC15,YAR029W,PRM9,MST28,SLA1,YBL010C,SCT1,YBL028C,YBL029W,SHE1,STU1,COR1,PSY4,PIN4,YBL059W,YEL1,SKT5,MRP21,YBL095W,ECM21,RTG3,YBL107C,RCR1,GRX7,MNN2,CHS3,CSG2,TCM62,GIP1,FMP23,YRO2,YBR056W,MUM2,TSC3,YBR071W,SLM4,ECM33,SPT7,YBR085C-A,PBY1,YBR096W,AIM3,CBP6,MRPL36,PTC4,ATG14,OPY1,SHE3,CCZ1,AGP2,YBR137W,YBR138C,ARA1,APD1,AMN1,TOS1,YSY6,EXO5,PEX32,SEC66,UMP1,FZO1,MBA1,AIM4,YBR197C,KTR4,COS111,LDH1,FTH1,ERV15,AME1,SDS24,YBP1,OM14,YBR238C,ERT1,MTC4,RGD1,AIM5,YPT10,FMP21,HSM3,DUG2,MRPL27,SSH1,APE3,APM3,BSD2,VBA2,COS2,LDB16,BUD3,FRM2,HBN1,RNQ1,BIK1,STE50,LSB5,GID7,MGR1,PBN1,PEX34,VAC17,GEX1,MRPL32,SRD1,PET18,MAK31,YCR023C,RRP43,YCR043C,IMG1,ARE1,YCR051W,CTR86,TAH1,YCR061W,SED4,ATG15,IMG2,PAT1,PTC6,AHC2,OCA4,GRX6,GPM2,YDL027C,MTF2,MRP10,STP4,PBP4,YDL063C,COX9,THI3,YDL086W,SRP14,PMT5,PMT1,BUG1,MSS2,TMA17,RRP42,ATG20,CYK3,YDL121C,UBP1,YDL124W,YDL129W,STF1,SCM3,YDL144C,LDB17,YDL157C,NRP1,PAR32,YDL180W,INH1,RBS1,GGC1,MRPL11,ACK1,SHR3,GDH2,YDL218W,FMP45,SHS1,OST4,YDL233W,YPD1,ADY3,LRG1,COS7,RCR2,DAS2,CIS1,REG1,MRH1,RSM10,BAP3,YDR056C,TGL2,RRG1,OCA6,FMP16,SED1,PET100,TVP15,ARX1,STE5,ARP10,PDS1,ECM18,FIN1,YDR132C,RGP1,SAN1,SWI5,NUM1,ENT5,NBP2,SEC5,CDC37,STB3,HSP42,HMO1,RSM24,YDR186C,HST4,CBS2,VPS64,SPC19,RAV2,EBS1,UPC2,SPR28,MFB1,YDR222W,IVY1,COX20,RTN1,YDR239C,MNN10,VHS1,MET32,YDR262W,NSE3,MHR1,YDR307W,GIC2,PIB1,SWA2,TIM11,MRPL35,IRC3,MSN5,SVF1,MRP1,YPS7,ATP22,SPC110,CNL1,KEI1,YDR370C,ATP17,ARO10,YDR381C-A,ATO3,RVS167,YDR391C,SXM1,MRP20,TRS120,SIP1,CAD1,SNX41,APT2,YDR444W,MRPL28,STP1,UGO1,YDR476C,PEX29,KRE2,PAC11,RSM28,VPS3,SEC20,PSP1,GNP1,YDR514C,SLF1,EUG1,URC2,KRE28,IRC4,IRC22,VAB2,YEL007W,EDC3,ANP1,YEL043W,TCA17,SOM1,CIN8,SIT1,HPA3,MNN1,SEC3,YAT2,ZRG8,YER034W,KRE29,GLN3,YEN1,SPO73,GIP2,RGI1,TDA2,YER077C,YER079W,AIM9,GET2,DOT6,AST2,RTT105,FLO8,TMN3,AVT6,YCK3,VFA1,PMD1,RTR1,PEA2,PET122,BEM2,BCK2,SLO1,FMP10,VTC2,WWM1,HSP12,GAT1,BUD27,BST1,CAK1,RIM15,RGD2,EMP47,COS4,AIM13,YFR016C,IGD1,PHO4,SAP155,ERJ5,KEG1,YFR045W,YMR31,COG7,ERG4,KAP122,PIB2,MIG1,YGL036W,MST27,PRM8,SDS23,GEP7,YBP2,DUO1,MRH4,AFT1,MPS2,KXD1,LCL3,SPC105,USE1,RMD9,CUE3,NAB2,SCS3,RSM23,SNT2,FLC3,TIP20,NUT1,LYS5,AIM14,YRB30,SAE2,MPT5,GTS1,YGL185C,MDS3,KEX1,SKI8,MDM34,EDC1,COG1,OST5,MTC3,VID30,RMR1,RTG2,STF2,YGR015C,YGR017W,YGR042W,SCM4,FMP48,SPR3,MRPL25,PEX8,MRP13,PIL1,DBF2,ASK10,GTF1,VMA21,VOA1,YGR111W,YGR117C,COG2,YGR122W,YGR125W,YGR126W,YGR130C,LSB1,TPO2,BTN2,CCM1,RTS3,MRPS35,TRS65,PUS6,CBP4,ATF2,RNR4,PDX1,FYV8,YPP1,MVB12,PET54,PHO81,YGR235C,SPG1,YGR237C,PEX21,CPD1,YGR250C,SAY1,HUA1,COS6,LAG1,YLF2,APM2,OPI1,RIM4,WSC4,OCA5,SBP1,CBP2,EFM1,ARN1,ARN2,QCR10,STP2,YSC83,BRL1,DOG2,YHR045W,FSH1,SMF2,CUP1-1,CUP1-2,FYV4,GIC1,SSZ1,HTD2,SAM35,RTC3,YHR097C,BIG1,SBE22,YPT35,CDC12,CTM1,YHR112C,BZZ1,DMA1,YHR131C,IGO2,ARO9,CHS7,SKG6,PEX28,YSP1,KEL1,TDA11,YHR182W,IKI1,YHR192W,MDM31,AIM18,AIM46,YHR202W,SET5,INP51,EPS1,SNL1,VID28,FAF1,KRE27,SSM4,TED1,APQ12,GVP36,PIG2,VHR1,RGI2,YIL067C,SEC28,YIL077C,KTR7,AIM19,AVT7,YIL089W,ICE2,RSM25,FMC1,SGA1,SLM1,PFK26,COX5B,RHO3,CSM2,VHS2,OM45,TMA108,REV7,AXL2,ATG32,IMP2',UBP7,COA1,YIL161W,AIM21,DJP1,PAN1,YIR007W,YIR014W,YIR024C,MGA2,LYS1,YIR035C,IRC24,GTT1,YJL016W,MPS3,BBC1,PET130,YJL043W,GYP6,RTT101,TIM54,BIT61,COA3,MPM1,YJL070C,ARG2,JEM1,IML2,TAX4,ALY2,EXO70,MRPL49,CHS6,MDV1,PHO86,ALB1,MTC1,AIM23,YJL133C-A,GLG2,YUR1,IDS2,YJL147C,SNA3,FAR1,CIS3,FMP33,JJJ2,QCR8,YJL171C,ATG27,MNN11,SOP4,ECM25,RCY1,CBP1,REE1,YJR003C,YJR015W,CPR7,RAV1,YJR039W,TAH11,BFA1,YJR054W,YJR056C,PTK2,YAE1,CDC11,AIM24,STE18,BIR1,JSN1,BUD4,YJR098C,RSM26,YJR111C,ILM1,STR2,TTI2,MGM101,YJR154W,COS5,AUR1,SFT1,LAC1,CCE1,YKL018C-A,SPT23,SPC42,ELM1,OAR1,BLI1,MSN4,YKL063C,MNR2,YKL070W,YKL075C,YKL077W,HOT13,LAP4,PRR1,VPH2,SRP21,SSH4,SHE2,CMC1,MRPL31,MRP8,RSM22,RCN1,YKL162C,MRP49,NNK1,LST4,PRS1,FAS1,LOT5,YKL187C,MST1,EAP1,CBT1,YKL222C,MRPL13,MEH1,TOF2,YKR018C,IRS4,VPS51,ALY1,NTR2,BCH2,CAF4,SPC34,UTH1,SHB17,YKR045C,PET10,FMP46,KTR2,LAS1,OAF3,PAM17,GPT2,SIS2,YKR075C,MTD1,MRPL20,PXL1,YKR096W,GEX2,SFI1,MMM1,YLL007C,YEH1,POM33,TPO1,YLL032C,ENT4,FRE6,YCT1,GTT2,YLR001C,THI73,IZH3,RIC1,OSW2,YLR063W,PER33,PET309,RFU1,FMP25,SIC1,EMP46,RAX2,CSF1,XDJ1,GEP5,NYV1,GIS3,SRN2,ACE2,YLR132C,SLS1,RMP1,PUS5,YLR177W,VTA1,SWI6,TOS4,SKG3,MMR1,PBA1,MSS51,QRI5,YLR211C,ADY4,ECM22,FAR10,RCK2,SSP120,NDL1,YLR257W,YLR283W,YLR287C,SEC72,ATP14,HRI1,IMH1,MRPL15,NKP2,BUD6,PEX30,TMA10,CHS5,NUP2,GAS2,YLR345W,ATG33,VPS38,NMD4,GRX8,MDM30,PSY3,ECM19,CCW14,ART10,ATP10,COX8,SFP1,FLD1,BLS1,BER1,PUN1,YLR422W,ATG17,SPP382,TDA5,ATG23,ECM30,DIF1,MRPL4,SEC39,FMP27,NBP1,YAP1,UBX2,PPZ1,PSP2,OST6,USA1,NDC1,YML037C,GSF2,GAL80,SUR7,SML1,PIF1,SMA2,COG8,WAR1,ATP18,YML082W,UFO1,RPM2,TSL1,MDM1,PML39,YML108W,BUL2,VAN1,ATR1,NAB6,PGA3,MSC1,COX14,COS3,YML133C,AIM34,MRPL3,EIS1,HOF1,MSN2,FAR3,BUB2,SAM37,AEP1,KAR5,SOV1,UBX4,TVP18,YMR086W,ATP25,MGR3,ASI1,YMR122W-A,PKR1,YMR124W,POM152,YMR134W,SIP5,AIM36,MRPS8,ATG16,YMR160W,INP2,EAR1,DDR48,ADD37,ICY1,YMR196W,CIK1,CLN1,ROT1,INP1,EFR3,SCJ1,TRS130,MRPL44,MTF1,FUS2,RKR1,YMR252C,GFD1,COX7,PET111,ROY1,TPS3,CUE1,PPA2,ZDS1,AEP2,MRPL33,DSS1,ABZ2,TDA1,YMR295C,LIP1,DYN3,YME2,SCW10,TGL3,DIA1,ASI3,YNL010W,SPO1,PBI2,CRZ1,KTR5,BOP3,COG5,COX5A,MSG5,VAC7,OCA2,YNL058C,SUN4,TOM7,MSK1,MLF3,MKS1,APJ1,EOS1,END3,MKT1,SNN1,NST1,YPT53,APP1,OCA1,AIM37,YNL108C,YNL115C,DMA2,YNL122C,TOM22,YNL134C,NAM9,YNL144C,YNL146W,PGA2,INN1,IGO1,PGA1,YNL162W-A,BNI5,SKO1,TDA7,MRPL22,RHO5,YNL181W,NPR1,CHS1,YNL194C,YNL195C,YNL208W,YNL211C,RRG9,PEX17,SQS1,CNM67,BNI4,YNL234W,MPA43,RTC4,DSL1,SEC2,HCH1,WSC2,MID1,YPT11,MRPS18,STB1,SKP2,LEM3,MDJ2,COS1,NRM1,AIM38,MRPL50,MPP6,SEC12,PPG1,ZRG17,YNR040W,PET494,HOL1,YNR061C,COS10,CSI2,MDM12,YOL019W,LAG2,MIM1,NGL1,PEX15,YOL047C,RRT8,GPM3,PRS5,INP54,RTG1,NBA1,ATP19,AVO1,ATG19,ATG34,YOL087C,MPD2,HAL9,HMI1,SHR5,MDY2,MCH4,MDH2,VPS68,PFK27,BSC6,DCP1,ZPS1,SLG1,PET127,YOR019W,YOR020W-A,CIN5,CRS5,CYC2,CUE5,IRC23,TOM6,RSB1,VHS3,YOR059C,SLD7,YOR062C,MSA1,SGO1,WHI5,LPX1,YVC1,ECM3,KTR1,VAM3,RGS2,RTC5,UBP2,AFI1,VPS17,RUP1,ELG1,MDM32,PET123,SWT1,YRM1,GAC1,MSB1,GEP3,MGM1,RUD3,STE13,RCN2,MCT1,YOR223W,HER1,YOR228C,KIN4,SRL1,PNT1,HRK1,TPO4,YOR302W,YOR304C-A,RRG7,SFG1,GNT1,LDB19,SCD5,YOR342C,MNE1,YOR352W,SOG2,MSC6,GDS1,VTS1,MRS6,GPB1,NUD1,ATF1,FRE5,YOR385W,LSP1,AEP3,YPL014W,VTC3,RMI1,SKS1,SVL3,MET31,MNN9,ALD6,YPL066W,MUK1,YPL071C,UBP16,ATP4,SEN54,ERI1,AIM43,ATG21,YPL108W,PEX25,BEM3,HOS3,MRP51,SPC29,RDS2,GIP3,FRK1,POC4,KES1,PET20,BEM4,SVS1,ATG29,YPL168W,MRPL40,NIP100,TRE1,PPQ1,TCO89,MRN1,UIP4,POS5,COA2,YPL199C,YIG1,AFT2,PGC1,RKM1,FLC1,YPL229W,FAS2,YPL245W,VIK1,BBP1,CLN2,YPL260W,ACM1,KAR9,YRF1-7,ATP20,YPR022C,SRO7,PUF2,ATG11,SMK1,JID1,YPR063C,OPY2,MRL1,MDM36,YPR091C,ASR1,SYT1,YPR097W,DBF20,YPR114W,RGC1,RRG8,TOM5,MSS18,VPS66,YPR148C,NCE102,SUE1,PIN3,NCA2,TPO3,BSP1,YPR172W,MLC2,HPA2,ARR1"
7	Component	16023	 cytoplasmic membrane-bounded vesicle	29	2219	107	6311	0.0465626	0.8339068	Underrepresented	-0.375527035	"YBL010C,CHS3,ERV15,TVP15,ENT5,TCA17,SIT1,TMN3,EMP47,CPD1,APM2,ARN1,ARN2,SMF2,SEC28,GYP6,CHS6,MTC1,LST4,VPS51,BCH2,EMP46,CHS5,YML037C,TVP18,CHS1,SEC2,BSC6,LDB19"
7	Component	5856	 cytoskeleton	100	2219	210	6311	6.00E-05	0.002845123	Enriched	0.437569628	"MTW1,SPC72,CDC15,SLA1,SHE1,STU1,SKT5,AIM3,SHE3,SLI15,AME1,DAD3,RGD1,BUD3,BIK1,LSB5,CYK3,LDB17,SHS1,ADY3,DAD1,ARP10,PDS1,FIN1,HSP42,SPC19,SPR28,GIC2,DAD4,SPC110,RVS167,PAC11,KRE28,CIN8,PEA2,DUO1,MPS2,SPC105,GTS1,SPR3,DBF2,DAM1,CBF2,YPP1,GIC1,CDC12,BZZ1,AXL2,AIM21,PAN1,DSN1,MPS3,BBC1,MHP1,BFA1,CDC11,BIR1,BUD4,NNF1,SPC42,ELM1,ASK1,HSK3,YKL222C,SPC34,DAD2,SFI1,ENT4,ADY4,NDL1,NKP2,BUD6,NBP1,NDC1,MDM1,HOF1,BUB2,CIK1,DYN3,END3,APP1,INN1,BNI5,CNM67,BNI4,SLG1,SLD7,SGO1,SLK19,KIN4,SCD5,NUD1,SPC29,NIP100,NSL1,VIK1,BBP1,KAR9,BSP1,MLC2"
7	Component	12505	 endomembrane system	118	2219	357	6311	0.21192705	1	Underrepresented	-0.089178259	"SPO7,MDM10,NUP60,UIP3,RCR1,CSG2,TSC3,AGP2,SEC66,SSH1,SED4,CSM1,GRX6,ASM4,PMT1,SHR3,OST4,TVP15,RGP1,ENT5,NUP42,VPS64,RTN1,SWA2,KEI1,HEH2,KEG1,KAP122,MIG1,MPS2,USE1,NUP49,OST5,BRR6,VMA21,VOA1,ATF2,SLI1,APM2,OPI1,WSC4,COS8,BRL1,BIG1,CHS7,NVJ1,EPS1,SNL1,KRE27,SSM4,APQ12,GVP36,SEC28,ICE2,NUP159,MGA2,MPS3,NUP192,NUP82,JEM1,TRL1,NUP85,SFT1,SPT23,NUP120,VPH2,LST4,MTR2,UIP5,NUP133,MMM1,POM33,POM34,RIC1,PER33,EMP46,SEC72,HRI1,NUP2,SEC39,UBX2,OST6,USA1,NDC1,SRC1,GSF2,NUP188,PML39,KAR5,TVP18,ASI1,PKR1,POM152,YMR134W,ROT1,GFD1,CUE1,ZDS1,LIP1,ASI3,EOS1,PGA2,PGA1,ASI2,YNL181W,GCR2,RAP1,COS10,MDM12,THP1,SHR5,SLD7,VPS17,ATF1,GCR1,ERI1,KES1,UIP4"
7	Component	5783	 endoplasmic reticulum	142	2219	379	6311	0.152644517	1	Enriched	0.091652037	"MDM10,FRT2,FLC2,PRM9,MST28,SCT1,RCR1,CSG2,TSC3,YBR096W,AGP2,YSY6,SEC66,SSH1,BSD2,PBN1,ARE1,SED4,GRX6,PMT5,PMT1,YDL121C,UBP1,SHR3,OST4,YDR056C,VPS64,RTN1,YDR307W,SWA2,YPS7,YDR476C,SEC20,EUG1,IRC22,YEL043W,GET2,VTC2,BST1,ERJ5,KEG1,ERG4,MST27,PRM8,USE1,SCS3,FLC3,TIP20,OST5,VMA21,VOA1,ATF2,SAY1,LAG1,OPI1,WSC4,BRL1,YHR045W,BIG1,CHS7,EPS1,SNL1,KRE27,SSM4,TED1,APQ12,YIL089W,ICE2,MGA2,GTT1,JEM1,PHO86,CIS3,SOP4,YJR015W,ILM1,LAC1,SPT23,VPH2,NTR2,GPT2,MMM1,POM33,YCT1,THI73,IZH3,PER33,FAR10,SEC72,HRI1,FLD1,SEC39,UBX2,OST6,USA1,GSF2,PGA3,MSC1,FAR3,KAR5,ASI1,YMR122W-A,PKR1,YMR134W,ROT1,SCJ1,CUE1,LIP1,SCW10,ASI3,SPO1,EOS1,YNL146W,PGA2,PGA1,YNL181W,YNL194C,DSL1,MID1,YPT11,LEM3,SEC12,ZRG17,COS10,MDM12,INP54,MPD2,SHR5,IRC23,RSB1,SLD7,ECM3,YOR223W,VTC3,ERI1,GIP3,UIP4,FLC1,YPR063C,YPR091C,YPR114W,NCE102"
7	Component	5576	 extracellular region	13	2219	27	6311	0.055239199	0.9389088	Enriched	0.453511172	"KNH1,MFA1,SCW4,DSE2,CIS3,HSP150,KRE9,PLB2,SCW10,MFA2,YGP1,PLB3,MF(ALPHA)1"
7	Component	5794	 Golgi apparatus	61	2219	186	6311	0.273242944	1	Underrepresented	-0.100462518	"MST28,GRX7,MNN2,KTR4,YCR043C,GRX6,BUG1,TVP15,RGP1,RTN1,MNN10,KEI1,TRS120,KRE2,ANP1,TCA17,MNN1,TMN3,EMP47,COG7,MST27,KEX1,COG1,COG2,TRS65,APM2,GVP36,SEC28,KTR7,CHS6,MTC1,YUR1,ATG27,MNN11,RCY1,AUR1,SFT1,YKL063C,VPS51,BCH2,KTR2,RIC1,EMP46,IMH1,CHS5,COG8,VAN1,TVP18,TRS130,KTR5,COG5,NPR1,SEC12,BSC6,KTR1,RUD3,STE13,GNT1,MNN9,KES1,SYT1"
7	Component	16020	 membrane	540	2219	1438	6311	0.014381965	0.3268965	Enriched	0.094926592	"ATP8,FUN14,SPO7,MDM10,YAL018C,FLC2,PEX22,SEO1,NUP60,PRM9,MST28,SCT1,COR1,AST1,AVT5,SRO77,RCR1,FLR1,GRX7,YBR016W,CHS3,CSG2,CHS2,FIG1,QDR3,TCM62,GIP1,YRO2,TSC3,BAP2,TAT1,SLM4,ECM33,AIM3,ATG14,CCZ1,AGP2,YSW1,PEX32,SEC66,FZO1,DTR1,MBA1,FTH1,ERV15,OM14,YBR238C,SSH1,APM3,BSD2,VBA2,PCA1,MAL31,COS2,YCL002C,AGP1,FUS1,MGR1,SPS22,PEX34,VAC17,GEX1,MRPL32,HSP30,YCR023C,PMP1,FEN2,ARE1,YCR061W,SED4,ATG15,CPR4,GIT1,YCR100C,YCR101C,GRX6,YDL012C,GPR1,MCH1,COX9,ASM4,PMT5,PMT1,MSS2,STF1,SRF1,YDL180W,GGC1,YDL199C,SHR3,YDL218W,FMP45,BRE4,OST4,ADY3,MPH2,COS7,RCR2,MRH1,BAP3,IPT1,PET100,YDR089W,YDR090C,TVP15,STE5,RGP1,ENT5,SSY1,NUP42,CBS2,VPS64,UPC2,MFB1,IVY1,COX20,RTN1,YDR307W,GIC2,PIB1,YDR319C,SWA2,TIM11,MSN5,ATP22,KEI1,ATP17,YDR381C-A,ATO3,SXM1,PFA5,STP1,UGO1,PEX29,SEC20,LPP1,GNP1,STL1,PMP2,SOM1,SIT1,FCY2,FCY21,FCY22,GET2,TMN3,SHO1,AVT6,YCK3,PET122,BEM2,VTC2,HSP12,BST1,STE2,YFL040W,AGP3,COS4,PTR3,KEG1,YFR045W,ERG4,KAP122,RIM8,MST27,PRM8,HNM1,USE1,RMD9,SCS3,FLC3,YGL140C,RRT6,AIM14,NUP49,TPN1,MDM34,OST5,COS12,STF2,SEC9,YGR016W,MTL1,YGR026W,BUD9,SCM4,MUP1,SPR3,VHT1,PEX8,PIL1,NNF2,VMA21,VOA1,YGR125W,YGR130C,FHN1,TPO2,CHO2,YGR168C,CBP4,ATF2,HIP1,SNG1,YPP1,MVB12,SLI1,PET54,SAY1,MAL11,COS6,LAG1,APM2,OPI1,WSC4,ARN1,YHL044W,ARN2,COS8,QCR10,YSC83,YHK8,SMF2,YHR078W,SAM35,BIG1,CHS7,SKG6,PEX28,SSP1,MDM31,EPS1,SNL1,KRE27,YIL029C,SSM4,GVP36,YIL067C,SEC28,AVT7,YIL089W,ICE2,SLM1,COX5B,NUP159,PRM5,QDR1,QDR2,OM45,AXL2,ATG32,COA1,YIL166C,PAN1,DAL3,MGA2,YIR035C,IRC24,GTT1,MPS3,NUP192,IRC8,TIM54,BIT61,NUP82,COA3,JEM1,IML2,TRL1,PRM10,MDV1,SNA3,SSY5,FAR1,CIS3,YJL163C,QCR8,ASG7,ATG27,CBP1,YJR015W,RAV1,NUP85,YJR054W,PTK2,CDC11,STE18,JSN1,ILM1,DAL5,MPH3,COS5,AUR1,SFT1,LAC1,CCE1,SPT23,DCW1,SFK1,NUP120,MNR2,CWP1,VPH2,CMC1,LST4,STE3,MTR2,YKL187C,MNN4,COS9,FRE2,MEH1,UTH1,RHO4,PAM17,GPT2,NUP133,GEX2,SPO75,MMM1,YEH1,POM33,TPO1,FRE6,YLL054C,YCT1,MMP1,YLR001C,THI73,POM34,YEH2,IZH3,YLR036C,RIC1,FRE8,OSW2,PER33,PET309,FMP25,EMP46,RAX2,XDJ1,NYV1,SRN2,YPS3,NHA1,SLS1,YLR152C,VTA1,MMR1,YLR194C,MSS51,QRI5,FRE1,ECM22,THI7,SEC72,ATP14,HRI1,PEX30,MID2,NUP2,GAS2,BUD8,ATG33,VID22,ATP10,COX8,FLD1,YLR413W,PUN1,TDA5,SEC39,ECM7,SST2,GIS4,UBX2,PPZ1,OST6,USA1,NDC1,GSF2,SUR7,PIF1,SMA2,ATP18,NUP188,MDM1,PML39,ATR1,PGA3,COX14,COS3,EIS1,SAM37,RIM9,KAR5,TVP18,ATP25,MGR3,ASI1,PKR1,POM152,OSW5,YMR160W,INP2,YMR187C,ICY1,ROT1,INP1,EFR3,GAS3,DFG5,GFD1,COX7,PET111,CUE1,ZDS1,BUL1,YMR279C,LIP1,YME2,FET4,ASI3,SPO1,SLM2,COX5A,VAC7,AQR1,TOM7,EOS1,YNL095C,YNL115C,TOM22,PGA1,ASI2,MDG1,CHS1,YNL194C,PEX17,YTP1,SIP3,PRM1,MID1,RIM21,KRE1,LEM3,MDJ2,COS1,ZRG17,PET494,YNR048W,MSO1,HOL1,BIO5,FRE4,YNR061C,YNR062C,YNR066C,COS10,MDM12,PLB3,YOL013W-A,YOL019W,TAT2,MIM1,GAS5,PEX15,YOL047C,RRT8,THP1,ATP19,AVO1,SHR5,MCH4,VPS68,GAS4,BSC6,FRE7,SLG1,ROD1,DFG16,CYC2,TOM6,STD1,RSB1,NRT1,YVC1,ECM3,VAM3,AFI1,VPS17,MDM32,THI72,MGM1,YOR228C,OSW1,PNT1,TPO4,RAX1,MCH5,PUT4,PIP2,MRS6,GPB1,YOR378W,FRE3,FRE5,LSP1,AEP3,VTC3,MNN9,UBP16,ATP4,SEN54,ERI1,ATG21,PEX25,SPO19,KES1,PRM4,TCO89,UIP4,FLC1,YPL257W,DIP5,SAM3,ATP20,SRO7,ATG11,YPR071W,OPY2,YPR114W,CTR1,TOM5,NCE102,YPR153W,NCA2,TPO3,OPT2"
7	Component	5624	 membrane fraction	69	2219	207	6311	0.31542622	1	Underrepresented	-0.077003545	"SCT1,YBL029C-A,TSC3,ECM33,ATG14,KTR3,MAL31,YCL049C,HSP30,YCR101C,ATG20,YDL124W,FMP45,MRH1,YDR056C,IPT1,SPS2,RGI1,HSP12,PAU5,STE2,PIL1,NNF2,COG2,CHO2,WSC4,INP51,SLM1,RHO3,GTT1,MPM1,JEM1,YJL132W,YJL171C,SOP4,DCW1,RHO4,GPT2,VTA1,FRE1,ATG23,SUR7,MSC1,COS3,PLB1,ATG16,GAS3,ROY1,RHO2,RHO5,CHS1,YNL194C,WSC2,SEC12,MSO1,YNR066C,GAS5,ATG19,WSC3,SLG1,SCD5,LSP1,YPL277C,DSS4,AXL1,CTR1,NCE102,TPO3,BSP1"
7	Component	5815	 microtubule organizing center	36	2219	73	6311	0.004408626	0.1247801	Enriched	0.488059398	"SPC72,CDC15,STU1,AME1,BIK1,ADY3,FIN1,SPC19,SPC110,KRE28,DUO1,MPS2,SPC105,DBF2,MPS3,BFA1,SPC42,SPC34,SFI1,ADY4,NKP2,BUD6,NBP1,NDC1,BUB2,CIK1,CNM67,SLD7,SGO1,KIN4,NUD1,SPC29,NIP100,VIK1,BBP1,KAR9"
7	Component	5740	 mitochondrial envelope	104	2219	321	6311	0.157707206	1	Underrepresented	-0.118030813	"ATP8,FUN14,MDM10,COR1,TCM62,FZO1,MBA1,OM14,YBR238C,MGR1,MRPL32,PTC6,COX9,MSS2,STF1,GGC1,PET100,CBS2,MFB1,COX20,TIM11,ATP22,ATP17,YDR381C-A,UGO1,SOM1,PET122,YFR045W,RMD9,MDM34,STF2,SCM4,PIL1,CBP4,PET54,QCR10,YSC83,SAM35,MDM31,COX5B,OM45,ATG32,COA1,GTT1,TIM54,COA3,IML2,MDV1,QCR8,CBP1,JSN1,CCE1,HOT13,CMC1,UTH1,PAM17,MMM1,PET309,FMP25,XDJ1,SLS1,MMR1,MSS51,QRI5,ATP14,ATP10,COX8,UBX2,GSF2,PIF1,ATP18,COX14,SAM37,ATP25,MGR3,MTF1,COX7,PET111,YME2,COX5A,TOM7,TOM22,MDJ2,PET494,MDM12,MIM1,ATP19,PET127,CYC2,TOM6,MDM32,MGM1,YOR228C,PNT1,LSP1,AEP3,UBP16,ATP4,SEN54,UIP4,ATP20,TOM5,SUE1,NCA2"
7	Component	5739	 mitochondrion	348	2219	1128	6311	0.000426609	0.01599774	Underrepresented	-0.188648901	"AI3,AI4,ATP8,BI2,BI3,VAR1,TFC3,FUN14,MDM10,SWC3,COR1,YBL059W,MRP21,YBL095W,TCM62,FMP23,YRO2,ECM33,SPT7,CBP6,MRPL36,OPY1,EXO5,FZO1,MBA1,COS111,OM14,YBR238C,AIM5,FMP21,MRPL27,LDB16,MGR1,MRPL32,IMG1,IMG2,PTC6,YDL027C,MTF2,MRP10,STP4,COX9,YDL086W,MSS2,STF1,YDL157C,INH1,GGC1,MRPL11,ACK1,GDH2,FMP45,LRG1,COS7,MRH1,RSM10,BAP3,TGL2,RRG1,FMP16,SED1,PET100,ECM18,NUM1,RSM24,CBS2,MFB1,COX20,RTN1,MHR1,TIM11,MRPL35,IRC3,MRP1,ATP22,ATP17,YDR381C-A,ATO3,MRP20,MRPL28,UGO1,RSM28,PSP1,GNP1,YDR514C,SOM1,CIN8,ZRG8,YER077C,AIM9,PET122,BEM2,FMP10,WWM1,AIM13,YFR045W,YMR31,COG7,PIB2,GEP7,MRH4,LCL3,SPC105,RMD9,RSM23,FLC3,NUT1,MDS3,MDM34,MTC3,STF2,YGR015C,SCM4,FMP48,MRPL25,MRP13,PIL1,GTF1,CCM1,MRPS35,PUS6,CBP4,PDX1,PET54,YGR235C,SPG1,YLF2,CBP2,QCR10,YSC83,SMF2,FYV4,HTD2,SAM35,YSP1,MDM31,AIM18,AIM46,SNL1,YIL077C,AIM19,RSM25,FMC1,SLM1,COX5B,OM45,REV7,ATG32,COA1,YIR024C,GTT1,PET130,YJL043W,TIM54,COA3,MPM1,YJL070C,ARG2,IML2,MRPL49,MDV1,AIM23,YJL133C-A,YJL147C,FMP33,QCR8,YJL171C,ATG27,CBP1,YJR003C,YJR039W,AIM24,BIR1,JSN1,YJR098C,RSM26,YJR111C,MGM101,CCE1,OAR1,YKL070W,HOT13,CMC1,MRPL31,RSM22,YKL162C,MRP49,FAS1,YKL187C,MST1,CBT1,MRPL13,TOF2,IRS4,BCH2,CAF4,UTH1,FMP46,LAS1,OAF3,PAM17,MRPL20,MMM1,GTT2,YLR001C,PET309,FMP25,RAX2,CSF1,XDJ1,GEP5,YLR132C,SLS1,PUS5,TOS4,MMR1,MSS51,QRI5,YLR283W,ATP14,MRPL15,NUP2,ATG33,MDM30,ECM19,CCW14,ATP10,COX8,SPP382,TDA5,MRPL4,FMP27,UBX2,GSF2,SUR7,PIF1,WAR1,ATP18,RPM2,MSC1,COX14,YML133C,AIM34,MRPL3,EIS1,SAM37,AEP1,KAR5,SOV1,ATP25,MGR3,POM152,AIM36,MRPS8,EFR3,MRPL44,MTF1,FUS2,YMR252C,COX7,PET111,CUE1,PPA2,AEP2,MRPL33,DSS1,YME2,COX5A,SUN4,TOM7,MSK1,APJ1,AIM37,YNL122C,TOM22,NAM9,YNL144C,MRPL22,YNL195C,YNL208W,YNL211C,RRG9,MPA43,MRPS18,MDJ2,AIM38,MRPL50,YNR040W,PET494,HOL1,MDM12,LAG2,MIM1,NGL1,ATP19,HAL9,HMI1,VPS68,PET127,YOR020W-A,CYC2,TOM6,ELG1,MDM32,PET123,MSB1,GEP3,MGM1,MCT1,HER1,YOR228C,PNT1,RRG7,MNE1,MSC6,GDS1,FRE5,LSP1,AEP3,ALD6,UBP16,ATP4,SEN54,AIM43,MRP51,GIP3,PET20,YPL168W,MRPL40,UIP4,POS5,COA2,AFT2,PGC1,FAS2,YRF1-7,ATP20,SMK1,JID1,MDM36,SYT1,YPR097W,RRG8,TOM5,MSS18,NCE102,SUE1,NCA2"
7	Component	5730	 nucleolus	51	2219	318	6311	6.30E-15	1.21E-12	Underrepresented	-1.132498657	"ECM1,RRN6,POP8,RRN10,YBL028C,POP7,RRP43,CSM1,AIR2,FOB1,RPA14,HMO1,LRS4,NOP16,LOC1,CGR1,POP6,SLX9,UTP8,YGR251W,SBP1,SPO12,UTP9,FAF1,AIR1,RRT14,CTK2,RRN7,NET1,RPA34,LSM8,URB2,URB1,DHR2,TOF2,UTP30,RRN5,RMP1,RSA3,IFH1,RRN11,CTK3,RRN9,RLP7,NOP13,POP3,NOP8,BUD21,NAN1,FHL1,JIP5"
7	Component	5634	 nucleus	738	2219	2082	6311	0.358467622	1	Enriched	0.011681609	"TFC3,SWC3,DEP1,SAW1,MTW1,CLN3,CDC24,OAF1,ECM1,NUP60,UIP3,LDB7,SLA1,RRN6,POP8,RRN10,YBL028C,YBL029W,SHE1,PSY4,ROX3,RTG3,NRG2,SPT7,TEC1,YBR085C-A,RXT2,MMS4,MUD1,APD1,SPP381,AMN1,UBS1,POP7,UMP1,NTC20,MED8,MSI1,YBR197C,AME1,HPC2,DAD3,ERT1,SRB6,SHG1,HSM3,RIF1,DUG2,MAL33,SGF29,FRM2,HBN1,BIK1,GID7,ADF1,MRC1,HMLALPHA1,HMLALPHA2,SRD1,HTL1,SNT1,RRP43,MATALPHA2,MATALPHA1,YCR051W,TAH1,SRB8,AHC2,TUP1,CSM1,RDS1,NHP10,MED2,SLX5,RPN4,STP4,PBP4,MBP1,RAD59,YDL063C,RXT3,THI3,ASM4,NUR1,PHO2,TMA17,RRP42,YDL124W,PCL2,YDL129W,SCM3,YDL144C,UGA3,AIR2,CDC13,HO,YDL233W,YPD1,SOK1,RAD61,HED1,DAD1,DAS2,LYS14,NRG1,SNF11,RAD55,STN1,ARX1,STE5,FOB1,PDS1,APC4,INO2,FIN1,YDR132C,HPR1,SAN1,SWI5,RPA14,NBP2,STB3,ARG82,HMO1,NGG1,CSN9,SAS4,ATC1,HST4,NUP42,REF2,SPC19,UME6,UPC2,ADR1,RAD9,SIR4,PRP42,SNU56,MET32,CHL4,YAP6,SWM1,RNH202,ZIP1,NSE3,HDA2,MHR1,RSC3,SRB7,SUM1,RAD34,IPK1,MCM21,DAD4,MSN5,SVF1,EAF1,TFC6,ESC2,XRS2,YDR391C,SXM1,ARO80,CAD1,LRS4,SSN2,ECM11,HEH2,STP1,SPP41,DIG2,LCD1,PLM2,YDR514C,URC2,KRE28,IRC4,YRF1-1,YEL007W,GCN4,EAF5,CIN8,HPA3,NOP16,SPC25,SRB4,CHZ1,YER034W,KRE29,GLN3,YEN1,MEI4,RGI1,YER079W,DOT6,IES5,RTT105,MAM1,FLO8,SWI4,SLX8,YCK3,RTR1,SCC4,SPT2,BCK2,YRF1-2,WWM1,IES1,HSP12,GAT1,RIM15,MOB2,SWP82,LOC1,IOC3,PHO4,CDC26,CNN1,PDR1,KAP122,PGD1,CGR1,MIG1,SDS23,YBP2,DUO1,SGF73,AFT1,MPS2,LIF1,SPC105,TOS8,SLD3,NAB2,CWC23,SNT2,ITC1,NUT1,SUT1,YRB30,CUP2,NUP49,SAE2,GTS1,HOS2,MIG2,SKI8,EDC1,VID30,BRR6,ZIP2,RMR1,RTG2,SNU71,YGR017W,POP6,YGR042W,RME1,YGR071C,PRP38,SLX9,ASK10,SRB5,YGR111W,DAM1,YGR126W,UTP8,CAF130,LSB1,CBF2,PTI1,RTS3,OKP1,RNR4,TFG1,SLI1,AMA1,PHO81,MGA1,YGR251W,RTT102,MAL13,YRF1-3,SHU1,YAP3,OPI1,SNF6,RIM101,SBP1,COS8,STP2,BRL1,SRB2,DOG2,FSH1,RSC30,PCL5,SAE3,KSP1,STE12,RTC3,YHR097C,YHR112C,ORC6,NDT80,YHR127W,IGO2,ARO9,CRP1,SPO12,RTT107,THP2,STB5,IKI1,MDM31,NVJ1,UTP9,RIX1,SET5,EST3,SNL1,VID28,FAF1,IRR1,SSM4,ULP2,CST6,APQ12,MET30,VHR1,PCI8,SPO22,AIR1,SDS3,XBP1,HOS4,NUP159,RPI1,POG1,RRT14,ASG1,CSM2,REV7,PAN1,DSN1,STS1,GAT4,MET28,YAP5,DAL81,MND2,MGA2,CTK2,MPS3,RRN7,NUP192,RTT101,ZAP1,NUP82,DLS1,NET1,IML2,TRL1,SIP4,GZF3,ALB1,SPT10,IDS2,RPA34,FAR1,JJJ2,RFA3,GON7,REC107,LSM8,URB2,NUP85,POL32,TAH11,YJR056C,PTK2,YAE1,BIR1,IME1,NNF1,RSF2,STR2,MCM22,TTI2,HIR3,URB1,PUT3,SPT23,IXR1,RGT1,PHD1,ASK1,NUP120,MSN4,MUD2,DHR2,MIF2,YKL091C,SLD2,HAP4,ABF1,SRP21,HSK3,LOT5,ASH1,MTR2,YRA2,YKL222C,RSC4,TOF2,YKR011C,YKR018C,NTR2,SET3,DAL80,CAF4,SPC34,SHB17,UIP5,UTP30,LAS1,OAF3,SIS2,YKR075C,NUP133,DAD2,PCC1,YKR096W,RTT109,ORC3,HIF1,POM33,GAT3,PPR1,POM34,RSC58,MLH2,RIC1,IES3,SPT8,PER33,RGR1,SIC1,XDJ1,GIS3,IOC2,CHA4,APC9,YLR108C,ACE2,YLR132C,SLX4,RRN5,RMP1,SWI6,TOS4,RSA3,IFH1,BUR2,ECM22,NDL1,HAP1,RED1,NEJ1,YLR278C,MEC3,YHC1,MMS22,SFH1,TMA10,REC102,NUP2,YLR363W-A,STP3,PSY3,CTF3,SWC7,CST9,SFP1,SPP382,SEC39,LEU3,YLR455W,NBP1,YRF1-4,YRF1-5,YAP1,RAD33,PPZ1,NSE5,YOX1,NDC1,SRC1,VPS71,RRN11,PRP39,GAL80,SML1,PIF1,MFT1,WAR1,TDA9,YML082W,UFO1,RPM2,ARG81,NUP188,PML39,YML108W,ZDS2,CTK3,DAT1,TAF8,RSC9,TAF4,SOK2,STB4,MAC1,CSI1,ARP9,MSN2,ARG80,IOC4,STB2,SEN15,UBX4,MOT3,RCO1,NPL6,CTF13,YMR111C,MED11,SPC24,ASI1,SAS2,POM152,REC114,YMR134W,GAT2,YMR144W,MSS11,CEP3,HOT1,ECM5,SPT21,RGM1,CLN1,ESC1,FUS2,RKR1,GFD1,ROY1,SAP30,RRN9,ZDS1,CAT8,TDA1,LIP1,RLP7,ASI3,YNL010W,SPO1,CRZ1,BOP3,MSG5,APJ1,NIS1,MET4,YNL108C,FYV6,YNL134C,EAF7,PGA2,RPC31,IGO1,PGA1,ASI2,YNL162W-A,IBD2,SKO1,NOP13,RHO5,YNL181W,SWT21,GCR2,RTT106,MER1,IES2,RAP1,SQS1,ELA1,SIN4,NRD1,RTC4,DSL1,TOF1,CAF120,HCH1,POP3,PCL1,STB1,DAL82,YRF1-6,NRM1,CSE2,MPP6,PPG1,COS10,ESC8,YAP7,PSH1,RTG1,THP1,HAL9,NDJ1,INO4,MDY2,MSN1,RRI2,NOP8,SPT20,AHC1,HST3,BUB3,CIN5,HIR2,STD1,ETT1,YOR052C,SLD7,YOR062C,YNG1,MSA1,SGO1,BUD21,DIA2,WHI5,RGS2,TFC7,AFI1,RUP1,SFL1,ELG1,SPP2,YRR1,SWT1,YRM1,MED4,SLK19,PTP2,SAS5,WTM2,WTM1,APC5,RFM1,SFG1,SCD5,TEA1,YOR342C,TYE7,MEK1,YOR352W,GDS1,VTS1,PIP2,RAD17,NDD1,RDR1,TFC8,TAF3,YPL014W,SWI1,CTF19,RMI1,SKS1,MET31,SGF11,LGE1,YPL068C,YPL071C,GCR1,SEN54,HOS3,MEI5,NAN1,TBF1,TAF14,RDS2,SPP1,UME1,BEM4,CUP9,CTI6,UIP4,NAB3,RSA1,DDC1,YIG1,AFT2,RKM1,CET1,USV1,NSL1,YPL245W,GAL4,HFI1,CLN2,YPL260W,ACM1,REC8,HAA1,SUT2,YPR022C,ARP7,MCM16,BRR1,ROX1,HOS1,MED1,ASA1,ASR1,SNT309,FHL1,CLB5,URN1,PIN3,JIP5,YPR172W,HDA3,RPC82,ARR1"
7	Component	5777	 peroxisome	17	2219	65	6311	0.078819522	1	Underrepresented	-0.426946016	"PEX22,PEX32,PEX34,PEX29,SEC20,PEX8,PEX21,PEX28,PEX30,SEC39,INP2,INP1,PEX17,DSL1,PEX15,LPX1,PEX25"
7	Component	5886	 plasma membrane	137	2219	289	6311	4.44E-06	0.000265231	Enriched	0.431065356	"PRM9,MST28,SRO77,FLR1,YBR016W,QDR3,BAP2,TAT1,ECM33,AGP2,PCA1,AGP1,FUS1,SPS22,GEX1,HSP30,PMP1,FEN2,GIT1,YDL012C,GPR1,MPH2,MRH1,BAP3,STE5,SSY1,GIC2,ATO3,PFA5,STP1,GNP1,STL1,FCY2,SHO1,YCK3,BEM2,HSP12,STE2,AGP3,PTR3,RIM8,MST27,PRM8,HNM1,TPN1,SEC9,MTL1,BUD9,MUP1,VHT1,TPO2,HIP1,SNG1,YPP1,SLI1,MAL11,ARN1,YHL044W,ARN2,AVT7,SLM1,QDR1,QDR2,AXL2,PAN1,BIT61,SSY5,CIS3,ASG7,PTK2,STE18,DAL5,MPH3,DCW1,SFK1,STE3,FRE2,RHO4,GEX2,TPO1,YLL054C,MMP1,YEH2,YPS3,NHA1,YLR194C,FRE1,THI7,MID2,BUD8,VID22,PUN1,SST2,GIS4,PPZ1,SUR7,ATR1,PGA3,EFR3,DFG5,BUL1,FET4,SLM2,AQR1,MDG1,CHS1,MID1,LEM3,MSO1,HOL1,BIO5,FRE4,PLB3,YOL019W,TAT2,AVO1,FRE7,SLG1,ROD1,STD1,RSB1,NRT1,AFI1,TPO4,MCH5,PUT4,GPB1,FRE3,TCO89,DIP5,SAM3,SRO7,OPY2,CTR1,NCE102,TPO3,OPT2"
7	Component	5840	 ribosome	78	2219	352	6311	3.77E-08	3.46E-06	Underrepresented	-0.666070444	"VAR1,YBL028C,MRP21,CBP6,MRPL36,MRPL27,MRPL32,IMG1,IMG2,PAT1,MRP10,TMA17,MRPL11,RSM10,SED1,ARX1,RSM24,YDR186C,CBS2,YDR239C,MRPL35,MRP1,MRP20,MRPL28,RSM28,YEL043W,BUD27,YMR31,RSM23,AIM14,MRPL25,MRP13,MRPS35,YPP1,RSM25,TMA108,AIM21,MRPL49,ALB1,MTC1,RSM26,MRPL31,RSM22,MRP49,YKL222C,MRPL13,MRPL20,YKR096W,POM33,YLL032C,MRPL15,TMA10,MRPL4,PML39,MRPL3,YMR086W,MRPS8,MRPL44,RKR1,MRPL33,YMR295C,NAM9,MRPL22,YNL208W,MRPS18,SKP2,MRPL50,MPP6,NBA1,MDY2,YOR019W,PET123,HER1,MRP51,GIP3,MRPL40,YPR091C,YPR148C"
7	Component	30427	 site of polarized growth	119	2219	227	6311	2.06E-08	2.00E-06	Enriched	0.576228232	"CDC24,BUD14,CDC15,SLA1,SHE1,YEL1,SKT5,BOI1,CHS3,CHS2,FIG1,YBR071W,SHE3,BEM1,RGD1,BUD3,FUS1,BIK1,SYP1,BUD5,YCR043C,CYK3,PCL2,LDB17,PCL9,SHR3,SHS1,LRG1,STE5,NUM1,SEC5,SPR28,GIC2,YDR348C,RVS167,SEC3,FIR1,ZRG8,TDA2,BOI2,SHO1,DSE1,PEA2,BEM2,MOB2,RGD2,MLC1,BUD9,SPR3,DBF2,SMI1,GIC1,CDC12,BZZ1,SKG6,KEL1,AXL2,AIM21,PAN1,EXO70,BCK1,FAR1,CIS3,RCY1,CDC11,BUD4,ELM1,SMY1,SHE2,RHO4,PXL1,SKG1,RAX2,CCW12,SKG3,MMR1,BUD6,CHS5,MID2,BUD8,ZDS2,HOF1,FUS2,ZDS1,YMR295C,NIS1,END3,INN1,BNI5,BNI4,SEC2,PRM1,WSC2,YPT11,MSO1,CSI2,NBA1,WSC3,SLG1,ARF3,AFI1,MSB1,MKK1,KIN4,SRL1,DSE3,RAX1,YOR304C-A,SOG2,SVL3,YPL066W,BEM3,HOS3,AIM44,FLC1,KAR9,AXL1,BSP1,MLC2"
7	Component	5773	 vacuole	77	2219	223	6311	0.450962111	1	Underrepresented	-0.026154403	"GRX7,SLM4,ATG14,AGP2,TOS1,FTH1,APE3,BSD2,VBA2,COS2,VAC17,GEX1,YCR023C,ATG15,GRX6,YDL180W,RCR2,IVY1,YDR262W,PIB1,SIP1,AVT6,YCK3,VTC2,COS4,VOA1,YGR125W,TPO2,COS6,YHR202W,YIL067C,AVT7,YIL089W,SGA1,YIR014W,SNA3,YJR054W,COS5,MNR2,YKL077W,LAP4,SSH4,MEH1,GEX2,TPO1,FRE6,YLR001C,NYV1,ATR1,COS3,YMR160W,ICY1,PBI2,VAC7,YNL058C,YNL115C,TDA7,COS1,YNR061C,CSI2,YOL019W,MCH4,VPS68,ZPS1,YVC1,VAM3,YOR223W,SRL1,TPO4,VTC3,ATG21,SVS1,TRE1,TCO89,FLC1,OPY2,TPO3"
7	Function	16887	 ATPase activity	31	2219	230	6311	4.15E-14	7.18E-12	Underrepresented	-1.383334785	"ATP8,LDB7,PCA1,RAD55,RSC3,TIM11,IRC3,ATP17,IOC3,RSC30,EST3,HSP150,RSC4,IOC2,ATP14,SFH1,SPP382,ATP18,RSC9,ARP9,IOC4,NPL6,DDR48,LEM3,YNR048W,HMI1,RSB1,ECM3,ATP4,ATP20,ARP7"
7	Function	8092	 cytoskeletal protein binding	25	2219	65	6311	0.242889433	1	Enriched	0.129447333	"SLA1,DAD3,BIK1,DAD1,FIN1,NUM1,SPC19,DAD4,RVS167,PEA2,DUO1,SPC105,MLC1,DAM1,BBC1,ASK1,HSK3,SPC34,DAD2,NDL1,BUD6,HOF1,CIN1,NIP100,MLC2"
7	Function	3677	 DNA binding	181	2219	342	6311	1.66E-12	2.42E-10	Enriched	0.589952328	"OAF1,RRN6,RRN10,RTG3,EDS1,TEC1,MED8,HPC2,ERT1,RIF1,SRD1,MATALPHA2,MATALPHA1,HMRA2,RDS1,NHP10,RPN4,STP4,MBP1,RAD59,ASM4,PHO2,UGA3,CDC13,LYS14,NRG1,DBF4,STN1,FOB1,SWI5,STB3,HMO1,HST4,REF2,UME6,UPC2,ADR1,RAD9,SIR4,MET32,YAP6,NSE3,HDA2,MHR1,RSC3,SUM1,XRS2,ARO80,STP1,LCD1,URC2,GCN4,GLN3,DOT6,FLO8,SWI4,YER130C,SPT2,YER184C,GAT1,YFL052W,IOC3,PHO4,PDR1,MIG1,AFT1,TOS8,SNT2,SAE2,MIG2,YGR067C,CBF2,MGA1,YAP3,RIM101,STP2,RSC30,STE12,ORC6,NDT80,CRP1,STB5,EST3,CST6,VHR1,XBP1,ASG1,GAT4,RRN7,ZAP1,NET1,SIP4,GSM1,GZF3,SPT10,RFA3,GON7,RSF2,HIR3,MGM101,PUT3,SPT23,IXR1,RGT1,PHD1,MSN4,MIF2,SLD2,ABF1,ASH1,YKL222C,DAL80,PCC1,ORC3,YLL054C,GAT3,IOC2,CHA4,ACE2,ECM22,HAP1,RED1,NEJ1,YLR278C,MEC3,STP3,SFP1,LEU3,YAP1,YOX1,RRN11,TDA9,DAT1,SOK2,STB4,MSN2,ARG80,IOC4,MOT3,CTF13,CEP3,RGM1,CAT8,CRZ1,RAP1,DAL82,YNR063W,THP1,HAL9,NDJ1,INO4,HST3,CIN5,HIR2,DIA2,SFL1,YRR1,YRM1,TEA1,TYE7,VTS1,RAD17,RDR1,RMI1,MET31,GCR1,TBF1,RDS2,CUP9,AFT2,USV1,GAL4,SUT2,YPR013C,YPR015C,YPR022C,ROX1,FHL1,HDA3,YPR196W,ARR1"
7	Function	19899	 enzyme binding	19	2219	39	6311	0.027769795	0.5702022	Enriched	0.47048425	"GIP4,ECM21,GIP1,YPD1,PDS1,GIC2,ROG3,ART5,GIC1,ALY2,RCN1,ALY1,AVO1,ROD1,LDB19,SCD5,MRS6,GIP3,SRO7"
7	Function	30234	 enzyme regulator activity	107	2219	218	6311	6.41E-06	0.00036813	Enriched	0.481241617	"LTE1,GIP4,CLN3,CDC24,BUD14,PSY4,YEL1,SKT5,CSG2,GIP1,TSC3,CCZ1,SLI15,RGD1,STE50,PMP1,BUD5,SED4,PCL2,PCL9,INH1,CDC13,LRG1,REG1,DBF4,RGP1,GIC2,KEI1,SAC7,TRS120,GIP2,PCL6,BEM2,SLO1,CAK1,MOB2,RGD2,IGD1,SGF73,PCL10,YRB30,GTS1,CLG1,TRS65,AMA1,PHO81,GIC1,PCL5,YHR138C,PIG2,RPI1,GYP6,FAR1,BFA1,BUD2,RCN1,TOF2,SIS2,PXL1,RIC1,RFU1,SIC1,VTA1,BUR2,ATG17,TUS1,SST2,GAL80,SML1,PIF1,TSL1,BUB2,CLN1,TRS130,ROY1,TPS3,CUE1,ZDS1,PBI2,SEC2,HCH1,PCL1,MDJ2,SEC12,DCP1,WHI2,STD1,VHS3,RGS2,BAG7,GAC1,MRS6,GPB1,RMI1,SGF11,OAZ1,ERI1,BEM3,GIP3,PCL8,CIN2,CLN2,ACM1,DSS4,SRO7,SYT1,CLB5"
7	Function	3924	 GTPase activity	13	2219	57	6311	0.031129783	0.615921	Underrepresented	-0.62449134	"FZO1,YPT10,CDC12,EST3,RHO3,RHO4,DDR48,RHO2,YPT53,RHO5,YPT11,ARF3,MGM1"
7	Function	4386	 helicase activity	25	2219	80	6311	0.27027818	1	Underrepresented	-0.170112949	"YBL113C,IRC3,YRF1-1,YEL077C,ECM32,YRF1-2,MRH4,YRF1-3,YHL050C,EST3,YIL177C,YJL225C,DHR2,YLL066C,YLL067C,SPP382,YRF1-4,YRF1-5,PIF1,YML133C,YRF1-6,HMI1,YRF1-8,YRF1-7,YPR204W"
7	Function	42393	 histone binding	11	2219	34	6311	0.442004554	1	Underrepresented	-0.120072267	"SGF29,RAD9,SIR4,CHZ1,RSC4,SET3,HIF1,RTT106,YNG1,SPP1,CTI6"
7	Function	16810	" hydrolase activity, acting on carbon-nitrogen (but not peptide) bonds"	13	2219	61	6311	0.01369845	0.3148047	Underrepresented	-0.722338664	"RXT2,HST4,AMD2,HDA2,BNA7,HOS2,SDS3,DAL3,SAP30,HST3,HOS3,HOS1,HDA3"
7	Function	16798	" hydrolase activity, acting on glycosyl bonds"	11	2219	47	6311	0.058467249	0.971396	Underrepresented	-0.587198277	"EXG2,SCW11,SCW4,BGL2,DSE2,SGA1,DCW1,DFG5,SCW10,SUN4,EGT2"
7	Function	43167	 ion binding	11	2219	41	6311	0.169669292	1	Underrepresented	-0.39016143	"PCA1,GRX6,CUP1-1,CUP1-2,ZAP1,HOT13,CMC1,IZH3,YNL234W,CRS5,DSS4"
7	Function	16853	 isomerase activity	8	2219	57	6311	0.000307047	0.01222004	Underrepresented	-1.324931058	"CPR4,GPM2,EUG1,PUS6,EPS1,CPR7,GPM3,MPD2"
7	Function	16301	 kinase activity	45	2219	202	6311	3.91E-05	0.001933161	Underrepresented	-0.658399431	"CDC15,ATG14,SAT4,RTK1,ARG82,VHS1,IPK1,SIP1,PKH3,YCK3,CAK1,RIM15,ALK1,FMP48,DBF2,KSP1,PFK26,CTK2,TRL1,BCK1,HAL5,PTK2,ELM1,PRR1,NNK1,PTK1,RCK2,YLR345W,CTK3,TDA1,NPR1,MCK1,PFK27,MKK1,KIN4,HRK1,MEK1,SKS1,MKK2,FRK1,YPL150W,POS5,SMK1,ISR1,DBF20"
7	Function	16874	 ligase activity	35	2219	180	6311	2.14E-06	0.000136695	Underrepresented	-0.854611124	"SAF1,SLX5,APC4,YDR131C,SAN1,YDR306C,PIB1,SLX8,CDC26,GTF1,DMA1,SSM4,RTT101,TRL1,DAS1,MST1,ATG10,APC9,YLR224W,MDM30,CST9,UFO1,BUL2,ASI1,ATG16,RKR1,BUL1,ASI3,MSK1,DMA2,SKP2,PSH1,DIA2,APC5,ASR1"
7	Function	8289	 lipid binding	35	2219	87	6311	0.133898769	1	Enriched	0.194298477	"NUP60,BOI1,SLM4,BEM1,RGD1,ASM4,ATG20,STE5,ENT5,IVY1,GIC2,PIB1,RVS167,SNX41,SEC3,BOI2,HSP12,PIB2,YPT35,CDC12,SLM1,EXO70,ATG27,CDC11,MDM1,SLM2,INN1,SEC2,AVO1,VPS17,HES1,ATG21,BEM3,KES1,YPR097W"
7	Function	16829	 lyase activity	10	2219	83	6311	1.49E-06	0.000101428	Underrepresented	-1.545152381	"THI3,ARO10,HTD2,YHR112C,FAS1,SIS2,PUS5,YML082W,ABZ2,VHS3"
7	Function	8168	 methyltransferase activity	10	2219	86	6311	5.77E-07	4.25E-05	Underrepresented	-1.596377704	"SHG1,CHO2,EFM1,CTM1,RSM22,YLR063W,RKM5,YMR209C,SPP1,RKM1"
7	Function	3674	 molecular function unknown	1042	2219	1998	6311	0	0	Enriched	0.56875765	"FUN14,MDM10,SWC3,DEP1,YAL018C,SAW1,FRT2,FUN19,MTW1,ECM1,TDA8,YAL067W-A,PAU8,PAU7,YAR023C,UIP3,YAR028W,YAR029W,PRM9,MST28,YAR064W,YAR066W,YBL010C,YBL028C,YBL029C-A,YBL029W,SHE1,YBL039W-B,ECM13,PIN4,YBL059W,SEF1,AST1,YBL081W,YBL086C,YBL095W,SRO77,YBL107C,YBL111C,YBL112C,RCR1,DSF2,YBR016W,FIG1,FMP23,YRO2,YBR056W,MUM2,YBR062C,YBR071W,YBR074W,ECM8,ECM33,YBR085C-A,PBY1,YBR096W,AIM3,OPY1,YBR137W,YBR138C,YSW1,APD1,SPP381,ICS2,TOS1,YSY6,UBS1,PEX32,UMP1,AIM4,YBR197C,COS111,ERV15,AME1,SDS24,YBP1,YBR225W,OM14,YBR238C,SPO23,SRB6,YBR255C-A,MTC4,YBR259W,AIM5,FMP21,BIT2,HSM3,APM3,PAU24,COS2,YCL002C,LDB16,YCL012C,BUD3,FUS1,RNQ1,LSB5,GFD2,GID7,POF1,SPS22,YCL048W-A,YCL049C,LRE1,PEX34,MRC1,YCL068C,YCR007C,YCR015C,MAK32,PET18,HSP30,YCR023C,SYP1,SNT1,RRP43,YCR043C,YCR051W,CTR86,YCR061W,YCR075W-A,YCR076C,PAT1,CSM1,OCA4,YCR100C,YCR101C,YCR102C,PAU3,YDL012C,GPM2,YDL027C,KNH1,PBP4,YDL063C,YDL073W,RXT3,NUR1,BUG1,MSS2,TMA17,RRP42,CYK3,YDL121C,YDL129W,STF1,SRF1,YDL144C,LDB17,YDL157C,YDL160C-A,NRP1,UGX2,PAR32,YDL176W,YDL177C,YDL180W,YDL186W,RBS1,ACK1,YDL218W,FMP45,BRE4,YDL233W,AIM6,ADY3,RCR2,SOK1,RAD61,HED1,DAS2,CIS1,MRH1,YDR034W-B,YDR056C,RRG1,OCA6,FMP16,SHU2,YDR089W,YDR090C,TVP15,ARX1,SPO71,YDR124W,ECM18,YDR132C,RPA14,SSY1,NBP2,SEC5,CSN9,YDR179W-A,ATC1,YDR186C,VPS64,RAV2,EBS1,MFB1,YDR222W,RTN1,YDR239C,YDR249C,SWM1,YDR262W,MTH1,YDR307W,RAD34,HIM1,MCM21,YDR319C,SVF1,YDR348C,CNL1,EAF1,ESC2,YDR370C,YDR374C,YDR381C-A,NKP1,YDR391C,YDR415C,LRS4,APT2,YDR444W,ECM11,HEH2,SPP41,JIP4,YDR476C,PEX29,VPS3,PSP1,YDR506C,YDR514C,SPS2,YDR524C-B,KRE28,FIT1,IRC4,PAU10,IRC22,VAB2,YEL007W,EDC3,PMP2,GTT3,EAF5,YEL023C,YEL043W,TCA17,PAU2,DSF1,RMD6,YEL073C,YEL075C,YEL076C,YEL076C-A,NOP16,FIR1,ZRG8,YER034W,KRE29,MEI4,SPO73,RGI1,TDA2,YER077C,YER079W,AIM9,IES5,AIM11,AST2,RTT105,MAM1,TMN3,DSE1,VFA1,PMD1,YER137C,YER138W-A,SCC4,SPI1,YER158C,BCK2,ISC10,FMP10,YER187W,YER188C-A,YER189W,YER190C-B,VTC2,WWM1,IES1,PAU5,BUD27,EMP47,YFL051C,DDI2,COS4,YFL064C,YFL065C,YFL066C,YFL067W,YFL068W,FAR7,AIM13,YFR016C,PES4,PTR3,RRT5,YFR039C,ERJ5,KEG1,IRC6,CNN1,COG7,CGR1,YGL036W,YGL041W-A,RIM8,MST27,PRM8,SDS23,GEP7,YBP2,KXD1,YGL081W,LCL3,RMD9,YGL108C,YGL117W,SCS3,CWC23,ITC1,YGL138C,YGL140C,TIP20,RRT6,NUT1,YGL176C,YGL194C-A,MDS3,SKI8,MDM34,COG1,MTC3,VID30,SHE10,YGL242C,BRR6,ZIP2,RMR1,VEL1,PAU11,YGL262W,COS12,STF2,YGR015C,YGR016W,YGR017W,MTL1,YGR026W,BUD9,YGR042W,SCM4,YGR053C,YGR071C,PRP38,YGR079W,SLX9,PIL1,NNF2,VMA21,VOA1,YGR111W,YGR117C,COG2,YGR122W,YGR125W,YGR126W,YGR130C,FHN1,CAF130,LSB1,RTS3,YGR168C,YGR169C-A,CBP4,OKP1,FYV8,SNG1,YPP1,SMI1,BNS1,YGR235C,SPG1,YGR237C,YGR251W,HUA1,YGR273C,RTT102,PAU12,COS6,SHU1,YHL026C,OCA5,YHL042W,ECM34,YHL044W,PAU13,COS8,YHL049C,YSC83,YHR022C,YHR035W,BRL1,YHR045W,YHK8,YHR054C,FYV4,YHR078W,SAE3,SAM35,RTC3,YHR097C,BIG1,SBE22,BZZ1,YHR127W,YHR131C,IGO2,SKG6,PEX28,MTC6,SPO12,RTT107,YSP1,KEL1,TDA11,YHR177W,YHR182W,SSP1,PFS1,IKI1,CTF8,YHR192W,MDM31,RIX1,AIM18,AIM46,YHR202W,SET5,YHR212W-A,YHR213W,YHR213W-B,YHR214W,YHR218W,YHR219W,TIR3,YIL014C-A,SNL1,VID28,FAF1,YIL024C,KRE27,YIL029C,TED1,APQ12,GVP36,YIL055C,RGI2,YIL060W,YIL067C,PCI8,SPO22,SEC28,YIL077C,AIM19,YIL089W,ICE2,FMC1,YIL102C,HOS4,PRM5,POG1,SIM1,RRT14,CSM2,VHS2,OM45,TMA108,AXL2,ATG32,YIL151C,YIL156W-B,COA1,YIL161W,PAU14,AIM21,YIR007W,DSN1,STS1,YIR014W,YIR024C,MND2,DCG1,YIR035C,IRC24,PAU15,YIR042C,YJL016W,MPS3,PET130,IRC18,LOH1,YJL043W,YJL049W,IRC8,IKS1,BIT61,NUP82,COA3,DLS1,MPM1,YJL070C,IML2,TAX4,CHS6,SET4,PRM10,ALB1,MTC1,YJL127C-B,AIM23,YJL132W,YJL133C-A,IDS2,YJL147C,RPA34,SNA3,FMP33,JJJ2,YJL163C,ASG7,YJL171C,KRE9,SOP4,ECM25,NCE101,YJL206C,REE1,PAU1,YJR003C,YJR012C,YJR015W,REC107,YJR030C,RAV1,YJR039W,URB2,YJR054W,YJR056C,YJR061W,YAE1,AIM24,ACF4,BIR1,YJR098C,ABM1,YJR111C,NNF1,YJR112W-A,ILM1,MCM22,TTI2,YJR141W,DAN1,DAN4,YJR154W,COS5,URB1,YKL018C-A,YKL050C,SFK1,BLI1,YKL063C,YKL070W,STB6,YKL075C,YKL077W,YKL091C,MBR1,MTC2,YKL105C,YKL107W,VPH2,SSH4,MRP8,YKL162C,LOT5,YKL187C,MNN4,CBT1,COS9,PAU16,ECM9,YKR005C,MEH1,YKR011C,YKR015C,YKR018C,IRS4,NTR2,BCH2,CAF4,UTH1,UIP5,YKR045C,PET10,UTP30,LAS1,PAM17,YKR075C,YKR096W,SKG1,SFI1,SPO75,MMM1,YLL007C,POM33,PAU17,YLL032C,IRC19,YLL056C,PAU18,YLL066W-B,YLR001C,YLR012C,POM34,IRC25,RSC58,MLH2,YLR036C,PAU23,YLR040C,YLR049C,IES3,OSW2,YLR057W,PER33,FMP25,RAX2,CSF1,GEP5,GIS3,YLR099W-A,LCL2,YLR108C,CCW12,YLR132C,SLS1,YLR152C,YLR154C-H,YLR156C-A,YLR156W,YLR157C-C,YLR157W-D,YLR157W-E,YLR159C-A,YLR159W,YLR161W,YLR173W,YLR177W,SKG3,MMR1,PBA1,QRI5,YLR211C,MSC3,RSA3,FAR10,SSP120,YLR257W,BOP2,YLR283W,YLR287C,HRI1,IMH1,NKP2,MMS22,PEX30,YLR326W,TMA10,REC102,CHS5,SPO77,YLR352W,BUD8,ATG33,VPS38,NMD4,YLR363W-A,VID22,PSY3,CTF3,SWC7,ECM19,ART10,FLD1,YLR407W,BLS1,BER1,YLR413W,PUN1,YLR422W,TDA5,ATG23,ECM30,DIF1,SEC39,ECM7,YLR445W,YLR446W,FMP27,YLR455W,YLR456W,NBP1,YLR460C,PAU4,YLR462W,YLR464W,YLR466C-B,YML002W,GIS4,RAD33,PSP2,YML020W,NSE5,NDC1,SRC1,YML037C,AIM32,SUR7,SMA2,COG8,YML083C,PML39,YML108W,ZDS2,NAB6,YML119W,PGA3,MSC1,COX14,COS3,AIM34,CSI1,FAR8,EIS1,FAR3,STB2,SAM37,RIM9,AEP1,KAR5,SOV1,UBX4,TVP18,RCO1,YMR086W,ATP25,MUB1,SPG4,YMR111C,YMR122W-A,PKR1,YMR124W,DLT1,REC114,YMR134W,SIP5,YMR144W,OSW5,AIM36,YMR160W,EAR1,ECM5,SPT21,YMR181C,ADD37,YMR185W,YMR187C,SPG5,ICY1,YMR196W,INP1,YMR206W,EFR3,ESC1,FUS2,YMR244W,YMR252C,GFD1,YMR265C,AEP2,YMR295C,YME2,ELP6,DIA1,PAU19,YNL010W,YNL018C,YNL019C,YNL033W,YNL034W,BOP3,YNL050C,COG5,VAC7,OCA2,YNL058C,MLF3,MKS1,NIS1,EOS1,SNN1,NST1,APP1,YNL095C,AIM37,YNL108C,YNL115C,YNL122C,FYV6,EAF7,YNL144C,YNL146W,PGA2,IGO1,ASI2,YGP1,YNL162W-A,IBD2,YNL165W,BNI5,MDG1,TDA7,SWT21,YNL190W,YNL193W,YNL194C,YNL195C,YNL208W,YNL211C,RRG9,IES2,SQS1,YTP1,MPA43,RTC4,DSL1,TOF1,CAF120,PRM1,RIM21,YNL295W,TOS6,DDI3,COS1,AIM38,YNR040W,MSO1,YNR061C,YNR062C,YNR066C,YNR075C-A,COS10,PAU6,CSI2,MDM12,YOL013W-A,ESC8,YOL019W,LAG2,MIM1,YOL036W,YOL047C,RRT8,AIM39,GPM3,CRT10,NBA1,MDY2,RRI2,VPS68,BSC6,NOP8,ZPS1,PAU20,YOL166W-A,TIR2,PET127,YOR019W,YOR020W-A,YOR021C,DFG16,IRC23,ETT1,YOR052C,YOR059C,SLD7,YOR062C,MSA1,YOR072W-B,SGO1,YOR097C,PIN2,YOR114W,RTC5,AFI1,SIA1,MDM32,SPP2,MED4,MSB1,YOR192C-C,SLK19,GEP3,RUD3,RCN2,YOR223W,HER1,YOR228C,SSP2,SRL1,OSW1,TRE2,DSE3,PNT1,RAX1,YOR304C-A,RRG7,SPS4,YOR338W,YOR342C,MNE1,YOR352W,SOG2,MSC6,GDS1,YOR378W,FIT2,FIT3,YOR385W,YOR387C,YOR389W,PAU21,LSP1,AEP3,YPL014W,CTF19,VTC3,SVL3,SRL4,YPL034W,YPL039W,YPL041C,LEE1,LGE1,YPL066W,YPL068C,MUK1,YPL071C,YPL077C,AIM43,YPL108W,PEX25,MEI5,SPO19,POC4,PRM4,AIM44,PET20,BEM4,SVS1,SET6,ATG29,YPL168W,TRE1,TCO89,MRN1,UIP4,COA2,RSA1,DDC1,YPL199C,YIG1,YPL229W,NSL1,YPL245W,ICY2,YPL257W,YPL260W,KAR9,YPL272C,YPL277C,PAU22,REC8,YPR010C-A,MCM16,JID1,YPR063C,MED1,YPR071W,OPY2,MDM36,YPR084W,ASA1,YPR089W,YPR091C,YPR109W,YPR114W,RGC1,RRG8,YPR117W,MSS18,VPS66,YPR148C,NCE102,SUE1,URN1,YPR153W,PIN3,NCA2,MMS1,JIP5,YPR170W-B,YPR172W,YPR202W,YPR203W"
7	Function	3729	 mRNA binding	18	2219	76	6311	0.021082341	0.455073	Underrepresented	-0.570043556	"SHE3,SNU56,LOC1,NAB2,MPT5,EDC1,LYS1,CBP1,JSN1,MUD2,SHE2,YHC1,PRP39,MER1,DCP1,ARF3,NAB3,PUF2"
7	Function	4518	 nuclease activity	27	2219	130	6311	0.000226085	0.009371203	Underrepresented	-0.759521355	"AI3,AI4,BI2,POP8,MMS4,EXO5,POP7,HO,RNH202,SNM1,YEN1,SAE2,POP6,POL32,CCE1,SLX4,RMP1,RPM2,NGL3,SEN15,NGL2,DSS1,MKT1,POP3,NGL1,SWT1,SEN54"
7	Function	1071	 nucleic acid binding transcription factor activity	68	2219	85	6311	0	0	Enriched	1.186030861	"RRN10,MAL33,RPN4,MBP1,PHO2,UGA3,INO2,UME6,UPC2,ADR1,MET32,SUM1,STP1,GLN3,FLO8,SWI4,PHO4,MIG1,AFT1,MIG2,MGA1,MAL13,YAP3,STP2,STE12,NDT80,STB5,XBP1,GAT4,MET28,SIP4,GZF3,RSF2,PHD1,MSN4,HAP4,ASH1,DAL80,GAT3,PPR1,CHA4,RRN5,IFH1,ECM22,SFP1,YAP1,WAR1,SOK2,MSN2,GAT2,MSS11,RRN9,CAT8,CRZ1,RAP1,INO4,HMS1,SFL1,WTM2,TYE7,RDR1,MET31,GCR1,TBF1,RDS2,CUP9,AFT2,GAL4"
7	Function	16779	 nucleotidyltransferase activity	6	2219	113	6311	2.62E-14	4.69E-12	Underrepresented	-2.727257506	"AIR2,AIR1,REV7,POL32,RPC31,RPC82"
7	Function	16491	 oxidoreductase activity	56	2219	276	6311	2.61E-08	2.47E-06	Underrepresented	-0.793210579	"COR1,GRX7,ARA1,FRM2,HBN1,AAD3,GRX6,COX9,YDL124W,GDH2,AAD4,DIT2,EUG1,AAD6,AAD16,MET10,ERG4,AIM14,YGL185C,RNR4,QCR10,CUP1-1,CUP1-2,COX5B,LYS1,GTT1,QCR8,OAR1,FAS1,FRE2,FMP46,MTD1,FRE6,FRE8,FRE1,GRX8,COX8,COX7,COX5A,YNL134C,YNL181W,AAD14,FRE4,YNR073C,MPD2,MDH2,FRE7,AAD15,CYC2,FRE3,FRE5,MET12,ALD6,YPL113C,FAS2,ARR2"
7	Function	8233	 peptidase activity	21	2219	137	6311	1.43E-07	1.20E-05	Underrepresented	-1.197755704	"DUG2,APE3,UBP1,MKC7,YPS7,SOM1,KEX1,BAR1,ULP2,UBP7,SSY5,LAP4,YPS1,YPS3,SNO4,UBP2,STE13,HSP33,UBP16,HSP32,AXL1"
7	Function	16791	 phosphatase activity	25	2219	97	6311	0.030408987	0.6074449	Underrepresented	-0.448097697	"SPO7,POA1,PTC4,PPS1,PTC6,PPZ2,LPP1,RTR1,HIS2,SAP155,DOG2,DOG1,INP51,SHB17,PPZ1,TSL1,YMR087W,TPS3,MSG5,OCA1,PPG1,INP54,PTP2,PPQ1,CET1"
7	Function	988	 protein binding transcription factor activity	51	2219	76	6311	3.01E-09	3.13E-07	Enriched	0.932456784	"ROX3,MMS4,MED8,SGF29,HMLALPHA1,HMLALPHA2,MATALPHA2,MATALPHA1,SRB8,MED2,NGG1,UME6,MET32,SRB7,SSN2,SRB4,PGD1,GTS1,SRB5,OPI1,SRB2,IMP2',IME1,HIR3,RGT1,HAP4,SPT8,RGR1,SWI6,IFH1,ARG81,MED11,MTF1,MET4,GCR2,SIN4,SIP3,STB1,CSE2,RTG1,SPT20,HIR2,SFL1,WTM2,WTM1,NDD1,MET31,UME1,CUP9,GAL4,HFI1"
7	Function	30674	" protein binding, bridging"	18	2219	45	6311	0.199538692	1	Enriched	0.186030861	"SLA1,OST4,YDR131C,ARG82,YDR306C,XRS2,PAN1,ALY2,DAS1,YLR224W,UBX2,UFO1,ATG16,END3,SKP2,ATG19,ATG34,BSP1"
7	Function	8565	 protein transporter activity	14	2219	51	6311	0.155972245	1	Underrepresented	-0.357111464	"SEC66,SSH1,MSN5,SXM1,KAP122,TIM54,LST4,SEC72,TOM7,TOM22,MDJ2,TOM6,VPS17,TOM5"
7	Function	3723	 RNA binding	48	2219	754	6311	6.86E-87	2.16E-84	Underrepresented	-2.465499257	"BI3,MUD1,SHE3,MTF2,REF2,PRP42,SNU56,SNM1,SLF1,PET122,LOC1,NAB2,MPT5,EDC1,SNU71,UTP8,CCM1,PTI1,PET54,YGR250C,RIM4,SBP1,CBP2,UTP9,LYS1,CBP1,LSM8,JSN1,MUD2,SHE2,YRA2,YHC1,SPP382,PRP39,RLP7,NOP13,MER1,NRD1,MPP6,THP1,DCP1,BUD21,ARF3,VTS1,NAN1,NAB3,PUF2,BRR1"
7	Function	30555	 RNA modification guide activity	0	2219	71	6311	3.52E-14	6.20E-12	Underrepresented	(zero in phylogroup)	none
7	Function	19843	 rRNA binding	2	2219	93	6311	2.99E-15	5.86E-13	Underrepresented	-4.031199855	"CCM1,RLP7"
7	Function	4871	 signal transducer activity	17	2219	40	6311	0.127624281	1	Enriched	0.273493702	"GPR1,AFR1,SHO1,STE2,GPG1,WSC4,BCK1,STE18,PRR1,STE3,MID2,RHO2,WSC2,WSC3,SLG1,GPB1,SMK1"
7	Function	32182	 small conjugating protein binding	13	2219	43	6311	0.30626335	1	Underrepresented	-0.217866081	"SLA1,TUP1,SLX5,ZIP1,SWA2,CUE3,MVB12,MET30,MDV1,CUE2,YOL087C,BUB3,CUE5"
7	Function	3735	 structural constituent of ribosome	42	2219	223	6311	3.91E-08	3.56E-06	Underrepresented	-0.900623521	"VAR1,MRP21,MRPL36,MRPL27,MRPL32,IMG1,IMG2,MRP10,MRPL11,RSM10,RSM24,MRPL35,MRP1,MRP20,MRPL28,RSM28,YMR31,RSM23,MRPL25,MRP13,MRPS35,RSM25,MRPL49,RSM26,MRPL31,RSM22,MRP49,MRPL13,MRPL20,MRPL15,MRPL4,MRPL3,MRPS8,MRPL44,MRPL33,NAM9,MRPL22,MRPS18,MRPL50,PET123,MRP51,MRPL40"
7	Function	5198	 structural molecule activity	114	2219	354	6311	0.12633288	1	Underrepresented	-0.12675658	"VAR1,SPC72,NUP60,STU1,MRP21,TIP1,SPT7,MRPL36,MED8,BEM1,MRPL27,MRPL32,IMG1,IMG2,MRP10,ASM4,MRPL11,SHS1,DAD1,RSM10,SED1,STE5,ARP10,FIN1,HPR1,RSM24,NUP42,SPC19,SPR28,SIR4,CHL4,TIM11,MRPL35,MRP1,SPC110,MRP20,MRPL28,RSM28,TIR1,SPC25,SRB4,SHO1,YMR31,DUO1,SGF73,MPS2,SPC105,RSM23,NUP49,SPR3,MRPL25,MRP13,DAM1,MRPS35,PDX1,CDC12,RSM25,NUP159,NUP192,MHP1,MRPL49,CIS3,HSP150,NUP85,CDC11,RSM26,SPC42,ASK1,NUP120,CWP1,MRPL31,RSM22,PIR3,PIR1,MRP49,MRPL13,SPC34,NUP133,DAD2,MRPL20,YPS3,YLR194C,ADY4,RED1,MRPL15,NUP2,CCW14,ATG17,MRPL4,USA1,MFT1,NUP188,MDM1,MRPL3,SPC24,MRPS8,MRPL44,MRPL33,NAM9,MRPL22,CNM67,MRPS18,KRE1,CSE2,MRPL50,PET123,GAC1,NUD1,MRP51,SPC29,MRPL40,BBP1,ATP20,ATG11"
7	Function	8134	 transcription factor binding	25	2219	38	6311	2.91E-05	0.001474174	Enriched	0.903887632	"MED8,UME6,MET32,SRB7,DIG2,SRB4,SUT1,GTS1,MET28,RRN7,HAP4,SPT8,RRN11,GAL80,MED11,RRN9,GCR2,STB1,CIN5,SFL1,CUP9,CTI6,GAL4,SUT2,FHL1"
7	Function	16746	" transferase activity, transferring acyl groups"	33	2219	112	6311	0.119332146	1	Underrepresented	-0.255001847	"SCT1,MAK31,ARE1,AHC2,NGG1,SAS4,PFA5,HPA3,YAT2,SGF73,ATF2,SLI1,LAG1,ARG2,SPT10,LAC1,OAR1,FAS1,GPT2,RTT109,AYT1,SAS2,LIP1,TGL3,SHR5,AHC1,YNG1,SAS5,MCT1,ATF1,TAF14,FAS2,HPA2"
7	Function	16765	" transferase activity, transferring alkyl or aryl (other than methyl) groups"	5	2219	39	6311	0.001600357	0.05114955	Underrepresented	-1.455515168	"GTT1,STR2,YLL058W,GTT2,MRS6"
7	Function	16757	" transferase activity, transferring glycosyl groups"	34	2219	100	6311	0.448513189	1	Underrepresented	-0.048434393	"MNN2,CHS3,CHS2,KTR4,KTR3,PBN1,PMT5,PMT1,OST4,MNN10,APT2,KRE2,ANP1,MNN1,OST5,MNT2,MNT3,KTR7,GLG2,YUR1,MNN11,AUR1,KTR2,OST6,TSL1,VAN1,TPS3,KTR5,PGA1,CHS1,MNT4,KTR1,GNT1,MNN9"
7	Function	8135	" translation factor activity, nucleic acid binding"	1	2219	46	6311	5.30E-08	4.75E-06	Underrepresented	-4.015603	PET122
7	Function	22857	 transmembrane transporter activity	93	2219	308	6311	0.034052124	0.661148	Underrepresented	-0.219668774	"ATP8,FLC2,COR1,FLR1,QDR3,BAP2,TAT1,AGP2,DTR1,FTH1,SSH1,VBA2,PCA1,MAL31,AGP1,GEX1,FEN2,GIT1,COX9,GGC1,YDL199C,MPH2,BAP3,TIM11,ATP17,ATO3,GNP1,STL1,SIT1,FCY2,FCY21,FCY22,AVT6,YFL040W,AGP3,HNM1,FLC3,TPN1,MUP1,VHT1,TPO2,HIP1,MAL11,ARN1,ARN2,QCR10,SMF2,AVT7,COX5B,QDR1,QDR2,TIM54,QCR8,DAL5,MPH3,MNR2,GEX2,TPO1,YCT1,MMP1,NHA1,THI7,ATP14,COX8,ATP18,ATR1,COX7,YMR279C,FET4,COX5A,AQR1,TOM7,TOM22,MID1,ZRG17,HOL1,BIO5,TAT2,ATP19,TOM6,NRT1,YVC1,TPO4,MCH5,PUT4,ATP4,FLC1,DIP5,SAM3,ATP20,CTR1,TOM5,TPO3"
7	Function	30533	 triplet codon-amino acid adaptor activity	0	2219	299	6311	1.02E-58	3.02E-56	Underrepresented	(zero in phylogroup)	none
7	Function	51082	 unfolded protein binding	20	2219	67	6311	0.217283404	1	Underrepresented	-0.23620214	"TCM62,SHR3,PET100,CDC37,HSP42,COX20,SSZ1,CHS7,EPS1,JEM1,PHO86,CPR7,ATP10,GSF2,ROT1,SNO4,APJ1,RFM1,HSP33,HSP32"
7	Process	6865	 amino acid transport	24	2219	44	6311	0.002614101	0.07736126	Enriched	0.633489838	"BAP2,TAT1,AGP2,VBA2,AGP1,GEX1,FEN2,BAP3,GNP1,AVT6,AGP3,HNM1,MUP1,BTN2,HIP1,AVT7,GEX2,YCT1,MMP1,AQR1,TAT2,PUT4,DIP5,SAM3"
7	Process	8150	 biological process unknown	635	2219	1214	6311	0	0	Enriched	0.573019031	"AI3,FUN14,YAL018C,FUN19,TDA8,YAL067W-A,PAU7,YAR023C,UIP3,YAR028W,YAR029W,YAR064W,YAR066W,YBL010C,YBL028C,YBL029C-A,YBL029W,YBL039W-B,YBL059W,SEF1,YBL081W,YBL086C,YBL095W,YBL107C,YBL111C,YBL112C,YBL113C,DSF2,YBR016W,EDS1,FMP23,YRO2,YBR056W,YBR062C,YBR071W,YBR074W,YBR085C-A,PBY1,YBR096W,OPY1,YBR137W,YBR138C,APD1,ICS2,TOS1,AIM4,YBR197C,YBR225W,OM14,ERT1,YBR255C-A,MTC4,YBR259W,AIM5,FMP21,BIT2,PAU24,COS2,YCL002C,LDB16,YCL012C,HBN1,RNQ1,GFD2,YCL048W-A,YCL049C,YCL068C,YCR007C,YCR015C,YCR023C,YCR043C,YCR051W,CTR86,CPR4,YCR075W-A,YCR076C,OCA4,HMRA2,YCR100C,YCR101C,PAU3,YDL012C,GPM2,RTK1,YDL027C,STP4,PBP4,YDL073W,YDL086W,TMA17,YDL121C,YDL129W,YDL144C,YDL157C,NRP1,UGX2,PAR32,YDL176W,YDL177C,YDL180W,YDL186W,YDL218W,YDL233W,AIM6,COS7,DAS2,MRH1,YDR034W-B,YDR056C,OCA6,FMP16,YDR090C,YDR124W,YDR132C,YDR179W-A,YDR186C,YDR222W,YDR239C,AMD2,YDR249C,YDR262W,YDR307W,YDR319C,IRC3,YDR348C,CNL1,YDR370C,YDR374C,YDR381C-A,NKP1,YDR391C,YDR415C,APT2,YDR444W,HEH2,JIP4,YDR476C,PSP1,YDR506C,YDR514C,YDR524C-B,KRE28,PAU10,IRC22,VAB2,YEL007W,GTT3,YEL023C,YEL043W,PAU2,DSF1,RMD6,YEL073C,YEL075C,YEL076C,YEL076C-A,YEL077C,YER034W,TDA2,YER077C,YER079W,AIM9,IES5,AIM11,AST2,YER130C,YER137C,YER138W-A,YER158C,FMP10,YER184C,YER187W,YER188C-A,YER189W,YER190C-B,WWM1,PAU5,YFL051C,YFL052W,DDI2,COS4,YFL064C,YFL065C,YFL066C,YFL067W,YFL068W,AIM13,YFR016C,PES4,RRT5,YFR039C,IRC6,YGL036W,YGL041W-A,PRM8,GEP7,KXD1,YGL081W,LCL3,TOS8,YGL108C,CUE3,YGL117W,SNT2,YGL138C,YGL140C,RRT6,AIM14,YRB30,YGL176C,YGL194C-A,MTC3,SHE10,YGL242C,VEL1,PAU11,YGL262W,COS12,YGR015C,YGR016W,YGR017W,YGR026W,YGR042W,YGR053C,YGR067C,YGR071C,YGR079W,NNF2,YGR117C,YGR125W,YGR126W,YGR130C,LSB1,RTS3,YGR168C,YGR169C-A,FYV8,YGR235C,SPG1,YGR237C,YGR250C,HUA1,YGR273C,PAU12,COS6,YLF2,YHL026C,OCA5,YHL042W,YHL044W,PAU13,COS8,YHL049C,YHL050C,YSC83,YHR022C,YHR035W,YHR045W,FSH1,YHR054C,FYV4,YHR078W,YHR097C,YPT35,YHR131C,CRP1,SKG6,MTC6,YSP1,TDA11,YHR177W,YHR182W,YHR192W,AIM18,AIM46,YHR202W,SET5,YHR212W-A,YHR213W,YHR213W-B,YHR214W,YHR218W,YHR219W,TIR3,YIL014C-A,YIL024C,YIL029C,YIL055C,YIL060W,YIL067C,YIL077C,AIM19,YIL089W,YIL102C,PRM5,RRT14,ASG1,OM45,YIL151C,YIL156W-B,YIL161W,PAU14,YIL177C,YIR007W,YIR014W,YIR024C,YIR035C,IRC24,PAU15,YIR042C,YJL016W,PET130,IRC18,YJL043W,YJL049W,IKS1,MPM1,YJL070C,IML2,SET4,PRM10,MTC1,YJL127C-B,AIM23,YJL132W,YJL133C-A,YJL147C,SNA3,FMP33,JJJ2,YJL163C,YJL171C,YJL206C,REE1,PAU1,YJL225C,YJR003C,YJR012C,YJR015W,YJR030C,YJR039W,YJR054W,YJR056C,YJR061W,YAE1,AIM24,ACF4,YJR098C,YJR111C,YJR112W-A,TTI2,YJR141W,DAN4,YJR154W,COS5,YKL018C-A,YKL050C,BLI1,YKL063C,YKL070W,STB6,YKL077W,CUE2,YKL091C,MTC2,YKL105C,YKL107W,MRP8,YKL162C,LOT5,YKL187C,COS9,YKL222C,PAU16,YKR005C,YKR011C,YKR015C,YKR018C,UIP5,YKR045C,FMP46,YKR075C,YKR096W,YLL007C,PAU17,YLL032C,YLL054C,YLL056C,PAU18,YLL066C,YLL066W-B,YLL067C,YLR001C,YLR012C,YLR036C,PAU23,YLR040C,YLR049C,YLR057W,YLR063W,PER33,YLR099W-A,YLR108C,YLR132C,YLR152C,YLR154C-H,YLR156C-A,YLR156W,YLR157C-C,YLR157W-D,YLR157W-E,YLR159C-A,YLR159W,YLR161W,YLR173W,YLR177W,SKG3,YLR211C,SSP120,YLR257W,BOP2,YLR278C,YLR283W,YLR287C,NKP2,YLR326W,TMA10,YLR352W,YLR363W-A,GRX8,STP3,ART10,YLR407W,BLS1,BER1,YLR413W,YLR422W,DIF1,YLR445W,YLR446W,FMP27,YLR455W,YLR456W,YLR460C,PAU4,YLR462W,YLR464W,YLR466C-B,YML002W,PSP2,YML020W,YML037C,AIM32,TDA9,YML083C,YML108W,NAB6,NGL3,YML119W,YML133C,AIM34,STB4,STB2,SOV1,YMR086W,SPG4,YMR111C,YMR122W-A,YMR124W,DLT1,YMR144W,OSW5,AIM36,YMR160W,YMR181C,YMR185W,YMR187C,SPG5,ICY1,YMR196W,YMR206W,YMR209C,GAS3,YMR244W,YMR252C,YMR265C,TDA1,YMR295C,SNO4,PAU19,YNL010W,YNL018C,YNL019C,YNL033W,YNL034W,YNL050C,OCA2,YNL058C,APJ1,SNN1,YNL095C,AIM37,YNL108C,YNL115C,YNL122C,YNL134C,YNL144C,YNL146W,YNL162W-A,YNL165W,NOP13,TDA7,YNL181W,YNL193W,YNL195C,YNL208W,YNL211C,IES2,YNL234W,YTP1,MPA43,RTC4,YNL295W,TOS6,DDI3,COS1,AIM38,YNR040W,YNR061C,YNR062C,YNR063W,YNR066C,YNR073C,YNR075C-A,PAU6,CSI2,YOL013W-A,YOL019W,GAS5,YOL036W,NGL1,YOL047C,RRT8,AIM39,GPM3,NBA1,YOL087C,BSC6,ZPS1,PAU20,YOL166W-A,YOR020W-A,YOR021C,CUE5,IRC23,YOR052C,YOR059C,YOR062C,YOR072W-B,YOR097C,PIN2,YOR114W,RTC5,YOR192C-C,GEP3,RCN2,YOR223W,YOR228C,DSE3,YOR304C-A,RRG7,YOR342C,YOR352W,YOR378W,FRE5,YOR385W,YOR387C,YOR389W,HSP33,PAU21,YRF1-8,YPL014W,MET12,YPL034W,YPL039W,YPL041C,LEE1,YPL066W,YPL068C,MUK1,YPL071C,YPL077C,AIM43,YPL108W,FRK1,YPL150W,PRM4,AIM44,SET6,YPL168W,MRN1,UIP4,YPL199C,YPL229W,YPL245W,YPL257W,YPL260W,YPL272C,YPL277C,HSP32,PAU22,YPR010C-A,YPR013C,YPR015C,YPR022C,JID1,YPR063C,YPR071W,YPR084W,ASA1,YPR089W,YPR091C,YPR097W,ISR1,YPR109W,YPR114W,YPR117W,YPR148C,URN1,YPR153W,YPR170W-B,YPR172W,YPR202W,YPR203W,YPR204W"
7	Process	5975	 carbohydrate metabolic process	83	2219	274	6311	0.047199017	0.8423998	Underrepresented	-0.215033696	"SKT5,MNN2,CHS3,ARA1,KTR4,KTR3,MAL33,GID7,KNH1,PMT5,PMT1,RBS1,OST4,REG1,NRG1,ADR1,MNN10,KRE2,ANP1,MNN1,GIP2,PCL6,IGD1,KEG1,PCL10,OST5,VID30,MNT2,MAL13,MAL11,DOG2,DOG1,CHS7,MNT3,VID28,PIG2,KTR7,SGA1,PFK26,IMP2',SIP4,CHS6,GLG2,YUR1,KRE9,MNN11,RGT1,ELM1,PRS1,MNN4,BCH2,SHB17,KTR2,CHS5,YLR345W,OST6,GAL80,TSL1,VAN1,MSS11,TPS3,CAT8,KTR5,EOS1,GCR2,BNI4,PPG1,MNT4,PRS5,MDH2,PFK27,STD1,KTR1,GAC1,GNT1,TYE7,MNN9,GCR1,RDS2,TCO89,YIG1,PCL8,GAL4"
7	Process	8643	 carbohydrate transport	10	2219	38	6311	0.16497053	1	Underrepresented	-0.418040463	"MAL31,MPH2,MTH1,STL1,ASK10,MAL11,MPH3,RGT1,SKS1,RGC1"
7	Process	7114	 cell budding	36	2219	85	6311	0.066697036	1	Enriched	0.268493021	"CDC24,SLA1,BOI1,ERV15,BUD3,BUD5,SEC5,ATC1,GIC2,SEC3,BOI2,PEA2,BEM2,MOB2,GIC1,CDC12,AXL2,PAN1,EXO70,CDC11,BUD4,DCW1,ELM1,BUD2,VPS51,LAS1,BUD6,MUB1,ROT1,DFG5,TGL3,END3,CHS1,SOG2,BEM3,AXL1"
7	Process	902	 cell morphogenesis	18	2219	37	6311	0.031074517	0.615921	Enriched	0.468430592	"CDC24,BUD14,FIG1,BEM1,FUS1,SHS1,AFR1,SPR28,DOT6,PEA2,SPR3,CDC12,KEL1,CDC11,ELM1,MID2,FUS2,MDY2"
7	Process	71554	 cell wall organization or biogenesis	123	2219	219	6311	3.47E-11	4.45E-09	Enriched	0.675686402	"FLC2,ECM1,LDB7,SLA1,ECM13,SKT5,ECM21,RCR1,CHS3,GIP1,TIP1,ECM8,ECM33,DTR1,KTR3,SPS22,LRE1,ACK1,FMP45,ADY3,LRG1,SED1,SPO71,ECM18,MKC7,SPR28,MNN10,SWM1,EXG2,YPS7,DIT2,DIT1,ECM11,PKH3,KRE2,SPS2,ZRG8,SPO73,BEM2,MPT5,MTL1,SPR3,AMA1,SMI1,BGL2,RIM101,ECM34,BIG1,SBE22,CDC12,CHS7,SSP1,PFS1,IRR1,KTR7,SIM1,ATG32,MHP1,BIT61,TAX4,CHS6,YUR1,CIS3,HSP150,KRE9,GON7,ECM25,CDC11,DCW1,CWP1,PIR3,PIR1,PRS1,ECM9,IRS4,BCH2,UTH1,KTR2,SKG1,SPO75,YEH2,OSW2,CCW12,YPS1,YPS3,YLR194C,CHS5,MID2,SPO77,GAS2,ECM19,CCW14,PUN1,TUS1,ECM30,ECM7,SMA2,ECM5,ROT1,DFG5,KTR5,MSG5,END3,RHO2,YGP1,WSC2,RIM21,KRE1,PRS5,AVO1,WSC3,GAS4,SLG1,ECM3,KTR1,PTP2,SSP2,SRL1,OSW1,MUM3,TCO89,FLC1,SMK1"
7	Process	6520	 cellular amino acid metabolic process	33	2219	240	6311	2.58E-14	4.69E-12	Underrepresented	-1.35453752	"DUG2,THI3,PHO2,UGA3,LYS14,ARG82,MET32,ARO10,ARO80,HPA3,YAT2,HIS2,LYS5,GTF1,ARO9,MET28,LYS1,GTT1,ARG2,STR2,PUT3,MST1,GTT2,CHA4,LEU3,ARG81,ARG80,ABZ2,MSK1,MET4,SKP2,PUT4,MET31"
7	Process	6873	 cellular ion homeostasis	41	2219	123	6311	0.372586191	1	Underrepresented	-0.077003545	"CSG2,PCA1,SAT4,GGC1,RRG1,RAV2,PPZ2,VPS3,SLF1,FIT1,SIT1,TMN3,DBF2,ARN1,ARN2,SMF2,MDM31,HAL5,RAV1,PTK2,MNR2,VPH2,MEH1,FRE6,IZH3,FRE8,NHA1,GIS4,PPZ1,COS3,MAC1,YMR134W,FRE4,VHS3,YVC1,MDM32,HRK1,FRE3,FIT2,FIT3,AFT2"
7	Process	45333	 cellular respiration	25	2219	92	6311	0.063954295	1	Underrepresented	-0.37174681	"COR1,YBR238C,COX9,PET100,COX20,RMD9,QCR10,COX5B,QCR8,CBP1,OAR1,MBR1,HAP4,PET10,PET309,SLS1,HAP1,COX8,COX7,PPA2,COX5A,MCT1,GDS1,PET20,NCA2"
7	Process	6325	 chromatin organization	86	2219	218	6311	0.078411277	1	Enriched	0.166039386	"SWC3,DEP1,LDB7,SPT7,MSI1,HPC2,SHG1,SGF29,HTL1,SNT1,AHC2,TUP1,NHP10,PHO2,SNF11,FOB1,HMO1,NGG1,HST4,SIR4,HDA2,RSC3,EAF1,CHZ1,SPT2,IES1,SWP82,IOC3,PHO4,CDC26,SGF73,ITC1,MPT5,HOS2,RTG2,RTT102,SNF6,RSC30,SDS3,HOS4,SPT10,HIR3,ABF1,RSC4,SET3,UTH1,RTT109,HIF1,RSC58,IES3,SPT8,IOC2,APC9,RRN5,BUR2,BUD6,SFH1,SWC7,VPS71,RSC9,ARP9,IOC4,RCO1,NPL6,SAS2,RKR1,EAF7,RTT106,SPT20,AHC1,HST3,HIR2,YNG1,APC5,SWI1,SGF11,LGE1,GCR1,HOS3,TAF14,SPP1,HFI1,ARP7,HOS1,HDA3,HPA2"
7	Process	7059	 chromosome segregation	61	2219	135	6311	0.005878497	0.1553753	Enriched	0.361880696	"GIP4,MTW1,SPC72,MMS4,SLI15,AME1,MRC1,PAT1,CSM1,SCM3,RAD61,FOB1,PDS1,FIN1,CHL4,MCM21,ESC2,LRS4,CIN8,SPC25,MAM1,SCC4,CDC26,CNN1,SPC105,CBF2,OKP1,RTT102,CTF8,IRR1,CSM2,DSN1,STS1,MND2,MPS3,BIR1,NNF1,MCM22,ASK1,MIF2,TOF2,BUR2,MMS22,SFH1,CTF3,SRC1,SPC24,CIK1,TOF1,MCK1,SGO1,ELG1,NUD1,CTF19,RMI1,GIP3,NSL1,VIK1,REC8,MCM16,HDA3"
7	Process	51186	 cofactor metabolic process	11	2219	162	6311	7.65E-18	1.73E-15	Underrepresented	-2.372459428	"BNA7,RNR4,PDX1,ARN2,SIS2,MTD1,ABZ2,BIO5,VHS3,ALD6,POS5"
7	Process	746	 conjugation	60	2219	117	6311	0.000107963	0.004918678	Enriched	0.544484832	"CDC24,FIG1,SPT7,RXT2,BEM1,FUS1,BIK1,STE50,ADF1,AFR1,STE5,CSN9,VPS64,SPC110,MFA1,DSE1,PEA2,STE2,FAR7,AGA2,MPT5,SPR3,SCW4,STE12,CDC12,KEL1,BAR1,IRR1,POG1,MPS3,JEM1,FAR1,ASG7,SAG1,CDC11,STE18,PRR1,STE3,CCW12,FAR10,CHS5,MID2,SST2,CSI1,FAR8,FAR3,KAR5,CIK1,FUS2,SCW10,MSG5,MFA2,MDG1,PRM1,AGA1,MDY2,RRI2,MF(ALPHA)1,CLN2,OPY2"
7	Process	910	 cytokinesis	56	2219	110	6311	0.000222462	0.009280359	Enriched	0.533954164	"CDC15,SLA1,SKT5,BOI1,CHS3,CHS2,SLI15,ERV15,SDS24,BUD3,BUD5,CYK3,SHS1,SEC5,ATC1,MNN10,GIC2,SEC3,BOI2,DSE1,PEA2,SCW11,SDS23,MLC1,BUD9,RIM101,GIC1,CDC12,DSE2,AXL2,PAN1,EXO70,CDC11,BUD4,ELM1,BUD2,RAX2,BUD6,CHS5,BUD8,HOF1,ROT1,END3,INN1,BNI5,CHS1,BNI4,EGT2,THP1,ARF3,AFI1,RAX1,SOG2,MNN9,AXL1,MLC2"
7	Process	2181	 cytoplasmic translation	6	2219	174	6311	5.94E-25	1.51E-22	Underrepresented	-3.350022039	"MTF2,RSM28,YMR31,SSZ1,RPM2,AEP1"
7	Process	7010	 cytoskeleton organization	90	2219	221	6311	0.034278951	0.6643103	Enriched	0.211909493	"SPC72,BUD14,SLA1,SHE1,STU1,AIM3,AME1,DAD3,BIK1,LSB5,SYP1,PCL2,DAD1,FIN1,NUM1,CDC37,HSP42,SPC19,DAD4,SPC110,SAC7,CIN8,SPC25,PEA2,BEM2,CDC26,DUO1,MPS2,SPC105,MLC1,DAM1,CBF2,OKP1,BZZ1,DMA1,YHR127W,GVP36,SLM1,RHO3,PAN1,MPS3,BBC1,MHP1,BIT61,BIR1,ABM1,SPC42,SFK1,ASK1,MIF2,HSK3,SPC34,RHO4,DAD2,SFI1,ENT4,POM34,BUD6,NBP1,NDC1,CTF13,SPC24,POM152,CEP3,CIK1,ROT1,SLM2,END3,RHO2,APP1,DMA2,BNI5,CNM67,WSC2,PCL1,AVO1,WSC3,SLG1,WHI2,SGO1,ARF3,SLK19,SCD5,CTF19,SPC29,BEM4,NIP100,BBP1,CLB5,PIN3"
7	Process	6310	 DNA recombination	63	2219	147	6311	0.020548029	0.4465299	Enriched	0.285566535	"AI4,SAW1,MMS4,RAD59,HO,HED1,RAD55,SHU2,FOB1,PDS1,HPR1,ZIP1,MHR1,ESC2,XRS2,ECM11,IRC4,YRF1-1,YRF1-2,SLD3,SAE2,SKI8,ZIP2,RMR1,YRF1-3,SHU1,RIM4,SAE3,THP2,CSM2,MND2,IRC8,RFA3,REC107,POL32,TAH11,SLD2,IRC19,MLH2,SLX4,MSC3,MEC3,MMS22,REC102,PSY3,CST9,YRF1-4,YRF1-5,PIF1,MFT1,MSC1,REC114,MER1,YRF1-6,NDJ1,ELG1,MSC6,RAD17,MEI5,DDC1,YRF1-7,REC8,MMS1"
7	Process	6281	 DNA repair	64	2219	230	6311	0.009750655	0.238878	Underrepresented	-0.337531095	"SAW1,NUP60,MMS4,MSI1,HSM3,MRC1,NHP10,RPN4,RAD59,RAD55,SHU2,PDS1,HPR1,RAD9,SIR4,NSE3,RAD34,HIM1,EAF1,ESC2,XRS2,EAF5,KRE29,YEN1,SCC4,LIF1,SLD3,SAE2,SHU1,SNF6,RSC30,SAE3,RTT107,CSM2,REV7,IMP2',SPT10,RFA3,POL32,TAH11,MGM101,IXR1,SLD2,ABF1,RTT109,MLH2,SLX4,NEJ1,MMS22,SFH1,PSY3,RAD33,NSE5,DDR48,FYV6,EAF7,TOF1,MCK1,THP1,ELG1,RAD17,MEI5,DDC1,MMS1"
7	Process	6260	 DNA replication	39	2219	138	6311	0.050213134	0.8825475	Underrepresented	-0.315163282	"DEP1,MUM2,MRC1,CDC13,DBF4,STN1,FOB1,RNH202,MHR1,RSC3,SUM1,LCD1,SLD3,RIM4,ORC6,EST3,MET30,RTT101,RFA3,POL32,TAH11,SLD2,ABF1,ORC3,SLX4,MMS22,SFH1,CTF3,PIF1,RCO1,RAP1,TOF1,SLD7,DIA2,ELG1,LGE1,CTI6,CLB5,MMS1"
7	Process	6897	 endocytosis	37	2219	96	6311	0.208896491	1	Enriched	0.132449821	"SLA1,ECM21,FTH1,SDS24,LSB5,FEN2,LDB17,BRE4,RVS167,ROG3,RIM8,GTS1,ART5,PIL1,YPP1,BZZ1,GVP36,PAN1,ALY2,RCY1,ALY1,ENT4,SUR7,ROY1,END3,YPT53,COS10,SLG1,ROD1,WHI2,ARF3,HES1,LDB19,SCD5,LSP1,SVL3,KES1"
7	Process	16197	 endosome transport	24	2219	75	6311	0.328065951	1	Underrepresented	-0.135897234	"ATG20,RGP1,ENT5,TRS120,SNX41,TCA17,BTN2,MVB12,SEC28,SLM1,RCY1,RAV1,SSH4,VPS51,RIC1,VTA1,VPS38,EAR1,TRS130,SLM2,VPS68,VPS17,TRE2,TRE1"
7	Process	6887	 exocytosis	13	2219	47	6311	0.177347236	1	Underrepresented	-0.346190178	"SRO77,SEC5,SEC3,RHO3,EXO70,SMY1,ARG81,SEC2,MSO1,HES1,KES1,SRO7,SYT1"
7	Process	6091	 generation of precursor metabolites and energy	48	2219	165	6311	0.056454265	0.9535202	Underrepresented	-0.273400758	"COR1,YBR238C,COX9,REG1,PET100,COX20,GIP2,PCL6,RGI1,IGD1,RMD9,PCL10,QCR10,PIG2,RGI2,SGA1,PFK26,COX5B,GSM1,GLG2,QCR8,CBP1,OAR1,MBR1,HAP4,PET10,PET309,CSF1,SLS1,HAP1,YLR345W,COX8,COX7,PPA2,COX5A,GCR2,PPG1,PFK27,GAC1,MCT1,TYE7,GDS1,ATF1,GCR1,PET20,YIG1,PCL8,NCA2"
7	Process	48193	 Golgi vesicle transport	49	2219	183	6311	0.008856586	0.2211471	Underrepresented	-0.393031038	"SRO77,ERV15,APM3,SED4,BUG1,ATG20,SHR3,ENT5,SEC5,TRS120,SEC20,TCA17,SEC3,GET2,BST1,EMP47,COG7,USE1,TIP20,COG1,SEC9,COG2,TRS65,APM2,CHS7,TED1,SEC28,EXO70,CHS6,PHO86,SOP4,RCY1,SFT1,LST4,BCH2,EMP46,IMH1,CHS5,SEC39,COG8,TRS130,COG5,DSL1,SEC12,RUD3,MRS6,KES1,DSS4,SRO7"
7	Process	16570	 histone modification	33	2219	96	6311	0.482296381	1	Underrepresented	-0.032609426	"DEP1,SPT7,SHG1,SGF29,SNT1,AHC2,NGG1,HST4,HDA2,SGF73,HOS2,SDS3,HOS4,SET3,RTT109,HIF1,SPT8,BUR2,RCO1,SAS2,EAF7,SPT20,AHC1,HST3,YNG1,SGF11,LGE1,HOS3,TAF14,SPP1,HFI1,HDA3,HPA2"
7	Process	1403	 invasive growth in response to glucose limitation	22	2219	51	6311	0.090782561	1	Enriched	0.294965233	"CDC24,NRG2,TEC1,RXT2,POF1,GPR1,NRG1,STE5,DIG2,FLO8,TMN3,DSE1,RIM8,GPG1,STE12,SIP4,DIA1,RIM21,MSN1,DIA2,GPB1,BEM3"
7	Process	6811	 ion transport	43	2219	131	6311	0.320455985	1	Underrepresented	-0.099199291	"ATP8,AGP2,FTH1,BSD2,PCA1,PMP1,GIT1,TIM11,ATP17,ATO3,FIT1,PMP2,SIT1,AFT1,HNM1,HIP1,ARN1,ARN2,SMF2,QDR2,PHO86,FRE2,FRE6,FRE1,ATP14,ECM7,ATP18,ATR1,YMR279C,FET4,MID1,ZRG17,HOL1,FRE4,ATP19,FRE7,SIA1,FRE3,FIT2,FIT3,ATP4,ATP20,CTR1"
7	Process	6629	 lipid metabolic process	62	2219	262	6311	2.83E-05	0.001447834	Underrepresented	-0.571267735	"SPO7,DEP1,OAF1,SCT1,YEL1,CSG2,TSC3,AGP2,FRM2,PBN1,ARE1,TGL2,IPT1,INO2,ARG82,HST4,UPC2,KEI1,LPP1,BST1,ERG4,SCS3,ROG1,GTS1,BRR6,CHO2,ATF2,SAY1,LAG1,OPI1,HTD2,INP51,APQ12,MGA2,AUR1,LAC1,SPT23,OAR1,FAS1,OAF3,GPT2,YEH1,YEH2,ECM22,PLB2,PLB1,LIP1,TGL3,VAC7,PGA1,PLB3,INP54,INO4,HST3,ARF3,MCT1,MUM3,PIP2,ATF1,ERI1,PGC1,FAS2"
7	Process	6869	 lipid transport	14	2219	49	6311	0.207733689	1	Underrepresented	-0.299395966	"MDM10,UPC2,SUT1,MDM34,DAN1,MMM1,ECM22,SAM37,LEM3,MDM12,RSB1,HES1,KES1,SUT2"
7	Process	51321	 meiotic cell cycle	71	2219	163	6311	0.009930134	0.2415658	Enriched	0.308977921	"SPO7,CDC15,MMS4,SPO23,SNT1,CSM1,RAD55,PDS1,UME6,CHL4,ZIP1,XRS2,LRS4,ECM11,MEI4,MAM1,CAK1,RIM15,RIM8,SAE2,HOS2,SKI8,ZIP2,RMR1,RME1,AMA1,BNS1,RIM4,RIM101,SAE3,NDT80,SPO12,SPO22,HOS4,CSM2,MND2,MPS3,IDS2,RFA3,REC107,IME1,SET3,MLH2,SWI6,MSC3,RCK2,RED1,MMS22,REC102,CST9,MSC1,REC114,CIK1,SPO1,MER1,MCK1,NDJ1,SGO1,GAC1,SLK19,WTM2,WTM1,MEK1,MSC6,RAD17,NUD1,MEI5,SPO19,UME1,DDC1,REC8"
7	Process	61025	 membrane fusion	24	2219	78	6311	0.244557883	1	Underrepresented	-0.192480762	"CLN3,CCZ1,FZO1,SEC5,IVY1,UGO1,SEC20,SEC3,VTC2,USE1,SEC9,YHR138C,KEL1,EXO70,SFT1,NYV1,MDM30,PBI2,PRM1,MSO1,VAM3,MGM1,VTC3,OPT2"
7	Process	10324	 membrane invagination	52	2219	136	6311	0.197042451	1	Enriched	0.120935833	"SLA1,ECM21,SLM4,ATG14,FTH1,SDS24,LSB5,FEN2,ATG15,LDB17,BRE4,CIS1,RVS167,VTC2,ROG3,RIM8,GTS1,ART5,PIL1,YPP1,BZZ1,NVJ1,GVP36,PAN1,ALY2,RCY1,MEH1,ALY1,ENT4,ATG10,ATG17,SUR7,ATG16,ROY1,END3,YPT53,COS10,SLG1,ROD1,WHI2,ARF3,VAM3,HES1,LDB19,SCD5,LSP1,VTC3,SVL3,ATG21,KES1,ATG29,ATG11"
7	Process	32543	 mitochondrial translation	57	2219	135	6311	0.035056559	0.6743476	Enriched	0.264033373	"VAR1,MRP21,CBP6,MRPL36,MBA1,MRPL27,MRPL32,IMG1,IMG2,MRP10,MRPL11,RSM10,RSM24,CBS2,MRPL35,MRP1,ATP22,MRP20,MRPL28,PET122,RSM23,MRPL25,MRP13,MRPS35,PET54,RSM25,COA3,MRPL49,RSM26,MRPL31,RSM22,MRP49,MST1,MRPL13,MRPL20,PET309,SLS1,MSS51,MRPL15,MRPL4,COX14,MRPL3,MRPS8,MRPL44,PET111,AEP2,MRPL33,MSK1,NAM9,MRPL22,MRPS18,MRPL50,PET494,PET123,AEP3,MRP51,MRPL40"
7	Process	7005	 mitochondrion organization	129	2219	325	6311	0.035496661	0.6777927	Enriched	0.174890303	"VAR1,MDM10,MRP21,TCM62,CBP6,MRPL36,EXO5,FZO1,MBA1,MRPL27,MRPL32,IMG1,IMG2,MRP10,MSS2,GGC1,MRPL11,ADY3,RSM10,RRG1,SED1,PET100,NUM1,RSM24,CBS2,MFB1,COX20,MHR1,TIM11,MRPL35,MRP1,ATP22,MRP20,MRPL28,UGO1,SOM1,PET122,RSM23,MDM34,MRPL25,MRP13,CCM1,MRPS35,CBP4,PET54,SAM35,MDM31,RSM25,FMC1,COA1,TIM54,COA3,MRPL49,MDV1,RSM26,ILM1,MGM101,CCE1,HOT13,CMC1,MRPL31,RSM22,MRP49,MST1,MRPL13,CAF4,PAM17,MRPL20,MMM1,PET309,FMP25,GEP5,SLS1,MMR1,MSS51,ATP14,MRPL15,MDM30,ATP10,MRPL4,SML1,PIF1,ATP18,RPM2,MDM1,COX14,MRPL3,SAM37,ATP25,YMR134W,MRPS8,MRPL44,MTF1,PET111,BUL1,AEP2,MRPL33,YME2,SUN4,TOM7,MSK1,TOM22,NAM9,MRPL22,RRG9,YPT11,MRPS18,MDJ2,MRPL50,PET494,MDM12,MIM1,ATP19,HMI1,PET127,CYC2,TOM6,MDM32,PET123,MGM1,PNT1,AEP3,MRP51,MRPL40,COA2,ATP20,MDM36,RRG8,TOM5"
7	Process	278	 mitotic cell cycle	126	2219	284	6311	0.00041917	0.01577573	Enriched	0.33549176	"LTE1,CLN3,CDC24,SPC72,CDC15,SHE1,PIN4,AMN1,HPC2,DAD3,PPS1,BIK1,MRC1,SAT4,CSM1,RPN4,MBP1,PCL2,SCM3,PCL9,RAD61,DAD1,DBF4,ARP10,FOB1,PDS1,FIN1,SWI5,SPC19,RAD9,VHS1,MET32,CHL4,SWM1,RSC3,GIC2,MCM21,DAD4,ESC2,LRS4,CIN8,SCC4,BCK2,CAK1,MOB2,CDC26,SAP155,ALK1,YBP2,DUO1,MPS2,SPC105,DAM1,CBF2,SMI1,GIC1,DMA1,YHR127W,SPO12,KEL1,CTF8,IRR1,ULP2,MET30,VHS2,MND2,MPS3,RTT101,NET1,BFA1,PTK2,BIR1,MCM22,HIR3,ASK1,MIF2,SLD2,HSK3,RSC4,TOF2,SPC34,SIS2,DAD2,SFI1,RSC58,SIC1,ACE2,SWI6,BUR2,SFH1,CTF3,YOX1,SRC1,ZDS2,RSC9,BUB2,CEP3,CIK1,ZDS1,NIS1,DMA2,IBD2,CNM67,TOF1,PCL1,MCK1,STB1,BUB3,MSA1,SGO1,WHI5,ELG1,GAC1,SLK19,KIN4,NDD1,NUD1,CTF19,RMI1,HOS3,NIP100,DDC1,VIK1,ACM1,MCM16,CLB5"
7	Process	6397	 mRNA processing	45	2219	179	6311	0.002317803	0.06998844	Underrepresented	-0.484003725	"POP8,MUD1,SPP381,POP7,NTC20,MTF2,HPR1,REF2,PRP42,SNU56,SNM1,FIR1,NAB2,CWC23,SNU71,POP6,PRP38,PTI1,CTK2,TRL1,LSM8,MUD2,CBT1,NTR2,RMP1,SWI6,QRI5,YHC1,MID2,SPP382,USA1,PRP39,RPM2,CTK3,SWT21,MER1,SQS1,POP3,THP1,SPT20,SPP2,VTS1,CET1,BRR1,SNT309"
7	Process	51169	 nuclear transport	40	2219	158	6311	0.00473858	0.1316088	Underrepresented	-0.473893697	"ECM1,NUP60,UBS1,ASM4,HPR1,NUP42,RTN1,MSN5,SXM1,KAP122,SGF73,NAB2,NUP49,BRR6,UTP8,BRL1,THP2,RIX1,APQ12,NUP159,NUP192,NUP82,NUP85,NUP120,MTR2,YRA2,NUP133,POM34,NUP2,MDM30,NDC1,MFT1,NUP188,NPL6,POM152,GFD1,ZDS1,MSG5,THP1,WTM1"
7	Process	55086	" nucleobase, nucleoside and nucleotide metabolic process"	35	2219	184	6311	8.45E-07	5.97E-05	Underrepresented	-0.886319983	"ATP8,HSP30,SED4,PHO2,STF1,INH1,SWA2,TIM11,ATP17,TRS120,BNA7,URC2,STF2,RNR4,CPD1,STE18,SIS2,MTD1,PCC1,PPR1,ATP14,ATP18,TRS130,ROY1,SQS1,SEC12,ATP19,STD1,VHS3,MRS6,SRL4,ALD6,ATP4,POS5,ATP20"
7	Process	15931	" nucleobase, nucleoside, nucleotide and nucleic acid transport"	37	2219	114	6311	0.3071058	1	Underrepresented	-0.115477693	"FLC2,NUP60,ASM4,GGC1,HPR1,NUP42,MSN5,SXM1,FCY2,SGF73,NAB2,FLC3,NUP49,BRR6,UTP8,SNG1,BRL1,THP2,APQ12,NUP159,NUP82,NUP85,NUP120,MTR2,YRA2,NUP133,NUP2,MDM30,MFT1,NUP188,GFD1,ZDS1,MSK1,THP1,NRT1,FLC1,SAM3"
7	Process	6997	 nucleus organization	25	2219	57	6311	0.065900611	1	Enriched	0.318925131	"SPO7,BIK1,ASM4,SPC110,BRR6,BRL1,SNL1,APQ12,NUP159,NUP192,JEM1,NET1,NUP85,NUP120,TOF2,NUP133,POM33,POM34,NUP2,NDC1,NUP188,KAR5,POM152,CIK1,FUS2"
7	Process	9311	 oligosaccharide metabolic process	8	2219	37	6311	0.055948707	0.9465203	Underrepresented	-0.70149441	"KTR3,MNN10,KRE2,MNN1,MAL11,TSL1,TPS3,KTR1"
7	Process	70925	 organelle assembly	9	2219	82	6311	4.92E-07	3.68E-05	Underrepresented	-1.679668047	"CHL4,RIX1,ATG27,SFI1,RSA3,ATG17,CTF13,RSA1,CLB5"
7	Process	48285	 organelle fission	56	2219	128	6311	0.016852462	0.3764599	Enriched	0.315313878	"SPC72,DAD3,BIK1,MRC1,CSM1,RAD61,ARP10,FOB1,PDS1,FIN1,NUM1,CHL4,SWM1,MCM21,DAD4,ESC2,LRS4,CIN8,SCC4,CDC26,ALK1,MPS2,SPC105,DBF2,DMA1,CTF8,IRR1,ULP2,MND2,MPS3,RTT101,MDV1,BIR1,MCM22,ASK1,TOF2,CAF4,BUR2,CTF3,SRC1,CEP3,CIK1,NIS1,DMA2,IBD2,TOF1,MCK1,BUB3,SGO1,ELG1,GAC1,CTF19,RMI1,VIK1,MCM16,MDM36"
7	Process	48284	 organelle fusion	20	2219	66	6311	0.243716496	1	Underrepresented	-0.214507069	"CCZ1,FZO1,BIK1,SEC5,SPC110,UGO1,SEC20,SEC3,USE1,SEC9,JEM1,EXO70,SFT1,NYV1,MDM30,KAR5,CIK1,FUS2,VAM3,MGM1"
7	Process	48308	 organelle inheritance	17	2219	52	6311	0.415056812	1	Underrepresented	-0.105017921	"MDM10,SHE3,VAC17,ADY3,NUM1,SWA2,VPS3,MDM31,ICE2,MMR1,MDM1,INP2,INP1,BUL1,YPT11,MDM12,MDM32"
7	Process	18193	 peptidyl-amino acid modification	21	2219	76	6311	0.101950314	1	Underrepresented	-0.347651135	"SPT7,SGF29,AHC2,NGG1,SGF73,EFM1,CTM1,RTT109,HIF1,SPT8,OST6,SAS2,EAF7,SPT20,AHC1,YNG1,TAF14,RKM1,HFI1,HOS1,HPA2"
7	Process	7031	 peroxisome organization	34	2219	68	6311	0.004023681	0.1154578	Enriched	0.507958956	"OAF1,PEX22,ATG14,PEX32,PEX34,ADR1,PEX29,PEX8,COG2,PEX21,PEX28,DJP1,BCK1,MDV1,ATG27,CAF4,PEX30,MID2,ATG17,SEC39,INP2,INP1,PEX17,DSL1,PEX15,WSC3,MDH2,SLG1,LPX1,MKK1,PIP2,PEX25,MKK2,ATG11"
7	Process	43543	 protein acylation	19	2219	63	6311	0.243202105	1	Underrepresented	-0.221393454	"SPT7,SGF29,MAK31,AHC2,NGG1,PFA5,SGF73,RTT109,HIF1,SPT8,SAS2,EAF7,SHR5,SPT20,AHC1,YNG1,TAF14,HFI1,HPA2"
7	Process	8213	 protein alkylation	8	2219	40	6311	0.028487109	0.5813516	Underrepresented	-0.813969139	"SHG1,EFM1,CTM1,RKM5,BUR2,LGE1,SPP1,RKM1"
7	Process	70271	 protein complex biogenesis	83	2219	213	6311	0.105084049	1	Enriched	0.148288767	"MDM10,BUD14,TCM62,SPT7,CBP6,UMP1,MBA1,HSM3,BIK1,MRP10,SRP14,PET100,CBS2,RAV2,COX20,CHL4,TIM11,ATP22,EAF1,SIP1,GCN4,TCA17,SOM1,PET122,STE2,SGF73,SKI8,PIL1,VMA21,VOA1,CBF2,TRS65,CBP4,MVB12,PET54,SAM35,DMA1,SSP1,FMC1,SLM1,COA1,COA3,RAV1,VPH2,SRP21,CMC1,CBT1,IRC25,PET309,FMP25,VTA1,PBA1,MSS51,ATP14,ATP10,PUN1,OST6,USA1,ATP18,EIS1,SAM37,CTF13,ATP25,PKR1,CEP3,PET111,SLM2,DMA2,BNI5,PEX17,PET494,MIM1,ATP19,ATG34,CYC2,TOM6,ATP4,POC4,COA2,ATP20,TOM5,NCE102,HPA2"
7	Process	6470	 protein dephosphorylation	13	2219	38	6311	0.525529944	1	Underrepresented	-0.039528839	"PSY4,PTC4,PPS1,SAT4,PTC6,GIP2,RTR1,HAL5,PPZ1,MSG5,PPG1,PTP2,PPQ1"
7	Process	6457	 protein folding	20	2219	88	6311	0.007927256	0.1998637	Underrepresented	-0.629544568	"FLC2,TAH1,SHR3,EUG1,ERJ5,CHS7,SNL1,KRE27,JEM1,PHO86,CPR7,XDJ1,GSF2,ROT1,SCJ1,HCH1,MPD2,CIN1,FLC1,CIN2"
7	Process	6486	 protein glycosylation	26	2219	69	6311	0.282457692	1	Enriched	0.099874217	"MNN2,KTR4,KTR3,PMT5,PMT1,OST4,MNN10,KRE2,ANP1,MNN1,OST5,MNT2,MNT3,KTR7,YUR1,MNN11,MNN4,KTR2,OST6,VAN1,KTR5,EOS1,MNT4,KTR1,GNT1,MNN9"
7	Process	6497	 protein lipidation	7	2219	43	6311	0.005209374	0.1412847	Underrepresented	-1.110950877	"PBN1,PFA5,ATG16,PGA1,SHR5,ERI1,ATG21"
7	Process	51604	 protein maturation	10	2219	39	6311	0.139099007	1	Underrepresented	-0.455515168	"PBN1,ATG15,COX20,RIM8,KEX1,SSY5,YPS1,DFG16,STE13,AXL1"
7	Process	70647	 protein modification by small protein conjugation or removal	45	2219	145	6311	0.167452265	1	Underrepresented	-0.180097038	"NUP60,UBS1,SLX5,UBP1,SCM3,APC4,SAN1,CSN9,SWM1,PIB1,SLX8,CDC26,SGF73,DMA1,ULP2,MET30,PCI8,UBP7,MND2,RFA3,APC9,BUR2,MDM30,CST9,BUL2,CSI1,MUB1,RKR1,BUL1,ELP6,DMA2,ELA1,LAG2,PSH1,RRI2,DIA2,UBP2,RUP1,APC5,GPB1,SGF11,LGE1,UBP16,ACM1,ASR1"
7	Process	6468	 protein phosphorylation	44	2219	151	6311	0.067641895	1	Underrepresented	-0.271014165	"CLN3,CDC15,SLI15,PPS1,PCL2,DBF4,STE5,NBP2,VHS1,SIP1,YCK3,CAK1,RIM15,MOB2,ALK1,PCL10,FMP48,PIL1,DBF2,KSP1,CTK2,BCK1,ELM1,SIC1,BUR2,RCK2,ATG17,CTK3,CLN1,MSG5,PCL1,MCK1,PTP2,MKK1,KIN4,MEK1,LSP1,SKS1,MKK2,CLN2,SMK1,DBF20,CLB5,NCE102"
7	Process	6605	 protein targeting	84	2219	260	6311	0.17964671	1	Underrepresented	-0.122091434	"MDM10,PEX22,NUP60,AST1,ATG14,CCZ1,UBS1,SEC66,SSH1,BSD2,SRP14,ATG20,NUP42,VPS64,RTN1,MSN5,VPS3,COG7,KAP122,NUP49,COG1,BRR6,PEX8,COG2,YPP1,MVB12,PEX21,WSC4,BRL1,SAM35,NUP159,DJP1,TIM54,NUP82,ATG27,NUP85,NUP120,HOT13,SRP21,SSH4,VPS51,PAM17,NUP133,MMM1,ATG10,POM34,SRN2,SEC72,HRI1,NUP2,ATG23,VPS71,COG8,NUP188,SAM37,NPL6,POM152,ATG16,EAR1,ROY1,COG5,MSG5,TOM7,YPT53,TOM22,PEX17,MDJ2,MDM12,PEX15,ATG19,SHR5,MDY2,MDH2,VPS68,TOM6,WTM1,TRE2,MRS6,ATG21,PEX25,TRE1,ATG11,TOM5,VPS66"
7	Process	51603	 proteolysis involved in cellular protein catabolic process	58	2219	190	6311	0.099122722	1	Underrepresented	-0.203915657	"ATG14,UMP1,SAF1,BSD2,GID7,MGR1,PBN1,PMT1,SCM3,APC4,YDR131C,SAN1,MFB1,SWM1,YDR306C,BST1,SWP82,CDC26,VID30,DOG2,EPS1,VID28,SSM4,MET30,STS1,MND2,RTT101,JEM1,DAS1,SSH4,LCL2,SRN2,YLR224W,VPS38,MDM30,UBX2,USA1,UFO1,UBX4,MGR3,ASI1,EAR1,ADD37,SCJ1,RKR1,CUE1,ASI3,ASI2,ELA1,SKP2,PSH1,ATG19,DIA2,UBP2,APC5,TRE2,GPB1,TRE1"
7	Process	7124	 pseudohyphal growth	28	2219	67	6311	0.102921071	1	Enriched	0.249224687	"CDC24,NRG2,TEC1,POF1,BUD5,GPR1,NRG1,UME6,DIG2,FLO8,TMN3,PEA2,STE12,DSE2,IME1,PHD1,ELM1,ASH1,BUD8,SOK2,MSS11,DFG5,DIA1,DFG16,HMS1,SFG1,GPB1,BEM3"
7	Process	51726	 regulation of cell cycle	77	2219	187	6311	0.03498138	0.6741498	Enriched	0.227851037	"LTE1,CLN3,CDC24,SPC72,CDC15,PSY4,PIN4,MMS4,AMN1,PPS1,MRC1,HTL1,SNT1,PCL2,DBF4,FIN1,CDC37,UME6,RAD9,MET32,SWM1,RSC3,GIC2,ESC2,LCD1,BCK2,RIM15,MOB2,SPC105,PCL10,HOS2,SMI1,GIC1,DMA1,SPO12,KEL1,ULP2,HOS4,MND2,RTT101,NET1,FAR1,BFA1,BIR1,IME1,ELM1,SLD2,SET3,SIS2,SIC1,RCK2,RED1,MEC3,SFH1,YOX1,ZDS2,BUB2,CEP3,CLN1,ZDS1,NIS1,DMA2,IBD2,TOF1,PCL1,NDJ1,BUB3,SGO1,GAC1,KIN4,MEK1,RAD17,UME1,DDC1,CLN2,OPY2,CLB5"
7	Process	51052	 regulation of DNA metabolic process	22	2219	62	6311	0.420926545	1	Enriched	0.013194264	"DEP1,MMS4,MRC1,RPN4,CDC13,HED1,STN1,FOB1,MHR1,RSC3,MET30,TAH11,SFH1,PIF1,RCO1,TOF1,NDJ1,SLD7,DIA2,ELG1,CTI6,CLB5"
7	Process	33043	 regulation of organelle organization	50	2219	131	6311	0.205068565	1	Enriched	0.118392144	"BUD14,CBP6,MBA1,DAD3,BIK1,SED4,CDC13,DAD1,STN1,FIN1,CBS2,SPC19,SWM1,MHR1,DAD4,ATP22,PET122,DUO1,SPC105,DAM1,PET54,DMA1,ULP2,RHO3,MND2,MHP1,RTT101,COA3,ASK1,HSK3,SPC34,RHO4,DAD2,PET309,MSS51,BUR2,BUD6,PIF1,COX14,CEP3,PET111,NIS1,DMA2,IBD2,SEC12,PET494,BUB3,SGO1,GAC1,CLB5"
7	Process	31399	 regulation of protein modification process	24	2219	63	6311	0.264249357	1	Enriched	0.115641533	"CLN3,NUP60,PPS1,PCL2,SCM3,DBF4,STE5,NBP2,PCL10,PIL1,ELM1,SIC1,BUR2,ATG17,CLN1,MSG5,PCL1,LAG2,PTP2,LSP1,CLN2,ACM1,CLB5,NCE102"
7	Process	6417	 regulation of translation	28	2219	87	6311	0.321451395	1	Underrepresented	-0.127629618	"CBP6,MBA1,PAT1,CBS2,EBS1,ATP22,SLF1,PET122,ECM32,MPT5,EDC1,PET54,SBP1,SSZ1,CTK2,COA3,TRL1,EAP1,PET309,MSS51,CTK3,COX14,PET111,MKT1,PET494,CAF20,YOR302W,PPQ1"
7	Process	51049	 regulation of transport	19	2219	57	6311	0.44537535	1	Underrepresented	-0.077003545	"SED4,TUP1,UPC2,SUT1,ASK10,RHO3,ALY2,PHO86,RGT1,ALY1,ECM22,MDM30,ARG81,MSG5,SEC12,SLG1,CUP9,SUT2,RGC1"
7	Process	42221	 response to chemical stimulus	148	2219	339	6311	0.000360882	0.01398745	Enriched	0.312270858	"CDC24,FLR1,GRX7,FIG1,QDR3,BEM1,YBP1,RGD1,FUS1,STE50,ADF1,SRB8,YCR102C,RDS1,GRX6,RPN4,GPR1,PMT1,YDL124W,AFR1,STE5,SAN1,SSY1,STB3,CSN9,VPS64,UME6,UPC2,ADR1,MHR1,SVF1,CAD1,SSN2,MFA1,DIG2,GLN3,DSE1,PEA2,SPI1,HSP12,GAT1,STE2,RIM15,FAR7,PTR3,PDR1,AGA2,MIG1,ITC1,CUP2,MPT5,MIG2,MTL1,SPR3,ASK10,ATF2,YPP1,SLI1,SAY1,OPI1,RIM101,SRB2,YHK8,CUP1-1,CUP1-2,STE12,STB5,BAR1,CST6,MET30,QDR1,QDR2,POG1,STS1,TRL1,BCK1,GZF3,SSY5,FAR1,SAG1,STE18,IXR1,ELM1,MSN4,YKL075C,HAP4,PRR1,STE3,DAL80,OAF3,PCC1,CCW12,SWI6,YLR224W,FAR10,RCK2,MID2,TDA5,SST2,YAP1,WAR1,UFO1,ATR1,CSI1,FAR8,MSN2,FAR3,SCJ1,FUS2,BOP3,MSG5,AQR1,MLF3,EOS1,OCA1,MET4,MFA2,MDG1,YNL190W,PRM1,AGA1,YNR048W,MDY2,RRI2,SPT20,BDS1,ROD1,CIN5,CRS5,YRR1,YRM1,GPB1,RDR1,SKS1,GCR1,RDS2,SVS1,MF(ALPHA)1,POS5,AFT2,USV1,GAL4,CLN2,HAA1,OPY2,ASR1,ARR1,ARR2"
7	Process	6974	 response to DNA damage stimulus	86	2219	282	6311	0.052091528	0.9063606	Underrepresented	-0.205327642	"SAW1,NUP60,PSY4,PIN4,MMS4,UMP1,MSI1,HSM3,MRC1,HTL1,NHP10,SLX5,RPN4,RAD59,YDL160C-A,RAD55,SHU2,PDS1,HPR1,RAD9,SIR4,NSE3,RAD34,HIM1,EAF1,ESC2,XRS2,LCD1,PLM2,EAF5,KRE29,YEN1,SLX8,SCC4,LIF1,SLD3,SAE2,SHU1,SNF6,RSC30,SAE3,RTT107,CTF8,CSM2,REV7,IMP2',RTT101,SPT10,RFA3,POL32,TAH11,MGM101,IXR1,SLD2,ABF1,RTT109,MLH2,SLX4,TOS4,BUR2,NEJ1,MEC3,MMS22,SFH1,PSY3,RAD33,NSE5,SML1,UFO1,HOF1,NPL6,DDR48,MKT1,FYV6,EAF7,RAP1,TOF1,MCK1,THP1,ELG1,WTM2,RAD17,RMI1,MEI5,DDC1,MMS1"
7	Process	9408	 response to heat	22	2219	39	6311	0.001975535	0.06125594	Enriched	0.681988356	"NUP60,STE50,ASM4,NBP2,NUP42,SHO1,HSP12,PIL1,WSC4,NUP120,MSN4,NUP133,NUP2,YAP1,NUP188,MSN2,WSC2,WSC3,SLG1,WHI2,GAC1,LSP1"
7	Process	6970	 response to osmotic stress	31	2219	73	6311	0.076691666	1	Enriched	0.272330707	"SKT5,AGP2,RGD1,STE50,YPD1,NBP2,CDC37,SHO1,HSP12,BZZ1,ELM1,MSN4,SIS2,NHA1,RCK2,BUD6,MID2,MSN2,HOT1,NST1,HAL9,MSN1,SLG1,CIN5,WHI2,STD1,PTP2,ALD6,TCO89,USV1,OPY2"
7	Process	6979	 response to oxidative stress	21	2219	85	6311	0.025263209	0.5280079	Underrepresented	-0.509114558	"GRX7,YBP1,GRX6,YDL124W,MHR1,SVF1,HSP12,RIM15,MTL1,ASK10,CUP1-1,CUP1-2,STB5,MSN4,RCK2,YAP1,MSN2,EOS1,OCA1,POS5,AFT2"
7	Process	42594	 response to starvation	26	2219	75	6311	0.517248848	1	Underrepresented	-0.020420016	"ATG14,CCZ1,PTC6,ATG20,REG1,PHO4,CLG1,MTL1,COG2,PCL5,ZAP1,TAX4,ATG27,MSN4,IRS4,ATG10,SIC1,ATG17,ATG23,MSN2,SIP5,ATG16,PCL1,VAM3,ATG21,ATG29"
7	Process	42273	 ribosomal large subunit biogenesis	12	2219	82	6311	2.58E-05	0.001331447	Underrepresented	-1.264630548	"YDL063C,ARX1,NOP16,LOC1,RIX1,ALB1,URB1,RSA3,RLP7,NOP8,RSA1,JIP5"
7	Process	42274	 ribosomal small subunit biogenesis	11	2219	124	6311	7.82E-12	1.08E-09	Underrepresented	-1.986805736	"LOC1,SLX9,UTP8,YGR251W,UTP9,FAF1,DHR2,UTP30,SQS1,BUD21,NAN1"
7	Process	54	 ribosomal subunit export from nucleus	8	2219	42	6311	0.017713563	0.3931591	Underrepresented	-0.884358467	"ECM1,NUP49,RIX1,NUP159,NUP82,NUP85,NUP120,MTR2"
7	Process	42255	 ribosome assembly	3	2219	59	6311	4.06E-08	3.67E-06	Underrepresented	-2.789721593	"RIX1,RSA3,RSA1"
7	Process	6401	 RNA catabolic process	30	2219	107	6311	0.071155412	1	Underrepresented	-0.326617435	"RRP43,PAT1,RRP42,AIR2,EBS1,RNH202,IPK1,SSN2,EDC3,MPT5,SKI8,EDC1,YGR122W,AIR1,RTT101,CBP1,POL32,JSN1,IRC25,NUP2,NMD4,DSS1,MPP6,THP1,DCP1,SWT1,VTS1,PUF2,MED1,MMS1"
7	Process	9451	 RNA modification	4	2219	154	6311	8.89E-24	2.15E-21	Underrepresented	-3.758827585	"PUS6,IKI1,PUS5,ELP6"
7	Process	8380	 RNA splicing	34	2219	137	6311	0.005728594	0.1525779	Underrepresented	-0.502610286	"AI4,BI2,BI3,POA1,MUD1,SPP381,NTC20,PRP42,SNU56,STP1,CWC23,SNU71,PRP38,PET54,CBP2,TRL1,LSM8,MUD2,NTR2,YHC1,SPP382,USA1,PRP39,SEN15,YMR087W,SWT21,MER1,SQS1,SPP2,MNE1,SEN54,BRR1,SNT309,MSS18"
7	Process	6364	 rRNA processing	27	2219	292	6311	1.15E-25	2.98E-23	Underrepresented	-1.926978101	"POP8,POP7,SRD1,RRP43,RRP42,SNM1,LOC1,CGR1,POP6,SLX9,UTP8,YGR251W,SSZ1,UTP9,RIX1,FAF1,URB1,DHR2,RMP1,PUS5,NGL2,RLP7,SQS1,POP3,MPP6,BUD21,NAN1"
7	Process	23052	 signaling	110	2219	230	6311	2.16E-05	0.001138231	Enriched	0.443828618	"CDC24,PEX22,BOI1,RTG3,SLM4,MSI1,COS111,RGD1,PPS1,STE50,ADF1,SNT1,BUD5,GPR1,ACK1,YPD1,LRG1,SOK1,AFR1,STE5,CDC37,CSN9,VPS64,MTH1,GIC2,SAC7,TRS120,SIP1,MFA1,PKH3,BOI2,SHO1,DSE1,PEA2,BEM2,STE2,RGD2,FAR7,GPG1,MPT5,HOS2,MDS3,PDE1,RTG2,OPI1,GIC1,BAR1,SLM1,RPI1,POG1,BIT61,TAX4,TRL1,BCK1,FAR1,STE18,SFK1,BUD2,RCN1,STE3,IRS4,PXL1,GIS3,SWI6,FAR10,RCK2,BUD6,MID2,TUS1,SST2,GIS4,CSI1,FAR8,FAR3,TRS130,CRZ1,SLM2,MSG5,MKS1,RHO2,MFA2,MDG1,RHO5,WSC2,LEM3,PEX15,RTG1,AVO1,WSC3,RRI2,SPT20,SLG1,STD1,RGS2,BAG7,PTP2,MKK1,SOG2,MRS6,GPB1,ERI1,BEM3,MKK2,BEM4,TCO89,MF(ALPHA)1,CLN2,SRO7,OPY2,SYT1"
7	Process	43144	 snoRNA processing	8	2219	34	6311	0.104415817	1	Underrepresented	-0.579503885	"POP8,POP7,RRP43,RRP42,REF2,POP6,PTI1,POP3"
7	Process	43934	 sporulation	54	2219	127	6311	0.033584794	0.6545212	Enriched	0.274161771	"SPO7,PAU8,CHS3,GIP1,YSW1,DTR1,SPS22,FMP45,ADY3,SPO71,SWM1,XRS2,DIT2,DIT1,SPS2,SPO73,PMD1,ISC10,MDS3,SPR3,AMA1,RIM4,RIM101,SSP1,PFS1,VID28,SGA1,CWP1,SPO75,IRC19,OSW2,ADY4,CHS5,SPO77,GAS2,SUR7,SMA2,RIM9,UBX4,SPO1,END3,YNL194C,RIM21,MCK1,MSO1,GAS4,PTP2,SSP2,OSW1,MUM3,SPS4,YOR338W,SPO19,SMK1"
7	Process	32200	 telomere organization	24	2219	66	6311	0.364622939	1	Enriched	0.048527337	"RIF1,MRC1,SLX5,RAD59,CDC13,STN1,XRS2,LCD1,YRF1-1,SLX8,YRF1-2,YRF1-3,EST3,RFA3,GON7,IES3,MEC3,YRF1-4,YRF1-5,PIF1,RAP1,YRF1-6,ELG1,YRF1-7"
7	Process	6354	" transcription elongation, DNA-dependent"	25	2219	70	6311	0.407199174	1	Enriched	0.022532129	"LDB7,HPC2,HTL1,HPR1,RSC3,SPT2,RTT102,RSC30,THP2,CTK2,RPA34,HIR3,RSC4,RSC58,SFH1,MFT1,CTK3,RSC9,ARP9,RCO1,NPL6,ELA1,THP1,HIR2,ARP7"
7	Process	6360	 transcription from RNA polymerase I promoter	17	2219	57	6311	0.241682623	1	Underrepresented	-0.237468217	"RRN6,RRN10,RXT3,RPA14,HMO1,UTP8,UTP9,CTK2,RRN7,RPA34,RRN5,RRN11,CTK3,SAP30,RRN9,NAN1,UME1"
7	Process	6366	 transcription from RNA polymerase II promoter	211	2219	424	6311	6.07E-11	7.50E-09	Enriched	0.50113769	"DEP1,CLN3,PAU8,LDB7,ROX3,RTG3,TEC1,RXT2,MED8,HPC2,SRB6,SGF29,ADF1,HMLALPHA1,HMLALPHA2,HTL1,MATALPHA2,MATALPHA1,SRB8,TUP1,MED2,MBP1,THI3,PHO2,UGA3,PCL9,REG1,NRG1,INO2,HPR1,SWI5,STB3,ARG82,HMO1,REF2,UME6,UPC2,ADR1,RAD9,MET32,YAP6,HDA2,RSC3,SRB7,SUM1,ARO80,CAD1,SSN2,STP1,SPP41,DIG2,GCN4,SRB4,GLN3,DOT6,FLO8,RTR1,SPT2,PHO4,PDR1,PGD1,MIG1,SGF73,AFT1,ITC1,NUT1,SUT1,CUP2,GTS1,MIG2,RME1,SRB5,YGR122W,CAF130,PTI1,TFG1,RTT102,YAP3,OPI1,RIM101,STP2,SRB2,RSC30,STE12,THP2,STB5,IKI1,VID28,CST6,MET30,VHR1,SDS3,MET28,YAP5,DAL81,MGA2,ZAP1,SIP4,GZF3,GON7,IME1,HIR3,PUT3,SPT23,IXR1,PHD1,MSN4,HAP4,ABF1,PRR1,ASH1,RSC4,DAL80,CAF4,PCC1,RTT109,RSC58,SPT8,RGR1,ACE2,SWI6,IFH1,BUR2,ECM22,HAP1,SFH1,LEU3,YAP1,YOX1,GAL80,MFT1,RPM2,DAT1,TAF8,RSC9,TAF4,MAC1,ARP9,MSN2,ARG80,MOT3,RCO1,NPL6,MED11,MSS11,HOT1,SPT21,RGM1,SAP30,CAT8,ELP6,MKS1,MET4,EAF7,SKO1,GCR2,RTT106,ELA1,SIN4,NRD1,SIP3,CAF120,STB1,DAL82,CSE2,YAP7,RTG1,THP1,HAL9,INO4,CIN5,HIR2,STD1,MSA1,WHI5,SFL1,YRR1,YRM1,MED4,GAC1,WTM2,WTM1,SFG1,YOR338W,NDD1,TAF3,SWI1,SKS1,MET31,SGF11,GCR1,HOS3,TBF1,TAF14,RDS2,UME1,CUP9,NAB3,AFT2,USV1,GAL4,HFI1,HAA1,SUT2,ARP7,ROX1,HOS1,MED1,FHL1,HDA3,ARR1"
7	Process	6383	 transcription from RNA polymerase III promoter	8	2219	40	6311	0.028487109	0.5813516	Underrepresented	-0.813969139	"TFC3,TFC6,IFH1,SFP1,RPC31,TFC7,TFC8,RPC82"
7	Process	6352	" transcription initiation, DNA-dependent"	29	2219	72	6311	0.149612888	1	Enriched	0.19601495	"TFC3,RRN6,ROX3,RTG3,TFC6,GCN4,SRB4,SGF73,CUP2,SRB5,TFG1,SRB2,CST6,RRN7,RRN11,TAF8,TAF4,MED11,MTF1,RPC31,DAL82,RTG1,HAL9,TFC7,TFC8,TAF3,TAF14,AFT2,HAA1"
7	Process	6353	" transcription termination, DNA-dependent"	4	2219	30	6311	0.007058501	0.1814844	Underrepresented	-1.39893164	"REF2,PTI1,NRD1,NAB3"
7	Process	6414	 translational elongation	3	2219	331	6311	4.79E-59	1.46E-56	Underrepresented	-5.27776595	"SSZ1,CTK2,CTK3"
7	Process	6413	 translational initiation	9	2219	56	6311	0.001271099	0.04231877	Underrepresented	-1.129470965	"MRP21,PAT1,RSM28,BUD27,RMD9,PET309,AEP2,AEP3,MRP51"
7	Process	55085	 transmembrane transport	69	2219	188	6311	0.297381498	1	Enriched	0.061894561	"ATP8,FLC2,FLR1,QDR3,BAP2,TAT1,AGP2,SEC66,DTR1,FTH1,VBA2,PCA1,MAL31,AGP1,GEX1,FEN2,GIT1,GGC1,YDL199C,MPH2,BAP3,UPC2,TIM11,ATP17,ATO3,GNP1,STL1,SIT1,FCY2,FCY21,FCY22,AVT6,YFL040W,AGP3,AFT1,HNM1,FLC3,SUT1,VHT1,WSC4,QDR1,QDR2,HOT13,FRE2,PAM17,GEX2,FRE6,FRE1,ECM22,SEC72,ATP14,ATP18,ATR1,YMR279C,FET4,AQR1,TOM7,TOM22,MDJ2,ATP19,FRE7,TOM6,YRR1,YRM1,ATP4,SAM3,SUT2,ATP20,CTR1"
7	Process	32196	 transposition	8	2219	108	6311	1.07E-11	1.44E-09	Underrepresented	-2.246928546	"STE5,RTT105,RTT107,RTT101,RTT109,RTT106,ELG1,MMS1"
7	Process	6418	 tRNA aminoacylation for protein translation	2	2219	37	6311	2.27E-05	0.00118566	Underrepresented	-2.70149441	"MST1,MSK1"
7	Process	8033	 tRNA processing	14	2219	98	6311	2.75E-06	0.000172219	Underrepresented	-1.299395966	"POP8,POA1,POP7,STP1,POP6,PUS6,IKI1,TRL1,RPM2,SEN15,YMR087W,ELP6,POP3,SEN54"
7	Process	7033	 vacuole organization	44	2219	130	6311	0.414543539	1	Underrepresented	-0.054977239	"CLN3,ATG14,CCZ1,BSD2,VAC17,ATG20,VPS64,IVY1,VPS3,VTC2,COG7,COG1,COG2,YPP1,MVB12,YHR138C,GVP36,ATG27,SFK1,SSH4,VPS51,ATG10,NYV1,SRN2,ATG17,ATG23,VPS71,COG8,ATG16,EAR1,ROY1,PBI2,COG5,YPT53,ATG19,VPS68,VAM3,TRE2,VTC3,ATG21,TRE1,ATG11,VPS66,OPT2"
7	Process	16050	 vesicle organization	20	2219	77	6311	0.054800933	0.9347144	Underrepresented	-0.43689949	"PRM9,MST28,SED4,SEC5,SEC20,SEC3,BST1,MST27,USE1,SEC9,SEC28,EXO70,ATG27,SFT1,VPS51,NYV1,SEC12,ATG19,VAM3,ATG21"
7	Process	6766	 vitamin metabolic process	5	2219	47	6311	0.000123596	0.005533816	Underrepresented	-1.724701801	"PET18,THI3,RPI1,ABZ2,BIO5"
8	Component	5938	 cell cortex	5	220	137	6311	0.343530772	1	Enriched	0.066189206	"CDC10,RGA2,YSC84,SPA2,RGA1"
8	Component	5618	 cell wall	2	220	97	6311	0.336520192	1	Underrepresented	-0.757619648	"CDA1,CDA2"
8	Component	5933	 cellular bud	10	220	183	6311	0.054284618	0.833180878	Enriched	0.648521451	"CDC10,CWH43,RGA2,LSB3,KEL2,SPA2,ROM2,TCB3,TCB2,RGA1"
8	Component	5575	 cellular component unknown	22	220	716	6311	0.303904595	1	Underrepresented	-0.182090964	"PDX3,MET8,YDR286C,SPG3,YDR541C,YER010C,ICL1,SNZ3,SNO3,IRC7,YJR107W,YJR142W,AAD10,JLP1,RRT15,ADE13,AIM33,ARA2,SNZ1,SNZ2,SNO2,YSP3"
8	Component	5694	 chromosome	4	220	341	6311	0.006355372	0.21599174	Underrepresented	-1.571334734	"HCM1,SCH9,FPR4,NFI1"
8	Component	5737	 cytoplasm	148	220	3812	6311	0.013482995	0.3289849	Enriched	0.155414156	"AI1,AI2,AIM2,ADE1,ECM15,ACH1,TPS1,ADH5,ARO4,ATG22,VBA3,CDC10,YCP4,ADY2,THR4,HCM1,NDE2,VCX1,GLT1,LYS20,MIC14,PST2,ARO3,YDR061W,PAA1,VBA4,PRO1,YDR379C-A,RGA2,ADE8,PPN1,PHO8,PAD1,FDC1,YEL047C,PRB1,CAN1,CHO1,ERG28,PET117,HOR2,ARG5,6,PTP3,AIM10,FET5,FMP32,LSB3,PMA1,PNC1,YGL039W,VPS73,ARI1,NIF3,GUS1,IMO32,PDC6,THI4,ERG1,YGR210C,YHB1,TNA1,BIO2,YHL008C,YSC84,YHR033W,PUT2,TOM71,NSG1,MRPL6,PTH1,SCH9,YIL001W,PKP1,RHR2,YIL108W,PAN6,SUC2,AIM22,YJL055W,TPK1,YJL213W,TES1,OSM1,BNA2,YJR149W,YKL027W,YKL047W,FBA1,YKL069W,APN1,JEN1,GAP1,CCP1,AIM29,ECM4,PCK1,SPA2,LOT6,MEU1,PDC1,YLR050C,ERG27,PDC5,COA4,TCB3,NDI1,GTR1,ADH3,VBA1,SNO1,YMR099C,NDE1,MMT1,MRPS17,YMR221C,TRI1,GTO3,ADH2,NCE103,TOM70,NSG2,YNL217W,KEX2,LYP1,HXT14,VNX1,ATO2,BIO4,ADH1,YOL098C,GRE2,TCB1,CAT5,RGA1,NFI1,DFR1,CDC31,YOR283W,MPD1,YOR296W,CPA1,MRS2,PMA2,MFM1,PPT2,MMT2,ICL2,YPR127W"
8	Component	16023	 cytoplasmic membrane-bounded vesicle	1	220	107	6311	0.107162192	1	Underrepresented	-1.899173792	GAP1
8	Component	5856	 cytoskeleton	5	220	210	6311	0.252352103	1	Underrepresented	-0.550024228	"CDC10,RGA2,YSC84,RGA1,CDC31"
8	Component	12505	 endomembrane system	5	220	357	6311	0.012202721	0.322558417	Underrepresented	-1.315558975	"ERG28,ERG27,VNX1,BFR1,CDC31"
8	Component	5783	 endoplasmic reticulum	7	220	379	6311	0.041004536	0.780397906	Underrepresented	-0.916405922	"ERG28,ERG1,NSG1,YLR050C,ERG27,NSG2,VNX1"
8	Component	5576	 extracellular region	1	220	27	6311	0.242124682	1	Enriched	0.087405692	SUC2
8	Component	5794	 Golgi apparatus	1	220	186	6311	0.009758324	0.290188003	Underrepresented	-2.696865617	KEX2
8	Component	16020	 membrane	60	220	1438	6311	0.047078849	0.795612038	Enriched	0.25933583	"ATG22,VBA3,YCP4,ADY2,CWH43,VCX1,PST2,VBA4,PMP3,PPN1,PHO8,CAN1,CHO1,ERG28,PET117,FTR1,FET5,PMA1,VPS73,MEP1,AZR1,TNA1,YHL008C,DUR3,MUP3,TOM71,NSG1,SCH9,YJR124C,YKL027W,JEN1,GAP1,VBA5,YLL053C,YLR050C,ERG27,GTR1,PHO84,FET3,VBA1,MMT1,YMR221C,TOM70,MEP2,LYP1,ALP1,HXT14,VNX1,ATO2,CAT5,BFR1,CDC31,MRS2,PMA2,MFM1,SSU1,MMT2,MEP3,AQY1,SGE1"
8	Component	5624	 membrane fraction	10	220	207	6311	0.107097617	1	Enriched	0.470734332	"YCP4,ADY2,HBT1,PST2,YEL047C,CHO1,PMA1,ADH1,TCB1,PMA2"
8	Component	5815	 microtubule organizing center	1	220	73	6311	0.271001875	1	Underrepresented	-1.347531364	CDC31
8	Component	5740	 mitochondrial envelope	12	220	321	6311	0.328092604	1	Enriched	0.100826208	"MIC14,CHO1,PET117,TOM71,YKL027W,CCP1,ERG27,COA4,TOM70,CAT5,MRS2,MFM1"
8	Component	5739	 mitochondrion	66	220	1128	6311	2.54E-06	0.000302133	Enriched	0.747135961	"AI1,AI2,ACH1,YCP4,ADY2,NDE2,GLT1,LYS20,MIC14,PST2,ARO3,YDR061W,YDR379C-A,PAD1,YEL047C,CAN1,CHO1,PET117,ARG5,6,AIM10,FMP32,LSB3,PMA1,VPS73,NIF3,GUS1,IMO32,THI4,YHB1,TNA1,BIO2,PUT2,TOM71,MRPL6,PTH1,PKP1,SUC2,AIM22,TES1,OSM1,YKL027W,FBA1,APN1,JEN1,CCP1,ERG27,COA4,TCB3,NDI1,ADH3,NDE1,MMT1,MRPS17,YMR221C,TOM70,LYP1,HXT14,ATO2,TCB1,CAT5,MRS2,PMA2,MFM1,PPT2,MMT2,ICL2"
8	Component	5730	 nucleolus	4	220	318	6311	0.011497556	0.321796128	Underrepresented	-1.470589761	"NOP6,FPR3,TRI1,UAF30"
8	Component	5634	 nucleus	51	220	2082	6311	0.000795646	0.042063129	Underrepresented	-0.509035817	"ADE1,ECM15,ADH5,ARO4,THR4,HCM1,LYS21,LYS20,NOP6,MIC14,ARO3,RKM4,HRQ1,ADE8,PPN1,HOR2,PTP3,MAG1,PNC1,ARI1,SCH9,PCL7,RHR2,PAN6,YJL055W,TPK1,MOG1,BYE1,YKL069W,APN1,LOT6,PDC1,PDC5,COA4,FPR4,FPR3,GTR1,YMR099C,TRI1,NCE103,PHO80,GAL11,GRE2,NFI1,NPT1,CDC31,YOR283W,UAF30,RLM1,YPR127W,PZF1"
8	Component	5777	 peroxisome	2	220	65	6311	0.603539653	1	Underrepresented	-0.180074619	"PNC1,TES1"
8	Component	5886	 plasma membrane	24	220	289	6311	2.06E-05	0.001507919	Enriched	1.252330013	"ADY2,CWH43,PMP3,CAN1,FTR1,PMA1,MEP1,AZR1,TNA1,DUR3,JEN1,GAP1,PHO84,FET3,MEP2,LYP1,ALP1,HXT14,ATO2,PMA2,SSU1,MEP3,AQY1,SGE1"
8	Component	5840	 ribosome	4	220	352	6311	0.004755437	0.17857877	Underrepresented	-1.617138424	"YEL047C,MRPL6,YJL213W,MRPS17"
8	Component	30427	 site of polarized growth	8	220	227	6311	0.39476796	1	Enriched	0.015744707	"CDC10,CWH43,RGA2,LSB3,KEL2,SPA2,ROM2,RGA1"
8	Component	5773	 vacuole	17	220	223	6311	0.000722022	0.040416221	Enriched	1.128856136	"ATG22,VBA3,VCX1,VBA4,PPN1,PHO8,PRB1,FET5,YHL008C,SCH9,GAP1,GTR1,VBA1,YMR221C,YNL217W,VNX1,MPD1"
8	Function	16887	 ATPase activity	3	220	230	6311	0.036918172	0.71696558	Underrepresented	-1.418234356	"PMA1,AFG2,PMA2"
8	Function	8092	 cytoskeletal protein binding	2	220	65	6311	0.603539653	1	Underrepresented	-0.180074619	"YSC84,SPA2"
8	Function	3677	 DNA binding	4	220	342	6311	0.006191042	0.21599174	Underrepresented	-1.57555932	"HCM1,UAF30,RLM1,PZF1"
8	Function	19899	 enzyme binding	2	220	39	6311	0.153555521	1	Enriched	0.556890976	"MOG1,RLM1"
8	Function	30234	 enzyme regulator activity	6	220	214	6311	0.376616822	1	Underrepresented	-0.314211291	"RGA2,ROM1,PCL7,ROM2,PHO80,RGA1"
8	Function	3924	 GTPase activity	1	220	57	6311	0.403565714	1	Underrepresented	-0.99059682	CDC10
8	Function	4386	 helicase activity	0	220	80	6311	0.057452833	0.838537397	Underrepresented	(zero in phylogroup)	none
8	Function	42393	 histone binding	2	220	34	6311	0.113674871	1	Enriched	0.754830353	"BYE1,FPR4"
8	Function	16810	" hydrolase activity, acting on carbon-nitrogen (but not peptide) bonds"	4	220	61	6311	0.060480897	0.859008811	Enriched	0.911555857	"HIS4,PNC1,CDA1,CDA2"
8	Function	16798	" hydrolase activity, acting on glycosyl bonds"	3	220	47	6311	0.07999322	0.975916755	Enriched	0.872666844	"MAG1,SUC2,PNP1"
8	Function	43167	 ion binding	0	220	41	6311	0.232359338	1	Underrepresented	(zero in phylogroup)	none
8	Function	16853	 isomerase activity	4	220	57	6311	0.047514443	0.795612038	Enriched	1.00940318	"FPR4,FPR3,YMR099C,MPD1"
8	Function	16301	 kinase activity	5	220	202	6311	0.286670629	1	Underrepresented	-0.493990193	"PRO1,ARG5,6,SCH9,PKP1,TPK1"
8	Function	16874	 ligase activity	8	220	181	6311	0.18001031	1	Enriched	0.342447307	"ADE1,AIM10,GUS1,PAN6,AIM22,BIO4,NFI1,CPA1"
8	Function	8289	 lipid binding	4	220	87	6311	0.186124372	1	Enriched	0.399349699	"CDC10,ROM2,TCB3,TCB1"
8	Function	16829	 lyase activity	14	220	83	6311	1.26E-07	2.00E-05	Enriched	2.274608685	"MET8,THR4,PAD1,ICL1,IRC7,PDC6,FBA1,APN1,PCK1,PDC1,PDC5,ADE13,NCE103,ICL2"
8	Function	8168	 methyltransferase activity	1	220	86	6311	0.192164996	1	Underrepresented	-1.58397156	RKM4
8	Function	3674	 molecular function unknown	52	220	1998	6311	0.004879204	0.17857877	Underrepresented	-0.421607955	"AIM2,ECM15,ATG22,CWH43,HBT1,MIC14,PST2,YDR061W,VBA4,PMP3,YDR286C,HRQ1,YDR379C-A,SPG3,FDC1,YER010C,PET117,FMP32,SNO3,LSB3,NIF3,IMO32,THI4,YGR210C,KEL2,YHR033W,YIL001W,YIL108W,YJL055W,YJL213W,YJR124C,YJR142W,YJR149W,YKL027W,YKL047W,AIM29,VBA5,YLL053C,YLR050C,RRT15,COA4,AIM33,SNO1,MMT1,YMR221C,TRI1,TCB2,SNO2,YOL098C,YOR296W,MMT2,YPR127W"
8	Function	3729	 mRNA binding	3	220	76	6311	0.272847944	1	Enriched	0.179328182	"PAD1,MEU1,DFR1"
8	Function	4518	 nuclease activity	3	220	130	6311	0.329785037	1	Underrepresented	-0.595112118	"AI1,AI2,APN1"
8	Function	1071	 nucleic acid binding transcription factor activity	2	220	88	6311	0.402436871	1	Underrepresented	-0.617138424	"UAF30,PZF1"
8	Function	16779	 nucleotidyltransferase activity	1	220	113	6311	0.090212708	1	Underrepresented	-1.977885768	AI2
8	Function	16491	 oxidoreductase activity	37	220	276	6311	1.11E-13	1.06E-10	Enriched	1.943222103	"PDX3,ADH5,MET8,LEU2,HIS4,ADH7,NDE2,GLT1,YDR541C,YEL047C,ARG5,6,FET5,YGL039W,ARI1,ERG1,YHB1,PUT2,OSM1,BNA2,AAD10,YKL069W,CCP1,JLP1,LOT6,ERG27,NDI1,ARA2,FET3,ADH3,NDE1,ADH2,ADH6,ADH1,GRE2,CAT5,DFR1,MPD1"
8	Function	8233	 peptidase activity	3	220	137	6311	0.29013709	1	Underrepresented	-0.670776388	"PRB1,KEX2,YSP3"
8	Function	16791	 phosphatase activity	6	220	97	6311	0.051861721	0.822526449	Enriched	0.827342853	"PHO8,HOR2,PTP3,RHR2,YNL217W,YOR283W"
8	Function	988	 protein binding transcription factor activity	2	220	75	6311	0.511189778	1	Underrepresented	-0.386525496	"GAL11,PZF1"
8	Function	30674	" protein binding, bridging"	1	220	45	6311	0.531172245	1	Underrepresented	-0.649559902	ERG28
8	Function	8565	 protein transporter activity	2	220	51	6311	0.262076081	1	Enriched	0.169867853	"TOM71,TOM70"
8	Function	3723	 RNA binding	6	220	754	6311	5.78E-07	7.86E-05	Underrepresented	-2.131165018	"AI2,NOP6,PAD1,MEU1,BFR1,DFR1"
8	Function	30555	 RNA modification guide activity	0	220	71	6311	0.079377237	0.975916755	Underrepresented	(zero in phylogroup)	none
8	Function	19843	 rRNA binding	1	220	93	6311	0.158731624	1	Underrepresented	-1.696865617	NOP6
8	Function	4871	 signal transducer activity	2	220	40	6311	0.162006349	1	Enriched	0.5203651	"ROM1,ROM2"
8	Function	32182	 small conjugating protein binding	0	220	43	6311	0.216338234	1	Underrepresented	(zero in phylogroup)	none
8	Function	3735	 structural constituent of ribosome	2	220	223	6311	0.013926624	0.331314205	Underrepresented	-1.958606705	"MRPL6,MRPS17"
8	Function	5198	 structural molecule activity	4	220	354	6311	0.004509246	0.17857877	Underrepresented	-1.625312356	"CDC10,MRPL6,MRPS17,CDC31"
8	Function	8134	 transcription factor binding	3	220	42	6311	0.057289675	0.838537397	Enriched	1.034938272	"LOT6,GAL11,PZF1"
8	Function	16746	" transferase activity, transferring acyl groups"	3	220	112	6311	0.447590334	1	Underrepresented	-0.380099227	"LYS21,LYS20,PAA1"
8	Function	16765	" transferase activity, transferring alkyl or aryl (other than methyl) groups"	5	220	39	6311	0.00208536	0.094496548	Enriched	1.878819071	"ARO4,RIB5,ARO3,ECM4,GTO3"
8	Function	16757	" transferase activity, transferring glycosyl groups"	5	220	100	6311	0.135347257	1	Enriched	0.5203651	"TPS1,HIS1,MEU1,PNP1,NPT1"
8	Function	8135	" translation factor activity, nucleic acid binding"	0	220	46	6311	0.194345326	1	Underrepresented	(zero in phylogroup)	none
8	Function	22857	 transmembrane transporter activity	31	220	308	6311	1.80E-08	4.28E-06	Enriched	1.529702964	"VBA3,ADY2,VCX1,CAN1,FTR1,PMA1,VPS73,MEP1,AZR1,TNA1,DUR3,MUP3,JEN1,GAP1,PHO84,FET3,VBA1,TOM70,MEP2,LYP1,ALP1,HXT14,VNX1,ATO2,MRS2,PMA2,MFM1,SSU1,MEP3,AQY1,SGE1"
8	Function	30533	 triplet codon-amino acid adaptor activity	0	220	299	6311	1.90E-05	0.001506699	Underrepresented	(zero in phylogroup)	none
8	Function	51082	 unfolded protein binding	2	220	67	6311	0.584628634	1	Underrepresented	-0.223795996	"NSG1,NSG2"
8	Process	6865	 amino acid transport	8	220	44	6311	1.58E-05	0.001366843	Enriched	2.382861576	"ATG22,VBA3,CAN1,MUP3,GAP1,VBA1,LYP1,ALP1"
8	Process	8150	 biological process unknown	42	220	1214	6311	0.519146226	1	Underrepresented	-0.010942089	"AIM2,YCP4,PST2,YDR061W,VBA4,YDR286C,HRQ1,SPG3,YDR541C,YER010C,AIM10,FMP32,ARI1,NIF3,IMO32,YGR210C,YHR033W,TOM71,YIL001W,YIL108W,YJL213W,YJR107W,YJR124C,YJR142W,YJR149W,YKL027W,YKL047W,AIM29,VBA5,YLL053C,YLR050C,RRT15,TCB3,AIM33,YMR221C,TRI1,TCB2,YNL217W,YOL098C,TCB1,YOR296W,YPR127W"
8	Process	5975	 carbohydrate metabolic process	15	220	276	6311	0.030919069	0.653834891	Enriched	0.640659333	"TPS1,ADH5,NDE2,HOR2,ICL1,PCL7,RHR2,SUC2,FBA1,PCK1,PDC1,PDC5,YMR099C,NDE1,ADH1"
8	Process	8643	 carbohydrate transport	1	220	38	6311	0.615777228	1	Underrepresented	-0.405634319	HXT14
8	Process	7114	 cell budding	5	220	85	6311	0.075322769	0.955694775	Enriched	0.754830353	"CDC10,RGA2,ROM1,SPA2,RGA1"
8	Process	902	 cell morphogenesis	3	220	36	6311	0.035374337	0.701295851	Enriched	1.257330694	"CDC10,HBT1,SPA2"
8	Process	71554	 cell wall organization or biogenesis	9	220	219	6311	0.233315432	1	Enriched	0.237431136	"ECM15,CDC10,CWH43,ROM1,ECM4,CDA1,CDA2,ROM2,RLM1"
8	Process	6520	 cellular amino acid metabolic process	28	220	240	6311	2.91E-09	1.06E-06	Enriched	1.742757521	"ADH5,ARO4,LEU2,HIS4,THR4,LYS21,GLT1,LYS20,ARO3,PRO1,HIS1,ARG5,6,IRC7,GUS1,PDC6,PUT2,PAN6,GAP1,ECM4,MEU1,PDC1,PDC5,ADH3,GTO3,ADH2,ADH1,CPA1,ICL2"
8	Process	6873	 cellular ion homeostasis	7	220	123	6311	0.064736921	0.877272032	Enriched	0.707133611	"VCX1,PMP3,FTR1,FET3,MMT1,PHO80,MMT2"
8	Process	45333	 cellular respiration	3	220	92	6311	0.599852848	1	Underrepresented	-0.096306261	"AI1,MIC14,NDI1"
8	Process	6325	 chromatin organization	3	220	219	6311	0.048438054	0.795612038	Underrepresented	-1.347531364	"PAA1,FPR4,UAF30"
8	Process	7059	 chromosome segregation	1	220	135	6311	0.04720756	0.795612038	Underrepresented	-2.234522403	NFI1
8	Process	51186	 cofactor metabolic process	18	220	162	6311	2.92E-06	0.000308741	Enriched	1.672368193	"ADH5,MET8,NDE2,PHO8,PNC1,BIO2,PAN6,BNA2,PNP1,NDI1,ADH3,NDE1,ADH2,BIO4,ADH1,CAT5,NPT1,DFR1"
8	Process	746	 conjugation	7	220	116	6311	0.04892892	0.795612038	Enriched	0.791667121	"CDC10,HBT1,RGA2,PTP3,KEL2,SPA2,RGA1"
8	Process	910	 cytokinesis	2	220	113	6311	0.239354554	1	Underrepresented	-0.977885768	"CDC10,SPA2"
8	Process	2181	 cytoplasmic translation	0	220	174	6311	0.00190814	0.090789252	Underrepresented	(zero in phylogroup)	none
8	Process	7010	 cytoskeleton organization	7	220	221	6311	0.491429251	1	Underrepresented	-0.138254443	"HCM1,RGA2,ROM1,YSC84,SPA2,RGA1,CDC31"
8	Process	6310	 DNA recombination	1	220	147	6311	0.032852492	0.679617705	Underrepresented	-2.35737915	AI1
8	Process	6281	 DNA repair	2	220	230	6311	0.01139183	0.321796128	Underrepresented	-2.003196856	"MAG1,APN1"
8	Process	6260	 DNA replication	0	220	138	6311	0.007073409	0.232105254	Underrepresented	(zero in phylogroup)	none
8	Process	6897	 endocytosis	3	220	96	6311	0.568204002	1	Underrepresented	-0.157706805	"THR4,YSC84,ROM2"
8	Process	16197	 endosome transport	0	220	75	6311	0.068758805	0.908761713	Underrepresented	(zero in phylogroup)	none
8	Process	6887	 exocytosis	0	220	47	6311	0.18752075	1	Underrepresented	(zero in phylogroup)	none
8	Process	6091	 generation of precursor metabolites and energy	15	220	165	6311	0.000185647	0.011777439	Enriched	1.382861576	"AI1,ADH5,NDE2,MIC14,HOR2,PCL7,RHR2,FBA1,PDC1,PDC5,NDI1,ADH3,NDE1,ADH2,ADH1"
8	Process	48193	 Golgi vesicle transport	0	220	183	6311	0.001373486	0.068789925	Underrepresented	(zero in phylogroup)	none
8	Process	16570	 histone modification	1	220	96	6311	0.146080565	1	Underrepresented	-1.742669306	FPR4
8	Process	1403	 invasive growth in response to glucose limitation	2	220	53	6311	0.28116494	1	Enriched	0.11437274	"RGA2,RGA1"
8	Process	6811	 ion transport	20	220	131	6311	3.33E-09	1.06E-06	Enriched	2.130798288	"ADY2,VCX1,PMP3,FTR1,FET5,PMA1,MEP1,YHL008C,JEN1,GTR1,PHO84,FET3,MEP2,VNX1,ATO2,MRS2,PMA2,MFM1,SSU1,MEP3"
8	Process	6629	 lipid metabolic process	10	220	264	6311	0.314371109	1	Enriched	0.11982717	"PDX3,CWH43,CHO1,ERG28,ERG1,NSG1,TES1,ERG27,NSG2,GRE2"
8	Process	6869	 lipid transport	0	220	49	6311	0.174579088	1	Underrepresented	(zero in phylogroup)	none
8	Process	51321	 meiotic cell cycle	2	220	163	6311	0.071650328	0.921383988	Underrepresented	-1.50643496	"FPR3,BFR1"
8	Process	61025	 membrane fusion	0	220	78	6311	0.061734202	0.863915217	Underrepresented	(zero in phylogroup)	none
8	Process	10324	 membrane invagination	3	220	136	6311	0.295582509	1	Underrepresented	-0.660207146	"THR4,YSC84,ROM2"
8	Process	32543	 mitochondrial translation	3	220	135	6311	0.301100837	1	Underrepresented	-0.649559902	"MRPL6,PTH1,MRPS17"
8	Process	7005	 mitochondrion organization	8	220	325	6311	0.192214247	1	Underrepresented	-0.502002713	"YDR379C-A,PET117,THI4,MRPL6,PTH1,COA4,MRPS17,TOM70"
8	Process	278	 mitotic cell cycle	3	220	283	6311	0.009253158	0.284041948	Underrepresented	-1.717402548	"HCM1,KEL2,BFR1"
8	Process	6397	 mRNA processing	1	220	179	6311	0.01217683	0.322558417	Underrepresented	-2.641522583	AI1
8	Process	51169	 nuclear transport	2	220	158	6311	0.081464595	0.981286918	Underrepresented	-1.461487554	"MOG1,LOT6"
8	Process	55086	" nucleobase, nucleoside and nucleotide metabolic process"	16	220	184	6311	0.000210784	0.012536372	Enriched	1.318731238	"ADE1,ADH5,NDE2,ADE8,PHO8,PNC1,BNA2,PNP1,ADE13,ROM2,NDI1,ADH3,NDE1,ADH2,ADH1,NPT1"
8	Process	15931	" nucleobase, nucleoside, nucleotide and nucleic acid transport"	1	220	114	6311	0.087643134	1	Underrepresented	-1.99059682	TNA1
8	Process	6997	 nucleus organization	0	220	57	6311	0.13111812	1	Underrepresented	(zero in phylogroup)	none
8	Process	9311	 oligosaccharide metabolic process	2	220	37	6311	0.137101132	1	Enriched	0.632839829	"TPS1,SUC2"
8	Process	70925	 organelle assembly	0	220	82	6311	0.053467127	0.833180878	Underrepresented	(zero in phylogroup)	none
8	Process	48285	 organelle fission	1	220	128	6311	0.058158363	0.838537397	Underrepresented	-2.157706805	BFR1
8	Process	48284	 organelle fusion	0	220	66	6311	0.094972603	1	Underrepresented	(zero in phylogroup)	none
8	Process	48308	 organelle inheritance	0	220	52	6311	0.156815004	1	Underrepresented	(zero in phylogroup)	none
8	Process	18193	 peptidyl-amino acid modification	3	220	76	6311	0.272847944	1	Enriched	0.179328182	"RKM4,PKP1,FPR4"
8	Process	7031	 peroxisome organization	0	220	68	6311	0.088398525	1	Underrepresented	(zero in phylogroup)	none
8	Process	43543	 protein acylation	0	220	63	6311	0.10575704	1	Underrepresented	(zero in phylogroup)	none
8	Process	8213	 protein alkylation	2	220	40	6311	0.162006349	1	Enriched	0.5203651	"RKM4,FPR4"
8	Process	70271	 protein complex biogenesis	3	220	213	6311	0.056026575	0.838537397	Underrepresented	-1.307453925	"YDR379C-A,PET117,COA4"
8	Process	6470	 protein dephosphorylation	2	220	39	6311	0.153555521	1	Enriched	0.556890976	"PHO8,PTP3"
8	Process	6457	 protein folding	1	220	88	6311	0.182024076	1	Underrepresented	-1.617138424	MPD1
8	Process	6486	 protein glycosylation	0	220	69	6311	0.085283408	1	Underrepresented	(zero in phylogroup)	none
8	Process	6497	 protein lipidation	1	220	43	6311	0.554668485	1	Underrepresented	-0.58397156	CWH43
8	Process	51604	 protein maturation	1	220	39	6311	0.603308728	1	Underrepresented	-0.443109024	KEX2
8	Process	70647	 protein modification by small protein conjugation or removal	1	220	145	6311	0.034912817	0.701295851	Underrepresented	-2.337615895	NFI1
8	Process	6468	 protein phosphorylation	6	220	151	6311	0.273826109	1	Enriched	0.188850956	"PTP3,SCH9,PKP1,PCL7,TPK1,PHO80"
8	Process	6605	 protein targeting	4	220	260	6311	0.04669489	0.795612038	Underrepresented	-1.180074619	"VPS73,MOG1,LOT6,TOM70"
8	Process	51603	 proteolysis involved in cellular protein catabolic process	1	220	190	6311	0.008593268	0.272578313	Underrepresented	-2.727562414	CDC31
8	Process	7124	 pseudohyphal growth	4	220	68	6311	0.087529564	1	Enriched	0.754830353	"RGA2,SPA2,MEP2,RGA1"
8	Process	51726	 regulation of cell cycle	5	220	186	6311	0.364314995	1	Underrepresented	-0.374937522	"KEL2,PCL7,FPR3,PHO80,BFR1"
8	Process	51052	 regulation of DNA metabolic process	0	220	64	6311	0.102033201	1	Underrepresented	(zero in phylogroup)	none
8	Process	33043	 regulation of organelle organization	2	220	131	6311	0.158448068	1	Underrepresented	-1.191129807	"FPR4,BFR1"
8	Process	31399	 regulation of protein modification process	4	220	64	6311	0.071400713	0.921383988	Enriched	0.842293195	"PTP3,PCL7,FPR4,PHO80"
8	Process	6417	 regulation of translation	0	220	87	6311	0.044666372	0.795612038	Underrepresented	(zero in phylogroup)	none
8	Process	51049	 regulation of transport	2	220	57	6311	0.319653529	1	Enriched	0.00940318	"LOT6,ROM2"
8	Process	42221	 response to chemical stimulus	19	220	337	6311	0.013310684	0.3289849	Enriched	0.693615927	"CDC10,HBT1,RGA2,YEL047C,PTP3,AZR1,SCH9,YJL055W,OSM1,YKL069W,CCP1,SPA2,LOT6,AFG2,FET3,NCE103,RGA1,RLM1,SGE1"
8	Process	6974	 response to DNA damage stimulus	2	220	282	6311	0.002436912	0.105407464	Underrepresented	-2.297258158	"MAG1,APN1"
8	Process	9408	 response to heat	0	220	46	6311	0.194345326	1	Underrepresented	(zero in phylogroup)	none
8	Process	6970	 response to osmotic stress	4	220	73	6311	0.110125066	1	Enriched	0.652468636	"HOR2,PTP3,SCH9,RHR2"
8	Process	6979	 response to oxidative stress	5	220	86	6311	0.078739257	0.975916755	Enriched	0.737956535	"SCH9,YKL069W,CCP1,LOT6,NCE103"
8	Process	42594	 response to starvation	2	220	75	6311	0.511189778	1	Underrepresented	-0.386525496	"PRB1,PHO80"
8	Process	42273	 ribosomal large subunit biogenesis	1	220	82	6311	0.213957471	1	Underrepresented	-1.51525881	AFG2
8	Process	42274	 ribosomal small subunit biogenesis	1	220	124	6311	0.065454338	0.877272032	Underrepresented	-2.111903116	NOP6
8	Process	54	 ribosomal subunit export from nucleus	0	220	42	6311	0.224206379	1	Underrepresented	(zero in phylogroup)	none
8	Process	42255	 ribosome assembly	0	220	59	6311	0.12205485	1	Underrepresented	(zero in phylogroup)	none
8	Process	6401	 RNA catabolic process	0	220	107	6311	0.021722802	0.480730399	Underrepresented	(zero in phylogroup)	none
8	Process	9451	 RNA modification	0	220	154	6311	0.003955031	0.16363502	Underrepresented	(zero in phylogroup)	none
8	Process	8380	 RNA splicing	1	220	137	6311	0.044458196	0.795612038	Underrepresented	-2.255738888	AI2
8	Process	6364	 rRNA processing	0	220	292	6311	2.46E-05	0.001672096	Underrepresented	(zero in phylogroup)	none
8	Process	23052	 signaling	9	220	230	6311	0.280966451	1	Enriched	0.166728145	"RGA2,PTP3,ROM1,TPK1,SPA2,ROM2,PHO80,RGA1,RLM1"
8	Process	43144	 snoRNA processing	0	220	34	6311	0.298314818	1	Underrepresented	(zero in phylogroup)	none
8	Process	43934	 sporulation	6	220	127	6311	0.154159748	1	Enriched	0.438571008	"CDC10,PRB1,PTP3,CDA1,CDA2,AQY1"
8	Process	32200	 telomere organization	0	220	66	6311	0.094972603	1	Underrepresented	(zero in phylogroup)	none
8	Process	6354	" transcription elongation, DNA-dependent"	0	220	69	6311	0.085283408	1	Underrepresented	(zero in phylogroup)	none
8	Process	6360	 transcription from RNA polymerase I promoter	3	220	57	6311	0.136416752	1	Enriched	0.594365681	"SCH9,GTR1,UAF30"
8	Process	6366	 transcription from RNA polymerase II promoter	7	220	422	6311	0.016745125	0.388650056	Underrepresented	-1.071451072	"HCM1,SCH9,BYE1,FPR4,PHO80,GAL11,RLM1"
8	Process	6383	 transcription from RNA polymerase III promoter	3	220	40	6311	0.049328642	0.795612038	Enriched	1.1053276	"SCH9,GTR1,PZF1"
8	Process	6352	" transcription initiation, DNA-dependent"	1	220	75	6311	0.257311287	1	Underrepresented	-1.386525496	GAL11
8	Process	6353	" transcription termination, DNA-dependent"	0	220	30	6311	0.344055044	1	Underrepresented	(zero in phylogroup)	none
8	Process	6414	 translational elongation	0	220	331	6311	5.74E-06	0.000546218	Underrepresented	(zero in phylogroup)	none
8	Process	6413	 translational initiation	0	220	56	6311	0.135897903	1	Underrepresented	(zero in phylogroup)	none
8	Process	55085	 transmembrane transport	12	220	186	6311	0.012756855	0.328092341	Enriched	0.888096884	"ATG22,VBA3,ADY2,VCX1,CAN1,FTR1,PMA1,VPS73,JEN1,LOT6,FET3,TOM70"
8	Process	32196	 transposition	0	220	108	6311	0.02095249	0.474723302	Underrepresented	(zero in phylogroup)	none
8	Process	6418	 tRNA aminoacylation for protein translation	1	220	37	6311	0.628354703	1	Underrepresented	-0.367160171	GUS1
8	Process	8033	 tRNA processing	0	220	98	6311	0.030055363	0.65001518	Underrepresented	(zero in phylogroup)	none
8	Process	7033	 vacuole organization	0	220	66	6311	0.094972603	1	Underrepresented	(zero in phylogroup)	none
8	Process	16050	 vesicle organization	0	220	77	6311	0.06399252	0.877272032	Underrepresented	(zero in phylogroup)	none
8	Process	6766	 vitamin metabolic process	11	220	47	6311	4.24E-08	8.07E-06	Enriched	2.747135961	"RIB5,SNZ3,SNO3,THI4,BIO2,PAN6,SNO1,SNZ1,SNZ2,SNO2,BIO4"
