# Supplementary material for: Phylogenetic Portrait of the Saccharomyces cerevisiae Functional Genome
Source: G3 (Bethesda). 2013 Aug 1;3(8):1335–40. doi: 10.1534/g3.113.006585 (PMC3737173; doi:10.1534/g3.113.006585)
Supplement: Supporting Information [file supp_g3.113.006585_FileS2.zip › Downloadable Data/Untested_gene_deletions_in_haploid_collection.txt]

SGDID	Feature Qualifier	Feature Name	Null Phenotype	Gene name	Description
S000005500	Verified	YOL140W	Untested*	ARG8	"Acetylornithine aminotransferase, catalyzes the fourth step in the biosynthesis of the arginine precursor ornithine"
S000007586	Uncharacterized	YAL044W-A	Untested*		Putative protein of unknown function; similar to S. pombe uvi31 which is a putative DNA repair protein
S000001105	Verified	YHR063C	Untested*	PAN5	"2-dehydropantoate 2-reductase, part of the pantothenic acid pathway, structurally homologous to E. coli panE"
S000000748	Verified	YEL022W	Untested*	GEA2	"Guanine nucleotide exchange factor for ADP ribosylation factors (ARFs), involved in vesicular transport between the Golgi and ER, Golgi organization, and actin cytoskeleton organization; similar to but not functionally redundant with Gea1p"
S000028523	Uncharacterized	YJR005C-A	Untested*		"Putative protein of unknown function, originally identified as a syntenic homolog of an <i>Ashbya gossypii</i> gene"
S000001132	Verified	YHR090C	Untested*	YNG2	Subunit of the NuA4 histone acetyltransferase complex that acetylates histone H4 and H2A; has similarity to the human tumor suppressor ING1 and its isoforms ING4 and ING5
S000003845	Uncharacterized	YJR085C	Untested*		"Putative protein of unknown function; GFP-fusion protein is induced in response to the DNA-damaging agent MMS; the authentic, non-tagged protein is detected in highly purified mitochondria in high-throughput studies"
S000007588	Uncharacterized	YDL085C-A	Untested*		Putative protein of unknown function; green fluorescent protein (GFP)-fusion protein localizes to the cytoplasm and nucleus
S000007626	Uncharacterized	YOL086W-A	Untested*		"Putative protein of unknown function; mutant in a srs2 mutant background displays MMS hypersensitivity; ortholog of human MHF1, a component of the Fanconi anemia (FA) complex that is involved in maintaining genome stability"
S000028513	Uncharacterized	YJR112W-A	Untested*		Putative protein of unknown function; identified based on homology to <i>Ashbya gossypii</i>
S000007591	Uncharacterized	YBL029C-A	Untested*		Protein of unknown function; green fluorescent protein (GFP)-fusion protein localizes to the cell periphery; has potential orthologs in Saccharomyces species and in Yarrowia lipolytica
S000006198	Uncharacterized	YPL277C	Untested*		Putative protein of unknown function; localized to the membranes; gene expression regulated by copper levels
S000007620	Uncharacterized	YLR363W-A	Untested*		Putative protein of unknown function; green fluorescent protein (GFP)-fusion protein localizes to the nucleus
S000001389	Uncharacterized	YIL127C	Untested*	RRT14	Putative protein of unknown function; identified in a screen for mutants with decreased levels of rDNA transcription; green fluorescent protein (GFP)-fusion protein localizes to the nucleolus; predicted to be involved in ribosome biogenesis
S000001192	Verified	YHR149C	Untested*	SKG6	Integral membrane protein that localizes primarily to growing sites such as the bud tip or the cell periphery; potential Cdc28p substrate; Skg6p interacts with Zds1p and Zds2p
S000028520	Uncharacterized	YDL160C-A	Untested*		"Putative protein of unknown function; mutant in a srs2 mutant background displays MMS hypersensitivity; ortholog of human MHF2, a component of the Fanconi anemia (FA) complex that is involved in maintaining genome stability"
S000007615	Uncharacterized	YKL018C-A	Untested*		Putative protein of unknown function; identified by homology; green fluorescent protein (GFP)-fusion protein localizes to the cytoplasm
S000028522	Uncharacterized	YJL127C-B	Untested*		"Putative protein of unknown function; identified based on homology to the filamentous fungus, <i>Ashbya gossypii</i>"
S000007624	Uncharacterized	YNL162W-A	Untested*		Putative protein of unknown function; identified by homology
S000001113	Verified	YHR071W	Untested*	PCL5	"Cyclin, interacts with and phosphorylated by Pho85p cyclin-dependent kinase (Cdk), induced by Gcn4p at level of transcription, specifically required for Gcn4p degradation, may be sensor of cellular protein biosynthetic capacity"
S000028526	Uncharacterized	YOR020W-A	Untested*		"Putative protein of unknown function, conserved in A. gossypii; the authentic, non-tagged protein is detected in highly purified mitochondria in high-throughput studies"
S000007234	Uncharacterized	YDR034W-B	Untested*		Predicted tail-anchored plasma membrane protein containing a conserved CYSTM module; related proteins in other organisms may be involved in response to stress; green fluorescent protein (GFP)-fusion protein localizes to the cell periphery
S000007522	Uncharacterized	YBR085C-A	Untested*		Putative protein of unknown function; green fluorescent protein (GFP)-fusion protein localizes to the cytoplasm and to the nucleus
S000003153	Uncharacterized	YGL185C	Untested*		Putative protein with sequence similarity to hydroxyacid dehydrogenases; green fluorescent protein (GFP)-fusion protein localizes to the cytoplasm
S000028739	Uncharacterized	YDR524C-B	Untested*		Putative protein of unknown function
S000003912	Verified	YJR151C	Untested*	DAN4	"Cell wall mannoprotein with similarity to Tir1p, Tir2p, Tir3p, and Tir4p; expressed under anaerobic conditions, completely repressed during aerobic growth"
S000028521	Uncharacterized	YGR169C-A	Untested*		Putative protein of unknown function
S000028519	Uncharacterized	YCR075W-A	Untested*		Putative protein of unknown function; identified by homology to Ashbya gossypii
S000028593	Uncharacterized	YAL067W-A	Untested*		"Putative protein of unknown function; identified by gene-trapping, microarray-based expression analysis, and genome-wide homology searching"
S000028832	Uncharacterized	YHR050W-A	Untested*		Protein of unknown function; identified by expression profiling and mass spectrometry
S000028732	Uncharacterized	YAL037C-A	Untested*		Putative protein of unknown function
S000028595	Uncharacterized	YAR035C-A	Untested*		"Putative protein of unknown function; identified by gene-trapping, microarray-based expression analysis, and genome-wide homology searching; predicted to have a role in cell budding based on computational ""guilt by association"" analysis"
S000028529	Uncharacterized	YBL008W-A	Untested*		Putative protein of unknown function; identified by fungal homology and RT-PCR
S000028532	Uncharacterized	YBR072C-A	Untested*		Putative protein of unknown function; identified by fungal homology and RT-PCR
S000028603	Uncharacterized	YBR182C-A	Untested*		"Putative protein of unknown function; identified by gene-trapping, microarray-based expression analysis, and genome-wide homology searching"
S000028534	Uncharacterized	YBR196C-A	Untested*		Putative protein of unknown function; identified by fungal homology and RT-PCR
S000028816	Uncharacterized	YBR196C-B	Untested*		Putative protein of unknown function; identified by expression profiling and mass spectrometry
S000028535	Uncharacterized	YBR200W-A	Untested*		Putative protein of unknown function; identified by fungal homology and RT-PCR
S000028817	Uncharacterized	YBR221W-A	Untested*		Putative protein of unknown function; identified by expression profiling and mass spectrometry
S000029722	Uncharacterized	YBR230W-A	Untested*		Putative protein of unknown function
S000028605	Uncharacterized	YBR296C-A	Untested*		"Putative protein of unknown function; identified by gene-trapping, microarray-based expression analysis, and genome-wide homology searching"
S000007596	Uncharacterized	YCL001W-B	Untested*		Putative protein of unknown function; YCL001W-B gene has similarity to DOM34 and is present in a region duplicated between chromosomes XIV and III
S000029724	Uncharacterized	YCR095W-A	Untested*		Putative protein of unknown function
S000007599	Uncharacterized	YDL159W-A	Untested*		Putative protein of unknown function; identified by sequence comparison with hemiascomycetous yeast species
S000028819	Uncharacterized	YDR003W-A	Untested*		Putative protein of unknown function; identified by expression profiling and mass spectrometry
S000028538	Uncharacterized	YDR169C-A	Untested*		Putative protein of unknown function; identified by fungal homology and RT-PCR
S000028539	Uncharacterized	YDR182W-A	Untested*		Putative protein of unknown function; identified by fungal homology and RT-PCR
S000028541	Uncharacterized	YDR194W-A	Untested*		Putative protein of unknown function; identified by fungal homology and RT-PCR
S000028542	Uncharacterized	YDR246W-A	Untested*		Putative protein of unknown function; identified by fungal homology and RT-PCR
S000007523	Uncharacterized	YER053C-A	Untested*		Putative protein of unknown function; green fluorescent protein (GFP)-fusion protein localizes to the endoplasmic reticulum
S000028625	Uncharacterized	YER175W-A	Untested*		"Putative protein of unknown function; identified by gene-trapping, microarray-based expression analysis, and genome-wide homology searching"
S000028547	Uncharacterized	YFL041W-A	Untested*		Putative protein of unknown function; identified by fungal homology and RT-PCR
S000007606	Uncharacterized	YFR012W-A	Untested*		Putative protein of unknown function; identified by homology
S000028630	Uncharacterized	YFR032C-B	Untested*		"Putative protein of unknown function; identified by gene-trapping, microarray-based expression analysis, and genome-wide homology searching"
S000028769	Uncharacterized	YGL006W-A	Untested*		Putative protein of unknown function; identified by SAGE
S000028827	Uncharacterized	YGR035W-A	Untested*		Putative protein of unknown function
S000028550	Uncharacterized	YGR121W-A	Untested*		Putative protein of unknown function
S000028638	Uncharacterized	YGR146C-A	Untested*		Putative protein of unknown function
S000029726	Uncharacterized	YGR161W-C	Untested*		Putative protein of unknown function; identified by sequence comparison with hemiascomycetous yeast species
S000028639	Uncharacterized	YGR174W-A	Untested*		"Putative protein of unknown function; predicted to have a role in cell budding based on computational ""guilt by association"" analysis"
S000028640	Uncharacterized	YGR204C-A	Untested*		"Putative protein of unknown function; identified by gene-trapping, microarray-based expression analysis, and genome-wide homology searching"
S000028828	Uncharacterized	YHL015W-A	Untested*		Putative protein of unknown function
S000028830	Uncharacterized	YHR007C-A	Untested*		Putative protein of unknown function; identified by expression profiling and mass spectrometry
S000028645	Uncharacterized	YHR022C-A	Untested*		"Putative protein of unknown function; identified by gene-trapping, microarray-based expression analysis, and genome-wide homology searching"
S000028552	Uncharacterized	YHR086W-A	Untested*		Putative protein of unknown function; identified by fungal homology and RT-PCR
S000028553	Uncharacterized	YHR175W-A	Untested*		Putative protein of unknown function; identified by fungal homology and RT-PCR
S000028835	Uncharacterized	YIL002W-A	Untested*		Putative protein of unknown function; identified by expression profiling and mass spectrometry
S000028836	Uncharacterized	YIL046W-A	Untested*		Putative protein of unknown function; identified by expression profiling and mass spectrometry
S000028556	Uncharacterized	YIL134C-A	Untested*		Putative protein of unknown function; identified by fungal homology and RT-PCR
S000028837	Uncharacterized	YIR018C-A	Untested*		Putative protein of unknown function; identified by expression profiling and mass spectrometry
S000028838	Uncharacterized	YIR021W-A	Untested*		Putative protein of unknown function; identified by expression profiling and mass spectrometry
S000028804	Uncharacterized	YJL047C-A	Untested*		Putative protein of unknown function
S000028662	Uncharacterized	YJL077W-B	Untested*		"Putative protein of unknown function; identified by gene-trapping, microarray-based expression analysis, and genome-wide homology searching"
S000028557	Uncharacterized	YJR151W-A	Untested*		"Putative protein of unknown function; identified by fungal homology and RT-PCR; predicted to have a role in transcription based on computational ""guilt by association"" analysis"
S000028524	Uncharacterized	YKL068W-A	Untested*		Putative protein of unknown function; identified by homology to <i>Ashbya gossypii</i>
S000007616	Uncharacterized	YKL106C-A	Untested*		Putative protein of unknown function; identified by homology to uncharacterized proteins in other fungi
S000028560	Uncharacterized	YLL006W-A	Untested*		Putative protein of unknown function; identified by fungal homology and RT-PCR
S000028808	Uncharacterized	YLR264C-A	Untested*		Putative protein of unknown function
S000028569	Uncharacterized	YLR285C-A	Untested*		Putative protein of unknown function; identified by fungal homology and RT-PCR
S000028525	Uncharacterized	YLR307C-A	Untested*		Putative protein of unknown function
S000028571	Uncharacterized	YLR342W-A	Untested*		Putative protein of unknown function
S000028845	Uncharacterized	YLR361C-A	Untested*		Putative protein of unknown function
S000028683	Uncharacterized	YLR406C-A	Untested*		Putative protein of unknown function
S000028572	Uncharacterized	YLR412C-A	Untested*		Putative protein of unknown function
S000007621	Uncharacterized	YML007C-A	Untested*		Putative protein of unknown function; green fluorescent protein (GFP)-fusion protein localizes to mitochondria
S000028573	Uncharacterized	YML054C-A	Untested*		Putative protein of unknown function
S000028691	Uncharacterized	YMR001C-A	Untested*		Putative protein of unknown function
S000028692	Uncharacterized	YMR105W-A	Untested*		Putative protein of unknown function
S000028848	Uncharacterized	YMR175W-A	Untested*		Putative protein of unknown function
S000028693	Uncharacterized	YMR182W-A	Untested*		Putative protein of unknown function
S000028576	Uncharacterized	YMR230W-A	Untested*		Putative protein of unknown function
S000028849	Uncharacterized	YMR247W-A	Untested*		Putative protein of unknown function
S000028697	Uncharacterized	YMR315W-A	Untested*		Putative protein of unknown function
S000028850	Uncharacterized	YNL042W-B	Untested*		Putative protein of unknown function
S000028810	Uncharacterized	YNL067W-B	Untested*		Putative protein of unknown function
S000028851	Uncharacterized	YNL146C-A	Untested*		Putative protein of unknown function
S000028852	Uncharacterized	YNL277W-A	Untested*		Putative protein of unknown function
S000028812	Uncharacterized	YOL038C-A	Untested*		Putative protein of unknown function; identified by SAGE analysis
S000028854	Uncharacterized	YOL097W-A	Untested*		Putative protein of unknown function; identified by expression profiling and mass spectrometry
S000007627	Uncharacterized	YOL159C-A	Untested*		Putative protein of unknown function; identified by sequence comparison with hemiascomycetous yeast species
S000028580	Uncharacterized	YOL164W-A	Untested*		Putative protein of unknown function; identified by fungal homology and RT-PCR
S000028856	Uncharacterized	YOR034C-A	Untested*		Putative protein of unknown function; identified by expression profiling and mass spectrometry
S000028858	Uncharacterized	YOR293C-A	Untested*		Putative protein of unknown function; identified by expression profiling and mass spectrometry
S000028584	Uncharacterized	YOR316C-A	Untested*		Putative protein of unknown function; identified by fungal homology and RT-PCR
S000028586	Uncharacterized	YOR376W-A	Untested*		Putative protein of unknown function; identified by fungal homology and RT-PCR
S000028588	Uncharacterized	YPL038W-A	Untested*		Putative protein of unknown function; identified by fungal homology and RT-PCR
S000028859	Uncharacterized	YPL119C-A	Untested*		Putative protein of unknown function; identified by expression profiling and mass spectrometry
S000028590	Uncharacterized	YPR108W-A	Untested*		Putative protein of unknown function; identified by fungal homology and RT-PCR
S000028806	Uncharacterized	YJL136W-A	Untested*		"Dubious open reading frame unlikely to encode a protein, based on available experimental and comparative sequence data; identified by SAGE"
S000028696	Uncharacterized	YMR272W-B	Untested*		"Identified by gene-trapping, microarray-based expression analysis, and genome-wide homology searching"
S000028707	Uncharacterized	YOL019W-A	Untested*		"Identified by gene-trapping, microarray-based expression analysis, and genome-wide homology searching"
S000028712	Uncharacterized	YOR161C-C	Untested*		"Identified by gene-trapping, microarray-based expression analysis, and genome-wide homology searching"
S000028721	Uncharacterized	YPL152W-A	Untested*		"Identified by gene-trapping, microarray-based expression analysis, and genome-wide homology searching"
S000028725	Uncharacterized	YPR159C-A	Untested*		"Identified by gene-trapping, microarray-based expression analysis, and genome-wide homology searching"
